# Supplementary material for: Evaluating the Safety of Bacillus cereus GW-01 Obtained from Sheep Rumen Chyme
Source: Microorganisms. 2024 Jul 18;12(7):1457. doi: 10.3390/microorganisms12071457 (PMC11278751; doi:10.3390/microorganisms12071457)
Supplement: Supplementary file 1 [file microorganisms-12-01457-s001.zip]

Archive with 552 entries (386 files):
- Figure supplements.docx
- Supplemental Document S1.csv
- Supplemental Document S2.xlsx
- Supplemental Document S3/
- Supplemental Document S3/CARD_database/
- Supplemental Document S3/CARD_database/B.cereus.03BB87/
- Supplemental Document S3/CARD_database/B.cereus.03BB87/B.cereus.03BB87.card.list.anno.xls
- Supplemental Document S3/CARD_database/B.cereus.03BB87/B.cereus.03BB87.card.list.filter.xls
- Supplemental Document S3/CARD_database/B.cereus.03BB87/B.cereus.03BB87.card.list.type.stat.xls
- Supplemental Document S3/CARD_database/B.cereus.1000305/
- Supplemental Document S3/CARD_database/B.cereus.1000305/B.cereus.1000305.card.list.anno.xls
- Supplemental Document S3/CARD_database/B.cereus.1000305/B.cereus.1000305.card.list.filter.xls
- Supplemental Document S3/CARD_database/B.cereus.1000305/B.cereus.1000305.card.list.type.stat.xls
- Supplemental Document S3/CARD_database/B.cereus.21155/
- Supplemental Document S3/CARD_database/B.cereus.21155/B.cereus.21155.card.list.anno.xls
- Supplemental Document S3/CARD_database/B.cereus.21155/B.cereus.21155.card.list.filter.xls
- Supplemental Document S3/CARD_database/B.cereus.21155/B.cereus.21155.card.list.type.stat.xls
- Supplemental Document S3/CARD_database/B.cereus.3a/
- Supplemental Document S3/CARD_database/B.cereus.3a/B.cereus.3a.card.list.anno.xls
- Supplemental Document S3/CARD_database/B.cereus.3a/B.cereus.3a.card.list.filter.xls
- Supplemental Document S3/CARD_database/B.cereus.3a/B.cereus.3a.card.list.type.stat.xls
- Supplemental Document S3/CARD_database/B.cereus.A1/
- Supplemental Document S3/CARD_database/B.cereus.A1/B.cereus.A1.card.list.anno.xls
- Supplemental Document S3/CARD_database/B.cereus.A1/B.cereus.A1.card.list.filter.xls
- Supplemental Document S3/CARD_database/B.cereus.A1/B.cereus.A1.card.list.type.stat.xls
- Supplemental Document S3/CARD_database/B.cereus.AFA01/
- Supplemental Document S3/CARD_database/B.cereus.AFA01/B.cereus.AFA01.card.list.anno.xls
- Supplemental Document S3/CARD_database/B.cereus.AFA01/B.cereus.AFA01.card.list.filter.xls
- Supplemental Document S3/CARD_database/B.cereus.AFA01/B.cereus.AFA01.card.list.type.stat.xls
- Supplemental Document S3/CARD_database/B.cereus.AR156/
- Supplemental Document S3/CARD_database/B.cereus.AR156/B.cereus.AR156.card.list.anno.xls
- Supplemental Document S3/CARD_database/B.cereus.AR156/B.cereus.AR156.card.list.filter.xls
- Supplemental Document S3/CARD_database/B.cereus.AR156/B.cereus.AR156.card.list.type.stat.xls
- Supplemental Document S3/CARD_database/B.cereus.CC-1/
- Supplemental Document S3/CARD_database/B.cereus.CC-1/B.cereus.CC-1.card.list.anno.xls
- Supplemental Document S3/CARD_database/B.cereus.CC-1/B.cereus.CC-1.card.list.filter.xls
- Supplemental Document S3/CARD_database/B.cereus.CC-1/B.cereus.CC-1.card.list.type.stat.xls
- Supplemental Document S3/CARD_database/B.cereus.CH/
- Supplemental Document S3/CARD_database/B.cereus.CH/B.cereus.CH.card.list.anno.xls
- Supplemental Document S3/CARD_database/B.cereus.CH/B.cereus.CH.card.list.filter.xls
- Supplemental Document S3/CARD_database/B.cereus.CH/B.cereus.CH.card.list.type.stat.xls
- Supplemental Document S3/CARD_database/B.cereus.CMCC.P0011/
- Supplemental Document S3/CARD_database/B.cereus.CMCC.P0011/B.cereus.CMCC.P0011.card.list.anno.xls
- Supplemental Document S3/CARD_database/B.cereus.CMCC.P0011/B.cereus.CMCC.P0011.card.list.filter.xls
- Supplemental Document S3/CARD_database/B.cereus.CMCC.P0011/B.cereus.CMCC.P0011.card.list.type.stat.xls
- Supplemental Document S3/CARD_database/B.cereus.CMCC.P0021/
- Supplemental Document S3/CARD_database/B.cereus.CMCC.P0021/B.cereus.CMCC.P0021.card.list.anno.xls
- Supplemental Document S3/CARD_database/B.cereus.CMCC.P0021/B.cereus.CMCC.P0021.card.list.filter.xls
- Supplemental Document S3/CARD_database/B.cereus.CMCC.P0021/B.cereus.CMCC.P0021.card.list.type.stat.xls
- Supplemental Document S3/CARD_database/B.cereus.CTMA_1571/
- Supplemental Document S3/CARD_database/B.cereus.CTMA_1571/B.cereus.CTMA_1571.card.list.anno.xls
- Supplemental Document S3/CARD_database/B.cereus.CTMA_1571/B.cereus.CTMA_1571.card.list.filter.xls
- Supplemental Document S3/CARD_database/B.cereus.CTMA_1571/B.cereus.CTMA_1571.card.list.type.stat.xls
- Supplemental Document S3/CARD_database/B.cereus.D12_2/
- Supplemental Document S3/CARD_database/B.cereus.D12_2/B.cereus.D12_2.card.list.anno.xls
- Supplemental Document S3/CARD_database/B.cereus.D12_2/B.cereus.D12_2.card.list.filter.xls
- Supplemental Document S3/CARD_database/B.cereus.D12_2/B.cereus.D12_2.card.list.type.stat.xls
- Supplemental Document S3/CARD_database/B.cereus.DLOU-Changhai/
- Supplemental Document S3/CARD_database/B.cereus.DLOU-Changhai/B.cereus.DLOU-Changhai.card.list.anno.xls
- Supplemental Document S3/CARD_database/B.cereus.DLOU-Changhai/B.cereus.DLOU-Changhai.card.list.filter.xls
- Supplemental Document S3/CARD_database/B.cereus.DLOU-Changhai/B.cereus.DLOU-Changhai.card.list.type.stat.xls
- Supplemental Document S3/CARD_database/B.cereus.DLOU-Tangshan/
- Supplemental Document S3/CARD_database/B.cereus.DLOU-Tangshan/B.cereus.DLOU-Tangshan.card.list.anno.xls
- Supplemental Document S3/CARD_database/B.cereus.DLOU-Tangshan/B.cereus.DLOU-Tangshan.card.list.filter.xls
- Supplemental Document S3/CARD_database/B.cereus.DLOU-Tangshan/B.cereus.DLOU-Tangshan.card.list.type.stat.xls
- Supplemental Document S3/CARD_database/B.cereus.DLOU-Weihai/
- Supplemental Document S3/CARD_database/B.cereus.DLOU-Weihai/B.cereus.DLOU-Weihai.card.list.anno.xls
- Supplemental Document S3/CARD_database/B.cereus.DLOU-Weihai/B.cereus.DLOU-Weihai.card.list.filter.xls
- Supplemental Document S3/CARD_database/B.cereus.DLOU-Weihai/B.cereus.DLOU-Weihai.card.list.type.stat.xls
- Supplemental Document S3/CARD_database/B.cereus.FDAARGOS_1084/
- Supplemental Document S3/CARD_database/B.cereus.FDAARGOS_1084/B.cereus.FDAARGOS_1084.card.list.anno.xls
- Supplemental Document S3/CARD_database/B.cereus.FDAARGOS_1084/B.cereus.FDAARGOS_1084.card.list.filter.xls
- Supplemental Document S3/CARD_database/B.cereus.FDAARGOS_1084/B.cereus.FDAARGOS_1084.card.list.type.stat.xls
- Supplemental Document S3/CARD_database/B.cereus.FDAARGOS_780/
- Supplemental Document S3/CARD_database/B.cereus.FDAARGOS_780/B.cereus.FDAARGOS_780.card.list.anno.xls
- Supplemental Document S3/CARD_database/B.cereus.FDAARGOS_780/B.cereus.FDAARGOS_780.card.list.filter.xls
- Supplemental Document S3/CARD_database/B.cereus.FDAARGOS_780/B.cereus.FDAARGOS_780.card.list.type.stat.xls
- Supplemental Document S3/CARD_database/B.cereus.FDAARGOS_781/
- Supplemental Document S3/CARD_database/B.cereus.FDAARGOS_781/B.cereus.FDAARGOS_781.card.list.anno.xls
- Supplemental Document S3/CARD_database/B.cereus.FDAARGOS_781/B.cereus.FDAARGOS_781.card.list.filter.xls
- Supplemental Document S3/CARD_database/B.cereus.FDAARGOS_781/B.cereus.FDAARGOS_781.card.list.type.stat.xls
- Supplemental Document S3/CARD_database/B.cereus.FDAARGOS_797/
- Supplemental Document S3/CARD_database/B.cereus.FDAARGOS_797/B.cereus.FDAARGOS_797.card.list.anno.xls
- Supplemental Document S3/CARD_database/B.cereus.FDAARGOS_797/B.cereus.FDAARGOS_797.card.list.filter.xls
- Supplemental Document S3/CARD_database/B.cereus.FDAARGOS_797/B.cereus.FDAARGOS_797.card.list.type.stat.xls
- Supplemental Document S3/CARD_database/B.cereus.FDAARGOS_798/
- Supplemental Document S3/CARD_database/B.cereus.FDAARGOS_798/B.cereus.FDAARGOS_798.card.list.anno.xls
- Supplemental Document S3/CARD_database/B.cereus.FDAARGOS_798/B.cereus.FDAARGOS_798.card.list.filter.xls
- Supplemental Document S3/CARD_database/B.cereus.FDAARGOS_798/B.cereus.FDAARGOS_798.card.list.type.stat.xls
- Supplemental Document S3/CARD_database/B.cereus.FDAARGOS_799/
- Supplemental Document S3/CARD_database/B.cereus.FDAARGOS_799/B.cereus.FDAARGOS_799.card.list.anno.xls
- Supplemental Document S3/CARD_database/B.cereus.FDAARGOS_799/B.cereus.FDAARGOS_799.card.list.filter.xls
- Supplemental Document S3/CARD_database/B.cereus.FDAARGOS_799/B.cereus.FDAARGOS_799.card.list.type.stat.xls
- Supplemental Document S3/CARD_database/B.cereus.FDAARGOS_802/
- Supplemental Document S3/CARD_database/B.cereus.FDAARGOS_802/B.cereus.FDAARGOS_802.card.list.anno.xls
- Supplemental Document S3/CARD_database/B.cereus.FDAARGOS_802/B.cereus.FDAARGOS_802.card.list.filter.xls
- Supplemental Document S3/CARD_database/B.cereus.FDAARGOS_802/B.cereus.FDAARGOS_802.card.list.type.stat.xls
- Supplemental Document S3/CARD_database/B.cereus.FDAARGOS_918/
- Supplemental Document S3/CARD_database/B.cereus.FDAARGOS_918/B.cereus.FDAARGOS_918.card.list.anno.xls
- Supplemental Document S3/CARD_database/B.cereus.FDAARGOS_918/B.cereus.FDAARGOS_918.card.list.filter.xls
- Supplemental Document S3/CARD_database/B.cereus.FDAARGOS_918/B.cereus.FDAARGOS_918.card.list.type.stat.xls
- Supplemental Document S3/CARD_database/B.cereus.FM1/
- Supplemental Document S3/CARD_database/B.cereus.FM1/B.cereus.FM1.card.list.anno.xls
- Supplemental Document S3/CARD_database/B.cereus.FM1/B.cereus.FM1.card.list.filter.xls
- Supplemental Document S3/CARD_database/B.cereus.FM1/B.cereus.FM1.card.list.type.stat.xls
- Supplemental Document S3/CARD_database/B.cereus.FORC021/
- Supplemental Document S3/CARD_database/B.cereus.FORC021/B.cereus.FORC021.card.list.anno.xls
- Supplemental Document S3/CARD_database/B.cereus.FORC021/B.cereus.FORC021.card.list.filter.xls
- Supplemental Document S3/CARD_database/B.cereus.FORC021/B.cereus.FORC021.card.list.type.stat.xls
- Supplemental Document S3/CARD_database/B.cereus.FORC087/
- Supplemental Document S3/CARD_database/B.cereus.FORC087/B.cereus.FORC087.card.list.anno.xls
- Supplemental Document S3/CARD_database/B.cereus.FORC087/B.cereus.FORC087.card.list.filter.xls
- Supplemental Document S3/CARD_database/B.cereus.FORC087/B.cereus.FORC087.card.list.type.stat.xls
- Supplemental Document S3/CARD_database/B.cereus.FORC60/
- Supplemental Document S3/CARD_database/B.cereus.FORC60/B.cereus.FORC60.card.list.anno.xls
- Supplemental Document S3/CARD_database/B.cereus.FORC60/B.cereus.FORC60.card.list.filter.xls
- Supplemental Document S3/CARD_database/B.cereus.FORC60/B.cereus.FORC60.card.list.type.stat.xls
- Supplemental Document S3/CARD_database/B.cereus.FORC_005/
- Supplemental Document S3/CARD_database/B.cereus.FORC_005/B.cereus.FORC_005.card.list.anno.xls
- Supplemental Document S3/CARD_database/B.cereus.FORC_005/B.cereus.FORC_005.card.list.filter.xls
- Supplemental Document S3/CARD_database/B.cereus.FORC_005/B.cereus.FORC_005.card.list.type.stat.xls
- Supplemental Document S3/CARD_database/B.cereus.FORC_013/
- Supplemental Document S3/CARD_database/B.cereus.FORC_013/B.cereus.FORC_013.card.list.anno.xls
- Supplemental Document S3/CARD_database/B.cereus.FORC_013/B.cereus.FORC_013.card.list.filter.xls
- Supplemental Document S3/CARD_database/B.cereus.FORC_013/B.cereus.FORC_013.card.list.type.stat.xls
- Supplemental Document S3/CARD_database/B.cereus.FORC_024/
- Supplemental Document S3/CARD_database/B.cereus.FORC_024/B.cereus.FORC_024.card.list.anno.xls
- Supplemental Document S3/CARD_database/B.cereus.FORC_024/B.cereus.FORC_024.card.list.filter.xls
- Supplemental Document S3/CARD_database/B.cereus.FORC_024/B.cereus.FORC_024.card.list.type.stat.xls
- Supplemental Document S3/CARD_database/B.cereus.FORC_047/
- Supplemental Document S3/CARD_database/B.cereus.FORC_047/B.cereus.FORC_047.card.list.anno.xls
- Supplemental Document S3/CARD_database/B.cereus.FORC_047/B.cereus.FORC_047.card.list.filter.xls
- Supplemental Document S3/CARD_database/B.cereus.FORC_047/B.cereus.FORC_047.card.list.type.stat.xls
- Supplemental Document S3/CARD_database/B.cereus.FORC_048/
- Supplemental Document S3/CARD_database/B.cereus.FORC_048/B.cereus.FORC_048.card.list.anno.xls
- Supplemental Document S3/CARD_database/B.cereus.FORC_048/B.cereus.FORC_048.card.list.filter.xls
- Supplemental Document S3/CARD_database/B.cereus.FORC_048/B.cereus.FORC_048.card.list.type.stat.xls
- Supplemental Document S3/CARD_database/B.cereus.FORC_086/
- Supplemental Document S3/CARD_database/B.cereus.FORC_086/B.cereus.FORC_086.card.list.anno.xls
- Supplemental Document S3/CARD_database/B.cereus.FORC_086/B.cereus.FORC_086.card.list.filter.xls
- Supplemental Document S3/CARD_database/B.cereus.FORC_086/B.cereus.FORC_086.card.list.type.stat.xls
- Supplemental Document S3/CARD_database/B.cereus.G1-1/
- Supplemental Document S3/CARD_database/B.cereus.G1-1/B.cereus.G1-1.card.list.anno.xls
- Supplemental Document S3/CARD_database/B.cereus.G1-1/B.cereus.G1-1.card.list.filter.xls
- Supplemental Document S3/CARD_database/B.cereus.G1-1/B.cereus.G1-1.card.list.type.stat.xls
- Supplemental Document S3/CARD_database/B.cereus.GW-01/
- Supplemental Document S3/CARD_database/B.cereus.GW-01/B.cereus.GW-01.card.list.anno.xls
- Supplemental Document S3/CARD_database/B.cereus.GW-01/B.cereus.GW-01.card.list.filter.xls
- Supplemental Document S3/CARD_database/B.cereus.GW-01/B.cereus.GW-01.card.list.type.stat.xls
- Supplemental Document S3/CARD_database/B.cereus.H2/
- Supplemental Document S3/CARD_database/B.cereus.H2/B.cereus.H2.card.list.anno.xls
- Supplemental Document S3/CARD_database/B.cereus.H2/B.cereus.H2.card.list.filter.xls
- Supplemental Document S3/CARD_database/B.cereus.H2/B.cereus.H2.card.list.type.stat.xls
- Supplemental Document S3/CARD_database/B.cereus.HBL-AI/
- Supplemental Document S3/CARD_database/B.cereus.HBL-AI/B.cereus.HBL-AI.card.list.anno.xls
- Supplemental Document S3/CARD_database/B.cereus.HBL-AI/B.cereus.HBL-AI.card.list.filter.xls
- Supplemental Document S3/CARD_database/B.cereus.HBL-AI/B.cereus.HBL-AI.card.list.type.stat.xls
- Supplemental Document S3/CARD_database/B.cereus.HN001/
- Supplemental Document S3/CARD_database/B.cereus.HN001/B.cereus.HN001.card.list.anno.xls
- Supplemental Document S3/CARD_database/B.cereus.HN001/B.cereus.HN001.card.list.filter.xls
- Supplemental Document S3/CARD_database/B.cereus.HN001/B.cereus.HN001.card.list.type.stat.xls
- Supplemental Document S3/CARD_database/B.cereus.ISSFR-3F/
- Supplemental Document S3/CARD_database/B.cereus.ISSFR-3F/B.cereus.ISSFR-3F.card.list.anno.xls
- Supplemental Document S3/CARD_database/B.cereus.ISSFR-3F/B.cereus.ISSFR-3F.card.list.filter.xls
- Supplemental Document S3/CARD_database/B.cereus.ISSFR-3F/B.cereus.ISSFR-3F.card.list.type.stat.xls
- Supplemental Document S3/CARD_database/B.cereus.ISSFR-9F/
- Supplemental Document S3/CARD_database/B.cereus.ISSFR-9F/B.cereus.ISSFR-9F.card.list.anno.xls
- Supplemental Document S3/CARD_database/B.cereus.ISSFR-9F/B.cereus.ISSFR-9F.card.list.filter.xls
- Supplemental Document S3/CARD_database/B.cereus.ISSFR-9F/B.cereus.ISSFR-9F.card.list.type.stat.xls
- Supplemental Document S3/CARD_database/B.cereus.JEM-2/
- Supplemental Document S3/CARD_database/B.cereus.JEM-2/B.cereus.JEM-2.card.list.anno.xls
- Supplemental Document S3/CARD_database/B.cereus.JEM-2/B.cereus.JEM-2.card.list.filter.xls
- Supplemental Document S3/CARD_database/B.cereus.JEM-2/B.cereus.JEM-2.card.list.type.stat.xls
- Supplemental Document S3/CARD_database/B.cereus.K8/
- Supplemental Document S3/CARD_database/B.cereus.K8/B.cereus.K8.card.list.anno.xls
- Supplemental Document S3/CARD_database/B.cereus.K8/B.cereus.K8.card.list.filter.xls
- Supplemental Document S3/CARD_database/B.cereus.K8/B.cereus.K8.card.list.type.stat.xls
- Supplemental Document S3/CARD_database/B.cereus.M13/
- Supplemental Document S3/CARD_database/B.cereus.M13/B.cereus.M13.card.list.anno.xls
- Supplemental Document S3/CARD_database/B.cereus.M13/B.cereus.M13.card.list.filter.xls
- Supplemental Document S3/CARD_database/B.cereus.M13/B.cereus.M13.card.list.type.stat.xls
- Supplemental Document S3/CARD_database/B.cereus.M3/
- Supplemental Document S3/CARD_database/B.cereus.M3/B.cereus.M3.card.list.anno.xls
- Supplemental Document S3/CARD_database/B.cereus.M3/B.cereus.M3.card.list.filter.xls
- Supplemental Document S3/CARD_database/B.cereus.M3/B.cereus.M3.card.list.type.stat.xls
- Supplemental Document S3/CARD_database/B.cereus.MH19/
- Supplemental Document S3/CARD_database/B.cereus.MH19/B.cereus.MH19.card.list.anno.xls
- Supplemental Document S3/CARD_database/B.cereus.MH19/B.cereus.MH19.card.list.filter.xls
- Supplemental Document S3/CARD_database/B.cereus.MH19/B.cereus.MH19.card.list.type.stat.xls
- Supplemental Document S3/CARD_database/B.cereus.MLY1/
- Supplemental Document S3/CARD_database/B.cereus.MLY1/B.cereus.MLY1.card.list.anno.xls
- Supplemental Document S3/CARD_database/B.cereus.MLY1/B.cereus.MLY1.card.list.filter.xls
- Supplemental Document S3/CARD_database/B.cereus.MLY1/B.cereus.MLY1.card.list.type.stat.xls
- Supplemental Document S3/CARD_database/B.cereus.NJ-W/
- Supplemental Document S3/CARD_database/B.cereus.NJ-W/B.cereus.NJ-W.card.list.anno.xls
- Supplemental Document S3/CARD_database/B.cereus.NJ-W/B.cereus.NJ-W.card.list.filter.xls
- Supplemental Document S3/CARD_database/B.cereus.NJ-W/B.cereus.NJ-W.card.list.type.stat.xls
- Supplemental Document S3/CARD_database/B.cereus.S2-8/
- Supplemental Document S3/CARD_database/B.cereus.S2-8/B.cereus.S2-8.card.list.anno.xls
- Supplemental Document S3/CARD_database/B.cereus.S2-8/B.cereus.S2-8.card.list.filter.xls
- Supplemental Document S3/CARD_database/B.cereus.S2-8/B.cereus.S2-8.card.list.type.stat.xls
- Supplemental Document S3/CARD_database/B.cereus.SB1/
- Supplemental Document S3/CARD_database/B.cereus.SB1/B.cereus.SB1.card.list.anno.xls
- Supplemental Document S3/CARD_database/B.cereus.SB1/B.cereus.SB1.card.list.filter.xls
- Supplemental Document S3/CARD_database/B.cereus.SB1/B.cereus.SB1.card.list.type.stat.xls
- Supplemental Document S3/CARD_database/B.cereus.TG1-6/
- Supplemental Document S3/CARD_database/B.cereus.TG1-6/B.cereus.TG1-6.card.list.anno.xls
- Supplemental Document S3/CARD_database/B.cereus.TG1-6/B.cereus.TG1-6.card.list.filter.xls
- Supplemental Document S3/CARD_database/B.cereus.TG1-6/B.cereus.TG1-6.card.list.type.stat.xls
- Supplemental Document S3/CARD_database/B.cereus.VKM.B-370/
- Supplemental Document S3/CARD_database/B.cereus.VKM.B-370/B.cereus.VKM.B-370.card.list.anno.xls
- Supplemental Document S3/CARD_database/B.cereus.VKM.B-370/B.cereus.VKM.B-370.card.list.filter.xls
- Supplemental Document S3/CARD_database/B.cereus.VKM.B-370/B.cereus.VKM.B-370.card.list.type.stat.xls
- Supplemental Document S3/CARD_database/B.cereus.WPySW2/
- Supplemental Document S3/CARD_database/B.cereus.WPySW2/B.cereus.WPySW2.card.list.anno.xls
- Supplemental Document S3/CARD_database/B.cereus.WPySW2/B.cereus.WPySW2.card.list.filter.xls
- Supplemental Document S3/CARD_database/B.cereus.WPySW2/B.cereus.WPySW2.card.list.type.stat.xls
- Supplemental Document S3/CARD_database/B.cereus.ZB201708/
- Supplemental Document S3/CARD_database/B.cereus.ZB201708/B.cereus.ZB201708.card.list.anno.xls
- Supplemental Document S3/CARD_database/B.cereus.ZB201708/B.cereus.ZB201708.card.list.filter.xls
- Supplemental Document S3/CARD_database/B.cereus.ZB201708/B.cereus.ZB201708.card.list.type.stat.xls
- Supplemental Document S3/CARD_database/CARD.stat.xls
- Supplemental Document S3/effectiveT3/
- Supplemental Document S3/effectiveT3/B.cereus.03BB87/
- Supplemental Document S3/effectiveT3/B.cereus.03BB87/B.cereus.03BB87.effectiveT3.std.anno.xls
- Supplemental Document S3/effectiveT3/B.cereus.03BB87/B.cereus.03BB87.effectiveT3.std.stat.xls
- Supplemental Document S3/effectiveT3/B.cereus.1000305/
- Supplemental Document S3/effectiveT3/B.cereus.1000305/B.cereus.1000305.effectiveT3.std.anno.xls
- Supplemental Document S3/effectiveT3/B.cereus.1000305/B.cereus.1000305.effectiveT3.std.stat.xls
- Supplemental Document S3/effectiveT3/B.cereus.21155/
- Supplemental Document S3/effectiveT3/B.cereus.21155/B.cereus.21155.effectiveT3.std.anno.xls
- Supplemental Document S3/effectiveT3/B.cereus.21155/B.cereus.21155.effectiveT3.std.stat.xls
- Supplemental Document S3/effectiveT3/B.cereus.3a/
- Supplemental Document S3/effectiveT3/B.cereus.3a/B.cereus.3a.effectiveT3.std.anno.xls
- Supplemental Document S3/effectiveT3/B.cereus.3a/B.cereus.3a.effectiveT3.std.stat.xls
- Supplemental Document S3/effectiveT3/B.cereus.A1/
- Supplemental Document S3/effectiveT3/B.cereus.A1/B.cereus.A1.effectiveT3.std.anno.xls
- Supplemental Document S3/effectiveT3/B.cereus.A1/B.cereus.A1.effectiveT3.std.stat.xls
- Supplemental Document S3/effectiveT3/B.cereus.AFA01/
- Supplemental Document S3/effectiveT3/B.cereus.AFA01/B.cereus.AFA01.effectiveT3.std.anno.xls
- Supplemental Document S3/effectiveT3/B.cereus.AFA01/B.cereus.AFA01.effectiveT3.std.stat.xls
- Supplemental Document S3/effectiveT3/B.cereus.AR156/
- Supplemental Document S3/effectiveT3/B.cereus.AR156/B.cereus.AR156.effectiveT3.std.anno.xls
- Supplemental Document S3/effectiveT3/B.cereus.AR156/B.cereus.AR156.effectiveT3.std.stat.xls
- Supplemental Document S3/effectiveT3/B.cereus.CC-1/
- Supplemental Document S3/effectiveT3/B.cereus.CC-1/B.cereus.CC-1.effectiveT3.std.anno.xls
- Supplemental Document S3/effectiveT3/B.cereus.CC-1/B.cereus.CC-1.effectiveT3.std.stat.xls
- Supplemental Document S3/effectiveT3/B.cereus.CH/
- Supplemental Document S3/effectiveT3/B.cereus.CH/B.cereus.CH.effectiveT3.std.anno.xls
- Supplemental Document S3/effectiveT3/B.cereus.CH/B.cereus.CH.effectiveT3.std.stat.xls
- Supplemental Document S3/effectiveT3/B.cereus.CMCC.P0011/
- Supplemental Document S3/effectiveT3/B.cereus.CMCC.P0011/B.cereus.CMCC.P0011.effectiveT3.std.anno.xls
- Supplemental Document S3/effectiveT3/B.cereus.CMCC.P0011/B.cereus.CMCC.P0011.effectiveT3.std.stat.xls
- Supplemental Document S3/effectiveT3/B.cereus.CMCC.P0021/
- Supplemental Document S3/effectiveT3/B.cereus.CMCC.P0021/B.cereus.CMCC.P0021.effectiveT3.std.anno.xls
- Supplemental Document S3/effectiveT3/B.cereus.CMCC.P0021/B.cereus.CMCC.P0021.effectiveT3.std.stat.xls
- Supplemental Document S3/effectiveT3/B.cereus.CTMA_1571/
- Supplemental Document S3/effectiveT3/B.cereus.CTMA_1571/B.cereus.CTMA_1571.effectiveT3.std.anno.xls
- Supplemental Document S3/effectiveT3/B.cereus.CTMA_1571/B.cereus.CTMA_1571.effectiveT3.std.stat.xls
- Supplemental Document S3/effectiveT3/B.cereus.D12_2/
- Supplemental Document S3/effectiveT3/B.cereus.D12_2/B.cereus.D12_2.effectiveT3.std.anno.xls
- Supplemental Document S3/effectiveT3/B.cereus.D12_2/B.cereus.D12_2.effectiveT3.std.stat.xls
- Supplemental Document S3/effectiveT3/B.cereus.DLOU-Changhai/
- Supplemental Document S3/effectiveT3/B.cereus.DLOU-Changhai/B.cereus.DLOU-Changhai.effectiveT3.std.anno.xls
- Supplemental Document S3/effectiveT3/B.cereus.DLOU-Changhai/B.cereus.DLOU-Changhai.effectiveT3.std.stat.xls
- Supplemental Document S3/effectiveT3/B.cereus.DLOU-Tangshan/
- Supplemental Document S3/effectiveT3/B.cereus.DLOU-Tangshan/B.cereus.DLOU-Tangshan.effectiveT3.std.anno.xls
- Supplemental Document S3/effectiveT3/B.cereus.DLOU-Tangshan/B.cereus.DLOU-Tangshan.effectiveT3.std.stat.xls
- Supplemental Document S3/effectiveT3/B.cereus.DLOU-Weihai/
- Supplemental Document S3/effectiveT3/B.cereus.DLOU-Weihai/B.cereus.DLOU-Weihai.effectiveT3.std.anno.xls
- Supplemental Document S3/effectiveT3/B.cereus.DLOU-Weihai/B.cereus.DLOU-Weihai.effectiveT3.std.stat.xls
- Supplemental Document S3/effectiveT3/B.cereus.FDAARGOS_1084/
- Supplemental Document S3/effectiveT3/B.cereus.FDAARGOS_1084/B.cereus.FDAARGOS_1084.effectiveT3.std.anno.xls
- Supplemental Document S3/effectiveT3/B.cereus.FDAARGOS_1084/B.cereus.FDAARGOS_1084.effectiveT3.std.stat.xls
- Supplemental Document S3/effectiveT3/B.cereus.FDAARGOS_780/
- Supplemental Document S3/effectiveT3/B.cereus.FDAARGOS_780/B.cereus.FDAARGOS_780.effectiveT3.std.anno.xls
- Supplemental Document S3/effectiveT3/B.cereus.FDAARGOS_780/B.cereus.FDAARGOS_780.effectiveT3.std.stat.xls
- Supplemental Document S3/effectiveT3/B.cereus.FDAARGOS_781/
- Supplemental Document S3/effectiveT3/B.cereus.FDAARGOS_781/B.cereus.FDAARGOS_781.effectiveT3.std.anno.xls
- Supplemental Document S3/effectiveT3/B.cereus.FDAARGOS_781/B.cereus.FDAARGOS_781.effectiveT3.std.stat.xls
- Supplemental Document S3/effectiveT3/B.cereus.FDAARGOS_797/
- Supplemental Document S3/effectiveT3/B.cereus.FDAARGOS_797/B.cereus.FDAARGOS_797.effectiveT3.std.anno.xls
- Supplemental Document S3/effectiveT3/B.cereus.FDAARGOS_797/B.cereus.FDAARGOS_797.effectiveT3.std.stat.xls
- Supplemental Document S3/effectiveT3/B.cereus.FDAARGOS_798/
- Supplemental Document S3/effectiveT3/B.cereus.FDAARGOS_798/B.cereus.FDAARGOS_798.effectiveT3.std.anno.xls
- Supplemental Document S3/effectiveT3/B.cereus.FDAARGOS_798/B.cereus.FDAARGOS_798.effectiveT3.std.stat.xls
- Supplemental Document S3/effectiveT3/B.cereus.FDAARGOS_799/
- Supplemental Document S3/effectiveT3/B.cereus.FDAARGOS_799/B.cereus.FDAARGOS_799.effectiveT3.std.anno.xls
- Supplemental Document S3/effectiveT3/B.cereus.FDAARGOS_799/B.cereus.FDAARGOS_799.effectiveT3.std.stat.xls
- Supplemental Document S3/effectiveT3/B.cereus.FDAARGOS_802/
- Supplemental Document S3/effectiveT3/B.cereus.FDAARGOS_802/B.cereus.FDAARGOS_802.effectiveT3.std.anno.xls
- Supplemental Document S3/effectiveT3/B.cereus.FDAARGOS_802/B.cereus.FDAARGOS_802.effectiveT3.std.stat.xls
- Supplemental Document S3/effectiveT3/B.cereus.FDAARGOS_918/
- Supplemental Document S3/effectiveT3/B.cereus.FDAARGOS_918/B.cereus.FDAARGOS_918.effectiveT3.std.anno.xls
- Supplemental Document S3/effectiveT3/B.cereus.FDAARGOS_918/B.cereus.FDAARGOS_918.effectiveT3.std.stat.xls
- Supplemental Document S3/effectiveT3/B.cereus.FM1/
- Supplemental Document S3/effectiveT3/B.cereus.FM1/B.cereus.FM1.effectiveT3.std.anno.xls
- Supplemental Document S3/effectiveT3/B.cereus.FM1/B.cereus.FM1.effectiveT3.std.stat.xls
- Supplemental Document S3/effectiveT3/B.cereus.FORC021/
- Supplemental Document S3/effectiveT3/B.cereus.FORC021/B.cereus.FORC021.effectiveT3.std.anno.xls
[truncated: 252 more entries]
