# Supplementary material for: Evaluating the Safety of Bacillus cereus GW-01 Obtained from Sheep Rumen Chyme
Source: Microorganisms. 2024 Jul 18;12(7):1457. doi: 10.3390/microorganisms12071457 (PMC11278751; doi:10.3390/microorganisms12071457)
Supplement: Supplementary file 1 [file microorganisms-12-01457-s001.zip › Supplemental Document S1.csv]

#ANIb and aligned percentage
	B.cereus.FORC_048.seq.fa	B.cereus.FORC_005.seq.fa	B.cereus.FORC60.seq.fa	B.cereus.FDAARGOS_1084.seq.fa	B.cereus.1000305.seq.fa	B.cereus.FORC_086.seq.fa	B.cereus.D12_2.seq.fa	B.cereus.DLOU-Weihai.seq.fa	B.cereus.HBL-AI.seq.fa	B.cereus.FORC_013.seq.fa	B.cereus.G1-1.seq.fa	B.cereus.DLOU-Tangshan.seq.fa	B.cereus.H2.seq.fa	B.cereus.M13.seq.fa	B.cereus.WPySW2.seq.fa	B.cereus.AFA01.seq.fa	B.cereus.FORC021.seq.fa	B.cereus.FORC_024.seq.fa	B.cereus.HN001.seq.fa	B.cereus.FDAARGOS_799.seq.fa	B.cereus.FDAARGOS_798.seq.fa	B.cereus.FORC087.seq.fa	B.cereus.K8.seq.fa	B.cereus.A1.seq.fa	B.cereus.21155.seq.fa	B.cereus.MLY1.seq.fa	B.cereus.NJ-W.seq.fa	B.cereus.FORC_047.seq.fa	B.cereus.TG1-6.seq.fa	B.cereus.DLOU-Changhai.seq.fa
B.cereus.FORC_048.seq.fa	*	99.18 [94.59]	98.95 [94.67]	99.21 [94.02]	99.22 [93.98]	99.24 [94.38]	98.99 [93.42]	98.47 [92.04]	97.63 [90.26]	97.79 [90.08]	97.69 [89.50]	97.69 [89.49]	97.66 [89.84]	97.72 [88.88]	97.84 [89.20]	97.84 [89.23]	97.84 [89.19]	97.82 [90.00]	97.27 [88.53]	97.21 [88.85]	97.21 [88.84]	97.11 [88.45]	97.12 [89.10]	97.17 [89.38]	96.32 [87.82]	96.32 [87.48]	96.26 [87.95]	96.35 [88.48]	96.42 [87.39]	96.43 [87.49]
B.cereus.FORC_005.seq.fa	99.25 [94.67]	*	99.05 [94.01]	99.21 [93.87]	99.10 [93.10]	99.16 [93.39]	98.99 [92.82]	98.62 [91.48]	97.74 [90.03]	97.90 [90.07]	97.78 [89.65]	97.78 [89.64]	97.80 [89.45]	97.81 [89.20]	97.82 [89.64]	97.82 [89.68]	97.87 [89.54]	97.87 [90.20]	97.36 [88.27]	97.27 [89.82]	97.27 [89.82]	97.13 [88.18]	97.27 [88.84]	97.27 [89.38]	96.49 [87.95]	96.38 [87.26]	96.35 [87.81]	96.35 [88.71]	96.46 [87.36]	96.44 [87.63]
B.cereus.FORC60.seq.fa	98.99 [94.61]	98.97 [93.89]	*	98.98 [92.77]	98.88 [92.52]	98.92 [92.66]	98.76 [92.22]	98.42 [91.63]	97.65 [90.30]	97.74 [90.04]	97.67 [89.73]	97.67 [89.74]	97.66 [90.08]	97.69 [89.17]	97.75 [89.09]	97.73 [89.19]	97.76 [89.07]	97.79 [89.98]	97.20 [88.63]	97.16 [88.69]	97.16 [88.69]	97.03 [88.87]	97.19 [89.47]	97.19 [89.33]	96.35 [88.25]	96.28 [87.33]	96.25 [87.60]	96.27 [88.73]	96.36 [87.35]	96.37 [87.47]
B.cereus.FDAARGOS_1084.seq.fa	99.16 [94.20]	99.11 [93.86]	99.00 [92.94]	*	99.08 [94.67]	99.18 [94.99]	98.98 [94.59]	98.52 [91.42]	97.49 [89.69]	97.79 [89.79]	97.75 [89.00]	97.75 [88.99]	97.70 [88.77]	97.70 [88.62]	97.68 [89.17]	97.68 [89.14]	97.71 [89.09]	97.82 [91.02]	97.32 [87.82]	97.07 [89.01]	97.07 [89.00]	96.87 [88.13]	97.08 [88.61]	97.07 [89.20]	96.15 [87.51]	96.40 [87.08]	96.33 [87.13]	96.35 [87.68]	96.29 [87.36]	96.27 [87.49]
B.cereus.1000305.seq.fa	99.15 [94.67]	98.99 [93.73]	98.80 [93.31]	99.08 [95.01]	*	99.68 [97.11]	99.39 [96.56]	98.41 [91.52]	97.57 [90.32]	97.84 [90.73]	97.84 [90.04]	97.84 [90.03]	97.86 [89.66]	97.86 [89.48]	97.84 [89.45]	97.85 [89.42]	97.87 [89.37]	97.99 [92.01]	97.32 [88.77]	97.08 [89.35]	97.08 [89.33]	96.91 [88.54]	97.03 [89.17]	97.04 [89.45]	96.23 [88.24]	96.34 [87.86]	96.37 [88.04]	96.39 [88.46]	96.34 [87.90]	96.33 [88.01]
B.cereus.FORC_086.seq.fa	99.10 [94.73]	98.96 [93.77]	98.75 [93.20]	99.13 [95.08]	99.64 [96.69]	*	99.47 [96.68]	98.42 [91.60]	97.53 [90.52]	97.80 [90.54]	97.79 [89.76]	97.79 [89.76]	97.78 [89.28]	97.77 [89.15]	97.79 [89.23]	97.79 [89.23]	97.80 [89.21]	97.87 [91.56]	97.30 [88.71]	96.99 [89.03]	97.00 [89.04]	96.89 [88.36]	97.06 [88.84]	97.08 [89.48]	96.21 [88.05]	96.29 [87.53]	96.26 [87.94]	96.32 [88.12]	96.29 [87.70]	96.29 [87.82]
B.cereus.D12_2.seq.fa	98.84 [93.48]	98.81 [92.80]	98.61 [92.25]	98.91 [94.39]	99.33 [96.01]	99.45 [96.48]	*	98.40 [90.98]	97.57 [90.13]	97.79 [90.20]	97.80 [89.29]	97.80 [89.25]	97.79 [88.83]	97.76 [88.78]	97.79 [89.01]	97.79 [89.00]	97.81 [88.93]	97.88 [91.47]	97.27 [88.59]	96.94 [89.06]	96.94 [89.07]	96.86 [88.19]	97.01 [88.67]	97.04 [89.34]	96.12 [87.95]	96.32 [87.36]	96.35 [87.17]	96.38 [88.14]	96.29 [87.46]	96.28 [87.56]
B.cereus.DLOU-Weihai.seq.fa	98.31 [87.84]	98.38 [87.31]	98.34 [87.33]	98.43 [86.99]	98.29 [86.89]	98.33 [87.28]	98.29 [87.16]	*	97.37 [86.59]	97.67 [86.35]	97.67 [88.76]	97.67 [88.71]	97.59 [86.92]	97.62 [86.19]	97.70 [88.62]	97.68 [88.60]	97.68 [85.26]	97.73 [86.25]	97.15 [84.76]	96.84 [85.89]	96.84 [85.88]	96.82 [84.27]	96.88 [84.25]	96.80 [84.86]	96.04 [83.38]	96.04 [83.19]	96.11 [83.67]	96.26 [84.64]	96.32 [83.68]	96.26 [83.76]
B.cereus.HBL-AI.seq.fa	97.12 [81.76]	97.12 [81.41]	97.20 [81.38]	97.12 [80.64]	97.22 [81.05]	97.19 [81.43]	97.25 [81.36]	97.05 [81.80]	*	97.67 [83.85]	97.49 [83.79]	97.49 [83.78]	97.63 [82.18]	97.63 [82.02]	97.63 [83.59]	97.59 [83.73]	97.76 [82.66]	97.70 [82.42]	97.16 [83.49]	96.29 [82.84]	96.29 [82.80]	95.96 [80.91]	96.25 [81.27]	96.32 [81.78]	96.10 [84.47]	95.80 [78.64]	95.97 [79.44]	95.90 [80.26]	95.90 [79.42]	95.93 [78.89]
B.cereus.FORC_013.seq.fa	97.55 [85.66]	97.54 [85.64]	97.55 [85.38]	97.53 [85.23]	97.73 [85.62]	97.65 [85.74]	97.71 [85.80]	97.48 [85.92]	97.89 [88.27]	*	98.84 [89.58]	98.84 [89.59]	98.75 [88.97]	98.78 [88.77]	98.47 [87.98]	98.44 [88.04]	98.54 [87.79]	98.28 [86.78]	97.14 [85.47]	96.56 [84.51]	96.56 [84.50]	96.40 [84.17]	96.59 [84.69]	96.52 [84.90]	95.90 [84.57]	96.08 [82.57]	96.28 [83.20]	96.17 [84.22]	96.37 [82.97]	96.37 [83.50]
B.cereus.G1-1.seq.fa	97.49 [82.30]	97.50 [82.26]	97.53 [82.42]	97.56 [81.65]	97.65 [82.42]	97.61 [82.45]	97.65 [82.48]	97.60 [85.45]	97.75 [85.17]	98.79 [86.70]	*	99.99 [98.77]	98.88 [87.70]	98.88 [87.54]	98.76 [89.33]	98.70 [89.47]	98.65 [85.42]	98.35 [84.12]	97.06 [82.13]	96.35 [82.04]	96.35 [82.05]	96.41 [80.99]	96.51 [81.48]	96.52 [81.35]	95.62 [82.06]	96.08 [79.74]	96.26 [80.53]	96.15 [80.95]	96.27 [80.09]	96.30 [80.12]
B.cereus.DLOU-Tangshan.seq.fa	97.50 [82.28]	97.48 [82.24]	97.51 [82.28]	97.54 [81.69]	97.65 [82.36]	97.62 [82.48]	97.66 [82.53]	97.64 [85.34]	97.76 [85.18]	98.80 [86.87]	99.99 [98.89]	*	98.86 [87.90]	98.85 [87.84]	98.76 [89.34]	98.73 [89.43]	98.61 [85.63]	98.35 [84.14]	97.19 [81.70]	96.44 [81.91]	96.44 [81.90]	96.48 [80.91]	96.55 [81.45]	96.58 [81.19]	95.73 [81.53]	96.11 [79.92]	96.31 [80.88]	96.18 [81.07]	96.32 [80.23]	96.31 [80.37]
B.cereus.H2.seq.fa	97.63 [85.48]	97.59 [85.10]	97.66 [85.51]	97.63 [84.34]	97.77 [85.02]	97.77 [84.81]	97.80 [84.90]	97.68 [86.39]	98.05 [86.54]	98.90 [89.18]	99.00 [90.87]	99.00 [90.87]	*	99.75 [95.56]	98.65 [87.70]	98.60 [87.76]	98.75 [87.29]	98.59 [86.99]	97.27 [84.78]	96.62 [83.97]	96.62 [83.94]	96.55 [84.07]	96.63 [84.23]	96.62 [84.35]	95.97 [83.42]	95.94 [83.65]	96.48 [82.84]	96.32 [83.47]	96.42 [83.04]	96.46 [83.06]
B.cereus.M13.seq.fa	97.68 [85.49]	97.65 [85.56]	97.68 [85.59]	97.65 [85.09]	97.80 [85.65]	97.76 [85.59]	97.79 [85.72]	97.74 [86.49]	98.08 [87.17]	98.97 [89.56]	99.05 [91.32]	99.05 [91.34]	99.88 [95.92]	*	98.64 [88.49]	98.59 [88.51]	98.68 [88.32]	98.56 [87.64]	97.39 [84.83]	96.69 [84.35]	96.69 [84.37]	96.63 [83.99]	96.66 [84.77]	96.60 [85.08]	96.03 [84.37]	96.13 [83.34]	96.44 [83.41]	96.34 [83.97]	96.41 [83.53]	96.39 [83.66]
B.cereus.WPySW2.seq.fa	97.62 [83.70]	97.61 [83.84]	97.59 [83.73]	97.50 [83.40]	97.67 [83.49]	97.63 [83.72]	97.67 [83.68]	97.64 [87.26]	98.01 [86.67]	98.51 [86.49]	98.76 [91.08]	98.75 [91.01]	98.48 [86.39]	98.48 [86.30]	*	99.99 [98.89]	99.70 [92.17]	98.35 [85.80]	97.29 [83.34]	96.40 [83.43]	96.40 [83.40]	96.49 [82.14]	96.57 [82.25]	96.48 [82.73]	95.92 [82.74]	96.15 [80.75]	96.36 [81.92]	96.23 [81.97]	96.34 [81.34]	96.30 [81.47]
B.cereus.AFA01.seq.fa	97.53 [82.41]	97.51 [82.58]	97.48 [82.50]	97.45 [82.07]	97.60 [82.22]	97.56 [82.36]	97.61 [82.37]	97.54 [85.87]	97.89 [85.36]	98.43 [85.31]	98.69 [89.78]	98.68 [89.67]	98.39 [85.20]	98.41 [84.91]	99.98 [97.31]	*	99.67 [90.72]	98.26 [84.71]	97.14 [82.43]	96.40 [81.83]	96.40 [81.82]	96.41 [80.72]	96.46 [80.84]	96.44 [81.32]	95.77 [81.58]	96.05 [79.72]	96.34 [80.76]	96.19 [80.78]	96.29 [80.23]	96.29 [80.31]
B.cereus.FORC021.seq.fa	97.82 [88.78]	97.82 [88.85]	97.81 [88.77]	97.73 [88.53]	97.91 [88.60]	97.85 [88.84]	97.88 [88.90]	97.81 [88.78]	98.36 [91.03]	98.81 [91.76]	98.87 [92.16]	98.87 [92.14]	98.79 [91.32]	98.78 [91.36]	99.97 [97.52]	99.97 [97.50]	*	98.58 [90.86]	97.57 [88.09]	96.76 [86.83]	96.76 [86.84]	96.78 [86.60]	96.85 [86.81]	96.76 [87.45]	96.23 [86.99]	96.32 [85.50]	96.56 [86.87]	96.49 [86.65]	96.53 [86.24]	96.53 [86.42]
B.cereus.FORC_024.seq.fa	97.78 [89.02]	97.77 [89.09]	97.80 [88.91]	97.84 [89.77]	98.07 [90.52]	97.94 [90.26]	97.95 [90.74]	97.86 [89.26]	98.14 [90.14]	98.51 [90.18]	98.61 [90.19]	98.61 [90.17]	98.63 [90.20]	98.58 [90.21]	98.51 [90.48]	98.51 [90.49]	98.51 [90.14]	*	97.62 [87.32]	96.68 [87.43]	96.68 [87.43]	96.57 [86.73]	96.74 [87.00]	96.62 [87.61]	96.04 [86.53]	96.48 [86.12]	96.68 [87.66]	96.57 [87.24]	96.50 [86.99]	96.49 [87.03]
B.cereus.HN001.seq.fa	96.90 [80.04]	96.86 [80.06]	96.84 [80.20]	96.95 [79.23]	97.04 [79.79]	97.03 [80.01]	97.03 [80.31]	96.95 [80.43]	97.31 [83.66]	97.04 [81.26]	97.02 [80.84]	97.02 [80.85]	96.94 [80.83]	97.05 [80.18]	97.10 [80.47]	97.03 [80.69]	97.19 [80.08]	97.24 [80.00]	*	96.15 [80.57]	96.15 [80.58]	96.03 [80.66]	96.12 [79.47]	96.19 [79.40]	96.10 [84.20]	95.51 [78.08]	95.76 [77.77]	95.57 [78.81]	95.72 [79.32]	95.72 [78.41]
B.cereus.FDAARGOS_799.seq.fa	96.58 [77.93]	96.62 [78.85]	96.59 [77.93]	96.53 [77.67]	96.58 [77.77]	96.54 [77.74]	96.52 [77.92]	96.28 [79.36]	96.13 [80.94]	96.16 [78.11]	96.06 [78.33]	96.05 [78.33]	96.14 [77.47]	96.15 [77.43]	95.90 [78.32]	95.90 [78.35]	96.21 [76.62]	96.27 [77.45]	95.94 [78.18]	*	100.00 [98.90]	98.03 [82.62]	97.62 [81.21]	97.40 [80.66]	95.95 [80.35]	95.55 [75.97]	95.30 [75.49]	95.51 [77.45]	95.36 [75.89]	95.34 [75.93]
B.cereus.FDAARGOS_798.seq.fa	96.55 [78.28]	96.63 [79.00]	96.66 [78.09]	96.55 [78.00]	96.55 [78.11]	96.54 [78.03]	96.50 [78.20]	96.29 [79.65]	96.18 [81.23]	96.23 [78.31]	96.04 [78.67]	96.04 [78.66]	96.21 [77.63]	96.18 [77.62]	95.91 [78.48]	95.91 [78.49]	96.21 [76.75]	96.24 [77.68]	95.94 [78.64]	100.00 [98.87]	*	97.99 [83.00]	97.63 [81.46]	97.40 [80.88]	96.04 [80.50]	95.53 [76.37]	95.40 [75.78]	95.54 [77.62]	95.38 [76.08]	95.32 [76.31]
B.cereus.FORC087.seq.fa	96.61 [80.51]	96.58 [80.26]	96.61 [80.61]	96.61 [79.75]	96.67 [79.89]	96.67 [79.80]	96.68 [80.10]	96.44 [80.48]	96.05 [81.40]	96.23 [80.62]	96.24 [80.06]	96.24 [80.06]	96.26 [80.17]	96.24 [79.76]	96.30 [79.44]	96.29 [79.50]	96.39 [79.06]	96.24 [79.76]	96.01 [80.80]	98.15 [85.78]	98.15 [85.76]	*	97.54 [83.76]	97.31 [83.19]	95.69 [81.45]	95.36 [78.74]	95.34 [77.81]	95.53 [80.94]	95.39 [78.47]	95.47 [78.35]
B.cereus.K8.seq.fa	96.83 [83.88]	96.88 [83.48]	96.90 [83.99]	96.87 [82.81]	96.91 [83.15]	96.94 [83.25]	96.88 [83.37]	96.69 [83.21]	96.41 [84.71]	96.55 [83.68]	96.53 [83.20]	96.53 [83.19]	96.49 [83.03]	96.48 [82.93]	96.49 [82.38]	96.50 [82.44]	96.55 [82.11]	96.57 [82.59]	96.23 [82.51]	97.94 [87.01]	97.94 [87.00]	97.73 [86.44]	*	98.50 [93.01]	96.24 [84.05]	95.68 [81.64]	95.66 [81.21]	95.76 [83.69]	95.60 [81.11]	95.65 [81.31]
B.cereus.A1.seq.fa	96.90 [83.99]	96.91 [83.93]	96.91 [84.14]	96.88 [83.50]	96.87 [83.61]	96.90 [83.83]	96.87 [84.04]	96.61 [83.58]	96.53 [85.01]	96.54 [83.73]	96.52 [82.79]	96.52 [82.77]	96.51 [82.98]	96.44 [83.24]	96.45 [82.72]	96.44 [82.81]	96.50 [82.47]	96.47 [83.08]	96.36 [82.32]	97.81 [86.30]	97.81 [86.30]	97.63 [85.67]	98.60 [92.68]	*	96.36 [84.28]	95.63 [81.74]	95.68 [81.02]	95.76 [83.62]	95.67 [81.28]	95.65 [81.29]
B.cereus.21155.seq.fa	95.72 [76.20]	95.78 [76.22]	95.74 [76.53]	95.66 [75.46]	95.77 [75.76]	95.79 [75.80]	95.75 [75.91]	95.52 [76.04]	95.77 [81.67]	95.54 [77.01]	95.33 [77.17]	95.34 [77.12]	95.40 [76.18]	95.41 [76.30]	95.56 [76.16]	95.48 [76.34]	95.67 [75.37]	95.43 [75.76]	95.77 [80.69]	95.97 [79.41]	95.97 [79.41]	95.48 [77.71]	95.82 [77.94]	95.94 [77.99]	*	94.72 [74.16]	94.89 [73.99]	94.90 [74.97]	94.96 [74.05]	94.92 [74.02]
B.cereus.MLY1.seq.fa	95.86 [79.91]	95.83 [79.88]	95.85 [79.88]	95.91 [79.46]	95.94 [79.77]	95.93 [79.91]	95.96 [79.98]	95.59 [79.92]	95.69 [79.83]	95.98 [79.17]	96.04 [78.93]	96.05 [78.92]	95.70 [79.85]	95.85 [78.83]	96.08 [78.22]	96.04 [78.30]	96.15 [77.99]	96.23 [79.08]	95.43 [78.53]	95.70 [78.98]	95.70 [78.97]	95.53 [78.78]	95.59 [79.04]	95.58 [78.92]	95.03 [77.70]	*	97.65 [83.05]	97.26 [82.26]	97.41 [82.91]	97.42 [82.87]
B.cereus.NJ-W.seq.fa	96.28 [86.76]	96.31 [86.70]	96.31 [86.57]	96.34 [86.01]	96.41 [86.56]	96.37 [86.55]	96.44 [86.33]	96.25 [86.74]	96.45 [86.84]	96.58 [86.47]	96.54 [86.55]	96.54 [86.55]	96.52 [85.86]	96.56 [85.49]	96.56 [86.39]	96.55 [86.48]	96.61 [86.19]	96.73 [87.58]	96.09 [85.30]	95.89 [85.13]	95.89 [85.13]	95.85 [84.48]	96.00 [85.22]	95.90 [85.37]	95.50 [84.39]	98.17 [89.85]	*	98.26 [89.42]	98.23 [90.18]	98.31 [90.53]
B.cereus.FORC_047.seq.fa	96.00 [82.61]	95.98 [82.45]	96.00 [82.68]	96.01 [81.68]	96.08 [82.14]	96.03 [82.09]	96.08 [82.53]	95.97 [82.67]	95.93 [82.99]	96.07 [82.70]	96.07 [81.85]	96.07 [81.82]	96.01 [81.62]	96.04 [81.40]	95.99 [81.39]	95.98 [81.46]	96.10 [80.99]	96.15 [82.23]	95.63 [81.31]	95.73 [82.34]	95.74 [82.31]	95.66 [83.01]	95.75 [82.93]	95.59 [83.32]	95.11 [80.72]	97.39 [84.03]	97.82 [84.41]	*	97.64 [84.08]	97.64 [84.49]
B.cereus.TG1-6.seq.fa	96.45 [86.50]	96.46 [86.46]	96.45 [86.32]	96.36 [86.14]	96.43 [86.48]	96.43 [86.43]	96.48 [86.59]	96.49 [86.74]	96.36 [87.12]	96.51 [86.57]	96.54 [86.18]	96.54 [86.15]	96.50 [86.20]	96.54 [85.93]	96.54 [85.81]	96.52 [85.90]	96.56 [85.69]	96.58 [86.94]	96.20 [86.40]	95.90 [85.62]	95.90 [85.63]	95.82 [85.20]	95.97 [85.30]	95.99 [85.24]	95.53 [84.74]	97.98 [89.65]	98.26 [90.12]	98.00 [89.55]	*	99.39 [95.69]
B.cereus.DLOU-Changhai.seq.fa	96.45 [86.79]	96.45 [86.71]	96.46 [86.45]	96.40 [86.52]	96.44 [86.65]	96.43 [86.79]	96.45 [86.86]	96.42 [86.74]	96.34 [86.80]	96.58 [86.96]	96.53 [86.41]	96.53 [86.42]	96.47 [86.33]	96.54 [86.00]	96.46 [86.17]	96.46 [86.22]	96.50 [86.01]	96.52 [87.02]	96.07 [85.47]	95.94 [85.49]	95.93 [85.51]	95.94 [84.94]	95.96 [85.45]	95.94 [85.36]	95.47 [84.69]	98.04 [89.28]	98.28 [90.64]	98.10 [89.50]	99.38 [95.64]	*
