# Supplementary material for: Evaluating the Safety of Bacillus cereus GW-01 Obtained from Sheep Rumen Chyme
Source: Microorganisms. 2024 Jul 18;12(7):1457. doi: 10.3390/microorganisms12071457 (PMC11278751; doi:10.3390/microorganisms12071457)
Supplement: Supplementary file 1 [file microorganisms-12-01457-s001.zip › Supplemental Document S2.xlsx]

## Sheet: Sheet1
Sample Name (#)	Sequence id (#)	CRISPR ID (#)	CRISPR GC(%)(#)	Phage id (#)	Phage GC(%)(#)
B.cereus.ZB201708	NZ_CP030982.1	NZ_CP030982_1	47.4	pp1	33.3
	NZ_CP030982.1	NZ_CP030982_2	30.8	pp2	36.7
	NZ_CP030982.1	NZ_CP030982_3	35.1	pp3	39.2
	NZ_CP030982.1			pp4	15.4
	NZ_CP030982.1			pp5	30.8
	NZ_CP030982.1			pp6	42.3
	NZ_CP030982.1			pp7	28.6
	NZ_CP030982.1			pp8	27.3
	NZ_CP030982.1			pp9	38.3
	NZ_CP030982.1			pp10	13.3
	NZ_CP030982.1			pp11	39.6
	NZ_CP030982.1			pp12	46.4
	NZ_CP030982.1			pp13	25
B.cereus.WPySW2	NZ_CP053289.1	NZ_CP053289_1	35.8	pp1	33.3
	NZ_CP053289.1	NZ_CP053289_2	24.1	pp2	15.4
	NZ_CP053289.1	NZ_CP053289_3	51.4	pp3	46.2
	NZ_CP053289.1	NZ_CP053289_4	35.1	pp4	40.4
	NZ_CP053289.1			pp5	21.9
	NZ_CP053289.1			pp6	39.5
	NZ_CP053289.1			pp7	34.6
	NZ_CP053289.1			pp8	42.7
	NZ_CP053289.1			pp9	36.8
	NZ_CP053289.1			pp10	36.5
	NZ_CP053289.1			pp11	38.5
	NZ_CP053290.1			pp12	33.8
	NZ_CP053290.1			pp13	38.2
B.cereus.VKM.B-370	NZ_CP070339.1	NZ_CP070339_1	47.4	pp1	16.7
	NZ_CP070339.1	NZ_CP070339_2	35.1	pp2	35.7
	NZ_CP070339.1	NZ_CP070339_3	33.6	pp3	23.1
	NZ_CP070339.1	NZ_CP070340_1	29.8	pp4	50
	NZ_CP070339.1			pp5	16.7
	NZ_CP070339.1			pp6	33.1
	NZ_CP070339.1			pp7	15.4
	NZ_CP070339.1			pp8	26.7
	NZ_CP070339.1			pp9	31.9
	NZ_CP070340.1			pp10	36.2
	NZ_CP070342.1			pp11	22.2
B.cereus.TG1-6	NZ_CP026678.1	NZ_CP026678_1	35.5	pp1	33.3
	NZ_CP026678.1	NZ_CP026678_2	35.1	pp2	13.3
	NZ_CP026678.1			pp3	26.7
	NZ_CP026678.1			pp4	40
	NZ_CP026678.1			pp5	36.1
	NZ_CP026678.1			pp6	36.7
B.cereus.SB1	NZ_CP045606.2	NZ_CP045606_1	47.4	pp1	13.3
	NZ_CP045606.2	NZ_CP045606_2	35.5	pp2	26.7
	NZ_CP045606.2	NZ_CP045606_3	50	pp3	36.7
	NZ_CP045606.2			pp4	30
	NZ_CP045606.2			pp5	29.4
	NZ_CP045606.2			pp6	34.3
	NZ_CP045606.2			pp7	26.7
	NZ_CP045607.2			pp8	26.7
	NZ_CP045607.2			pp9	31.9
	NZ_CP045609.2			pp10	25.2
	NZ_CP045610.2			pp11	28.2
B.cereus.S2-8	NZ_CP009605.1	NZ_CP009605_1	38.2	pp1	30.8
	NZ_CP009605.1	NZ_CP009605_2	25	pp2	23.1
	NZ_CP009605.1	NZ_CP009605_3	46.1	pp3	34.6
	NZ_CP009605.1	NZ_CP009605_4	43.9	pp4	35.7
	NZ_CP009606.1	NZ_CP009606_1	28.4	pp5	23.1
	NZ_CP009606.1			pp6	16.7
	NZ_CP009606.1			pp7	59.8
	NZ_CP009606.1			pp8	33.3
	NZ_CP009606.1			pp9	46.2
	NZ_CP009606.1			pp10	41.2
	NZ_CP009606.1			pp11	32.4
	NZ_CP009606.1			pp12	34.8
	NZ_CP009604.1			pp13	28.3
	NZ_CP009603.1			pp14	38
B.cereus.NJ-W	NZ_CP012483.1			pp1	38.5
	NZ_CP012483.1			pp2	7.1
	NZ_CP012483.1			pp3	26.7
	NZ_CP012483.1			pp4	28.6
	NZ_CP012483.1			pp5	43.3
	NZ_CP012483.1			pp6	28.6
	NZ_CP012483.1			pp7	23.1
	NZ_CP012485.1			pp8	21.7
	NZ_CP012484.1			pp9	34
	NZ_CP012486.1			pp10	34
B.cereus.MLY1	NZ_CP024655.1	NZ_CP024655_1	51.4	pp1	20
	NZ_CP024655.1	NZ_CP024655_2	59.2	pp2	28.1
	NZ_CP024655.1	NZ_CP024655_3	55.3	pp3	25
	NZ_CP024655.1	NZ_CP024655_4	33	pp4	37.5
	NZ_CP024655.1			pp5	37.5
	NZ_CP024655.1			pp6	37.5
	NZ_CP024655.1			pp7	21.4
	NZ_CP024655.1			pp8	13.3
	NZ_CP024658.1			pp9	37.5
B.cereus.MH19	NZ_CP039269.1	NZ_CP039269_1	46.8	pp1	15.4
	NZ_CP039269.1	NZ_CP039269_2	22.9	pp2	23.3
	NZ_CP039269.1	NZ_CP039269_3	37.9	pp3	26.7
	NZ_CP039269.1	NZ_CP039269_4	37.3	pp4	43.3
	NZ_CP039269.1			pp5	36.7
	NZ_CP039269.1			pp6	36.2
	NZ_CP039269.1			pp7	33.3
	NZ_CP039269.1			pp8	23.3
	NZ_CP039269.1			pp9	46.7
	NZ_CP039269.1			pp10	50
	NZ_CP039269.1			pp11	32.6
B.cereus.M13	NZ_CP016360.1	NZ_CP016360_1	43.4	pp1	15.4
	NZ_CP016360.1	NZ_CP016360_2	32.3	pp2	32.1
	NZ_CP016360.1	NZ_CP016360_3	35.8	pp3	32.1
	NZ_CP016360.1			pp4	28.6
	NZ_CP016360.1			pp5	27.7
	NZ_CP016360.1			pp6	35.7
	NZ_CP016360.1			pp7	33.3
	NZ_CP016360.1			pp8	31.9
	NZ_CP016360.1			pp9	42.9
	NZ_CP016360.1			pp10	36.7
	NZ_CP016361.1			pp11	53.1
B.cereus.M3	NZ_CP016316.1	NZ_CP016316_1	35.9	pp1	26.7
	NZ_CP016316.1	NZ_CP016316_2	30.3	pp2	33.3
	NZ_CP016316.1	NZ_CP016316_3	22.6	pp3	26.7
	NZ_CP016316.1			pp4	16.7
	NZ_CP016316.1			pp5	26.8
	NZ_CP016316.1			pp6	63.3
	NZ_CP016316.1			pp7	24.4
	NZ_CP016316.1			pp8	34.1
	NZ_CP016316.1			pp9	39
	NZ_CP016316.1			pp10	26.8
	NZ_CP016316.1			pp11	27.9
	NZ_CP016316.1			pp12	39.1
	NZ_CP016317.1			pp13	20.9
B.cereus.K8	NZ_CP016595.1	NZ_CP016595_1	46.1	pp1	23.8
	NZ_CP016595.1	NZ_CP016595_2	28.7	pp2	31
	NZ_CP016595.1	NZ_CP016595_3	36.1	pp3	37.5
	NZ_CP016595.1	NZ_CP016595_4	35.8	pp4	50
	NZ_CP016595.1			pp5	28.6
	NZ_CP016595.1			pp6	38.1
	NZ_CP016595.1			pp7	38.1
	NZ_CP016595.1			pp8	40.5
	NZ_CP016595.1			pp9	35.4
	NZ_CP016595.1			pp10	32.6
	NZ_CP016595.1			pp11	21.4
	NZ_CP016595.1			pp12	26.9
	NZ_CP016597.1			pp13	32.3
	NZ_CP016596.1			pp14	30.4
B.cereus.JEM-2	NZ_CP018935.1	NZ_CP018935_1	46.1	pp1	23.1
	NZ_CP018935.1	NZ_CP018935_2	28.7	pp2	33.3
	NZ_CP018935.1	NZ_CP018935_3	30.3	pp3	46.2
	NZ_CP018935.1			pp4	50
	NZ_CP018935.1			pp5	55.3
	NZ_CP018935.1			pp6	34.2
	NZ_CP018935.1			pp7	32.8
	NZ_CP018935.1			pp8	36.8
	NZ_CP018935.1			pp9	36.7
	NZ_CP018935.1			pp10	26.7
	NZ_CP018936.1			pp11	40
	NZ_CP018936.1			pp12	33.3
B.cereus.ISSFR-9F	NZ_CP018933.1	NZ_CP018933_1	46.8	pp1	23.1
	NZ_CP018933.1	NZ_CP018933_2	30.3	pp2	33.3
	NZ_CP018933.1	NZ_CP018933_3	28.7	pp3	46.2
	NZ_CP018933.1			pp4	50
	NZ_CP018933.1			pp5	55.3
	NZ_CP018933.1			pp6	34.2
	NZ_CP018933.1			pp7	32.8
	NZ_CP018933.1			pp8	36.8
	NZ_CP018933.1			pp9	36.7
	NZ_CP018933.1			pp10	26.7
	NZ_CP018934.1			pp11	40
	NZ_CP018934.1			pp12	33.3
B.cereus.ISSFR-3F	NZ_CP018931.1	NZ_CP018931_1	28.7	pp1	38.5
	NZ_CP018931.1	NZ_CP018931_2	30.3	pp2	35.3
	NZ_CP018931.1	NZ_CP018931_3	46.1	pp3	55.3
	NZ_CP018931.1			pp4	35.9
	NZ_CP018931.1			pp5	37.7
	NZ_CP018931.1			pp6	38.2
	NZ_CP018931.1			pp7	44.1
	NZ_CP018931.1			pp8	37.7
	NZ_CP018931.1			pp9	38.2
	NZ_CP018931.1			pp10	30.8
	NZ_CP018932.1			pp11	33.3
B.cereus.HN001	NZ_CP011155.1	NZ_CP011155_1	57.1	pp1	23.1
	NZ_CP011155.1	NZ_CP011155_2	57	pp2	29.4
	NZ_CP011155.1	NZ_CP011155_3	55.1	pp3	36.2
	NZ_CP011155.1	NZ_CP011155_4	58.1	pp4	29.4
	NZ_CP011155.1	NZ_CP011155_5	36.6	pp5	17.4
	NZ_CP011155.1			pp6	37
	NZ_CP011155.1			pp7	35.7
	NZ_CP011155.1			pp8	39.1
	NZ_CP011155.1			pp9	34.4
	NZ_CP011155.1			pp10	39.1
	NZ_CP011155.1			pp11	39
	NZ_CP011155.1			pp12	27.1
	NZ_CP011155.1			pp13	26.1
B.cereus.HBL-AI	NZ_CP023245.1	NZ_CP023245_1	51.4	pp1	23.1
	NZ_CP023245.1	NZ_CP023245_2	58.5	pp2	15.4
	NZ_CP023245.1	NZ_CP023245_3	55.1	pp3	27.9
	NZ_CP023245.1	NZ_CP023245_4	35.8	pp4	27.6
	NZ_CP023245.1			pp5	17
	NZ_CP023245.1			pp6	24
	NZ_CP023245.1			pp7	46
	NZ_CP023245.1			pp8	32
	NZ_CP023245.1			pp9	37
B.cereus.H2	NZ_CP043966.1	NZ_CP043966_1	43.4	pp1	23.1
	NZ_CP043966.1	NZ_CP043966_2	35.8	pp2	38.5
	NZ_CP043966.1			pp3	39.3
	NZ_CP043966.1			pp4	39.3
	NZ_CP043966.1			pp5	33.3
	NZ_CP043966.1			pp6	23.5
	NZ_CP043966.1			pp7	15.4
	NZ_CP043966.1			pp8	40
	NZ_CP043966.1			pp9	46.7
	NZ_CP043966.1			pp10	41.2
	NZ_CP043966.1			pp11	36.4
	NZ_CP043967.1			pp12	37.1
B.cereus.GW-01	chr	chr_1	45.1	pp1	68.1
	chr	chr_2	59.5	pp2	32.7
	chr	chr_3	66.3	pp3	39.7
	chr			pp4	26.6
	chr			pp5	31.3
	chr			pp6	40.2
	chr			pp7	29.9
	chr			pp8	28.5
	chr			pp9	43.9
	chr			pp10	25.7
B.cereus.G1-1	NZ_CP042929.1	NZ_CP042929_1	35.8	pp1	0
	NZ_CP042929.1			pp2	23.1
	NZ_CP042929.1			pp3	14.3
	NZ_CP042929.1			pp4	21.4
	NZ_CP042929.1			pp5	19.2
	NZ_CP042929.1			pp6	43.3
	NZ_CP042929.1			pp7	36.8
	NZ_CP042929.1			pp8	36.8
	NZ_CP042929.1			pp9	23.5
	NZ_CP042929.1			pp10	32.4
	NZ_CP042928.1			pp11	23.5
B.cereus.FORC087	NZ_CP029454.1	NZ_CP029454_1	34.8	pp1	38.5
	NZ_CP029454.1	NZ_CP029454_2	35.8	pp2	38.1
	NZ_CP029454.1			pp3	28.6
	NZ_CP029454.1			pp4	36.4
	NZ_CP029454.1			pp5	42.9
	NZ_CP029454.1			pp6	38.1
	NZ_CP029455.1			pp7	33.3
	NZ_CP029457.1			pp8	19.5
B.cereus.FORC60	NZ_CP020383.1	NZ_CP020383_1	43.9	pp1	23.1
	NZ_CP020383.1	NZ_CP020383_2	35.8	pp2	41.7
	NZ_CP020383.1			pp3	39.3
	NZ_CP020383.1			pp4	35.7
	NZ_CP020383.1			pp5	23.5
	NZ_CP020383.1			pp6	15.4
	NZ_CP020383.1			pp7	26.2
	NZ_CP020383.1			pp8	40.5
B.cereus.FORC021	NZ_CP014486.1	NZ_CP014486_1	43.4	pp1	38.5
	NZ_CP014486.1	NZ_CP014486_2	35.8	pp2	29.2
	NZ_CP014486.1			pp3	27.9
	NZ_CP014486.1			pp4	31.4
	NZ_CP014486.1			pp5	29.1
	NZ_CP014486.1			pp6	46.4
	NZ_CP014486.1			pp7	17.9
	NZ_CP014486.1			pp8	34.9
	NZ_CP014486.1			pp9	25
	NZ_CP014487.1			pp10	25
B.cereus.FORC_086	NZ_CP029468.1	NZ_CP029468_1	48.3	pp1	23.8
	NZ_CP029468.1	NZ_CP029468_2	35.8	pp2	28.6
	NZ_CP029468.1	NZ_CP029468_3	41.6	pp3	31
	NZ_CP029468.1			pp4	38.1
	NZ_CP029468.1			pp5	31
	NZ_CP029468.1			pp6	35.7
	NZ_CP029468.1			pp7	40.5
	NZ_CP029468.1			pp8	38.1
B.cereus.FORC_048	NZ_CP017234.1	NZ_CP017234_1	35.8	pp1	38.5
	NZ_CP017234.1			pp2	39.3
	NZ_CP017234.1			pp3	35.7
	NZ_CP017234.1			pp4	31.6
	NZ_CP017234.1			pp5	14.3
	NZ_CP017234.1			pp6	46.4
	NZ_CP017234.1			pp7	32.9
	NZ_CP017234.1			pp8	33.9
B.cereus.FORC_047	NZ_CP017060.1	NZ_CP017060_1	37.3	pp1	35
	NZ_CP017060.1	NZ_CP017060_2	30.3	pp2	27.5
	NZ_CP017060.1	NZ_CP017060_3	28.7	pp3	37.5
	NZ_CP018742.1	NZ_CP018742_1	48.5	pp4	27.5
	NZ_CP017060.1			pp5	39.3
	NZ_CP017060.1			pp6	40.5
	NZ_CP017060.1			pp7	52.4
	NZ_CP017060.1			pp8	30
	NZ_CP018742.1			pp9	32.5
B.cereus.FORC_024	NZ_CP012691.1	NZ_CP012691_1	52.3	pp1	23.8
	NZ_CP012691.1	NZ_CP012691_2	35.8	pp2	42.9
	NZ_CP012691.1			pp3	33.6
	NZ_CP012691.1			pp4	32.8
	NZ_CP012691.1			pp5	35.1
	NZ_CP012691.1			pp6	19
	NZ_CP012691.1			pp7	35.7
	NZ_CP012691.1			pp8	37.7
	NZ_CP012691.1			pp9	36.1
	NZ_CP012691.1			pp10	28.6
	NZ_CP012691.1			pp11	33.6
B.cereus.FORC_013	NZ_CP011145.1	NZ_CP011145_1	35.1	pp1	21.4
	NZ_CP011145.1	NZ_CP011145_2	35.8	pp2	38.5
	NZ_CP011145.1			pp3	39.3
	NZ_CP011145.1			pp4	29
	NZ_CP011145.1			pp5	43.5
	NZ_CP011145.1			pp6	32.1
	NZ_CP011145.1			pp7	33.8
	NZ_CP011145.1			pp8	37.9
	NZ_CP011145.1			pp9	25
B.cereus.FORC_005	NZ_CP009686.1	NZ_CP009686_1	35.8	pp1	23.8
	NZ_CP009686.1			pp2	44.5
	NZ_CP009686.1			pp3	43.8
	NZ_CP009686.1			pp4	23.8
	NZ_CP009686.1			pp5	42.9
	NZ_CP009686.1			pp6	40.5
	NZ_CP009686.1			pp7	38.5
	NZ_CP009686.1			pp8	26.2
	NZ_CP009686.1			pp9	26.6
B.cereus.FM1	NZ_CP009369.1	NZ_CP009369_1	46.1	pp1	50
	NZ_CP009369.1	NZ_CP009369_2	28.9	pp2	58.8
	NZ_CP009369.1			pp3	35.3
	NZ_CP009369.1			pp4	25
	NZ_CP009369.1			pp5	16.7
	NZ_CP009369.1			pp6	21.4
	NZ_CP009369.1			pp7	46.2
	NZ_CP009369.1			pp8	46.8
B.cereus.FDAARGOS_1084	NZ_CP068135.1	NZ_CP068135_1	35.8	pp1	7.7
	NZ_CP068135.1			pp2	20
	NZ_CP068135.1			pp3	26.9
	NZ_CP068135.1			pp4	41.2
	NZ_CP068135.1			pp5	29.4
	NZ_CP068135.1			pp6	29.4
	NZ_CP068135.1			pp7	15.4
	NZ_CP068135.1			pp8	26.5
	NZ_CP068135.1			pp9	52.8
	NZ_CP068135.1			pp10	22.2
B.cereus.FDAARGOS_918	NZ_CP065650.1	NZ_CP065650_1	37.9	pp1	38.5
	NZ_CP065650.1	NZ_CP065650_2	27.8	pp2	38.5
	NZ_CP065650.1	NZ_CP065650_3	30.4	pp3	34.6
	NZ_CP065650.1	NZ_CP065650_4	46.8	pp4	14.3
	NZ_CP065650.1			pp5	15.4
	NZ_CP065650.1			pp6	7.7
	NZ_CP065650.1			pp7	26.7
	NZ_CP065650.1			pp8	41.9
	NZ_CP065650.1			pp9	50
B.cereus.FDAARGOS_802	NZ_CP053965.1	NZ_CP053965_1	33.3	pp1	26.7
	NZ_CP053965.1	NZ_CP053965_2	29	pp2	40
	NZ_CP053965.1	NZ_CP053965_3	27.8	pp3	29.3
	NZ_CP053965.1	NZ_CP053965_4	38.2	pp4	28.6
	NZ_CP053965.1	NZ_CP053965_5	46.1	pp5	45.2
	NZ_CP053965.1			pp6	35.7
	NZ_CP053965.1			pp7	31
	NZ_CP053965.1			pp8	40.5
	NZ_CP053965.1			pp9	31
	NZ_CP053961.1			pp10	23.5
	NZ_CP053962.1			pp11	47.6
	NZ_CP053963.1			pp12	31.7
	NZ_CP053963.1			pp13	33.3
	NZ_CP053964.1			pp14	24.5
	NZ_CP053966.1			pp15	33.3
	NZ_CP053968.1			pp16	32.5
B.cereus.FDAARGOS_799	NZ_CP053951.1	NZ_CP053951_1	22.2	pp1	23.1
	NZ_CP053951.1	NZ_CP053951_2	35.5	pp2	38.2
	NZ_CP053951.1	NZ_CP053951_3	32	pp3	35.7
	NZ_CP053951.1			pp4	20.6
	NZ_CP053951.1			pp5	30.8
	NZ_CP053951.1			pp6	15.4
	NZ_CP053951.1			pp7	28.1
	NZ_CP053951.1			pp8	47.6
	NZ_CP053951.1			pp9	33.3
	NZ_CP053951.1			pp10	53.1
B.cereus.FDAARGOS_798	NZ_CP053954.1	NZ_CP053954_1	21.3	pp1	18.8
	NZ_CP053954.1	NZ_CP053954_2	32	pp2	23.1
	NZ_CP053954.1	NZ_CP053954_3	35.8	pp3	20
	NZ_CP053954.1	NZ_CP053954_4	45.2	pp4	34.4
	NZ_CP053954.1	NZ_CP053954_5	35.5	pp5	35.3
	NZ_CP053954.1			pp6	28.6
	NZ_CP053954.1			pp7	23.8
	NZ_CP053954.1			pp8	32.5
	NZ_CP053954.1			pp9	23.8
	NZ_CP053954.1			pp10	38.1
B.cereus.FDAARGOS_797	NZ_CP053931.1	NZ_CP053931_1	46.1	pp1	46.2
	NZ_CP053931.1	NZ_CP053931_2	29	pp2	27.3
	NZ_CP053931.1	NZ_CP053931_3	27.8	pp3	31
	NZ_CP053931.1	NZ_CP053931_4	38.2	pp4	39.4
	NZ_CP053930.1	NZ_CP053930_1	28.3	pp5	34.3
	NZ_CP053930.1	NZ_CP053930_2	28.8	pp6	39.4
	NZ_CP053931.1			pp7	31.9
	NZ_CP053931.1			pp8	50
	NZ_CP053931.1			pp9	31.9
	NZ_CP053930.1			pp10	43.5
	NZ_CP053930.1			pp11	30.1
B.cereus.FDAARGOS_781	NZ_CP053991.1	NZ_CP053991_1	46.8	pp1	42.9
	NZ_CP053991.1	NZ_CP053991_2	37.9	pp2	59.8
	NZ_CP053992.1	NZ_CP053992_1	28.4	pp3	30.4
	NZ_CP053991.1			pp4	14.3
	NZ_CP053991.1			pp5	46.4
	NZ_CP053991.1			pp6	31.4
	NZ_CP053991.1			pp7	17.9
	NZ_CP053991.1			pp8	35.7
	NZ_CP053991.1			pp9	38.5
	NZ_CP053990.1			pp10	36.7
	NZ_CP053992.1			pp11	33.7
	NZ_CP053993.1			pp12	40.8
B.cereus.FDAARGOS_780	NZ_CP053997.1	NZ_CP053997_1	25	pp1	23.1
	NZ_CP053997.1	NZ_CP053997_2	46.1	pp2	16.7
	NZ_CP053997.1	NZ_CP053997_3	43.9	pp3	59.8
	NZ_CP053997.1	NZ_CP053997_4	38.2	pp4	33.3
	NZ_CP053994.1	NZ_CP053994_1	28.4	pp5	46.2
	NZ_CP053997.1			pp6	41.2
	NZ_CP053997.1			pp7	26.5
	NZ_CP053997.1			pp8	34.8
	NZ_CP053997.1			pp9	38
	NZ_CP053997.1			pp10	44.1
	NZ_CP053997.1			pp11	29.3
	NZ_CP053997.1			pp12	35.3
	NZ_CP053994.1			pp13	39.1
	NZ_CP053995.1			pp14	39.1
	NZ_CP053996.1			pp15	39.1
B.cereus.DLOU-Weihai	NZ_CP040342.1	NZ_CP040342_1	35.8	pp1	15.4
	NZ_CP040342.1	NZ_CP040342_2	51.1	pp2	44.1
	NZ_CP040342.1	NZ_CP040342_3	52.2	pp3	28.6
	NZ_CP040342.1	NZ_CP040342_4	26.5	pp4	41.5
	NZ_CP040342.1			pp5	50
	NZ_CP040342.1			pp6	31.7
	NZ_CP040342.1			pp7	33.3
	NZ_CP040343.1			pp8	24.4
B.cereus.DLOU-Tangshan	NZ_CP040340.1	NZ_CP040340_1	35.8	pp1	43.8
	NZ_CP040340.1			pp2	35.3
	NZ_CP040340.1			pp3	23.1
	NZ_CP040340.1			pp4	34.4
	NZ_CP040340.1			pp5	31.3
	NZ_CP040340.1			pp6	16.7
	NZ_CP040340.1			pp7	28.1
	NZ_CP040340.1			pp8	28.9
	NZ_CP040340.1			pp9	36.8
	NZ_CP040340.1			pp10	23.5
	NZ_CP040341.1			pp11	20.6
B.cereus.DLOU-Changhai	NZ_CP040334.1	NZ_CP040334_1	35.1	pp1	38.5
	NZ_CP040334.1	NZ_CP040334_2	35.5	pp2	25
	NZ_CP040335.1	NZ_CP040335_1	49	pp3	41.7
	NZ_CP040335.1	NZ_CP040335_2	52.9	pp4	30.6
	NZ_CP040334.1			pp5	31.9
	NZ_CP040334.1			pp6	38.3
	NZ_CP040334.1			pp7	37.5
	NZ_CP040334.1			pp8	37.5
	NZ_CP040335.1			pp9	41.7
B.cereus.D12_2	NZ_CP016315.1	NZ_CP016315_1	43.9	pp1	23.8
	NZ_CP016315.1	NZ_CP016315_2	48.3	pp2	31
	NZ_CP016315.1	NZ_CP016315_3	36.6	pp3	23.8
	NZ_CP016315.1	NZ_CP016315_4	41.6	pp4	33.3
	NZ_CP016315.1			pp5	40.5
	NZ_CP016315.1			pp6	23.8
	NZ_CP016315.1			pp7	35.7
	NZ_CP016315.1			pp8	28.6
B.cereus.CTMA_1571	NZ_CP053656.2	NZ_CP053656_1	46.8	pp1	38.5
	NZ_CP053656.2	NZ_CP053656_2	37.9	pp2	16.7
	NZ_CP053656.2			pp3	18.8
	NZ_CP053656.2			pp4	46.9
	NZ_CP053656.2			pp5	34.4
	NZ_CP053656.2			pp6	37.5
	NZ_CP053656.2			pp7	36
	NZ_CP053656.2			pp8	38
	NZ_CP053656.2			pp9	31.3
	NZ_CP053656.2			pp10	38
	NZ_CP053656.2			pp11	34.4
	NZ_CP053656.2			pp12	46.1
	NZ_CP053658.2			pp13	40
B.cereus.CMCC.P0021	NZ_CP011151.1	NZ_CP011151_1	40.5	pp1	38.9
	NZ_CP011151.1	NZ_CP011151_2	62	pp2	33.3
	NZ_CP011151.1	NZ_CP011151_3	35.1	pp3	22.2
	NZ_CP011151.1	NZ_CP011151_4	47.1	pp4	33.3
	NZ_CP011151.1			pp5	36.1
	NZ_CP011151.1			pp6	44
	NZ_CP011151.1			pp7	34.6
	NZ_CP011151.1			pp8	35.1
	NZ_CP011151.1			pp9	35
	NZ_CP011151.1			pp10	36.1
	NZ_CP011151.1			pp11	35.6
B.cereus.CMCC.P0011	NZ_CP011153.1	NZ_CP011153_1	40.5	pp1	38.9
	NZ_CP011153.1	NZ_CP011153_2	62	pp2	22.2
	NZ_CP011153.1	NZ_CP011153_3	35.1	pp3	38.9
	NZ_CP011153.1	NZ_CP011153_4	47.1	pp4	27.8
	NZ_CP011153.1			pp5	41.7
	NZ_CP011153.1			pp6	30.6
	NZ_CP011153.1			pp7	44
	NZ_CP011153.1			pp8	35.1
	NZ_CP011153.1			pp9	35
	NZ_CP011153.1			pp10	30.6
	NZ_CP011153.1			pp11	35.6
B.cereus.CH	NZ_CP068717.1	NZ_CP068717_1	40.5	pp1	38.9
	NZ_CP068717.1	NZ_CP068717_2	62	pp2	33.3
	NZ_CP068717.1	NZ_CP068717_3	35.1	pp3	22.2
	NZ_CP068717.1			pp4	33.3
	NZ_CP068717.1			pp5	36.1
	NZ_CP068717.1			pp6	44
	NZ_CP068717.1			pp7	38
	NZ_CP068717.1			pp8	35
	NZ_CP068717.1			pp9	25
	NZ_CP068717.1			pp10	35.6
B.cereus.CC-1	NZ_CP023179.1	NZ_CP023179_1	27.5	pp1	25
	NZ_CP023179.1	NZ_CP023179_2	45.1	pp2	26.7
	NZ_CP023179.1	NZ_CP023179_3	51.4	pp3	33.3
	NZ_CP023179.1	NZ_CP023179_4	48.1	pp4	36.7
	NZ_CP023179.1	NZ_CP023179_5	61.4	pp5	35.3
	NZ_CP023179.1	NZ_CP023179_6	29.9	pp6	36.8
	NZ_CP023179.1	NZ_CP023179_7	34.3	pp7	30
	NZ_CP023179.1			pp8	16.7
	NZ_CP023179.1			pp9	58.3
	NZ_CP023180.1			pp10	32.4
	NZ_CP023182.1			pp11	29.7
	NZ_CP023183.1			pp12	34.7
B.cereus.AR156	NZ_CP015589.1	NZ_CP015589_1	45.9	pp1	38.5
	NZ_CP015592.1	NZ_CP015592_1	15.1	pp2	16.7
	NZ_CP015589.1			pp3	26.7
	NZ_CP015589.1			pp4	40
	NZ_CP015589.1			pp5	30
	NZ_CP015589.1			pp6	40
	NZ_CP015590.1			pp7	38.1
B.cereus.AFA01	NZ_CP068724.1	NZ_CP068724_1	43.4	pp1	21.4
	NZ_CP068724.1	NZ_CP068724_2	35.8	pp2	38.5
	NZ_CP068724.1			pp3	29.2
	NZ_CP068724.1			pp4	27.9
	NZ_CP068724.1			pp5	25
	NZ_CP068724.1			pp6	34.8
	NZ_CP068724.1			pp7	32.2
	NZ_CP068724.1			pp8	39.3
	NZ_CP068724.1			pp9	39.3
	NZ_CP068724.1			pp10	34.9
	NZ_CP068724.1			pp11	28.6
	NZ_CP068725.1			pp12	39.2
	NZ_CP068725.1			pp13	38.2
	NZ_CP068725.1			pp14	37
	NZ_CP068727.1			pp15	32.2
B.cereus.A1	NZ_CP015727.1	NZ_CP015727_1	32.1	pp1	25
	NZ_CP015727.1	NZ_CP015727_2	28.7	pp2	26.2
	NZ_CP015727.1	NZ_CP015727_3	35.8	pp3	33.3
	NZ_CP015727.1	NZ_CP015727_4	46.1	pp4	23.5
	NZ_CP015727.1			pp5	15.4
	NZ_CP015727.1			pp6	46.4
	NZ_CP015727.1			pp7	34.3
	NZ_CP015727.1			pp8	33.3
	NZ_CP015727.1			pp9	27.8
	NZ_CP015727.1			pp10	16.7
	NZ_CP015727.1			pp11	23.8
	NZ_CP015730.1			pp12	33.3
	NZ_CP015728.1			pp13	38.1
	NZ_CP015729.1			pp14	35.1
B.cereus.1000305	NZ_CP028516.1	NZ_CP028516_1	43.9	pp1	23.8
	NZ_CP028516.1	NZ_CP028516_2	35.8	pp2	34.6
	NZ_CP028516.1	NZ_CP028516_3	41.6	pp3	38.1
	NZ_CP028516.1			pp4	52.4
	NZ_CP028516.1			pp5	45.2
	NZ_CP028516.1			pp6	28.6
	NZ_CP028516.1			pp7	41.5
	NZ_CP028516.1			pp8	40.5
	NZ_CP028516.1			pp9	28.6
B.cereus.21155	NZ_CP068719.1	NZ_CP068719_1	35.5	pp1	53.8
	NZ_CP068719.1			pp2	30.8
	NZ_CP068719.1			pp3	30.5
	NZ_CP068719.1			pp4	14.3
	NZ_CP068719.1			pp5	26.3
	NZ_CP068719.1			pp6	47.4
	NZ_CP068719.1			pp7	28.9
	NZ_CP068719.1			pp8	26.3
	NZ_CP068719.1			pp9	18.4
	NZ_CP068719.1			pp10	53.6
	NZ_CP068719.1			pp11	35.5
	NZ_CP068719.1			pp12	41.7
	NZ_CP068721.1			pp13	38.1
	NZ_CP068722.1			pp14	27.6
	NZ_CP068723.1			pp15	29.1
B.cereus.3a	NZ_CP009596.1	NZ_CP009596_1	38.2	pp1	23.1
	NZ_CP009596.1	NZ_CP009596_2	25	pp2	18.8
	NZ_CP009596.1	NZ_CP009596_3	46.1	pp3	59.8
	NZ_CP009596.1	NZ_CP009596_4	43.9	pp4	33.3
	NZ_CP009595.1	NZ_CP009595_1	28.4	pp5	46.2
	NZ_CP009595.1			pp6	32.4
	NZ_CP009595.1			pp7	38.2
	NZ_CP009595.1			pp8	44.1
	NZ_CP009595.1			pp9	35.3
	NZ_CP009595.1			pp10	52.9
	NZ_CP009594.1			pp11	38.2
	NZ_CP009595.1			pp12	39.1
B.cereus.03BB87	NZ_CP009941.1	NZ_CP009941_1	43	pp1	38.5
	NZ_CP009941.1	NZ_CP009941_2	46.1	pp2	33.3
	NZ_CP009941.1			pp3	20
	NZ_CP009941.1			pp4	46.7
	NZ_CP009941.1			pp5	41.7
	NZ_CP009941.1			pp6	23.5
	NZ_CP009941.1			pp7	55.6
	NZ_CP009941.1			pp8	26.7
	NZ_CP009939.1			pp9	38.9
	NZ_CP009939.1			pp10	37.1

## Sheet: Sheet2
Sample Name (#)	##gff-version 3; 3 CRISPR(s); strain: Unknown								GC(%)(#)
B.cereus.ZB201708	NZ_CP030982.1	CRISPRCasFinder	LeftFLANK	538619	538718	.	+	.	29	sequence=TCACATTTTTATCCCACTCTTAATGCATATGAAAATGAAAAAATCGAAAAGGAGCGGAGAAACATGAATTATATAGAAAATAATGGATTGTATTATCGGA;at%=71;leader;Parent=NZ_CP030982.1_538719_538794;ID=fl_538719
B.cereus.ZB201708	NZ_CP030982.1	CRISPRCasFinder	CRISPR	538719	538794	.	+	.	40	DR=ATCATCATCATGGAGGACACAATCA;DR_length=25;Number_of_spacers=1;Name=NZ_CP030982.1_538719_538794;ID=NZ_CP030982_Crispr_1;potential_direction=Forward;
B.cereus.ZB201708	NZ_CP030982.1	CRISPRCasFinder	CRISPRdr	538719	538743	.	+	.	40	sequence=ATCATCATCATGGAGGACACAATCA;Parent=NZ_CP030982.1_538719_538794;ID=DR_538719
B.cereus.ZB201708	NZ_CP030982.1	CRISPRCasFinder	CRISPRspacer	538744	538769	.	+	.	57.7	sequence=TGGTGGGCACAATCATAACGGCGGAC;Name=spacer_538744_26;Parent=NZ_CP030982.1_538719_538794;ID=sp_538744
B.cereus.ZB201708	NZ_CP030982.1	CRISPRCasFinder	CRISPRdr	538770	538794	.	+	.	44	sequence=ATCATCACCATGGAGGACACAATCA;Parent=NZ_CP030982.1_538719_538794;ID=DR_538770
B.cereus.ZB201708	NZ_CP030982.1	CRISPRCasFinder	RightFLANK	538795	538894	.	+	.	57	sequence=CCATGATCACCATCATCATCACGGAGGCGGATGGGGCTGGGGGGGTAGTTCATGGGGAGGCGGATTTTTCCCTGGAAGCTTTGCAGGAGGAGTGTTAGGT;at%=43;Parent=NZ_CP030982.1_538719_538794;ID=fl_538794
B.cereus.ZB201708	NZ_CP030982.1	CRISPRCasFinder	LeftFLANK	4851865	4851964	.	+	.	21	sequence=GATAATTTTTAATAATCCTGCGAATTTTTCTTATTTTTCCGCCATTTGTTAAGAAAAAAATAAATATATAAATTTTTTAGATTCTGCACCAAACATATAT;at%=79;leader;Parent=NZ_CP030982.1_4851965_4852081;ID=fl_4851965
B.cereus.ZB201708	NZ_CP030982.1	CRISPRCasFinder	CRISPR	4851965	4852081	.	+	.	27.8	DR=CTTAAACAAGCGTTTGATTAATTCTCCATTTTTCTT;DR_length=36;Number_of_spacers=1;Name=NZ_CP030982.1_4851965_4852081;ID=NZ_CP030982_Crispr_2;potential_direction=Forward;
B.cereus.ZB201708	NZ_CP030982.1	CRISPRCasFinder	CRISPRdr	4851965	4852000	.	+	.	27.8	sequence=CTTAAACAAGCGTTTGATTAATTCTCCATTTTTCTT;Parent=NZ_CP030982.1_4851965_4852081;ID=DR_4851965
B.cereus.ZB201708	NZ_CP030982.1	CRISPRCasFinder	CRISPRspacer	4852001	4852045	.	+	.	37.8	sequence=CGTTAACCTTTGAACTACATGAGTTTCTTTCTACCGAACATACAG;Name=spacer_4852001_45;Parent=NZ_CP030982.1_4851965_4852081;ID=sp_4852001
B.cereus.ZB201708	NZ_CP030982.1	CRISPRCasFinder	CRISPRdr	4852046	4852081	.	+	.	25	sequence=CTTAAACAAACGTTTGATTAATTCTCCATTTTTCTT;Parent=NZ_CP030982.1_4851965_4852081;ID=DR_4852046
B.cereus.ZB201708	NZ_CP030982.1	CRISPRCasFinder	RightFLANK	4852082	4852181	.	+	.	35	sequence=TCTTAACCCTTAAGTTACATCGGTTTCTTCCTACCGAACATACAGCTTAAACAAACGTTTATTTAAAAAAATAAGAAGCCTCTTTTGCAGGCTCCTTCAT;at%=65;Parent=NZ_CP030982.1_4851965_4852081;ID=fl_4852081
B.cereus.ZB201708	NZ_CP030982.1	CRISPRCasFinder	LeftFLANK	5134569	5134668	.	+	.	29	sequence=TATATAGAAATAAAAAAATCAGCTCTCCTAGTGAGAACTGATTTTTTCACTTTCTTATTCTTGTGAAGAAGAATCGTTAGATGATTGTGTAGAACCATTT;at%=71;leader;Parent=NZ_CP030982.1_5134669_5134802;ID=fl_5134669
B.cereus.ZB201708	NZ_CP030982.1	CRISPRCasFinder	CRISPR	5134669	5134802	.	+	.	30.4	DR=GTTGATTTCTCTTCTTTTTGAGA;DR_length=23;Number_of_spacers=2;Name=NZ_CP030982.1_5134669_5134802;ID=NZ_CP030982_Crispr_3;potential_direction=Forward;
B.cereus.ZB201708	NZ_CP030982.1	CRISPRCasFinder	CRISPRdr	5134669	5134691	.	+	.	34.8	sequence=GTTGATTTTTCTTCTTTCTTCGG;Parent=NZ_CP030982.1_5134669_5134802;ID=DR_5134669
B.cereus.ZB201708	NZ_CP030982.1	CRISPRCasFinder	CRISPRspacer	5134692	5134722	.	+	.	35.5	sequence=TTCTTCTTTTTTGTCACTAGTTGAACCGCTT;Name=spacer_5134692_31;Parent=NZ_CP030982.1_5134669_5134802;ID=sp_5134692
B.cereus.ZB201708	NZ_CP030982.1	CRISPRCasFinder	CRISPRdr	5134723	5134745	.	+	.	30.4	sequence=GTTGATTTCTCTTCTTTTTGAGA;Parent=NZ_CP030982.1_5134669_5134802;ID=DR_5134723
B.cereus.ZB201708	NZ_CP030982.1	CRISPRCasFinder	CRISPRspacer	5134746	5134779	.	+	.	38.2	sequence=CTTGTCTTCTGTTTTATTTTCTGGTTTCGTGCTC;Name=spacer_5134746_34;Parent=NZ_CP030982.1_5134669_5134802;ID=sp_5134746
B.cereus.ZB201708	NZ_CP030982.1	CRISPRCasFinder	CRISPRdr	5134780	5134802	.	+	.	34.8	sequence=GTTGACTTCTCTTCTTTTTGAGA;Parent=NZ_CP030982.1_5134669_5134802;ID=DR_5134780
B.cereus.ZB201708	NZ_CP030982.1	CRISPRCasFinder	RightFLANK	5134803	5134902	.	+	.	37	sequence=TTTGTCGTCAGCTTTTTTACCAGAAGCATTCGTAGCTTTTGCAGCACCTGCATCAGCTTTAATTTCTGTTACTGATTTATTTAAGTAACGTTCAGGATTC;at%=63;Parent=NZ_CP030982.1_5134669_5134802;ID=fl_5134802
	##gff-version 3; 4 CRISPR(s); strain: Unknown
B.cereus.WPySW2	NZ_CP053289.1	CRISPRCasFinder	LeftFLANK	264791	264890	.	-	.	40	sequence=GGCTGTGAACCCTGAACGTTACTTAAATAAATCAGTAACAGAAATTAAAGCTGATGCAGGTGCTGCAAAGGCTACGAATGCTTCTGGTAAAAAAGCTGAT;at%=60;Parent=NZ_CP053289.1_264891_265024;ID=fl_264891
B.cereus.WPySW2	NZ_CP053289.1	CRISPRCasFinder	CRISPR	264891	265024	.	-	.	30.4	DR=GACAAATCTCAAAAAGAAGAGAA;DR_length=23;Number_of_spacers=2;Name=NZ_CP053289.1_264891_265024;ID=NZ_CP053289_Crispr_1;potential_direction=Reverse;
B.cereus.WPySW2	NZ_CP053289.1	CRISPRCasFinder	CRISPRdr	264891	264913	.	-	.	30.4	sequence=GACAAATCTCAAAAAGAAGAGAA;Parent=NZ_CP053289.1_264891_265024;ID=DR_264891
B.cereus.WPySW2	NZ_CP053289.1	CRISPRCasFinder	CRISPRspacer	264914	264947	.	-	.	41.2	sequence=GTCAACGAGCACGAAACCAGAAAGTAAAACAGAA;Name=spacer_264914_34;Parent=NZ_CP053289.1_264891_265024;ID=sp_264914
B.cereus.WPySW2	NZ_CP053289.1	CRISPRCasFinder	CRISPRdr	264948	264970	.	-	.	34.8	sequence=GACAAGTCTCAAAAAGAAGAGAA;Parent=NZ_CP053289.1_264891_265024;ID=DR_264948
B.cereus.WPySW2	NZ_CP053289.1	CRISPRCasFinder	CRISPRspacer	264971	265001	.	-	.	35.5	sequence=ATCAACAAGCGGTTCAACTAGTGACAAAAAA;Name=spacer_264971_31;Parent=NZ_CP053289.1_264891_265024;ID=sp_264971
B.cereus.WPySW2	NZ_CP053289.1	CRISPRCasFinder	CRISPRdr	265002	265024	.	-	.	34.8	sequence=GAAGAACCGAAGAAAGAAGAAAA;Parent=NZ_CP053289.1_264891_265024;ID=DR_265002
B.cereus.WPySW2	NZ_CP053289.1	CRISPRCasFinder	RightFLANK	265025	265124	.	-	.	32	sequence=ATCAACAAATGGTTCTACAGAATCATCTAACGATTCTTCTTCACAAGAATAAGAAAGTGAAAAAATCAGTTCCCACTAGGGGAGCTGATTTTTTTATTTT;at%=68;leader;Parent=NZ_CP053289.1_264891_265024;ID=fl_265024
B.cereus.WPySW2	NZ_CP053289.1	CRISPRCasFinder	LeftFLANK	1126471	1126570	.	+	.	31	sequence=TCTAATCTGTTTTAGGAGTTTCCTTGTATGACAAGGAGGAATGTTATTGTCAATCTTTGTCGTTAAATCGATATCCTTTATTGAATCGTTGATATATTGT;at%=69;leader;Parent=NZ_CP053289.1_1126571_1126678;ID=fl_1126571
B.cereus.WPySW2	NZ_CP053289.1	CRISPRCasFinder	CRISPR	1126571	1126678	.	+	.	19.2	DR=AAGTTGTGATAGATATATTTGAAAAA;DR_length=26;Number_of_spacers=1;Name=NZ_CP053289.1_1126571_1126678;ID=NZ_CP053289_Crispr_2;potential_direction=Forward;
B.cereus.WPySW2	NZ_CP053289.1	CRISPRCasFinder	CRISPRdr	1126571	1126596	.	+	.	19.2	sequence=AAGTTGTGATAGATATATTTGAAAAA;Parent=NZ_CP053289.1_1126571_1126678;ID=DR_1126571
B.cereus.WPySW2	NZ_CP053289.1	CRISPRCasFinder	CRISPRspacer	1126597	1126652	.	+	.	26.8	sequence=TCGTTGATATATTGCAAGTTGTGATAGATATATTTGAAAAATCGTTGATATATTGC;Name=spacer_1126597_56;Parent=NZ_CP053289.1_1126571_1126678;ID=sp_1126597
B.cereus.WPySW2	NZ_CP053289.1	CRISPRCasFinder	CRISPRdr	1126653	1126678	.	+	.	23.1	sequence=AAGTTGTGATAGATATATTCGAAAAA;Parent=NZ_CP053289.1_1126571_1126678;ID=DR_1126653
B.cereus.WPySW2	NZ_CP053289.1	CRISPRCasFinder	RightFLANK	1126679	1126778	.	+	.	32	sequence=CCGTTAATATAATTTCATTTATCGATATCTATATGGTTCACCGAAAACAAACAGGGATGTCACTCAGTTAAAAAAGTGACATCCCTGTTTTTAATTCTCT;at%=68;Parent=NZ_CP053289.1_1126571_1126678;ID=fl_1126678
B.cereus.WPySW2	NZ_CP053289.1	CRISPRCasFinder	LeftFLANK	2022777	2022876	.	.	.	36	sequence=GGTAAAATTAATATTTGTATTAACTACTGCTGAAAAACCGATTCCTACTTCAGAAGTTATTGTTCCAAATATGGGAAGAATCCCTAAACCGGTTGCGCCA;at%=64;Parent=NZ_CP053289.1_2022877_2022987;ID=fl_2022877
B.cereus.WPySW2	NZ_CP053289.1	CRISPRCasFinder	CRISPR	2022877	2022987	.	.	.	48.1	DR=GTAGGACCAGTTATTCCGATTCCGGTA;DR_length=27;Number_of_spacers=1;Name=NZ_CP053289.1_2022877_2022987;ID=NZ_CP053289_Crispr_3;potential_direction=Unknown;
B.cereus.WPySW2	NZ_CP053289.1	CRISPRCasFinder	CRISPRdr	2022877	2022903	.	.	.	48.1	sequence=GTAGGACCAGTTATTCCGATTCCGGTA;Parent=NZ_CP053289.1_2022877_2022987;ID=DR_2022877
B.cereus.WPySW2	NZ_CP053289.1	CRISPRCasFinder	CRISPRspacer	2022904	2022960	.	.	.	54.4	sequence=GGACCTGTAACCCCAGTAGGACCAGTTATTCCGATTCCGGTAGGACCTGTAACCCCA;Name=spacer_2022904_57;Parent=NZ_CP053289.1_2022877_2022987;ID=sp_2022904
B.cereus.WPySW2	NZ_CP053289.1	CRISPRCasFinder	CRISPRdr	2022961	2022987	.	.	.	48.1	sequence=GTAGGACCAGTTATTCCGATTCCGGTA;Parent=NZ_CP053289.1_2022877_2022987;ID=DR_2022961
B.cereus.WPySW2	NZ_CP053289.1	CRISPRCasFinder	RightFLANK	2022988	2023087	.	.	.	54	sequence=GGACCTGTAACCCCGGTAGGACCAGTTATTCCAATTCCGGTAAAACCTGTCGCGCCGGTAGGTCCTGTGATTCCAGTAGGTCCGGTGGGGAATGTAAATG;at%=46;Parent=NZ_CP053289.1_2022877_2022987;ID=fl_2022987
B.cereus.WPySW2	NZ_CP053289.1	CRISPRCasFinder	LeftFLANK	4278160	4278259	.	.	.	38	sequence=CTGATCCATCTACTAGTTTCCCAATACCTGCATTGCTATTTAATGCATGTAAACCATCTGTTACTTTGCCTGACCCATCTACTAATTTCCCTATACCTAT;at%=62;Parent=NZ_CP053289.1_4278260_4278370;ID=fl_4278260
B.cereus.WPySW2	NZ_CP053289.1	CRISPRCasFinder	CRISPR	4278260	4278370	.	.	.	37	DR=CTGCATTTCACCTGTTTTGCTATTTAG;DR_length=27;Number_of_spacers=1;Name=NZ_CP053289.1_4278260_4278370;ID=NZ_CP053289_Crispr_4;potential_direction=Unknown;
B.cereus.WPySW2	NZ_CP053289.1	CRISPRCasFinder	CRISPRdr	4278260	4278286	.	.	.	37	sequence=CTGCATTTCACCTGTTTTGCTATTTAG;Parent=NZ_CP053289.1_4278260_4278370;ID=DR_4278260
B.cereus.WPySW2	NZ_CP053289.1	CRISPRCasFinder	CRISPRspacer	4278287	4278343	.	.	.	35.1	sequence=TGTATTTAAACCATTTGTTACTTTGCCTGACCCATCTACTAATTTCCCTATACCTAC;Name=spacer_4278287_57;Parent=NZ_CP053289.1_4278260_4278370;ID=sp_4278287
B.cereus.WPySW2	NZ_CP053289.1	CRISPRCasFinder	CRISPRdr	4278344	4278370	.	.	.	33.3	sequence=CTGCATTTCACCTGTTTTACTATTTAG;Parent=NZ_CP053289.1_4278260_4278370;ID=DR_4278344
B.cereus.WPySW2	NZ_CP053289.1	CRISPRCasFinder	RightFLANK	4278371	4278470	.	.	.	41	sequence=CACATTTAAACCGTTTGTTACTTTGCCTGACCCATCTACTAATTTATTAGATCCATCCGCTAATTTCTGAACTCCATCCTTCATCTCCCCAGACTTCCCT;at%=59;Parent=NZ_CP053289.1_4278260_4278370;ID=fl_4278370
	##gff-version 3; 3 CRISPR(s); strain: Unknown
B.cereus.VKM.B-370	NZ_CP070339.1	CRISPRCasFinder	LeftFLANK	3273761	3273860	.	-	.	57	sequence=ACCTAACACTCCTCCTGCAAAGCTTCCAGGGAAAAATCCGCCTCCCCATGAACTACCCCCCCAGCCCCATCCGCCTCCGTGATGATGATGGTGATCATGG;at%=43;Parent=NZ_CP070339.1_3273861_3273936;ID=fl_3273861
B.cereus.VKM.B-370	NZ_CP070339.1	CRISPRCasFinder	CRISPR	3273861	3273936	.	-	.	44	DR=TGATTGTGTCCTCCATGGTGATGAT;DR_length=25;Number_of_spacers=1;Name=NZ_CP070339.1_3273861_3273936;ID=NZ_CP070339_Crispr_1;potential_direction=Reverse;
B.cereus.VKM.B-370	NZ_CP070339.1	CRISPRCasFinder	CRISPRdr	3273861	3273885	.	-	.	44	sequence=TGATTGTGTCCTCCATGGTGATGAT;Parent=NZ_CP070339.1_3273861_3273936;ID=DR_3273861
B.cereus.VKM.B-370	NZ_CP070339.1	CRISPRCasFinder	CRISPRspacer	3273886	3273911	.	-	.	57.7	sequence=GTCCGCCGTTATGATTGTGCCCACCA;Name=spacer_3273886_26;Parent=NZ_CP070339.1_3273861_3273936;ID=sp_3273886
B.cereus.VKM.B-370	NZ_CP070339.1	CRISPRCasFinder	CRISPRdr	3273912	3273936	.	-	.	40	sequence=TGATTGTGTCCTCCATGATGATGAT;Parent=NZ_CP070339.1_3273861_3273936;ID=DR_3273912
B.cereus.VKM.B-370	NZ_CP070339.1	CRISPRCasFinder	RightFLANK	3273937	3274036	.	-	.	29	sequence=TCCGATAATACAATCCATTATTTTCTATATAATTCATGTTTCTCCGCTCCTTTTCGATTTTTTCATTTTCATATGCATTAAGAGTGGGATAAAAATGTGA;at%=71;leader;Parent=NZ_CP070339.1_3273861_3273936;ID=fl_3273936
B.cereus.VKM.B-370	NZ_CP070339.1	CRISPRCasFinder	LeftFLANK	4119748	4119847	.	-	.	39	sequence=GGCTGTGAATCCTGAACGTTACTTAAATAAATCAGTAACAGAAATTAAAGCTGATGCAGGTGCTGCAAAAGCTACGAATGCTTCTGGTAAAAAAGCTGAC;at%=61;Parent=NZ_CP070339.1_4119848_4119981;ID=fl_4119848
B.cereus.VKM.B-370	NZ_CP070339.1	CRISPRCasFinder	CRISPR	4119848	4119981	.	-	.	30.4	DR=GACAAATCTCAAAAAGAAGAGAA;DR_length=23;Number_of_spacers=2;Name=NZ_CP070339.1_4119848_4119981;ID=NZ_CP070339_Crispr_2;potential_direction=Reverse;
B.cereus.VKM.B-370	NZ_CP070339.1	CRISPRCasFinder	CRISPRdr	4119848	4119870	.	-	.	30.4	sequence=GACAAATCTCAAAAAGAAGAGAA;Parent=NZ_CP070339.1_4119848_4119981;ID=DR_4119848
B.cereus.VKM.B-370	NZ_CP070339.1	CRISPRCasFinder	CRISPRspacer	4119871	4119904	.	-	.	38.2	sequence=GTCAACGAGCACGAAACCAGAAAATAAAACAGAA;Name=spacer_4119871_34;Parent=NZ_CP070339.1_4119848_4119981;ID=sp_4119871
B.cereus.VKM.B-370	NZ_CP070339.1	CRISPRCasFinder	CRISPRdr	4119905	4119927	.	-	.	34.8	sequence=GACAAGTCTCAAAAAGAAGAGAA;Parent=NZ_CP070339.1_4119848_4119981;ID=DR_4119905
B.cereus.VKM.B-370	NZ_CP070339.1	CRISPRCasFinder	CRISPRspacer	4119928	4119958	.	-	.	35.5	sequence=ATCAACAAGCGGTTCAACTAGTGACAAAAAA;Name=spacer_4119928_31;Parent=NZ_CP070339.1_4119848_4119981;ID=sp_4119928
B.cereus.VKM.B-370	NZ_CP070339.1	CRISPRCasFinder	CRISPRdr	4119959	4119981	.	-	.	34.8	sequence=GAAGAACCGAAGAAAGAAGAAAA;Parent=NZ_CP070339.1_4119848_4119981;ID=DR_4119959
B.cereus.VKM.B-370	NZ_CP070339.1	CRISPRCasFinder	RightFLANK	4119982	4120081	.	-	.	30	sequence=ATCAACAAATGGTTCTACACAATCATCTAACGATTCTTCTTCACAAGAATAAGAAAGTGAAAAAATCAGTTCTCATTAGGAGAGCTGATTTTTTTATTTC;at%=70;leader;Parent=NZ_CP070339.1_4119848_4119981;ID=fl_4119981
B.cereus.VKM.B-370	NZ_CP070339.1	CRISPRCasFinder	LeftFLANK	4378292	4378391	.	-	.	27	sequence=AAGTATTCATAATATGTATATCGTAGTATTTCAAACAATTGCAGATTATTTGAATAGATGATGAAGGAGCCTGCAAAAGAGGCTTCTTATTTTTTTAAAT;at%=73;Parent=NZ_CP070339.1_4378392_4378510;ID=fl_4378392
B.cereus.VKM.B-370	NZ_CP070339.1	CRISPRCasFinder	CRISPR	4378392	4378510	.	-	.	36.8	DR=AAACGTTTGTTTAAGCTGTATGTTCGGTAGGAAGAAAC;DR_length=38;Number_of_spacers=1;Name=NZ_CP070339.1_4378392_4378510;ID=NZ_CP070339_Crispr_3;potential_direction=Reverse;
B.cereus.VKM.B-370	NZ_CP070339.1	CRISPRCasFinder	CRISPRdr	4378392	4378429	.	-	.	36.8	sequence=AAACGTTTGTTTAAGCTGTATGTTCGGTAGGAAGAAAC;Parent=NZ_CP070339.1_4378392_4378510;ID=DR_4378392
B.cereus.VKM.B-370	NZ_CP070339.1	CRISPRCasFinder	CRISPRspacer	4378430	4378472	.	-	.	30.2	sequence=CGATGTAACTTAAGGGTTAAGAAAGAAAAATGGAGAATTAATC;Name=spacer_4378430_43;Parent=NZ_CP070339.1_4378392_4378510;ID=sp_4378430
B.cereus.VKM.B-370	NZ_CP070339.1	CRISPRCasFinder	CRISPRdr	4378473	4378510	.	-	.	34.2	sequence=AAACGTTTGTTTAAGCTGTATGTTCGGTAGAAAGAAAC;Parent=NZ_CP070339.1_4378392_4378510;ID=DR_4378473
B.cereus.VKM.B-370	NZ_CP070339.1	CRISPRCasFinder	RightFLANK	4378511	4378610	.	-	.	25	sequence=TCATGTAGTTCAAAGGTTAACGAAGAAAAATGGAGAATTAATCAAACGCTTGTTTAAGATATATGTTTGGTGCAGAATCTAAAAAATTTATATATTTATT;at%=75;leader;Parent=NZ_CP070339.1_4378392_4378510;ID=fl_4378510
B.cereus.VKM.B-370	NZ_CP070340.1	CRISPRCasFinder	LeftFLANK	143221	143320	.	-	.	30	sequence=TATCTTTTGTAAAACTCATCTTTCGAATAAAAAATTCCTTCACAATCTGTGAAGGGGATCAGTATACATTCTTGACTTAGTTTAATACTTTGGGTAAACA;at%=70;Parent=NZ_CP070340.1_143321_143575;ID=fl_143321
B.cereus.VKM.B-370	NZ_CP070340.1	CRISPRCasFinder	CRISPR	143321	143575	.	-	.	17.4	DR=AATTTAAATACATCTTATGTTAG;DR_length=23;Number_of_spacers=4;Name=NZ_CP070340.1_143321_143575;ID=NZ_CP070340_Crispr_1;potential_direction=Reverse;
B.cereus.VKM.B-370	NZ_CP070340.1	CRISPRCasFinder	CRISPRdr	143321	143343	.	-	.	21.7	sequence=CATGTAAATATATCTTATGTTAG;Parent=NZ_CP070340.1_143321_143575;ID=DR_143321
B.cereus.VKM.B-370	NZ_CP070340.1	CRISPRCasFinder	CRISPRspacer	143344	143386	.	-	.	30.2	sequence=TCTTAAACTCATATAGAGAGTAGTAATACTTTAGATAGGCTAG;Name=spacer_143344_43;Parent=NZ_CP070340.1_143321_143575;ID=sp_143344
B.cereus.VKM.B-370	NZ_CP070340.1	CRISPRCasFinder	CRISPRdr	143387	143409	.	-	.	13	sequence=TATTTAAATACATCTTATATTCT;Parent=NZ_CP070340.1_143321_143575;ID=DR_143387
B.cereus.VKM.B-370	NZ_CP070340.1	CRISPRCasFinder	CRISPRspacer	143410	143440	.	-	.	48.4	sequence=TTTCAGCTTCTGTATGGCTCATGCCAAACCG;Name=spacer_143410_31;Parent=NZ_CP070340.1_143321_143575;ID=sp_143410
B.cereus.VKM.B-370	NZ_CP070340.1	CRISPRCasFinder	CRISPRdr	143441	143463	.	-	.	17.4	sequence=AATTTAAATACATCTTATGTTAG;Parent=NZ_CP070340.1_143321_143575;ID=DR_143441
B.cereus.VKM.B-370	NZ_CP070340.1	CRISPRCasFinder	CRISPRspacer	143464	143504	.	-	.	46.3	sequence=TGTTTAACTTCGTGCGCTTGGCGAGAACAAAGCGAAACGTT;Name=spacer_143464_41;Parent=NZ_CP070340.1_143321_143575;ID=sp_143464
B.cereus.VKM.B-370	NZ_CP070340.1	CRISPRCasFinder	CRISPRdr	143505	143527	.	-	.	13	sequence=AATTTAAATACATCTTATATTAG;Parent=NZ_CP070340.1_143321_143575;ID=DR_143505
B.cereus.VKM.B-370	NZ_CP070340.1	CRISPRCasFinder	CRISPRspacer	143528	143552	.	-	.	36	sequence=GACAATCAAGAAGCAAAGTTAAACG;Name=spacer_143528_25;Parent=NZ_CP070340.1_143321_143575;ID=sp_143528
B.cereus.VKM.B-370	NZ_CP070340.1	CRISPRCasFinder	CRISPRdr	143553	143575	.	-	.	21.7	sequence=GATTTAAATACATCTTATGTTTG;Parent=NZ_CP070340.1_143321_143575;ID=DR_143553
B.cereus.VKM.B-370	NZ_CP070340.1	CRISPRCasFinder	RightFLANK	143576	143675	.	-	.	29	sequence=TGTCAAACCCCGATGAAATAAAGATAGATACTTTAACAGATACGGAAAAAACCTGATAAGATGAATATTAAACATAATTTTACCAGCAAATAGATGTATC;at%=71;leader;Parent=NZ_CP070340.1_143321_143575;ID=fl_143575
	##gff-version 3; 2 CRISPR(s); strain: Unknown
B.cereus.TG1-6	NZ_CP026678.1	CRISPRCasFinder	LeftFLANK	1140471	1140570	.	.	.	39	sequence=TACTAATTTGTTCAAGCCACCGGTCACTTTCTCAGATCCATCACGCAATTCACCCGTTTTGCTATTTAATGTATTTAAACCTGCTGTTACTTTTCCTGAC;at%=61;Parent=NZ_CP026678.1_1140571_1140663;ID=fl_1140571
B.cereus.TG1-6	NZ_CP026678.1	CRISPRCasFinder	CRISPR	1140571	1140663	.	.	.	37.5	DR=CCATCTACTAATTTTCCGATACCT;DR_length=24;Number_of_spacers=1;Name=NZ_CP026678.1_1140571_1140663;ID=NZ_CP026678_Crispr_1;potential_direction=Unknown;
B.cereus.TG1-6	NZ_CP026678.1	CRISPRCasFinder	CRISPRdr	1140571	1140594	.	.	.	37.5	sequence=CCATCTACTAATTTTCCGATACCT;Parent=NZ_CP026678.1_1140571_1140663;ID=DR_1140571
B.cereus.TG1-6	NZ_CP026678.1	CRISPRCasFinder	CRISPRspacer	1140595	1140639	.	.	.	31.1	sequence=GCATTGCTATTTAATACATGTAAACCATCTGTTACTTTTCCTGAT;Name=spacer_1140595_45;Parent=NZ_CP026678.1_1140571_1140663;ID=sp_1140595
B.cereus.TG1-6	NZ_CP026678.1	CRISPRCasFinder	CRISPRdr	1140640	1140663	.	.	.	41.7	sequence=CCATCTACTAATTTCCCGATACCT;Parent=NZ_CP026678.1_1140571_1140663;ID=DR_1140640
B.cereus.TG1-6	NZ_CP026678.1	CRISPRCasFinder	RightFLANK	1140664	1140763	.	.	.	41	sequence=ATTTGCATTTCACCGGTTTTGCTATTTAACGTATTTAAACCTGCTGTCACTTTCCCAGATCCATCAAATAGTTTCCCAACTCCATCCTTCATCTCCCCAG;at%=59;Parent=NZ_CP026678.1_1140571_1140663;ID=fl_1140663
B.cereus.TG1-6	NZ_CP026678.1	CRISPRCasFinder	LeftFLANK	2449380	2449479	.	-	.	40	sequence=GGCTGTGAACCCTGAACGTTACTTAAATAAATCAGTAACAGAAATTAAAGCTGATGCAGGTGCTGCAAAGGCTACGAATGCTTCTGGTAAAAAAGCTGAT;at%=60;Parent=NZ_CP026678.1_2449480_2449613;ID=fl_2449480
B.cereus.TG1-6	NZ_CP026678.1	CRISPRCasFinder	CRISPR	2449480	2449613	.	-	.	30.4	DR=GACAAATCTCAAAAAGAAGAGAA;DR_length=23;Number_of_spacers=2;Name=NZ_CP026678.1_2449480_2449613;ID=NZ_CP026678_Crispr_2;potential_direction=Reverse;
B.cereus.TG1-6	NZ_CP026678.1	CRISPRCasFinder	CRISPRdr	2449480	2449502	.	-	.	30.4	sequence=GACAAATCTCAAAAAGAAGAGAA;Parent=NZ_CP026678.1_2449480_2449613;ID=DR_2449480
B.cereus.TG1-6	NZ_CP026678.1	CRISPRCasFinder	CRISPRspacer	2449503	2449536	.	-	.	38.2	sequence=GTCAACGAGCACGAAACCAGAAAATAAAACAGAA;Name=spacer_2449503_34;Parent=NZ_CP026678.1_2449480_2449613;ID=sp_2449503
B.cereus.TG1-6	NZ_CP026678.1	CRISPRCasFinder	CRISPRdr	2449537	2449559	.	-	.	34.8	sequence=GACAAGTCTCAAAAAGAAGAGAA;Parent=NZ_CP026678.1_2449480_2449613;ID=DR_2449537
B.cereus.TG1-6	NZ_CP026678.1	CRISPRCasFinder	CRISPRspacer	2449560	2449590	.	-	.	35.5	sequence=ATCAACAAGCGGTTCAACTAGTGACAAAAAA;Name=spacer_2449560_31;Parent=NZ_CP026678.1_2449480_2449613;ID=sp_2449560
B.cereus.TG1-6	NZ_CP026678.1	CRISPRCasFinder	CRISPRdr	2449591	2449613	.	-	.	34.8	sequence=GAAGAACCGAAGAAAGAAGAAAA;Parent=NZ_CP026678.1_2449480_2449613;ID=DR_2449591
B.cereus.TG1-6	NZ_CP026678.1	CRISPRCasFinder	RightFLANK	2449614	2449713	.	-	.	27	sequence=ATCAACAAACGGTTCTACAGAATCATCTAACGATTCTTCTTCACAAGAATAATAAAGTGAAAAAATCAGTTCTCATCAAGAGAATTGATTTTTTTATTTT;at%=73;leader;Parent=NZ_CP026678.1_2449480_2449613;ID=fl_2449613
	##gff-version 3; 3 CRISPR(s); strain: Unknown
B.cereus.SB1	NZ_CP045606.2	CRISPRCasFinder	LeftFLANK	634794	634893	.	+	.	30	sequence=CCCATTTTTTATCCCACTCTTAACGCATATGAAAATGAAAAAATCGAAAAGGAGCGGAGAAACATGAATTATATAGAAAATAATGGATTGTATTATCGAA;at%=70;leader;Parent=NZ_CP045606.2_634894_634969;ID=fl_634894
B.cereus.SB1	NZ_CP045606.2	CRISPRCasFinder	CRISPR	634894	634969	.	+	.	40	DR=ATCATCATCATGGAGGACACAATCA;DR_length=25;Number_of_spacers=1;Name=NZ_CP045606.2_634894_634969;ID=NZ_CP045606_Crispr_1;potential_direction=Forward;
B.cereus.SB1	NZ_CP045606.2	CRISPRCasFinder	CRISPRdr	634894	634918	.	+	.	40	sequence=ATCATCATCATGGAGGACACAATCA;Parent=NZ_CP045606.2_634894_634969;ID=DR_634894
B.cereus.SB1	NZ_CP045606.2	CRISPRCasFinder	CRISPRspacer	634919	634944	.	+	.	57.7	sequence=TGGTGGGCACAATCATAACGGCGGAC;Name=spacer_634919_26;Parent=NZ_CP045606.2_634894_634969;ID=sp_634919
B.cereus.SB1	NZ_CP045606.2	CRISPRCasFinder	CRISPRdr	634945	634969	.	+	.	44	sequence=ATCATCACCATGGAGGACACAATCA;Parent=NZ_CP045606.2_634894_634969;ID=DR_634945
B.cereus.SB1	NZ_CP045606.2	CRISPRCasFinder	RightFLANK	634970	635069	.	+	.	55	sequence=CTATGATCACCATCATCATCACGGAGGCGGATGGGGCTGGGGTGGTGGTAGTTCATGGGGAGGCGGATTTTTCCCTGGAAGCTTTGCAGGAGGAGTGTTA;at%=45;Parent=NZ_CP045606.2_634894_634969;ID=fl_634969
B.cereus.SB1	NZ_CP045606.2	CRISPRCasFinder	LeftFLANK	5243708	5243807	.	+	.	23	sequence=TTTTTATATAAAAATAAAAAAATCAATTCTCTTGATGAGAACTGATTTTTTCACTTTATTATTCTTGTGAAGAAGAATTGTTAGATGATTCTGTAGAACC;at%=77;leader;Parent=NZ_CP045606.2_5243808_5243945;ID=fl_5243808
B.cereus.SB1	NZ_CP045606.2	CRISPRCasFinder	CRISPR	5243808	5243945	.	+	.	37	DR=GCTCGTTGATTTCTCTTCTTTTTGAGA;DR_length=27;Number_of_spacers=2;Name=NZ_CP045606.2_5243808_5243945;ID=NZ_CP045606_Crispr_2;potential_direction=Forward;
B.cereus.SB1	NZ_CP045606.2	CRISPRCasFinder	CRISPRdr	5243808	5243834	.	+	.	33.3	sequence=GTTTGTTGATTTTTCTTCTTTCTTCGG;Parent=NZ_CP045606.2_5243808_5243945;ID=DR_5243808
B.cereus.SB1	NZ_CP045606.2	CRISPRCasFinder	CRISPRspacer	5243835	5243861	.	+	.	33.3	sequence=TTCTTCTTTTTTGTCACTAGTTGAACC;Name=spacer_5243835_27;Parent=NZ_CP045606.2_5243808_5243945;ID=sp_5243835
B.cereus.SB1	NZ_CP045606.2	CRISPRCasFinder	CRISPRdr	5243862	5243888	.	+	.	37	sequence=GCTCGTTGATTTCTCTTCTTTTTGAGA;Parent=NZ_CP045606.2_5243808_5243945;ID=DR_5243862
B.cereus.SB1	NZ_CP045606.2	CRISPRCasFinder	CRISPRspacer	5243889	5243918	.	+	.	33.3	sequence=CTTGTCTTCTGTTTTATTTTCTGGTTTCGT;Name=spacer_5243889_30;Parent=NZ_CP045606.2_5243808_5243945;ID=sp_5243889
B.cereus.SB1	NZ_CP045606.2	CRISPRCasFinder	CRISPRdr	5243919	5243945	.	+	.	40.7	sequence=GCTCGTTGACTTCTCTTCTTTTTGAGA;Parent=NZ_CP045606.2_5243808_5243945;ID=DR_5243919
B.cereus.SB1	NZ_CP045606.2	CRISPRCasFinder	RightFLANK	5243946	5244045	.	+	.	38	sequence=TTTGTCATCAGCTTTTTTACCAGAAGCATTCGTAGCCTTTGCAGCACCTGCATCAGCTTTAATTTCTGTTACTGATTTATTTAAGTAACGTTCAGGGTTC;at%=62;Parent=NZ_CP045606.2_5243808_5243945;ID=fl_5243945
B.cereus.SB1	NZ_CP045606.2	CRISPRCasFinder	LeftFLANK	5260343	5260442	.	.	.	56	sequence=CGAGGCTTTCTGCTTCGCTAATGCTGCCGCTTTTGCCTTGGCCGCCGCCACCGCCTTCGCCTTGGCTTTCGCTTTTTCTTCTTCCGTTACTTCTTCTGTC;at%=44;Parent=NZ_CP045606.2_5260443_5260552;ID=fl_5260443
B.cereus.SB1	NZ_CP045606.2	CRISPRCasFinder	CRISPR	5260443	5260552	.	.	.	46.2	DR=CCTTCTCTTTTCTGTTTCGCTAACGC;DR_length=26;Number_of_spacers=1;Name=NZ_CP045606.2_5260443_5260552;ID=NZ_CP045606_Crispr_3;potential_direction=Unknown;
B.cereus.SB1	NZ_CP045606.2	CRISPRCasFinder	CRISPRdr	5260443	5260468	.	.	.	46.2	sequence=CCTTCTCTTTTCTGTTTCGCTAACGC;Parent=NZ_CP045606.2_5260443_5260552;ID=DR_5260443
B.cereus.SB1	NZ_CP045606.2	CRISPRCasFinder	CRISPRspacer	5260469	5260526	.	.	.	51.7	sequence=CGCCGCTGCTGCCTTCGCCTTGGCTTTCGCTTTTTCTTCTTCCGTTACTTCTTCTGTT;Name=spacer_5260469_58;Parent=NZ_CP045606.2_5260443_5260552;ID=sp_5260469
B.cereus.SB1	NZ_CP045606.2	CRISPRCasFinder	CRISPRdr	5260527	5260552	.	.	.	50	sequence=CCTTCTCTTTTCTGCTTCGCTAACGC;Parent=NZ_CP045606.2_5260443_5260552;ID=DR_5260527
B.cereus.SB1	NZ_CP045606.2	CRISPRCasFinder	RightFLANK	5260553	5260652	.	.	.	49	sequence=TGCCGCTTTTGCTTTTGCTGCCGCTGCTGCCTTCGCCTTGGCTTTCGCTTTTTCTTCTTCCGTTACTTCTTCTGTTCCTTCTCTTTTCTGCTTCGCTAAC;at%=51;Parent=NZ_CP045606.2_5260443_5260552;ID=fl_5260552
	##gff-version 3; 4 CRISPR(s); strain: Unknown
B.cereus.S2-8	NZ_CP009605.1	CRISPRCasFinder	LeftFLANK	823094	823193	.	-	.	26	sequence=TATCATTTTTTTCCGTTGTGTTCTTAGCTCTAAGTACACATGTATATTTTTACTTTGATTTTAGAAAACAAGGTATTACTTCGGAACATTTAAAAGAATT;at%=74;Parent=NZ_CP009605.1_823194_823295;ID=fl_823194
B.cereus.S2-8	NZ_CP009605.1	CRISPRCasFinder	CRISPR	823194	823295	.	-	.	25	DR=ACATTCTCAAAAGAAACCTAAATT;DR_length=24;Number_of_spacers=1;Name=NZ_CP009605.1_823194_823295;ID=NZ_CP009605_Crispr_1;potential_direction=Reverse;
B.cereus.S2-8	NZ_CP009605.1	CRISPRCasFinder	CRISPRdr	823194	823217	.	-	.	25	sequence=ACATTCTCAAAAGAAACCTAAATT;Parent=NZ_CP009605.1_823194_823295;ID=DR_823194
B.cereus.S2-8	NZ_CP009605.1	CRISPRCasFinder	CRISPRspacer	823218	823271	.	-	.	48.1	sequence=GTCAAGGAAGGAAAGGAGACAATCCACGGCTACTTCGGGGCATGTAAATATACC;Name=spacer_823218_54;Parent=NZ_CP009605.1_823194_823295;ID=sp_823218
B.cereus.S2-8	NZ_CP009605.1	CRISPRCasFinder	CRISPRdr	823272	823295	.	-	.	29.2	sequence=ACATTCTCAAAAGAAACCTAAACT;Parent=NZ_CP009605.1_823194_823295;ID=DR_823272
B.cereus.S2-8	NZ_CP009605.1	CRISPRCasFinder	RightFLANK	823296	823395	.	-	.	23	sequence=TACAAGAACGGATATACGAAATTAAGAATTTGTAATTAAGTAAAACTTAGATTTACGTAAATATCATGTCAAATGACAATAGAATTTTATCTTGTATGAA;at%=77;leader;Parent=NZ_CP009605.1_823194_823295;ID=fl_823295
B.cereus.S2-8	NZ_CP009605.1	CRISPRCasFinder	LeftFLANK	1691277	1691376	.	+	.	22	sequence=AATCGACAAATTTAGAATATAAAACCTTTATTGTCTCTGCTCTATTCTCATGTAACTTATTAAATATAATATGATGTTTATTTTCTAATTTTTGCAATTC;at%=78;leader;Parent=NZ_CP009605.1_1691377_1691504;ID=fl_1691377
B.cereus.S2-8	NZ_CP009605.1	CRISPRCasFinder	CRISPR	1691377	1691504	.	+	.	20.7	DR=CGTTTTATGATCTTCTAATTGTTTATTTA;DR_length=29;Number_of_spacers=1;Name=NZ_CP009605.1_1691377_1691504;ID=NZ_CP009605_Crispr_2;potential_direction=Forward;
B.cereus.S2-8	NZ_CP009605.1	CRISPRCasFinder	CRISPRdr	1691377	1691405	.	+	.	31	sequence=AGATTTATGTTCATCTATCTGTCTCGTTA;Parent=NZ_CP009605.1_1691377_1691504;ID=DR_1691377
B.cereus.S2-8	NZ_CP009605.1	CRISPRCasFinder	CRISPRspacer	1691406	1691475	.	+	.	24.3	sequence=AAATCGTTTTATGATCTTCTAATTGTTTATTTACCATCAACTGATTTTCAGATATCTGTTTATTTAAAGC;Name=spacer_1691406_70;Parent=NZ_CP009605.1_1691377_1691504;ID=sp_1691406
B.cereus.S2-8	NZ_CP009605.1	CRISPRCasFinder	CRISPRdr	1691476	1691504	.	+	.	20.7	sequence=CGTTTTATGATCTTCTAATTGTTTATTTA;Parent=NZ_CP009605.1_1691377_1691504;ID=DR_1691476
B.cereus.S2-8	NZ_CP009605.1	CRISPRCasFinder	RightFLANK	1691505	1691604	.	+	.	38	sequence=AAACATGAGCAAATAATGTTTTAAATAGGTAACCGATTATCCCCGTTAGCGCTGCGGTGCCTACAGTAAATATCCCTAAACTTTGAATCCATTTTAACCC;at%=62;Parent=NZ_CP009605.1_1691377_1691504;ID=fl_1691504
B.cereus.S2-8	NZ_CP009605.1	CRISPRCasFinder	LeftFLANK	2978556	2978655	.	.	.	38	sequence=GTGATAATCAAACAGAAAAGACTATCATAATTCAAACCCCTACACCTGAAAATACAAAAGTAAAAAAAGGAGGGCGTTATGCACATGCAGAGGGGCTTCA;at%=62;Parent=NZ_CP009605.1_2978656_2978911;ID=fl_2978656
B.cereus.S2-8	NZ_CP009605.1	CRISPRCasFinder	CRISPR	2978656	2978911	.	.	.	40	DR=TTCTCATGCGGAAGGTAAACATACA;DR_length=25;Number_of_spacers=3;Name=NZ_CP009605.1_2978656_2978911;ID=NZ_CP009605_Crispr_3;potential_direction=Unknown;
B.cereus.S2-8	NZ_CP009605.1	CRISPRCasFinder	CRISPRdr	2978656	2978680	.	.	.	48	sequence=CTCTAATGCAGAGGGTACAGCTTCA;Parent=NZ_CP009605.1_2978656_2978911;ID=DR_2978656
B.cereus.S2-8	NZ_CP009605.1	CRISPRCasFinder	CRISPRspacer	2978681	2978718	.	.	.	42.1	sequence=CATGCAGAAGGGCTTCTTACACATGCAAAAGGTTCTTT;Name=spacer_2978681_38;Parent=NZ_CP009605.1_2978656_2978911;ID=sp_2978681
B.cereus.S2-8	NZ_CP009605.1	CRISPRCasFinder	CRISPRdr	2978719	2978743	.	.	.	48	sequence=CTCTCATGCCGAAGGATCAAAAACG;Parent=NZ_CP009605.1_2978656_2978911;ID=DR_2978719
B.cereus.S2-8	NZ_CP009605.1	CRISPRCasFinder	CRISPRspacer	2978744	2978802	.	.	.	45.8	sequence=AAAGCAACTGGACATAGTTCCCATAGTGAAGGAAGTGAAACGACAGCAGGTGGCTCTTA;Name=spacer_2978744_59;Parent=NZ_CP009605.1_2978656_2978911;ID=sp_2978744
B.cereus.S2-8	NZ_CP009605.1	CRISPRCasFinder	CRISPRdr	2978803	2978827	.	.	.	40	sequence=TTCTCATGCGGAAGGTAAACATACA;Parent=NZ_CP009605.1_2978656_2978911;ID=DR_2978803
B.cereus.S2-8	NZ_CP009605.1	CRISPRCasFinder	CRISPRspacer	2978828	2978886	.	.	.	52.5	sequence=ATCGCTTTAGGCGAAGCAGCACATGCAGAAGGAACCGCGACTATCGCTAACGGATTCTC;Name=spacer_2978828_59;Parent=NZ_CP009605.1_2978656_2978911;ID=sp_2978828
B.cereus.S2-8	NZ_CP009605.1	CRISPRCasFinder	CRISPRdr	2978887	2978911	.	.	.	40	sequence=TTCTCATGCGGAAGGTAATCATACA;Parent=NZ_CP009605.1_2978656_2978911;ID=DR_2978887
B.cereus.S2-8	NZ_CP009605.1	CRISPRCasFinder	RightFLANK	2978912	2979011	.	.	.	44	sequence=TCAACAGCTCACTTTGCAGGTAGCCATATTATGGGGCGCTTCGGTACAGCAGAAGAATCTTATTCTTGGTTTATTGCAAACGGCACAAATGAAACCGATC;at%=56;Parent=NZ_CP009605.1_2978656_2978911;ID=fl_2978911
B.cereus.S2-8	NZ_CP009605.1	CRISPRCasFinder	LeftFLANK	4383631	4383730	.	.	.	52	sequence=GAGAAGGAATAGAAGAAGTAACGGAAGAGGAAAAGGTCAAAGCGAAAGCGAAGGCAGCGGCAGCCGCGAAAGCAAAAGCAGCGGCGTTAGCGAAGCAGAA;at%=48;Parent=NZ_CP009605.1_4383731_4383828;ID=fl_4383731
B.cereus.S2-8	NZ_CP009605.1	CRISPRCasFinder	CRISPR	4383731	4383828	.	.	.	42.3	DR=AGAAGAAGTAACGGAAGAGGAAAAGG;DR_length=26;Number_of_spacers=1;Name=NZ_CP009605.1_4383731_4383828;ID=NZ_CP009605_Crispr_4;potential_direction=Unknown;
B.cereus.S2-8	NZ_CP009605.1	CRISPRCasFinder	CRISPRdr	4383731	4383756	.	.	.	38.5	sequence=AAGAGAAGGAATAGAAGAAGTAACGG;Parent=NZ_CP009605.1_4383731_4383828;ID=DR_4383731
B.cereus.S2-8	NZ_CP009605.1	CRISPRCasFinder	CRISPRspacer	4383757	4383802	.	.	.	47.8	sequence=AAGAGGAAAAGGTCAAAGCAAAAGCAGCGGCGTTAGCGAAGCAGAA;Name=spacer_4383757_46;Parent=NZ_CP009605.1_4383731_4383828;ID=sp_4383757
B.cereus.S2-8	NZ_CP009605.1	CRISPRCasFinder	CRISPRdr	4383803	4383828	.	.	.	42.3	sequence=AAGAGAAGGAACAGAAGAAGTAACGG;Parent=NZ_CP009605.1_4383731_4383828;ID=DR_4383803
B.cereus.S2-8	NZ_CP009605.1	CRISPRCasFinder	RightFLANK	4383829	4383928	.	.	.	51	sequence=AAGAAGAAAAGGCGAAAGCGAAAGCGAAGGCAGTCGCAGCCGCGAAAGCAAAAGCAGCAGCGTTAGCGAAGCAGAAAGCATCGCAAGGTAATGGAGATTC;at%=49;Parent=NZ_CP009605.1_4383731_4383828;ID=fl_4383828
B.cereus.S2-8	NZ_CP009606.1	CRISPRCasFinder	LeftFLANK	133084	133183	.	+	.	32	sequence=TAAATACACTGATTTTTTGCTTAACGACTAGAAACTTGTTACTTTAGGTCACAACTAAAATACGCCAGCTGCTTCTTAATTGAAACTGAATAGCTTTATC;at%=68;leader;Parent=NZ_CP009606.1_133184_133331;ID=fl_133184
B.cereus.S2-8	NZ_CP009606.1	CRISPRCasFinder	CRISPR	133184	133331	.	+	.	24.2	DR=ATGGCTATAAGCTTTTATTTCAAATTTTATAGC;DR_length=33;Number_of_spacers=1;Name=NZ_CP009606.1_133184_133331;ID=NZ_CP009606_Crispr_1;potential_direction=Forward;
B.cereus.S2-8	NZ_CP009606.1	CRISPRCasFinder	CRISPRdr	133184	133216	.	+	.	33.3	sequence=ATGGCTACTACTTCTTATTTGAAACTATGTAGC;Parent=NZ_CP009606.1_133184_133331;ID=DR_133184
B.cereus.S2-8	NZ_CP009606.1	CRISPRCasFinder	CRISPRspacer	133217	133298	.	+	.	26.8	sequence=CTTATTATGGCTATAAGCTTTTATTTCAAATTTTATAGCTTTATCACGGCTATTACTTCTTATTTGAAACTATAGCCTTATC;Name=spacer_133217_82;Parent=NZ_CP009606.1_133184_133331;ID=sp_133217
B.cereus.S2-8	NZ_CP009606.1	CRISPRCasFinder	CRISPRdr	133299	133331	.	+	.	27.3	sequence=ATGGCTATAAGCTCTTATTTCAAATTTTATAGC;Parent=NZ_CP009606.1_133184_133331;ID=DR_133299
B.cereus.S2-8	NZ_CP009606.1	CRISPRCasFinder	RightFLANK	133332	133431	.	+	.	33	sequence=CATATCGCGGCTACTACTTCTTACTTGAAACTGTATAGCCTTCTCATGGCTATTACTTCTTACTTTTAATAATGAATAGCTATATAATGGCTACAATTTC;at%=67;Parent=NZ_CP009606.1_133184_133331;ID=fl_133331
	##gff-version 3; 4 CRISPR(s); strain: Unknown
B.cereus.MLY1	NZ_CP024655.1	CRISPRCasFinder	LeftFLANK	4490694	4490793	.	.	.	58	sequence=TCCTTGGGGACCAGTTGGACCTATGTCGCCTTGCGGGCCTTGGATTCCCTGTGGGCCTTGATCTCCTGTCGCACCAGTTACTCCTTGTATCCCTTGCGGA;at%=42;Parent=NZ_CP024655.1_4490794_4490863;ID=fl_4490794
B.cereus.MLY1	NZ_CP024655.1	CRISPRCasFinder	CRISPR	4490794	4490863	.	.	.	62.5	DR=CCTTGCACTCCTTGGGGACCCATC;DR_length=24;Number_of_spacers=1;Name=NZ_CP024655.1_4490794_4490863;ID=NZ_CP024655_Crispr_1;potential_direction=Unknown;
B.cereus.MLY1	NZ_CP024655.1	CRISPRCasFinder	CRISPRdr	4490794	4490817	.	.	.	54.2	sequence=CCTTGTATCCCTTGCGGACCAGTT;Parent=NZ_CP024655.1_4490794_4490863;ID=DR_4490794
B.cereus.MLY1	NZ_CP024655.1	CRISPRCasFinder	CRISPRspacer	4490818	4490838	.	.	.	47.6	sequence=GGACCAATATCTCCTTGCACA;Name=spacer_4490818_21;Parent=NZ_CP024655.1_4490794_4490863;ID=sp_4490818
B.cereus.MLY1	NZ_CP024655.1	CRISPRCasFinder	CRISPRdr	4490839	4490862	.	.	.	54.2	sequence=CCTTGGATTCCTTGGGGACCTTGT;Parent=NZ_CP024655.1_4490794_4490863;ID=DR_4490839
B.cereus.MLY1	NZ_CP024655.1	CRISPRCasFinder	RightFLANK	4490864	4490963	.	.	.	62	sequence=ACCCTGTCACTCCGGTTGCTCCCGTTTCTCCTGTCGCTCCTGTCACTCCAGTTGAGCCTGTCGCCCCGGTATCCCCTGTTACTCCTGTCGCCCCAGTTGC;at%=38;Parent=NZ_CP024655.1_4490794_4490863;ID=fl_4490863
B.cereus.MLY1	NZ_CP024655.1	CRISPRCasFinder	LeftFLANK	4491066	4491165	.	.	.	59	sequence=TACCCCTGTCGGACCAGTTACTCCTGTTGGGCCTGTAGTGCCTTCCCCTGTCGCCCCAGTTGCTCCCGTATCTCCTGTTGCACCCGTCGGACCTTGAATT;at%=41;Parent=NZ_CP024655.1_4491166_4491307;ID=fl_4491166
B.cereus.MLY1	NZ_CP024655.1	CRISPRCasFinder	CRISPR	4491166	4491307	.	.	.	62.5	DR=CCTTGCACTCCTTGGGGACCCATC;DR_length=24;Number_of_spacers=2;Name=NZ_CP024655.1_4491166_4491307;ID=NZ_CP024655_Crispr_2;potential_direction=Unknown;
B.cereus.MLY1	NZ_CP024655.1	CRISPRCasFinder	CRISPRdr	4491166	4491189	.	.	.	50	sequence=CCTTGTATTCCTTGAGCACCTTGC;Parent=NZ_CP024655.1_4491166_4491307;ID=DR_4491166
B.cereus.MLY1	NZ_CP024655.1	CRISPRCasFinder	CRISPRspacer	4491190	4491228	.	.	.	53.8	sequence=ACTCCTTGTGCACCCGTCGCTCCTTGAATGCCTTGGATT;Name=spacer_4491190_39;Parent=NZ_CP024655.1_4491166_4491307;ID=sp_4491190
B.cereus.MLY1	NZ_CP024655.1	CRISPRCasFinder	CRISPRdr	4491229	4491252	.	.	.	62.5	sequence=CCTTGCACTCCTTGGGGACCCATC;Parent=NZ_CP024655.1_4491166_4491307;ID=DR_4491229
B.cereus.MLY1	NZ_CP024655.1	CRISPRCasFinder	CRISPRspacer	4491253	4491282	.	.	.	63.3	sequence=GGACCTGTTGGGCCAATCCCCCCTTGAGCA;Name=spacer_4491253_30;Parent=NZ_CP024655.1_4491166_4491307;ID=sp_4491253
B.cereus.MLY1	NZ_CP024655.1	CRISPRCasFinder	CRISPRdr	4491283	4491306	.	.	.	66.7	sequence=CCTTGCACTCCTTGGGGACCCTCC;Parent=NZ_CP024655.1_4491166_4491307;ID=DR_4491283
B.cereus.MLY1	NZ_CP024655.1	CRISPRCasFinder	RightFLANK	4491308	4491407	.	.	.	49	sequence=GACCTGTTGCTCCTATTTCCCCTTGTATCCCTTGAATTCCAGTTGCTCCTTGTGCTCCTGTTGCTCCCGTTATCCCTTGCACACCTTGAATTCCCTGAAT;at%=51;Parent=NZ_CP024655.1_4491166_4491307;ID=fl_4491307
B.cereus.MLY1	NZ_CP024655.1	CRISPRCasFinder	LeftFLANK	4491408	4491507	.	.	.	59	sequence=TCCTTGTGGACCTTCTGGACCCGTTGCTCCTACCGGTCCTTGAATGCCTTGTATCCCCTGTGGTCCCTCAGGACCCGTTGCTCCAACTGGTCCTGGCACT;at%=41;Parent=NZ_CP024655.1_4491508_4491657;ID=fl_4491508
B.cereus.MLY1	NZ_CP024655.1	CRISPRCasFinder	CRISPR	4491508	4491657	.	.	.	62.5	DR=CCTTGCACTCCTTGGGGACCCATC;DR_length=24;Number_of_spacers=2;Name=NZ_CP024655.1_4491508_4491657;ID=NZ_CP024655_Crispr_3;potential_direction=Unknown;
B.cereus.MLY1	NZ_CP024655.1	CRISPRCasFinder	CRISPRdr	4491508	4491531	.	.	.	58.3	sequence=CCTTGTATTCCTTGCGGGCCCTGA;Parent=NZ_CP024655.1_4491508_4491657;ID=DR_4491508
B.cereus.MLY1	NZ_CP024655.1	CRISPRCasFinder	CRISPRspacer	4491532	4491588	.	.	.	54.4	sequence=AGTCCCTCTGGGCCTTCTGGACCTGTTGGTCCTATATCACCCATCGGACCTTGTATC;Name=spacer_4491532_57;Parent=NZ_CP024655.1_4491508_4491657;ID=sp_4491532
B.cereus.MLY1	NZ_CP024655.1	CRISPRCasFinder	CRISPRdr	4491589	4491612	.	.	.	58.3	sequence=CCTTGAACTCCCTGTGGTCCCGTT;Parent=NZ_CP024655.1_4491508_4491657;ID=DR_4491589
B.cereus.MLY1	NZ_CP024655.1	CRISPRCasFinder	CRISPRspacer	4491613	4491633	.	.	.	61.9	sequence=GCTCCTGATGGCCCTGGTACT;Name=spacer_4491613_21;Parent=NZ_CP024655.1_4491508_4491657;ID=sp_4491613
B.cereus.MLY1	NZ_CP024655.1	CRISPRCasFinder	CRISPRdr	4491634	4491657	.	.	.	45.8	sequence=CCTTGTATTCCTTGTGGACCTTGA;Parent=NZ_CP024655.1_4491508_4491657;ID=DR_4491634
B.cereus.MLY1	NZ_CP024655.1	CRISPRCasFinder	RightFLANK	4491658	4491757	.	.	.	55	sequence=TCTCCTGTTGCTCCTGTGACCCCTTGAGGCCCTATAGCCCCCTGTATACCTTGTGGACCTTGATCCCCTGTTGCTCCCGTTACCCCTTGAATACCCTGAA;at%=45;Parent=NZ_CP024655.1_4491508_4491657;ID=fl_4491657
B.cereus.MLY1	NZ_CP024655.1	CRISPRCasFinder	LeftFLANK	4941888	4941987	.	-	.	34	sequence=TTTTGAAGGAAAAATAATATAGTCTTGGGGTCTGTTCCAAAAGGCATTTTGGGATGGGCTCCTTTTGTCATGTTTTGTCGATAAGTCGATATATTTTAAA;at%=66;Parent=NZ_CP024655.1_4941988_4942093;ID=fl_4941988
B.cereus.MLY1	NZ_CP024655.1	CRISPRCasFinder	CRISPR	4941988	4942093	.	-	.	38.5	DR=AATCGCTGATATATTTTCAGTTGCGC;DR_length=26;Number_of_spacers=1;Name=NZ_CP024655.1_4941988_4942093;ID=NZ_CP024655_Crispr_4;potential_direction=Reverse;
B.cereus.MLY1	NZ_CP024655.1	CRISPRCasFinder	CRISPRdr	4941988	4942013	.	-	.	38.5	sequence=AATCGCTGATATATTTTCAGTTGCGC;Parent=NZ_CP024655.1_4941988_4942093;ID=DR_4941988
B.cereus.MLY1	NZ_CP024655.1	CRISPRCasFinder	CRISPRspacer	4942014	4942067	.	-	.	29.6	sequence=CGATATATTTCAATGATCGCTGATATATTTTGAGTTACGCCGATATATTTCAAT;Name=spacer_4942014_54;Parent=NZ_CP024655.1_4941988_4942093;ID=sp_4942014
B.cereus.MLY1	NZ_CP024655.1	CRISPRCasFinder	CRISPRdr	4942068	4942093	.	-	.	34.6	sequence=AATCGCTGATATATTTTCAGTTACGC;Parent=NZ_CP024655.1_4941988_4942093;ID=DR_4942068
B.cereus.MLY1	NZ_CP024655.1	CRISPRCasFinder	RightFLANK	4942094	4942193	.	-	.	33	sequence=TGATATAAATCTCATTTACTACCTTACTGCCCAATCAATTAATAGACTCCTATCACAATAGTTATTTCACTACGAGTGACACTTGTCCTTTAGCATGAAA;at%=67;leader;Parent=NZ_CP024655.1_4941988_4942093;ID=fl_4942093
	##gff-version 3; 4 CRISPR(s); strain: Unknown
B.cereus.MH19	NZ_CP039269.1	CRISPRCasFinder	LeftFLANK	1213543	1213642	.	.	.	44	sequence=GATCGGTTTCATTTGTGCCGTTTGCAATAAACCAAGAATAAGATTCTTCTGCTGTACCGAAGCGCCCCATAATATGGCTACCTGCAAAGTGAGCTGTTGA;at%=56;Parent=NZ_CP039269.1_1213643_1213751;ID=fl_1213643
B.cereus.MH19	NZ_CP039269.1	CRISPRCasFinder	CRISPR	1213643	1213751	.	.	.	40	DR=TGTATGATTACCTTCCGCATGAGAA;DR_length=25;Number_of_spacers=1;Name=NZ_CP039269.1_1213643_1213751;ID=NZ_CP039269_Crispr_1;potential_direction=Unknown;
B.cereus.MH19	NZ_CP039269.1	CRISPRCasFinder	CRISPRdr	1213643	1213667	.	.	.	40	sequence=TGTATGATTACCTTCCGCATGAGAA;Parent=NZ_CP039269.1_1213643_1213751;ID=DR_1213643
B.cereus.MH19	NZ_CP039269.1	CRISPRCasFinder	CRISPRspacer	1213668	1213726	.	.	.	52.5	sequence=GAGAATCCGTTAGCGATAGTCGCGGTTCCTTCTGCATGTGCTGCTTCGCCTAAAGCGAT;Name=spacer_1213668_59;Parent=NZ_CP039269.1_1213643_1213751;ID=sp_1213668
B.cereus.MH19	NZ_CP039269.1	CRISPRCasFinder	CRISPRdr	1213727	1213751	.	.	.	40	sequence=TGTATGTTTACCTTCCGCATGAGAA;Parent=NZ_CP039269.1_1213643_1213751;ID=DR_1213727
B.cereus.MH19	NZ_CP039269.1	CRISPRCasFinder	RightFLANK	1213752	1213851	.	.	.	44	sequence=TAAGAGCCACCTGCTGTCGTTTCACTTCCTTCACTATGGGAACTATGTCCAGTTGCTTTCGTTTTTGATCCTTCGGCATGAGAGAAAGAACCTTTTGCAT;at%=56;Parent=NZ_CP039269.1_1213643_1213751;ID=fl_1213751
B.cereus.MH19	NZ_CP039269.1	CRISPRCasFinder	LeftFLANK	2289200	2289299	.	+	.	26	sequence=ATATAATTGTTTTTGGGAATGTGGAAAAAGCAATGCATTATGCATCTAATATAAATGTATAATGCATTGCTTTTTATATATCAACGAATAGTTTGGAAAG;at%=74;leader;Parent=NZ_CP039269.1_2289300_2289443;ID=fl_2289300
B.cereus.MH19	NZ_CP039269.1	CRISPRCasFinder	CRISPR	2289300	2289443	.	+	.	20.8	DR=TGTTATTGTACAACTATGTTTTAA;DR_length=24;Number_of_spacers=2;Name=NZ_CP039269.1_2289300_2289443;ID=NZ_CP039269_Crispr_2;potential_direction=Forward;
B.cereus.MH19	NZ_CP039269.1	CRISPRCasFinder	CRISPRdr	2289300	2289323	.	+	.	20.8	sequence=TTGTATTGTACAACTTTCTTTTAA;Parent=NZ_CP039269.1_2289300_2289443;ID=DR_2289300
B.cereus.MH19	NZ_CP039269.1	CRISPRCasFinder	CRISPRspacer	2289324	2289354	.	+	.	19.4	sequence=AAAGAAAAAAATTGTAATTTGGAATTGAAGT;Name=spacer_2289324_31;Parent=NZ_CP039269.1_2289300_2289443;ID=sp_2289324
B.cereus.MH19	NZ_CP039269.1	CRISPRCasFinder	CRISPRdr	2289355	2289378	.	+	.	20.8	sequence=TGTTATTGTACAACTATGTTTTAA;Parent=NZ_CP039269.1_2289300_2289443;ID=DR_2289355
B.cereus.MH19	NZ_CP039269.1	CRISPRCasFinder	CRISPRspacer	2289379	2289419	.	+	.	29.3	sequence=TGTTATTTAAAAGGATCTTTAATCAATGGGCTATACAGCAA;Name=spacer_2289379_41;Parent=NZ_CP039269.1_2289300_2289443;ID=sp_2289379
B.cereus.MH19	NZ_CP039269.1	CRISPRCasFinder	CRISPRdr	2289420	2289443	.	+	.	20.8	sequence=TGTTATTGTACAACTTTGTTTTAA;Parent=NZ_CP039269.1_2289300_2289443;ID=DR_2289420
B.cereus.MH19	NZ_CP039269.1	CRISPRCasFinder	RightFLANK	2289444	2289543	.	+	.	29	sequence=CATAACAATAGTGAGCATGACATTATACTGTCATGCTTTTTATTTGTTAGTTGTTAGGCAGTTTGGGTTGCATTAAAAATAATGCTAAACCAATAAAAAT;at%=71;Parent=NZ_CP039269.1_2289300_2289443;ID=fl_2289443
B.cereus.MH19	NZ_CP039269.1	CRISPRCasFinder	LeftFLANK	3328917	3329016	.	+	.	23	sequence=ATTCATACAAGATAAAATTCTATTGTCATTTGACATGATATTTACGTAAATCTAAGTTTTACTTAATTACAAATTCTTAATTTCGTATATCCGTTCTTGT;at%=77;leader;Parent=NZ_CP039269.1_3329017_3329119;ID=fl_3329017
B.cereus.MH19	NZ_CP039269.1	CRISPRCasFinder	CRISPR	3329017	3329119	.	+	.	28	DR=AAGTTTAGGTTTCTTTTGAGAATGT;DR_length=25;Number_of_spacers=1;Name=NZ_CP039269.1_3329017_3329119;ID=NZ_CP039269_Crispr_3;potential_direction=Forward;
B.cereus.MH19	NZ_CP039269.1	CRISPRCasFinder	CRISPRdr	3329017	3329041	.	+	.	28	sequence=AAGTTTAGGTTTCTTTTGAGAATGT;Parent=NZ_CP039269.1_3329017_3329119;ID=DR_3329017
B.cereus.MH19	NZ_CP039269.1	CRISPRCasFinder	CRISPRspacer	3329042	3329094	.	+	.	47.2	sequence=GGTATATTTACATGCCCCGAAGTAGCCGTGGATTGTCTCCTTTCCTTCCTTGA;Name=spacer_3329042_53;Parent=NZ_CP039269.1_3329017_3329119;ID=sp_3329042
B.cereus.MH19	NZ_CP039269.1	CRISPRCasFinder	CRISPRdr	3329095	3329119	.	+	.	28	sequence=CAATTTAGGTTTCTTTTGAGAATGT;Parent=NZ_CP039269.1_3329017_3329119;ID=DR_3329095
B.cereus.MH19	NZ_CP039269.1	CRISPRCasFinder	RightFLANK	3329120	3329219	.	+	.	26	sequence=AATTCTTTTAAATGTTCCGAAGTAATACCTTGTTTTCTAAAATCAAAGTAAAAATATACATGTGTACTTAGAGCTAAGAACACAACGGAAAAAAATGATA;at%=74;Parent=NZ_CP039269.1_3329017_3329119;ID=fl_3329119
B.cereus.MH19	NZ_CP039269.1	CRISPRCasFinder	LeftFLANK	5029576	5029675	.	+	.	26	sequence=TTATATAAAAATAAAAAAATCAGCTCTCTAGTGAGAACTGATTTTTTCACTTTCTTATTCTTGTGAAGAAGAACTATTAGATGATTCTGTAGAACCATTT;at%=74;leader;Parent=NZ_CP039269.1_5029676_5029809;ID=fl_5029676
B.cereus.MH19	NZ_CP039269.1	CRISPRCasFinder	CRISPR	5029676	5029809	.	+	.	30.4	DR=GTTGATTTCTCTTCTTTTTGAGA;DR_length=23;Number_of_spacers=2;Name=NZ_CP039269.1_5029676_5029809;ID=NZ_CP039269_Crispr_4;potential_direction=Forward;
B.cereus.MH19	NZ_CP039269.1	CRISPRCasFinder	CRISPRdr	5029676	5029698	.	+	.	34.8	sequence=GTTGATTTTTCTTCTTTCTTCGG;Parent=NZ_CP039269.1_5029676_5029809;ID=DR_5029676
B.cereus.MH19	NZ_CP039269.1	CRISPRCasFinder	CRISPRspacer	5029699	5029729	.	+	.	41.9	sequence=TTCTTCTTTTTTGTCACCAGTCGAACCGCTT;Name=spacer_5029699_31;Parent=NZ_CP039269.1_5029676_5029809;ID=sp_5029699
B.cereus.MH19	NZ_CP039269.1	CRISPRCasFinder	CRISPRdr	5029730	5029752	.	+	.	30.4	sequence=GTTGATTTCTCTTCTTTTTGAGA;Parent=NZ_CP039269.1_5029676_5029809;ID=DR_5029730
B.cereus.MH19	NZ_CP039269.1	CRISPRCasFinder	CRISPRspacer	5029753	5029786	.	+	.	41.2	sequence=CTTATCTTCTGTTTTACTTTCTGGTGTCGTGCTC;Name=spacer_5029753_34;Parent=NZ_CP039269.1_5029676_5029809;ID=sp_5029753
B.cereus.MH19	NZ_CP039269.1	CRISPRCasFinder	CRISPRdr	5029787	5029809	.	+	.	34.8	sequence=GTTGACTTCTCTTCTTTTTGAGA;Parent=NZ_CP039269.1_5029676_5029809;ID=DR_5029787
B.cereus.MH19	NZ_CP039269.1	CRISPRCasFinder	RightFLANK	5029810	5029909	.	+	.	41	sequence=TTTGTCATCAGCTTTTTTACCAGAAGCATTCGTTGCCTTTGCAGCACCTGCATCAGCTTTAATTTCTGCTACTGATTTATTTAAGTAGCGCTCAGGGTTC;at%=59;Parent=NZ_CP039269.1_5029676_5029809;ID=fl_5029809
	##gff-version 3; 3 CRISPR(s); strain: Unknown
B.cereus.M13	NZ_CP016360.1	CRISPRCasFinder	LeftFLANK	1061539	1061638	.	.	.	44	sequence=CTGGTCAAGTAACAGGCGGTTTAGGGACATTATCTGTAGGTGTAACGAAATTAGCAGATGGCTCAAGCCAAGTAACAGGTGGTTTAGGAACATTATCTGC;at%=56;Parent=NZ_CP016360.1_1061639_1061767;ID=fl_1061639
B.cereus.M13	NZ_CP016360.1	CRISPRCasFinder	CRISPR	1061639	1061767	.	.	.	46.7	DR=AGGAGCAAACCAAATGGCAGGTGGCGTAAATCAATTAGCAGATGG;DR_length=45;Number_of_spacers=1;Name=NZ_CP016360.1_1061639_1061767;ID=NZ_CP016360_Crispr_1;potential_direction=Unknown;
B.cereus.M13	NZ_CP016360.1	CRISPRCasFinder	CRISPRdr	1061639	1061683	.	.	.	46.7	sequence=AGGAGCAAACCAAATGGCAGGTGGCGTAAATCAATTAGCAGATGG;Parent=NZ_CP016360.1_1061639_1061767;ID=DR_1061639
B.cereus.M13	NZ_CP016360.1	CRISPRCasFinder	CRISPRspacer	1061684	1061722	.	.	.	35.9	sequence=TTCAAGCCAAGTAACAGATGGTTTAGGAACATTATCTGT;Name=spacer_1061684_39;Parent=NZ_CP016360.1_1061639_1061767;ID=sp_1061684
B.cereus.M13	NZ_CP016360.1	CRISPRCasFinder	CRISPRdr	1061723	1061767	.	.	.	46.7	sequence=AGGAGCAAACCAAATGGCAGGTGGCGTAAATCAATTAGCAGATGG;Parent=NZ_CP016360.1_1061639_1061767;ID=DR_1061723
B.cereus.M13	NZ_CP016360.1	CRISPRCasFinder	RightFLANK	1061768	1061867	.	.	.	40	sequence=ATCTAATCAAGTAACAACTGGCTTAGGTACTCTAAATGGTGGCCTAAATAAAATGTCAACCGGCTCAACCCAGCTAATCGACGGAGTAAATAAACTAGCA;at%=60;Parent=NZ_CP016360.1_1061639_1061767;ID=fl_1061767
B.cereus.M13	NZ_CP016360.1	CRISPRCasFinder	LeftFLANK	3654156	3654255	.	+	.	25	sequence=TTACTCATACAATAAATTGAGTAAAGTTATAAAAAAATACCCCTCATATATTAGTGCTTTTGTAGGGCATTTTGTACGTGTTTTATATTTGTTTAAAAGA;at%=75;leader;Parent=NZ_CP016360.1_3654256_3654413;ID=fl_3654256
B.cereus.M13	NZ_CP016360.1	CRISPRCasFinder	CRISPR	3654256	3654413	.	+	.	37.1	DR=CCCCTCATTAATAATGCCTTTAACTAAGGCACTTT;DR_length=35;Number_of_spacers=2;Name=NZ_CP016360.1_3654256_3654413;ID=NZ_CP016360_Crispr_2;potential_direction=Forward;
B.cereus.M13	NZ_CP016360.1	CRISPRCasFinder	CRISPRdr	3654256	3654290	.	+	.	37.1	sequence=CCCCTCATTAATAAAGCCCCTAACTAGGATATTTT;Parent=NZ_CP016360.1_3654256_3654413;ID=DR_3654256
B.cereus.M13	NZ_CP016360.1	CRISPRCasFinder	CRISPRspacer	3654291	3654316	.	+	.	23.1	sequence=GTGACCATTTTACCTTTTTTAAAATA;Name=spacer_3654291_26;Parent=NZ_CP016360.1_3654256_3654413;ID=sp_3654291
B.cereus.M13	NZ_CP016360.1	CRISPRCasFinder	CRISPRdr	3654317	3654351	.	+	.	37.1	sequence=CCCCTCATTAATAATGCCTTTAACTAAGGCACTTT;Parent=NZ_CP016360.1_3654256_3654413;ID=DR_3654317
B.cereus.M13	NZ_CP016360.1	CRISPRCasFinder	CRISPRspacer	3654352	3654378	.	+	.	25.9	sequence=GTACGTGTTTTGTATTTGAGAAATAAT;Name=spacer_3654352_27;Parent=NZ_CP016360.1_3654256_3654413;ID=sp_3654352
B.cereus.M13	NZ_CP016360.1	CRISPRCasFinder	CRISPRdr	3654379	3654413	.	+	.	34.3	sequence=CCCCTCATTAATAATGCCTTTAACTAAGCACTTTT;Parent=NZ_CP016360.1_3654256_3654413;ID=DR_3654379
B.cereus.M13	NZ_CP016360.1	CRISPRCasFinder	RightFLANK	3654414	3654513	.	+	.	26	sequence=TTCCGCATTTTGATAAAAAGTGTATATTTCCATTAAATTTTCTAATAATATTTTCATTAAATTCCCTAAAAGTATTGACTGGATTTGGCTGTCATTCTAC;at%=74;Parent=NZ_CP016360.1_3654256_3654413;ID=fl_3654413
B.cereus.M13	NZ_CP016360.1	CRISPRCasFinder	LeftFLANK	5271355	5271454	.	+	.	30	sequence=TATATAAAAATAAAAAAATCAGCTCCCCTAGTGGGAACTGATTTTTTCACTTTCTTATTCTTGTGAAGAAGAATCGTTAGATGATTCTGTAGAACCATTT;at%=70;leader;Parent=NZ_CP016360.1_5271455_5271588;ID=fl_5271455
B.cereus.M13	NZ_CP016360.1	CRISPRCasFinder	CRISPR	5271455	5271588	.	+	.	30.4	DR=GTTGATTTCTCTTCTTTTTGAGA;DR_length=23;Number_of_spacers=2;Name=NZ_CP016360.1_5271455_5271588;ID=NZ_CP016360_Crispr_3;potential_direction=Forward;
B.cereus.M13	NZ_CP016360.1	CRISPRCasFinder	CRISPRdr	5271455	5271477	.	+	.	34.8	sequence=GTTGATTTTTCTTCTTTCTTCGG;Parent=NZ_CP016360.1_5271455_5271588;ID=DR_5271455
B.cereus.M13	NZ_CP016360.1	CRISPRCasFinder	CRISPRspacer	5271478	5271508	.	+	.	35.5	sequence=TTCTTCTTTTTTGTCACTAGTTGAACCGCTT;Name=spacer_5271478_31;Parent=NZ_CP016360.1_5271455_5271588;ID=sp_5271478
B.cereus.M13	NZ_CP016360.1	CRISPRCasFinder	CRISPRdr	5271509	5271531	.	+	.	30.4	sequence=GTTGATTTCTCTTCTTTTTGAGA;Parent=NZ_CP016360.1_5271455_5271588;ID=DR_5271509
B.cereus.M13	NZ_CP016360.1	CRISPRCasFinder	CRISPRspacer	5271532	5271565	.	+	.	41.2	sequence=CTTGTCTTCTGTTTTACTTTCTGGTTTCGTGCTC;Name=spacer_5271532_34;Parent=NZ_CP016360.1_5271455_5271588;ID=sp_5271532
B.cereus.M13	NZ_CP016360.1	CRISPRCasFinder	CRISPRdr	5271566	5271588	.	+	.	34.8	sequence=GTTGACTTCTCTTCTTTTTGAGA;Parent=NZ_CP016360.1_5271455_5271588;ID=DR_5271566
B.cereus.M13	NZ_CP016360.1	CRISPRCasFinder	RightFLANK	5271589	5271688	.	+	.	38	sequence=TTTGTCATCAGCTTTTTTACCAGAAGCATTCGTAGCCTTTGCAGCACCTGCATCAGCTTTAATTTCTGTTACTGATTTATTTAAGTAACGTTCAGGGTTC;at%=62;Parent=NZ_CP016360.1_5271455_5271588;ID=fl_5271588
	##gff-version 3; 3 CRISPR(s); strain: Unknown
B.cereus.M3	NZ_CP016316.1	CRISPRCasFinder	LeftFLANK	865507	865606	.	.	.	51	sequence=TACCTTGTGCGCCCATACCTGAACCTTTTACACCGATGAATGGGAAGTGGTCAGGGCCGCGCTCTGTGCGTCCGTTAATTTGAACAGAACCAGTTTCGAT;at%=49;Parent=NZ_CP016316.1_865607_865698;ID=fl_865607
B.cereus.M3	NZ_CP016316.1	CRISPRCasFinder	CRISPR	865607	865698	.	.	.	30.4	DR=TTTGTTAGCAATTGCAAATGCTT;DR_length=23;Number_of_spacers=1;Name=NZ_CP016316.1_865607_865698;ID=NZ_CP016316_Crispr_1;potential_direction=Unknown;
B.cereus.M3	NZ_CP016316.1	CRISPRCasFinder	CRISPRdr	865607	865629	.	.	.	30.4	sequence=TTTGTTAGCAATTGCAAATGCTT;Parent=NZ_CP016316.1_865607_865698;ID=DR_865607
B.cereus.M3	NZ_CP016316.1	CRISPRCasFinder	CRISPRspacer	865630	865675	.	.	.	41.3	sequence=TGTTAATGTCTTTAGTGAAGACACTTGCTTGCAGACCGAACTCTGA;Name=spacer_865630_46;Parent=NZ_CP016316.1_865607_865698;ID=sp_865630
B.cereus.M3	NZ_CP016316.1	CRISPRCasFinder	CRISPRdr	865676	865698	.	.	.	30.4	sequence=TTTGTTAGCAATTGCAATTGCTT;Parent=NZ_CP016316.1_865607_865698;ID=DR_865676
B.cereus.M3	NZ_CP016316.1	CRISPRCasFinder	RightFLANK	865699	865798	.	.	.	45	sequence=GTTCATCTGAAGAAACACGGATGATTGGAAGGATTGGGCCGAATGGCTCTTCCCAAGCAACTTTCATGTCTTCTGTTACGTGGTCGATTAATGTTGGGTA;at%=55;Parent=NZ_CP016316.1_865607_865698;ID=fl_865698
B.cereus.M3	NZ_CP016316.1	CRISPRCasFinder	LeftFLANK	2745950	2746049	.	+	.	32	sequence=ATTGTAATGGTAATAACTATCCACAATAGAAAAGATAAACTTCTCCAATTTTTCAGCTTGCTCATTTGCATCATCTCCCGCGATTAAAATTTCATGTTAG;at%=68;leader;Parent=NZ_CP016316.1_2746050_2746244;ID=fl_2746050
B.cereus.M3	NZ_CP016316.1	CRISPRCasFinder	CRISPR	2746050	2746244	.	+	.	39.1	DR=TTTCGGAATGAACGTTCATTCCT;DR_length=23;Number_of_spacers=3;Name=NZ_CP016316.1_2746050_2746244;ID=NZ_CP016316_Crispr_2;potential_direction=Forward;
B.cereus.M3	NZ_CP016316.1	CRISPRCasFinder	CRISPRdr	2746050	2746072	.	+	.	34.8	sequence=TTGCGGAATGAATATTCATTCCT;Parent=NZ_CP016316.1_2746050_2746244;ID=DR_2746050
B.cereus.M3	NZ_CP016316.1	CRISPRCasFinder	CRISPRspacer	2746073	2746089	.	+	.	35.3	sequence=GCCATTTTAAAATGCCA;Name=spacer_2746073_17;Parent=NZ_CP016316.1_2746050_2746244;ID=sp_2746073
B.cereus.M3	NZ_CP016316.1	CRISPRCasFinder	CRISPRdr	2746090	2746112	.	+	.	39.1	sequence=TTTCGGAATGAACGTTCATTCCT;Parent=NZ_CP016316.1_2746050_2746244;ID=DR_2746090
B.cereus.M3	NZ_CP016316.1	CRISPRCasFinder	CRISPRspacer	2746113	2746154	.	+	.	19	sequence=ATTACTCTATTACATTGTTTTATAAACTCTATTAAACTACTT;Name=spacer_2746113_42;Parent=NZ_CP016316.1_2746050_2746244;ID=sp_2746113
B.cereus.M3	NZ_CP016316.1	CRISPRCasFinder	CRISPRdr	2746155	2746177	.	+	.	34.8	sequence=TTTCGGAATGAATGTTCATTCCT;Parent=NZ_CP016316.1_2746050_2746244;ID=DR_2746155
B.cereus.M3	NZ_CP016316.1	CRISPRCasFinder	CRISPRspacer	2746178	2746221	.	+	.	29.5	sequence=TTAGTTACACAAATACCCTCTCCTACTCTCATTTTTTAATTCTA;Name=spacer_2746178_44;Parent=NZ_CP016316.1_2746050_2746244;ID=sp_2746178
B.cereus.M3	NZ_CP016316.1	CRISPRCasFinder	CRISPRdr	2746222	2746244	.	+	.	30.4	sequence=TTCAGGAATGAATATTCATTCCT;Parent=NZ_CP016316.1_2746050_2746244;ID=DR_2746222
B.cereus.M3	NZ_CP016316.1	CRISPRCasFinder	RightFLANK	2746245	2746344	.	+	.	33	sequence=GTCCTTATAAAGCTATAGAATCAAATGATTCTTATAGCGTTCCAAGAGCTTTCTTCCAATTCTTTTACTAATTCTTTTGAGTACTCTAATTGCCCTGTTG;at%=67;Parent=NZ_CP016316.1_2746050_2746244;ID=fl_2746244
B.cereus.M3	NZ_CP016316.1	CRISPRCasFinder	LeftFLANK	4529194	4529293	.	-	.	33	sequence=GTATAGAATGAAATCTTGAGCAATTTCGCATTTACAAGCAAGTAGTAAAATAGAGATGATTTTTTGTCAGTTTTTGTCGGTAAGTCGATATTCCATGTCG;at%=67;Parent=NZ_CP016316.1_4529294_4529377;ID=fl_4529294
B.cereus.M3	NZ_CP016316.1	CRISPRCasFinder	CRISPR	4529294	4529377	.	-	.	26.1	DR=AATCGCCGATATAATTTGATTTA;DR_length=23;Number_of_spacers=1;Name=NZ_CP016316.1_4529294_4529377;ID=NZ_CP016316_Crispr_3;potential_direction=Reverse;
B.cereus.M3	NZ_CP016316.1	CRISPRCasFinder	CRISPRdr	4529294	4529316	.	-	.	26.1	sequence=AATCGCCGATATAATTTGATTTA;Parent=NZ_CP016316.1_4529294_4529377;ID=DR_4529294
B.cereus.M3	NZ_CP016316.1	CRISPRCasFinder	CRISPRspacer	4529317	4529354	.	-	.	21.1	sequence=CGGTCGATATATTATAAAAATCGTTGATATATTTAAAT;Name=spacer_4529317_38;Parent=NZ_CP016316.1_4529294_4529377;ID=sp_4529317
B.cereus.M3	NZ_CP016316.1	CRISPRCasFinder	CRISPRdr	4529355	4529377	.	-	.	21.7	sequence=AATCGTCGATATAATTTGATTTA;Parent=NZ_CP016316.1_4529294_4529377;ID=DR_4529355
B.cereus.M3	NZ_CP016316.1	CRISPRCasFinder	RightFLANK	4529378	4529477	.	-	.	32	sequence=TTATCATGACACAAAAAAACTGCCCTTTTACAGGCAGTTTTTCTTTATCCAAATACTTTCTCAAGTTCATCTTTATCTTGGCTTAACCAGAAGTTCATTA;at%=68;leader;Parent=NZ_CP016316.1_4529294_4529377;ID=fl_4529377
	##gff-version 3; 4 CRISPR(s); strain: Unknown
B.cereus.K8	NZ_CP016595.1	CRISPRCasFinder	LeftFLANK	626665	626764	.	+	.	31	sequence=CCCATTTTTTATCTCACTCTTAACGCATATGAAAATGAAAAAATCGAAAAGGAGCAGAGAAACATGAATTATATAGAAAACAATGGATTGTACTATCGGA;at%=69;leader;Parent=NZ_CP016595.1_626765_626840;ID=fl_626765
B.cereus.K8	NZ_CP016595.1	CRISPRCasFinder	CRISPR	626765	626840	.	+	.	40	DR=ATCATCATCATGGAGGACACAATCA;DR_length=25;Number_of_spacers=1;Name=NZ_CP016595.1_626765_626840;ID=NZ_CP016595_Crispr_1;potential_direction=Forward;
B.cereus.K8	NZ_CP016595.1	CRISPRCasFinder	CRISPRdr	626765	626789	.	+	.	40	sequence=ATCATCATCATGGAGGACACAATCA;Parent=NZ_CP016595.1_626765_626840;ID=DR_626765
B.cereus.K8	NZ_CP016595.1	CRISPRCasFinder	CRISPRspacer	626790	626815	.	+	.	53.8	sequence=TGGTGGGCACAATCATAACGGTGGAC;Name=spacer_626790_26;Parent=NZ_CP016595.1_626765_626840;ID=sp_626790
B.cereus.K8	NZ_CP016595.1	CRISPRCasFinder	CRISPRdr	626816	626840	.	+	.	44	sequence=ATCATCACCATGGAGGACACAATCA;Parent=NZ_CP016595.1_626765_626840;ID=DR_626816
B.cereus.K8	NZ_CP016595.1	CRISPRCasFinder	RightFLANK	626841	626940	.	+	.	55	sequence=CTATGATCACCATCATCATCACGGAGGCGGATGGGGCTGGGGTGGTGGTAGTTCATGGGGAGGCGGATTTTTCCCTGGAAGCTTTGCAGGAGGAGTGTTA;at%=45;Parent=NZ_CP016595.1_626765_626840;ID=fl_626840
B.cereus.K8	NZ_CP016595.1	CRISPRCasFinder	LeftFLANK	1072571	1072670	.	.	.	43	sequence=TCATACACTGCAAGGGAAGTCTGGGGAGATGAAGGATGGAGTTCAGAAATTAGCAGATGGATCTAATAAATTACAAGATGGCTCCGGAAAAGTGACAGCA;at%=57;Parent=NZ_CP016595.1_1072671_1072764;ID=fl_1072671
B.cereus.K8	NZ_CP016595.1	CRISPRCasFinder	CRISPR	1072671	1072764	.	.	.	24	DR=GGTTTAAATACGTTAAATAGCAAAA;DR_length=25;Number_of_spacers=1;Name=NZ_CP016595.1_1072671_1072764;ID=NZ_CP016595_Crispr_2;potential_direction=Unknown;
B.cereus.K8	NZ_CP016595.1	CRISPRCasFinder	CRISPRdr	1072671	1072695	.	.	.	24	sequence=GGTTTAAATACGTTAAATAGCAAAA;Parent=NZ_CP016595.1_1072671_1072764;ID=DR_1072671
B.cereus.K8	NZ_CP016595.1	CRISPRCasFinder	CRISPRspacer	1072696	1072739	.	.	.	36.4	sequence=ATGGTATAGAGAAATTACAAGATGGATCTGGGAAAGTAACAGAC;Name=spacer_1072696_44;Parent=NZ_CP016595.1_1072671_1072764;ID=sp_1072696
B.cereus.K8	NZ_CP016595.1	CRISPRCasFinder	CRISPRdr	1072740	1072764	.	.	.	20	sequence=GGTTTAAATATGTTAAATAGCAAAA;Parent=NZ_CP016595.1_1072671_1072764;ID=DR_1072740
B.cereus.K8	NZ_CP016595.1	CRISPRCasFinder	RightFLANK	1072765	1072864	.	.	.	39	sequence=CCGGTGAAATGCAAAAAGGAATTAGTGAATTGCGTGATGGATCTGAGAAAGTAACGAACGGTCTGAGCATATTGGTAAGTAAAACAGGTGAATTACAAAC;at%=61;Parent=NZ_CP016595.1_1072671_1072764;ID=fl_1072764
B.cereus.K8	NZ_CP016595.1	CRISPRCasFinder	LeftFLANK	4851323	4851422	.	+	.	24	sequence=AATAAATATATAAATTTTTTAGATTCTTCACCAAACATATATCTTAAACAAGCGTTTGATTAATTCTCCATTTTTCTTTCTTAACCTTTGAACTACAGGA;at%=76;leader;Parent=NZ_CP016595.1_4851423_4851541;ID=fl_4851423
B.cereus.K8	NZ_CP016595.1	CRISPRCasFinder	CRISPR	4851423	4851541	.	+	.	36.8	DR=GTTTCTTCCTACCGAACATACAGCTTAAACAAACGTTT;DR_length=38;Number_of_spacers=1;Name=NZ_CP016595.1_4851423_4851541;ID=NZ_CP016595_Crispr_3;potential_direction=Forward;
B.cereus.K8	NZ_CP016595.1	CRISPRCasFinder	CRISPRdr	4851423	4851460	.	+	.	36.8	sequence=GTTTCTTCCTACCGAACATACAGCTTAAACAAACGTTT;Parent=NZ_CP016595.1_4851423_4851541;ID=DR_4851423
B.cereus.K8	NZ_CP016595.1	CRISPRCasFinder	CRISPRspacer	4851461	4851503	.	+	.	34.9	sequence=GATTAATTCTCCATTTCTCTTTGTTAACCCTTGAGTTACATCG;Name=spacer_4851461_43;Parent=NZ_CP016595.1_4851423_4851541;ID=sp_4851461
B.cereus.K8	NZ_CP016595.1	CRISPRCasFinder	CRISPRdr	4851504	4851541	.	+	.	36.8	sequence=GTTTCTTCCTACCGAACATACAGCTTAAACAAACGTTT;Parent=NZ_CP016595.1_4851423_4851541;ID=DR_4851504
B.cereus.K8	NZ_CP016595.1	CRISPRCasFinder	RightFLANK	4851542	4851641	.	+	.	26	sequence=ATTTAAAAAAATAAGAAGCCTCTTTTACAGGCTCCTTCATCATCTATTCAAATAATCTGCAATTGTTTGAAATACTACGATATACATATTATGAATACTT;at%=74;Parent=NZ_CP016595.1_4851423_4851541;ID=fl_4851541
B.cereus.K8	NZ_CP016595.1	CRISPRCasFinder	LeftFLANK	5115589	5115688	.	+	.	30	sequence=TATATAAAAATAAAAAAATCAGCTCCCCTAGTGGGAACTGATTTTTTCACTTCATTATTCTTGTGAAGAAGAATCGTTAGATGATTCTGTAGAACCATTT;at%=70;leader;Parent=NZ_CP016595.1_5115689_5115822;ID=fl_5115689
B.cereus.K8	NZ_CP016595.1	CRISPRCasFinder	CRISPR	5115689	5115822	.	+	.	30.4	DR=GTTGATTTCTCTTCTTTTTGAGA;DR_length=23;Number_of_spacers=2;Name=NZ_CP016595.1_5115689_5115822;ID=NZ_CP016595_Crispr_4;potential_direction=Forward;
B.cereus.K8	NZ_CP016595.1	CRISPRCasFinder	CRISPRdr	5115689	5115711	.	+	.	34.8	sequence=GTTGATTTTTCTTCTTTCTTCGG;Parent=NZ_CP016595.1_5115689_5115822;ID=DR_5115689
B.cereus.K8	NZ_CP016595.1	CRISPRCasFinder	CRISPRspacer	5115712	5115742	.	+	.	35.5	sequence=TTCTTCTTTTTTGTCACTAGTTGAACCGCTT;Name=spacer_5115712_31;Parent=NZ_CP016595.1_5115689_5115822;ID=sp_5115712
B.cereus.K8	NZ_CP016595.1	CRISPRCasFinder	CRISPRdr	5115743	5115765	.	+	.	30.4	sequence=GTTGATTTCTCTTCTTTTTGAGA;Parent=NZ_CP016595.1_5115689_5115822;ID=DR_5115743
B.cereus.K8	NZ_CP016595.1	CRISPRCasFinder	CRISPRspacer	5115766	5115799	.	+	.	41.2	sequence=CTTGTCTTCTGTTTTACTTTCAGGTTTCGTGCTC;Name=spacer_5115766_34;Parent=NZ_CP016595.1_5115689_5115822;ID=sp_5115766
B.cereus.K8	NZ_CP016595.1	CRISPRCasFinder	CRISPRdr	5115800	5115822	.	+	.	34.8	sequence=GTTGACTTCTCTTCTTTTTGAGA;Parent=NZ_CP016595.1_5115689_5115822;ID=DR_5115800
B.cereus.K8	NZ_CP016595.1	CRISPRCasFinder	RightFLANK	5115823	5115922	.	+	.	38	sequence=TTTGTCATCAGCTTTTTTACCAGAAGCATTCGTAGCCTTTGCAGCACCTGCATCAGCTTTAATTTCTGTTACTGATTTATTTAAGTAACGTTCAGGGTTC;at%=62;Parent=NZ_CP016595.1_5115689_5115822;ID=fl_5115822
	##gff-version 3; 3 CRISPR(s); strain: Unknown
B.cereus.JEM-2	NZ_CP018935.1	CRISPRCasFinder	LeftFLANK	504915	505014	.	.	.	38	sequence=GTGATAAACAAACAGAAAAGACTATCATAATTCAAACCCCTACACCTGAAAATACAAAAGTAAAAAAAGGAGGGCGTTATGCACATGCAGAGGGGCTTCA;at%=62;Parent=NZ_CP018935.1_505015_505270;ID=fl_505015
B.cereus.JEM-2	NZ_CP018935.1	CRISPRCasFinder	CRISPR	505015	505270	.	.	.	40	DR=TTCTCATGCGGAAGGTAAACATACA;DR_length=25;Number_of_spacers=3;Name=NZ_CP018935.1_505015_505270;ID=NZ_CP018935_Crispr_1;potential_direction=Unknown;
B.cereus.JEM-2	NZ_CP018935.1	CRISPRCasFinder	CRISPRdr	505015	505039	.	.	.	48	sequence=CTCTAATGCAGAGGGTACAGCTTCA;Parent=NZ_CP018935.1_505015_505270;ID=DR_505015
B.cereus.JEM-2	NZ_CP018935.1	CRISPRCasFinder	CRISPRspacer	505040	505077	.	.	.	42.1	sequence=CATGCAGAAGGGCTTCTTACACATGCAAAAGGTTCTTT;Name=spacer_505040_38;Parent=NZ_CP018935.1_505015_505270;ID=sp_505040
B.cereus.JEM-2	NZ_CP018935.1	CRISPRCasFinder	CRISPRdr	505078	505102	.	.	.	48	sequence=CTCTCATGCCGAAGGATCAAAAACG;Parent=NZ_CP018935.1_505015_505270;ID=DR_505078
B.cereus.JEM-2	NZ_CP018935.1	CRISPRCasFinder	CRISPRspacer	505103	505161	.	.	.	45.8	sequence=AAAGCAACTGGACATAGTTCCCATAGTGAAGGAAGTGAAACGACAGCAGGTGGCTCTTA;Name=spacer_505103_59;Parent=NZ_CP018935.1_505015_505270;ID=sp_505103
B.cereus.JEM-2	NZ_CP018935.1	CRISPRCasFinder	CRISPRdr	505162	505186	.	.	.	40	sequence=TTCTCATGCGGAAGGTAAACATACA;Parent=NZ_CP018935.1_505015_505270;ID=DR_505162
B.cereus.JEM-2	NZ_CP018935.1	CRISPRCasFinder	CRISPRspacer	505187	505245	.	.	.	52.5	sequence=ATCGCTTTAGGCGAAGCAGCACATGCAGAAGGAACCGCGACTATCGCTAACGGATTCTC;Name=spacer_505187_59;Parent=NZ_CP018935.1_505015_505270;ID=sp_505187
B.cereus.JEM-2	NZ_CP018935.1	CRISPRCasFinder	CRISPRdr	505246	505270	.	.	.	40	sequence=TTCTCATGCGGAAGGTAATCATACA;Parent=NZ_CP018935.1_505015_505270;ID=DR_505246
B.cereus.JEM-2	NZ_CP018935.1	CRISPRCasFinder	RightFLANK	505271	505370	.	.	.	44	sequence=TCAACAGCTCACTTTGCAGGTAGCCATATTATGGGGCGCTTCGGTACAGCAGAAGAATCTTATTCTTGGTTTATTGCAAACGGCACAAATGAAACCGATC;at%=56;Parent=NZ_CP018935.1_505015_505270;ID=fl_505270
B.cereus.JEM-2	NZ_CP018935.1	CRISPRCasFinder	LeftFLANK	2477929	2478028	.	-	.	45	sequence=TGCATTGGCGATGTAACGCATTGTGATCTTCGCAAATTGCCGAGTACTTCTAGATCCAGCGCATCAAGTGGCCATCATTGTCGATTTTTGTTGGTAAGTC;at%=55;Parent=NZ_CP018935.1_2478029_2478136;ID=fl_2478029
B.cereus.JEM-2	NZ_CP018935.1	CRISPRCasFinder	CRISPR	2478029	2478136	.	-	.	23.1	DR=GATATATTCAAAAAATCGCTGATATA;DR_length=26;Number_of_spacers=1;Name=NZ_CP018935.1_2478029_2478136;ID=NZ_CP018935_Crispr_2;potential_direction=Reverse;
B.cereus.JEM-2	NZ_CP018935.1	CRISPRCasFinder	CRISPRdr	2478029	2478054	.	-	.	23.1	sequence=GATATATTCAAAAAATCGCTGATATA;Parent=NZ_CP018935.1_2478029_2478136;ID=DR_2478029
B.cereus.JEM-2	NZ_CP018935.1	CRISPRCasFinder	CRISPRspacer	2478055	2478110	.	-	.	33.9	sequence=TTTCGAGTTGTGGTCGATATATTTAAAAAATCGCTGATATATTTCGAGTTGCGGTT;Name=spacer_2478055_56;Parent=NZ_CP018935.1_2478029_2478136;ID=sp_2478055
B.cereus.JEM-2	NZ_CP018935.1	CRISPRCasFinder	CRISPRdr	2478111	2478136	.	-	.	23.1	sequence=GATATATTCAAAAAATCGCTGATATA;Parent=NZ_CP018935.1_2478029_2478136;ID=DR_2478111
B.cereus.JEM-2	NZ_CP018935.1	CRISPRCasFinder	RightFLANK	2478137	2478236	.	-	.	23	sequence=AATTTCAATTACTATCTAGCGTACTGCTTAAAATAAGATTTCTACTTATGAAACATCTATATTTTTACAAAAAATGCCCTTTTTTTCATAAAAAATACGA;at%=77;leader;Parent=NZ_CP018935.1_2478029_2478136;ID=fl_2478136
B.cereus.JEM-2	NZ_CP018935.1	CRISPRCasFinder	LeftFLANK	4138263	4138362	.	-	.	33	sequence=AAACAGGCCAATTAGAATATACAGAAGAATTGGTAAAAGAACTGGAAGAAAGCTGTTGGAATGCTATTAGAATCATTTGATTCTATAGCGTTATAAGGAC;at%=67;Parent=NZ_CP018935.1_4138363_4138560;ID=fl_4138363
B.cereus.JEM-2	NZ_CP018935.1	CRISPRCasFinder	CRISPR	4138363	4138560	.	-	.	30.4	DR=AGGAATGAATATTCATTCCGAAA;DR_length=23;Number_of_spacers=3;Name=NZ_CP018935.1_4138363_4138560;ID=NZ_CP018935_Crispr_3;potential_direction=Reverse;
B.cereus.JEM-2	NZ_CP018935.1	CRISPRCasFinder	CRISPRdr	4138363	4138385	.	-	.	39.1	sequence=AGGAATGAACATTCATTCCGATG;Parent=NZ_CP018935.1_4138363_4138560;ID=DR_4138363
B.cereus.JEM-2	NZ_CP018935.1	CRISPRCasFinder	CRISPRspacer	4138386	4138431	.	-	.	32.6	sequence=AGGGTGTGAAAAAGAAAAGTAGGAGATGATCAATCTGTACAATTAA;Name=spacer_4138386_46;Parent=NZ_CP018935.1_4138363_4138560;ID=sp_4138386
B.cereus.JEM-2	NZ_CP018935.1	CRISPRCasFinder	CRISPRdr	4138432	4138454	.	-	.	30.4	sequence=AGGAATGAATATTCATTCCGAAA;Parent=NZ_CP018935.1_4138363_4138560;ID=DR_4138432
B.cereus.JEM-2	NZ_CP018935.1	CRISPRCasFinder	CRISPRspacer	4138455	4138496	.	-	.	26.2	sequence=TCCATAGTTTAATAGAGCTAAAAAGTAAATTAATAGAACGAG;Name=spacer_4138455_42;Parent=NZ_CP018935.1_4138363_4138560;ID=sp_4138455
B.cereus.JEM-2	NZ_CP018935.1	CRISPRCasFinder	CRISPRdr	4138497	4138519	.	-	.	34.8	sequence=AGGAATGAATGTTCATTCCGAAA;Parent=NZ_CP018935.1_4138363_4138560;ID=DR_4138497
B.cereus.JEM-2	NZ_CP018935.1	CRISPRCasFinder	CRISPRspacer	4138520	4138537	.	-	.	16.7	sequence=AGTTGTTTTCAAAATAAT;Name=spacer_4138520_18;Parent=NZ_CP018935.1_4138363_4138560;ID=sp_4138520
B.cereus.JEM-2	NZ_CP018935.1	CRISPRCasFinder	CRISPRdr	4138538	4138560	.	-	.	30.4	sequence=AGGAATGAATATTCATTCCGTAA;Parent=NZ_CP018935.1_4138363_4138560;ID=DR_4138538
B.cereus.JEM-2	NZ_CP018935.1	CRISPRCasFinder	RightFLANK	4138561	4138660	.	-	.	28	sequence=CTAATATAAAATTTTAATCGCGGGAGATGATCCAAATGAGCAAGCTGAAAAATTGGAGAAGTTTATCTTTTCTATTATGGATAGTTATTACTATTACAAT;at%=72;leader;Parent=NZ_CP018935.1_4138363_4138560;ID=fl_4138560
	##gff-version 3; 3 CRISPR(s); strain: Unknown
B.cereus.ISSFR-9F	NZ_CP018933.1	CRISPRCasFinder	LeftFLANK	1151820	1151919	.	.	.	44	sequence=GATCGGTTTCATTTGTGCCGTTTGCAATAAACCAAGAATAAGATTCTTCTGCTGTACCGAAGCGCCCCATAATATGGCTACCTGCAAAGTGAGCTGTTGA;at%=56;Parent=NZ_CP018933.1_1151920_1152028;ID=fl_1151920
B.cereus.ISSFR-9F	NZ_CP018933.1	CRISPRCasFinder	CRISPR	1151920	1152028	.	.	.	40	DR=TGTATGATTACCTTCCGCATGAGAA;DR_length=25;Number_of_spacers=1;Name=NZ_CP018933.1_1151920_1152028;ID=NZ_CP018933_Crispr_1;potential_direction=Unknown;
B.cereus.ISSFR-9F	NZ_CP018933.1	CRISPRCasFinder	CRISPRdr	1151920	1151944	.	.	.	40	sequence=TGTATGATTACCTTCCGCATGAGAA;Parent=NZ_CP018933.1_1151920_1152028;ID=DR_1151920
B.cereus.ISSFR-9F	NZ_CP018933.1	CRISPRCasFinder	CRISPRspacer	1151945	1152003	.	.	.	52.5	sequence=GAGAATCCGTTAGCGATAGTCGCGGTTCCTTCTGCATGTGCTGCTTCGCCTAAAGCGAT;Name=spacer_1151945_59;Parent=NZ_CP018933.1_1151920_1152028;ID=sp_1151945
B.cereus.ISSFR-9F	NZ_CP018933.1	CRISPRCasFinder	CRISPRdr	1152004	1152028	.	.	.	40	sequence=TGTATGTTTACCTTCCGCATGAGAA;Parent=NZ_CP018933.1_1151920_1152028;ID=DR_1152004
B.cereus.ISSFR-9F	NZ_CP018933.1	CRISPRCasFinder	RightFLANK	1152029	1152128	.	.	.	44	sequence=TAAGAGCCACCTGCTGTCGTTTCACTTCCTTCACTATGGGAACTATGTCCAGTTGCTTTCGTTTTTGATCCTTCGGCATGAGAGAAAGAACCTTTTGCAT;at%=56;Parent=NZ_CP018933.1_1151920_1152028;ID=fl_1152028
B.cereus.ISSFR-9F	NZ_CP018933.1	CRISPRCasFinder	LeftFLANK	2735119	2735218	.	+	.	28	sequence=ATTGTAATAGTAATAACTATCCATAATAGAAAAGATAAACTTCTCCAATTTTTCAGCTTGCTCATTTGGATCATCTCCCGCGATTAAAATTTTATATTAG;at%=72;leader;Parent=NZ_CP018933.1_2735219_2735416;ID=fl_2735219
B.cereus.ISSFR-9F	NZ_CP018933.1	CRISPRCasFinder	CRISPR	2735219	2735416	.	+	.	34.8	DR=TTTCGGAATGAACATTCATTCCT;DR_length=23;Number_of_spacers=3;Name=NZ_CP018933.1_2735219_2735416;ID=NZ_CP018933_Crispr_2;potential_direction=Forward;
B.cereus.ISSFR-9F	NZ_CP018933.1	CRISPRCasFinder	CRISPRdr	2735219	2735241	.	+	.	30.4	sequence=TTACGGAATGAATATTCATTCCT;Parent=NZ_CP018933.1_2735219_2735416;ID=DR_2735219
B.cereus.ISSFR-9F	NZ_CP018933.1	CRISPRCasFinder	CRISPRspacer	2735242	2735259	.	+	.	16.7	sequence=ATTATTTTGAAAACAACT;Name=spacer_2735242_18;Parent=NZ_CP018933.1_2735219_2735416;ID=sp_2735242
B.cereus.ISSFR-9F	NZ_CP018933.1	CRISPRCasFinder	CRISPRdr	2735260	2735282	.	+	.	34.8	sequence=TTTCGGAATGAACATTCATTCCT;Parent=NZ_CP018933.1_2735219_2735416;ID=DR_2735260
B.cereus.ISSFR-9F	NZ_CP018933.1	CRISPRCasFinder	CRISPRspacer	2735283	2735324	.	+	.	26.2	sequence=CTCGTTCTATTAATTTACTTTTTAGCTCTATTAAACTATGGA;Name=spacer_2735283_42;Parent=NZ_CP018933.1_2735219_2735416;ID=sp_2735283
B.cereus.ISSFR-9F	NZ_CP018933.1	CRISPRCasFinder	CRISPRdr	2735325	2735347	.	+	.	30.4	sequence=TTTCGGAATGAATATTCATTCCT;Parent=NZ_CP018933.1_2735219_2735416;ID=DR_2735325
B.cereus.ISSFR-9F	NZ_CP018933.1	CRISPRCasFinder	CRISPRspacer	2735348	2735393	.	+	.	32.6	sequence=TTAATTGTACAGATTGATCATCTCCTACTTTTCTTTTTCACACCCT;Name=spacer_2735348_46;Parent=NZ_CP018933.1_2735219_2735416;ID=sp_2735348
B.cereus.ISSFR-9F	NZ_CP018933.1	CRISPRCasFinder	CRISPRdr	2735394	2735416	.	+	.	39.1	sequence=CATCGGAATGAATGTTCATTCCT;Parent=NZ_CP018933.1_2735219_2735416;ID=DR_2735394
B.cereus.ISSFR-9F	NZ_CP018933.1	CRISPRCasFinder	RightFLANK	2735417	2735516	.	+	.	33	sequence=GTCCTTATAACGCTATAGAATCAAATGATTCTAATAGCATTCCAACAGCTTTCTTCCAGTTCTTTTACCAATTCTTCTGTATATTCTAATTGGCCTGTTT;at%=67;Parent=NZ_CP018933.1_2735219_2735416;ID=fl_2735416
B.cereus.ISSFR-9F	NZ_CP018933.1	CRISPRCasFinder	LeftFLANK	4395543	4395642	.	+	.	23	sequence=TCGTATTTTTTATGAAAAAAAGGGCATTTTTTGTAAAAATATAGATGTTTCATAAGTAGAAATCTTATTTTAAGCAGTACGCTAGATAGTAATTGAAATT;at%=77;leader;Parent=NZ_CP018933.1_4395643_4395750;ID=fl_4395643
B.cereus.ISSFR-9F	NZ_CP018933.1	CRISPRCasFinder	CRISPR	4395643	4395750	.	+	.	23.1	DR=TATATCAGCGATTTTTTGAATATATC;DR_length=26;Number_of_spacers=1;Name=NZ_CP018933.1_4395643_4395750;ID=NZ_CP018933_Crispr_3;potential_direction=Forward;
B.cereus.ISSFR-9F	NZ_CP018933.1	CRISPRCasFinder	CRISPRdr	4395643	4395668	.	+	.	23.1	sequence=TATATCAGCGATTTTTTGAATATATC;Parent=NZ_CP018933.1_4395643_4395750;ID=DR_4395643
B.cereus.ISSFR-9F	NZ_CP018933.1	CRISPRCasFinder	CRISPRspacer	4395669	4395724	.	+	.	33.9	sequence=AACCGCAACTCGAAATATATCAGCGATTTTTTAAATATATCGACCACAACTCGAAA;Name=spacer_4395669_56;Parent=NZ_CP018933.1_4395643_4395750;ID=sp_4395669
B.cereus.ISSFR-9F	NZ_CP018933.1	CRISPRCasFinder	CRISPRdr	4395725	4395750	.	+	.	23.1	sequence=TATATCAGCGATTTTTTGAATATATC;Parent=NZ_CP018933.1_4395643_4395750;ID=DR_4395725
B.cereus.ISSFR-9F	NZ_CP018933.1	CRISPRCasFinder	RightFLANK	4395751	4395850	.	+	.	45	sequence=GACTTACCAACAAAAATCGACAATGATGGCCACTTGATGCGCTGGATCTAGAAGTACTCGGCAATTTGCGAAGATCACAATGCGTTACATCGCCAATGCA;at%=55;Parent=NZ_CP018933.1_4395643_4395750;ID=fl_4395750
	##gff-version 3; 3 CRISPR(s); strain: Unknown
B.cereus.ISSFR-3F	NZ_CP018931.1	CRISPRCasFinder	LeftFLANK	862955	863054	.	-	.	45	sequence=TGCATTGGCGATGTAACGCATTGTGATCTTCGCAAATTGCCGAGTACTTCTAGATCCAGCGCATCAAGTGGCCATCATTGTCGATTTTTGTTGGTAAGTC;at%=55;Parent=NZ_CP018931.1_863055_863162;ID=fl_863055
B.cereus.ISSFR-3F	NZ_CP018931.1	CRISPRCasFinder	CRISPR	863055	863162	.	-	.	23.1	DR=GATATATTCAAAAAATCGCTGATATA;DR_length=26;Number_of_spacers=1;Name=NZ_CP018931.1_863055_863162;ID=NZ_CP018931_Crispr_1;potential_direction=Reverse;
B.cereus.ISSFR-3F	NZ_CP018931.1	CRISPRCasFinder	CRISPRdr	863055	863080	.	-	.	23.1	sequence=GATATATTCAAAAAATCGCTGATATA;Parent=NZ_CP018931.1_863055_863162;ID=DR_863055
B.cereus.ISSFR-3F	NZ_CP018931.1	CRISPRCasFinder	CRISPRspacer	863081	863136	.	-	.	33.9	sequence=TTTCGAGTTGTGGTCGATATATTTAAAAAATCGCTGATATATTTCGAGTTGCGGTT;Name=spacer_863081_56;Parent=NZ_CP018931.1_863055_863162;ID=sp_863081
B.cereus.ISSFR-3F	NZ_CP018931.1	CRISPRCasFinder	CRISPRdr	863137	863162	.	-	.	23.1	sequence=GATATATTCAAAAAATCGCTGATATA;Parent=NZ_CP018931.1_863055_863162;ID=DR_863137
B.cereus.ISSFR-3F	NZ_CP018931.1	CRISPRCasFinder	RightFLANK	863163	863262	.	-	.	23	sequence=AATTTCAATTACTATCTAGCGTACTGCTTAAAATAAGATTTCTACTTATGAAACATCTATATTTTTACAAAAAATGCCCTTTTTTTCATAAAAAATACGA;at%=77;leader;Parent=NZ_CP018931.1_863055_863162;ID=fl_863162
B.cereus.ISSFR-3F	NZ_CP018931.1	CRISPRCasFinder	LeftFLANK	2523289	2523388	.	-	.	33	sequence=AAACAGGCCAATTAGAATATACAGAAGAATTGGTAAAAGAACTGGAAGAAAGCTGTTGGAATGCTATTAGAATCATTTGATTCTATAGCGTTATAAGGAC;at%=67;Parent=NZ_CP018931.1_2523389_2523586;ID=fl_2523389
B.cereus.ISSFR-3F	NZ_CP018931.1	CRISPRCasFinder	CRISPR	2523389	2523586	.	-	.	30.4	DR=AGGAATGAATATTCATTCCGAAA;DR_length=23;Number_of_spacers=3;Name=NZ_CP018931.1_2523389_2523586;ID=NZ_CP018931_Crispr_2;potential_direction=Reverse;
B.cereus.ISSFR-3F	NZ_CP018931.1	CRISPRCasFinder	CRISPRdr	2523389	2523411	.	-	.	39.1	sequence=AGGAATGAACATTCATTCCGATG;Parent=NZ_CP018931.1_2523389_2523586;ID=DR_2523389
B.cereus.ISSFR-3F	NZ_CP018931.1	CRISPRCasFinder	CRISPRspacer	2523412	2523457	.	-	.	32.6	sequence=AGGGTGTGAAAAAGAAAAGTAGGAGATGATCAATCTGTACAATTAA;Name=spacer_2523412_46;Parent=NZ_CP018931.1_2523389_2523586;ID=sp_2523412
B.cereus.ISSFR-3F	NZ_CP018931.1	CRISPRCasFinder	CRISPRdr	2523458	2523480	.	-	.	30.4	sequence=AGGAATGAATATTCATTCCGAAA;Parent=NZ_CP018931.1_2523389_2523586;ID=DR_2523458
B.cereus.ISSFR-3F	NZ_CP018931.1	CRISPRCasFinder	CRISPRspacer	2523481	2523522	.	-	.	26.2	sequence=TCCATAGTTTAATAGAGCTAAAAAGTAAATTAATAGAACGAG;Name=spacer_2523481_42;Parent=NZ_CP018931.1_2523389_2523586;ID=sp_2523481
B.cereus.ISSFR-3F	NZ_CP018931.1	CRISPRCasFinder	CRISPRdr	2523523	2523545	.	-	.	34.8	sequence=AGGAATGAATGTTCATTCCGAAA;Parent=NZ_CP018931.1_2523389_2523586;ID=DR_2523523
B.cereus.ISSFR-3F	NZ_CP018931.1	CRISPRCasFinder	CRISPRspacer	2523546	2523563	.	-	.	16.7	sequence=AGTTGTTTTCAAAATAAT;Name=spacer_2523546_18;Parent=NZ_CP018931.1_2523389_2523586;ID=sp_2523546
B.cereus.ISSFR-3F	NZ_CP018931.1	CRISPRCasFinder	CRISPRdr	2523564	2523586	.	-	.	30.4	sequence=AGGAATGAATATTCATTCCGTAA;Parent=NZ_CP018931.1_2523389_2523586;ID=DR_2523564
B.cereus.ISSFR-3F	NZ_CP018931.1	CRISPRCasFinder	RightFLANK	2523587	2523686	.	-	.	28	sequence=CTAATATAAAATTTTAATCGCGGGAGATGATCCAAATGAGCAAGCTGAAAAATTGGAGAAGTTTATCTTTTCTATTATGGATAGTTATTACTATTACAAT;at%=72;leader;Parent=NZ_CP018931.1_2523389_2523586;ID=fl_2523586
B.cereus.ISSFR-3F	NZ_CP018931.1	CRISPRCasFinder	LeftFLANK	4106541	4106640	.	.	.	38	sequence=GTGATAAACAAACAGAAAAGACTATCATAATTCAAACCCCTACACCTGAAAATACAAAAGTAAAAAAAGGAGGGCGTTATGCACATGCAGAGGGGCTTCA;at%=62;Parent=NZ_CP018931.1_4106641_4106896;ID=fl_4106641
B.cereus.ISSFR-3F	NZ_CP018931.1	CRISPRCasFinder	CRISPR	4106641	4106896	.	.	.	40	DR=TTCTCATGCGGAAGGTAAACATACA;DR_length=25;Number_of_spacers=3;Name=NZ_CP018931.1_4106641_4106896;ID=NZ_CP018931_Crispr_3;potential_direction=Unknown;
B.cereus.ISSFR-3F	NZ_CP018931.1	CRISPRCasFinder	CRISPRdr	4106641	4106665	.	.	.	48	sequence=CTCTAATGCAGAGGGTACAGCTTCA;Parent=NZ_CP018931.1_4106641_4106896;ID=DR_4106641
B.cereus.ISSFR-3F	NZ_CP018931.1	CRISPRCasFinder	CRISPRspacer	4106666	4106703	.	.	.	42.1	sequence=CATGCAGAAGGGCTTCTTACACATGCAAAAGGTTCTTT;Name=spacer_4106666_38;Parent=NZ_CP018931.1_4106641_4106896;ID=sp_4106666
B.cereus.ISSFR-3F	NZ_CP018931.1	CRISPRCasFinder	CRISPRdr	4106704	4106728	.	.	.	48	sequence=CTCTCATGCCGAAGGATCAAAAACG;Parent=NZ_CP018931.1_4106641_4106896;ID=DR_4106704
B.cereus.ISSFR-3F	NZ_CP018931.1	CRISPRCasFinder	CRISPRspacer	4106729	4106787	.	.	.	45.8	sequence=AAAGCAACTGGACATAGTTCCCATAGTGAAGGAAGTGAAACGACAGCAGGTGGCTCTTA;Name=spacer_4106729_59;Parent=NZ_CP018931.1_4106641_4106896;ID=sp_4106729
B.cereus.ISSFR-3F	NZ_CP018931.1	CRISPRCasFinder	CRISPRdr	4106788	4106812	.	.	.	40	sequence=TTCTCATGCGGAAGGTAAACATACA;Parent=NZ_CP018931.1_4106641_4106896;ID=DR_4106788
B.cereus.ISSFR-3F	NZ_CP018931.1	CRISPRCasFinder	CRISPRspacer	4106813	4106871	.	.	.	52.5	sequence=ATCGCTTTAGGCGAAGCAGCACATGCAGAAGGAACCGCGACTATCGCTAACGGATTCTC;Name=spacer_4106813_59;Parent=NZ_CP018931.1_4106641_4106896;ID=sp_4106813
B.cereus.ISSFR-3F	NZ_CP018931.1	CRISPRCasFinder	CRISPRdr	4106872	4106896	.	.	.	40	sequence=TTCTCATGCGGAAGGTAATCATACA;Parent=NZ_CP018931.1_4106641_4106896;ID=DR_4106872
B.cereus.ISSFR-3F	NZ_CP018931.1	CRISPRCasFinder	RightFLANK	4106897	4106996	.	.	.	44	sequence=TCAACAGCTCACTTTGCAGGTAGCCATATTATGGGGCGCTTCGGTACAGCAGAAGAATCTTATTCTTGGTTTATTGCAAACGGCACAAATGAAACCGATC;at%=56;Parent=NZ_CP018931.1_4106641_4106896;ID=fl_4106896
	##gff-version 3; 5 CRISPR(s); strain: Unknown
B.cereus.HN001	NZ_CP011155.1	CRISPRCasFinder	LeftFLANK	4692075	4692174	.	.	.	56	sequence=TCCTTGTGGACCAGTTGGACCTATGTCGCCTTGTGGGCCTTGAATCCCTTGCGGACCTTGATCTCCTGTGGCCCCCGTTACTCCTTGAATTCCTTGGGGA;at%=44;Parent=NZ_CP011155.1_4692175_4692244;ID=fl_4692175
B.cereus.HN001	NZ_CP011155.1	CRISPRCasFinder	CRISPR	4692175	4692244	.	.	.	62.5	DR=CCTTGCACTCCTTGTGGCCCCATC;DR_length=24;Number_of_spacers=1;Name=NZ_CP011155.1_4692175_4692244;ID=NZ_CP011155_Crispr_1;potential_direction=Unknown;
B.cereus.HN001	NZ_CP011155.1	CRISPRCasFinder	CRISPRdr	4692175	4692198	.	.	.	58.3	sequence=CCTTGAACACCTTGTGGCCCCGTT;Parent=NZ_CP011155.1_4692175_4692244;ID=DR_4692175
B.cereus.HN001	NZ_CP011155.1	CRISPRCasFinder	CRISPRspacer	4692199	4692219	.	.	.	57.1	sequence=GGACCTATCTCTCCCTGCACA;Name=spacer_4692199_21;Parent=NZ_CP011155.1_4692175_4692244;ID=sp_4692199
B.cereus.HN001	NZ_CP011155.1	CRISPRCasFinder	CRISPRdr	4692220	4692243	.	.	.	58.3	sequence=CCTTGGATTCCTTGCGGACCCTGT;Parent=NZ_CP011155.1_4692175_4692244;ID=DR_4692220
B.cereus.HN001	NZ_CP011155.1	CRISPRCasFinder	RightFLANK	4692245	4692344	.	.	.	60	sequence=AACCCGTCACTCCGGTTGCTCCCGTTTCTCCTGTCGCTCCTGTCACTCCAGTTGAGCCTGTCGCCCCAGTATCTCCTGTTACTCCTGTCGCTCCGGTTGC;at%=40;Parent=NZ_CP011155.1_4692175_4692244;ID=fl_4692244
B.cereus.HN001	NZ_CP011155.1	CRISPRCasFinder	LeftFLANK	4692447	4692546	.	.	.	59	sequence=TACCCCTGTCGGACCAGTTACTCCTGTTGGGCCTGTAGTGCCTTCCCCTGTCGCCCCAGTTACTCCCATATCTCCTGTTGCCCCCGTCGGACCTTGGATT;at%=41;Parent=NZ_CP011155.1_4692547_4692688;ID=fl_4692547
B.cereus.HN001	NZ_CP011155.1	CRISPRCasFinder	CRISPR	4692547	4692688	.	.	.	62.5	DR=CCTTGCACTCCTTGTGGCCCCATC;DR_length=24;Number_of_spacers=2;Name=NZ_CP011155.1_4692547_4692688;ID=NZ_CP011155_Crispr_2;potential_direction=Unknown;
B.cereus.HN001	NZ_CP011155.1	CRISPRCasFinder	CRISPRdr	4692547	4692570	.	.	.	50	sequence=CCTTGAATTCCTTGTGGACCTTGC;Parent=NZ_CP011155.1_4692547_4692688;ID=DR_4692547
B.cereus.HN001	NZ_CP011155.1	CRISPRCasFinder	CRISPRspacer	4692571	4692609	.	.	.	48.7	sequence=ACTCCTTGTACACCCGTCGCTCCTTGAATTCCTTGTACT;Name=spacer_4692571_39;Parent=NZ_CP011155.1_4692547_4692688;ID=sp_4692571
B.cereus.HN001	NZ_CP011155.1	CRISPRCasFinder	CRISPRdr	4692610	4692633	.	.	.	62.5	sequence=CCTTGCACTCCTTGTGGCCCCATC;Parent=NZ_CP011155.1_4692547_4692688;ID=DR_4692610
B.cereus.HN001	NZ_CP011155.1	CRISPRCasFinder	CRISPRspacer	4692634	4692663	.	.	.	63.3	sequence=GGACCGGTTGGACCAATCGCCCCTTGAGCA;Name=spacer_4692634_30;Parent=NZ_CP011155.1_4692547_4692688;ID=sp_4692634
B.cereus.HN001	NZ_CP011155.1	CRISPRCasFinder	CRISPRdr	4692664	4692687	.	.	.	62.5	sequence=CCTTGCACTCCTTGTGGCCCCTCT;Parent=NZ_CP011155.1_4692547_4692688;ID=DR_4692664
B.cereus.HN001	NZ_CP011155.1	CRISPRCasFinder	RightFLANK	4692689	4692788	.	.	.	49	sequence=GACCCGTTGCTCCTATTTCCCCTTGTATCCCTTGAATTCCAGTTGCTCCTTGTACTCCTGTTGCTCCTGTTATCCCTTGCACACCCTGTATTCCCTGAAT;at%=51;Parent=NZ_CP011155.1_4692547_4692688;ID=fl_4692688
B.cereus.HN001	NZ_CP011155.1	CRISPRCasFinder	LeftFLANK	4692789	4692888	.	.	.	63	sequence=TCCTTGTGGGCCTTGTGGGCCTGTTGCTCCTACCGGTCCTTGAATCCCTTGTATCCCCTGGGGACCCTCTGGACCCGTCGCTCCAACTGGCCCTGGCACA;at%=37;Parent=NZ_CP011155.1_4692889_4693075;ID=fl_4692889
B.cereus.HN001	NZ_CP011155.1	CRISPRCasFinder	CRISPR	4692889	4693075	.	.	.	62.5	DR=CCTTGCACTCCTTGTGGCCCCATC;DR_length=24;Number_of_spacers=2;Name=NZ_CP011155.1_4692889_4693075;ID=NZ_CP011155_Crispr_3;potential_direction=Unknown;
B.cereus.HN001	NZ_CP011155.1	CRISPRCasFinder	CRISPRdr	4692889	4692912	.	.	.	62.5	sequence=CCTTGTATTCCTTGCGGGCCCTGC;Parent=NZ_CP011155.1_4692889_4693075;ID=DR_4692889
B.cereus.HN001	NZ_CP011155.1	CRISPRCasFinder	CRISPRspacer	4692913	4692969	.	.	.	54.4	sequence=AGTCCCTCTGGGCCTTCTGGACCTGTTGGTCCTATATCACCCATCGGACCTTGTATC;Name=spacer_4692913_57;Parent=NZ_CP011155.1_4692889_4693075;ID=sp_4692913
B.cereus.HN001	NZ_CP011155.1	CRISPRCasFinder	CRISPRdr	4692970	4692993	.	.	.	58.3	sequence=CCTTGAACTCCCTGTGGCCCTGTT;Parent=NZ_CP011155.1_4692889_4693075;ID=DR_4692970
B.cereus.HN001	NZ_CP011155.1	CRISPRCasFinder	CRISPRspacer	4692994	4693050	.	.	.	52.6	sequence=TCTCCTGATGGCCCTGGTACTCCTTGTATACCTTGTAGACCTTGATCTCCTGTGGCC;Name=spacer_4692994_57;Parent=NZ_CP011155.1_4692889_4693075;ID=sp_4692994
B.cereus.HN001	NZ_CP011155.1	CRISPRCasFinder	CRISPRdr	4693051	4693074	.	.	.	54.2	sequence=CCTGTTACCCCTTGTGGCCCTATA;Parent=NZ_CP011155.1_4692889_4693075;ID=DR_4693051
B.cereus.HN001	NZ_CP011155.1	CRISPRCasFinder	RightFLANK	4693076	4693175	.	.	.	52	sequence=CCCCCTGTATACCTTGTGGACCTTGATCTCCTGTTGCTCCCGTTGCCCCTTGAATACCTTGAACTCCTTGTATTCCTTGTTCACCAGTTACTCCCGTCGG;at%=48;Parent=NZ_CP011155.1_4692889_4693075;ID=fl_4693075
B.cereus.HN001	NZ_CP011155.1	CRISPRCasFinder	LeftFLANK	4693167	4693266	.	.	.	49	sequence=TCCCGTCGGACCAGGAATACCTTGAATACCCTGCGAACCTTCTGGACCTGTTGGTCCAATTGGCCCTTGAATTCCTTGAATTCCTTGGATTCCTTGGATT;at%=51;Parent=NZ_CP011155.1_4693267_4693352;ID=fl_4693267
B.cereus.HN001	NZ_CP011155.1	CRISPRCasFinder	CRISPR	4693267	4693352	.	.	.	62.5	DR=CCTTGCACTCCTTGTGGCCCCATC;DR_length=24;Number_of_spacers=1;Name=NZ_CP011155.1_4693267_4693352;ID=NZ_CP011155_Crispr_4;potential_direction=Unknown;
B.cereus.HN001	NZ_CP011155.1	CRISPRCasFinder	CRISPRdr	4693267	4693290	.	.	.	62.5	sequence=CCTTGCAAGCCCTGTGCTCCCGTA;Parent=NZ_CP011155.1_4693267_4693352;ID=DR_4693267
B.cereus.HN001	NZ_CP011155.1	CRISPRCasFinder	CRISPRspacer	4693291	4693328	.	.	.	55.3	sequence=CTTCCAGTCGGACCTGTAGTTCCCGTTGCTCCTGTTAC;Name=spacer_4693291_38;Parent=NZ_CP011155.1_4693267_4693352;ID=sp_4693291
B.cereus.HN001	NZ_CP011155.1	CRISPRCasFinder	CRISPRdr	4693329	4693352	.	.	.	58.3	sequence=CCCTGTACTTCCTGTAGCCCCAGT;Parent=NZ_CP011155.1_4693267_4693352;ID=DR_4693329
B.cereus.HN001	NZ_CP011155.1	CRISPRCasFinder	RightFLANK	4693353	4693452	.	.	.	64	sequence=ATCACCCGTTGCTCCAGTCGCACCTGTACTTCCACTCGGTCCGCCACCCGGTCCTGTCGCACCAGTTGGCCCCGTTGGACCAGGAGGTCCTCCAGATGGT;at%=36;Parent=NZ_CP011155.1_4693267_4693352;ID=fl_4693352
B.cereus.HN001	NZ_CP011155.1	CRISPRCasFinder	LeftFLANK	5190510	5190609	.	+	.	30	sequence=TATATGGAAATAAAAAAATCAGCTCTCCTAGTGAGAACTGATTTTTTCACTTTCTTATTCTTGTGAAGAAGAATCGTTAGATGATTCTGTAGAACCATTT;at%=70;leader;Parent=NZ_CP011155.1_5190610_5190743;ID=fl_5190610
B.cereus.HN001	NZ_CP011155.1	CRISPRCasFinder	CRISPR	5190610	5190743	.	+	.	30.4	DR=GTTGATTTCTCTTCTTTTTGAGA;DR_length=23;Number_of_spacers=2;Name=NZ_CP011155.1_5190610_5190743;ID=NZ_CP011155_Crispr_5;potential_direction=Forward;
B.cereus.HN001	NZ_CP011155.1	CRISPRCasFinder	CRISPRdr	5190610	5190632	.	+	.	34.8	sequence=GTTGATTTTTCTTCTTTCTTCGG;Parent=NZ_CP011155.1_5190610_5190743;ID=DR_5190610
B.cereus.HN001	NZ_CP011155.1	CRISPRCasFinder	CRISPRspacer	5190633	5190663	.	+	.	38.7	sequence=TTCTTCTTTTTTGTCACTAGTCGAACCGCTT;Name=spacer_5190633_31;Parent=NZ_CP011155.1_5190610_5190743;ID=sp_5190633
B.cereus.HN001	NZ_CP011155.1	CRISPRCasFinder	CRISPRdr	5190664	5190686	.	+	.	30.4	sequence=GTTGATTTCTCTTCTTTTTGAGA;Parent=NZ_CP011155.1_5190610_5190743;ID=DR_5190664
B.cereus.HN001	NZ_CP011155.1	CRISPRCasFinder	CRISPRspacer	5190687	5190720	.	+	.	41.2	sequence=CTTGTCTTCTGTTTTACTTTCAGGTTTCGTGCTC;Name=spacer_5190687_34;Parent=NZ_CP011155.1_5190610_5190743;ID=sp_5190687
B.cereus.HN001	NZ_CP011155.1	CRISPRCasFinder	CRISPRdr	5190721	5190743	.	+	.	34.8	sequence=GTTGACTTCTCTTCTTTTTGAGA;Parent=NZ_CP011155.1_5190610_5190743;ID=DR_5190721
B.cereus.HN001	NZ_CP011155.1	CRISPRCasFinder	RightFLANK	5190744	5190843	.	+	.	38	sequence=TTTGTCATCAGCTTTTTTACCAGAAGCATTCGTAGCCTTTGCAGCACCTGCATCAGCTTTAATTTCTGTTACTGATTTATTTAAGTAACGTTCAGGGTTC;at%=62;Parent=NZ_CP011155.1_5190610_5190743;ID=fl_5190743
	##gff-version 3; 4 CRISPR(s); strain: Unknown
B.cereus.HBL-AI	NZ_CP023245.1	CRISPRCasFinder	LeftFLANK	4739790	4739889	.	.	.	57	sequence=TCCTTGGGGACCAGTTGGACCTATGTCGCCTTGCGGGCCTTGGATTCCCTGTGGACCTTGATCTCCTGTCGCACCAGTTACTCCTTGTATCCCTTGCGGA;at%=43;Parent=NZ_CP023245.1_4739890_4739959;ID=fl_4739890
B.cereus.HBL-AI	NZ_CP023245.1	CRISPRCasFinder	CRISPR	4739890	4739959	.	.	.	62.5	DR=CCTTGCACTCCTTGGGGACCCATC;DR_length=24;Number_of_spacers=1;Name=NZ_CP023245.1_4739890_4739959;ID=NZ_CP023245_Crispr_1;potential_direction=Unknown;
B.cereus.HBL-AI	NZ_CP023245.1	CRISPRCasFinder	CRISPRdr	4739890	4739913	.	.	.	54.2	sequence=CCTTGTATCCCTTGCGGACCAGTT;Parent=NZ_CP023245.1_4739890_4739959;ID=DR_4739890
B.cereus.HBL-AI	NZ_CP023245.1	CRISPRCasFinder	CRISPRspacer	4739914	4739934	.	.	.	47.6	sequence=GGACCAATATCTCCTTGCACA;Name=spacer_4739914_21;Parent=NZ_CP023245.1_4739890_4739959;ID=sp_4739914
B.cereus.HBL-AI	NZ_CP023245.1	CRISPRCasFinder	CRISPRdr	4739935	4739958	.	.	.	54.2	sequence=CCTTGGATTCCTTGGGGACCTTGT;Parent=NZ_CP023245.1_4739890_4739959;ID=DR_4739935
B.cereus.HBL-AI	NZ_CP023245.1	CRISPRCasFinder	RightFLANK	4739960	4740059	.	.	.	63	sequence=ACCCTGTCACTCCGGTTGCTCCCGTTTCTCCTGTCGCTCCTGTCACTCCAGTTGAGCCTGTCGCCCCGGTATCCCCTGTTACTCCTGTCGCCCCGGTTGC;at%=37;Parent=NZ_CP023245.1_4739890_4739959;ID=fl_4739959
B.cereus.HBL-AI	NZ_CP023245.1	CRISPRCasFinder	LeftFLANK	4740162	4740261	.	.	.	60	sequence=TACCCCTGTTGCTCCCGTTATTCCAGTTGGGCCTGTAGTTCCTTCCCCTGTCGCCCCTGTTGCTCCCGTATCTCCTGTGGCCCCCGTCGGACCTTGGATT;at%=40;Parent=NZ_CP023245.1_4740262_4740403;ID=fl_4740262
B.cereus.HBL-AI	NZ_CP023245.1	CRISPRCasFinder	CRISPR	4740262	4740403	.	.	.	62.5	DR=CCTTGCACTCCTTGGGGACCCATC;DR_length=24;Number_of_spacers=2;Name=NZ_CP023245.1_4740262_4740403;ID=NZ_CP023245_Crispr_2;potential_direction=Unknown;
B.cereus.HBL-AI	NZ_CP023245.1	CRISPRCasFinder	CRISPRdr	4740262	4740285	.	.	.	50	sequence=CCTTGTATTCCTTGAGGACCTTGC;Parent=NZ_CP023245.1_4740262_4740403;ID=DR_4740262
B.cereus.HBL-AI	NZ_CP023245.1	CRISPRCasFinder	CRISPRspacer	4740286	4740324	.	.	.	53.8	sequence=ACTCCTTGTGCACCCGTCGCTCCTTGAATGCCTTGGATT;Name=spacer_4740286_39;Parent=NZ_CP023245.1_4740262_4740403;ID=sp_4740286
B.cereus.HBL-AI	NZ_CP023245.1	CRISPRCasFinder	CRISPRdr	4740325	4740348	.	.	.	62.5	sequence=CCTTGCACTCCTTGGGGACCCATC;Parent=NZ_CP023245.1_4740262_4740403;ID=DR_4740325
B.cereus.HBL-AI	NZ_CP023245.1	CRISPRCasFinder	CRISPRspacer	4740349	4740378	.	.	.	63.3	sequence=GGACCTGTTGGGCCAATCCCCCCTTGAGCA;Name=spacer_4740349_30;Parent=NZ_CP023245.1_4740262_4740403;ID=sp_4740349
B.cereus.HBL-AI	NZ_CP023245.1	CRISPRCasFinder	CRISPRdr	4740379	4740402	.	.	.	62.5	sequence=CCTTGCACTCCTTGGGGACCCTCT;Parent=NZ_CP023245.1_4740262_4740403;ID=DR_4740379
B.cereus.HBL-AI	NZ_CP023245.1	CRISPRCasFinder	RightFLANK	4740404	4740503	.	.	.	49	sequence=GACCTGTTGCTCCTATTTCCCCTTGTATCCCTTGAATTCCAGTTGCTCCTTGTGCTCCTGTTGCTCCCGTTATCCCTTGCACACCTTGAATTCCCTGAAT;at%=51;Parent=NZ_CP023245.1_4740262_4740403;ID=fl_4740403
B.cereus.HBL-AI	NZ_CP023245.1	CRISPRCasFinder	LeftFLANK	4740585	4740684	.	.	.	55	sequence=TCCAACTGGTCCTGGCACTCCTTGTATTCCTTGCGGGCCTTGAAGTCCCTCTGGGCCTTCTGGACCTGTTGGTCCTATATCACCCATCGGACCTTGTATC;at%=45;Parent=NZ_CP023245.1_4740685_4740753;ID=fl_4740685
B.cereus.HBL-AI	NZ_CP023245.1	CRISPRCasFinder	CRISPR	4740685	4740753	.	.	.	62.5	DR=CCTTGCACTCCTTGGGGACCCATC;DR_length=24;Number_of_spacers=1;Name=NZ_CP023245.1_4740685_4740753;ID=NZ_CP023245_Crispr_3;potential_direction=Unknown;
B.cereus.HBL-AI	NZ_CP023245.1	CRISPRCasFinder	CRISPRdr	4740685	4740708	.	.	.	58.3	sequence=CCTTGAACTCCCTGTGGTCCCGTT;Parent=NZ_CP023245.1_4740685_4740753;ID=DR_4740685
B.cereus.HBL-AI	NZ_CP023245.1	CRISPRCasFinder	CRISPRspacer	4740709	4740729	.	.	.	61.9	sequence=GCTCCTGATGGCCCTGGTACT;Name=spacer_4740709_21;Parent=NZ_CP023245.1_4740685_4740753;ID=sp_4740709
B.cereus.HBL-AI	NZ_CP023245.1	CRISPRCasFinder	CRISPRdr	4740730	4740753	.	.	.	45.8	sequence=CCTTGTATTCCTTGTGGACCTTGA;Parent=NZ_CP023245.1_4740685_4740753;ID=DR_4740730
B.cereus.HBL-AI	NZ_CP023245.1	CRISPRCasFinder	RightFLANK	4740754	4740853	.	.	.	55	sequence=TCTCCTGTTGCTCCTGTGACCCCTTGAGGCCCTATAGCCCCCTGTATACCTTGTGGACCTTGATCCCCTGTTGCTCCCGTTACCCCTTGAATACCCTGAA;at%=45;Parent=NZ_CP023245.1_4740685_4740753;ID=fl_4740753
B.cereus.HBL-AI	NZ_CP023245.1	CRISPRCasFinder	LeftFLANK	5265275	5265374	.	+	.	30	sequence=TATATAAAAATAAAAAAATCAGCTCCCCTAGTGGGAACTGATTTTTTCACTTTCTTATTCTTGTGAAGAAGAATCGTTAGATGATTCTGTAGAACCATTT;at%=70;leader;Parent=NZ_CP023245.1_5265375_5265508;ID=fl_5265375
B.cereus.HBL-AI	NZ_CP023245.1	CRISPRCasFinder	CRISPR	5265375	5265508	.	+	.	30.4	DR=GTTGATTTCTCTTCTTTTTGAGA;DR_length=23;Number_of_spacers=2;Name=NZ_CP023245.1_5265375_5265508;ID=NZ_CP023245_Crispr_4;potential_direction=Forward;
B.cereus.HBL-AI	NZ_CP023245.1	CRISPRCasFinder	CRISPRdr	5265375	5265397	.	+	.	34.8	sequence=GTTGATTTTTCTTCTTTCTTCGG;Parent=NZ_CP023245.1_5265375_5265508;ID=DR_5265375
B.cereus.HBL-AI	NZ_CP023245.1	CRISPRCasFinder	CRISPRspacer	5265398	5265428	.	+	.	35.5	sequence=TTCTTCTTTTTTGTCACTAGTTGAACCGCTT;Name=spacer_5265398_31;Parent=NZ_CP023245.1_5265375_5265508;ID=sp_5265398
B.cereus.HBL-AI	NZ_CP023245.1	CRISPRCasFinder	CRISPRdr	5265429	5265451	.	+	.	30.4	sequence=GTTGATTTCTCTTCTTTTTGAGA;Parent=NZ_CP023245.1_5265375_5265508;ID=DR_5265429
B.cereus.HBL-AI	NZ_CP023245.1	CRISPRCasFinder	CRISPRspacer	5265452	5265485	.	+	.	41.2	sequence=CTTGTCTTCTGTTTTACTTTCTGGTTTCGTGCTC;Name=spacer_5265452_34;Parent=NZ_CP023245.1_5265375_5265508;ID=sp_5265452
B.cereus.HBL-AI	NZ_CP023245.1	CRISPRCasFinder	CRISPRdr	5265486	5265508	.	+	.	34.8	sequence=GTTGACTTCTCTTCTTTTTGAGA;Parent=NZ_CP023245.1_5265375_5265508;ID=DR_5265486
B.cereus.HBL-AI	NZ_CP023245.1	CRISPRCasFinder	RightFLANK	5265509	5265608	.	+	.	38	sequence=TTTGTCATCAGCTTTTTTACCAGAAGCATTCGTAGCCTTTGCAGCACCTGCATCAGCTTTAATTTCTGTTACTGATTTATTTAAGTAACGTTCAGGGTTC;at%=62;Parent=NZ_CP023245.1_5265375_5265508;ID=fl_5265508
	##gff-version 3; 2 CRISPR(s); strain: Unknown
B.cereus.H2	NZ_CP043966.1	CRISPRCasFinder	LeftFLANK	1075002	1075101	.	.	.	44	sequence=CTGGTCAAGTAACAGGCGGTTTAGGGACATTATCTGTAGGTGTAACGAAATTAGCAGATGGCTCAAGCCAAGTAACAGGTGGTTTAGGAACATTATCTGC;at%=56;Parent=NZ_CP043966.1_1075102_1075230;ID=fl_1075102
B.cereus.H2	NZ_CP043966.1	CRISPRCasFinder	CRISPR	1075102	1075230	.	.	.	46.7	DR=AGGAGCAAACCAAATGGCAGGTGGCGTAAATCAATTAGCAGATGG;DR_length=45;Number_of_spacers=1;Name=NZ_CP043966.1_1075102_1075230;ID=NZ_CP043966_Crispr_1;potential_direction=Unknown;
B.cereus.H2	NZ_CP043966.1	CRISPRCasFinder	CRISPRdr	1075102	1075146	.	.	.	46.7	sequence=AGGAGCAAACCAAATGGCAGGTGGCGTAAATCAATTAGCAGATGG;Parent=NZ_CP043966.1_1075102_1075230;ID=DR_1075102
B.cereus.H2	NZ_CP043966.1	CRISPRCasFinder	CRISPRspacer	1075147	1075185	.	.	.	35.9	sequence=TTCAAGCCAAGTAACAGATGGTTTAGGAACATTATCTGT;Name=spacer_1075147_39;Parent=NZ_CP043966.1_1075102_1075230;ID=sp_1075147
B.cereus.H2	NZ_CP043966.1	CRISPRCasFinder	CRISPRdr	1075186	1075230	.	.	.	46.7	sequence=AGGAGCAAACCAAATGGCAGGTGGCGTAAATCAATTAGCAGATGG;Parent=NZ_CP043966.1_1075102_1075230;ID=DR_1075186
B.cereus.H2	NZ_CP043966.1	CRISPRCasFinder	RightFLANK	1075231	1075330	.	.	.	40	sequence=ATCTAATCAAGTAACAACTGGCTTAGGTACTCTAAATGGTGGCCTAAATAAAATGTCAACCGGCTCAACCCAGCTAATCGACGGAGTAAATAAACTAGCA;at%=60;Parent=NZ_CP043966.1_1075102_1075230;ID=fl_1075230
B.cereus.H2	NZ_CP043966.1	CRISPRCasFinder	LeftFLANK	5266783	5266882	.	+	.	30	sequence=TATATAAAAATAAAAAAATCAGCTCCCCTAGTGGGAACTGATTTTTTCACTTTCTTATTCTTGTGAAGAAGAATCGTTAGATGATTCTGTAGAACCATTT;at%=70;leader;Parent=NZ_CP043966.1_5266883_5267016;ID=fl_5266883
B.cereus.H2	NZ_CP043966.1	CRISPRCasFinder	CRISPR	5266883	5267016	.	+	.	30.4	DR=GTTGATTTCTCTTCTTTTTGAGA;DR_length=23;Number_of_spacers=2;Name=NZ_CP043966.1_5266883_5267016;ID=NZ_CP043966_Crispr_2;potential_direction=Forward;
B.cereus.H2	NZ_CP043966.1	CRISPRCasFinder	CRISPRdr	5266883	5266905	.	+	.	34.8	sequence=GTTGATTTTTCTTCTTTCTTCGG;Parent=NZ_CP043966.1_5266883_5267016;ID=DR_5266883
B.cereus.H2	NZ_CP043966.1	CRISPRCasFinder	CRISPRspacer	5266906	5266936	.	+	.	35.5	sequence=TTCTTCTTTTTTGTCACTAGTTGAACCGCTT;Name=spacer_5266906_31;Parent=NZ_CP043966.1_5266883_5267016;ID=sp_5266906
B.cereus.H2	NZ_CP043966.1	CRISPRCasFinder	CRISPRdr	5266937	5266959	.	+	.	30.4	sequence=GTTGATTTCTCTTCTTTTTGAGA;Parent=NZ_CP043966.1_5266883_5267016;ID=DR_5266937
B.cereus.H2	NZ_CP043966.1	CRISPRCasFinder	CRISPRspacer	5266960	5266993	.	+	.	41.2	sequence=CTTGTCTTCTGTTTTACTTTCTGGTTTCGTGCTC;Name=spacer_5266960_34;Parent=NZ_CP043966.1_5266883_5267016;ID=sp_5266960
B.cereus.H2	NZ_CP043966.1	CRISPRCasFinder	CRISPRdr	5266994	5267016	.	+	.	34.8	sequence=GTTGACTTCTCTTCTTTTTGAGA;Parent=NZ_CP043966.1_5266883_5267016;ID=DR_5266994
B.cereus.H2	NZ_CP043966.1	CRISPRCasFinder	RightFLANK	5267017	5267116	.	+	.	38	sequence=TTTGTCATCAGCTTTTTTACCAGAAGCATTCGTAGCCTTTGCAGCACCTGCATCAGCTTTAATTTCTGTTACTGATTTATTTAAGTAACGTTCAGGGTTC;at%=62;Parent=NZ_CP043966.1_5266883_5267016;ID=fl_5267016
	##gff-version 3; 3 CRISPR(s); strain: Unknown
B.cereus.GW-01	chr	CRISPRCasFinder	LeftFLANK	1239275	1239374	.	.	.	44	sequence=GATCGGTTTCATTTGTGCCGTTTGCAATAAACCAAGAATAAGATTCATCTGCTGTGCCGAAGCGCCCCATAATATGGCTACCTGCAAAATGAGCTGTTGA;at%=56;Parent=chr_1239375_1239609;ID=fl_1239375
B.cereus.GW-01	chr	CRISPRCasFinder	CRISPR	1239375	1239609	.	.	.	40	DR=TGTATGATTACCTTCCGCATGAGAA;DR_length=25;Number_of_spacers=3;Name=chr_1239375_1239609;ID=chr_Crispr_1;potential_direction=Unknown;
B.cereus.GW-01	chr	CRISPRCasFinder	CRISPRdr	1239375	1239399	.	.	.	40	sequence=TGTATGATTACCTTCCGCATGAGAA;Parent=chr_1239375_1239609;ID=DR_1239375
B.cereus.GW-01	chr	CRISPRCasFinder	CRISPRspacer	1239400	1239458	.	.	.	52.5	sequence=GAGAATCCGTTAGCGATAGTCGCGGTTCCTTCTGCATGTGCTGCTTCGCCTAAAGCGAT;Name=spacer_1239400_59;Parent=chr_1239375_1239609;ID=sp_1239400
B.cereus.GW-01	chr	CRISPRCasFinder	CRISPRdr	1239459	1239483	.	.	.	40	sequence=TGTATGTTTACCTTCCGCATGAGAA;Parent=chr_1239375_1239609;ID=DR_1239459
B.cereus.GW-01	chr	CRISPRCasFinder	CRISPRspacer	1239484	1239542	.	.	.	47.5	sequence=TAGGAGCCACCTGCTGTCGTTTCACTTCCTTCACTATGGGAACTATGTCCAGTTGCTTT;Name=spacer_1239484_59;Parent=chr_1239375_1239609;ID=sp_1239484
B.cereus.GW-01	chr	CRISPRCasFinder	CRISPRdr	1239543	1239567	.	.	.	40	sequence=TGTTTTTGATCCTTCTGCATGAGAG;Parent=chr_1239375_1239609;ID=DR_1239543
B.cereus.GW-01	chr	CRISPRCasFinder	CRISPRspacer	1239568	1239584	.	.	.	35.3	sequence=AAAGAACCTTTTGCATG;Name=spacer_1239568_17;Parent=chr_1239375_1239609;ID=sp_1239568
B.cereus.GW-01	chr	CRISPRCasFinder	CRISPRdr	1239585	1239609	.	.	.	44	sequence=TGTCAGAAGTCCTTCTGCATGTGAA;Parent=chr_1239375_1239609;ID=DR_1239585
B.cereus.GW-01	chr	CRISPRCasFinder	RightFLANK	1239610	1239709	.	.	.	42	sequence=GCTGTACCCTCTGCATGAGAGTGAAGACCCTCTGCATATGCATACCGCCCATCTTTTTTTACTTTTTTATTTTCAGATGTAGGGGTCTGAATGATAATCG;at%=58;Parent=chr_1239375_1239609;ID=fl_1239609
B.cereus.GW-01	chr	CRISPRCasFinder	LeftFLANK	3181376	3181475	.	.	.	55	sequence=TGTTGATATAGCAGATGATCCTGTTGCTCCAGTTAAGCCGGTTGGACCCGTTGCTCCGGTTGGGCCTGTTACTCCCGTTCCCCCTGTTGCTCCGGTGATT;at%=45;Parent=chr_3181476_3182383;ID=fl_3181476
B.cereus.GW-01	chr	CRISPRCasFinder	CRISPR	3181476	3182383	.	.	.	57.7	DR=CCTTGGATTCCTTGTGGACCGGTTGG;DR_length=26;Number_of_spacers=14;Name=chr_3181476_3182383;ID=chr_Crispr_2;potential_direction=Unknown;
B.cereus.GW-01	chr	CRISPRCasFinder	CRISPRdr	3181476	3181501	.	.	.	50	sequence=CCTTGTATCCCTTGAATTCCTGTCGG;Parent=chr_3181476_3182383;ID=DR_3181476
B.cereus.GW-01	chr	CRISPRCasFinder	CRISPRspacer	3181502	3181565	.	.	.	62.5	sequence=TCCTGTTGCTCCAGTCGCTCCAGTCGCTCCGGTTGCTCCGGTTGCTCCTGTCACACCCTGTGGA;Name=spacer_3181502_64;Parent=chr_3181476_3182383;ID=sp_3181502
B.cereus.GW-01	chr	CRISPRCasFinder	CRISPRdr	3181566	3181591	.	.	.	57.7	sequence=CCTTGGATTCCTTGTGGACCGGTTGG;Parent=chr_3181476_3182383;ID=DR_3181566
B.cereus.GW-01	chr	CRISPRCasFinder	CRISPRspacer	3181592	3181646	.	.	.	65.5	sequence=ACCCGTCGCTCCCGTCGGGCCGGTTGCACCAGTTGGACCTGGTATCCCTTGTGGT;Name=spacer_3181592_55;Parent=chr_3181476_3182383;ID=sp_3181592
B.cereus.GW-01	chr	CRISPRCasFinder	CRISPRdr	3181647	3181672	.	.	.	50	sequence=CCTTGGATTCCTTGTGGACCTTGTGA;Parent=chr_3181476_3182383;ID=DR_3181647
B.cereus.GW-01	chr	CRISPRCasFinder	CRISPRspacer	3181673	3181727	.	.	.	60	sequence=GCCCGTTGCTCCTGTCTCTCCAGTTGCTCCCGTCTGCCCTGTTACTCCTTGTGGT;Name=spacer_3181673_55;Parent=chr_3181476_3182383;ID=sp_3181673
B.cereus.GW-01	chr	CRISPRCasFinder	CRISPRdr	3181728	3181753	.	.	.	50	sequence=CCTTGAATTCCTTGTGGACCTTGAGG;Parent=chr_3181476_3182383;ID=DR_3181728
B.cereus.GW-01	chr	CRISPRCasFinder	CRISPRspacer	3181754	3181817	.	.	.	57.8	sequence=ACCCGTTACTCCCGTCAAACCTGTTGCTCCTGTTGCTCCTGTTGGACCCGTCGAGCCGGTTATC;Name=spacer_3181754_64;Parent=chr_3181476_3182383;ID=sp_3181754
B.cereus.GW-01	chr	CRISPRCasFinder	CRISPRdr	3181818	3181843	.	.	.	50	sequence=CCTTGTATACCTTGAGGTCCAGTTGG;Parent=chr_3181476_3182383;ID=DR_3181818
B.cereus.GW-01	chr	CRISPRCasFinder	CRISPRspacer	3181844	3181862	.	.	.	52.6	sequence=GCCGGTTGGTCCTATTACA;Name=spacer_3181844_19;Parent=chr_3181476_3182383;ID=sp_3181844
B.cereus.GW-01	chr	CRISPRCasFinder	CRISPRdr	3181863	3181888	.	.	.	34.6	sequence=CCTTGAATTCCTTGTATACCTTGTAT;Parent=chr_3181476_3182383;ID=DR_3181863
B.cereus.GW-01	chr	CRISPRCasFinder	CRISPRspacer	3181889	3181916	.	.	.	53.6	sequence=TCCTTGTGGACCCGTTACTCCTTGTGGT;Name=spacer_3181889_28;Parent=chr_3181476_3182383;ID=sp_3181889
B.cereus.GW-01	chr	CRISPRCasFinder	CRISPRdr	3181917	3181942	.	.	.	46.2	sequence=CCTTGAATTCCCTGTATACCTTGAGG;Parent=chr_3181476_3182383;ID=DR_3181917
B.cereus.GW-01	chr	CRISPRCasFinder	CRISPRspacer	3181943	3181988	.	.	.	63	sequence=ACCTGTTGCTCCAGTCGGACCGGTCGGGCCTTGTGGTCCTTGCACA;Name=spacer_3181943_46;Parent=chr_3181476_3182383;ID=sp_3181943
B.cereus.GW-01	chr	CRISPRCasFinder	CRISPRdr	3181989	3182014	.	.	.	57.7	sequence=CCTTGGATTCCTTGTGGACCGGTTGG;Parent=chr_3181476_3182383;ID=DR_3181989
B.cereus.GW-01	chr	CRISPRCasFinder	CRISPRspacer	3182015	3182042	.	.	.	50	sequence=ACCGATGTTTCCTTGAGGGCCCTGTATT;Name=spacer_3182015_28;Parent=chr_3181476_3182383;ID=sp_3182015
B.cereus.GW-01	chr	CRISPRCasFinder	CRISPRdr	3182043	3182068	.	.	.	53.8	sequence=CCTTGAATTCCTTGTGGACCGGTTGG;Parent=chr_3181476_3182383;ID=DR_3182043
B.cereus.GW-01	chr	CRISPRCasFinder	CRISPRspacer	3182069	3182096	.	.	.	57.1	sequence=GCCTGTTATGCCGCTCAGCCCTTGTACT;Name=spacer_3182069_28;Parent=chr_3181476_3182383;ID=sp_3182069
B.cereus.GW-01	chr	CRISPRCasFinder	CRISPRdr	3182097	3182122	.	.	.	57.7	sequence=CCTTGGATTCCTTGGGGTCCAGTTGG;Parent=chr_3181476_3182383;ID=DR_3182097
B.cereus.GW-01	chr	CRISPRCasFinder	CRISPRspacer	3182123	3182141	.	.	.	47.4	sequence=TCCCTGTATGCCTTGAATC;Name=spacer_3182123_19;Parent=chr_3181476_3182383;ID=sp_3182123
B.cereus.GW-01	chr	CRISPRCasFinder	CRISPRdr	3182142	3182167	.	.	.	50	sequence=CCTTGTAACCCCTGTAAACCAGTTGG;Parent=chr_3181476_3182383;ID=DR_3182142
B.cereus.GW-01	chr	CRISPRCasFinder	CRISPRspacer	3182168	3182204	.	.	.	56.8	sequence=ACCCGTTGCTCCCCTTACGCCTTGCTCACCTTGTATG;Name=spacer_3182168_37;Parent=chr_3181476_3182383;ID=sp_3182168
B.cereus.GW-01	chr	CRISPRCasFinder	CRISPRdr	3182205	3182230	.	.	.	57.7	sequence=CCTTGAATTCCTTGTGGGCCTGCCTG;Parent=chr_3181476_3182383;ID=DR_3182205
B.cereus.GW-01	chr	CRISPRCasFinder	CRISPRspacer	3182231	3182249	.	.	.	73.7	sequence=CCCGATTGGCCCCTGTGCC;Name=spacer_3182231_19;Parent=chr_3181476_3182383;ID=sp_3182231
B.cereus.GW-01	chr	CRISPRCasFinder	CRISPRdr	3182250	3182275	.	.	.	69.2	sequence=CCTTGCACACCTTGCGGGCCGGTTGG;Parent=chr_3181476_3182383;ID=DR_3182250
B.cereus.GW-01	chr	CRISPRCasFinder	CRISPRspacer	3182276	3182303	.	.	.	64.3	sequence=GCCGGTTGCTCCTACCGGTCCCTGTATC;Name=spacer_3182276_28;Parent=chr_3181476_3182383;ID=sp_3182276
B.cereus.GW-01	chr	CRISPRCasFinder	CRISPRdr	3182304	3182329	.	.	.	50	sequence=CCTTGTAAACCTTGTAGACCGGTTGG;Parent=chr_3181476_3182383;ID=DR_3182304
B.cereus.GW-01	chr	CRISPRCasFinder	CRISPRspacer	3182330	3182357	.	.	.	46.4	sequence=ACCTGTTACTCCCATTACACCTTGAGGT;Name=spacer_3182330_28;Parent=chr_3181476_3182383;ID=sp_3182330
B.cereus.GW-01	chr	CRISPRCasFinder	CRISPRdr	3182358	3182383	.	.	.	50	sequence=CCTTGAATACCTTGATCACCCGTTGG;Parent=chr_3181476_3182383;ID=DR_3182358
B.cereus.GW-01	chr	CRISPRCasFinder	RightFLANK	3182384	3182483	.	.	.	53	sequence=ACCTGTTGCCCCCATTGGTCCCTGCACTCCTTGCAAACCTGTTAAACCTGTTGCTCCAGTTGGTCCCTGTACTCCTTGCACTCCTTGAATTCCAGTCGCT;at%=47;Parent=chr_3181476_3182383;ID=fl_3182383
B.cereus.GW-01	chr	CRISPRCasFinder	LeftFLANK	3184965	3185064	.	.	.	56	sequence=ACCTTGAGGACCAGTTGGACCAGTTATTCCTTGTAACCCTTGTGCTCCTATCGCACCAGTTCCCCCTGTTACACCCCGCGCACCAGTTGCTCCCGTTGGA;at%=44;Parent=chr_3185065_3185165;ID=fl_3185065
B.cereus.GW-01	chr	CRISPRCasFinder	CRISPR	3185065	3185165	.	.	.	73.9	DR=CCTGTTGGCCCCCCAGGTGGACC;DR_length=23;Number_of_spacers=1;Name=chr_3185065_3185165;ID=chr_Crispr_3;potential_direction=Unknown;
B.cereus.GW-01	chr	CRISPRCasFinder	CRISPRdr	3185065	3185087	.	.	.	73.9	sequence=CCTGTTGGCCCCCCAGGTGGACC;Parent=chr_3185065_3185165;ID=DR_3185065
B.cereus.GW-01	chr	CRISPRCasFinder	CRISPRspacer	3185088	3185142	.	.	.	61.8	sequence=GGGCGGGCCTGATGGACCAGTCACTCCACTTGACGGACCAACTGGACCGGTAACT;Name=spacer_3185088_55;Parent=chr_3185065_3185165;ID=sp_3185088
B.cereus.GW-01	chr	CRISPRCasFinder	CRISPRdr	3185143	3185165	.	.	.	69.6	sequence=CCTGTTGGCCCTCCAGGTGGACC;Parent=chr_3185065_3185165;ID=DR_3185143
B.cereus.GW-01	chr	CRISPRCasFinder	RightFLANK	3185166	3185265	.	.	.	47	sequence=TTCTGCACCTTGTGTACCGGTAGGTCCGATTGCTCCTGTTATCCCTCGTACTCCTTTTGCTCCTTGAAAACCTGTGGATCCGTTTATTCCTTGTATTCCT;at%=53;Parent=chr_3185065_3185165;ID=fl_3185165
	##gff-version 3; 1 CRISPR(s); strain: Unknown
B.cereus.G1-1	NZ_CP042929.1	CRISPRCasFinder	LeftFLANK	5325914	5326013	.	+	.	30	sequence=TATATAAAAATAAAAAAATCAGCTCCCCTAGTGGGAACTGATTTTTTCACTTTCTTATTCTTGTGAAGAAGAATCGTTAGATGATTCTGTAGAACCATTT;at%=70;leader;Parent=NZ_CP042929.1_5326014_5326147;ID=fl_5326014
B.cereus.G1-1	NZ_CP042929.1	CRISPRCasFinder	CRISPR	5326014	5326147	.	+	.	30.4	DR=GTTGATTTCTCTTCTTTTTGAGA;DR_length=23;Number_of_spacers=2;Name=NZ_CP042929.1_5326014_5326147;ID=NZ_CP042929_Crispr_1;potential_direction=Forward;
B.cereus.G1-1	NZ_CP042929.1	CRISPRCasFinder	CRISPRdr	5326014	5326036	.	+	.	34.8	sequence=GTTGATTTTTCTTCTTTCTTCGG;Parent=NZ_CP042929.1_5326014_5326147;ID=DR_5326014
B.cereus.G1-1	NZ_CP042929.1	CRISPRCasFinder	CRISPRspacer	5326037	5326067	.	+	.	35.5	sequence=TTCTTCTTTTTTGTCACTAGTTGAACCGCTT;Name=spacer_5326037_31;Parent=NZ_CP042929.1_5326014_5326147;ID=sp_5326037
B.cereus.G1-1	NZ_CP042929.1	CRISPRCasFinder	CRISPRdr	5326068	5326090	.	+	.	30.4	sequence=GTTGATTTCTCTTCTTTTTGAGA;Parent=NZ_CP042929.1_5326014_5326147;ID=DR_5326068
B.cereus.G1-1	NZ_CP042929.1	CRISPRCasFinder	CRISPRspacer	5326091	5326124	.	+	.	41.2	sequence=CTTGTCTTCTGTTTTACTTTCTGGTTTCGTGCTC;Name=spacer_5326091_34;Parent=NZ_CP042929.1_5326014_5326147;ID=sp_5326091
B.cereus.G1-1	NZ_CP042929.1	CRISPRCasFinder	CRISPRdr	5326125	5326147	.	+	.	34.8	sequence=GTTGACTTCTCTTCTTTTTGAGA;Parent=NZ_CP042929.1_5326014_5326147;ID=DR_5326125
B.cereus.G1-1	NZ_CP042929.1	CRISPRCasFinder	RightFLANK	5326148	5326247	.	+	.	38	sequence=TTTGTCATCAGCTTTTTTACCAGAAGCATTCGTAGCCTTTGCAGCACCTGCATCAGCTTTAATTTCTGTTACTGATTTATTTAAGTAACGTTCAGGGTTC;at%=62;Parent=NZ_CP042929.1_5326014_5326147;ID=fl_5326147
	##gff-version 3; 2 CRISPR(s); strain: Unknown
B.cereus.FORC087	NZ_CP029454.1	CRISPRCasFinder	LeftFLANK	1056501	1056600	.	+	.	33	sequence=GAAAAAAAGATTCACTTCGTATATATAATTGGTACAAAGAAAAAGGAAACACCGGTGTGTAATGGTGTTTCCTTTTTGTGTCATGATTTGTCGATAAGTC;at%=67;leader;Parent=NZ_CP029454.1_1056601_1056689;ID=fl_1056601
B.cereus.FORC087	NZ_CP029454.1	CRISPRCasFinder	CRISPR	1056601	1056689	.	+	.	27.6	DR=GATATATTCGAAGAATCGCTGATATAATT;DR_length=29;Number_of_spacers=1;Name=NZ_CP029454.1_1056601_1056689;ID=NZ_CP029454_Crispr_1;potential_direction=Forward;
B.cereus.FORC087	NZ_CP029454.1	CRISPRCasFinder	CRISPRdr	1056601	1056629	.	+	.	27.6	sequence=GATATATTCGAAGAATCGCTGATATAATT;Parent=NZ_CP029454.1_1056601_1056689;ID=DR_1056601
B.cereus.FORC087	NZ_CP029454.1	CRISPRCasFinder	CRISPRspacer	1056630	1056660	.	+	.	41.9	sequence=CGAGTTGCGCTGATATATTCAGAAAAACGCT;Name=spacer_1056630_31;Parent=NZ_CP029454.1_1056601_1056689;ID=sp_1056630
B.cereus.FORC087	NZ_CP029454.1	CRISPRCasFinder	CRISPRdr	1056661	1056689	.	+	.	34.5	sequence=GATATAATTCGAGTTGCGCTGATATATTC;Parent=NZ_CP029454.1_1056601_1056689;ID=DR_1056661
B.cereus.FORC087	NZ_CP029454.1	CRISPRCasFinder	RightFLANK	1056690	1056789	.	+	.	37	sequence=GAAGAAACGCTGATATAATTTCACATACCGCGGTTTCCGAACTCCAAACTCAAAAAAATTAAACTAACACATCAAAAGTAGTCACAAAAGAAGGGCGAGA;at%=63;Parent=NZ_CP029454.1_1056601_1056689;ID=fl_1056689
B.cereus.FORC087	NZ_CP029454.1	CRISPRCasFinder	LeftFLANK	5054864	5054963	.	+	.	30	sequence=TATATAAAAATAAAAAAATCAGCTCCCCTAGTGGGAACTGATTTTTTCACTTCATTATTCTTGTGAAGAAGAATCGTTAGATGATTCTGTAGAACCATTT;at%=70;leader;Parent=NZ_CP029454.1_5054964_5055097;ID=fl_5054964
B.cereus.FORC087	NZ_CP029454.1	CRISPRCasFinder	CRISPR	5054964	5055097	.	+	.	30.4	DR=GTTGATTTCTCTTCTTTTTGAGA;DR_length=23;Number_of_spacers=2;Name=NZ_CP029454.1_5054964_5055097;ID=NZ_CP029454_Crispr_2;potential_direction=Forward;
B.cereus.FORC087	NZ_CP029454.1	CRISPRCasFinder	CRISPRdr	5054964	5054986	.	+	.	34.8	sequence=GTTGATTTTTCTTCTTTCTTCGG;Parent=NZ_CP029454.1_5054964_5055097;ID=DR_5054964
B.cereus.FORC087	NZ_CP029454.1	CRISPRCasFinder	CRISPRspacer	5054987	5055017	.	+	.	35.5	sequence=TTCTTCTTTTTTGTCACTAGTTGAACCGCTT;Name=spacer_5054987_31;Parent=NZ_CP029454.1_5054964_5055097;ID=sp_5054987
B.cereus.FORC087	NZ_CP029454.1	CRISPRCasFinder	CRISPRdr	5055018	5055040	.	+	.	30.4	sequence=GTTGATTTCTCTTCTTTTTGAGA;Parent=NZ_CP029454.1_5054964_5055097;ID=DR_5055018
B.cereus.FORC087	NZ_CP029454.1	CRISPRCasFinder	CRISPRspacer	5055041	5055074	.	+	.	41.2	sequence=CTTGTCTTCTGTTTTACTTTCAGGTTTCGTGCTC;Name=spacer_5055041_34;Parent=NZ_CP029454.1_5054964_5055097;ID=sp_5055041
B.cereus.FORC087	NZ_CP029454.1	CRISPRCasFinder	CRISPRdr	5055075	5055097	.	+	.	34.8	sequence=GTTGACTTCTCTTCTTTTTGAGA;Parent=NZ_CP029454.1_5054964_5055097;ID=DR_5055075
B.cereus.FORC087	NZ_CP029454.1	CRISPRCasFinder	RightFLANK	5055098	5055197	.	+	.	38	sequence=TTTGTCATCAGCTTTTTTACCAGAAGCATTCGTAGCCTTTGCAGCACCTGCATCAGCTTTAATTTCTGTTACTGATTTATTTAAGTAACGTTCAGGGTTC;at%=62;Parent=NZ_CP029454.1_5054964_5055097;ID=fl_5055097
	##gff-version 3; 2 CRISPR(s); strain: Unknown
B.cereus.FORC60	NZ_CP020383.1	CRISPRCasFinder	LeftFLANK	1053851	1053950	.	.	.	49	sequence=CCAATCAAATGGCAGTGGGGATAAATCAGTTAGCAGGGGAGCTAGTCAAGTCACAGAAGGCTCCGGCCAAGTAACAACAGGCTTAGGCACATTATCAGTG;at%=51;Parent=NZ_CP020383.1_1053951_1054082;ID=fl_1053951
B.cereus.FORC60	NZ_CP020383.1	CRISPRCasFinder	CRISPR	1053951	1054082	.	.	.	45.8	DR=GGAACCGGTCAACTAGTTGATGGAGTAAACAAGTTAGCAAACGGTTCC;DR_length=48;Number_of_spacers=1;Name=NZ_CP020383.1_1053951_1054082;ID=NZ_CP020383_Crispr_1;potential_direction=Unknown;
B.cereus.FORC60	NZ_CP020383.1	CRISPRCasFinder	CRISPRdr	1053951	1053998	.	.	.	45.8	sequence=GGAACCGGTCAACTAGTTGATGGAGTAAACAAGTTAGCAAACGGTTCC;Parent=NZ_CP020383.1_1053951_1054082;ID=DR_1053951
B.cereus.FORC60	NZ_CP020383.1	CRISPRCasFinder	CRISPRspacer	1053999	1054034	.	.	.	41.7	sequence=AGTCAAGTAACAACAGGCTTAGGCACATTATCAGGA;Name=spacer_1053999_36;Parent=NZ_CP020383.1_1053951_1054082;ID=sp_1053999
B.cereus.FORC60	NZ_CP020383.1	CRISPRCasFinder	CRISPRdr	1054035	1054082	.	.	.	43.8	sequence=GGAACCGGTCAATTAGTTGATGGAGTAAACAAGTTAGCAAACGGTTCC;Parent=NZ_CP020383.1_1053951_1054082;ID=DR_1054035
B.cereus.FORC60	NZ_CP020383.1	CRISPRCasFinder	RightFLANK	1054083	1054182	.	.	.	42	sequence=GGTCAAGTAACAACAGGCTTAGGTACATTATCAAATGGCTCAACCCAGCTAATCGACGGAGTAAATAAACTAGCAGACGGATCAGGAAAAGTAACTGATG;at%=58;Parent=NZ_CP020383.1_1053951_1054082;ID=fl_1054082
B.cereus.FORC60	NZ_CP020383.1	CRISPRCasFinder	LeftFLANK	5143284	5143383	.	+	.	29	sequence=TATATAAAAATAAAAAAATCAGCTCCCTTAGTGGGAACTGATTTTTTCACTTTCTTATTCTTGTGAAGAAGAATCGTTAGATGATTCTGTAGAACCATTT;at%=71;leader;Parent=NZ_CP020383.1_5143384_5143517;ID=fl_5143384
B.cereus.FORC60	NZ_CP020383.1	CRISPRCasFinder	CRISPR	5143384	5143517	.	+	.	30.4	DR=GTTGATTTCTCTTCTTTTTGAGA;DR_length=23;Number_of_spacers=2;Name=NZ_CP020383.1_5143384_5143517;ID=NZ_CP020383_Crispr_2;potential_direction=Forward;
B.cereus.FORC60	NZ_CP020383.1	CRISPRCasFinder	CRISPRdr	5143384	5143406	.	+	.	34.8	sequence=GTTGATTTTTCTTCTTTCTTCGG;Parent=NZ_CP020383.1_5143384_5143517;ID=DR_5143384
B.cereus.FORC60	NZ_CP020383.1	CRISPRCasFinder	CRISPRspacer	5143407	5143437	.	+	.	35.5	sequence=TTCTTCTTTTTTGTCACTAGTTGAACCGCTT;Name=spacer_5143407_31;Parent=NZ_CP020383.1_5143384_5143517;ID=sp_5143407
B.cereus.FORC60	NZ_CP020383.1	CRISPRCasFinder	CRISPRdr	5143438	5143460	.	+	.	30.4	sequence=GTTGATTTCTCTTCTTTTTGAGA;Parent=NZ_CP020383.1_5143384_5143517;ID=DR_5143438
B.cereus.FORC60	NZ_CP020383.1	CRISPRCasFinder	CRISPRspacer	5143461	5143494	.	+	.	41.2	sequence=CTTGTCTTCTGTTTTACTTTCTGGTTTCGTGCTC;Name=spacer_5143461_34;Parent=NZ_CP020383.1_5143384_5143517;ID=sp_5143461
B.cereus.FORC60	NZ_CP020383.1	CRISPRCasFinder	CRISPRdr	5143495	5143517	.	+	.	34.8	sequence=GTTGACTTCTCTTCTTTTTGAGA;Parent=NZ_CP020383.1_5143384_5143517;ID=DR_5143495
B.cereus.FORC60	NZ_CP020383.1	CRISPRCasFinder	RightFLANK	5143518	5143617	.	+	.	38	sequence=TTTGTCATCAGCTTTTTTACCAGAAGCATTCGTAGCCTTTGCAGCACCTGCATCAGCTTTAATTTCTGTTACTGATTTATTTAAGTAACGTTCAGGGTTC;at%=62;Parent=NZ_CP020383.1_5143384_5143517;ID=fl_5143517
	##gff-version 3; 2 CRISPR(s); strain: Unknown
B.cereus.FORC021	NZ_CP014486.1	CRISPRCasFinder	LeftFLANK	1086189	1086288	.	.	.	44	sequence=CTGGTCAAGTAACAGGCGGTTTAGGGACATTATCTGTAGGTGTAACGAAATTAGCAGATGGCTCAAGCCAAGTAACAGGTGGTTTAGGAACATTATCTGC;at%=56;Parent=NZ_CP014486.1_1086289_1086417;ID=fl_1086289
B.cereus.FORC021	NZ_CP014486.1	CRISPRCasFinder	CRISPR	1086289	1086417	.	.	.	46.7	DR=AGGAGCAAACCAAATGGCAGGTGGCGTAAATCAATTAGCAGATGG;DR_length=45;Number_of_spacers=1;Name=NZ_CP014486.1_1086289_1086417;ID=NZ_CP014486_Crispr_1;potential_direction=Unknown;
B.cereus.FORC021	NZ_CP014486.1	CRISPRCasFinder	CRISPRdr	1086289	1086333	.	.	.	46.7	sequence=AGGAGCAAACCAAATGGCAGGTGGCGTAAATCAATTAGCAGATGG;Parent=NZ_CP014486.1_1086289_1086417;ID=DR_1086289
B.cereus.FORC021	NZ_CP014486.1	CRISPRCasFinder	CRISPRspacer	1086334	1086372	.	.	.	35.9	sequence=TTCAAGCCAAGTAACAGATGGTTTAGGAACATTATCTGT;Name=spacer_1086334_39;Parent=NZ_CP014486.1_1086289_1086417;ID=sp_1086334
B.cereus.FORC021	NZ_CP014486.1	CRISPRCasFinder	CRISPRdr	1086373	1086417	.	.	.	46.7	sequence=AGGAGCAAACCAAATGGCAGGTGGCGTAAATCAATTAGCAGATGG;Parent=NZ_CP014486.1_1086289_1086417;ID=DR_1086373
B.cereus.FORC021	NZ_CP014486.1	CRISPRCasFinder	RightFLANK	1086418	1086517	.	.	.	40	sequence=ATCTAATCAAGTAACAACTGGCTTAGGTACTCTAAATGGTGGCCTAAATAAAATGTCAACCGGCTCAACCCAGCTAATCGACGGAGTAAATAAACTAGCA;at%=60;Parent=NZ_CP014486.1_1086289_1086417;ID=fl_1086417
B.cereus.FORC021	NZ_CP014486.1	CRISPRCasFinder	LeftFLANK	5114288	5114387	.	+	.	30	sequence=TATATAAAAATAAAAAAATCAGCTCCCCTAGTGGGAACTGATTTTTTCACTTTCTTATTCTTGTGAAGAAGAATCGTTAGATGATTCTGTAGAACCATTT;at%=70;leader;Parent=NZ_CP014486.1_5114388_5114521;ID=fl_5114388
B.cereus.FORC021	NZ_CP014486.1	CRISPRCasFinder	CRISPR	5114388	5114521	.	+	.	30.4	DR=GTTGATTTCTCTTCTTTTTGAGA;DR_length=23;Number_of_spacers=2;Name=NZ_CP014486.1_5114388_5114521;ID=NZ_CP014486_Crispr_2;potential_direction=Forward;
B.cereus.FORC021	NZ_CP014486.1	CRISPRCasFinder	CRISPRdr	5114388	5114410	.	+	.	34.8	sequence=GTTGATTTTTCTTCTTTCTTCGG;Parent=NZ_CP014486.1_5114388_5114521;ID=DR_5114388
B.cereus.FORC021	NZ_CP014486.1	CRISPRCasFinder	CRISPRspacer	5114411	5114441	.	+	.	35.5	sequence=TTCTTCTTTTTTGTCACTAGTTGAACCGCTT;Name=spacer_5114411_31;Parent=NZ_CP014486.1_5114388_5114521;ID=sp_5114411
B.cereus.FORC021	NZ_CP014486.1	CRISPRCasFinder	CRISPRdr	5114442	5114464	.	+	.	30.4	sequence=GTTGATTTCTCTTCTTTTTGAGA;Parent=NZ_CP014486.1_5114388_5114521;ID=DR_5114442
B.cereus.FORC021	NZ_CP014486.1	CRISPRCasFinder	CRISPRspacer	5114465	5114498	.	+	.	41.2	sequence=CTTGTCTTCTGTTTTACTTTCTGGTTTCGTGCTC;Name=spacer_5114465_34;Parent=NZ_CP014486.1_5114388_5114521;ID=sp_5114465
B.cereus.FORC021	NZ_CP014486.1	CRISPRCasFinder	CRISPRdr	5114499	5114521	.	+	.	34.8	sequence=GTTGACTTCTCTTCTTTTTGAGA;Parent=NZ_CP014486.1_5114388_5114521;ID=DR_5114499
B.cereus.FORC021	NZ_CP014486.1	CRISPRCasFinder	RightFLANK	5114522	5114621	.	+	.	38	sequence=TTTGTCATCAGCTTTTTTACCAGAAGCATTCGTAGCCTTTGCAGCACCTGCATCAGCTTTAATTTCTGTTACTGATTTATTTAAGTAACGTTCAGGGTTC;at%=62;Parent=NZ_CP014486.1_5114388_5114521;ID=fl_5114521
	##gff-version 3; 3 CRISPR(s); strain: Unknown
B.cereus.FORC_086	NZ_CP029468.1	CRISPRCasFinder	LeftFLANK	4803838	4803937	.	-	.	46	sequence=CATGCGGAAGCTGCCCAAGTTCTACAATCACACTAAAAGCTGGTATCGAGCGCGCGTTACTTGAAGAAGTACCAGGCGTTATCGAAGTAGAACAAGTATT;at%=54;Parent=NZ_CP029468.1_4803938_4804053;ID=fl_4803938
B.cereus.FORC_086	NZ_CP029468.1	CRISPRCasFinder	CRISPR	4803938	4804053	.	-	.	40	DR=TTAATTAAAAGCGGAAGCGGCTCGTTCAAA;DR_length=30;Number_of_spacers=1;Name=NZ_CP029468.1_4803938_4804053;ID=NZ_CP029468_Crispr_1;potential_direction=Reverse;
B.cereus.FORC_086	NZ_CP029468.1	CRISPRCasFinder	CRISPRdr	4803938	4803967	.	-	.	40	sequence=TTAATTAAAAGCGGAAGCGGCTCGTTCAAA;Parent=NZ_CP029468.1_4803938_4804053;ID=DR_4803938
B.cereus.FORC_086	NZ_CP029468.1	CRISPRCasFinder	CRISPRspacer	4803968	4804023	.	-	.	55.4	sequence=ATGCCTCGGCGGAAGAAGCGAAGCCACCGAACATTTTAGCCGCTGGAGCTGGATAT;Name=spacer_4803968_56;Parent=NZ_CP029468.1_4803938_4804053;ID=sp_4803968
B.cereus.FORC_086	NZ_CP029468.1	CRISPRCasFinder	CRISPRdr	4804024	4804053	.	-	.	43.3	sequence=TAATCTAAAAGCGGAAGCGGCTCGTTCAAA;Parent=NZ_CP029468.1_4803938_4804053;ID=DR_4804024
B.cereus.FORC_086	NZ_CP029468.1	CRISPRCasFinder	RightFLANK	4804054	4804153	.	-	.	30	sequence=GTCACTTGCTAAAAGGAGACCAAATTTGGTCTCCTTTTTTTATTCAAATCACATTTATCCGTTAACATCATAAAACAAAATTGGAAATCCTTCTCAAAAA;at%=70;leader;Parent=NZ_CP029468.1_4803938_4804053;ID=fl_4804053
B.cereus.FORC_086	NZ_CP029468.1	CRISPRCasFinder	LeftFLANK	5122240	5122339	.	+	.	30	sequence=TATATAAAAATAAAAAAATCAGCTCCCCTAGTGGGAACTGATTTTTTCACTTTCTTATTCTTGTGAAGAAGAATCGTTAGATGATTCTGTAGAACCATTT;at%=70;leader;Parent=NZ_CP029468.1_5122340_5122473;ID=fl_5122340
B.cereus.FORC_086	NZ_CP029468.1	CRISPRCasFinder	CRISPR	5122340	5122473	.	+	.	30.4	DR=GTTGATTTCTCTTCTTTTTGAGA;DR_length=23;Number_of_spacers=2;Name=NZ_CP029468.1_5122340_5122473;ID=NZ_CP029468_Crispr_2;potential_direction=Forward;
B.cereus.FORC_086	NZ_CP029468.1	CRISPRCasFinder	CRISPRdr	5122340	5122362	.	+	.	34.8	sequence=GTTGATTTTTCTTCTTTCTTCGG;Parent=NZ_CP029468.1_5122340_5122473;ID=DR_5122340
B.cereus.FORC_086	NZ_CP029468.1	CRISPRCasFinder	CRISPRspacer	5122363	5122393	.	+	.	35.5	sequence=TTCTTCTTTTTTGTCACTAGTTGAACCGCTT;Name=spacer_5122363_31;Parent=NZ_CP029468.1_5122340_5122473;ID=sp_5122363
B.cereus.FORC_086	NZ_CP029468.1	CRISPRCasFinder	CRISPRdr	5122394	5122416	.	+	.	30.4	sequence=GTTGATTTCTCTTCTTTTTGAGA;Parent=NZ_CP029468.1_5122340_5122473;ID=DR_5122394
B.cereus.FORC_086	NZ_CP029468.1	CRISPRCasFinder	CRISPRspacer	5122417	5122450	.	+	.	41.2	sequence=CTTGTCTTCTGTTTTACTTTCTGGTTTCGTGCTC;Name=spacer_5122417_34;Parent=NZ_CP029468.1_5122340_5122473;ID=sp_5122417
B.cereus.FORC_086	NZ_CP029468.1	CRISPRCasFinder	CRISPRdr	5122451	5122473	.	+	.	34.8	sequence=GTTGACTTCTCTTCTTTTTGAGA;Parent=NZ_CP029468.1_5122340_5122473;ID=DR_5122451
B.cereus.FORC_086	NZ_CP029468.1	CRISPRCasFinder	RightFLANK	5122474	5122573	.	+	.	38	sequence=TTTGTCATCAGCTTTTTTACCAGAAGCATTCGTAGCCTTTGCAGCACCTGCATCAGCTTTAATTTCTGTTACTGATTTATTTAAGTAACGTTCAGGGTTC;at%=62;Parent=NZ_CP029468.1_5122340_5122473;ID=fl_5122473
B.cereus.FORC_086	NZ_CP029468.1	CRISPRCasFinder	LeftFLANK	5168877	5168976	.	+	.	35	sequence=GGAACACAAATACAAGAAGCGAAGACAAGAAAATTTGTCTTCGCTTCTTATTTAATTTAGTTCCAGCTCCGATAGTTAGAAAGATCGACCATTTTAACCT;at%=65;leader;Parent=NZ_CP029468.1_5168977_5169089;ID=fl_5168977
B.cereus.FORC_086	NZ_CP029468.1	CRISPRCasFinder	CRISPR	5168977	5169089	.	+	.	33.3	DR=TTCTGAAGGAGCTGCTTACGCTTTTTATTTAAT;DR_length=33;Number_of_spacers=1;Name=NZ_CP029468.1_5168977_5169089;ID=NZ_CP029468_Crispr_3;potential_direction=Forward;
B.cereus.FORC_086	NZ_CP029468.1	CRISPRCasFinder	CRISPRdr	5168977	5169009	.	+	.	33.3	sequence=TTCTGAAGGAGCTGCTTACGCTTTTTATTTAAT;Parent=NZ_CP029468.1_5168977_5169089;ID=DR_5168977
B.cereus.FORC_086	NZ_CP029468.1	CRISPRCasFinder	CRISPRspacer	5169010	5169056	.	+	.	53.2	sequence=CTAGCTTCAGCAGCTAGAATGGTCGGTGGCTTCACTTCTTCCTCCCA;Name=spacer_5169010_47;Parent=NZ_CP029468.1_5168977_5169089;ID=sp_5169010
B.cereus.FORC_086	NZ_CP029468.1	CRISPRCasFinder	CRISPRdr	5169057	5169089	.	+	.	33.3	sequence=TTCTGAACGAGCTGCTTACGCTTTTTATTTAAT;Parent=NZ_CP029468.1_5168977_5169089;ID=DR_5169057
B.cereus.FORC_086	NZ_CP029468.1	CRISPRCasFinder	RightFLANK	5169090	5169189	.	+	.	45	sequence=AACCAAGTTTGGTTTTTTATTCAAGCTATGACGTCCATCCACGAAGCGAACTGTGCCTGATTTTGCGCGCATAACAAGGGATTGCGTTGTTCCTACGCTA;at%=55;Parent=NZ_CP029468.1_5168977_5169089;ID=fl_5169089
	##gff-version 3; 1 CRISPR(s); strain: Unknown
B.cereus.FORC_048	NZ_CP017234.1	CRISPRCasFinder	LeftFLANK	5140839	5140938	.	+	.	29	sequence=TATATAAAAATAAAAAAATCAGCTCCCCTAGTGGGAACTGATTTTTTCACTTTATTATTCTTGTGAAGAAGAATCGTTAGATGATTCTGTAGAACCATTT;at%=71;leader;Parent=NZ_CP017234.1_5140939_5141072;ID=fl_5140939
B.cereus.FORC_048	NZ_CP017234.1	CRISPRCasFinder	CRISPR	5140939	5141072	.	+	.	30.4	DR=GTTGATTTCTCTTCTTTTTGAGA;DR_length=23;Number_of_spacers=2;Name=NZ_CP017234.1_5140939_5141072;ID=NZ_CP017234_Crispr_1;potential_direction=Forward;
B.cereus.FORC_048	NZ_CP017234.1	CRISPRCasFinder	CRISPRdr	5140939	5140961	.	+	.	34.8	sequence=GTTGATTTTTCTTCTTTCTTCGG;Parent=NZ_CP017234.1_5140939_5141072;ID=DR_5140939
B.cereus.FORC_048	NZ_CP017234.1	CRISPRCasFinder	CRISPRspacer	5140962	5140992	.	+	.	35.5	sequence=TTCTTCTTTTTTGTCACTAGTTGAACCGCTT;Name=spacer_5140962_31;Parent=NZ_CP017234.1_5140939_5141072;ID=sp_5140962
B.cereus.FORC_048	NZ_CP017234.1	CRISPRCasFinder	CRISPRdr	5140993	5141015	.	+	.	30.4	sequence=GTTGATTTCTCTTCTTTTTGAGA;Parent=NZ_CP017234.1_5140939_5141072;ID=DR_5140993
B.cereus.FORC_048	NZ_CP017234.1	CRISPRCasFinder	CRISPRspacer	5141016	5141049	.	+	.	41.2	sequence=CTTGTCTTCTGTTTTACTTTCTGGTTTCGTGCTC;Name=spacer_5141016_34;Parent=NZ_CP017234.1_5140939_5141072;ID=sp_5141016
B.cereus.FORC_048	NZ_CP017234.1	CRISPRCasFinder	CRISPRdr	5141050	5141072	.	+	.	34.8	sequence=GTTGACTTCTCTTCTTTTTGAGA;Parent=NZ_CP017234.1_5140939_5141072;ID=DR_5141050
B.cereus.FORC_048	NZ_CP017234.1	CRISPRCasFinder	RightFLANK	5141073	5141172	.	+	.	38	sequence=TTTGTCATCAGCTTTTTTACCAGAAGCATTCGTAGCCTTTGCAGCACCTGCATCAGCTTTAATTTCTGTTACTGATTTATTTAAGTAACGTTCAGGGTTC;at%=62;Parent=NZ_CP017234.1_5140939_5141072;ID=fl_5141072
	##gff-version 3; 3 CRISPR(s); strain: Unknown
B.cereus.FORC_047	NZ_CP017060.1	CRISPRCasFinder	LeftFLANK	1081079	1081178	.	.	.	44	sequence=TCATACACTGCAAGGGAAGTCTGGGGAGATGAAGGATGGAGTTCAGAAATTAGCAGACGGATCTAATAAATTAATAGATGGCTCCGGAAAAGTGACAGCG;at%=56;Parent=NZ_CP017060.1_1081179_1081288;ID=fl_1081179
B.cereus.FORC_047	NZ_CP017060.1	CRISPRCasFinder	CRISPR	1081179	1081288	.	.	.	23.1	DR=GGTTTAAATACGTTAAATAGTAAAAC;DR_length=26;Number_of_spacers=1;Name=NZ_CP017060.1_1081179_1081288;ID=NZ_CP017060_Crispr_1;potential_direction=Unknown;
B.cereus.FORC_047	NZ_CP017060.1	CRISPRCasFinder	CRISPRdr	1081179	1081204	.	.	.	23.1	sequence=GGTTTAAATACGTTAAATAGTAAAAC;Parent=NZ_CP017060.1_1081179_1081288;ID=DR_1081179
B.cereus.FORC_047	NZ_CP017060.1	CRISPRCasFinder	CRISPRspacer	1081205	1081262	.	.	.	48.3	sequence=AGGTGAGATGCAGACAGGTATAGGGAAATTGCAAGATGGCTCCGGAAAAGTAACAGGC;Name=spacer_1081205_58;Parent=NZ_CP017060.1_1081179_1081288;ID=sp_1081205
B.cereus.FORC_047	NZ_CP017060.1	CRISPRCasFinder	CRISPRdr	1081263	1081288	.	.	.	26.9	sequence=GGTTTAAATACGTTAAATAGCAAAAC;Parent=NZ_CP017060.1_1081179_1081288;ID=DR_1081263
B.cereus.FORC_047	NZ_CP017060.1	CRISPRCasFinder	RightFLANK	1081289	1081388	.	.	.	40	sequence=GGGTGAATTGCGTGATGGATCTGAGAAAGTGACTGGTGGCTTGAACAAACTAGTAAGTAAATCCGGCGAATTACAAACAGGAACAACTAATCTATCAAAT;at%=60;Parent=NZ_CP017060.1_1081179_1081288;ID=fl_1081288
B.cereus.FORC_047	NZ_CP017060.1	CRISPRCasFinder	LeftFLANK	1788433	1788532	.	+	.	31	sequence=TAAGTTGTAGTTTTGATAAGATTTCTTATGCCTTAGAAAAAGTGGTTCTGGTGCCAAAAATACTCGATAGAAACATAGAGTATTTTTGCATCAAAACCTT;at%=69;leader;Parent=NZ_CP017060.1_1788533_1788608;ID=fl_1788533
B.cereus.FORC_047	NZ_CP017060.1	CRISPRCasFinder	CRISPR	1788533	1788608	.	+	.	30.4	DR=CAATTGTTTAACATATGTATCGC;DR_length=23;Number_of_spacers=1;Name=NZ_CP017060.1_1788533_1788608;ID=NZ_CP017060_Crispr_2;potential_direction=Forward;
B.cereus.FORC_047	NZ_CP017060.1	CRISPRCasFinder	CRISPRdr	1788533	1788555	.	+	.	30.4	sequence=CAATTGTTTAACATATGTATCGC;Parent=NZ_CP017060.1_1788533_1788608;ID=DR_1788533
B.cereus.FORC_047	NZ_CP017060.1	CRISPRCasFinder	CRISPRspacer	1788556	1788585	.	+	.	30	sequence=TATGACATATGCAATTGAATGAAAGTGATG;Name=spacer_1788556_30;Parent=NZ_CP017060.1_1788533_1788608;ID=sp_1788556
B.cereus.FORC_047	NZ_CP017060.1	CRISPRCasFinder	CRISPRdr	1788586	1788608	.	+	.	30.4	sequence=CAATTGTTTAACATATGTATCGC;Parent=NZ_CP017060.1_1788533_1788608;ID=DR_1788586
B.cereus.FORC_047	NZ_CP017060.1	CRISPRCasFinder	RightFLANK	1788609	1788708	.	+	.	35	sequence=CATAACATATGCAATGGATCTCTTAGAAATAAGATAAGCTACAGTAAGTATCACCGAGCCAGGTAAATAAATAGCAATATCCGAAAGCTGATTCGTATGA;at%=65;Parent=NZ_CP017060.1_1788533_1788608;ID=fl_1788608
B.cereus.FORC_047	NZ_CP017060.1	CRISPRCasFinder	LeftFLANK	2295275	2295374	.	.	.	27	sequence=TACAACAAAATATAACGAATCCTTTGCAAGATATACTTGCATTTAATCAATCTGTAGATAAACTGAACAAAACCATTCAGAGTACATATAAAACTAATTC;at%=73;Parent=NZ_CP017060.1_2295375_2295468;ID=fl_2295375
B.cereus.FORC_047	NZ_CP017060.1	CRISPRCasFinder	CRISPR	2295375	2295468	.	.	.	32	DR=TGAATTAATGCAACAAATTGCTCAG;DR_length=25;Number_of_spacers=1;Name=NZ_CP017060.1_2295375_2295468;ID=NZ_CP017060_Crispr_3;potential_direction=Unknown;
B.cereus.FORC_047	NZ_CP017060.1	CRISPRCasFinder	CRISPRdr	2295375	2295399	.	.	.	32	sequence=TGAATTAATGCAACAAATTGCTCAG;Parent=NZ_CP017060.1_2295375_2295468;ID=DR_2295375
B.cereus.FORC_047	NZ_CP017060.1	CRISPRCasFinder	CRISPRspacer	2295400	2295443	.	.	.	25	sequence=CGTAATCAGAATGCATTAAAACAGAGTACATATAAAACTAATTT;Name=spacer_2295400_44;Parent=NZ_CP017060.1_2295375_2295468;ID=sp_2295400
B.cereus.FORC_047	NZ_CP017060.1	CRISPRCasFinder	CRISPRdr	2295444	2295468	.	.	.	32	sequence=TGAATTAATGCAACAAATTGCTCAG;Parent=NZ_CP017060.1_2295375_2295468;ID=DR_2295444
B.cereus.FORC_047	NZ_CP017060.1	CRISPRCasFinder	RightFLANK	2295469	2295568	.	.	.	27	sequence=AATGCTCAGAATGCATTAAAACAGAGTATATATAAAACTAATTCTGAATTTGGATTATATTTTTGTTGCCAGTTCATAATAATTCTCCCTCATACAAACA;at%=73;Parent=NZ_CP017060.1_2295375_2295468;ID=fl_2295468
B.cereus.FORC_047	NZ_CP018742.1	CRISPRCasFinder	LeftFLANK	109035	109134	.	-	.	35	sequence=AGGGAAGTGCGTTAAAATGAAAAAAGTACTAATGGGATTTGTTAGTTTTGCTGCTGTATTAACTATTGGAGGTTTTGCAGAATCTTATACATCGCAAGCT;at%=65;Parent=NZ_CP018742.1_109135_109233;ID=fl_109135
B.cereus.FORC_047	NZ_CP018742.1	CRISPRCasFinder	CRISPR	109135	109233	.	-	.	54.2	DR=GATCATGGAAGACCACCTGCACCA;DR_length=24;Number_of_spacers=1;Name=NZ_CP018742.1_109135_109233;ID=NZ_CP018742_Crispr_1;potential_direction=Reverse;
B.cereus.FORC_047	NZ_CP018742.1	CRISPRCasFinder	CRISPRdr	109135	109158	.	-	.	54.2	sequence=GATCATGGAAGACCACCTGCACCA;Parent=NZ_CP018742.1_109135_109233;ID=DR_109135
B.cereus.FORC_047	NZ_CP018742.1	CRISPRCasFinder	CRISPRspacer	109159	109209	.	-	.	41.2	sequence=CAACGACCTGATTATATTTCTGTTGATGGAAGCACAGGATTGGTTACTCTG;Name=spacer_109159_51;Parent=NZ_CP018742.1_109135_109233;ID=sp_109159
B.cereus.FORC_047	NZ_CP018742.1	CRISPRCasFinder	CRISPRdr	109210	109233	.	-	.	58.3	sequence=GATCACGGAAGACCACCTGCACCA;Parent=NZ_CP018742.1_109135_109233;ID=DR_109210
B.cereus.FORC_047	NZ_CP018742.1	CRISPRCasFinder	RightFLANK	109234	109333	.	-	.	32	sequence=GCTTATGAATACAGCTACGTGGATTATGATGAGCAAATATAAAAATAAAAAGAGGACGTATTATATACGTCCTCTTTTTATTAATGGGGTAATGCTTTGG;at%=68;leader;Parent=NZ_CP018742.1_109135_109233;ID=fl_109233
	##gff-version 3; 2 CRISPR(s); strain: Unknown
B.cereus.FORC_024	NZ_CP012691.1	CRISPRCasFinder	LeftFLANK	3489121	3489220	.	.	.	50	sequence=TGGAACCAAATTTAATCGGTCCCACACTACCATCAATTCCACCATTTACATTCCCCACCGGACCTACTGGAATCACAGGACCTACCGGCGCGACAGGTTT;at%=50;Parent=NZ_CP012691.1_3489221_3489331;ID=fl_3489221
B.cereus.FORC_024	NZ_CP012691.1	CRISPRCasFinder	CRISPR	3489221	3489331	.	.	.	44.4	DR=TACCGGAATTGGAATAACTGGTCCTAC;DR_length=27;Number_of_spacers=1;Name=NZ_CP012691.1_3489221_3489331;ID=NZ_CP012691_Crispr_1;potential_direction=Unknown;
B.cereus.FORC_024	NZ_CP012691.1	CRISPRCasFinder	CRISPRdr	3489221	3489247	.	.	.	44.4	sequence=TACCGGAATTGGAATAACTGGTCCTAC;Parent=NZ_CP012691.1_3489221_3489331;ID=DR_3489221
B.cereus.FORC_024	NZ_CP012691.1	CRISPRCasFinder	CRISPRspacer	3489248	3489304	.	.	.	57.9	sequence=CGGGGTTACAGGTCCTACCGGAATCGGAATAACTGGTCCTACTGGGGCTACAGGTCC;Name=spacer_3489248_57;Parent=NZ_CP012691.1_3489221_3489331;ID=sp_3489248
B.cereus.FORC_024	NZ_CP012691.1	CRISPRCasFinder	CRISPRdr	3489305	3489331	.	.	.	48.1	sequence=TACCGGAATCGGAATAACTGGTCCTAC;Parent=NZ_CP012691.1_3489221_3489331;ID=DR_3489305
B.cereus.FORC_024	NZ_CP012691.1	CRISPRCasFinder	RightFLANK	3489332	3489431	.	.	.	36	sequence=TGGCGCAACCGGTTTAGGGATTCTTCCCATATTTGGAACAATAACTTCTCAAGTAGGAATCGGTTTTTCAGCAGTAGTTAATACAAATATTAATTTTACC;at%=64;Parent=NZ_CP012691.1_3489221_3489331;ID=fl_3489331
B.cereus.FORC_024	NZ_CP012691.1	CRISPRCasFinder	LeftFLANK	5211457	5211556	.	+	.	30	sequence=TATATAAAAATAAAAAAATCAGCTCCCCTAGTGGGAACTGATTTTTTCACTTTCTTATTCTTGTGAAGAAGAATCGTTAGATGATTCTGTAGAACCATTT;at%=70;leader;Parent=NZ_CP012691.1_5211557_5211690;ID=fl_5211557
B.cereus.FORC_024	NZ_CP012691.1	CRISPRCasFinder	CRISPR	5211557	5211690	.	+	.	30.4	DR=GTTGATTTCTCTTCTTTTTGAGA;DR_length=23;Number_of_spacers=2;Name=NZ_CP012691.1_5211557_5211690;ID=NZ_CP012691_Crispr_2;potential_direction=Forward;
B.cereus.FORC_024	NZ_CP012691.1	CRISPRCasFinder	CRISPRdr	5211557	5211579	.	+	.	34.8	sequence=GTTGATTTTTCTTCTTTCTTCGG;Parent=NZ_CP012691.1_5211557_5211690;ID=DR_5211557
B.cereus.FORC_024	NZ_CP012691.1	CRISPRCasFinder	CRISPRspacer	5211580	5211610	.	+	.	35.5	sequence=TTCTTCTTTTTTGTCACTAGTTGAACCGCTT;Name=spacer_5211580_31;Parent=NZ_CP012691.1_5211557_5211690;ID=sp_5211580
B.cereus.FORC_024	NZ_CP012691.1	CRISPRCasFinder	CRISPRdr	5211611	5211633	.	+	.	30.4	sequence=GTTGATTTCTCTTCTTTTTGAGA;Parent=NZ_CP012691.1_5211557_5211690;ID=DR_5211611
B.cereus.FORC_024	NZ_CP012691.1	CRISPRCasFinder	CRISPRspacer	5211634	5211667	.	+	.	41.2	sequence=CTTGTCTTCTGTTTTACTTTCTGGTTTCGTGCTC;Name=spacer_5211634_34;Parent=NZ_CP012691.1_5211557_5211690;ID=sp_5211634
B.cereus.FORC_024	NZ_CP012691.1	CRISPRCasFinder	CRISPRdr	5211668	5211690	.	+	.	34.8	sequence=GTTGACTTCTCTTCTTTTTGAGA;Parent=NZ_CP012691.1_5211557_5211690;ID=DR_5211668
B.cereus.FORC_024	NZ_CP012691.1	CRISPRCasFinder	RightFLANK	5211691	5211790	.	+	.	38	sequence=TTTGTCATCAGCTTTTTTACCAGAAGCATTCGTAGCCTTTGCAGCACCTGCATCAGCTTTAATTTCTGTTACTGATTTATTTAAGTAACGTTCAGGGTTC;at%=62;Parent=NZ_CP012691.1_5211557_5211690;ID=fl_5211690
	##gff-version 3; 2 CRISPR(s); strain: Unknown
B.cereus.FORC_013	NZ_CP011145.1	CRISPRCasFinder	LeftFLANK	4045353	4045452	.	.	.	38	sequence=CTGATCCATCTACTAGTTTCCCAATACCTGCATTGCTATTTAATGCATGTAAACCATCTGTTACTTTGCCTGACCCATCTACTAATTTCCCTATACCTAT;at%=62;Parent=NZ_CP011145.1_4045453_4045563;ID=fl_4045453
B.cereus.FORC_013	NZ_CP011145.1	CRISPRCasFinder	CRISPR	4045453	4045563	.	.	.	37	DR=CTGCATTTCACCTGTTTTGCTATTTAG;DR_length=27;Number_of_spacers=1;Name=NZ_CP011145.1_4045453_4045563;ID=NZ_CP011145_Crispr_1;potential_direction=Unknown;
B.cereus.FORC_013	NZ_CP011145.1	CRISPRCasFinder	CRISPRdr	4045453	4045479	.	.	.	37	sequence=CTGCATTTCACCTGTTTTGCTATTTAG;Parent=NZ_CP011145.1_4045453_4045563;ID=DR_4045453
B.cereus.FORC_013	NZ_CP011145.1	CRISPRCasFinder	CRISPRspacer	4045480	4045536	.	.	.	35.1	sequence=TGTATTTAAACCATTTGTTACTTTGCCTGACCCATCTACTAATTTCCCTATACCTAC;Name=spacer_4045480_57;Parent=NZ_CP011145.1_4045453_4045563;ID=sp_4045480
B.cereus.FORC_013	NZ_CP011145.1	CRISPRCasFinder	CRISPRdr	4045537	4045563	.	.	.	33.3	sequence=CTGCATTTCACCTGTTTTACTATTTAG;Parent=NZ_CP011145.1_4045453_4045563;ID=DR_4045537
B.cereus.FORC_013	NZ_CP011145.1	CRISPRCasFinder	RightFLANK	4045564	4045663	.	.	.	41	sequence=CACATTTAAACCGTTTGTTACTTTGCCTGACCCATCTACTAATTTATTAGATCCATCCGCTAATTTCTGAACTCCATCCTTCATCTCCCCAGACTTCCCT;at%=59;Parent=NZ_CP011145.1_4045453_4045563;ID=fl_4045563
B.cereus.FORC_013	NZ_CP011145.1	CRISPRCasFinder	LeftFLANK	5200261	5200360	.	+	.	30	sequence=TATATAAAAATAAAAAAATCAGCTCCCCTAGTGGGAACTGATTTTTTCACTTTCTTATTCTTGTGAAGAAGAATCGTTAGATGATTCTGTAGAACCATTT;at%=70;leader;Parent=NZ_CP011145.1_5200361_5200494;ID=fl_5200361
B.cereus.FORC_013	NZ_CP011145.1	CRISPRCasFinder	CRISPR	5200361	5200494	.	+	.	30.4	DR=GTTGATTTCTCTTCTTTTTGAGA;DR_length=23;Number_of_spacers=2;Name=NZ_CP011145.1_5200361_5200494;ID=NZ_CP011145_Crispr_2;potential_direction=Forward;
B.cereus.FORC_013	NZ_CP011145.1	CRISPRCasFinder	CRISPRdr	5200361	5200383	.	+	.	34.8	sequence=GTTGATTTTTCTTCTTTCTTCGG;Parent=NZ_CP011145.1_5200361_5200494;ID=DR_5200361
B.cereus.FORC_013	NZ_CP011145.1	CRISPRCasFinder	CRISPRspacer	5200384	5200414	.	+	.	35.5	sequence=TTCTTCTTTTTTGTCACTAGTTGAACCGCTT;Name=spacer_5200384_31;Parent=NZ_CP011145.1_5200361_5200494;ID=sp_5200384
B.cereus.FORC_013	NZ_CP011145.1	CRISPRCasFinder	CRISPRdr	5200415	5200437	.	+	.	30.4	sequence=GTTGATTTCTCTTCTTTTTGAGA;Parent=NZ_CP011145.1_5200361_5200494;ID=DR_5200415
B.cereus.FORC_013	NZ_CP011145.1	CRISPRCasFinder	CRISPRspacer	5200438	5200471	.	+	.	41.2	sequence=CTTGTCTTCTGTTTTACTTTCTGGTTTCGTGCTC;Name=spacer_5200438_34;Parent=NZ_CP011145.1_5200361_5200494;ID=sp_5200438
B.cereus.FORC_013	NZ_CP011145.1	CRISPRCasFinder	CRISPRdr	5200472	5200494	.	+	.	34.8	sequence=GTTGACTTCTCTTCTTTTTGAGA;Parent=NZ_CP011145.1_5200361_5200494;ID=DR_5200472
B.cereus.FORC_013	NZ_CP011145.1	CRISPRCasFinder	RightFLANK	5200495	5200594	.	+	.	38	sequence=TTTGTCATCAGCTTTTTTACCAGAAGCATTCGTAGCCTTTGCAGCACCTGCATCAGCTTTAATTTCTGTTACTGATTTATTTAAGTAACGTTCAGGGTTC;at%=62;Parent=NZ_CP011145.1_5200361_5200494;ID=fl_5200494
	##gff-version 3; 1 CRISPR(s); strain: Unknown
B.cereus.FORC_005	NZ_CP009686.1	CRISPRCasFinder	LeftFLANK	5133071	5133170	.	+	.	30	sequence=TATATAAAAATAAAAAAATCAGCTCCCCTAGTGGGAACTGATTTTTTCACTTTCTTATTCTTGTGAAGAAGAATCGTTAGATGATTCTGTAGAACCATTT;at%=70;leader;Parent=NZ_CP009686.1_5133171_5133304;ID=fl_5133171
B.cereus.FORC_005	NZ_CP009686.1	CRISPRCasFinder	CRISPR	5133171	5133304	.	+	.	30.4	DR=GTTGATTTCTCTTCTTTTTGAGA;DR_length=23;Number_of_spacers=2;Name=NZ_CP009686.1_5133171_5133304;ID=NZ_CP009686_Crispr_1;potential_direction=Forward;
B.cereus.FORC_005	NZ_CP009686.1	CRISPRCasFinder	CRISPRdr	5133171	5133193	.	+	.	34.8	sequence=GTTGATTTTTCTTCTTTCTTCGG;Parent=NZ_CP009686.1_5133171_5133304;ID=DR_5133171
B.cereus.FORC_005	NZ_CP009686.1	CRISPRCasFinder	CRISPRspacer	5133194	5133224	.	+	.	35.5	sequence=TTCTTCTTTTTTGTCACTAGTTGAACCGCTT;Name=spacer_5133194_31;Parent=NZ_CP009686.1_5133171_5133304;ID=sp_5133194
B.cereus.FORC_005	NZ_CP009686.1	CRISPRCasFinder	CRISPRdr	5133225	5133247	.	+	.	30.4	sequence=GTTGATTTCTCTTCTTTTTGAGA;Parent=NZ_CP009686.1_5133171_5133304;ID=DR_5133225
B.cereus.FORC_005	NZ_CP009686.1	CRISPRCasFinder	CRISPRspacer	5133248	5133281	.	+	.	41.2	sequence=CTTGTCTTCTGTTTTACTTTCTGGTTTCGTGCTC;Name=spacer_5133248_34;Parent=NZ_CP009686.1_5133171_5133304;ID=sp_5133248
B.cereus.FORC_005	NZ_CP009686.1	CRISPRCasFinder	CRISPRdr	5133282	5133304	.	+	.	34.8	sequence=GTTGACTTCTCTTCTTTTTGAGA;Parent=NZ_CP009686.1_5133171_5133304;ID=DR_5133282
B.cereus.FORC_005	NZ_CP009686.1	CRISPRCasFinder	RightFLANK	5133305	5133404	.	+	.	38	sequence=TTTGTCATCAGCTTTTTTACCAGAAGCATTCGTAGCCTTTGCAGCACCTGCATCAGCTTTAATTTCTGTTACTGATTTATTTAAGTAACGTTCAGGGTTC;at%=62;Parent=NZ_CP009686.1_5133171_5133304;ID=fl_5133304
	##gff-version 3; 2 CRISPR(s); strain: Unknown
B.cereus.FM1	NZ_CP009369.1	CRISPRCasFinder	LeftFLANK	3777999	3778098	.	.	.	39	sequence=GTGATATACAAACAGAAAAGACTATCATAATTCAAACCCCTACACCTGAAAATACAAAAGTAAAAAAAGGGGGACGGTATGCACATGCAGAGGGGCTTCA;at%=61;Parent=NZ_CP009369.1_3778099_3778354;ID=fl_3778099
B.cereus.FM1	NZ_CP009369.1	CRISPRCasFinder	CRISPR	3778099	3778354	.	.	.	40	DR=TTCTCATGCGGAAGGTAAACATACA;DR_length=25;Number_of_spacers=3;Name=NZ_CP009369.1_3778099_3778354;ID=NZ_CP009369_Crispr_1;potential_direction=Unknown;
B.cereus.FM1	NZ_CP009369.1	CRISPRCasFinder	CRISPRdr	3778099	3778123	.	.	.	48	sequence=CTCTAATGCAGAGGGTACAGCTTCA;Parent=NZ_CP009369.1_3778099_3778354;ID=DR_3778099
B.cereus.FM1	NZ_CP009369.1	CRISPRCasFinder	CRISPRspacer	3778124	3778161	.	.	.	47.4	sequence=CATGCAGAAGGGCTTCTGACACATGCAAAAGGGTCTTT;Name=spacer_3778124_38;Parent=NZ_CP009369.1_3778099_3778354;ID=sp_3778124
B.cereus.FM1	NZ_CP009369.1	CRISPRCasFinder	CRISPRdr	3778162	3778186	.	.	.	44	sequence=CTCTCATGCAGAAGGATCAAAAACG;Parent=NZ_CP009369.1_3778099_3778354;ID=DR_3778162
B.cereus.FM1	NZ_CP009369.1	CRISPRCasFinder	CRISPRspacer	3778187	3778245	.	.	.	45.8	sequence=AAAGCAACTGGACATAGTTCCCATAGTGAAGGAAGTGAAACGACAGCAGGTGGCTCTTA;Name=spacer_3778187_59;Parent=NZ_CP009369.1_3778099_3778354;ID=sp_3778187
B.cereus.FM1	NZ_CP009369.1	CRISPRCasFinder	CRISPRdr	3778246	3778270	.	.	.	40	sequence=TTCTCATGCGGAAGGTAAACATACA;Parent=NZ_CP009369.1_3778099_3778354;ID=DR_3778246
B.cereus.FM1	NZ_CP009369.1	CRISPRCasFinder	CRISPRspacer	3778271	3778329	.	.	.	50.8	sequence=ATCGCTTTAGGCGAAGCAGCACATGCAGAAGGAACCGCTACTATCGCTAACGGATTCTC;Name=spacer_3778271_59;Parent=NZ_CP009369.1_3778099_3778354;ID=sp_3778271
B.cereus.FM1	NZ_CP009369.1	CRISPRCasFinder	CRISPRdr	3778330	3778354	.	.	.	40	sequence=TTCTCATGCGGAAGGTAATCATACA;Parent=NZ_CP009369.1_3778099_3778354;ID=DR_3778330
B.cereus.FM1	NZ_CP009369.1	CRISPRCasFinder	RightFLANK	3778355	3778454	.	.	.	43	sequence=TCCACAGCTCACTTTGCAGGTAGCCATATTATGGGACGCTTCGGCACAGCAGAAGAATCTTATTCTTGGTTTATTGCAAATGGAACAAATGAAACCGATC;at%=57;Parent=NZ_CP009369.1_3778099_3778354;ID=fl_3778354
B.cereus.FM1	NZ_CP009369.1	CRISPRCasFinder	LeftFLANK	5119119	5119218	.	-	.	47	sequence=GTGTGAAATGGCCGGAGATTCTAGCTGCTGTAGCTGGATAAAACAAGGGCCGCCTATATGAATAGGGGGCTCTTATTTTGTCGATATGTGTCGGTAAGTC;at%=53;Parent=NZ_CP009369.1_5119219_5119308;ID=fl_5119219
B.cereus.FM1	NZ_CP009369.1	CRISPRCasFinder	CRISPR	5119219	5119308	.	-	.	17.2	DR=GATATATTTAAAAAATCGCTGATATAATT;DR_length=29;Number_of_spacers=1;Name=NZ_CP009369.1_5119219_5119308;ID=NZ_CP009369_Crispr_2;potential_direction=Reverse;
B.cereus.FM1	NZ_CP009369.1	CRISPRCasFinder	CRISPRdr	5119219	5119247	.	-	.	17.2	sequence=GATATATTTAAAAAATCGCTGATATAATT;Parent=NZ_CP009369.1_5119219_5119308;ID=DR_5119219
B.cereus.FM1	NZ_CP009369.1	CRISPRCasFinder	CRISPRspacer	5119248	5119279	.	-	.	37.5	sequence=CGAGTTACGGTCGATATATTTAAAAAATCGCC;Name=spacer_5119248_32;Parent=NZ_CP009369.1_5119219_5119308;ID=sp_5119248
B.cereus.FM1	NZ_CP009369.1	CRISPRCasFinder	CRISPRdr	5119280	5119308	.	-	.	31	sequence=GATATAATTCGAGTTGCGCTGATATATTT;Parent=NZ_CP009369.1_5119219_5119308;ID=DR_5119280
B.cereus.FM1	NZ_CP009369.1	CRISPRCasFinder	RightFLANK	5119309	5119408	.	-	.	32	sequence=AAAAAATCGCCGATATAATTTTATTTACCATCAAGTGACATAAAAAAGAGCTATTCTCAAACGATGGGAATAGCTCTTTTTCTTATGCAACCTTCTCTTC;at%=68;leader;Parent=NZ_CP009369.1_5119219_5119308;ID=fl_5119308
	##gff-version 3; 1 CRISPR(s); strain: Unknown
B.cereus.FDAARGOS_1084	NZ_CP068135.1	CRISPRCasFinder	LeftFLANK	4402254	4402353	.	-	.	40	sequence=GGCTGTGAACCCTGAACGTTACTTAAATAAATCAGTAACAGAAATTAAAGCTGATGCAGGTGCTGCAAAGGCTACGAATGCTTCTGGTAAAAAAGCTGAT;at%=60;Parent=NZ_CP068135.1_4402354_4402487;ID=fl_4402354
B.cereus.FDAARGOS_1084	NZ_CP068135.1	CRISPRCasFinder	CRISPR	4402354	4402487	.	-	.	30.4	DR=GACAAATCTCAAAAAGAAGAGAA;DR_length=23;Number_of_spacers=2;Name=NZ_CP068135.1_4402354_4402487;ID=NZ_CP068135_Crispr_1;potential_direction=Reverse;
B.cereus.FDAARGOS_1084	NZ_CP068135.1	CRISPRCasFinder	CRISPRdr	4402354	4402376	.	-	.	30.4	sequence=GACAAATCTCAAAAAGAAGAGAA;Parent=NZ_CP068135.1_4402354_4402487;ID=DR_4402354
B.cereus.FDAARGOS_1084	NZ_CP068135.1	CRISPRCasFinder	CRISPRspacer	4402377	4402410	.	-	.	41.2	sequence=GTCAACGAGCACGAAACCAGAAAGTAAAACAGAA;Name=spacer_4402377_34;Parent=NZ_CP068135.1_4402354_4402487;ID=sp_4402377
B.cereus.FDAARGOS_1084	NZ_CP068135.1	CRISPRCasFinder	CRISPRdr	4402411	4402433	.	-	.	34.8	sequence=GACAAGTCTCAAAAAGAAGAGAA;Parent=NZ_CP068135.1_4402354_4402487;ID=DR_4402411
B.cereus.FDAARGOS_1084	NZ_CP068135.1	CRISPRCasFinder	CRISPRspacer	4402434	4402464	.	-	.	35.5	sequence=ATCAACAAGCGGTTCAACTAGTGACAAAAAA;Name=spacer_4402434_31;Parent=NZ_CP068135.1_4402354_4402487;ID=sp_4402434
B.cereus.FDAARGOS_1084	NZ_CP068135.1	CRISPRCasFinder	CRISPRdr	4402465	4402487	.	-	.	34.8	sequence=GAAGAACCGAAGAAAGAAGAAAA;Parent=NZ_CP068135.1_4402354_4402487;ID=DR_4402465
B.cereus.FDAARGOS_1084	NZ_CP068135.1	CRISPRCasFinder	RightFLANK	4402488	4402587	.	-	.	31	sequence=ATCAACAAATGGTTCTACAGAATCATCTAACGATTCTTCTTCACAAGAATAAGAAAGTGAAAAAATCAGTTCCCACTAAGGGAGCTGATTTTTTTATTTT;at%=69;leader;Parent=NZ_CP068135.1_4402354_4402487;ID=fl_4402487
	##gff-version 3; 4 CRISPR(s); strain: Unknown
B.cereus.FDAARGOS_918	NZ_CP065650.1	CRISPRCasFinder	LeftFLANK	1241263	1241362	.	.	.	27	sequence=ATTCATACAAGATAAAATTCTATTGTCATTTGACATGATATTTACGTAAGTCTAGGCTTTACTTAACTACAAATTCTTAATTTCGTATATCCGTTCTTGT;at%=73;Parent=NZ_CP065650.1_1241363_1241465;ID=fl_1241363
B.cereus.FDAARGOS_918	NZ_CP065650.1	CRISPRCasFinder	CRISPR	1241363	1241465	.	.	.	28	DR=AAGTTTAGGTTTCTTTTGAGAATGT;DR_length=25;Number_of_spacers=1;Name=NZ_CP065650.1_1241363_1241465;ID=NZ_CP065650_Crispr_1;potential_direction=Unknown;
B.cereus.FDAARGOS_918	NZ_CP065650.1	CRISPRCasFinder	CRISPRdr	1241363	1241387	.	.	.	28	sequence=AAGTTTAGGTTTCTTTTGAGAATGT;Parent=NZ_CP065650.1_1241363_1241465;ID=DR_1241363
B.cereus.FDAARGOS_918	NZ_CP065650.1	CRISPRCasFinder	CRISPRspacer	1241388	1241440	.	.	.	47.2	sequence=GGTATATTTACATGCCCCGAAGTAGCCGTGGATTGTCTCCTTTCCTTCCTTGA;Name=spacer_1241388_53;Parent=NZ_CP065650.1_1241363_1241465;ID=sp_1241388
B.cereus.FDAARGOS_918	NZ_CP065650.1	CRISPRCasFinder	CRISPRdr	1241441	1241465	.	.	.	28	sequence=CAATTTAGGTTTCTTTTGAGAATGT;Parent=NZ_CP065650.1_1241363_1241465;ID=DR_1241441
B.cereus.FDAARGOS_918	NZ_CP065650.1	CRISPRCasFinder	RightFLANK	1241466	1241565	.	.	.	27	sequence=AATTCTTTTAAATGTCCCGAAGTAATACCTTGTTTTCTAAAATCAAAGTAAAAATATACATGTGTACTTAGAGCTAAGAACACAACGGAAAAAAATGATA;at%=73;Parent=NZ_CP065650.1_1241363_1241465;ID=fl_1241465
B.cereus.FDAARGOS_918	NZ_CP065650.1	CRISPRCasFinder	LeftFLANK	2383273	2383372	.	+	.	24	sequence=TCGTATTTTTTATGAAAAAAAGGGCATTTTTTGTAAAAATATAGATGTTTCATAAGTAGAAATCTTATTTTAAGCAGTACGCTAGCTAGTAATTGAAATT;at%=76;leader;Parent=NZ_CP065650.1_2383373_2383480;ID=fl_2383373
B.cereus.FDAARGOS_918	NZ_CP065650.1	CRISPRCasFinder	CRISPR	2383373	2383480	.	+	.	23.1	DR=TATATCAGCGATTTTTTGAATATATC;DR_length=26;Number_of_spacers=1;Name=NZ_CP065650.1_2383373_2383480;ID=NZ_CP065650_Crispr_2;potential_direction=Forward;
B.cereus.FDAARGOS_918	NZ_CP065650.1	CRISPRCasFinder	CRISPRdr	2383373	2383398	.	+	.	23.1	sequence=TATATCAGCGATTTTTTGAATATATC;Parent=NZ_CP065650.1_2383373_2383480;ID=DR_2383373
B.cereus.FDAARGOS_918	NZ_CP065650.1	CRISPRCasFinder	CRISPRspacer	2383399	2383454	.	+	.	33.9	sequence=AACCGCAACTCGAAATATATCAGCGATTTTTTAAATATATCGACCACAACTCGAAA;Name=spacer_2383399_56;Parent=NZ_CP065650.1_2383373_2383480;ID=sp_2383399
B.cereus.FDAARGOS_918	NZ_CP065650.1	CRISPRCasFinder	CRISPRdr	2383455	2383480	.	+	.	19.2	sequence=TATATCAGCGATTTTTTAAATATATC;Parent=NZ_CP065650.1_2383373_2383480;ID=DR_2383455
B.cereus.FDAARGOS_918	NZ_CP065650.1	CRISPRCasFinder	RightFLANK	2383481	2383580	.	+	.	39	sequence=GACCACAACTCGAAATATATCAGCGATTTTTTGAATATATCGACTTACCAACAAAAATCGACAATGATGGCCACTTGATGCGCTGGATCTAGAAGTACTC;at%=61;Parent=NZ_CP065650.1_2383373_2383480;ID=fl_2383480
B.cereus.FDAARGOS_918	NZ_CP065650.1	CRISPRCasFinder	LeftFLANK	2669675	2669774	.	+	.	24	sequence=TAATCCTGCGAATTTTTCTTATTTTCCCGCCATTTGTTAAGAAAAAAATAAATATATATTTTTTTTAGATTTTTCTCTCATTCTGTATCGAACATATATG;at%=76;leader;Parent=NZ_CP065650.1_2669775_2669886;ID=fl_2669775
B.cereus.FDAARGOS_918	NZ_CP065650.1	CRISPRCasFinder	CRISPR	2669775	2669886	.	+	.	26.7	DR=TTAAACAAACGTTTGATTAACTCCCTATTT;DR_length=30;Number_of_spacers=1;Name=NZ_CP065650.1_2669775_2669886;ID=NZ_CP065650_Crispr_3;potential_direction=Forward;
B.cereus.FDAARGOS_918	NZ_CP065650.1	CRISPRCasFinder	CRISPRdr	2669775	2669804	.	+	.	26.7	sequence=TTAAACAAACGTTTGATTAACTCCCTATTT;Parent=NZ_CP065650.1_2669775_2669886;ID=DR_2669775
B.cereus.FDAARGOS_918	NZ_CP065650.1	CRISPRCasFinder	CRISPRspacer	2669805	2669856	.	+	.	34.6	sequence=TTCTTTGTTCACTCTTTTAGCTACATCGTTTTCTTTCTACCGAACATACATC;Name=spacer_2669805_52;Parent=NZ_CP065650.1_2669775_2669886;ID=sp_2669805
B.cereus.FDAARGOS_918	NZ_CP065650.1	CRISPRCasFinder	CRISPRdr	2669857	2669886	.	+	.	26.7	sequence=TTAAACAAACGTTTGATTAACTCCCTATTT;Parent=NZ_CP065650.1_2669775_2669886;ID=DR_2669857
B.cereus.FDAARGOS_918	NZ_CP065650.1	CRISPRCasFinder	RightFLANK	2669887	2669986	.	+	.	41	sequence=CCCCTTGTTCACCCTTTAGCTACATCAGTCTCTTCCTACCGAACATACATCTTAAACAAACGTTTATTTAACCATTTCAGCCTATAGTCACAAAACCCGG;at%=59;Parent=NZ_CP065650.1_2669775_2669886;ID=fl_2669886
B.cereus.FDAARGOS_918	NZ_CP065650.1	CRISPRCasFinder	LeftFLANK	4345087	4345186	.	.	.	44	sequence=GATCGGTTTCATTTGTGCCGTTTGCAATAAACCAAGAATAAGATTCTTCTGCTGTACCGAAGCGCCCCATAATATGGCTACCTGCAAAGTGAGCTGTTGA;at%=56;Parent=NZ_CP065650.1_4345187_4345295;ID=fl_4345187
B.cereus.FDAARGOS_918	NZ_CP065650.1	CRISPRCasFinder	CRISPR	4345187	4345295	.	.	.	40	DR=TGTATGATTACCTTCCGCATGAGAA;DR_length=25;Number_of_spacers=1;Name=NZ_CP065650.1_4345187_4345295;ID=NZ_CP065650_Crispr_4;potential_direction=Unknown;
B.cereus.FDAARGOS_918	NZ_CP065650.1	CRISPRCasFinder	CRISPRdr	4345187	4345211	.	.	.	40	sequence=TGTATGATTACCTTCCGCATGAGAA;Parent=NZ_CP065650.1_4345187_4345295;ID=DR_4345187
B.cereus.FDAARGOS_918	NZ_CP065650.1	CRISPRCasFinder	CRISPRspacer	4345212	4345270	.	.	.	52.5	sequence=GAGAATCCGTTAGCGATAGTCGCGGTTCCTTCTGCATGTGCTGCTTCGCCTAAAGCGAT;Name=spacer_4345212_59;Parent=NZ_CP065650.1_4345187_4345295;ID=sp_4345212
B.cereus.FDAARGOS_918	NZ_CP065650.1	CRISPRCasFinder	CRISPRdr	4345271	4345295	.	.	.	40	sequence=TGTATGTTTACCTTCCGCATGAGAA;Parent=NZ_CP065650.1_4345187_4345295;ID=DR_4345271
B.cereus.FDAARGOS_918	NZ_CP065650.1	CRISPRCasFinder	RightFLANK	4345296	4345395	.	.	.	43	sequence=TAAGAGCCACCTGCTGTCGTTTCACTTCCTTCACTATGGGAACTATGTCCAGTTGCTTTCGTTTTTGATCCTTCTGCATGAGAGAAAGAACCTTTTGCAT;at%=57;Parent=NZ_CP065650.1_4345187_4345295;ID=fl_4345295
	##gff-version 3; 5 CRISPR(s); strain: Unknown
B.cereus.FDAARGOS_802	NZ_CP053965.1	CRISPRCasFinder	LeftFLANK	805468	805567	.	-	.	38	sequence=GTAAAGTGTTTTCAGGTTTTGTGACTATAGGTTGAACTGGTTAAATAAACGTTTGTTTAAGATGTATGTTCGGTAGGAAGAAATCGATGGAGCTCAGGGG;at%=62;Parent=NZ_CP053965.1_805568_805690;ID=fl_805568
B.cereus.FDAARGOS_802	NZ_CP053965.1	CRISPRCasFinder	CRISPR	805568	805690	.	-	.	26.2	DR=GTGAACAAAGAAAAATAGTGAGTTAATCAAACGTTTGTTTAA;DR_length=42;Number_of_spacers=1;Name=NZ_CP053965.1_805568_805690;ID=NZ_CP053965_Crispr_1;potential_direction=Reverse;
B.cereus.FDAARGOS_802	NZ_CP053965.1	CRISPRCasFinder	CRISPRdr	805568	805609	.	-	.	26.2	sequence=GTGAACAAAGAAAAATAGTGAGTTAATCAAACGTTTGTTTAA;Parent=NZ_CP053965.1_805568_805690;ID=DR_805568
B.cereus.FDAARGOS_802	NZ_CP053965.1	CRISPRCasFinder	CRISPRspacer	805610	805648	.	-	.	46.2	sequence=GGGATATGTTCGGTAGGGAGAAATTGTTGCAGCTCAAGA;Name=spacer_805610_39;Parent=NZ_CP053965.1_805568_805690;ID=sp_805610
B.cereus.FDAARGOS_802	NZ_CP053965.1	CRISPRCasFinder	CRISPRdr	805649	805690	.	-	.	28.6	sequence=GTGAACAAAGAAAAATAGGGAGTTAATCAAACGTTTGTTTAA;Parent=NZ_CP053965.1_805568_805690;ID=DR_805649
B.cereus.FDAARGOS_802	NZ_CP053965.1	CRISPRCasFinder	RightFLANK	805691	805790	.	-	.	29	sequence=CATATATGTTCGGCGAGGAATTGGGGGAAGATCTAAAAAATTTATATATTTATTTTTTCTTAACAAATGGCGGAAAAATAAGAAAAATTCGCAGGATTAT;at%=71;leader;Parent=NZ_CP053965.1_805568_805690;ID=fl_805690
B.cereus.FDAARGOS_802	NZ_CP053965.1	CRISPRCasFinder	LeftFLANK	916725	916824	.	-	.	33	sequence=ATCGAACGATTTTACAGTATAGTAATGAGATTTGGGGTATTGGTAATACAGTTACACAAATTTAAAGAGATTGCTAGGCCGGAAAAGGCTATATGAAATT;at%=67;Parent=NZ_CP053965.1_916825_916931;ID=fl_916825
B.cereus.FDAARGOS_802	NZ_CP053965.1	CRISPRCasFinder	CRISPR	916825	916931	.	-	.	26.9	DR=TATATCGGCGATTTTTAAGATATATC;DR_length=26;Number_of_spacers=1;Name=NZ_CP053965.1_916825_916931;ID=NZ_CP053965_Crispr_2;potential_direction=Reverse;
B.cereus.FDAARGOS_802	NZ_CP053965.1	CRISPRCasFinder	CRISPRdr	916825	916850	.	-	.	26.9	sequence=TATATCGGCGATTTTTAAGATATATC;Parent=NZ_CP053965.1_916825_916931;ID=DR_916825
B.cereus.FDAARGOS_802	NZ_CP053965.1	CRISPRCasFinder	CRISPRspacer	916851	916905	.	-	.	32.7	sequence=AGCGATTCTTAACTTTTATCGGCGATTTTCACATTTTATCGACCGATACTTAAAA;Name=spacer_916851_55;Parent=NZ_CP053965.1_916825_916931;ID=sp_916851
B.cereus.FDAARGOS_802	NZ_CP053965.1	CRISPRCasFinder	CRISPRdr	916906	916931	.	-	.	23.1	sequence=TATATCAGCGATTTTTAAGATATATC;Parent=NZ_CP053965.1_916825_916931;ID=DR_916906
B.cereus.FDAARGOS_802	NZ_CP053965.1	CRISPRCasFinder	RightFLANK	916932	917031	.	-	.	31	sequence=GATTTACCGACAAAAAATGACACTGATAAATAAACCGAGCTTAAACTTATTAAGCTCGGTTTTCTTTTTTTGCTTAAGAAAGAAATGGGATAGCAGTATA;at%=69;leader;Parent=NZ_CP053965.1_916825_916931;ID=fl_916931
B.cereus.FDAARGOS_802	NZ_CP053965.1	CRISPRCasFinder	LeftFLANK	1091858	1091957	.	-	.	46	sequence=TGCATTGGCGATGTAACGCATTGTGATCTTCGCCAATTGCCGAGTACTTCTAGATCCAGCGCATCAAGTGGCCATCATTGTCGATTTTTGTTGGTAAGTC;at%=54;Parent=NZ_CP053965.1_1091958_1092065;ID=fl_1091958
B.cereus.FDAARGOS_802	NZ_CP053965.1	CRISPRCasFinder	CRISPR	1091958	1092065	.	-	.	19.2	DR=GATATATTTAAAAAATCGCTGATATA;DR_length=26;Number_of_spacers=1;Name=NZ_CP053965.1_1091958_1092065;ID=NZ_CP053965_Crispr_3;potential_direction=Reverse;
B.cereus.FDAARGOS_802	NZ_CP053965.1	CRISPRCasFinder	CRISPRdr	1091958	1091983	.	-	.	23.1	sequence=GATATATTCAAAAAATCGCTGATATA;Parent=NZ_CP053965.1_1091958_1092065;ID=DR_1091958
B.cereus.FDAARGOS_802	NZ_CP053965.1	CRISPRCasFinder	CRISPRspacer	1091984	1092039	.	-	.	33.9	sequence=TTTCGAGTTGTGGTCGATATATTTAAAAAATCGCTGATATATTTCGAGTTGTGGTC;Name=spacer_1091984_56;Parent=NZ_CP053965.1_1091958_1092065;ID=sp_1091984
B.cereus.FDAARGOS_802	NZ_CP053965.1	CRISPRCasFinder	CRISPRdr	1092040	1092065	.	-	.	19.2	sequence=GATATATTTAAAAAATCGCTGATATA;Parent=NZ_CP053965.1_1091958_1092065;ID=DR_1092040
B.cereus.FDAARGOS_802	NZ_CP053965.1	CRISPRCasFinder	RightFLANK	1092066	1092165	.	-	.	28	sequence=TTTCGAGTTGCGGTTGATATATTCAAAAAATCGCTGATATAAATTTCAATTACTATCTAGCGTACTGCTTAAAATAAGATTTCTACTTATGAAACATCTA;at%=72;leader;Parent=NZ_CP053965.1_1091958_1092065;ID=fl_1092065
B.cereus.FDAARGOS_802	NZ_CP053965.1	CRISPRCasFinder	LeftFLANK	2259437	2259536	.	.	.	27	sequence=TATCATTTTTTTCCGTTGTGTTCTTAGCTCTAAGTACACATGTATATTTTTACTTTGATTTTAGAAAACAAGGTATTACTTCGGGACATTTAAAAGAATT;at%=73;Parent=NZ_CP053965.1_2259537_2259638;ID=fl_2259537
B.cereus.FDAARGOS_802	NZ_CP053965.1	CRISPRCasFinder	CRISPR	2259537	2259638	.	.	.	25	DR=ACATTCTCAAAAGAAACCTAAATT;DR_length=24;Number_of_spacers=1;Name=NZ_CP053965.1_2259537_2259638;ID=NZ_CP053965_Crispr_4;potential_direction=Unknown;
B.cereus.FDAARGOS_802	NZ_CP053965.1	CRISPRCasFinder	CRISPRdr	2259537	2259560	.	.	.	25	sequence=ACATTCTCAAAAGAAACCTAAATT;Parent=NZ_CP053965.1_2259537_2259638;ID=DR_2259537
B.cereus.FDAARGOS_802	NZ_CP053965.1	CRISPRCasFinder	CRISPRspacer	2259561	2259614	.	.	.	48.1	sequence=GTCAAGGAAGGAAAGGAGACAATCCACGGCTACTTCGGGGCATGTAAATATACC;Name=spacer_2259561_54;Parent=NZ_CP053965.1_2259537_2259638;ID=sp_2259561
B.cereus.FDAARGOS_802	NZ_CP053965.1	CRISPRCasFinder	CRISPRdr	2259615	2259638	.	.	.	29.2	sequence=ACATTCTCAAAAGAAACCTAAACT;Parent=NZ_CP053965.1_2259537_2259638;ID=DR_2259615
B.cereus.FDAARGOS_802	NZ_CP053965.1	CRISPRCasFinder	RightFLANK	2259639	2259738	.	.	.	27	sequence=TACAAGAACGGATATACGAAATTAAGAATTTGTAGTTAAGTAAAGCCTAGACTTACGTAAATATCATGTCAAATGACAATAGAATTTTATCTTGTATGAA;at%=73;Parent=NZ_CP053965.1_2259537_2259638;ID=fl_2259638
B.cereus.FDAARGOS_802	NZ_CP053965.1	CRISPRCasFinder	LeftFLANK	4397833	4397932	.	.	.	41	sequence=GTGATAGACAAACAGAAAAAACTATCATCATTCACCCCCCTACACCTGAAAATTCAAAAGTAAAAAAAGGGGGACGGTATGTACATGCAGAGGGGCTTCA;at%=59;Parent=NZ_CP053965.1_4397933_4398188;ID=fl_4397933
B.cereus.FDAARGOS_802	NZ_CP053965.1	CRISPRCasFinder	CRISPR	4397933	4398188	.	.	.	40	DR=TTCTCATGCGGAAGGTAAACATACA;DR_length=25;Number_of_spacers=3;Name=NZ_CP053965.1_4397933_4398188;ID=NZ_CP053965_Crispr_5;potential_direction=Unknown;
B.cereus.FDAARGOS_802	NZ_CP053965.1	CRISPRCasFinder	CRISPRdr	4397933	4397957	.	.	.	52	sequence=CTCTCATGCAGAGGGTACAGCTTCA;Parent=NZ_CP053965.1_4397933_4398188;ID=DR_4397933
B.cereus.FDAARGOS_802	NZ_CP053965.1	CRISPRCasFinder	CRISPRspacer	4397958	4397995	.	.	.	42.1	sequence=CATGCAGAAGGGCTTCTTACACATGCAAAAGGTTCTTT;Name=spacer_4397958_38;Parent=NZ_CP053965.1_4397933_4398188;ID=sp_4397958
B.cereus.FDAARGOS_802	NZ_CP053965.1	CRISPRCasFinder	CRISPRdr	4397996	4398020	.	.	.	44	sequence=CTCTCATGCAGAAGGATCAAAAACG;Parent=NZ_CP053965.1_4397933_4398188;ID=DR_4397996
B.cereus.FDAARGOS_802	NZ_CP053965.1	CRISPRCasFinder	CRISPRspacer	4398021	4398079	.	.	.	45.8	sequence=AAAGCAACTGGACATAGTTCCCATAGTGAAGGAAGTGAAACGACAGCAGGTGGCTCTTA;Name=spacer_4398021_59;Parent=NZ_CP053965.1_4397933_4398188;ID=sp_4398021
B.cereus.FDAARGOS_802	NZ_CP053965.1	CRISPRCasFinder	CRISPRdr	4398080	4398104	.	.	.	40	sequence=TTCTCATGCGGAAGGTAAACATACA;Parent=NZ_CP053965.1_4397933_4398188;ID=DR_4398080
B.cereus.FDAARGOS_802	NZ_CP053965.1	CRISPRCasFinder	CRISPRspacer	4398105	4398163	.	.	.	52.5	sequence=ATCGCTTTAGGCGAAGCAGCACATGCAGAAGGAACCGCGACTATCGCTAACGGATTCTC;Name=spacer_4398105_59;Parent=NZ_CP053965.1_4397933_4398188;ID=sp_4398105
B.cereus.FDAARGOS_802	NZ_CP053965.1	CRISPRCasFinder	CRISPRdr	4398164	4398188	.	.	.	40	sequence=TTCTCATGCGGAAGGTAATCATACA;Parent=NZ_CP053965.1_4397933_4398188;ID=DR_4398164
B.cereus.FDAARGOS_802	NZ_CP053965.1	CRISPRCasFinder	RightFLANK	4398189	4398288	.	.	.	44	sequence=TCAACAGCTCACTTTGCAGGTAGCCATATTATGGGGCGCTTCGGTACAGCAGAAGAATCTTATTCTTGGTTTATTGCAAACGGCACAAATGAAACCGATC;at%=56;Parent=NZ_CP053965.1_4397933_4398188;ID=fl_4398188
	##gff-version 3; 3 CRISPR(s); strain: Unknown
B.cereus.FDAARGOS_799	NZ_CP053951.1	CRISPRCasFinder	LeftFLANK	422438	422537	.	-	.	40	sequence=GGTAAATAAGTGATTGGAAGGAGTCTGCATTTGAATGTGTAGGCTCTTTTTTTGTTGATGAGAAAGGGGTTGCCTGTCTGTCGTTTTTTGTCGATAGATC;at%=60;Parent=NZ_CP053951.1_422538_422645;ID=fl_422538
B.cereus.FDAARGOS_799	NZ_CP053951.1	CRISPRCasFinder	CRISPR	422538	422645	.	-	.	19.2	DR=GATATATTTGAAAAATCGTTGATATA;DR_length=26;Number_of_spacers=1;Name=NZ_CP053951.1_422538_422645;ID=NZ_CP053951_Crispr_1;potential_direction=Reverse;
B.cereus.FDAARGOS_799	NZ_CP053951.1	CRISPRCasFinder	CRISPRdr	422538	422563	.	-	.	19.2	sequence=GATATATTAAGAAAATCGTTGATATA;Parent=NZ_CP053951.1_422538_422645;ID=DR_422538
B.cereus.FDAARGOS_799	NZ_CP053951.1	CRISPRCasFinder	CRISPRspacer	422564	422619	.	-	.	26.8	sequence=TTGCAAGTTACGATAGATATATTTGAAAAATCGTTGATATATTGAAAGGAATGAAC;Name=spacer_422564_56;Parent=NZ_CP053951.1_422538_422645;ID=sp_422564
B.cereus.FDAARGOS_799	NZ_CP053951.1	CRISPRCasFinder	CRISPRdr	422620	422645	.	-	.	15.4	sequence=GATATATTTAAAAAATCGTTGATATA;Parent=NZ_CP053951.1_422538_422645;ID=DR_422620
B.cereus.FDAARGOS_799	NZ_CP053951.1	CRISPRCasFinder	RightFLANK	422646	422745	.	-	.	22	sequence=TTGAAAGGAATGAACGATATATTTAAAAAATCGTTGATATAAATTTCATGTACCGTAATTAAGTTAAAATCATTAATACGGTTTTACTTATCAAAATGAA;at%=78;leader;Parent=NZ_CP053951.1_422538_422645;ID=fl_422645
B.cereus.FDAARGOS_799	NZ_CP053951.1	CRISPRCasFinder	LeftFLANK	2537673	2537772	.	.	.	43	sequence=GCCACCGGTCACTTTCTCAGATCCATCACGCAACTCACCCGTTTTACTATTTAACGTATTTAAACCGTCTGTTACTTTGCCTGATCCATCTACTAGTTTC;at%=57;Parent=NZ_CP053951.1_2537773_2537865;ID=fl_2537773
B.cereus.FDAARGOS_799	NZ_CP053951.1	CRISPRCasFinder	CRISPR	2537773	2537865	.	.	.	33.3	DR=CCAATACCTGCATTGCTATTTAAT;DR_length=24;Number_of_spacers=1;Name=NZ_CP053951.1_2537773_2537865;ID=NZ_CP053951_Crispr_2;potential_direction=Unknown;
B.cereus.FDAARGOS_799	NZ_CP053951.1	CRISPRCasFinder	CRISPRdr	2537773	2537796	.	.	.	33.3	sequence=CCAATACCTGCATTGCTATTTAAT;Parent=NZ_CP053951.1_2537773_2537865;ID=DR_2537773
B.cereus.FDAARGOS_799	NZ_CP053951.1	CRISPRCasFinder	CRISPRspacer	2537797	2537841	.	.	.	35.6	sequence=GCATGTAAACCATCTGTTACTTTGCCTGATCCATCTACTAATTTT;Name=spacer_2537797_45;Parent=NZ_CP053951.1_2537773_2537865;ID=sp_2537797
B.cereus.FDAARGOS_799	NZ_CP053951.1	CRISPRCasFinder	CRISPRdr	2537842	2537865	.	.	.	37.5	sequence=CCGATACCTGCATTGCTATTTAAT;Parent=NZ_CP053951.1_2537773_2537865;ID=DR_2537842
B.cereus.FDAARGOS_799	NZ_CP053951.1	CRISPRCasFinder	RightFLANK	2537866	2537965	.	.	.	37	sequence=ACGTGTAAACCATCTGTTACTGTGCCTGACCCATCTACTAATTTCCCTATACCTATCTGCATTTCACCTGTTTTGCTATTTAGTGTATTTAAACCATTTG;at%=63;Parent=NZ_CP053951.1_2537773_2537865;ID=fl_2537865
B.cereus.FDAARGOS_799	NZ_CP053951.1	CRISPRCasFinder	LeftFLANK	4133893	4133992	.	-	.	35	sequence=AATAGATGATGAGGGAGCCTGTAAACGAGGCTTCTTATTTTTTTAATCAAACGTTTGTTTAAGCTGTATGTTCGGTAGGAAGAAACTGATGTAACTCAAT;at%=65;Parent=NZ_CP053951.1_4133993_4134117;ID=fl_4133993
B.cereus.FDAARGOS_799	NZ_CP053951.1	CRISPRCasFinder	CRISPR	4133993	4134117	.	-	.	27.3	DR=GGTTAAGAAAGAAAAATGGAGAATTAATCAAACGTTTGTTTAAG;DR_length=44;Number_of_spacers=1;Name=NZ_CP053951.1_4133993_4134117;ID=NZ_CP053951_Crispr_3;potential_direction=Reverse;
B.cereus.FDAARGOS_799	NZ_CP053951.1	CRISPRCasFinder	CRISPRdr	4133993	4134036	.	-	.	27.3	sequence=GGTTAAGAAAGAAAAATGGAGAATTAATCAAACGTTTGTTTAAG;Parent=NZ_CP053951.1_4133993_4134117;ID=DR_4133993
B.cereus.FDAARGOS_799	NZ_CP053951.1	CRISPRCasFinder	CRISPRspacer	4134037	4134073	.	-	.	40.5	sequence=CTGTATGTTCGGTAGGAAGAAACTCCTGTAGTTCAAA;Name=spacer_4134037_37;Parent=NZ_CP053951.1_4133993_4134117;ID=sp_4134037
B.cereus.FDAARGOS_799	NZ_CP053951.1	CRISPRCasFinder	CRISPRdr	4134074	4134117	.	-	.	27.3	sequence=GGTTAAGAAAGAAAAATGGAGAATTAATCAAACGCTTGTTTAAG;Parent=NZ_CP053951.1_4133993_4134117;ID=DR_4134074
B.cereus.FDAARGOS_799	NZ_CP053951.1	CRISPRCasFinder	RightFLANK	4134118	4134217	.	-	.	21	sequence=ATATATGTTTGGTGCAGAATCTAAAAAATTTATATATTTATTTTTTTCTTAACAAATGGCGGAAAAATAAGAAAAATTCGCAGGATTATTAAAAATTATC;at%=79;leader;Parent=NZ_CP053951.1_4133993_4134117;ID=fl_4134117
	##gff-version 3; 5 CRISPR(s); strain: Unknown
B.cereus.FDAARGOS_798	NZ_CP053954.1	CRISPRCasFinder	LeftFLANK	253574	253673	.	+	.	25	sequence=AATGGTGAAGTCATCTTTCTCGGTTAAAAATGTATTAGAATTTCATTTTGATAAGTAAAACCGTATTAATGATTTTAACTTAATTACGGTACATGAAATT;at%=75;leader;Parent=NZ_CP053954.1_253674_253781;ID=fl_253674
B.cereus.FDAARGOS_798	NZ_CP053954.1	CRISPRCasFinder	CRISPR	253674	253781	.	+	.	15.4	DR=TATATCAACGATTTTTTAAATATATC;DR_length=26;Number_of_spacers=1;Name=NZ_CP053954.1_253674_253781;ID=NZ_CP053954_Crispr_1;potential_direction=Forward;
B.cereus.FDAARGOS_798	NZ_CP053954.1	CRISPRCasFinder	CRISPRdr	253674	253699	.	+	.	15.4	sequence=TATATCAACGATTTTTTAAATATATC;Parent=NZ_CP053954.1_253674_253781;ID=DR_253674
B.cereus.FDAARGOS_798	NZ_CP053954.1	CRISPRCasFinder	CRISPRspacer	253700	253755	.	+	.	25	sequence=GTTCATTCCTTTCAATATATCAACGATTTTTTAAATATATCGTTCATTCCTTTCAA;Name=spacer_253700_56;Parent=NZ_CP053954.1_253674_253781;ID=sp_253700
B.cereus.FDAARGOS_798	NZ_CP053954.1	CRISPRCasFinder	CRISPRdr	253756	253781	.	+	.	19.2	sequence=TATATCAACGATTTTTCAAATATATC;Parent=NZ_CP053954.1_253674_253781;ID=DR_253756
B.cereus.FDAARGOS_798	NZ_CP053954.1	CRISPRCasFinder	RightFLANK	253782	253881	.	+	.	35	sequence=TATCGTAACTTGCAATATATCAACGATTTTCTTAATATATCGATCTATCGACAAAAAACGACAGACAGGCAACCCCTTTCTCATCAACAAAAAAAGAGCC;at%=65;Parent=NZ_CP053954.1_253674_253781;ID=fl_253781
B.cereus.FDAARGOS_798	NZ_CP053954.1	CRISPRCasFinder	LeftFLANK	1923699	1923798	.	+	.	21	sequence=GATAATTTTTAATAATCCTGCGAATTTTTCTTATTTTTCCGCCATTTGTTAAGAAAAAAATAAATATATAAATTTTTTAGATTCTGCACCAAACATATAT;at%=79;leader;Parent=NZ_CP053954.1_1923799_1923923;ID=fl_1923799
B.cereus.FDAARGOS_798	NZ_CP053954.1	CRISPRCasFinder	CRISPR	1923799	1923923	.	+	.	29.5	DR=CTTAAACAAGCGTTTGATTAATTCTCCATTTTTCTTTCTTAACC;DR_length=44;Number_of_spacers=1;Name=NZ_CP053954.1_1923799_1923923;ID=NZ_CP053954_Crispr_2;potential_direction=Forward;
B.cereus.FDAARGOS_798	NZ_CP053954.1	CRISPRCasFinder	CRISPRdr	1923799	1923842	.	+	.	29.5	sequence=CTTAAACAAGCGTTTGATTAATTCTCCATTTTTCTTTCTTAACC;Parent=NZ_CP053954.1_1923799_1923923;ID=DR_1923799
B.cereus.FDAARGOS_798	NZ_CP053954.1	CRISPRCasFinder	CRISPRspacer	1923843	1923879	.	+	.	40.5	sequence=TTTGAACTACAGGAGTTTCTTCCTACCGAACATACAG;Name=spacer_1923843_37;Parent=NZ_CP053954.1_1923799_1923923;ID=sp_1923843
B.cereus.FDAARGOS_798	NZ_CP053954.1	CRISPRCasFinder	CRISPRdr	1923880	1923923	.	+	.	27.3	sequence=CTTAAACAAACGTTTGATTAATTCTCCATTTTTCTTTCTTAACC;Parent=NZ_CP053954.1_1923799_1923923;ID=DR_1923880
B.cereus.FDAARGOS_798	NZ_CP053954.1	CRISPRCasFinder	RightFLANK	1923924	1924023	.	+	.	35	sequence=ATTGAGTTACATCAGTTTCTTCCTACCGAACATACAGCTTAAACAAACGTTTGATTAAAAAAATAAGAAGCCTCGTTTACAGGCTCCCTCATCATCTATT;at%=65;Parent=NZ_CP053954.1_1923799_1923923;ID=fl_1923923
B.cereus.FDAARGOS_798	NZ_CP053954.1	CRISPRCasFinder	LeftFLANK	2214286	2214385	.	+	.	30	sequence=TATATAAAAATAAAAAAATCAGCTCCCCTAGTGGGAACTGATTTTTTCACTTCATTATTCTTGTGAAGAAGAATCGTTAGATGATTCTGTAGAACCATTT;at%=70;leader;Parent=NZ_CP053954.1_2214386_2214519;ID=fl_2214386
B.cereus.FDAARGOS_798	NZ_CP053954.1	CRISPRCasFinder	CRISPR	2214386	2214519	.	+	.	30.4	DR=GTTGATTTCTCTTCTTTTTGAGA;DR_length=23;Number_of_spacers=2;Name=NZ_CP053954.1_2214386_2214519;ID=NZ_CP053954_Crispr_3;potential_direction=Forward;
B.cereus.FDAARGOS_798	NZ_CP053954.1	CRISPRCasFinder	CRISPRdr	2214386	2214408	.	+	.	34.8	sequence=GTTGATTTTTCTTCTTTCTTCGG;Parent=NZ_CP053954.1_2214386_2214519;ID=DR_2214386
B.cereus.FDAARGOS_798	NZ_CP053954.1	CRISPRCasFinder	CRISPRspacer	2214409	2214439	.	+	.	35.5	sequence=TTCTTCTTTTTTGTCACTAGTTGAACCGCTT;Name=spacer_2214409_31;Parent=NZ_CP053954.1_2214386_2214519;ID=sp_2214409
B.cereus.FDAARGOS_798	NZ_CP053954.1	CRISPRCasFinder	CRISPRdr	2214440	2214462	.	+	.	30.4	sequence=GTTGATTTCTCTTCTTTTTGAGA;Parent=NZ_CP053954.1_2214386_2214519;ID=DR_2214440
B.cereus.FDAARGOS_798	NZ_CP053954.1	CRISPRCasFinder	CRISPRspacer	2214463	2214496	.	+	.	41.2	sequence=CTTGTCTTCTGTTTTACTTTCAGGTTTCGTGCTC;Name=spacer_2214463_34;Parent=NZ_CP053954.1_2214386_2214519;ID=sp_2214463
B.cereus.FDAARGOS_798	NZ_CP053954.1	CRISPRCasFinder	CRISPRdr	2214497	2214519	.	+	.	34.8	sequence=GTTGACTTCTCTTCTTTTTGAGA;Parent=NZ_CP053954.1_2214386_2214519;ID=DR_2214497
B.cereus.FDAARGOS_798	NZ_CP053954.1	CRISPRCasFinder	RightFLANK	2214520	2214619	.	+	.	38	sequence=TTTGTCATCAGCTTTTTTACCAGAAGCATTCGTAGCCTTTGCAGCACCTGCATCAGCTTTAATTTCTGTTACTGATTTATTTAAGTAACGTTCAGGGTTC;at%=62;Parent=NZ_CP053954.1_2214386_2214519;ID=fl_2214519
B.cereus.FDAARGOS_798	NZ_CP053954.1	CRISPRCasFinder	LeftFLANK	3064070	3064169	.	+	.	31	sequence=CCCATTTTTTATCCCACTCTTAACGCATATGAAAATGAAAAAATCGAAAAGGAGCGGAGAAACATGAATTATATAGAAAATAATGGATTGTACTATCGAA;at%=69;leader;Parent=NZ_CP053954.1_3064170_3064242;ID=fl_3064170
B.cereus.FDAARGOS_798	NZ_CP053954.1	CRISPRCasFinder	CRISPR	3064170	3064242	.	+	.	40	DR=ATCATCATCATGGAGGACACAATCA;DR_length=25;Number_of_spacers=1;Name=NZ_CP053954.1_3064170_3064242;ID=NZ_CP053954_Crispr_4;potential_direction=Forward;
B.cereus.FDAARGOS_798	NZ_CP053954.1	CRISPRCasFinder	CRISPRdr	3064170	3064194	.	+	.	40	sequence=ATCATCATCATGGAGGACACAATCA;Parent=NZ_CP053954.1_3064170_3064242;ID=DR_3064170
B.cereus.FDAARGOS_798	NZ_CP053954.1	CRISPRCasFinder	CRISPRspacer	3064195	3064217	.	+	.	52.2	sequence=TGGTGGACATCATCACCATGGAG;Name=spacer_3064195_23;Parent=NZ_CP053954.1_3064170_3064242;ID=sp_3064195
B.cereus.FDAARGOS_798	NZ_CP053954.1	CRISPRCasFinder	CRISPRdr	3064218	3064242	.	+	.	44	sequence=GACACAATCATGGTGGACATCATCA;Parent=NZ_CP053954.1_3064170_3064242;ID=DR_3064218
B.cereus.FDAARGOS_798	NZ_CP053954.1	CRISPRCasFinder	RightFLANK	3064243	3064342	.	+	.	56	sequence=CCATGGAGGACACAATCACTATGATCACCATCATCATCACGGAGGCGGATGGGGCTGGGGTGGTGGTAGTTCATGGGGAGGCGGATTTTTCCCTGGAAGC;at%=44;Parent=NZ_CP053954.1_3064170_3064242;ID=fl_3064242
B.cereus.FDAARGOS_798	NZ_CP053954.1	CRISPRCasFinder	LeftFLANK	3519804	3519903	.	.	.	37	sequence=CAAATGGTTTAAATACACTAAATAGCAAAACAGGTGAAATGCAGATAGGTATAGGGAAATTAGTAGATGGGTCAGGCACAGTAACAGATGGTTTACACGT;at%=63;Parent=NZ_CP053954.1_3519904_3519996;ID=fl_3519904
B.cereus.FDAARGOS_798	NZ_CP053954.1	CRISPRCasFinder	CRISPR	3519904	3519996	.	.	.	37.5	DR=ATTAAATAGCAATGCAGGTATCGG;DR_length=24;Number_of_spacers=1;Name=NZ_CP053954.1_3519904_3519996;ID=NZ_CP053954_Crispr_5;potential_direction=Unknown;
B.cereus.FDAARGOS_798	NZ_CP053954.1	CRISPRCasFinder	CRISPRdr	3519904	3519927	.	.	.	37.5	sequence=ATTAAATAGCAATGCAGGTATCGG;Parent=NZ_CP053954.1_3519904_3519996;ID=DR_3519904
B.cereus.FDAARGOS_798	NZ_CP053954.1	CRISPRCasFinder	CRISPRspacer	3519928	3519972	.	.	.	35.6	sequence=AAAATTAGTAGATGGATCAGGCAAAGTAACAGATGGTTTACATGC;Name=spacer_3519928_45;Parent=NZ_CP053954.1_3519904_3519996;ID=sp_3519928
B.cereus.FDAARGOS_798	NZ_CP053954.1	CRISPRCasFinder	CRISPRdr	3519973	3519996	.	.	.	33.3	sequence=ATTAAATAGCAATGCAGGTATTGG;Parent=NZ_CP053954.1_3519904_3519996;ID=DR_3519973
B.cereus.FDAARGOS_798	NZ_CP053954.1	CRISPRCasFinder	RightFLANK	3519997	3520096	.	.	.	43	sequence=GAAACTAGTAGATGGATCAGGCAAAGTAACAGACGGTTTAAATACGTTAAATAGTAAAACGGGTGAGTTGCGTGATGGATCTGAGAAAGTGACCGGTGGC;at%=57;Parent=NZ_CP053954.1_3519904_3519996;ID=fl_3519996
	##gff-version 3; 4 CRISPR(s); strain: Unknown
B.cereus.FDAARGOS_797	NZ_CP053931.1	CRISPRCasFinder	LeftFLANK	416371	416470	.	.	.	42	sequence=GTGATAGACAAACAGAAAAAACTATCATCATTCCCCCCCCTACACCTGAAAATTCAAAAGTAAAAAAAGGGGGACGGTATGTACATGCAGAGGGGCTTCA;at%=58;Parent=NZ_CP053931.1_416471_416726;ID=fl_416471
B.cereus.FDAARGOS_797	NZ_CP053931.1	CRISPRCasFinder	CRISPR	416471	416726	.	.	.	40	DR=TTCTCATGCGGAAGGTAAACATACA;DR_length=25;Number_of_spacers=3;Name=NZ_CP053931.1_416471_416726;ID=NZ_CP053931_Crispr_1;potential_direction=Unknown;
B.cereus.FDAARGOS_797	NZ_CP053931.1	CRISPRCasFinder	CRISPRdr	416471	416495	.	.	.	52	sequence=CTCTCATGCAGAGGGTACAGCTTCA;Parent=NZ_CP053931.1_416471_416726;ID=DR_416471
B.cereus.FDAARGOS_797	NZ_CP053931.1	CRISPRCasFinder	CRISPRspacer	416496	416533	.	.	.	42.1	sequence=CATGCAGAAGGGCTTCTTACACATGCAAAAGGTTCTTT;Name=spacer_416496_38;Parent=NZ_CP053931.1_416471_416726;ID=sp_416496
B.cereus.FDAARGOS_797	NZ_CP053931.1	CRISPRCasFinder	CRISPRdr	416534	416558	.	.	.	44	sequence=CTCTCATGCAGAAGGATCAAAAACG;Parent=NZ_CP053931.1_416471_416726;ID=DR_416534
B.cereus.FDAARGOS_797	NZ_CP053931.1	CRISPRCasFinder	CRISPRspacer	416559	416617	.	.	.	45.8	sequence=AAAGCAACTGGACATAGTTCCCATAGTGAAGGAAGTGAAACGACAGCAGGTGGCTCTTA;Name=spacer_416559_59;Parent=NZ_CP053931.1_416471_416726;ID=sp_416559
B.cereus.FDAARGOS_797	NZ_CP053931.1	CRISPRCasFinder	CRISPRdr	416618	416642	.	.	.	40	sequence=TTCTCATGCGGAAGGTAAACATACA;Parent=NZ_CP053931.1_416471_416726;ID=DR_416618
B.cereus.FDAARGOS_797	NZ_CP053931.1	CRISPRCasFinder	CRISPRspacer	416643	416701	.	.	.	52.5	sequence=ATCGCTTTAGGCGAAGCAGCACATGCAGAAGGAACCGCGACTATCGCTAACGGATTCTC;Name=spacer_416643_59;Parent=NZ_CP053931.1_416471_416726;ID=sp_416643
B.cereus.FDAARGOS_797	NZ_CP053931.1	CRISPRCasFinder	CRISPRdr	416702	416726	.	.	.	40	sequence=TTCTCATGCGGAAGGTAATCATACA;Parent=NZ_CP053931.1_416471_416726;ID=DR_416702
B.cereus.FDAARGOS_797	NZ_CP053931.1	CRISPRCasFinder	RightFLANK	416727	416826	.	.	.	44	sequence=TCAACAGCTCACTTTGCAGGTAGCCATATTATGGGGCGCTTCGGTACAGCAGAAGAATCTTATTCTTGGTTTATTGCAAACGGCACAAATGAAACCGATC;at%=56;Parent=NZ_CP053931.1_416471_416726;ID=fl_416726
B.cereus.FDAARGOS_797	NZ_CP053931.1	CRISPRCasFinder	LeftFLANK	2260796	2260895	.	-	.	33	sequence=ATCGAACGATTTTACAGTATAGTAATGAGATTTGGGGTATTGGTAATACAGTTACACAAATTTAAAGAGATTGCTAGGCCGGAAAAGGCTATATGAAATT;at%=67;Parent=NZ_CP053931.1_2260896_2261002;ID=fl_2260896
B.cereus.FDAARGOS_797	NZ_CP053931.1	CRISPRCasFinder	CRISPR	2260896	2261002	.	-	.	26.9	DR=TATATCGGCGATTTTTAAGATATATC;DR_length=26;Number_of_spacers=1;Name=NZ_CP053931.1_2260896_2261002;ID=NZ_CP053931_Crispr_2;potential_direction=Reverse;
B.cereus.FDAARGOS_797	NZ_CP053931.1	CRISPRCasFinder	CRISPRdr	2260896	2260921	.	-	.	26.9	sequence=TATATCGGCGATTTTTAAGATATATC;Parent=NZ_CP053931.1_2260896_2261002;ID=DR_2260896
B.cereus.FDAARGOS_797	NZ_CP053931.1	CRISPRCasFinder	CRISPRspacer	2260922	2260976	.	-	.	32.7	sequence=AGCGATTCTTAACTTTTATCGGCGATTTTCACATTTTATCGACCGATACTTAAAA;Name=spacer_2260922_55;Parent=NZ_CP053931.1_2260896_2261002;ID=sp_2260922
B.cereus.FDAARGOS_797	NZ_CP053931.1	CRISPRCasFinder	CRISPRdr	2260977	2261002	.	-	.	23.1	sequence=TATATCAGCGATTTTTAAGATATATC;Parent=NZ_CP053931.1_2260896_2261002;ID=DR_2260977
B.cereus.FDAARGOS_797	NZ_CP053931.1	CRISPRCasFinder	RightFLANK	2261003	2261102	.	-	.	31	sequence=GATTTACCGACAAAAAATGACACTGATAAATAAACCGAGCTTAAACTTATTAAGCTCGGTTTTCTTTTTTTGCTTAAGAAAGAAATGGGATAGCAGTATA;at%=69;leader;Parent=NZ_CP053931.1_2260896_2261002;ID=fl_2261002
B.cereus.FDAARGOS_797	NZ_CP053931.1	CRISPRCasFinder	LeftFLANK	2436723	2436822	.	-	.	46	sequence=TGCATTGGCGATGTAACGCATTGTGATCTTCGCCAATTGCCGAGTACTTCTAGATCCAGCGCATCAAGTGGCCATCATTGTCGATTTTTGTTGGTAAGTC;at%=54;Parent=NZ_CP053931.1_2436823_2436930;ID=fl_2436823
B.cereus.FDAARGOS_797	NZ_CP053931.1	CRISPRCasFinder	CRISPR	2436823	2436930	.	-	.	19.2	DR=GATATATTTAAAAAATCGCTGATATA;DR_length=26;Number_of_spacers=1;Name=NZ_CP053931.1_2436823_2436930;ID=NZ_CP053931_Crispr_3;potential_direction=Reverse;
B.cereus.FDAARGOS_797	NZ_CP053931.1	CRISPRCasFinder	CRISPRdr	2436823	2436848	.	-	.	23.1	sequence=GATATATTCAAAAAATCGCTGATATA;Parent=NZ_CP053931.1_2436823_2436930;ID=DR_2436823
B.cereus.FDAARGOS_797	NZ_CP053931.1	CRISPRCasFinder	CRISPRspacer	2436849	2436904	.	-	.	33.9	sequence=TTTCGAGTTGTGGTCGATATATTTAAAAAATCGCTGATATATTTCGAGTTGTGGTC;Name=spacer_2436849_56;Parent=NZ_CP053931.1_2436823_2436930;ID=sp_2436849
B.cereus.FDAARGOS_797	NZ_CP053931.1	CRISPRCasFinder	CRISPRdr	2436905	2436930	.	-	.	19.2	sequence=GATATATTTAAAAAATCGCTGATATA;Parent=NZ_CP053931.1_2436823_2436930;ID=DR_2436905
B.cereus.FDAARGOS_797	NZ_CP053931.1	CRISPRCasFinder	RightFLANK	2436931	2437030	.	-	.	28	sequence=TTTCGAGTTGCGGTTGATATATTCAAAAAATCGCTGATATAAATTTCAATTACTATCTAGCGTACTGCTTAAAATAAGATTTCTACTTATGAAACATCTA;at%=72;leader;Parent=NZ_CP053931.1_2436823_2436930;ID=fl_2436930
B.cereus.FDAARGOS_797	NZ_CP053931.1	CRISPRCasFinder	LeftFLANK	3619157	3619256	.	.	.	27	sequence=TATCATTTTTTTCCGTTGTGTTCTTAGCTCTAAGTACACATGTATATTTTTACTTTGATTTTAGAAAACAAGGTATTACTTCGGGACATTTAAAAGAATT;at%=73;Parent=NZ_CP053931.1_3619257_3619358;ID=fl_3619257
B.cereus.FDAARGOS_797	NZ_CP053931.1	CRISPRCasFinder	CRISPR	3619257	3619358	.	.	.	25	DR=ACATTCTCAAAAGAAACCTAAATT;DR_length=24;Number_of_spacers=1;Name=NZ_CP053931.1_3619257_3619358;ID=NZ_CP053931_Crispr_4;potential_direction=Unknown;
B.cereus.FDAARGOS_797	NZ_CP053931.1	CRISPRCasFinder	CRISPRdr	3619257	3619280	.	.	.	25	sequence=ACATTCTCAAAAGAAACCTAAATT;Parent=NZ_CP053931.1_3619257_3619358;ID=DR_3619257
B.cereus.FDAARGOS_797	NZ_CP053931.1	CRISPRCasFinder	CRISPRspacer	3619281	3619334	.	.	.	48.1	sequence=GTCAAGGAAGGAAAGGAGACAATCCACGGCTACTTCGGGGCATGTAAATATACC;Name=spacer_3619281_54;Parent=NZ_CP053931.1_3619257_3619358;ID=sp_3619281
B.cereus.FDAARGOS_797	NZ_CP053931.1	CRISPRCasFinder	CRISPRdr	3619335	3619358	.	.	.	29.2	sequence=ACATTCTCAAAAGAAACCTAAACT;Parent=NZ_CP053931.1_3619257_3619358;ID=DR_3619335
B.cereus.FDAARGOS_797	NZ_CP053931.1	CRISPRCasFinder	RightFLANK	3619359	3619458	.	.	.	27	sequence=TACAAGAACGGATATACGAAATTAAGAATTTGTAGTTAAGTAAAGCCTAGACTTACGTAAATATCATGTCAAATGACAATAGAATTTTATCTTGTATGAA;at%=73;Parent=NZ_CP053931.1_3619257_3619358;ID=fl_3619358
B.cereus.FDAARGOS_797	NZ_CP053930.1	CRISPRCasFinder	LeftFLANK	75654	75753	.	.	.	31	sequence=CGTTACATAATACATTAATTTGCTGGTAAAAAAGCAGGATGTTGTTGATATACAAGGGATTGTCACAATATTCGTTATTAATCATCTATCTATTATCGGG;at%=69;Parent=NZ_CP053930.1_75754_75983;ID=fl_75754
B.cereus.FDAARGOS_797	NZ_CP053930.1	CRISPRCasFinder	CRISPR	75754	75983	.	.	.	20	DR=GTTAAAACATAACAATAGATGTATTGAAAT;DR_length=30;Number_of_spacers=3;Name=NZ_CP053930.1_75754_75983;ID=NZ_CP053930_Crispr_1;potential_direction=Unknown;
B.cereus.FDAARGOS_797	NZ_CP053930.1	CRISPRCasFinder	CRISPRdr	75754	75783	.	.	.	20	sequence=GTTAAAACATAACAATAGATGTATTGAAAT;Parent=NZ_CP053930.1_75754_75983;ID=DR_75754
B.cereus.FDAARGOS_797	NZ_CP053930.1	CRISPRCasFinder	CRISPRspacer	75784	75819	.	.	.	44.4	sequence=TGATCCACCTCTACAATGTGATAACGGCCATTATCC;Name=spacer_75784_36;Parent=NZ_CP053930.1_75754_75983;ID=sp_75784
B.cereus.FDAARGOS_797	NZ_CP053930.1	CRISPRCasFinder	CRISPRdr	75820	75849	.	.	.	20	sequence=GTTAAAACATAACAATAGATGTATTGAAAT;Parent=NZ_CP053930.1_75754_75983;ID=DR_75820
B.cereus.FDAARGOS_797	NZ_CP053930.1	CRISPRCasFinder	CRISPRspacer	75850	75885	.	.	.	33.3	sequence=TTAAGTCATTATATGACACCGTATGCTATGTGGATT;Name=spacer_75850_36;Parent=NZ_CP053930.1_75754_75983;ID=sp_75850
B.cereus.FDAARGOS_797	NZ_CP053930.1	CRISPRCasFinder	CRISPRdr	75886	75915	.	.	.	23.3	sequence=GTTAAAACAGAACAATAGATGTATTGAAAT;Parent=NZ_CP053930.1_75754_75983;ID=DR_75886
B.cereus.FDAARGOS_797	NZ_CP053930.1	CRISPRCasFinder	CRISPRspacer	75916	75952	.	.	.	32.4	sequence=CAAACAAGATTACAACTATTGAACAATGTCGTCAATC;Name=spacer_75916_37;Parent=NZ_CP053930.1_75754_75983;ID=sp_75916
B.cereus.FDAARGOS_797	NZ_CP053930.1	CRISPRCasFinder	CRISPRdr	75953	75982	.	.	.	20	sequence=GTTAAAACAGAACAATAGATGTATTTAAAA;Parent=NZ_CP053930.1_75754_75983;ID=DR_75953
B.cereus.FDAARGOS_797	NZ_CP053930.1	CRISPRCasFinder	RightFLANK	75984	76083	.	.	.	31	sequence=GATAACAAATCATTAAGAAACCCTGGTTGCAAGAGTGTAAATTATTAAATTTTTGGTGAATTTCCACGCCATAAATGGAGAAGTAATACAAGGTGAATTT;at%=69;Parent=NZ_CP053930.1_75754_75983;ID=fl_75983
B.cereus.FDAARGOS_797	NZ_CP053930.1	CRISPRCasFinder	LeftFLANK	76178	76277	.	-	.	30	sequence=CGTTACATAATACATTAATTTGCTGGTAAAAAAGCAGAATATTGTTGATATACAAGGGGTCATCGCAAAATTCATTGTTAATCATCCATATATTATTGGG;at%=70;Parent=NZ_CP053930.1_76278_76572;ID=fl_76278
B.cereus.FDAARGOS_797	NZ_CP053930.1	CRISPRCasFinder	CRISPR	76278	76572	.	-	.	20	DR=GTTAAAACATAACAATAGATGTATTGAAAT;DR_length=30;Number_of_spacers=4;Name=NZ_CP053930.1_76278_76572;ID=NZ_CP053930_Crispr_2;potential_direction=Reverse;
B.cereus.FDAARGOS_797	NZ_CP053930.1	CRISPRCasFinder	CRISPRdr	76278	76307	.	-	.	20	sequence=GTTAAAACATAACAATAGATGTATTGAAAT;Parent=NZ_CP053930.1_76278_76572;ID=DR_76278
B.cereus.FDAARGOS_797	NZ_CP053930.1	CRISPRCasFinder	CRISPRspacer	76308	76344	.	-	.	35.1	sequence=TGTATAGCGACAGATAATTCATTCGTCTCAGTATTTC;Name=spacer_76308_37;Parent=NZ_CP053930.1_76278_76572;ID=sp_76308
B.cereus.FDAARGOS_797	NZ_CP053930.1	CRISPRCasFinder	CRISPRdr	76345	76374	.	-	.	20	sequence=GTTAAAACATAACAATAGATGTATTGAAAT;Parent=NZ_CP053930.1_76278_76572;ID=DR_76345
B.cereus.FDAARGOS_797	NZ_CP053930.1	CRISPRCasFinder	CRISPRspacer	76375	76408	.	-	.	29.4	sequence=ATGTATTGTTTTTATAAGGCGATAAGAGAAACTG;Name=spacer_76375_34;Parent=NZ_CP053930.1_76278_76572;ID=sp_76375
B.cereus.FDAARGOS_797	NZ_CP053930.1	CRISPRCasFinder	CRISPRdr	76409	76438	.	-	.	20	sequence=GTTAAAACATAACAATAGATGTATTGAAAT;Parent=NZ_CP053930.1_76278_76572;ID=DR_76409
B.cereus.FDAARGOS_797	NZ_CP053930.1	CRISPRCasFinder	CRISPRspacer	76439	76475	.	-	.	29.7	sequence=TATTACCCACAATATATTTTGCTCCTTTCTATTCCTT;Name=spacer_76439_37;Parent=NZ_CP053930.1_76278_76572;ID=sp_76439
B.cereus.FDAARGOS_797	NZ_CP053930.1	CRISPRCasFinder	CRISPRdr	76476	76505	.	-	.	20	sequence=GTTAAAACAAAACAATAGATGTATTGAAAT;Parent=NZ_CP053930.1_76278_76572;ID=DR_76476
B.cereus.FDAARGOS_797	NZ_CP053930.1	CRISPRCasFinder	CRISPRspacer	76506	76542	.	-	.	51.4	sequence=TGGGGAGACGCTCGGCACTTCACAAAATCATTGCGAA;Name=spacer_76506_37;Parent=NZ_CP053930.1_76278_76572;ID=sp_76506
B.cereus.FDAARGOS_797	NZ_CP053930.1	CRISPRCasFinder	CRISPRdr	76543	76572	.	-	.	30	sequence=GTTTAAACAACACGATAGATATATAGGAGT;Parent=NZ_CP053930.1_76278_76572;ID=DR_76543
B.cereus.FDAARGOS_797	NZ_CP053930.1	CRISPRCasFinder	RightFLANK	76573	76672	.	-	.	27	sequence=CTCATTGAACTTTGATTCGATTTGTATATAAATAGAGTAAATGTTATTATATAAGTAATCCAATACTGAAAAAATCATATTGCAAAAGGACACACCTACG;at%=73;leader;Parent=NZ_CP053930.1_76278_76572;ID=fl_76572
	##gff-version 3; 2 CRISPR(s); strain: Unknown
B.cereus.FDAARGOS_781	NZ_CP053991.1	CRISPRCasFinder	LeftFLANK	717107	717206	.	.	.	44	sequence=GATCGGTTTCATTTGTGCCGTTTGCAATAAACCAAGAATAAGATTCTTCTGCTGTACCGAAGCGCCCCATAATATGGCTACCTGCAAAGTGAGCTGTTGA;at%=56;Parent=NZ_CP053991.1_717207_717315;ID=fl_717207
B.cereus.FDAARGOS_781	NZ_CP053991.1	CRISPRCasFinder	CRISPR	717207	717315	.	.	.	40	DR=TGTATGATTACCTTCCGCATGAGAA;DR_length=25;Number_of_spacers=1;Name=NZ_CP053991.1_717207_717315;ID=NZ_CP053991_Crispr_1;potential_direction=Unknown;
B.cereus.FDAARGOS_781	NZ_CP053991.1	CRISPRCasFinder	CRISPRdr	717207	717231	.	.	.	40	sequence=TGTATGATTACCTTCCGCATGAGAA;Parent=NZ_CP053991.1_717207_717315;ID=DR_717207
B.cereus.FDAARGOS_781	NZ_CP053991.1	CRISPRCasFinder	CRISPRspacer	717232	717290	.	.	.	52.5	sequence=GAGAATCCGTTAGCGATAGTCGCGGTTCCTTCTGCATGTGCTGCTTCGCCTAAAGCGAT;Name=spacer_717232_59;Parent=NZ_CP053991.1_717207_717315;ID=sp_717232
B.cereus.FDAARGOS_781	NZ_CP053991.1	CRISPRCasFinder	CRISPRdr	717291	717315	.	.	.	40	sequence=TGTATGTTTACCTTCCGCATGAGAA;Parent=NZ_CP053991.1_717207_717315;ID=DR_717291
B.cereus.FDAARGOS_781	NZ_CP053991.1	CRISPRCasFinder	RightFLANK	717316	717415	.	.	.	44	sequence=TAAGAGCCACCTGCTGTCGTTTCACTTCCTTCACTATGGGAACTATGTCCAGTTGCTTTCGTTTTTGATCCTTCGGCATGAGAGAAAGAACCTTTTGCAT;at%=56;Parent=NZ_CP053991.1_717207_717315;ID=fl_717315
B.cereus.FDAARGOS_781	NZ_CP053991.1	CRISPRCasFinder	LeftFLANK	2872727	2872826	.	+	.	23	sequence=ATTCATACAAGATAAAATTCTATTGTCATTTGACATGATATTTACGTAAATCTAAGTTTTACTTAATTACAAATTCTTAATTTCGTATATCCGTTCTTGT;at%=77;leader;Parent=NZ_CP053991.1_2872827_2872929;ID=fl_2872827
B.cereus.FDAARGOS_781	NZ_CP053991.1	CRISPRCasFinder	CRISPR	2872827	2872929	.	+	.	28	DR=AAGTTTAGGTTTCTTTTGAGAATGT;DR_length=25;Number_of_spacers=1;Name=NZ_CP053991.1_2872827_2872929;ID=NZ_CP053991_Crispr_2;potential_direction=Forward;
B.cereus.FDAARGOS_781	NZ_CP053991.1	CRISPRCasFinder	CRISPRdr	2872827	2872851	.	+	.	28	sequence=AAGTTTAGGTTTCTTTTGAGAATGT;Parent=NZ_CP053991.1_2872827_2872929;ID=DR_2872827
B.cereus.FDAARGOS_781	NZ_CP053991.1	CRISPRCasFinder	CRISPRspacer	2872852	2872904	.	+	.	47.2	sequence=GGTATATTTACATGCCCCGAAGTAGCCGTGGATTGTCTCCTTTCCTTCCTTGA;Name=spacer_2872852_53;Parent=NZ_CP053991.1_2872827_2872929;ID=sp_2872852
B.cereus.FDAARGOS_781	NZ_CP053991.1	CRISPRCasFinder	CRISPRdr	2872905	2872929	.	+	.	28	sequence=CAATTTAGGTTTCTTTTGAGAATGT;Parent=NZ_CP053991.1_2872827_2872929;ID=DR_2872905
B.cereus.FDAARGOS_781	NZ_CP053991.1	CRISPRCasFinder	RightFLANK	2872930	2873029	.	+	.	26	sequence=AATTCTTTTAAATGTTCCGAAGTAATACCTTGTTTTCTAAAATCAAAGTAAAAATATACATGTGTACTTAGAGCTAAGAACACAACGGAAAAAAATGATA;at%=74;Parent=NZ_CP053991.1_2872827_2872929;ID=fl_2872929
B.cereus.FDAARGOS_781	NZ_CP053992.1	CRISPRCasFinder	LeftFLANK	189871	189970	.	+	.	32	sequence=TAAATACACTGATTTTTTGCTTAACGACTAGAAACTTGTTACTTTAGGTCACAACTAAAATACGCCAGCTGCTTCTTAATTGAAACTGAATAGCTTTATC;at%=68;leader;Parent=NZ_CP053992.1_189971_190118;ID=fl_189971
B.cereus.FDAARGOS_781	NZ_CP053992.1	CRISPRCasFinder	CRISPR	189971	190118	.	+	.	24.2	DR=ATGGCTATAAGCTTTTATTTCAAATTTTATAGC;DR_length=33;Number_of_spacers=1;Name=NZ_CP053992.1_189971_190118;ID=NZ_CP053992_Crispr_1;potential_direction=Forward;
B.cereus.FDAARGOS_781	NZ_CP053992.1	CRISPRCasFinder	CRISPRdr	189971	190003	.	+	.	33.3	sequence=ATGGCTACTACTTCTTATTTGAAACTATGTAGC;Parent=NZ_CP053992.1_189971_190118;ID=DR_189971
B.cereus.FDAARGOS_781	NZ_CP053992.1	CRISPRCasFinder	CRISPRspacer	190004	190085	.	+	.	26.8	sequence=CTTATTATGGCTATAAGCTTTTATTTCAAATTTTATAGCTTTATCACGGCTATTACTTCTTATTTGAAACTATAGCCTTATC;Name=spacer_190004_82;Parent=NZ_CP053992.1_189971_190118;ID=sp_190004
B.cereus.FDAARGOS_781	NZ_CP053992.1	CRISPRCasFinder	CRISPRdr	190086	190118	.	+	.	27.3	sequence=ATGGCTATAAGCTCTTATTTCAAATTTTATAGC;Parent=NZ_CP053992.1_189971_190118;ID=DR_190086
B.cereus.FDAARGOS_781	NZ_CP053992.1	CRISPRCasFinder	RightFLANK	190119	190218	.	+	.	33	sequence=CATATCGCGGCTACTACTTCTTACTTGAAACTGTATAGCCTTCTCATGGCTATTACTTCTTACTTTTAATAATGAATAGCTATATAATGGCTACAATTTC;at%=67;Parent=NZ_CP053992.1_189971_190118;ID=fl_190118
	##gff-version 3; 4 CRISPR(s); strain: Unknown
B.cereus.FDAARGOS_780	NZ_CP053997.1	CRISPRCasFinder	LeftFLANK	673089	673188	.	+	.	22	sequence=AATCGACAAATTTAGAATATAAAACCTTTATTGTCTCTGCTCTATTCTCATGTAACTTATTAAATATAATATGATGTTTATTTTCTAATTTTTGCAATTC;at%=78;leader;Parent=NZ_CP053997.1_673189_673316;ID=fl_673189
B.cereus.FDAARGOS_780	NZ_CP053997.1	CRISPRCasFinder	CRISPR	673189	673316	.	+	.	20.7	DR=CGTTTTATGATCTTCTAATTGTTTATTTA;DR_length=29;Number_of_spacers=1;Name=NZ_CP053997.1_673189_673316;ID=NZ_CP053997_Crispr_1;potential_direction=Forward;
B.cereus.FDAARGOS_780	NZ_CP053997.1	CRISPRCasFinder	CRISPRdr	673189	673217	.	+	.	31	sequence=AGATTTATGTTCATCTATCTGTCTCGTTA;Parent=NZ_CP053997.1_673189_673316;ID=DR_673189
B.cereus.FDAARGOS_780	NZ_CP053997.1	CRISPRCasFinder	CRISPRspacer	673218	673287	.	+	.	24.3	sequence=AAATCGTTTTATGATCTTCTAATTGTTTATTTACCATCAACTGATTTTCAGATATCTGTTTATTTAAAGC;Name=spacer_673218_70;Parent=NZ_CP053997.1_673189_673316;ID=sp_673218
B.cereus.FDAARGOS_780	NZ_CP053997.1	CRISPRCasFinder	CRISPRdr	673288	673316	.	+	.	20.7	sequence=CGTTTTATGATCTTCTAATTGTTTATTTA;Parent=NZ_CP053997.1_673189_673316;ID=DR_673288
B.cereus.FDAARGOS_780	NZ_CP053997.1	CRISPRCasFinder	RightFLANK	673317	673416	.	+	.	38	sequence=AAACATGAGCAAATAATGTTTTAAATAGGTAACCGATTATCCCCGTTAGCGCTGCGGTGCCTACAGTAAATATCCCTAAACTTTGAATCCATTTTAACCC;at%=62;Parent=NZ_CP053997.1_673189_673316;ID=fl_673316
B.cereus.FDAARGOS_780	NZ_CP053997.1	CRISPRCasFinder	LeftFLANK	1960378	1960477	.	.	.	38	sequence=GTGATAATCAAACAGAAAAGACTATCATAATTCAAACCCCTACACCTGAAAATACAAAAGTAAAAAAAGGAGGGCGTTATGCACATGCAGAGGGGCTTCA;at%=62;Parent=NZ_CP053997.1_1960478_1960733;ID=fl_1960478
B.cereus.FDAARGOS_780	NZ_CP053997.1	CRISPRCasFinder	CRISPR	1960478	1960733	.	.	.	40	DR=TTCTCATGCGGAAGGTAAACATACA;DR_length=25;Number_of_spacers=3;Name=NZ_CP053997.1_1960478_1960733;ID=NZ_CP053997_Crispr_2;potential_direction=Unknown;
B.cereus.FDAARGOS_780	NZ_CP053997.1	CRISPRCasFinder	CRISPRdr	1960478	1960502	.	.	.	48	sequence=CTCTAATGCAGAGGGTACAGCTTCA;Parent=NZ_CP053997.1_1960478_1960733;ID=DR_1960478
B.cereus.FDAARGOS_780	NZ_CP053997.1	CRISPRCasFinder	CRISPRspacer	1960503	1960540	.	.	.	42.1	sequence=CATGCAGAAGGGCTTCTTACACATGCAAAAGGTTCTTT;Name=spacer_1960503_38;Parent=NZ_CP053997.1_1960478_1960733;ID=sp_1960503
B.cereus.FDAARGOS_780	NZ_CP053997.1	CRISPRCasFinder	CRISPRdr	1960541	1960565	.	.	.	48	sequence=CTCTCATGCCGAAGGATCAAAAACG;Parent=NZ_CP053997.1_1960478_1960733;ID=DR_1960541
B.cereus.FDAARGOS_780	NZ_CP053997.1	CRISPRCasFinder	CRISPRspacer	1960566	1960624	.	.	.	45.8	sequence=AAAGCAACTGGACATAGTTCCCATAGTGAAGGAAGTGAAACGACAGCAGGTGGCTCTTA;Name=spacer_1960566_59;Parent=NZ_CP053997.1_1960478_1960733;ID=sp_1960566
B.cereus.FDAARGOS_780	NZ_CP053997.1	CRISPRCasFinder	CRISPRdr	1960625	1960649	.	.	.	40	sequence=TTCTCATGCGGAAGGTAAACATACA;Parent=NZ_CP053997.1_1960478_1960733;ID=DR_1960625
B.cereus.FDAARGOS_780	NZ_CP053997.1	CRISPRCasFinder	CRISPRspacer	1960650	1960708	.	.	.	52.5	sequence=ATCGCTTTAGGCGAAGCAGCACATGCAGAAGGAACCGCGACTATCGCTAACGGATTCTC;Name=spacer_1960650_59;Parent=NZ_CP053997.1_1960478_1960733;ID=sp_1960650
B.cereus.FDAARGOS_780	NZ_CP053997.1	CRISPRCasFinder	CRISPRdr	1960709	1960733	.	.	.	40	sequence=TTCTCATGCGGAAGGTAATCATACA;Parent=NZ_CP053997.1_1960478_1960733;ID=DR_1960709
B.cereus.FDAARGOS_780	NZ_CP053997.1	CRISPRCasFinder	RightFLANK	1960734	1960833	.	.	.	44	sequence=TCAACAGCTCACTTTGCAGGTAGCCATATTATGGGGCGCTTCGGTACAGCAGAAGAATCTTATTCTTGGTTTATTGCAAACGGCACAAATGAAACCGATC;at%=56;Parent=NZ_CP053997.1_1960478_1960733;ID=fl_1960733
B.cereus.FDAARGOS_780	NZ_CP053997.1	CRISPRCasFinder	LeftFLANK	3365453	3365552	.	.	.	52	sequence=GAGAAGGAATAGAAGAAGTAACGGAAGAGGAAAAGGTCAAAGCGAAAGCGAAGGCAGCGGCAGCCGCGAAAGCAAAAGCAGCGGCGTTAGCGAAGCAGAA;at%=48;Parent=NZ_CP053997.1_3365553_3365650;ID=fl_3365553
B.cereus.FDAARGOS_780	NZ_CP053997.1	CRISPRCasFinder	CRISPR	3365553	3365650	.	.	.	42.3	DR=AGAAGAAGTAACGGAAGAGGAAAAGG;DR_length=26;Number_of_spacers=1;Name=NZ_CP053997.1_3365553_3365650;ID=NZ_CP053997_Crispr_3;potential_direction=Unknown;
B.cereus.FDAARGOS_780	NZ_CP053997.1	CRISPRCasFinder	CRISPRdr	3365553	3365578	.	.	.	38.5	sequence=AAGAGAAGGAATAGAAGAAGTAACGG;Parent=NZ_CP053997.1_3365553_3365650;ID=DR_3365553
B.cereus.FDAARGOS_780	NZ_CP053997.1	CRISPRCasFinder	CRISPRspacer	3365579	3365624	.	.	.	47.8	sequence=AAGAGGAAAAGGTCAAAGCAAAAGCAGCGGCGTTAGCGAAGCAGAA;Name=spacer_3365579_46;Parent=NZ_CP053997.1_3365553_3365650;ID=sp_3365579
B.cereus.FDAARGOS_780	NZ_CP053997.1	CRISPRCasFinder	CRISPRdr	3365625	3365650	.	.	.	42.3	sequence=AAGAGAAGGAACAGAAGAAGTAACGG;Parent=NZ_CP053997.1_3365553_3365650;ID=DR_3365625
B.cereus.FDAARGOS_780	NZ_CP053997.1	CRISPRCasFinder	RightFLANK	3365651	3365750	.	.	.	51	sequence=AAGAAGAAAAGGCGAAAGCGAAAGCGAAGGCAGTCGCAGCCGCGAAAGCAAAAGCAGCAGCGTTAGCGAAGCAGAAAGCATCGCAAGGTAATGGAGATTC;at%=49;Parent=NZ_CP053997.1_3365553_3365650;ID=fl_3365650
B.cereus.FDAARGOS_780	NZ_CP053997.1	CRISPRCasFinder	LeftFLANK	5075940	5076039	.	-	.	26	sequence=TATCATTTTTTTCCGTTGTGTTCTTAGCTCTAAGTACACATGTATATTTTTACTTTGATTTTAGAAAACAAGGTATTACTTCGGAACATTTAAAAGAATT;at%=74;Parent=NZ_CP053997.1_5076040_5076141;ID=fl_5076040
B.cereus.FDAARGOS_780	NZ_CP053997.1	CRISPRCasFinder	CRISPR	5076040	5076141	.	-	.	25	DR=ACATTCTCAAAAGAAACCTAAATT;DR_length=24;Number_of_spacers=1;Name=NZ_CP053997.1_5076040_5076141;ID=NZ_CP053997_Crispr_4;potential_direction=Reverse;
B.cereus.FDAARGOS_780	NZ_CP053997.1	CRISPRCasFinder	CRISPRdr	5076040	5076063	.	-	.	25	sequence=ACATTCTCAAAAGAAACCTAAATT;Parent=NZ_CP053997.1_5076040_5076141;ID=DR_5076040
B.cereus.FDAARGOS_780	NZ_CP053997.1	CRISPRCasFinder	CRISPRspacer	5076064	5076117	.	-	.	48.1	sequence=GTCAAGGAAGGAAAGGAGACAATCCACGGCTACTTCGGGGCATGTAAATATACC;Name=spacer_5076064_54;Parent=NZ_CP053997.1_5076040_5076141;ID=sp_5076064
B.cereus.FDAARGOS_780	NZ_CP053997.1	CRISPRCasFinder	CRISPRdr	5076118	5076141	.	-	.	29.2	sequence=ACATTCTCAAAAGAAACCTAAACT;Parent=NZ_CP053997.1_5076040_5076141;ID=DR_5076118
B.cereus.FDAARGOS_780	NZ_CP053997.1	CRISPRCasFinder	RightFLANK	5076142	5076241	.	-	.	23	sequence=TACAAGAACGGATATACGAAATTAAGAATTTGTAATTAAGTAAAACTTAGATTTACGTAAATATCATGTCAAATGACAATAGAATTTTATCTTGTATGAA;at%=77;leader;Parent=NZ_CP053997.1_5076040_5076141;ID=fl_5076141
B.cereus.FDAARGOS_780	NZ_CP053994.1	CRISPRCasFinder	LeftFLANK	206855	206954	.	+	.	32	sequence=TAAATACACTGATTTTTTGCTTAACGACTAGAAACTTGTTACTTTAGGTCACAACTAAAATACGCCAGCTGCTTCTTAATTGAAACTGAATAGCTTTATC;at%=68;leader;Parent=NZ_CP053994.1_206955_207102;ID=fl_206955
B.cereus.FDAARGOS_780	NZ_CP053994.1	CRISPRCasFinder	CRISPR	206955	207102	.	+	.	24.2	DR=ATGGCTATAAGCTTTTATTTCAAATTTTATAGC;DR_length=33;Number_of_spacers=1;Name=NZ_CP053994.1_206955_207102;ID=NZ_CP053994_Crispr_1;potential_direction=Forward;
B.cereus.FDAARGOS_780	NZ_CP053994.1	CRISPRCasFinder	CRISPRdr	206955	206987	.	+	.	33.3	sequence=ATGGCTACTACTTCTTATTTGAAACTATGTAGC;Parent=NZ_CP053994.1_206955_207102;ID=DR_206955
B.cereus.FDAARGOS_780	NZ_CP053994.1	CRISPRCasFinder	CRISPRspacer	206988	207069	.	+	.	26.8	sequence=CTTATTATGGCTATAAGCTTTTATTTCAAATTTTATAGCTTTATCACGGCTATTACTTCTTATTTGAAACTATAGCCTTATC;Name=spacer_206988_82;Parent=NZ_CP053994.1_206955_207102;ID=sp_206988
B.cereus.FDAARGOS_780	NZ_CP053994.1	CRISPRCasFinder	CRISPRdr	207070	207102	.	+	.	27.3	sequence=ATGGCTATAAGCTCTTATTTCAAATTTTATAGC;Parent=NZ_CP053994.1_206955_207102;ID=DR_207070
B.cereus.FDAARGOS_780	NZ_CP053994.1	CRISPRCasFinder	RightFLANK	207103	207202	.	+	.	33	sequence=CATATCGCGGCTACTACTTCTTACTTGAAACTGTATAGCCTTCTCATGGCTATTACTTCTTACTTTTAATAATGAATAGCTATATAATGGCTACAATTTC;at%=67;Parent=NZ_CP053994.1_206955_207102;ID=fl_207102
	##gff-version 3; 4 CRISPR(s); strain: Unknown
B.cereus.DLOU-Weihai	NZ_CP040342.1	CRISPRCasFinder	LeftFLANK	1379854	1379953	.	-	.	40	sequence=GGCTGTGAACCCTGAACGTTACTTAAATAAATCAGTAACAGAAATTAAAGCTGATGCAGGTGCTGCAAAGGCTACGAATGCTTCTGGTAAAAAAGCTGAT;at%=60;Parent=NZ_CP040342.1_1379954_1380087;ID=fl_1379954
B.cereus.DLOU-Weihai	NZ_CP040342.1	CRISPRCasFinder	CRISPR	1379954	1380087	.	-	.	30.4	DR=GACAAATCTCAAAAAGAAGAGAA;DR_length=23;Number_of_spacers=2;Name=NZ_CP040342.1_1379954_1380087;ID=NZ_CP040342_Crispr_1;potential_direction=Reverse;
B.cereus.DLOU-Weihai	NZ_CP040342.1	CRISPRCasFinder	CRISPRdr	1379954	1379976	.	-	.	30.4	sequence=GACAAATCTCAAAAAGAAGAGAA;Parent=NZ_CP040342.1_1379954_1380087;ID=DR_1379954
B.cereus.DLOU-Weihai	NZ_CP040342.1	CRISPRCasFinder	CRISPRspacer	1379977	1380010	.	-	.	41.2	sequence=GTCAACGAGCACGAAACCAGAAAGTAAAACAGAA;Name=spacer_1379977_34;Parent=NZ_CP040342.1_1379954_1380087;ID=sp_1379977
B.cereus.DLOU-Weihai	NZ_CP040342.1	CRISPRCasFinder	CRISPRdr	1380011	1380033	.	-	.	34.8	sequence=GACAAGTCTCAAAAAGAAGAGAA;Parent=NZ_CP040342.1_1379954_1380087;ID=DR_1380011
B.cereus.DLOU-Weihai	NZ_CP040342.1	CRISPRCasFinder	CRISPRspacer	1380034	1380064	.	-	.	35.5	sequence=ATCAACAAGCGGTTCAACTAGTGACAAAAAA;Name=spacer_1380034_31;Parent=NZ_CP040342.1_1379954_1380087;ID=sp_1380034
B.cereus.DLOU-Weihai	NZ_CP040342.1	CRISPRCasFinder	CRISPRdr	1380065	1380087	.	-	.	34.8	sequence=GAAGAACCGAAGAAAGAAGAAAA;Parent=NZ_CP040342.1_1379954_1380087;ID=DR_1380065
B.cereus.DLOU-Weihai	NZ_CP040342.1	CRISPRCasFinder	RightFLANK	1380088	1380187	.	-	.	31	sequence=ATCAACAAATGGTTCTACAGAATCATCTAACGATTCTTCTTCACAAGAATAAGAAAGTGAAAAAATCAGTTCCCACTAAGGGAGCTGATTTTTTTATTTT;at%=69;leader;Parent=NZ_CP040342.1_1379954_1380087;ID=fl_1380087
B.cereus.DLOU-Weihai	NZ_CP040342.1	CRISPRCasFinder	LeftFLANK	3280364	3280463	.	.	.	53	sequence=TCCAACAGGTCCTCAAGGTGTAAGAGGAGCGCAAGGTTCCCAAGGTGTAGTTGGAGCAGTTGGAGTACAAGGGGCACAAGGTCCTCAAGGTAACCAAGGT;at%=47;Parent=NZ_CP040342.1_3280464_3280598;ID=fl_3280464
B.cereus.DLOU-Weihai	NZ_CP040342.1	CRISPRCasFinder	CRISPR	3280464	3280598	.	.	.	53.8	DR=GTAATCGGTCCAACAGGTGCAGAAGG;DR_length=26;Number_of_spacers=2;Name=NZ_CP040342.1_3280464_3280598;ID=NZ_CP040342_Crispr_2;potential_direction=Unknown;
B.cereus.DLOU-Weihai	NZ_CP040342.1	CRISPRCasFinder	CRISPRdr	3280464	3280489	.	.	.	57.7	sequence=ATAACCGGTCCAACGGGTGCAGAAGG;Parent=NZ_CP040342.1_3280464_3280598;ID=DR_3280464
B.cereus.DLOU-Weihai	NZ_CP040342.1	CRISPRCasFinder	CRISPRspacer	3280490	3280517	.	.	.	53.6	sequence=TTCTCGAGGAATACAAGGTCCGCTGGGA;Name=spacer_3280490_28;Parent=NZ_CP040342.1_3280464_3280598;ID=sp_3280490
B.cereus.DLOU-Weihai	NZ_CP040342.1	CRISPRCasFinder	CRISPRdr	3280518	3280543	.	.	.	53.8	sequence=GTAATCGGTCCAACAGGTGCAGAAGG;Parent=NZ_CP040342.1_3280464_3280598;ID=DR_3280518
B.cereus.DLOU-Weihai	NZ_CP040342.1	CRISPRCasFinder	CRISPRspacer	3280544	3280571	.	.	.	39.3	sequence=CCCTAAAGGTATTCAAGGTATTCAAGGT;Name=spacer_3280544_28;Parent=NZ_CP040342.1_3280464_3280598;ID=sp_3280544
B.cereus.DLOU-Weihai	NZ_CP040342.1	CRISPRCasFinder	CRISPRdr	3280572	3280597	.	.	.	53.8	sequence=GTAATCGGTCCAACAGGTGCACAAGG;Parent=NZ_CP040342.1_3280464_3280598;ID=DR_3280572
B.cereus.DLOU-Weihai	NZ_CP040342.1	CRISPRCasFinder	RightFLANK	3280599	3280698	.	.	.	56	sequence=ATGGTGGGAATCCAAGGTGTAGCTGGTCCAGCTGGTGTTACAGGAGCGGAAGGAGCTCAAGGTGCACAAGGAATCCGAGGAGTAACCGGTCCTGCTGGAT;at%=44;Parent=NZ_CP040342.1_3280464_3280598;ID=fl_3280598
B.cereus.DLOU-Weihai	NZ_CP040342.1	CRISPRCasFinder	LeftFLANK	3280796	3280895	.	.	.	49	sequence=ATTGACAGGCACACAAGGTGCACAAGGTCCTCAAGGAGTGCAAGGAATAATCGGACCGACTGGAGCTATTGGCTTGCAAGGTTCTCAAGGATTACAAGGA;at%=51;Parent=NZ_CP040342.1_3280896_3281029;ID=fl_3280896
B.cereus.DLOU-Weihai	NZ_CP040342.1	CRISPRCasFinder	CRISPR	3280896	3281029	.	.	.	53.8	DR=GTAATCGGTCCAACAGGTGCAGAAGG;DR_length=26;Number_of_spacers=2;Name=NZ_CP040342.1_3280896_3281029;ID=NZ_CP040342_Crispr_3;potential_direction=Unknown;
B.cereus.DLOU-Weihai	NZ_CP040342.1	CRISPRCasFinder	CRISPRdr	3280896	3280921	.	.	.	57.7	sequence=ATAACGGGTCCAACAGGAGCGCAAGG;Parent=NZ_CP040342.1_3280896_3281029;ID=DR_3280896
B.cereus.DLOU-Weihai	NZ_CP040342.1	CRISPRCasFinder	CRISPRspacer	3280922	3280949	.	.	.	46.4	sequence=AGTGCAAGGAATACAAGGAGTGCAAGGA;Name=spacer_3280922_28;Parent=NZ_CP040342.1_3280896_3281029;ID=sp_3280922
B.cereus.DLOU-Weihai	NZ_CP040342.1	CRISPRCasFinder	CRISPRdr	3280950	3280975	.	.	.	50	sequence=ATTATCGGTCCAACAGGTGCACAAGG;Parent=NZ_CP040342.1_3280896_3281029;ID=DR_3280950
B.cereus.DLOU-Weihai	NZ_CP040342.1	CRISPRCasFinder	CRISPRspacer	3280976	3281003	.	.	.	53.6	sequence=AATTAGAGGTCCCCAAGGAAGTGCAGGG;Name=spacer_3280976_28;Parent=NZ_CP040342.1_3280896_3281029;ID=sp_3280976
B.cereus.DLOU-Weihai	NZ_CP040342.1	CRISPRCasFinder	CRISPRdr	3281004	3281029	.	.	.	53.8	sequence=GAAGTCGGTATAACAGGCCCACAAGG;Parent=NZ_CP040342.1_3280896_3281029;ID=DR_3281004
B.cereus.DLOU-Weihai	NZ_CP040342.1	CRISPRCasFinder	RightFLANK	3281030	3281129	.	.	.	56	sequence=AGTCCAAGGAGCGCAAGGTAGTCAAGGCCCACAAGGCCCACAAGGAAATGTTGGAATTACAGGTGCAACGGGTGAAACTGGGGCTACTGGAGCAACCGGG;at%=44;Parent=NZ_CP040342.1_3280896_3281029;ID=fl_3281029
B.cereus.DLOU-Weihai	NZ_CP040342.1	CRISPRCasFinder	LeftFLANK	4153532	4153631	.	+	.	26	sequence=TATCAAGGTTTCTTAACATTCGCATTAATAACTGTATAATATAATTAAACTGTTTGTATGAGGGAGAATTATTATGAACTGGCAACAAAAATATAATCCA;at%=74;leader;Parent=NZ_CP040342.1_4153632_4153729;ID=fl_4153632
B.cereus.DLOU-Weihai	NZ_CP040342.1	CRISPRCasFinder	CRISPR	4153632	4153729	.	+	.	20.7	DR=AATTCAGAATTAGTTTTATATATACTCTG;DR_length=29;Number_of_spacers=1;Name=NZ_CP040342.1_4153632_4153729;ID=NZ_CP040342_Crispr_4;potential_direction=Forward;
B.cereus.DLOU-Weihai	NZ_CP040342.1	CRISPRCasFinder	CRISPRdr	4153632	4153660	.	+	.	20.7	sequence=AATTCAGAATTAGTTTTATATATACTCTG;Parent=NZ_CP040342.1_4153632_4153729;ID=DR_4153632
B.cereus.DLOU-Weihai	NZ_CP040342.1	CRISPRCasFinder	CRISPRspacer	4153661	4153700	.	+	.	32.5	sequence=TTTTAATGCATTCTGAGCATTCTGAGCAATTTGTTGCATT;Name=spacer_4153661_40;Parent=NZ_CP040342.1_4153632_4153729;ID=sp_4153661
B.cereus.DLOU-Weihai	NZ_CP040342.1	CRISPRCasFinder	CRISPRdr	4153701	4153729	.	+	.	24.1	sequence=AATTCAGAATTAGTTTTATATGTACTCTG;Parent=NZ_CP040342.1_4153632_4153729;ID=DR_4153701
B.cereus.DLOU-Weihai	NZ_CP040342.1	CRISPRCasFinder	RightFLANK	4153730	4153829	.	+	.	27	sequence=AATGGTTTTGTTCAGTTTATCTACAGATTGATTAAATGCAAGTATATCTTGCAAAGGATTCGTTATATTTTGTTGTAGTTCCTTAAACTCAAACTTATTA;at%=73;Parent=NZ_CP040342.1_4153632_4153729;ID=fl_4153729
	##gff-version 3; 1 CRISPR(s); strain: Unknown
B.cereus.DLOU-Tangshan	NZ_CP040340.1	CRISPRCasFinder	LeftFLANK	397614	397713	.	+	.	30	sequence=TATATAAAAATAAAAAAATCAGCTCCCCTAGTGGGAACTGATTTTTTCACTTTCTTATTCTTGTGAAGAAGAATCGTTAGATGATTCTGTAGAACCATTT;at%=70;leader;Parent=NZ_CP040340.1_397714_397847;ID=fl_397714
	NZ_CP040340.1	CRISPRCasFinder	CRISPR	397714	397847	.	+	.	30.4	DR=GTTGATTTCTCTTCTTTTTGAGA;DR_length=23;Number_of_spacers=2;Name=NZ_CP040340.1_397714_397847;ID=NZ_CP040340_Crispr_1;potential_direction=Forward;
	NZ_CP040340.1	CRISPRCasFinder	CRISPRdr	397714	397736	.	+	.	34.8	sequence=GTTGATTTTTCTTCTTTCTTCGG;Parent=NZ_CP040340.1_397714_397847;ID=DR_397714
	NZ_CP040340.1	CRISPRCasFinder	CRISPRspacer	397737	397767	.	+	.	35.5	sequence=TTCTTCTTTTTTGTCACTAGTTGAACCGCTT;Name=spacer_397737_31;Parent=NZ_CP040340.1_397714_397847;ID=sp_397737
	NZ_CP040340.1	CRISPRCasFinder	CRISPRdr	397768	397790	.	+	.	30.4	sequence=GTTGATTTCTCTTCTTTTTGAGA;Parent=NZ_CP040340.1_397714_397847;ID=DR_397768
	NZ_CP040340.1	CRISPRCasFinder	CRISPRspacer	397791	397824	.	+	.	41.2	sequence=CTTGTCTTCTGTTTTACTTTCTGGTTTCGTGCTC;Name=spacer_397791_34;Parent=NZ_CP040340.1_397714_397847;ID=sp_397791
	NZ_CP040340.1	CRISPRCasFinder	CRISPRdr	397825	397847	.	+	.	34.8	sequence=GTTGACTTCTCTTCTTTTTGAGA;Parent=NZ_CP040340.1_397714_397847;ID=DR_397825
	NZ_CP040340.1	CRISPRCasFinder	RightFLANK	397848	397947	.	+	.	38	sequence=TTTGTCATCAGCTTTTTTACCAGAAGCATTCGTAGCCTTTGCAGCACCTGCATCAGCTTTAATTTCTGTTACTGATTTATTTAAGTAACGTTCAGGGTTC;at%=62;Parent=NZ_CP040340.1_397714_397847;ID=fl_397847
	##gff-version 3; 2 CRISPR(s); strain: Unknown
B.cereus.DLOU-Changhai	NZ_CP040334.1	CRISPRCasFinder	LeftFLANK	1214912	1215011	.	-	.	40	sequence=GGCTGTGAACCCTGAACGTTACTTAAATAAATCAGTAACAGAAATTAAAGCTGATGCAGGTGCTGCAAAGGCTACGAATGCTTCTGGTAAAAAAGCTGAT;at%=60;Parent=NZ_CP040334.1_1215012_1215145;ID=fl_1215012
B.cereus.DLOU-Changhai	NZ_CP040334.1	CRISPRCasFinder	CRISPR	1215012	1215145	.	-	.	30.4	DR=GACAAATCTCAAAAAGAAGAGAA;DR_length=23;Number_of_spacers=2;Name=NZ_CP040334.1_1215012_1215145;ID=NZ_CP040334_Crispr_1;potential_direction=Reverse;
B.cereus.DLOU-Changhai	NZ_CP040334.1	CRISPRCasFinder	CRISPRdr	1215012	1215034	.	-	.	30.4	sequence=GACAAATCTCAAAAAGAAGAGAA;Parent=NZ_CP040334.1_1215012_1215145;ID=DR_1215012
B.cereus.DLOU-Changhai	NZ_CP040334.1	CRISPRCasFinder	CRISPRspacer	1215035	1215068	.	-	.	38.2	sequence=GTCAACGAGCACGAAACCAGAAAATAAAACAGAA;Name=spacer_1215035_34;Parent=NZ_CP040334.1_1215012_1215145;ID=sp_1215035
B.cereus.DLOU-Changhai	NZ_CP040334.1	CRISPRCasFinder	CRISPRdr	1215069	1215091	.	-	.	34.8	sequence=GACAAGTCTCAAAAAGAAGAGAA;Parent=NZ_CP040334.1_1215012_1215145;ID=DR_1215069
B.cereus.DLOU-Changhai	NZ_CP040334.1	CRISPRCasFinder	CRISPRspacer	1215092	1215122	.	-	.	35.5	sequence=ATCAACAAGCGGTTCAACTAGTGACAAAAAA;Name=spacer_1215092_31;Parent=NZ_CP040334.1_1215012_1215145;ID=sp_1215092
B.cereus.DLOU-Changhai	NZ_CP040334.1	CRISPRCasFinder	CRISPRdr	1215123	1215145	.	-	.	34.8	sequence=GAAGAACCGAAGAAAGAAGAAAA;Parent=NZ_CP040334.1_1215012_1215145;ID=DR_1215123
B.cereus.DLOU-Changhai	NZ_CP040334.1	CRISPRCasFinder	RightFLANK	1215146	1215245	.	-	.	27	sequence=ATCAACAAACGGTTCTACAGAATCATCTAACGATTCTTCTTCACAAGAATAATAAAGTGAAAAAATCAGTTCTCATCAAGAGAATTGATTTTTTATTTTT;at%=73;leader;Parent=NZ_CP040334.1_1215012_1215145;ID=fl_1215145
B.cereus.DLOU-Changhai	NZ_CP040334.1	CRISPRCasFinder	LeftFLANK	5238565	5238664	.	.	.	40	sequence=TACTAATTTGTTCAAGCCACCGGTCACTTTCTCAGATCCATCACGCAATTCACCCGTTTTGCTGTTTAATGTATTTAAACCTGCTGTTACTTTTCCTGAC;at%=60;Parent=NZ_CP040334.1_5238665_5238757;ID=fl_5238665
B.cereus.DLOU-Changhai	NZ_CP040334.1	CRISPRCasFinder	CRISPR	5238665	5238757	.	.	.	37.5	DR=CCATCTACTAATTTTCCGATACCT;DR_length=24;Number_of_spacers=1;Name=NZ_CP040334.1_5238665_5238757;ID=NZ_CP040334_Crispr_2;potential_direction=Unknown;
B.cereus.DLOU-Changhai	NZ_CP040334.1	CRISPRCasFinder	CRISPRdr	5238665	5238688	.	.	.	37.5	sequence=CCATCTACTAATTTTCCGATACCT;Parent=NZ_CP040334.1_5238665_5238757;ID=DR_5238665
B.cereus.DLOU-Changhai	NZ_CP040334.1	CRISPRCasFinder	CRISPRspacer	5238689	5238733	.	.	.	31.1	sequence=GCATTGCTATTTAATACATGTAAACCATCTGTTACTTTTCCTGAT;Name=spacer_5238689_45;Parent=NZ_CP040334.1_5238665_5238757;ID=sp_5238689
B.cereus.DLOU-Changhai	NZ_CP040334.1	CRISPRCasFinder	CRISPRdr	5238734	5238757	.	.	.	41.7	sequence=CCATCTACTAATTTCCCGATACCT;Parent=NZ_CP040334.1_5238665_5238757;ID=DR_5238734
B.cereus.DLOU-Changhai	NZ_CP040334.1	CRISPRCasFinder	RightFLANK	5238758	5238857	.	.	.	41	sequence=ATTTGCATTTCACCGGTTTTGCTATTTAACGTATTTAAACCTGCTGTCACTTTCCCAGATCCATCAAATAGTTTCCCAACTCCATCCTTCATCTCCCCAG;at%=59;Parent=NZ_CP040334.1_5238665_5238757;ID=fl_5238757
B.cereus.DLOU-Changhai	NZ_CP040335.1	CRISPRCasFinder	LeftFLANK	8604	8703	.	.	.	60	sequence=ACCTCAAATCGGGTCTACTGGATTAACTGGTGCTACTGGACCTTCGGGACCTACTGGAGCTACCGGACCTTCTGGGGGACCTCGGGGACCTACCGGGCCT;at%=40;Parent=NZ_CP040335.1_8704_8952;ID=fl_8704
B.cereus.DLOU-Changhai	NZ_CP040335.1	CRISPRCasFinder	CRISPR	8704	8952	.	.	.	56.5	DR=CAGGGGATTCAAGGTAATCCGGG;DR_length=23;Number_of_spacers=4;Name=NZ_CP040335.1_8704_8952;ID=NZ_CP040335_Crispr_1;potential_direction=Unknown;
B.cereus.DLOU-Changhai	NZ_CP040335.1	CRISPRCasFinder	CRISPRdr	8704	8726	.	.	.	52.2	sequence=ACTGGAATTCAAGGTAGCCTGGG;Parent=NZ_CP040335.1_8704_8952;ID=DR_8704
B.cereus.DLOU-Changhai	NZ_CP040335.1	CRISPRCasFinder	CRISPRspacer	8727	8757	.	.	.	51.6	sequence=ACCTACTGGGCCTCAAGGTATTTCTGGACCT;Name=spacer_8727_31;Parent=NZ_CP040335.1_8704_8952;ID=sp_8727
B.cereus.DLOU-Changhai	NZ_CP040335.1	CRISPRCasFinder	CRISPRdr	8758	8780	.	.	.	52.2	sequence=CAAGGGATTCCTGGGATTTCTGG;Parent=NZ_CP040335.1_8704_8952;ID=DR_8758
B.cereus.DLOU-Changhai	NZ_CP040335.1	CRISPRCasFinder	CRISPRspacer	8781	8811	.	.	.	41.9	sequence=ATCTATTGGTCCAACTGGACCTTCTGGAATT;Name=spacer_8781_31;Parent=NZ_CP040335.1_8704_8952;ID=sp_8781
B.cereus.DLOU-Changhai	NZ_CP040335.1	CRISPRCasFinder	CRISPRdr	8812	8834	.	.	.	47.8	sequence=CAAGGTATCCAAGGTATCCAAGG;Parent=NZ_CP040335.1_8704_8952;ID=DR_8812
B.cereus.DLOU-Changhai	NZ_CP040335.1	CRISPRCasFinder	CRISPRspacer	8835	8883	.	.	.	53.1	sequence=CATTCCTGGCATTCAAGGTCCTATTGGACCCACTGGAATAACAGGGGGC;Name=spacer_8835_49;Parent=NZ_CP040335.1_8704_8952;ID=sp_8835
B.cereus.DLOU-Changhai	NZ_CP040335.1	CRISPRCasFinder	CRISPRdr	8884	8906	.	.	.	47.8	sequence=ACTGGAATTCAAGGGATTCCTGG;Parent=NZ_CP040335.1_8704_8952;ID=DR_8884
B.cereus.DLOU-Changhai	NZ_CP040335.1	CRISPRCasFinder	CRISPRspacer	8907	8928	.	.	.	40.9	sequence=CATTCAAGGGATTCAAGGGATT;Name=spacer_8907_22;Parent=NZ_CP040335.1_8704_8952;ID=sp_8907
B.cereus.DLOU-Changhai	NZ_CP040335.1	CRISPRCasFinder	CRISPRdr	8929	8951	.	.	.	52.2	sequence=CAAGGGATTCAAGGGATTCCTGG;Parent=NZ_CP040335.1_8704_8952;ID=DR_8929
B.cereus.DLOU-Changhai	NZ_CP040335.1	CRISPRCasFinder	RightFLANK	8953	9052	.	.	.	62	sequence=CCGACCGGCCCTCAAGGGATTCCTGGCATTCCTGGTTCTGTAGGTCCAACTGGACCTTCTGGAGCTGTTGGACCTTCTGGGGGACCGCCAGGACCAACGG;at%=38;Parent=NZ_CP040335.1_8704_8952;ID=fl_8952
B.cereus.DLOU-Changhai	NZ_CP040335.1	CRISPRCasFinder	LeftFLANK	9042	9141	.	.	.	65	sequence=AGGACCAACGGGCCCCACTGGACCTTCTGGGGGACCACCAGGACCAACCGGAGTGACTGGCCCCACTGGACCTTCTGGGTCACCAGGACCAACCGGACTT;at%=35;Parent=NZ_CP040335.1_9142_9209;ID=fl_9142
B.cereus.DLOU-Changhai	NZ_CP040335.1	CRISPRCasFinder	CRISPR	9142	9209	.	.	.	56.5	DR=CAGGGGATTCAAGGTAATCCGGG;DR_length=23;Number_of_spacers=1;Name=NZ_CP040335.1_9142_9209;ID=NZ_CP040335_Crispr_2;potential_direction=Unknown;
B.cereus.DLOU-Changhai	NZ_CP040335.1	CRISPRCasFinder	CRISPRdr	9142	9164	.	.	.	43.5	sequence=CAAGGTATTCAAGGTATCCAAGG;Parent=NZ_CP040335.1_9142_9209;ID=DR_9142
B.cereus.DLOU-Changhai	NZ_CP040335.1	CRISPRCasFinder	CRISPRspacer	9165	9186	.	.	.	63.6	sequence=GATTCCTGGCCCCACTGGACCT;Name=spacer_9165_22;Parent=NZ_CP040335.1_9142_9209;ID=sp_9165
B.cereus.DLOU-Changhai	NZ_CP040335.1	CRISPRCasFinder	CRISPRdr	9187	9209	.	.	.	52.2	sequence=CAAGGAAGTCAAGGGATTCAGGG;Parent=NZ_CP040335.1_9142_9209;ID=DR_9187
B.cereus.DLOU-Changhai	NZ_CP040335.1	CRISPRCasFinder	RightFLANK	9210	9309	.	.	.	50	sequence=GATTCAAGGTAATCCGGGGCCTATTGGTCCTATTGGACCTACTGGAATAACTGGGGCGACTGGAATTCAGGGTATCCAAGGGATTCAAGGTAATCCGGGA;at%=50;Parent=NZ_CP040335.1_9142_9209;ID=fl_9209
	##gff-version 3; 4 CRISPR(s); strain: Unknown
B.cereus.D12_2	NZ_CP016315.1	CRISPRCasFinder	LeftFLANK	1139202	1139301	.	.	.	49	sequence=CAATCAAATGGCAGTGGGGATAAATCAGTTAGCAGGGGGAGCTAGTCAAGTCACAGAAGGCTCCGGCCAAGTAACAACAGGCTTAGGCACATTATCAGTG;at%=51;Parent=NZ_CP016315.1_1139302_1139433;ID=fl_1139302
B.cereus.D12_2	NZ_CP016315.1	CRISPRCasFinder	CRISPR	1139302	1139433	.	.	.	45.8	DR=GGAACCGGTCAACTAGTTGATGGAGTAAACAAGTTAGCAAACGGTTCC;DR_length=48;Number_of_spacers=1;Name=NZ_CP016315.1_1139302_1139433;ID=NZ_CP016315_Crispr_1;potential_direction=Unknown;
B.cereus.D12_2	NZ_CP016315.1	CRISPRCasFinder	CRISPRdr	1139302	1139349	.	.	.	45.8	sequence=GGAACCGGTCAACTAGTTGATGGAGTAAACAAGTTAGCAAACGGTTCC;Parent=NZ_CP016315.1_1139302_1139433;ID=DR_1139302
B.cereus.D12_2	NZ_CP016315.1	CRISPRCasFinder	CRISPRspacer	1139350	1139385	.	.	.	41.7	sequence=AGTCAAGTAACAACAGGCTTAGGCACATTATCAGGA;Name=spacer_1139350_36;Parent=NZ_CP016315.1_1139302_1139433;ID=sp_1139350
B.cereus.D12_2	NZ_CP016315.1	CRISPRCasFinder	CRISPRdr	1139386	1139433	.	.	.	43.8	sequence=GGAACCGGTCAATTAGTTGATGGAGTAAACAAGTTAGCAAACGGTTCC;Parent=NZ_CP016315.1_1139302_1139433;ID=DR_1139386
B.cereus.D12_2	NZ_CP016315.1	CRISPRCasFinder	RightFLANK	1139434	1139533	.	.	.	42	sequence=GGTCAAGTAACAACAGGCTTAGGTACATTATCAAATGGCTCAACCCAGCTAATCGACGGAGTAAATAAACTAGCAGACGGATCAGGAAAAGTAACTGATG;at%=58;Parent=NZ_CP016315.1_1139302_1139433;ID=fl_1139433
B.cereus.D12_2	NZ_CP016315.1	CRISPRCasFinder	LeftFLANK	4829396	4829495	.	-	.	46	sequence=CATGCGGAAGCTGCCCAAGTTCTACAATCACACTAAAAGCTGGTATCGAGCGCGCGTTACTTGAAGAAGTACCAGGCGTTATCGAAGTAGAACAAGTATT;at%=54;Parent=NZ_CP016315.1_4829496_4829611;ID=fl_4829496
B.cereus.D12_2	NZ_CP016315.1	CRISPRCasFinder	CRISPR	4829496	4829611	.	-	.	40	DR=TTAATTAAAAGCGGAAGCGGCTCGTTCAAA;DR_length=30;Number_of_spacers=1;Name=NZ_CP016315.1_4829496_4829611;ID=NZ_CP016315_Crispr_2;potential_direction=Reverse;
B.cereus.D12_2	NZ_CP016315.1	CRISPRCasFinder	CRISPRdr	4829496	4829525	.	-	.	40	sequence=TTAATTAAAAGCGGAAGCGGCTCGTTCAAA;Parent=NZ_CP016315.1_4829496_4829611;ID=DR_4829496
B.cereus.D12_2	NZ_CP016315.1	CRISPRCasFinder	CRISPRspacer	4829526	4829581	.	-	.	55.4	sequence=ATGCCTCGGCGGAAGAAGCGAAGCCACCGAACATTTTAGCCGCTGGAGCTGGATAT;Name=spacer_4829526_56;Parent=NZ_CP016315.1_4829496_4829611;ID=sp_4829526
B.cereus.D12_2	NZ_CP016315.1	CRISPRCasFinder	CRISPRdr	4829582	4829611	.	-	.	43.3	sequence=TAATCTAAAAGCGGAAGCGGCTCGTTCAAA;Parent=NZ_CP016315.1_4829496_4829611;ID=DR_4829582
B.cereus.D12_2	NZ_CP016315.1	CRISPRCasFinder	RightFLANK	4829612	4829711	.	-	.	30	sequence=GTCACTTGCTAAAAGGAGACCAAATTTGGTCTCCTTTTTTTATTCAAATCACATTTATCCGTTAACATCATAAAACAAAATTGGAAATCCTTCTCAAAAA;at%=70;leader;Parent=NZ_CP016315.1_4829496_4829611;ID=fl_4829611
B.cereus.D12_2	NZ_CP016315.1	CRISPRCasFinder	LeftFLANK	5152227	5152326	.	+	.	30	sequence=TATATGGAAATAAAAAAATCAGCTCTCCTAGTGAGAACTGATTTTTTCACTTTCTTATTCTTGTGAAGAAGAATCGTTAGATGATTCTGTAGAACCATTT;at%=70;leader;Parent=NZ_CP016315.1_5152327_5152460;ID=fl_5152327
B.cereus.D12_2	NZ_CP016315.1	CRISPRCasFinder	CRISPR	5152327	5152460	.	+	.	30.4	DR=GTTGATTTCTCTTCTTTTTGAGA;DR_length=23;Number_of_spacers=2;Name=NZ_CP016315.1_5152327_5152460;ID=NZ_CP016315_Crispr_3;potential_direction=Forward;
B.cereus.D12_2	NZ_CP016315.1	CRISPRCasFinder	CRISPRdr	5152327	5152349	.	+	.	39.1	sequence=GTTGATTTTTCCTCTTTCTTCGG;Parent=NZ_CP016315.1_5152327_5152460;ID=DR_5152327
B.cereus.D12_2	NZ_CP016315.1	CRISPRCasFinder	CRISPRspacer	5152350	5152380	.	+	.	35.5	sequence=TTCTTCTTTTTTGTCACTAGTTGAACCGCTT;Name=spacer_5152350_31;Parent=NZ_CP016315.1_5152327_5152460;ID=sp_5152350
B.cereus.D12_2	NZ_CP016315.1	CRISPRCasFinder	CRISPRdr	5152381	5152403	.	+	.	30.4	sequence=GTTGATTTCTCTTCTTTTTGAGA;Parent=NZ_CP016315.1_5152327_5152460;ID=DR_5152381
B.cereus.D12_2	NZ_CP016315.1	CRISPRCasFinder	CRISPRspacer	5152404	5152437	.	+	.	41.2	sequence=CTTGTCTTCTGTTTTACTTTCAGGTTTCGTGCTC;Name=spacer_5152404_34;Parent=NZ_CP016315.1_5152327_5152460;ID=sp_5152404
B.cereus.D12_2	NZ_CP016315.1	CRISPRCasFinder	CRISPRdr	5152438	5152460	.	+	.	34.8	sequence=GTTGACTTCTCTTCTTTTTGAGA;Parent=NZ_CP016315.1_5152327_5152460;ID=DR_5152438
B.cereus.D12_2	NZ_CP016315.1	CRISPRCasFinder	RightFLANK	5152461	5152560	.	+	.	38	sequence=TTTGTCATCAGCTTTTTTACCAGAAGCATTCGTAGCCTTTGCAGCACCTGCATCAGCTTTAATTTCTGTTACTGATTTATTTAAGTAACGTTCAGGGTTC;at%=62;Parent=NZ_CP016315.1_5152327_5152460;ID=fl_5152460
B.cereus.D12_2	NZ_CP016315.1	CRISPRCasFinder	LeftFLANK	5198173	5198272	.	+	.	35	sequence=GGAACACAAATACAAGAAGCGAAGACAAGAAAATTTGTCTTCGCTTCTTATTTAATTTAGTTCCAGCTCCGATAGTTAGAAAGATCGACCATTTTAACCT;at%=65;leader;Parent=NZ_CP016315.1_5198273_5198385;ID=fl_5198273
B.cereus.D12_2	NZ_CP016315.1	CRISPRCasFinder	CRISPR	5198273	5198385	.	+	.	33.3	DR=TTCTGAAGGAGCTGCTTACGCTTTTTATTTAAT;DR_length=33;Number_of_spacers=1;Name=NZ_CP016315.1_5198273_5198385;ID=NZ_CP016315_Crispr_4;potential_direction=Forward;
B.cereus.D12_2	NZ_CP016315.1	CRISPRCasFinder	CRISPRdr	5198273	5198305	.	+	.	33.3	sequence=TTCTGAAGGAGCTGCTTACGCTTTTTATTTAAT;Parent=NZ_CP016315.1_5198273_5198385;ID=DR_5198273
B.cereus.D12_2	NZ_CP016315.1	CRISPRCasFinder	CRISPRspacer	5198306	5198352	.	+	.	53.2	sequence=CTAGCTTCAGCAGCTAGAATGGTCGGTGGCTTCACTTCTTCCTCCCA;Name=spacer_5198306_47;Parent=NZ_CP016315.1_5198273_5198385;ID=sp_5198306
B.cereus.D12_2	NZ_CP016315.1	CRISPRCasFinder	CRISPRdr	5198353	5198385	.	+	.	33.3	sequence=TTCTGAACGAGCTGCTTACGCTTTTTATTTAAT;Parent=NZ_CP016315.1_5198273_5198385;ID=DR_5198353
B.cereus.D12_2	NZ_CP016315.1	CRISPRCasFinder	RightFLANK	5198386	5198485	.	+	.	45	sequence=AACCAAGTTTGGTTTTTTATTCAAGCTATGACGTCCATCCACGAAGCGAACTGTGCCTGATTTTGCGCGCATAACAAGGGATTGCGTTGTTCCTACGCTA;at%=55;Parent=NZ_CP016315.1_5198273_5198385;ID=fl_5198385
	##gff-version 3; 2 CRISPR(s); strain: Unknown
B.cereus.CTMA_1571	NZ_CP053656.2	CRISPRCasFinder	LeftFLANK	1176122	1176221	.	.	.	44	sequence=GATCGGTTTCATTTGTGCCGTTTGCAATAAACCAAGAATAAGATTCTTCTGCTGTACCGAAGCGCCCCATAATATGGCTACCTGCAAAGTGAGCTGTTGA;at%=56;Parent=NZ_CP053656.2_1176222_1176330;ID=fl_1176222
B.cereus.CTMA_1571	NZ_CP053656.2	CRISPRCasFinder	CRISPR	1176222	1176330	.	.	.	40	DR=TGTATGATTACCTTCCGCATGAGAA;DR_length=25;Number_of_spacers=1;Name=NZ_CP053656.2_1176222_1176330;ID=NZ_CP053656_Crispr_1;potential_direction=Unknown;
B.cereus.CTMA_1571	NZ_CP053656.2	CRISPRCasFinder	CRISPRdr	1176222	1176246	.	.	.	40	sequence=TGTATGATTACCTTCCGCATGAGAA;Parent=NZ_CP053656.2_1176222_1176330;ID=DR_1176222
B.cereus.CTMA_1571	NZ_CP053656.2	CRISPRCasFinder	CRISPRspacer	1176247	1176305	.	.	.	52.5	sequence=GAGAATCCGTTAGCGATAGTCGCGGTTCCTTCTGCATGTGCTGCTTCGCCTAAAGCGAT;Name=spacer_1176247_59;Parent=NZ_CP053656.2_1176222_1176330;ID=sp_1176247
B.cereus.CTMA_1571	NZ_CP053656.2	CRISPRCasFinder	CRISPRdr	1176306	1176330	.	.	.	40	sequence=TGTATGTTTACCTTCCGCATGAGAA;Parent=NZ_CP053656.2_1176222_1176330;ID=DR_1176306
B.cereus.CTMA_1571	NZ_CP053656.2	CRISPRCasFinder	RightFLANK	1176331	1176430	.	.	.	44	sequence=TAAGAGCCACCTGCTGTCGTTTCACTTCCTTCACTATGGGAACTATGTCCAGTTGCTTTCGTTTTTGATCCTTCGGCATGAGAGAAAGAACCTTTTGCAT;at%=56;Parent=NZ_CP053656.2_1176222_1176330;ID=fl_1176330
B.cereus.CTMA_1571	NZ_CP053656.2	CRISPRCasFinder	LeftFLANK	3296192	3296291	.	+	.	23	sequence=ATTCATACAAGATAAAATTCTATTGTCATTTGACATGATATTTACGTAAATCTAAGTTTTACTTAATTACAAATTCTTAATTTCGTATATCCGTTCTTGT;at%=77;leader;Parent=NZ_CP053656.2_3296292_3296394;ID=fl_3296292
B.cereus.CTMA_1571	NZ_CP053656.2	CRISPRCasFinder	CRISPR	3296292	3296394	.	+	.	28	DR=AAGTTTAGGTTTCTTTTGAGAATGT;DR_length=25;Number_of_spacers=1;Name=NZ_CP053656.2_3296292_3296394;ID=NZ_CP053656_Crispr_2;potential_direction=Forward;
B.cereus.CTMA_1571	NZ_CP053656.2	CRISPRCasFinder	CRISPRdr	3296292	3296316	.	+	.	28	sequence=AAGTTTAGGTTTCTTTTGAGAATGT;Parent=NZ_CP053656.2_3296292_3296394;ID=DR_3296292
B.cereus.CTMA_1571	NZ_CP053656.2	CRISPRCasFinder	CRISPRspacer	3296317	3296369	.	+	.	47.2	sequence=GGTATATTTACATGCCCCGAAGTAGCCGTGGATTGTCTCCTTTCCTTCCTTGA;Name=spacer_3296317_53;Parent=NZ_CP053656.2_3296292_3296394;ID=sp_3296317
B.cereus.CTMA_1571	NZ_CP053656.2	CRISPRCasFinder	CRISPRdr	3296370	3296394	.	+	.	28	sequence=CAATTTAGGTTTCTTTTGAGAATGT;Parent=NZ_CP053656.2_3296292_3296394;ID=DR_3296370
B.cereus.CTMA_1571	NZ_CP053656.2	CRISPRCasFinder	RightFLANK	3296395	3296494	.	+	.	26	sequence=AATTCTTTTAAATGTTCCGAAGTAATACCTTGTTTTCTAAAATCAAAGTAAAAATATACATGTGTACTTAGAGCTAAGAACACAACGGAAAAAAATGATA;at%=74;Parent=NZ_CP053656.2_3296292_3296394;ID=fl_3296394
	##gff-version 3; 4 CRISPR(s); strain: Unknown
B.cereus.CMCC.P0021	NZ_CP011151.1	CRISPRCasFinder	LeftFLANK	1153942	1154041	.	.	.	37	sequence=TCATACACTTCAAGGGAAATCTGGGGAGATGAAGGATGGAGTTCAGAAATTAGCAGATGGATCTAATAAATTAGTAGATGGATCAGGCAAAGTAACAAAT;at%=63;Parent=NZ_CP011151.1_1154042_1154157;ID=fl_1154042
B.cereus.CMCC.P0021	NZ_CP011151.1	CRISPRCasFinder	CRISPR	1154042	1154157	.	.	.	31.3	DR=GGTTTAAATACGTTAAATAGCAAAACAGGTGA;DR_length=32;Number_of_spacers=1;Name=NZ_CP011151.1_1154042_1154157;ID=NZ_CP011151_Crispr_1;potential_direction=Unknown;
B.cereus.CMCC.P0021	NZ_CP011151.1	CRISPRCasFinder	CRISPRdr	1154042	1154073	.	.	.	31.3	sequence=GGTTTAAATACGTTAAATAGCAAAACAGGTGA;Parent=NZ_CP011151.1_1154042_1154157;ID=DR_1154042
B.cereus.CMCC.P0021	NZ_CP011151.1	CRISPRCasFinder	CRISPRspacer	1154074	1154125	.	.	.	50	sequence=GATGCAGACGGGTATAGGGAAATTGCAAGATGGCTCCGGAAAAGTAACAGGC;Name=spacer_1154074_52;Parent=NZ_CP011151.1_1154042_1154157;ID=sp_1154074
B.cereus.CMCC.P0021	NZ_CP011151.1	CRISPRCasFinder	CRISPRdr	1154126	1154157	.	.	.	34.4	sequence=GGTTTAAATACGTTAAATAGCAAAACGGGTGA;Parent=NZ_CP011151.1_1154042_1154157;ID=DR_1154126
B.cereus.CMCC.P0021	NZ_CP011151.1	CRISPRCasFinder	RightFLANK	1154158	1154257	.	.	.	39	sequence=ATTGCGTGATGGATCTGAGAAAGTGACTGGTGGCTTGAACAAACTAGTAAGTAAATCCGGCGAATTACAAACAGGAACAACTAATCTATCAAATGGTATG;at%=61;Parent=NZ_CP011151.1_1154042_1154157;ID=fl_1154157
B.cereus.CMCC.P0021	NZ_CP011151.1	CRISPRCasFinder	LeftFLANK	2667693	2667792	.	.	.	50	sequence=AGAAGGTCCAGTTGGACCAATAGATCCAGAAATCCCAGGAATCCCTTGAGGTCCAGAAATACCTTGAGGCCCAGTAGGTCCCAGGTTACCTTGAATTCCG;at%=50;Parent=NZ_CP011151.1_2667793_2667884;ID=fl_2667793
B.cereus.CMCC.P0021	NZ_CP011151.1	CRISPRCasFinder	CRISPR	2667793	2667884	.	.	.	62.9	DR=GTAGGTCCCGTAGGTCCTGGAGGTCCACCAGAAGG;DR_length=35;Number_of_spacers=1;Name=NZ_CP011151.1_2667793_2667884;ID=NZ_CP011151_Crispr_2;potential_direction=Unknown;
B.cereus.CMCC.P0021	NZ_CP011151.1	CRISPRCasFinder	CRISPRdr	2667793	2667827	.	.	.	62.9	sequence=GTAGGTCCCGTAGGTCCTGGAGGTCCACCAGAAGG;Parent=NZ_CP011151.1_2667793_2667884;ID=DR_2667793
B.cereus.CMCC.P0021	NZ_CP011151.1	CRISPRCasFinder	CRISPRspacer	2667828	2667849	.	.	.	54.5	sequence=CCCAGTTGCTCCAGTTATTCCG;Name=spacer_2667828_22;Parent=NZ_CP011151.1_2667793_2667884;ID=sp_2667828
B.cereus.CMCC.P0021	NZ_CP011151.1	CRISPRCasFinder	CRISPRdr	2667850	2667884	.	.	.	65.7	sequence=GTAGGTCCCGTAGGTCCCGTAGGTCCTGGAGGTCC;Parent=NZ_CP011151.1_2667793_2667884;ID=DR_2667850
B.cereus.CMCC.P0021	NZ_CP011151.1	CRISPRCasFinder	RightFLANK	2667885	2667984	.	.	.	52	sequence=ACCAGAAGGTCCTGTCGCTCCGGTTATTCCGGTAGGTCCAGAAGGTCCTGTCGCTCCAGTTATTCCAGTAGGCCCTATTTGAGGTAAAGGAAAGGGTATG;at%=48;Parent=NZ_CP011151.1_2667793_2667884;ID=fl_2667884
B.cereus.CMCC.P0021	NZ_CP011151.1	CRISPRCasFinder	LeftFLANK	5302940	5303039	.	+	.	26	sequence=TATATAAAAATAAAAAAATCAATTCTCTTGATGAGAACTGATTTTTTCACTTTCTTATTCTTGTGAAGAAGAATCGTTAGATGATTCTGTAGAACCGTTT;at%=74;leader;Parent=NZ_CP011151.1_5303040_5303173;ID=fl_5303040
B.cereus.CMCC.P0021	NZ_CP011151.1	CRISPRCasFinder	CRISPR	5303040	5303173	.	+	.	30.4	DR=GTTGATTTCTCTTCTTTTTGAGA;DR_length=23;Number_of_spacers=2;Name=NZ_CP011151.1_5303040_5303173;ID=NZ_CP011151_Crispr_3;potential_direction=Forward;
B.cereus.CMCC.P0021	NZ_CP011151.1	CRISPRCasFinder	CRISPRdr	5303040	5303062	.	+	.	34.8	sequence=GTTGATTTTTCTTCTTTCTTCGG;Parent=NZ_CP011151.1_5303040_5303173;ID=DR_5303040
B.cereus.CMCC.P0021	NZ_CP011151.1	CRISPRCasFinder	CRISPRspacer	5303063	5303093	.	+	.	35.5	sequence=TTCTTCTTTTTTGTCACTAGTTGAACCGCTT;Name=spacer_5303063_31;Parent=NZ_CP011151.1_5303040_5303173;ID=sp_5303063
B.cereus.CMCC.P0021	NZ_CP011151.1	CRISPRCasFinder	CRISPRdr	5303094	5303116	.	+	.	30.4	sequence=GTTGATTTCTCTTCTTTTTGAGA;Parent=NZ_CP011151.1_5303040_5303173;ID=DR_5303094
B.cereus.CMCC.P0021	NZ_CP011151.1	CRISPRCasFinder	CRISPRspacer	5303117	5303150	.	+	.	38.2	sequence=CTTGTCTTCTGTTTTATTTTCTGGTTTCGTGCTC;Name=spacer_5303117_34;Parent=NZ_CP011151.1_5303040_5303173;ID=sp_5303117
B.cereus.CMCC.P0021	NZ_CP011151.1	CRISPRCasFinder	CRISPRdr	5303151	5303173	.	+	.	34.8	sequence=GTTGACTTCTCTTCTTTTTGAGA;Parent=NZ_CP011151.1_5303040_5303173;ID=DR_5303151
B.cereus.CMCC.P0021	NZ_CP011151.1	CRISPRCasFinder	RightFLANK	5303174	5303273	.	+	.	38	sequence=TTTATCATCAGCTTTTTTACCAGAAGCATTCGTAGCCTTTGCAGCACCTGCATCAGCTTTGATTTCTGTTACTGATTTATTTAAGTAACGTTCAGGGTTC;at%=62;Parent=NZ_CP011151.1_5303040_5303173;ID=fl_5303173
B.cereus.CMCC.P0021	NZ_CP011151.1	CRISPRCasFinder	LeftFLANK	5320071	5320170	.	.	.	48	sequence=TTCTCTTTTCTGCTTCGCTAACGCTGCCGCTTTTGCTTTTGCTGCCGCTGCTGCCTTCGCCTTCACTTTCGCTTTTTCTTCTTCCGTTACTTCTTCTGTT;at%=52;Parent=NZ_CP011151.1_5320171_5320274;ID=fl_5320171
B.cereus.CMCC.P0021	NZ_CP011151.1	CRISPRCasFinder	CRISPR	5320171	5320274	.	.	.	50	DR=CCTTCTCTTTTCTGCTTCGCTAACGC;DR_length=26;Number_of_spacers=1;Name=NZ_CP011151.1_5320171_5320274;ID=NZ_CP011151_Crispr_4;potential_direction=Unknown;
B.cereus.CMCC.P0021	NZ_CP011151.1	CRISPRCasFinder	CRISPRdr	5320171	5320196	.	.	.	50	sequence=CCTTCTCTTTTCTGCTTCGCTAACGC;Parent=NZ_CP011151.1_5320171_5320274;ID=DR_5320171
B.cereus.CMCC.P0021	NZ_CP011151.1	CRISPRCasFinder	CRISPRspacer	5320197	5320248	.	.	.	46.2	sequence=TGCCGCTTTTGCCTTGGCTTTCGCTTTTTCTTCTTCCGTTACTTCTTCTGTC;Name=spacer_5320197_52;Parent=NZ_CP011151.1_5320171_5320274;ID=sp_5320197
B.cereus.CMCC.P0021	NZ_CP011151.1	CRISPRCasFinder	CRISPRdr	5320249	5320274	.	.	.	46.2	sequence=CCTTCTCTTTTCTGTTTCGCTAACGC;Parent=NZ_CP011151.1_5320171_5320274;ID=DR_5320249
B.cereus.CMCC.P0021	NZ_CP011151.1	CRISPRCasFinder	RightFLANK	5320275	5320374	.	.	.	44	sequence=CGCCGCTTTCGCTTTTGCTGCCGCTGCTGCACGTCGTTTTGCTTCTTCTATAGTAATATCATCATTTTTTGGTAGCGCTTTCTCTTTTTCTCGATCTTCT;at%=56;Parent=NZ_CP011151.1_5320171_5320274;ID=fl_5320274
	##gff-version 3; 4 CRISPR(s); strain: Unknown
B.cereus.CMCC.P0011	NZ_CP011153.1	CRISPRCasFinder	LeftFLANK	1139078	1139177	.	.	.	37	sequence=TCATACACTTCAAGGGAAATCTGGGGAGATGAAGGATGGAGTTCAGAAATTAGCAGATGGATCTAATAAATTAGTAGATGGATCAGGCAAAGTAACAAAT;at%=63;Parent=NZ_CP011153.1_1139178_1139293;ID=fl_1139178
B.cereus.CMCC.P0011	NZ_CP011153.1	CRISPRCasFinder	CRISPR	1139178	1139293	.	.	.	31.3	DR=GGTTTAAATACGTTAAATAGCAAAACAGGTGA;DR_length=32;Number_of_spacers=1;Name=NZ_CP011153.1_1139178_1139293;ID=NZ_CP011153_Crispr_1;potential_direction=Unknown;
B.cereus.CMCC.P0011	NZ_CP011153.1	CRISPRCasFinder	CRISPRdr	1139178	1139209	.	.	.	31.3	sequence=GGTTTAAATACGTTAAATAGCAAAACAGGTGA;Parent=NZ_CP011153.1_1139178_1139293;ID=DR_1139178
B.cereus.CMCC.P0011	NZ_CP011153.1	CRISPRCasFinder	CRISPRspacer	1139210	1139261	.	.	.	50	sequence=GATGCAGACGGGTATAGGGAAATTGCAAGATGGCTCCGGAAAAGTAACAGGC;Name=spacer_1139210_52;Parent=NZ_CP011153.1_1139178_1139293;ID=sp_1139210
B.cereus.CMCC.P0011	NZ_CP011153.1	CRISPRCasFinder	CRISPRdr	1139262	1139293	.	.	.	34.4	sequence=GGTTTAAATACGTTAAATAGCAAAACGGGTGA;Parent=NZ_CP011153.1_1139178_1139293;ID=DR_1139262
B.cereus.CMCC.P0011	NZ_CP011153.1	CRISPRCasFinder	RightFLANK	1139294	1139393	.	.	.	39	sequence=ATTGCGTGATGGATCTGAGAAAGTGACTGGTGGCTTGAACAAACTAGTAAGTAAATCCGGCGAATTACAAACAGGAACAACTAATCTATCAAATGGTATG;at%=61;Parent=NZ_CP011153.1_1139178_1139293;ID=fl_1139293
B.cereus.CMCC.P0011	NZ_CP011153.1	CRISPRCasFinder	LeftFLANK	2652955	2653054	.	.	.	50	sequence=AGAAGGTCCAGTTGGACCAATAGATCCAGAAATCCCAGGAATCCCTTGAGGTCCAGAAATACCTTGAGGCCCAGTAGGTCCCAGGTTACCTTGAATTCCG;at%=50;Parent=NZ_CP011153.1_2653055_2653146;ID=fl_2653055
B.cereus.CMCC.P0011	NZ_CP011153.1	CRISPRCasFinder	CRISPR	2653055	2653146	.	.	.	62.9	DR=GTAGGTCCCGTAGGTCCTGGAGGTCCACCAGAAGG;DR_length=35;Number_of_spacers=1;Name=NZ_CP011153.1_2653055_2653146;ID=NZ_CP011153_Crispr_2;potential_direction=Unknown;
B.cereus.CMCC.P0011	NZ_CP011153.1	CRISPRCasFinder	CRISPRdr	2653055	2653089	.	.	.	62.9	sequence=GTAGGTCCCGTAGGTCCTGGAGGTCCACCAGAAGG;Parent=NZ_CP011153.1_2653055_2653146;ID=DR_2653055
B.cereus.CMCC.P0011	NZ_CP011153.1	CRISPRCasFinder	CRISPRspacer	2653090	2653111	.	.	.	54.5	sequence=CCCAGTTGCTCCAGTTATTCCG;Name=spacer_2653090_22;Parent=NZ_CP011153.1_2653055_2653146;ID=sp_2653090
B.cereus.CMCC.P0011	NZ_CP011153.1	CRISPRCasFinder	CRISPRdr	2653112	2653146	.	.	.	65.7	sequence=GTAGGTCCCGTAGGTCCCGTAGGTCCTGGAGGTCC;Parent=NZ_CP011153.1_2653055_2653146;ID=DR_2653112
B.cereus.CMCC.P0011	NZ_CP011153.1	CRISPRCasFinder	RightFLANK	2653147	2653246	.	.	.	52	sequence=ACCAGAAGGTCCTGTCGCTCCGGTTATTCCGGTAGGTCCAGAAGGTCCTGTCGCTCCAGTTATTCCAGTAGGCCCTATTTGAGGTAAAGGAAAGGGTATG;at%=48;Parent=NZ_CP011153.1_2653055_2653146;ID=fl_2653146
B.cereus.CMCC.P0011	NZ_CP011153.1	CRISPRCasFinder	LeftFLANK	5288034	5288133	.	+	.	26	sequence=TATATAAAAATAAAAAAATCAATTCTCTTGATGAGAACTGATTTTTTCACTTTCTTATTCTTGTGAAGAAGAATCGTTAGATGATTCTGTAGAACCGTTT;at%=74;leader;Parent=NZ_CP011153.1_5288134_5288267;ID=fl_5288134
B.cereus.CMCC.P0011	NZ_CP011153.1	CRISPRCasFinder	CRISPR	5288134	5288267	.	+	.	30.4	DR=GTTGATTTCTCTTCTTTTTGAGA;DR_length=23;Number_of_spacers=2;Name=NZ_CP011153.1_5288134_5288267;ID=NZ_CP011153_Crispr_3;potential_direction=Forward;
B.cereus.CMCC.P0011	NZ_CP011153.1	CRISPRCasFinder	CRISPRdr	5288134	5288156	.	+	.	34.8	sequence=GTTGATTTTTCTTCTTTCTTCGG;Parent=NZ_CP011153.1_5288134_5288267;ID=DR_5288134
B.cereus.CMCC.P0011	NZ_CP011153.1	CRISPRCasFinder	CRISPRspacer	5288157	5288187	.	+	.	35.5	sequence=TTCTTCTTTTTTGTCACTAGTTGAACCGCTT;Name=spacer_5288157_31;Parent=NZ_CP011153.1_5288134_5288267;ID=sp_5288157
B.cereus.CMCC.P0011	NZ_CP011153.1	CRISPRCasFinder	CRISPRdr	5288188	5288210	.	+	.	30.4	sequence=GTTGATTTCTCTTCTTTTTGAGA;Parent=NZ_CP011153.1_5288134_5288267;ID=DR_5288188
B.cereus.CMCC.P0011	NZ_CP011153.1	CRISPRCasFinder	CRISPRspacer	5288211	5288244	.	+	.	38.2	sequence=CTTGTCTTCTGTTTTATTTTCTGGTTTCGTGCTC;Name=spacer_5288211_34;Parent=NZ_CP011153.1_5288134_5288267;ID=sp_5288211
B.cereus.CMCC.P0011	NZ_CP011153.1	CRISPRCasFinder	CRISPRdr	5288245	5288267	.	+	.	34.8	sequence=GTTGACTTCTCTTCTTTTTGAGA;Parent=NZ_CP011153.1_5288134_5288267;ID=DR_5288245
B.cereus.CMCC.P0011	NZ_CP011153.1	CRISPRCasFinder	RightFLANK	5288268	5288367	.	+	.	38	sequence=TTTATCATCAGCTTTTTTACCAGAAGCATTCGTAGCCTTTGCAGCACCTGCATCAGCTTTGATTTCTGTTACTGATTTATTTAAGTAACGTTCAGGGTTC;at%=62;Parent=NZ_CP011153.1_5288134_5288267;ID=fl_5288267
B.cereus.CMCC.P0011	NZ_CP011153.1	CRISPRCasFinder	LeftFLANK	5305165	5305264	.	.	.	48	sequence=TTCTCTTTTCTGCTTCGCTAACGCTGCCGCTTTTGCTTTTGCTGCCGCTGCTGCCTTCGCCTTCACTTTCGCTTTTTCTTCTTCCGTTACTTCTTCTGTT;at%=52;Parent=NZ_CP011153.1_5305265_5305368;ID=fl_5305265
B.cereus.CMCC.P0011	NZ_CP011153.1	CRISPRCasFinder	CRISPR	5305265	5305368	.	.	.	50	DR=CCTTCTCTTTTCTGCTTCGCTAACGC;DR_length=26;Number_of_spacers=1;Name=NZ_CP011153.1_5305265_5305368;ID=NZ_CP011153_Crispr_4;potential_direction=Unknown;
B.cereus.CMCC.P0011	NZ_CP011153.1	CRISPRCasFinder	CRISPRdr	5305265	5305290	.	.	.	50	sequence=CCTTCTCTTTTCTGCTTCGCTAACGC;Parent=NZ_CP011153.1_5305265_5305368;ID=DR_5305265
B.cereus.CMCC.P0011	NZ_CP011153.1	CRISPRCasFinder	CRISPRspacer	5305291	5305342	.	.	.	46.2	sequence=TGCCGCTTTTGCCTTGGCTTTCGCTTTTTCTTCTTCCGTTACTTCTTCTGTC;Name=spacer_5305291_52;Parent=NZ_CP011153.1_5305265_5305368;ID=sp_5305291
B.cereus.CMCC.P0011	NZ_CP011153.1	CRISPRCasFinder	CRISPRdr	5305343	5305368	.	.	.	46.2	sequence=CCTTCTCTTTTCTGTTTCGCTAACGC;Parent=NZ_CP011153.1_5305265_5305368;ID=DR_5305343
B.cereus.CMCC.P0011	NZ_CP011153.1	CRISPRCasFinder	RightFLANK	5305369	5305468	.	.	.	44	sequence=CGCCGCTTTCGCTTTTGCTGCCGCTGCTGCACGTCGTTTTGCTTCTTCTATAGTAATATCATCATTTTTTGGTAGCGCTTTCTCTTTTTCTCGATCTTCT;at%=56;Parent=NZ_CP011153.1_5305265_5305368;ID=fl_5305368
	##gff-version 3; 3 CRISPR(s); strain: Unknown
B.cereus.CH	NZ_CP068717.1	CRISPRCasFinder	LeftFLANK	1139142	1139241	.	.	.	37	sequence=TCATACACTTCAAGGGAAATCTGGGGAGATGAAGGATGGAGTTCAGAAATTAGCAGATGGATCTAATAAATTAGTAGATGGATCAGGCAAAGTAACAAAT;at%=63;Parent=NZ_CP068717.1_1139242_1139357;ID=fl_1139242
B.cereus.CH	NZ_CP068717.1	CRISPRCasFinder	CRISPR	1139242	1139357	.	.	.	31.3	DR=GGTTTAAATACGTTAAATAGCAAAACAGGTGA;DR_length=32;Number_of_spacers=1;Name=NZ_CP068717.1_1139242_1139357;ID=NZ_CP068717_Crispr_1;potential_direction=Unknown;
B.cereus.CH	NZ_CP068717.1	CRISPRCasFinder	CRISPRdr	1139242	1139273	.	.	.	31.3	sequence=GGTTTAAATACGTTAAATAGCAAAACAGGTGA;Parent=NZ_CP068717.1_1139242_1139357;ID=DR_1139242
B.cereus.CH	NZ_CP068717.1	CRISPRCasFinder	CRISPRspacer	1139274	1139325	.	.	.	50	sequence=GATGCAGACGGGTATAGGGAAATTGCAAGATGGCTCCGGAAAAGTAACAGGC;Name=spacer_1139274_52;Parent=NZ_CP068717.1_1139242_1139357;ID=sp_1139274
B.cereus.CH	NZ_CP068717.1	CRISPRCasFinder	CRISPRdr	1139326	1139357	.	.	.	34.4	sequence=GGTTTAAATACGTTAAATAGCAAAACGGGTGA;Parent=NZ_CP068717.1_1139242_1139357;ID=DR_1139326
B.cereus.CH	NZ_CP068717.1	CRISPRCasFinder	RightFLANK	1139358	1139457	.	.	.	39	sequence=ATTGCGTGATGGATCTGAGAAAGTGACTGGTGGCTTGAACAAACTAGTAAGTAAATCCGGCGAATTACAAACAGGAACAACTAATCTATCAAATGGTATG;at%=61;Parent=NZ_CP068717.1_1139242_1139357;ID=fl_1139357
B.cereus.CH	NZ_CP068717.1	CRISPRCasFinder	LeftFLANK	2653001	2653100	.	.	.	50	sequence=AGAAGGTCCAGTTGGACCAATAGATCCAGAAATCCCAGGAATCCCTTGAGGTCCAGAAATACCTTGAGGCCCAGTAGGTCCCAGGTTACCTTGAATTCCG;at%=50;Parent=NZ_CP068717.1_2653101_2653192;ID=fl_2653101
B.cereus.CH	NZ_CP068717.1	CRISPRCasFinder	CRISPR	2653101	2653192	.	.	.	62.9	DR=GTAGGTCCCGTAGGTCCTGGAGGTCCACCAGAAGG;DR_length=35;Number_of_spacers=1;Name=NZ_CP068717.1_2653101_2653192;ID=NZ_CP068717_Crispr_2;potential_direction=Unknown;
B.cereus.CH	NZ_CP068717.1	CRISPRCasFinder	CRISPRdr	2653101	2653135	.	.	.	62.9	sequence=GTAGGTCCCGTAGGTCCTGGAGGTCCACCAGAAGG;Parent=NZ_CP068717.1_2653101_2653192;ID=DR_2653101
B.cereus.CH	NZ_CP068717.1	CRISPRCasFinder	CRISPRspacer	2653136	2653157	.	.	.	54.5	sequence=CCCAGTTGCTCCAGTTATTCCG;Name=spacer_2653136_22;Parent=NZ_CP068717.1_2653101_2653192;ID=sp_2653136
B.cereus.CH	NZ_CP068717.1	CRISPRCasFinder	CRISPRdr	2653158	2653192	.	.	.	65.7	sequence=GTAGGTCCCGTAGGTCCCGTAGGTCCTGGAGGTCC;Parent=NZ_CP068717.1_2653101_2653192;ID=DR_2653158
B.cereus.CH	NZ_CP068717.1	CRISPRCasFinder	RightFLANK	2653193	2653292	.	.	.	52	sequence=ACCAGAAGGTCCTGTCGCTCCGGTTATTCCGGTAGGTCCAGAAGGTCCTGTCGCTCCAGTTATTCCAGTAGGCCCTATTTGAGGTAAAGGAAAGGGTATG;at%=48;Parent=NZ_CP068717.1_2653101_2653192;ID=fl_2653192
B.cereus.CH	NZ_CP068717.1	CRISPRCasFinder	LeftFLANK	5288297	5288396	.	+	.	26	sequence=TATATAAAAATAAAAAAATCAATTCTCTTGATGAGAACTGATTTTTTCACTTTCTTATTCTTGTGAAGAAGAATCGTTAGATGATTCTGTAGAACCGTTT;at%=74;leader;Parent=NZ_CP068717.1_5288397_5288530;ID=fl_5288397
B.cereus.CH	NZ_CP068717.1	CRISPRCasFinder	CRISPR	5288397	5288530	.	+	.	30.4	DR=GTTGATTTCTCTTCTTTTTGAGA;DR_length=23;Number_of_spacers=2;Name=NZ_CP068717.1_5288397_5288530;ID=NZ_CP068717_Crispr_3;potential_direction=Forward;
B.cereus.CH	NZ_CP068717.1	CRISPRCasFinder	CRISPRdr	5288397	5288419	.	+	.	34.8	sequence=GTTGATTTTTCTTCTTTCTTCGG;Parent=NZ_CP068717.1_5288397_5288530;ID=DR_5288397
B.cereus.CH	NZ_CP068717.1	CRISPRCasFinder	CRISPRspacer	5288420	5288450	.	+	.	35.5	sequence=TTCTTCTTTTTTGTCACTAGTTGAACCGCTT;Name=spacer_5288420_31;Parent=NZ_CP068717.1_5288397_5288530;ID=sp_5288420
B.cereus.CH	NZ_CP068717.1	CRISPRCasFinder	CRISPRdr	5288451	5288473	.	+	.	30.4	sequence=GTTGATTTCTCTTCTTTTTGAGA;Parent=NZ_CP068717.1_5288397_5288530;ID=DR_5288451
B.cereus.CH	NZ_CP068717.1	CRISPRCasFinder	CRISPRspacer	5288474	5288507	.	+	.	38.2	sequence=CTTGTCTTCTGTTTTATTTTCTGGTTTCGTGCTC;Name=spacer_5288474_34;Parent=NZ_CP068717.1_5288397_5288530;ID=sp_5288474
B.cereus.CH	NZ_CP068717.1	CRISPRCasFinder	CRISPRdr	5288508	5288530	.	+	.	34.8	sequence=GTTGACTTCTCTTCTTTTTGAGA;Parent=NZ_CP068717.1_5288397_5288530;ID=DR_5288508
B.cereus.CH	NZ_CP068717.1	CRISPRCasFinder	RightFLANK	5288531	5288630	.	+	.	38	sequence=TTTATCATCAGCTTTTTTACCAGAAGCATTCGTAGCCTTTGCAGCACCTGCATCAGCTTTGATTTCTGTTACTGATTTATTTAAGTAACGTTCAGGGTTC;at%=62;Parent=NZ_CP068717.1_5288397_5288530;ID=fl_5288530
	##gff-version 3; 7 CRISPR(s); strain: Unknown
B.cereus.CC-1	NZ_CP023179.1	CRISPRCasFinder	LeftFLANK	333490	333589	.	.	.	54	sequence=GCATGTCGTCGTTGCAATGCCAGTGCGGTACTCATGTAGGAAAACTACACTCCGTGTCCTCCTGGCAAATGCGCCTCGACCTGCTCGGTTCTCTTAATCC;at%=46;Parent=NZ_CP023179.1_333590_333669;ID=fl_333590
B.cereus.CC-1	NZ_CP023179.1	CRISPRCasFinder	CRISPR	333590	333669	.	.	.	24	DR=TCCTTTTTAAACTTTGATTGATATG;DR_length=25;Number_of_spacers=1;Name=NZ_CP023179.1_333590_333669;ID=NZ_CP023179_Crispr_1;potential_direction=Unknown;
B.cereus.CC-1	NZ_CP023179.1	CRISPRCasFinder	CRISPRdr	333590	333614	.	.	.	24	sequence=TCCTTTTTAAACTTTGATTGATATG;Parent=NZ_CP023179.1_333590_333669;ID=DR_333590
B.cereus.CC-1	NZ_CP023179.1	CRISPRCasFinder	CRISPRspacer	333615	333644	.	.	.	33.3	sequence=GAAGTTTAAAAAGTCCGGTTAAGATAACCT;Name=spacer_333615_30;Parent=NZ_CP023179.1_333590_333669;ID=sp_333615
B.cereus.CC-1	NZ_CP023179.1	CRISPRCasFinder	CRISPRdr	333645	333669	.	.	.	24	sequence=TCCTTTTTAAACTTTGATTGATATG;Parent=NZ_CP023179.1_333590_333669;ID=DR_333645
B.cereus.CC-1	NZ_CP023179.1	CRISPRCasFinder	RightFLANK	333670	333769	.	.	.	37	sequence=AAAAAACAAACTAGGAGCATAGCTTCTAGTTTGTACTTATTTAAATATTGGGGGATGAAATATGAATGTTTTAGTAATTGGCCGCGGTGGGCGTGAGCAT;at%=63;Parent=NZ_CP023179.1_333590_333669;ID=fl_333669
B.cereus.CC-1	NZ_CP023179.1	CRISPRCasFinder	LeftFLANK	1284400	1284499	.	.	.	44	sequence=GATCGGTTTCATTTGTGCCGTTTGCAATAAACCAAGAATAAGATTCATCTGCTGTGCCGAAGCGCCCCATAATATGGCTACCTGCAAAATGAGCTGTTGA;at%=56;Parent=NZ_CP023179.1_1284500_1284734;ID=fl_1284500
B.cereus.CC-1	NZ_CP023179.1	CRISPRCasFinder	CRISPR	1284500	1284734	.	.	.	40	DR=TGTATGATTACCTTCCGCATGAGAA;DR_length=25;Number_of_spacers=3;Name=NZ_CP023179.1_1284500_1284734;ID=NZ_CP023179_Crispr_2;potential_direction=Unknown;
B.cereus.CC-1	NZ_CP023179.1	CRISPRCasFinder	CRISPRdr	1284500	1284524	.	.	.	40	sequence=TGTATGATTACCTTCCGCATGAGAA;Parent=NZ_CP023179.1_1284500_1284734;ID=DR_1284500
B.cereus.CC-1	NZ_CP023179.1	CRISPRCasFinder	CRISPRspacer	1284525	1284583	.	.	.	52.5	sequence=GAGAATCCGTTAGCGATAGTCGCGGTTCCTTCTGCATGTGCTGCTTCGCCTAAAGCGAT;Name=spacer_1284525_59;Parent=NZ_CP023179.1_1284500_1284734;ID=sp_1284525
B.cereus.CC-1	NZ_CP023179.1	CRISPRCasFinder	CRISPRdr	1284584	1284608	.	.	.	40	sequence=TGTATGTTTACCTTCCGCATGAGAA;Parent=NZ_CP023179.1_1284500_1284734;ID=DR_1284584
B.cereus.CC-1	NZ_CP023179.1	CRISPRCasFinder	CRISPRspacer	1284609	1284667	.	.	.	47.5	sequence=TAGGAGCCACCTGCTGTCGTTTCACTTCCTTCACTATGGGAACTATGTCCAGTTGCTTT;Name=spacer_1284609_59;Parent=NZ_CP023179.1_1284500_1284734;ID=sp_1284609
B.cereus.CC-1	NZ_CP023179.1	CRISPRCasFinder	CRISPRdr	1284668	1284692	.	.	.	40	sequence=TGTTTTTGATCCTTCTGCATGAGAG;Parent=NZ_CP023179.1_1284500_1284734;ID=DR_1284668
B.cereus.CC-1	NZ_CP023179.1	CRISPRCasFinder	CRISPRspacer	1284693	1284709	.	.	.	35.3	sequence=AAAGAACCTTTTGCATG;Name=spacer_1284693_17;Parent=NZ_CP023179.1_1284500_1284734;ID=sp_1284693
B.cereus.CC-1	NZ_CP023179.1	CRISPRCasFinder	CRISPRdr	1284710	1284734	.	.	.	44	sequence=TGTGAGAAGTCCTTCTGCATGTGAA;Parent=NZ_CP023179.1_1284500_1284734;ID=DR_1284710
B.cereus.CC-1	NZ_CP023179.1	CRISPRCasFinder	RightFLANK	1284735	1284834	.	.	.	42	sequence=GCTGTACCCTCTGCATGAGAGTGAAGACCCTCTGCATATGCATACCGCCCATCTTTTTTTACTTTTTTATTTTCAGATGTAGGGGTCTGAATGATAATCG;at%=58;Parent=NZ_CP023179.1_1284500_1284734;ID=fl_1284734
B.cereus.CC-1	NZ_CP023179.1	CRISPRCasFinder	LeftFLANK	2217647	2217746	.	.	.	48	sequence=CGGGAAACACCGGACCAACCGCAACAATTTGTATTAGAACTGATCCGAATAACGGATGTTCTGTAGCAGAAGGGACAGCCACATTAGCAGAGGGATTTGC;at%=52;Parent=NZ_CP023179.1_2217747_2218023;ID=fl_2217747
B.cereus.CC-1	NZ_CP023179.1	CRISPRCasFinder	CRISPR	2217747	2218023	.	.	.	50	DR=CTCTCATGCGGAAGGAGAAAACAC;DR_length=24;Number_of_spacers=5;Name=NZ_CP023179.1_2217747_2218023;ID=NZ_CP023179_Crispr_3;potential_direction=Unknown;
B.cereus.CC-1	NZ_CP023179.1	CRISPRCasFinder	CRISPRdr	2217747	2217770	.	.	.	62.5	sequence=CTCTCATGCGGAAGGGACAGCCAC;Parent=NZ_CP023179.1_2217747_2218023;ID=DR_2217747
B.cereus.CC-1	NZ_CP023179.1	CRISPRCasFinder	CRISPRspacer	2217771	2217788	.	.	.	50	sequence=ATTAGCAGCGGGATTTGC;Name=spacer_2217771_18;Parent=NZ_CP023179.1_2217747_2218023;ID=sp_2217771
B.cereus.CC-1	NZ_CP023179.1	CRISPRCasFinder	CRISPRdr	2217789	2217812	.	.	.	58.3	sequence=CTCTCATGCGGAAGGGGAGAACAC;Parent=NZ_CP023179.1_2217747_2218023;ID=DR_2217789
B.cereus.CC-1	NZ_CP023179.1	CRISPRCasFinder	CRISPRspacer	2217813	2217830	.	.	.	50	sequence=AGTAGCACGTGGAAGAAG;Name=spacer_2217813_18;Parent=NZ_CP023179.1_2217747_2218023;ID=sp_2217813
B.cereus.CC-1	NZ_CP023179.1	CRISPRCasFinder	CRISPRdr	2217831	2217854	.	.	.	58.3	sequence=CTCTCATGCGGAAGGGGAGAACAC;Parent=NZ_CP023179.1_2217747_2218023;ID=DR_2217831
B.cereus.CC-1	NZ_CP023179.1	CRISPRCasFinder	CRISPRspacer	2217855	2217872	.	.	.	33.3	sequence=AAGTGCAATTGAAGTATC;Name=spacer_2217855_18;Parent=NZ_CP023179.1_2217747_2218023;ID=sp_2217855
B.cereus.CC-1	NZ_CP023179.1	CRISPRCasFinder	CRISPRdr	2217873	2217896	.	.	.	45.8	sequence=CTCTCATGCGGAAGGTTCAATTAC;Parent=NZ_CP023179.1_2217747_2218023;ID=DR_2217873
B.cereus.CC-1	NZ_CP023179.1	CRISPRCasFinder	CRISPRspacer	2217897	2217914	.	.	.	44.4	sequence=AACAGCAATTGGGTTTGC;Name=spacer_2217897_18;Parent=NZ_CP023179.1_2217747_2218023;ID=sp_2217897
B.cereus.CC-1	NZ_CP023179.1	CRISPRCasFinder	CRISPRdr	2217915	2217938	.	.	.	50	sequence=CTCTCATGCGGAAGGAGAAAACAC;Parent=NZ_CP023179.1_2217747_2218023;ID=DR_2217915
B.cereus.CC-1	NZ_CP023179.1	CRISPRCasFinder	CRISPRspacer	2217939	2217998	.	.	.	51.7	sequence=AAGTGCAAATGGGACCGCTTCCCATGCAGAAGGAGTGTCCTCAATAGCGGATGCGGATTA;Name=spacer_2217939_60;Parent=NZ_CP023179.1_2217747_2218023;ID=sp_2217939
B.cereus.CC-1	NZ_CP023179.1	CRISPRCasFinder	CRISPRdr	2217999	2218022	.	.	.	45.8	sequence=CTCTCATGCGGAAGGAGAAAATAC;Parent=NZ_CP023179.1_2217747_2218023;ID=DR_2217999
B.cereus.CC-1	NZ_CP023179.1	CRISPRCasFinder	RightFLANK	2218024	2218123	.	.	.	51	sequence=AAAGCAAATGGGATTGCCTCCCACGCTGAAGGTTCAGTCACAACAGCAGTTGGAACTGCCTCCCATGCAGAGGGTTCCCTTACAACAGCACTTGGAATTG;at%=49;Parent=NZ_CP023179.1_2217747_2218023;ID=fl_2218023
B.cereus.CC-1	NZ_CP023179.1	CRISPRCasFinder	LeftFLANK	2218025	2218124	.	.	.	52	sequence=AAGCAAATGGGATTGCCTCCCACGCTGAAGGTTCAGTCACAACAGCAGTTGGAACTGCCTCCCATGCAGAGGGTTCCCTTACAACAGCACTTGGAATTGC;at%=48;Parent=NZ_CP023179.1_2218125_2218232;ID=fl_2218125
B.cereus.CC-1	NZ_CP023179.1	CRISPRCasFinder	CRISPR	2218125	2218232	.	.	.	50	DR=CTCTCATGCGGAAGGAGAAAACAC;DR_length=24;Number_of_spacers=2;Name=NZ_CP023179.1_2218125_2218232;ID=NZ_CP023179_Crispr_4;potential_direction=Unknown;
B.cereus.CC-1	NZ_CP023179.1	CRISPRCasFinder	CRISPRdr	2218125	2218148	.	.	.	58.3	sequence=TTCCCATGCAGAGGGAGCAGACAC;Parent=NZ_CP023179.1_2218125_2218232;ID=DR_2218125
B.cereus.CC-1	NZ_CP023179.1	CRISPRCasFinder	CRISPRspacer	2218149	2218166	.	.	.	50	sequence=AACAGCGCTTGGATTTGC;Name=spacer_2218149_18;Parent=NZ_CP023179.1_2218125_2218232;ID=sp_2218149
B.cereus.CC-1	NZ_CP023179.1	CRISPRCasFinder	CRISPRdr	2218167	2218190	.	.	.	54.2	sequence=TTCCCATGCAGAGGGAGCAAACAC;Parent=NZ_CP023179.1_2218125_2218232;ID=DR_2218167
B.cereus.CC-1	NZ_CP023179.1	CRISPRCasFinder	CRISPRspacer	2218191	2218208	.	.	.	22.2	sequence=AATAGCAAATGCAAATTA;Name=spacer_2218191_18;Parent=NZ_CP023179.1_2218125_2218232;ID=sp_2218191
B.cereus.CC-1	NZ_CP023179.1	CRISPRCasFinder	CRISPRdr	2218209	2218232	.	.	.	50	sequence=CTCCCATGCAGAAGGGCTAAATAC;Parent=NZ_CP023179.1_2218125_2218232;ID=DR_2218209
B.cereus.CC-1	NZ_CP023179.1	CRISPRCasFinder	RightFLANK	2218233	2218332	.	.	.	39	sequence=CGTAGTAAATTCAATTCATACAGGTTCTCATATTATGGGGCAAAATGGAGTCACCAGATTCCCATTTTCTTGGCATTTAGCAAATGGTCTTGCTGTTGGA;at%=61;Parent=NZ_CP023179.1_2218125_2218232;ID=fl_2218232
B.cereus.CC-1	NZ_CP023179.1	CRISPRCasFinder	LeftFLANK	2872622	2872721	.	-	.	59	sequence=TGTTGCTCCCGTTGGGCCTGTTGCTCCTGTTAAACCTGTTGCACCACCAGTACCTGCTGGACCCGTCGCTCCTGTTGGACCTGTTGGACCTGTCGCTCCT;at%=41;Parent=NZ_CP023179.1_2872722_2872835;ID=fl_2872722
B.cereus.CC-1	NZ_CP023179.1	CRISPRCasFinder	CRISPR	2872722	2872835	.	-	.	59.3	DR=GTTGGACCTGTTGCTCCTCCTCCTGGA;DR_length=27;Number_of_spacers=1;Name=NZ_CP023179.1_2872722_2872835;ID=NZ_CP023179_Crispr_5;potential_direction=Reverse;
B.cereus.CC-1	NZ_CP023179.1	CRISPRCasFinder	CRISPRdr	2872722	2872748	.	-	.	59.3	sequence=GTTGGACCTGTTGCTCCTCCTCCTGGA;Parent=NZ_CP023179.1_2872722_2872835;ID=DR_2872722
B.cereus.CC-1	NZ_CP023179.1	CRISPRCasFinder	CRISPRspacer	2872749	2872808	.	-	.	63.3	sequence=CCCGTTGGACCTGTTGCTCCTCCTCCTGGACCCGTTGGACCTGTTGGACCTGTCGCTCCT;Name=spacer_2872749_60;Parent=NZ_CP023179.1_2872722_2872835;ID=sp_2872749
B.cereus.CC-1	NZ_CP023179.1	CRISPRCasFinder	CRISPRdr	2872809	2872835	.	-	.	59.3	sequence=GTTGGACCTGTTGCTCCTCCTCCTGGA;Parent=NZ_CP023179.1_2872722_2872835;ID=DR_2872809
B.cereus.CC-1	NZ_CP023179.1	CRISPRCasFinder	RightFLANK	2872836	2872935	.	-	.	34	sequence=GTAGCACCAATTAGTTGAACTAATAAGTTTAATAGAAGTTGTAAGCTTGCAGGATCAAGAATTAAAGAGAAGAAGAATGGTGCAAGAGCACTGAAGAATT;at%=66;leader;Parent=NZ_CP023179.1_2872722_2872835;ID=fl_2872835
B.cereus.CC-1	NZ_CP023179.1	CRISPRCasFinder	LeftFLANK	4695596	4695695	.	-	.	33	sequence=ATATACTGCGATCCCATTTCTTTCTTAAGCAAAAAAGAAAACCGAGCTTAATGAGTTTAAGCTCGGTTTATTTATCAGTGTCATTTTTTGTCGGTAAATC;at%=67;Parent=NZ_CP023179.1_4695696_4695782;ID=fl_4695696
B.cereus.CC-1	NZ_CP023179.1	CRISPRCasFinder	CRISPR	4695696	4695782	.	-	.	23.1	DR=GATATATCTTAAAAATCGCTGATATA;DR_length=26;Number_of_spacers=1;Name=NZ_CP023179.1_4695696_4695782;ID=NZ_CP023179_Crispr_6;potential_direction=Reverse;
B.cereus.CC-1	NZ_CP023179.1	CRISPRCasFinder	CRISPRdr	4695696	4695721	.	-	.	23.1	sequence=GATATATCTTAAAAATCGCTGATATA;Parent=NZ_CP023179.1_4695696_4695782;ID=DR_4695696
B.cereus.CC-1	NZ_CP023179.1	CRISPRCasFinder	CRISPRspacer	4695722	4695756	.	-	.	37.1	sequence=TTTTAAGTATCGGTCGATAAAATGTGAAAACCGCC;Name=spacer_4695722_35;Parent=NZ_CP023179.1_4695696_4695782;ID=sp_4695722
B.cereus.CC-1	NZ_CP023179.1	CRISPRCasFinder	CRISPRdr	4695757	4695782	.	-	.	26.9	sequence=GATAAAAGTTAAGAATCGCTGATATA;Parent=NZ_CP023179.1_4695696_4695782;ID=DR_4695757
B.cereus.CC-1	NZ_CP023179.1	CRISPRCasFinder	RightFLANK	4695783	4695882	.	-	.	31	sequence=TCTTAAAAATCGCCGATATAAATTTCATATAATCTTTTCCAGCGTAGCAATCTCTTTAAATTTGCGTAACTGTATTACCAATACCCCAAATCTCATTACT;at%=69;leader;Parent=NZ_CP023179.1_4695696_4695782;ID=fl_4695782
B.cereus.CC-1	NZ_CP023179.1	CRISPRCasFinder	LeftFLANK	4794837	4794936	.	+	.	27	sequence=TTCCGCCATTTGTTAAGGAAAAATAAATATATAAATTTTTTTAGATTCTTCTCTTATCACTCTCCGAACATATATCTTAAACAAACGTTTGATTAACTCC;at%=73;leader;Parent=NZ_CP023179.1_4794937_4795044;ID=fl_4794937
B.cereus.CC-1	NZ_CP023179.1	CRISPRCasFinder	CRISPR	4794937	4795044	.	+	.	39.3	DR=CCTTTTTTCTTTGTTAACCCTTGAGCTG;DR_length=28;Number_of_spacers=1;Name=NZ_CP023179.1_4794937_4795044;ID=NZ_CP023179_Crispr_7;potential_direction=Forward;
B.cereus.CC-1	NZ_CP023179.1	CRISPRCasFinder	CRISPRdr	4794937	4794964	.	+	.	39.3	sequence=CCTTTTTTCTTTGTTAACCCTTGAGCTG;Parent=NZ_CP023179.1_4794937_4795044;ID=DR_4794937
B.cereus.CC-1	NZ_CP023179.1	CRISPRCasFinder	CRISPRspacer	4794965	4795016	.	+	.	30.8	sequence=TATCGCTTTCTTCCTACCGAACATACATCTTAAACAAACGTTTGATTAATTT;Name=spacer_4794965_52;Parent=NZ_CP023179.1_4794937_4795044;ID=sp_4794965
B.cereus.CC-1	NZ_CP023179.1	CRISPRCasFinder	CRISPRdr	4795017	4795044	.	+	.	35.7	sequence=CCTTTTTTCTTTATTAACCCTTGAGCTG;Parent=NZ_CP023179.1_4794937_4795044;ID=DR_4795017
B.cereus.CC-1	NZ_CP023179.1	CRISPRCasFinder	RightFLANK	4795045	4795144	.	+	.	39	sequence=CATCGTTTTCTTCCTGCCGAACATACATCTTAAACAAACGTTTATTTAACCAGTTCAGCCTATAGTCACAAAACCCGGAAACACTTTACATGACAAAGGC;at%=61;Parent=NZ_CP023179.1_4794937_4795044;ID=fl_4795044
	##gff-version 3; 1 CRISPR(s); strain: Unknown
B.cereus.AR156	NZ_CP015589.1	CRISPRCasFinder	LeftFLANK	2867186	2867285	.	.	.	43	sequence=GATCGGTTTCATTTGTTCCATTTGCAATAAACCAAGAATAAGATTCTTCTGCTGTGCCGAAGCGTCCCATAATATGGCTACCTGCAAAGTGAGCTGTGGA;at%=57;Parent=NZ_CP015589.1_2867286_2867394;ID=fl_2867286
B.cereus.AR156	NZ_CP015589.1	CRISPRCasFinder	CRISPR	2867286	2867394	.	.	.	40	DR=TGTATGATTACCTTCCGCATGAGAA;DR_length=25;Number_of_spacers=1;Name=NZ_CP015589.1_2867286_2867394;ID=NZ_CP015589_Crispr_1;potential_direction=Unknown;
B.cereus.AR156	NZ_CP015589.1	CRISPRCasFinder	CRISPRdr	2867286	2867310	.	.	.	40	sequence=TGTATGATTACCTTCCGCATGAGAA;Parent=NZ_CP015589.1_2867286_2867394;ID=DR_2867286
B.cereus.AR156	NZ_CP015589.1	CRISPRCasFinder	CRISPRspacer	2867311	2867369	.	.	.	50.8	sequence=GAGAATCCGTTAGCGATAGTAGCGGTTCCTTCTGCATGTGCTGCTTCGCCTAAAGCGAT;Name=spacer_2867311_59;Parent=NZ_CP015589.1_2867286_2867394;ID=sp_2867311
B.cereus.AR156	NZ_CP015589.1	CRISPRCasFinder	CRISPRdr	2867370	2867394	.	.	.	40	sequence=TGTATGTTTACCTTCCGCATGAGAA;Parent=NZ_CP015589.1_2867286_2867394;ID=DR_2867370
B.cereus.AR156	NZ_CP015589.1	CRISPRCasFinder	RightFLANK	2867395	2867494	.	.	.	44	sequence=TAAGAGCCACCTGCTGTCGTTTCACTTCCTTCACTATGGGAACTATGTCCAGTTGCTTTCGTTTTTGATCCTTCTGCATGAGAGAAAGACCCTTTTGCAT;at%=56;Parent=NZ_CP015589.1_2867286_2867394;ID=fl_2867394
B.cereus.AR156	NZ_CP015592.1	CRISPRCasFinder	LeftFLANK	171823	171922	.	-	.	20	sequence=TGTTTCCTCCTTAACCACATTAATTATTTTGGTGAATAAAAACAAATGATACAAATAATTACAAAAATACAATCAAAATAATAACTTAAATTTCAGATAA;at%=80;Parent=NZ_CP015592.1_171923_172008;ID=fl_171923
B.cereus.AR156	NZ_CP015592.1	CRISPRCasFinder	CRISPR	171923	172008	.	-	.	8	DR=TGTAAATATTTTTAATTTATTGTAA;DR_length=25;Number_of_spacers=1;Name=NZ_CP015592.1_171923_172008;ID=NZ_CP015592_Crispr_1;potential_direction=Reverse;
B.cereus.AR156	NZ_CP015592.1	CRISPRCasFinder	CRISPRdr	171923	171947	.	-	.	8	sequence=TGTAAATATTTTTAATTTATTGTAA;Parent=NZ_CP015592.1_171923_172008;ID=DR_171923
B.cereus.AR156	NZ_CP015592.1	CRISPRCasFinder	CRISPRspacer	171948	171983	.	-	.	25	sequence=ATTTAACTCCCTTATATTAGCACAATGTTAAAAAAG;Name=spacer_171948_36;Parent=NZ_CP015592.1_171923_172008;ID=sp_171948
B.cereus.AR156	NZ_CP015592.1	CRISPRCasFinder	CRISPRdr	171984	172008	.	-	.	8	sequence=TGTAAATATTATTAATTTATTGTAA;Parent=NZ_CP015592.1_171923_172008;ID=DR_171984
B.cereus.AR156	NZ_CP015592.1	CRISPRCasFinder	RightFLANK	172009	172108	.	-	.	13	sequence=TTTTTTTTAATTACTATACTTAGATTTTTAGATAATAATTAAATTATTTAATTACTGCTATAGTCGATTTCATTTAAAAATAGTAAAATATAGTTAAAAT;at%=87;leader;Parent=NZ_CP015592.1_171923_172008;ID=fl_172008
	##gff-version 3; 2 CRISPR(s); strain: Unknown
B.cereus.AFA01	NZ_CP068724.1	CRISPRCasFinder	LeftFLANK	1098889	1098988	.	.	.	44	sequence=CTGGTCAAGTAACAGGCGGTTTAGGGACATTATCTGTAGGTGTAACGAAATTAGCAGATGGCTCAAGCCAAGTAACAGGTGGTTTAGGAACATTATCTGC;at%=56;Parent=NZ_CP068724.1_1098989_1099117;ID=fl_1098989
B.cereus.AFA01	NZ_CP068724.1	CRISPRCasFinder	CRISPR	1098989	1099117	.	.	.	46.7	DR=AGGAGCAAACCAAATGGCAGGTGGCGTAAATCAATTAGCAGATGG;DR_length=45;Number_of_spacers=1;Name=NZ_CP068724.1_1098989_1099117;ID=NZ_CP068724_Crispr_1;potential_direction=Unknown;
B.cereus.AFA01	NZ_CP068724.1	CRISPRCasFinder	CRISPRdr	1098989	1099033	.	.	.	46.7	sequence=AGGAGCAAACCAAATGGCAGGTGGCGTAAATCAATTAGCAGATGG;Parent=NZ_CP068724.1_1098989_1099117;ID=DR_1098989
B.cereus.AFA01	NZ_CP068724.1	CRISPRCasFinder	CRISPRspacer	1099034	1099072	.	.	.	35.9	sequence=TTCAAGCCAAGTAACAGATGGTTTAGGAACATTATCTGT;Name=spacer_1099034_39;Parent=NZ_CP068724.1_1098989_1099117;ID=sp_1099034
B.cereus.AFA01	NZ_CP068724.1	CRISPRCasFinder	CRISPRdr	1099073	1099117	.	.	.	46.7	sequence=AGGAGCAAACCAAATGGCAGGTGGCGTAAATCAATTAGCAGATGG;Parent=NZ_CP068724.1_1098989_1099117;ID=DR_1099073
B.cereus.AFA01	NZ_CP068724.1	CRISPRCasFinder	RightFLANK	1099118	1099217	.	.	.	40	sequence=ATCTAATCAAGTAACAACTGGCTTAGGTACTCTAAATGGTGGCCTAAATAAAATGTCAACCGGCTCAACCCAGCTAATCGACGGAGTAAATAAACTAGCA;at%=60;Parent=NZ_CP068724.1_1098989_1099117;ID=fl_1099117
B.cereus.AFA01	NZ_CP068724.1	CRISPRCasFinder	LeftFLANK	5149960	5150059	.	+	.	30	sequence=TATATAAAAATAAAAAAATCAGCTCCCCTAGTGGGAACTGATTTTTTCACTTTCTTATTCTTGTGAAGAAGAATCGTTAGATGATTCTGTAGAACCATTT;at%=70;leader;Parent=NZ_CP068724.1_5150060_5150193;ID=fl_5150060
B.cereus.AFA01	NZ_CP068724.1	CRISPRCasFinder	CRISPR	5150060	5150193	.	+	.	30.4	DR=GTTGATTTCTCTTCTTTTTGAGA;DR_length=23;Number_of_spacers=2;Name=NZ_CP068724.1_5150060_5150193;ID=NZ_CP068724_Crispr_2;potential_direction=Forward;
B.cereus.AFA01	NZ_CP068724.1	CRISPRCasFinder	CRISPRdr	5150060	5150082	.	+	.	34.8	sequence=GTTGATTTTTCTTCTTTCTTCGG;Parent=NZ_CP068724.1_5150060_5150193;ID=DR_5150060
B.cereus.AFA01	NZ_CP068724.1	CRISPRCasFinder	CRISPRspacer	5150083	5150113	.	+	.	35.5	sequence=TTCTTCTTTTTTGTCACTAGTTGAACCGCTT;Name=spacer_5150083_31;Parent=NZ_CP068724.1_5150060_5150193;ID=sp_5150083
B.cereus.AFA01	NZ_CP068724.1	CRISPRCasFinder	CRISPRdr	5150114	5150136	.	+	.	30.4	sequence=GTTGATTTCTCTTCTTTTTGAGA;Parent=NZ_CP068724.1_5150060_5150193;ID=DR_5150114
B.cereus.AFA01	NZ_CP068724.1	CRISPRCasFinder	CRISPRspacer	5150137	5150170	.	+	.	41.2	sequence=CTTGTCTTCTGTTTTACTTTCTGGTTTCGTGCTC;Name=spacer_5150137_34;Parent=NZ_CP068724.1_5150060_5150193;ID=sp_5150137
B.cereus.AFA01	NZ_CP068724.1	CRISPRCasFinder	CRISPRdr	5150171	5150193	.	+	.	34.8	sequence=GTTGACTTCTCTTCTTTTTGAGA;Parent=NZ_CP068724.1_5150060_5150193;ID=DR_5150171
B.cereus.AFA01	NZ_CP068724.1	CRISPRCasFinder	RightFLANK	5150194	5150293	.	+	.	38	sequence=TTTGTCATCAGCTTTTTTACCAGAAGCATTCGTAGCCTTTGCAGCACCTGCATCAGCTTTAATTTCTGTTACTGATTTATTTAAGTAACGTTCAGGGTTC;at%=62;Parent=NZ_CP068724.1_5150060_5150193;ID=fl_5150193
	##gff-version 3; 4 CRISPR(s); strain: Unknown
B.cereus.A1	NZ_CP015727.1	CRISPRCasFinder	LeftFLANK	4186959	4187058	.	+	.	21	sequence=GATAATTTTTAATAATCCTGCGAATTTTTCTTATTTTTCCGCCATTTGTTAAGAAAAAAATAAATATATAAATTTTTTAGATTCTGCACCAAACATATAT;at%=79;leader;Parent=NZ_CP015727.1_4187059_4187170;ID=fl_4187059
B.cereus.A1	NZ_CP015727.1	CRISPRCasFinder	CRISPR	4187059	4187170	.	+	.	29	DR=CTTAAACAAGCGTTTGATTAATTCTCCATTT;DR_length=31;Number_of_spacers=1;Name=NZ_CP015727.1_4187059_4187170;ID=NZ_CP015727_Crispr_1;potential_direction=Forward;
B.cereus.A1	NZ_CP015727.1	CRISPRCasFinder	CRISPRdr	4187059	4187089	.	+	.	29	sequence=CTTAAACAAGCGTTTGATTAATTCTCCATTT;Parent=NZ_CP015727.1_4187059_4187170;ID=DR_4187059
B.cereus.A1	NZ_CP015727.1	CRISPRCasFinder	CRISPRspacer	4187090	4187139	.	+	.	38	sequence=TTCTTTCTTAACCTTTGAACTACAGGAGTTTCTTCCTACCGAACATACAG;Name=spacer_4187090_50;Parent=NZ_CP015727.1_4187059_4187170;ID=sp_4187090
B.cereus.A1	NZ_CP015727.1	CRISPRCasFinder	CRISPRdr	4187140	4187170	.	+	.	25.8	sequence=CTTAAACAAACGTTTGATTAATTCTCCATTT;Parent=NZ_CP015727.1_4187059_4187170;ID=DR_4187140
B.cereus.A1	NZ_CP015727.1	CRISPRCasFinder	RightFLANK	4187171	4187270	.	+	.	35	sequence=CTCTTTGTTAACCCTTGAGTTACATCGGTTTCTTTCCTACCGAACATACAGCTTAAACAAACGTTTATTTAAAAAAATAAGAAGCCTCTTTTACAGGCTC;at%=65;Parent=NZ_CP015727.1_4187059_4187170;ID=fl_4187170
B.cereus.A1	NZ_CP015727.1	CRISPRCasFinder	LeftFLANK	4344897	4344996	.	+	.	22	sequence=ATTATAAATATTTTCCAGTTACAAGTAAAGATATCTTTACAAATTTTAGAAAAATGTTTCATTAAACATCTACTCTAACGAAGTACAAGAGTAATTCAAT;at%=78;leader;Parent=NZ_CP015727.1_4344997_4345083;ID=fl_4344997
B.cereus.A1	NZ_CP015727.1	CRISPRCasFinder	CRISPR	4344997	4345083	.	+	.	18.5	DR=TTATATCAGCGATTTTTTTAATATATC;DR_length=27;Number_of_spacers=1;Name=NZ_CP015727.1_4344997_4345083;ID=NZ_CP015727_Crispr_2;potential_direction=Forward;
B.cereus.A1	NZ_CP015727.1	CRISPRCasFinder	CRISPRdr	4344997	4345023	.	+	.	18.5	sequence=TTATATCAGCGATTTTTTTAATATATC;Parent=NZ_CP015727.1_4344997_4345083;ID=DR_4344997
B.cereus.A1	NZ_CP015727.1	CRISPRCasFinder	CRISPRspacer	4345024	4345056	.	+	.	39.4	sequence=AGCGCAACTTAAATTATATCGGCGATTTCCCAA;Name=spacer_4345024_33;Parent=NZ_CP015727.1_4344997_4345083;ID=sp_4345024
B.cereus.A1	NZ_CP015727.1	CRISPRCasFinder	CRISPRdr	4345057	4345083	.	+	.	25.9	sequence=ATATATCAGCGCAACTTAAATTATATC;Parent=NZ_CP015727.1_4344997_4345083;ID=DR_4345057
B.cereus.A1	NZ_CP015727.1	CRISPRCasFinder	RightFLANK	4345084	4345183	.	+	.	40	sequence=GGCGATTTTTTTAATATATCGACTTACCGACAAATATCGACATCCGTAGCGCTACTATAATCATAAGAAAAAGCTGTCCCCAAATACCTTCGGGAACAGC;at%=60;Parent=NZ_CP015727.1_4344997_4345083;ID=fl_4345083
B.cereus.A1	NZ_CP015727.1	CRISPRCasFinder	LeftFLANK	4472120	4472219	.	+	.	29	sequence=TATATAAAAATAAAAAAATCAGCTCCCCTAGTGGGAACTGATTTTTTCACTTTATTATTCTTGTGAAGAAGAATCGTTAGATGATTCTGTAGAACCATTT;at%=71;leader;Parent=NZ_CP015727.1_4472220_4472353;ID=fl_4472220
B.cereus.A1	NZ_CP015727.1	CRISPRCasFinder	CRISPR	4472220	4472353	.	+	.	30.4	DR=GTTGATTTCTCTTCTTTTTGAGA;DR_length=23;Number_of_spacers=2;Name=NZ_CP015727.1_4472220_4472353;ID=NZ_CP015727_Crispr_3;potential_direction=Forward;
B.cereus.A1	NZ_CP015727.1	CRISPRCasFinder	CRISPRdr	4472220	4472242	.	+	.	34.8	sequence=GTTGATTTTTCTTCTTTCTTCGG;Parent=NZ_CP015727.1_4472220_4472353;ID=DR_4472220
B.cereus.A1	NZ_CP015727.1	CRISPRCasFinder	CRISPRspacer	4472243	4472273	.	+	.	35.5	sequence=TTCTTCTTTTTTGTCACTAGTTGAACCGCTT;Name=spacer_4472243_31;Parent=NZ_CP015727.1_4472220_4472353;ID=sp_4472243
B.cereus.A1	NZ_CP015727.1	CRISPRCasFinder	CRISPRdr	4472274	4472296	.	+	.	30.4	sequence=GTTGATTTCTCTTCTTTTTGAGA;Parent=NZ_CP015727.1_4472220_4472353;ID=DR_4472274
B.cereus.A1	NZ_CP015727.1	CRISPRCasFinder	CRISPRspacer	4472297	4472330	.	+	.	41.2	sequence=CTTGTCTTCTGTTTTACTTTCAGGTTTCGTGCTC;Name=spacer_4472297_34;Parent=NZ_CP015727.1_4472220_4472353;ID=sp_4472297
B.cereus.A1	NZ_CP015727.1	CRISPRCasFinder	CRISPRdr	4472331	4472353	.	+	.	34.8	sequence=GTTGACTTCTCTTCTTTTTGAGA;Parent=NZ_CP015727.1_4472220_4472353;ID=DR_4472331
B.cereus.A1	NZ_CP015727.1	CRISPRCasFinder	RightFLANK	4472354	4472453	.	+	.	39	sequence=TTTGTCATCAGCTTTTTTACCAGAAGCGTTCGTAGCCTTTGCAGCACCTGCATCAGCTTTAATTTCTGTTACTGATTTATTTAAGTAACGTTCAGGGTTC;at%=61;Parent=NZ_CP015727.1_4472220_4472353;ID=fl_4472353
B.cereus.A1	NZ_CP015727.1	CRISPRCasFinder	LeftFLANK	5312485	5312584	.	+	.	32	sequence=CCCATTTTTTATCTCACTCTTAACGCATATGAAAATGAAAAAATCGAAAAGGAGCGGAGAAACATGAATTATATAGAAAACAATGGATTGTACTATCGGA;at%=68;leader;Parent=NZ_CP015727.1_5312585_5312660;ID=fl_5312585
B.cereus.A1	NZ_CP015727.1	CRISPRCasFinder	CRISPR	5312585	5312660	.	+	.	40	DR=ATCATCATCATGGAGGACACAATCA;DR_length=25;Number_of_spacers=1;Name=NZ_CP015727.1_5312585_5312660;ID=NZ_CP015727_Crispr_4;potential_direction=Forward;
B.cereus.A1	NZ_CP015727.1	CRISPRCasFinder	CRISPRdr	5312585	5312609	.	+	.	40	sequence=ATCATCATCATGGAGGACACAATCA;Parent=NZ_CP015727.1_5312585_5312660;ID=DR_5312585
B.cereus.A1	NZ_CP015727.1	CRISPRCasFinder	CRISPRspacer	5312610	5312635	.	+	.	53.8	sequence=TGGTGGGCACAATCATAACGGTGGAC;Name=spacer_5312610_26;Parent=NZ_CP015727.1_5312585_5312660;ID=sp_5312610
B.cereus.A1	NZ_CP015727.1	CRISPRCasFinder	CRISPRdr	5312636	5312660	.	+	.	44	sequence=ATCATCACCATGGAGGACACAATCA;Parent=NZ_CP015727.1_5312585_5312660;ID=DR_5312636
B.cereus.A1	NZ_CP015727.1	CRISPRCasFinder	RightFLANK	5312661	5312760	.	+	.	55	sequence=CTATGATCACCATCATCATCACGGAGGCGGATGGGGCTGGGGTGGTGGTAGTTCATGGGGAGGCGGATTTTTCCCTGGAAGCTTTGCAGGAGGAGTGTTA;at%=45;Parent=NZ_CP015727.1_5312585_5312660;ID=fl_5312660
	##gff-version 3; 3 CRISPR(s); strain: Unknown
B.cereus.1000305	NZ_CP028516.1	CRISPRCasFinder	LeftFLANK	1148256	1148355	.	.	.	49	sequence=CAATCAAATGGCAGTGGGGATAAATCAGTTAGCAGGGGGAGCTAGTCAAGTCACAGAAGGCTCCGGCCAAGTAACAACAGGCTTAGGCACATTATCAGTG;at%=51;Parent=NZ_CP028516.1_1148356_1148487;ID=fl_1148356
B.cereus.1000305	NZ_CP028516.1	CRISPRCasFinder	CRISPR	1148356	1148487	.	.	.	45.8	DR=GGAACCGGTCAACTAGTTGATGGAGTAAACAAGTTAGCAAACGGTTCC;DR_length=48;Number_of_spacers=1;Name=NZ_CP028516.1_1148356_1148487;ID=NZ_CP028516_Crispr_1;potential_direction=Unknown;
B.cereus.1000305	NZ_CP028516.1	CRISPRCasFinder	CRISPRdr	1148356	1148403	.	.	.	45.8	sequence=GGAACCGGTCAACTAGTTGATGGAGTAAACAAGTTAGCAAACGGTTCC;Parent=NZ_CP028516.1_1148356_1148487;ID=DR_1148356
B.cereus.1000305	NZ_CP028516.1	CRISPRCasFinder	CRISPRspacer	1148404	1148439	.	.	.	41.7	sequence=AGTCAAGTAACAACAGGCTTAGGCACATTATCAGGA;Name=spacer_1148404_36;Parent=NZ_CP028516.1_1148356_1148487;ID=sp_1148404
B.cereus.1000305	NZ_CP028516.1	CRISPRCasFinder	CRISPRdr	1148440	1148487	.	.	.	43.8	sequence=GGAACCGGTCAATTAGTTGATGGAGTAAACAAGTTAGCAAACGGTTCC;Parent=NZ_CP028516.1_1148356_1148487;ID=DR_1148440
B.cereus.1000305	NZ_CP028516.1	CRISPRCasFinder	RightFLANK	1148488	1148587	.	.	.	42	sequence=GGTCAAGTAACAACAGGCTTAGGTACATTATCAAATGGCTCAACCCAGCTAATCGACGGAGTAAATAAACTAGCAGACGGATCAGGAAAAGTAACTGATG;at%=58;Parent=NZ_CP028516.1_1148356_1148487;ID=fl_1148487
B.cereus.1000305	NZ_CP028516.1	CRISPRCasFinder	LeftFLANK	5100830	5100929	.	+	.	30	sequence=TATATAAAAATAAAAAAATCAGCTCCCCTAGTGGGAACTGATTTTTTCACTTTCTTATTCTTGTGAAGAAGAATCGTTAGATGATTCTGTAGAACCATTT;at%=70;leader;Parent=NZ_CP028516.1_5100930_5101063;ID=fl_5100930
B.cereus.1000305	NZ_CP028516.1	CRISPRCasFinder	CRISPR	5100930	5101063	.	+	.	30.4	DR=GTTGATTTCTCTTCTTTTTGAGA;DR_length=23;Number_of_spacers=2;Name=NZ_CP028516.1_5100930_5101063;ID=NZ_CP028516_Crispr_2;potential_direction=Forward;
B.cereus.1000305	NZ_CP028516.1	CRISPRCasFinder	CRISPRdr	5100930	5100952	.	+	.	34.8	sequence=GTTGATTTTTCTTCTTTCTTCGG;Parent=NZ_CP028516.1_5100930_5101063;ID=DR_5100930
B.cereus.1000305	NZ_CP028516.1	CRISPRCasFinder	CRISPRspacer	5100953	5100983	.	+	.	35.5	sequence=TTCTTCTTTTTTGTCACTAGTTGAACCGCTT;Name=spacer_5100953_31;Parent=NZ_CP028516.1_5100930_5101063;ID=sp_5100953
B.cereus.1000305	NZ_CP028516.1	CRISPRCasFinder	CRISPRdr	5100984	5101006	.	+	.	30.4	sequence=GTTGATTTCTCTTCTTTTTGAGA;Parent=NZ_CP028516.1_5100930_5101063;ID=DR_5100984
B.cereus.1000305	NZ_CP028516.1	CRISPRCasFinder	CRISPRspacer	5101007	5101040	.	+	.	41.2	sequence=CTTGTCTTCTGTTTTACTTTCTGGTTTCGTGCTC;Name=spacer_5101007_34;Parent=NZ_CP028516.1_5100930_5101063;ID=sp_5101007
B.cereus.1000305	NZ_CP028516.1	CRISPRCasFinder	CRISPRdr	5101041	5101063	.	+	.	34.8	sequence=GTTGACTTCTCTTCTTTTTGAGA;Parent=NZ_CP028516.1_5100930_5101063;ID=DR_5101041
B.cereus.1000305	NZ_CP028516.1	CRISPRCasFinder	RightFLANK	5101064	5101163	.	+	.	38	sequence=TTTGTCATCAGCTTTTTTACCAGAAGCATTCGTAGCCTTTGCAGCACCTGCATCAGCTTTAATTTCTGTTACTGATTTATTTAAGTAACGTTCAGGGTTC;at%=62;Parent=NZ_CP028516.1_5100930_5101063;ID=fl_5101063
B.cereus.1000305	NZ_CP028516.1	CRISPRCasFinder	LeftFLANK	5147467	5147566	.	+	.	35	sequence=GGAACACAAATACAAGAAGCGAAGACAAGAAAATTTGTCTTCGCTTCTTATTTAATTTAGTTCCAGCTCCGATAGTTAGAAAGATCGACCATTTTAACCT;at%=65;leader;Parent=NZ_CP028516.1_5147567_5147679;ID=fl_5147567
B.cereus.1000305	NZ_CP028516.1	CRISPRCasFinder	CRISPR	5147567	5147679	.	+	.	33.3	DR=TTCTGAAGGAGCTGCTTACGCTTTTTATTTAAT;DR_length=33;Number_of_spacers=1;Name=NZ_CP028516.1_5147567_5147679;ID=NZ_CP028516_Crispr_3;potential_direction=Forward;
B.cereus.1000305	NZ_CP028516.1	CRISPRCasFinder	CRISPRdr	5147567	5147599	.	+	.	33.3	sequence=TTCTGAAGGAGCTGCTTACGCTTTTTATTTAAT;Parent=NZ_CP028516.1_5147567_5147679;ID=DR_5147567
B.cereus.1000305	NZ_CP028516.1	CRISPRCasFinder	CRISPRspacer	5147600	5147646	.	+	.	53.2	sequence=CTAGCTTCAGCAGCTAGAATGGTCGGTGGCTTCACTTCTTCCTCCCA;Name=spacer_5147600_47;Parent=NZ_CP028516.1_5147567_5147679;ID=sp_5147600
B.cereus.1000305	NZ_CP028516.1	CRISPRCasFinder	CRISPRdr	5147647	5147679	.	+	.	33.3	sequence=TTCTGAACGAGCTGCTTACGCTTTTTATTTAAT;Parent=NZ_CP028516.1_5147567_5147679;ID=DR_5147647
B.cereus.1000305	NZ_CP028516.1	CRISPRCasFinder	RightFLANK	5147680	5147779	.	+	.	45	sequence=AACCAAGTTTGGTTTTTTATTCAAGCTATGACGTCCATCCACGAAGCGAACTGTGCCTGATTTTGCGCGCATAACAAGGGATTGCGTTGTTCCTACGCTA;at%=55;Parent=NZ_CP028516.1_5147567_5147679;ID=fl_5147679
	##gff-version 3; 1 CRISPR(s); strain: Unknown
B.cereus.21155	NZ_CP068719.1	CRISPRCasFinder	LeftFLANK	5059163	5059262	.	+	.	26	sequence=AAAAAATAAATATATAAATTTTTTTAGATTCTGCACCAAACATATATCTTAAACAAGCGTTTGATTAATTCCACATTTTTCTTTCTTACGCCTTGAGCTG;at%=74;leader;Parent=NZ_CP068719.1_5059263_5059386;ID=fl_5059263
B.cereus.21155	NZ_CP068719.1	CRISPRCasFinder	CRISPR	5059263	5059386	.	+	.	39.5	DR=CATCGGTTTCTTCCTACCGAACATACAGCTTAAACAAACGTTT;DR_length=43;Number_of_spacers=1;Name=NZ_CP068719.1_5059263_5059386;ID=NZ_CP068719_Crispr_1;potential_direction=Forward;
B.cereus.21155	NZ_CP068719.1	CRISPRCasFinder	CRISPRdr	5059263	5059305	.	+	.	39.5	sequence=CATCGGTTTCTTCCTACCGAACATACAGCTTAAACAAACGTTT;Parent=NZ_CP068719.1_5059263_5059386;ID=DR_5059263
B.cereus.21155	NZ_CP068719.1	CRISPRCasFinder	CRISPRspacer	5059306	5059343	.	+	.	26.3	sequence=GATTAATTCTCCATTTTTCTTTCTTAACCCTTAAGTTA;Name=spacer_5059306_38;Parent=NZ_CP068719.1_5059263_5059386;ID=sp_5059306
B.cereus.21155	NZ_CP068719.1	CRISPRCasFinder	CRISPRdr	5059344	5059386	.	+	.	39.5	sequence=CATCGGTTTCTTCCTACCGAACATACAGCTTAAACAAACGTTT;Parent=NZ_CP068719.1_5059263_5059386;ID=DR_5059344
B.cereus.21155	NZ_CP068719.1	CRISPRCasFinder	RightFLANK	5059387	5059486	.	+	.	31	sequence=ATTTAAAAAAATAAGAAGCCTCGTTTACAGGCTCCCTCATCATCTATTCAAATAATCTGCGATGGTTTGAAATACGACGATATACATATTATGAATACTT;at%=69;Parent=NZ_CP068719.1_5059263_5059386;ID=fl_5059386
	##gff-version 3; 4 CRISPR(s); strain: Unknown
B.cereus.3a	NZ_CP009596.1	CRISPRCasFinder	LeftFLANK	278258	278357	.	-	.	26	sequence=TATCATTTTTTTCCGTTGTGTTCTTAGCTCTAAGTACACATGTATATTTTTACTTTGATTTTAGAAAACAAGGTATTACTTCGGAACATTTAAAAGAATT;at%=74;Parent=NZ_CP009596.1_278358_278459;ID=fl_278358
B.cereus.3a	NZ_CP009596.1	CRISPRCasFinder	CRISPR	278358	278459	.	-	.	25	DR=ACATTCTCAAAAGAAACCTAAATT;DR_length=24;Number_of_spacers=1;Name=NZ_CP009596.1_278358_278459;ID=NZ_CP009596_Crispr_1;potential_direction=Reverse;
B.cereus.3a	NZ_CP009596.1	CRISPRCasFinder	CRISPRdr	278358	278381	.	-	.	25	sequence=ACATTCTCAAAAGAAACCTAAATT;Parent=NZ_CP009596.1_278358_278459;ID=DR_278358
B.cereus.3a	NZ_CP009596.1	CRISPRCasFinder	CRISPRspacer	278382	278435	.	-	.	48.1	sequence=GTCAAGGAAGGAAAGGAGACAATCCACGGCTACTTCGGGGCATGTAAATATACC;Name=spacer_278382_54;Parent=NZ_CP009596.1_278358_278459;ID=sp_278382
B.cereus.3a	NZ_CP009596.1	CRISPRCasFinder	CRISPRdr	278436	278459	.	-	.	29.2	sequence=ACATTCTCAAAAGAAACCTAAACT;Parent=NZ_CP009596.1_278358_278459;ID=DR_278436
B.cereus.3a	NZ_CP009596.1	CRISPRCasFinder	RightFLANK	278460	278559	.	-	.	23	sequence=TACAAGAACGGATATACGAAATTAAGAATTTGTAATTAAGTAAAACTTAGATTTACGTAAATATCATGTCAAATGACAATAGAATTTTATCTTGTATGAA;at%=77;leader;Parent=NZ_CP009596.1_278358_278459;ID=fl_278459
B.cereus.3a	NZ_CP009596.1	CRISPRCasFinder	LeftFLANK	1146471	1146570	.	+	.	22	sequence=AATCGACAAATTTAGAATATAAAACCTTTATTGTCTCTGCTCTATTCTCATGTAACTTATTAAATATAATATGATGTTTATTTTCTAATTTTTGCAATTC;at%=78;leader;Parent=NZ_CP009596.1_1146571_1146698;ID=fl_1146571
B.cereus.3a	NZ_CP009596.1	CRISPRCasFinder	CRISPR	1146571	1146698	.	+	.	20.7	DR=CGTTTTATGATCTTCTAATTGTTTATTTA;DR_length=29;Number_of_spacers=1;Name=NZ_CP009596.1_1146571_1146698;ID=NZ_CP009596_Crispr_2;potential_direction=Forward;
B.cereus.3a	NZ_CP009596.1	CRISPRCasFinder	CRISPRdr	1146571	1146599	.	+	.	31	sequence=AGATTTATGTTCATCTATCTGTCTCGTTA;Parent=NZ_CP009596.1_1146571_1146698;ID=DR_1146571
B.cereus.3a	NZ_CP009596.1	CRISPRCasFinder	CRISPRspacer	1146600	1146669	.	+	.	24.3	sequence=AAATCGTTTTATGATCTTCTAATTGTTTATTTACCATCAACTGATTTTCAGATATCTGTTTATTTAAAGC;Name=spacer_1146600_70;Parent=NZ_CP009596.1_1146571_1146698;ID=sp_1146600
B.cereus.3a	NZ_CP009596.1	CRISPRCasFinder	CRISPRdr	1146670	1146698	.	+	.	20.7	sequence=CGTTTTATGATCTTCTAATTGTTTATTTA;Parent=NZ_CP009596.1_1146571_1146698;ID=DR_1146670
B.cereus.3a	NZ_CP009596.1	CRISPRCasFinder	RightFLANK	1146699	1146798	.	+	.	38	sequence=AAACATGAGCAAATAATGTTTTAAATAGGTAACCGATTATCCCCGTTAGCGCTGCGGTGCCTACAGTAAATATCCCTAAACTTTGAATCCATTTTAACCC;at%=62;Parent=NZ_CP009596.1_1146571_1146698;ID=fl_1146698
B.cereus.3a	NZ_CP009596.1	CRISPRCasFinder	LeftFLANK	2433544	2433643	.	.	.	38	sequence=GTGATAATCAAACAGAAAAGACTATCATAATTCAAACCCCTACACCTGAAAATACAAAAGTAAAAAAAGGAGGGCGTTATGCACATGCAGAGGGGCTTCA;at%=62;Parent=NZ_CP009596.1_2433644_2433899;ID=fl_2433644
B.cereus.3a	NZ_CP009596.1	CRISPRCasFinder	CRISPR	2433644	2433899	.	.	.	40	DR=TTCTCATGCGGAAGGTAAACATACA;DR_length=25;Number_of_spacers=3;Name=NZ_CP009596.1_2433644_2433899;ID=NZ_CP009596_Crispr_3;potential_direction=Unknown;
B.cereus.3a	NZ_CP009596.1	CRISPRCasFinder	CRISPRdr	2433644	2433668	.	.	.	48	sequence=CTCTAATGCAGAGGGTACAGCTTCA;Parent=NZ_CP009596.1_2433644_2433899;ID=DR_2433644
B.cereus.3a	NZ_CP009596.1	CRISPRCasFinder	CRISPRspacer	2433669	2433706	.	.	.	42.1	sequence=CATGCAGAAGGGCTTCTTACACATGCAAAAGGTTCTTT;Name=spacer_2433669_38;Parent=NZ_CP009596.1_2433644_2433899;ID=sp_2433669
B.cereus.3a	NZ_CP009596.1	CRISPRCasFinder	CRISPRdr	2433707	2433731	.	.	.	48	sequence=CTCTCATGCCGAAGGATCAAAAACG;Parent=NZ_CP009596.1_2433644_2433899;ID=DR_2433707
B.cereus.3a	NZ_CP009596.1	CRISPRCasFinder	CRISPRspacer	2433732	2433790	.	.	.	45.8	sequence=AAAGCAACTGGACATAGTTCCCATAGTGAAGGAAGTGAAACGACAGCAGGTGGCTCTTA;Name=spacer_2433732_59;Parent=NZ_CP009596.1_2433644_2433899;ID=sp_2433732
B.cereus.3a	NZ_CP009596.1	CRISPRCasFinder	CRISPRdr	2433791	2433815	.	.	.	40	sequence=TTCTCATGCGGAAGGTAAACATACA;Parent=NZ_CP009596.1_2433644_2433899;ID=DR_2433791
B.cereus.3a	NZ_CP009596.1	CRISPRCasFinder	CRISPRspacer	2433816	2433874	.	.	.	52.5	sequence=ATCGCTTTAGGCGAAGCAGCACATGCAGAAGGAACCGCGACTATCGCTAACGGATTCTC;Name=spacer_2433816_59;Parent=NZ_CP009596.1_2433644_2433899;ID=sp_2433816
B.cereus.3a	NZ_CP009596.1	CRISPRCasFinder	CRISPRdr	2433875	2433899	.	.	.	40	sequence=TTCTCATGCGGAAGGTAATCATACA;Parent=NZ_CP009596.1_2433644_2433899;ID=DR_2433875
B.cereus.3a	NZ_CP009596.1	CRISPRCasFinder	RightFLANK	2433900	2433999	.	.	.	44	sequence=TCAACAGCTCACTTTGCAGGTAGCCATATTATGGGGCGCTTCGGTACAGCAGAAGAATCTTATTCTTGGTTTATTGCAAACGGCACAAATGAAACCGATC;at%=56;Parent=NZ_CP009596.1_2433644_2433899;ID=fl_2433899
B.cereus.3a	NZ_CP009596.1	CRISPRCasFinder	LeftFLANK	3838808	3838907	.	.	.	52	sequence=GAGAAGGAATAGAAGAAGTAACGGAAGAGGAAAAGGTCAAAGCGAAAGCGAAGGCAGCGGCAGCCGCGAAAGCAAAAGCAGCGGCGTTAGCGAAGCAGAA;at%=48;Parent=NZ_CP009596.1_3838908_3839005;ID=fl_3838908
B.cereus.3a	NZ_CP009596.1	CRISPRCasFinder	CRISPR	3838908	3839005	.	.	.	42.3	DR=AGAAGAAGTAACGGAAGAGGAAAAGG;DR_length=26;Number_of_spacers=1;Name=NZ_CP009596.1_3838908_3839005;ID=NZ_CP009596_Crispr_4;potential_direction=Unknown;
B.cereus.3a	NZ_CP009596.1	CRISPRCasFinder	CRISPRdr	3838908	3838933	.	.	.	38.5	sequence=AAGAGAAGGAATAGAAGAAGTAACGG;Parent=NZ_CP009596.1_3838908_3839005;ID=DR_3838908
B.cereus.3a	NZ_CP009596.1	CRISPRCasFinder	CRISPRspacer	3838934	3838979	.	.	.	47.8	sequence=AAGAGGAAAAGGTCAAAGCAAAAGCAGCGGCGTTAGCGAAGCAGAA;Name=spacer_3838934_46;Parent=NZ_CP009596.1_3838908_3839005;ID=sp_3838934
B.cereus.3a	NZ_CP009596.1	CRISPRCasFinder	CRISPRdr	3838980	3839005	.	.	.	42.3	sequence=AAGAGAAGGAACAGAAGAAGTAACGG;Parent=NZ_CP009596.1_3838908_3839005;ID=DR_3838980
B.cereus.3a	NZ_CP009596.1	CRISPRCasFinder	RightFLANK	3839006	3839105	.	.	.	51	sequence=AAGAAGAAAAGGCGAAAGCGAAAGCGAAGGCAGTCGCAGCCGCGAAAGCAAAAGCAGCAGCGTTAGCGAAGCAGAAAGCATCGCAAGGTAATGGAGATTC;at%=49;Parent=NZ_CP009596.1_3838908_3839005;ID=fl_3839005
B.cereus.3a	NZ_CP009595.1	CRISPRCasFinder	LeftFLANK	266849	266948	.	+	.	32	sequence=TAAATACACTGATTTTTTGCTTAACGACTAGAAACTTGTTACTTTAGGTCACAACTAAAATACGCCAGCTGCTTCTTAATTGAAACTGAATAGCTTTATC;at%=68;leader;Parent=NZ_CP009595.1_266949_267096;ID=fl_266949
B.cereus.3a	NZ_CP009595.1	CRISPRCasFinder	CRISPR	266949	267096	.	+	.	24.2	DR=ATGGCTATAAGCTTTTATTTCAAATTTTATAGC;DR_length=33;Number_of_spacers=1;Name=NZ_CP009595.1_266949_267096;ID=NZ_CP009595_Crispr_1;potential_direction=Forward;
B.cereus.3a	NZ_CP009595.1	CRISPRCasFinder	CRISPRdr	266949	266981	.	+	.	33.3	sequence=ATGGCTACTACTTCTTATTTGAAACTATGTAGC;Parent=NZ_CP009595.1_266949_267096;ID=DR_266949
B.cereus.3a	NZ_CP009595.1	CRISPRCasFinder	CRISPRspacer	266982	267063	.	+	.	26.8	sequence=CTTATTATGGCTATAAGCTTTTATTTCAAATTTTATAGCTTTATCACGGCTATTACTTCTTATTTGAAACTATAGCCTTATC;Name=spacer_266982_82;Parent=NZ_CP009595.1_266949_267096;ID=sp_266982
B.cereus.3a	NZ_CP009595.1	CRISPRCasFinder	CRISPRdr	267064	267096	.	+	.	27.3	sequence=ATGGCTATAAGCTCTTATTTCAAATTTTATAGC;Parent=NZ_CP009595.1_266949_267096;ID=DR_267064
B.cereus.3a	NZ_CP009595.1	CRISPRCasFinder	RightFLANK	267097	267196	.	+	.	33	sequence=CATATCGCGGCTACTACTTCTTACTTGAAACTGTATAGCCTTCTCATGGCTATTACTTCTTACTTTTAATAATGAATAGCTATATAATGGCTACAATTTC;at%=67;Parent=NZ_CP009595.1_266949_267096;ID=fl_267096
	##gff-version 3; 2 CRISPR(s); strain: Unknown
B.cereus.03BB87	NZ_CP009941.1	CRISPRCasFinder	LeftFLANK	4082336	4082435	.	.	.	40	sequence=ACAATGGCAACAAGGAAACTTCCAACCAAATTGCATTATCCCTAATCAACAACCTACTGAAAATGTTGTAACTGAGCAACCGACAGCTAAGCCAGAAACT;at%=60;Parent=NZ_CP009941.1_4082436_4082535;ID=fl_4082436
B.cereus.03BB87	NZ_CP009941.1	CRISPRCasFinder	CRISPR	4082436	4082535	.	.	.	52.9	DR=CAAAAACCGGCCGAGCAAAAGCCTGCTGAAGAAG;DR_length=34;Number_of_spacers=1;Name=NZ_CP009941.1_4082436_4082535;ID=NZ_CP009941_Crispr_1;potential_direction=Unknown;
B.cereus.03BB87	NZ_CP009941.1	CRISPRCasFinder	CRISPRdr	4082436	4082469	.	.	.	52.9	sequence=CAAAAGCCTGCTGAGCAAAAACCGGCCGAGCAAA;Parent=NZ_CP009941.1_4082436_4082535;ID=DR_4082436
B.cereus.03BB87	NZ_CP009941.1	CRISPRCasFinder	CRISPRspacer	4082470	4082501	.	.	.	43.8	sequence=AGCCTGCTGAAGAAGTTCAAAAACCAGAAGCT;Name=spacer_4082470_32;Parent=NZ_CP009941.1_4082436_4082535;ID=sp_4082470
B.cereus.03BB87	NZ_CP009941.1	CRISPRCasFinder	CRISPRdr	4082502	4082535	.	.	.	32.4	sequence=CAAAAACCGGCTGAAAACAATAATACTCAAAAAC;Parent=NZ_CP009941.1_4082436_4082535;ID=DR_4082502
B.cereus.03BB87	NZ_CP009941.1	CRISPRCasFinder	RightFLANK	4082536	4082635	.	.	.	44	sequence=CGGCTGAGCAAAAGCCTGCTGAAGAAGCAAAATCTTTAAGCGAGTTCGAACAACGTGTTGTTGAATTAACAAACGCTGAGCGTGCAAAACAAGGTTTACC;at%=56;Parent=NZ_CP009941.1_4082436_4082535;ID=fl_4082535
B.cereus.03BB87	NZ_CP009941.1	CRISPRCasFinder	LeftFLANK	4174391	4174490	.	.	.	39	sequence=GTGATATACAAACAGAAAAGACTATCATAATTCAAACCCCTACACCTGAAAATACAAAAGTAAAAAAAGGGGGACGGTATGCACATGCAGAGGGGCTTCA;at%=61;Parent=NZ_CP009941.1_4174491_4174746;ID=fl_4174491
B.cereus.03BB87	NZ_CP009941.1	CRISPRCasFinder	CRISPR	4174491	4174746	.	.	.	40	DR=TTCTCATGCGGAAGGTAAACATACA;DR_length=25;Number_of_spacers=3;Name=NZ_CP009941.1_4174491_4174746;ID=NZ_CP009941_Crispr_2;potential_direction=Unknown;
B.cereus.03BB87	NZ_CP009941.1	CRISPRCasFinder	CRISPRdr	4174491	4174515	.	.	.	48	sequence=CTCTAATGCAGAGGGTACAGCTTCA;Parent=NZ_CP009941.1_4174491_4174746;ID=DR_4174491
B.cereus.03BB87	NZ_CP009941.1	CRISPRCasFinder	CRISPRspacer	4174516	4174553	.	.	.	47.4	sequence=CATGCAGAAGGGCTTCTGACACATGCAAAAGGGTCTTT;Name=spacer_4174516_38;Parent=NZ_CP009941.1_4174491_4174746;ID=sp_4174516
B.cereus.03BB87	NZ_CP009941.1	CRISPRCasFinder	CRISPRdr	4174554	4174578	.	.	.	44	sequence=CTCTCATGCAGAAGGATCAAAAACG;Parent=NZ_CP009941.1_4174491_4174746;ID=DR_4174554
B.cereus.03BB87	NZ_CP009941.1	CRISPRCasFinder	CRISPRspacer	4174579	4174637	.	.	.	45.8	sequence=AAAGCAACTGGACATAGTTCCCATAGTGAAGGAAGTGAAACGACAGCAGGTGGCTCTTA;Name=spacer_4174579_59;Parent=NZ_CP009941.1_4174491_4174746;ID=sp_4174579
B.cereus.03BB87	NZ_CP009941.1	CRISPRCasFinder	CRISPRdr	4174638	4174662	.	.	.	40	sequence=TTCTCATGCGGAAGGTAAACATACA;Parent=NZ_CP009941.1_4174491_4174746;ID=DR_4174638
B.cereus.03BB87	NZ_CP009941.1	CRISPRCasFinder	CRISPRspacer	4174663	4174721	.	.	.	50.8	sequence=ATCGCTTTAGGCGAAGCAGCACATGCAGAAGGAACCGCTACTATCGCTAACGGATTCTC;Name=spacer_4174663_59;Parent=NZ_CP009941.1_4174491_4174746;ID=sp_4174663
B.cereus.03BB87	NZ_CP009941.1	CRISPRCasFinder	CRISPRdr	4174722	4174746	.	.	.	40	sequence=TTCTCATGCGGAAGGTAATCATACA;Parent=NZ_CP009941.1_4174491_4174746;ID=DR_4174722
B.cereus.03BB87	NZ_CP009941.1	CRISPRCasFinder	RightFLANK	4174747	4174846	.	.	.	43	sequence=TCCACAGCTCACTTTGCAGGTAGCCATATTATGGGACGCTTCGGCACAGCAGAAGAATCTTATTCTTGGTTTATTGCAAATGGAACAAATGAAACCGATC;at%=57;Parent=NZ_CP009941.1_4174491_4174746;ID=fl_4174746
