# Supplementary material for: Evaluating the Safety of Bacillus cereus GW-01 Obtained from Sheep Rumen Chyme
Source: Microorganisms. 2024 Jul 18;12(7):1457. doi: 10.3390/microorganisms12071457 (PMC11278751; doi:10.3390/microorganisms12071457)
Supplement: Supplementary file 1 [file microorganisms-12-01457-s001.zip › Supplemental Document S3/CARD_database/B.cereus.21155/B.cereus.21155.card.list.filter.xls]

Gene_id	Subject_id	Identity	Align_length	Mismatch	Gap	Gene_start	Gene_end	Subject_start	Subject_end	E_value	Score
JM956_RS00025.gyrB	gb|YP_039482.1|ARO:3003301|Staphylococcus	70.5	631	183	2	11	639	14	643	3.1e-266	911.0
JM956_RS00030.gyrA	gb|YP_039483.1|ARO:3003296|Staphylococcus	66.7	819	269	3	7	821	6	824	0.0e+00	1115.1
JM956_RS00405.folP	gb|WP_102607457.1|ARO:3004361|sul4	49.6	274	119	2	27	281	12	285	3.0e-72	265.4
JM956_RS00630.rpoB	gb|YP_039996.1|ARO:3003285|Staphylococcus	79.9	1182	231	2	1	1175	1	1182	0.0e+00	1895.6
JM956_RS00635.rpoC	gb|YP_039997.1|ARO:3003291|Staphylococcus	76.6	1207	277	2	1	1202	1	1207	0.0e+00	1848.9
JM956_RS00645.rpsL	gb|AAK44936.1|ARO:3003395|Mycobacterium	65.4	136	34	1	1	136	1	123	4.5e-45	174.1
JM956_RS00655.fusA	gb|CAG39573|ARO:3003735|Staphylococcus	79.8	693	139	1	1	692	1	693	0.0e+00	1112.1
JM956_RS00660.tuf	gb|YP_006374661.1|ARO:3003438|Enterococcus	84.2	393	62	0	1	393	29	421	1.3e-195	675.6
JM956_RS00665.rpsJ	gb|YP_208874.1|ARO:3003930|rpsJ	63.7	102	37	0	1	102	1	102	1.1e-32	132.5
JM956_RS00745.rplF	gb|ADL24064.1|ARO:3003737|Staphylococcus	62.0	179	67	1	1	179	1	178	6.3e-60	223.8
JM956_RS01290	gb|AAN62561.1|ARO:3003970|D-Ala-D-Ala	46.6	352	180	2	4	355	1	344	1.0e-93	337.0
JM956_RS01500	gb|ABA71727.1|ARO:3002926|vanRG	53.0	234	105	2	3	231	2	235	2.8e-68	251.9
JM956_RS01605.uppP	gb|AAC76093.1|ARO:3002986|bacA	56.7	263	106	4	1	256	4	265	2.8e-80	292.0
JM956_RS01610	gb|AAA99505.1|ARO:3002988|bcrB	54.6	205	93	0	41	245	4	208	6.8e-65	240.7
JM956_RS01615	gb|AAA99504.1|ARO:3002987|bcrA	77.5	306	69	0	4	309	1	306	4.4e-138	484.2
JM956_RS01625	gb|AAR84672.1|ARO:3002925|vanRF	50.4	232	114	1	1	232	1	231	9.2e-59	220.3
JM956_RS01860	gb|CAA77936.1|ARO:3004039|Escherichia	40.2	97	58	0	11	107	11	107	7.7e-13	66.6
JM956_RS02900	gb|WP_000192137.1|ARO:3000838|arlR	41.2	221	125	3	2	221	3	219	5.3e-48	184.5
JM956_RS02970	gb|WP_000192137.1|ARO:3000838|arlR	40.8	218	127	1	1	218	1	216	6.0e-44	171.0
JM956_RS03305.glpT	gb|CDJ72593|ARO:3003889|Escherichia	61.5	434	165	2	6	439	4	435	7.6e-163	567.0
JM956_RS04260	gb|CAB13166.1|ARO:3003063|ykkC	40.2	107	64	0	6	112	3	109	4.6e-16	77.4
JM956_RS04275	gb|AAC36944.1|ARO:3003006|blt	74.3	393	101	0	1	393	1	393	8.2e-169	586.6
JM956_RS04330	gb|ANZ79240.1|ARO:3004035|tetA(60)	41.5	568	331	1	11	578	11	577	2.2e-133	469.5
JM956_RS04335	gb|ANZ79241.1|ARO:3004036|tetB(60)	46.0	517	274	2	148	659	61	577	9.6e-130	457.6
JM956_RS04915	gb|KIX81495.1|ARO:3002813|lmrB	49.7	463	230	2	19	478	12	474	9.2e-138	483.8
JM956_RS05075	gb|AAF36806.1|ARO:3002963|vanZF	72.2	198	54	1	7	204	5	201	4.1e-82	297.7
JM956_RS05635	gb|ABU39978.1|ARO:3000160|blaI	48.8	127	64	1	1	127	1	126	1.4e-32	132.5
JM956_RS05850	gb|AAR84672.1|ARO:3002925|vanRF	43.3	231	129	2	1	231	1	229	1.6e-50	193.0
JM956_RS06205	gb|YP_500802.1|ARO:3003074|Staphylococcus	42.4	479	259	5	44	514	25	494	4.4e-106	378.6
JM956_RS06335.fabI	gb|NP_415804.1|ARO:3004045|antibiotic	47.1	255	132	2	1	254	1	253	6.6e-63	234.2
JM956_RS06670	gb|ACL82957.1|ARO:3002928|vanRM	41.3	230	126	2	1	221	1	230	1.3e-49	189.9
JM956_RS06750.phbB	gb|NP_415611.1|ARO:3004049|antibiotic	44.5	247	132	3	2	247	1	243	7.6e-56	210.7
JM956_RS07070.uppP	gb|AAC76093.1|ARO:3002986|bacA	61.0	267	95	5	1	259	4	269	3.1e-84	305.1
JM956_RS07345	gb|AFK58561.1|ARO:3003079|Enterococcus	42.7	342	187	4	14	346	13	354	2.0e-70	259.6
JM956_RS07350	gb|NP_816529.1|ARO:3003792|Enterococcus	74.3	210	54	0	1	210	1	210	2.4e-87	315.1
JM956_RS07475.mprF	gb|CAX52582.1|ARO:3003324|Bacillus	48.7	853	432	5	6	857	5	852	1.8e-237	815.8
JM956_RS07530.resD	gb|WP_000192137.1|ARO:3000838|arlR	41.9	227	120	2	5	231	2	216	4.8e-47	181.4
JM956_RS07890	gb|AFC91828.1|ARO:3003041|Streptococcus	40.1	599	330	14	35	614	11	599	2.1e-111	397.1
JM956_RS07970.mphL	gb|WP_001094257.1|ARO:3003072|mphL	100.0	298	0	0	1	298	1	298	2.6e-175	607.8
JM956_RS09095	gb|ABV18113.1|ARO:3001329|mdtG	47.1	384	201	2	3	385	11	393	1.4e-104	373.2
JM956_RS09145	gb|AAR84672.1|ARO:3002925|vanRF	51.1	229	111	1	1	229	1	228	2.7e-63	235.3
JM956_RS09550	gb|WP_011461303.1|ARO:3003728|vanRI	41.4	232	125	4	1	222	1	231	2.5e-45	175.6
JM956_RS09565	gb|YP_008997281.1|ARO:3002626|ANT(6)-Ia	45.1	266	145	1	1	266	1	265	1.1e-69	256.9
JM956_RS09905.fosB	gb|NP_831795.1|ARO:3000172|FosB	98.6	138	2	0	1	138	1	138	4.2e-80	290.4
JM956_RS10050	gb|ACL82959.1|ARO:3002961|vanYM	40.7	145	69	6	101	243	47	176	4.2e-22	98.6
JM956_RS11125	gb|APB03219.1|ARO:3003986|TaeA	51.8	645	295	3	1	631	1	643	4.7e-195	674.5
JM956_RS11315.ileS	gb|CAA53189|ARO:3000521|mupA	51.3	1010	488	2	21	1029	16	1022	0.0e+00	1146.7
JM956_RS11430.thyA	gb|NP_217280.1|ARO:3004153|Mycobacterium	60.9	184	71	1	135	318	81	263	2.5e-67	249.2
JM956_RS11435.dfrA	gb|BAE15963.1|ARO:3002868|dfrG	65.8	161	55	0	1	161	1	161	3.3e-68	251.1
JM956_RS11565	gb|NP_816529.1|ARO:3003792|Enterococcus	47.3	207	108	1	3	209	2	207	2.3e-48	185.7
JM956_RS12575.catA	gb|APB03217.1|ARO:3003983|CatU	57.9	216	90	1	1	215	1	216	4.4e-76	277.7
JM956_RS12700	gb|CDO61513.1|ARO:3003948|efrA	42.2	464	266	2	79	541	7	469	1.2e-99	357.5
JM956_RS12705	gb|AAK76136.1|ARO:3000025|patB	40.0	588	329	5	28	596	3	585	1.0e-122	434.1
JM956_RS13015	gb|AAA22081.1|ARO:3004451|Agrobacterium	42.9	205	94	3	19	215	18	207	4.4e-47	181.4
JM956_RS13295.bla	gb|CAA29819.1|ARO:3002877|BcI	97.7	306	7	0	3	308	1	306	2.0e-170	591.7
JM956_RS13410	gb|ABA71727.1|ARO:3002926|vanRG	49.4	235	115	2	1	231	1	235	6.0e-63	234.2
JM956_RS13625.abc-f	gb|NP_388442.1|ARO:3004476|vmlR	66.4	542	180	1	1	542	1	540	2.2e-209	721.8
JM956_RS13995	gb|ACX92987.1|ARO:3002845|vatH	66.8	208	68	1	3	210	8	214	5.6e-84	303.9
JM956_RS14440	gb|AAB05622.1|ARO:3002921|vanRB	43.4	221	113	2	6	221	5	218	2.5e-50	192.2
JM956_RS15630	gb|APB03223.1|ARO:3003989|AAC(6')-34	47.8	180	89	2	1	177	16	193	2.9e-49	188.3
JM956_RS15815	gb|AAB05625.1|ARO:3002964|vanWB	40.4	171	102	0	34	204	32	202	1.5e-36	146.7
JM956_RS16045	gb|AAA20117.1|ARO:3000195|tetB(P)	46.7	651	333	6	4	646	5	649	6.8e-165	574.3
JM956_RS16390.ppsA	gb|APB03222.1|ARO:3003992|rphB	72.7	883	226	2	1	868	1	883	0.0e+00	1279.6
JM956_RS16630.menA	gb|YP_499533.1|ARO:3003917|Staphylococcus	48.4	310	152	5	1	303	1	309	5.1e-78	284.6
JM956_RS16725	gb|WP_000192137.1|ARO:3000838|arlR	43.6	220	121	2	2	221	3	219	7.4e-50	190.7
JM956_RS16775.bla	gb|AAR20595.1|ARO:3000090|BLA1	54.2	312	140	2	1	312	1	309	4.3e-96	344.7
JM956_RS16795	gb|KIX81495.1|ARO:3002813|lmrB	42.4	483	262	5	3	480	2	473	1.8e-112	399.8
JM956_RS17960	gb|AAA26793|ARO:3003748|oleC	53.4	219	100	1	6	222	1	219	6.6e-63	234.2
JM956_RS18335	gb|AAR84672.1|ARO:3002925|vanRF	50.0	232	115	1	1	232	1	231	5.7e-61	227.6
JM956_RS18370	gb|AAA99503.1|ARO:3003250|bcrC	64.5	203	68	1	1	199	1	203	5.7e-78	283.9
JM956_RS18375	gb|AAA99505.1|ARO:3002988|bcrB	57.6	205	87	0	41	245	4	208	7.8e-69	253.8
JM956_RS18380	gb|AAA99504.1|ARO:3002987|bcrA	81.7	306	56	0	1	306	1	306	2.7e-143	501.5
JM956_RS18410	gb|NP_899166.1|ARO:3003111|lsaB	81.7	492	90	0	1	492	1	492	1.3e-237	815.5
JM956_RS18520	gb|NP_848167.1|ARO:3002675|catB2	45.7	151	78	2	31	177	52	202	3.2e-35	141.7
JM956_RS18570.fabG	gb|NP_415611.1|ARO:3004049|antibiotic	43.3	240	132	2	6	244	5	241	1.9e-51	196.1
JM956_RS18770.parC	gb|YP_040772.1|ARO:3003312|Staphylococcus	57.7	799	336	2	3	801	2	798	7.2e-273	933.3
JM956_RS18775.parE	gb|BAA11086.1|ARO:3003314|Staphylococcus	71.3	651	184	2	5	652	4	654	4.6e-278	950.3
JM956_RS19175	gb|ANZ79241.1|ARO:3004036|tetB(60)	44.0	587	299	9	9	578	4	577	9.7e-126	444.1
JM956_RS19535	gb|NP_348848.1|ARO:3004561|Clostridium	49.3	353	174	3	5	354	6	356	1.4e-100	359.8
JM956_RS19685.pgsA	gb|WP_001025093|ARO:3003323|Staphylococcus	49.7	189	94	1	1	188	1	189	2.9e-47	181.8
JM956_RS20270.fabG	gb|NP_415611.1|ARO:3004049|antibiotic	55.3	244	105	2	3	246	4	243	1.2e-69	256.5
JM956_RS20495.ileS2	gb|CAA52296.1|ARO:3003729|Staphylococcus	63.8	919	325	4	1	916	1	914	0.0e+00	1228.8
JM956_RS21270.ptsP	gb|CDJ72759|ARO:3003899|Escherichia	51.3	565	272	2	5	567	2	565	3.4e-160	558.5
JM956_RS22115	gb|CAB13166.1|ARO:3003063|ykkC	55.8	104	46	0	1	104	1	104	6.0e-29	120.2
JM956_RS22120	gb|CAB13167.1|ARO:3003064|ykkD	51.0	102	50	0	3	104	4	105	2.2e-25	108.2
JM956_RS22300	gb|NP_348848.1|ARO:3004561|Clostridium	55.0	349	157	0	3	351	5	353	1.5e-110	392.9
JM956_RS23645	gb|AAA99504.1|ARO:3002987|bcrA	46.0	302	163	0	1	302	1	302	5.7e-77	281.2
JM956_RS23655	gb|AAR84672.1|ARO:3002925|vanRF	46.6	223	118	1	5	226	6	228	9.6e-53	200.3
JM956_RS23920.phoP	gb|CCP46065.1|ARO:3000816|mtrA	45.5	235	118	3	1	235	4	228	3.2e-51	195.3
JM956_RS24380	gb|AAR84672.1|ARO:3002925|vanRF	41.8	225	131	0	4	228	6	230	1.4e-48	186.4
JM956_RS24990	gb|CAB13167.1|ARO:3003064|ykkD	44.1	102	57	0	3	104	4	105	1.8e-19	88.6
JM956_RS25095	gb|WP_011461303.1|ARO:3003728|vanRI	41.6	231	130	3	1	226	1	231	2.3e-46	179.1
JM956_RS25270	gb|AAF36805.1|ARO:3002958|vanYF	56.7	291	117	3	1	283	1	290	3.6e-94	338.2
JM956_RS25275	gb|ACL82958.1|ARO:3002939|vanSM	68.7	361	113	0	1	361	1	361	2.5e-148	518.5
JM956_RS25280	gb|ACL82957.1|ARO:3002928|vanRM	77.9	231	51	0	1	231	1	231	3.2e-104	371.3
JM956_RS25315	gb|YP_499533.1|ARO:3003917|Staphylococcus	53.1	292	134	2	25	313	14	305	1.2e-82	300.1
JM956_RS26270	gb|AAB05622.1|ARO:3002921|vanRB	40.1	217	126	1	4	220	5	217	2.9e-46	178.7
JM956_RS26560	gb|WP_000192137.1|ARO:3000838|arlR	44.3	221	118	1	1	221	1	216	3.8e-46	178.3
JM956_RS26865.abc-f	gb|AGN33258.1|ARO:3002829|vgaA	44.7	524	265	4	15	536	16	516	5.3e-118	418.3
JM956_RS27245	gb|CAG39357|ARO:3003901|Staphylococcus	44.8	435	228	4	4	427	3	436	3.1e-108	385.6
JM956_RS27265	gb|WP_011461303.1|ARO:3003728|vanRI	40.8	228	126	5	3	222	5	231	9.0e-40	157.1
JM956_RS27420.murA	gb|CAG41169.1|ARO:3003776|Staphylococcus	63.7	421	151	1	1	419	1	421	1.4e-153	536.2
JM956_RS27655.murA	gb|CAG41169.1|ARO:3003776|Staphylococcus	51.9	418	198	3	1	415	1	418	7.3e-115	407.5
JM956_RS27980	gb|AAA99504.1|ARO:3002987|bcrA	45.4	302	164	1	1	301	1	302	2.6e-66	245.7
JM956_RS28030	gb|NP_816529.1|ARO:3003792|Enterococcus	50.0	212	101	2	3	214	2	208	2.8e-54	205.3
JM956_RS28285.walK	gb|CAG39047|ARO:3003794|Staphylococcus	48.0	617	307	7	1	613	1	607	5.5e-164	571.2
JM956_RS28290.walR	gb|CCP46065.1|ARO:3000816|mtrA	47.8	232	113	2	2	232	4	228	1.0e-54	206.8
JM956_RS28330	gb|WP_002356022|ARO:3003797|Enterococcus	41.6	637	353	9	23	647	18	647	8.6e-139	487.6
JM956_RS28580.vanR	gb|AAA65953.1|ARO:3002919|vanRA	90.5	231	22	0	1	231	1	231	2.2e-121	428.3
JM956_RS28585	gb|AAA65954.1|ARO:3002931|vanSA	81.6	385	67	1	1	385	1	381	2.1e-177	615.1
JM956_RS28595	gb|AAF36806.1|ARO:3002963|vanZF	75.1	201	49	1	7	207	5	204	1.4e-87	315.8
JM956_RS28685	gb|AAA99503.1|ARO:3003250|bcrC	65.5	203	66	1	1	199	1	203	3.0e-79	288.1
JM956_RS29390	gb|ABU39978.1|ARO:3000160|blaI	52.0	125	59	1	2	126	3	126	1.3e-33	136.0
JM956_RS29515	gb|AHH86051.1|ARO:3004063|EdeQ	44.4	142	77	1	4	145	3	142	5.1e-31	127.5
JM956_RS30405.tet	gb|AAA22851.1|ARO:3000179|tet(L)	77.5	457	103	0	1	457	1	457	7.6e-211	726.5
JM956_RS30650.fabG	gb|NP_415611.1|ARO:3004049|antibiotic	40.7	241	138	3	11	250	4	240	4.7e-45	174.9
JM956_RS30800	gb|WP_011461303.1|ARO:3003728|vanRI	44.4	234	125	3	1	231	1	232	5.6e-56	211.1
