# Supplementary material for: Evaluating the Safety of Bacillus cereus GW-01 Obtained from Sheep Rumen Chyme
Source: Microorganisms. 2024 Jul 18;12(7):1457. doi: 10.3390/microorganisms12071457 (PMC11278751; doi:10.3390/microorganisms12071457)
Supplement: Supplementary file 1 [file microorganisms-12-01457-s001.zip › Supplemental Document S3/CARD_database/B.cereus.A1/B.cereus.A1.card.list.filter.xls]

Gene_id	Subject_id	Identity	Align_length	Mismatch	Gap	Gene_start	Gene_end	Subject_start	Subject_end	E_value	Score
DA68_RS00940	gb|AAC36944.1|ARO:3003006|blt	73.5	393	104	0	1	393	1	393	4.5e-167	580.9
DA68_RS00950	gb|ACL82957.1|ARO:3002928|vanRM	72.5	233	62	2	1	232	1	232	9.2e-96	343.2
DA68_RS00955	gb|AAR84673.1|ARO:3002936|vanSF	63.3	365	130	2	1	361	1	365	4.4e-129	454.5
DA68_RS01065	gb|ANZ79240.1|ARO:3004035|tetA(60)	41.2	568	333	1	11	578	11	577	4.1e-132	465.3
DA68_RS01070	gb|ANZ79241.1|ARO:3004036|tetB(60)	46.2	517	273	2	148	659	61	577	1.5e-130	460.3
DA68_RS01540	gb|KIX81495.1|ARO:3002813|lmrB	49.0	463	233	2	19	478	12	474	1.3e-136	479.9
DA68_RS01695	gb|AAF36806.1|ARO:3002963|vanZF	67.8	202	60	1	7	208	5	201	4.3e-79	287.7
DA68_RS02165	gb|ABU39978.1|ARO:3000160|blaI	48.8	127	64	1	1	127	1	126	1.4e-32	132.5
DA68_RS02360	gb|AAR84672.1|ARO:3002925|vanRF	43.7	231	128	2	1	231	1	229	1.2e-50	193.4
DA68_RS02705	gb|YP_500802.1|ARO:3003074|Staphylococcus	42.2	479	260	5	44	514	25	494	2.2e-105	376.3
DA68_RS02830.fabI	gb|NP_415804.1|ARO:3004045|antibiotic	47.1	255	132	2	1	254	1	253	6.6e-63	234.2
DA68_RS03175	gb|ACL82957.1|ARO:3002928|vanRM	41.7	230	125	2	1	221	1	230	2.5e-50	192.2
DA68_RS03255.phbB	gb|NP_415611.1|ARO:3004049|antibiotic	44.5	247	132	3	2	247	1	243	7.6e-56	210.7
DA68_RS03590.uppP	gb|AAC76093.1|ARO:3002986|bacA	61.4	267	94	5	1	259	4	269	8.3e-85	307.0
DA68_RS03855	gb|AFK58561.1|ARO:3003079|Enterococcus	42.4	342	188	4	14	346	13	354	3.5e-70	258.8
DA68_RS03860	gb|NP_816529.1|ARO:3003792|Enterococcus	74.3	210	54	0	1	210	1	210	1.9e-87	315.5
DA68_RS03985.mprF	gb|CAX52582.1|ARO:3003324|Bacillus	48.7	853	432	5	6	857	5	852	3.1e-237	815.1
DA68_RS04040.resD	gb|WP_000192137.1|ARO:3000838|arlR	41.9	227	120	2	5	231	2	216	4.8e-47	181.4
DA68_RS04400	gb|AFC91828.1|ARO:3003041|Streptococcus	40.5	600	327	14	35	615	11	599	1.9e-112	400.6
DA68_RS05595	gb|ABV18113.1|ARO:3001329|mdtG	47.4	384	200	2	3	385	11	393	1.1e-104	373.6
DA68_RS05645	gb|AAR84672.1|ARO:3002925|vanRF	50.2	229	113	1	1	229	1	228	2.7e-63	235.3
DA68_RS06040	gb|WP_011461303.1|ARO:3003728|vanRI	41.4	232	125	4	1	222	1	231	1.9e-45	176.0
DA68_RS06055	gb|YP_008997281.1|ARO:3002626|ANT(6)-Ia	45.1	266	145	1	1	266	1	265	2.7e-68	252.3
DA68_RS06395.fosB	gb|NP_831795.1|ARO:3000172|FosB	99.3	138	1	0	1	138	1	138	1.4e-80	292.0
DA68_RS06525	gb|ACL82959.1|ARO:3002961|vanYM	40.0	145	70	6	101	243	47	176	7.1e-22	97.8
DA68_RS07115	gb|APB03219.1|ARO:3003986|TaeA	51.8	645	295	3	1	631	1	643	4.7e-195	674.5
DA68_RS07180.ileS	gb|CAA53189|ARO:3000521|mupA	51.3	1010	488	2	21	1029	16	1022	0.0e+00	1142.9
DA68_RS07295.thyA	gb|NP_217280.1|ARO:3004153|Mycobacterium	60.9	184	71	1	135	318	81	263	5.5e-67	248.1
DA68_RS07300.dfrA	gb|CBL80435.1|ARO:3002869|dfrK	66.5	161	54	0	1	161	1	161	1.1e-68	252.7
DA68_RS07425	gb|AFK58562.1|ARO:3003078|Enterococcus	48.3	207	106	1	3	209	2	207	1.7e-48	186.0
DA68_RS08020.catA	gb|APB03217.1|ARO:3003983|CatU	58.3	216	89	1	1	215	1	216	3.1e-77	281.6
DA68_RS08140	gb|CDO61513.1|ARO:3003948|efrA	41.8	464	268	2	79	541	7	469	5.9e-99	355.1
DA68_RS08145	gb|AAK76136.1|ARO:3000025|patB	40.0	588	329	5	28	596	3	585	2.7e-123	436.0
DA68_RS08465	gb|AAA22081.1|ARO:3004451|Agrobacterium	43.4	205	93	3	19	215	18	207	3.0e-48	185.3
DA68_RS08540.bla	gb|AAR20595.1|ARO:3000090|BLA1	58.4	296	121	1	14	309	16	309	2.9e-100	358.6
DA68_RS08700.bla	gb|CAA29819.1|ARO:3002877|BcI	96.4	306	11	0	3	308	1	306	1.4e-168	585.5
DA68_RS08810	gb|ABA71727.1|ARO:3002926|vanRG	49.4	235	115	2	1	231	1	235	6.0e-63	234.2
DA68_RS09010.abc-f	gb|NP_388442.1|ARO:3004476|vmlR	66.4	542	180	1	1	542	1	540	2.9e-209	721.5
DA68_RS09130	gb|ACX92987.1|ARO:3002845|vatH	66.8	208	68	1	3	210	8	214	1.2e-83	302.8
DA68_RS09560	gb|AAB05622.1|ARO:3002921|vanRB	43.4	221	113	2	6	221	5	218	2.5e-50	192.2
DA68_RS10685	gb|APB03223.1|ARO:3003989|AAC(6')-34	45.0	180	76	3	1	159	16	193	1.1e-42	166.4
DA68_RS10855	gb|AAB05625.1|ARO:3002964|vanWB	40.4	171	102	0	34	204	32	202	1.5e-36	146.7
DA68_RS11085	gb|AAA20117.1|ARO:3000195|tetB(P)	45.3	649	345	5	4	646	5	649	3.3e-159	555.4
DA68_RS11400.ppsA	gb|APB03222.1|ARO:3003992|rphB	73.2	883	222	2	1	868	1	883	0.0e+00	1285.8
DA68_RS11705	gb|AAR84672.1|ARO:3002925|vanRF	50.4	228	112	1	2	228	1	228	2.0e-63	235.7
DA68_RS11750	gb|KIX81495.1|ARO:3002813|lmrB	42.9	462	257	4	12	471	16	472	4.1e-114	405.2
DA68_RS11780.menA	gb|YP_499533.1|ARO:3003917|Staphylococcus	48.9	305	149	4	5	303	6	309	5.1e-78	284.6
DA68_RS11935	gb|AAR84672.1|ARO:3002925|vanRF	51.1	223	109	0	5	227	6	228	1.7e-62	232.6
DA68_RS11940.bla	gb|AAR20595.1|ARO:3000090|BLA1	53.2	312	143	2	1	312	1	309	1.2e-93	336.7
DA68_RS11960	gb|KIX81495.1|ARO:3002813|lmrB	42.4	483	262	5	3	480	2	473	1.8e-112	399.8
DA68_RS12840	gb|AAA26793|ARO:3003748|oleC	52.5	219	102	1	6	222	1	219	1.0e-60	226.9
DA68_RS12860.bla2	gb|AAA22562.1|ARO:3002878|BcII	91.0	255	23	0	3	257	2	256	8.0e-133	466.5
DA68_RS13740	gb|NP_899166.1|ARO:3003111|lsaB	81.9	492	89	0	1	492	1	492	1.0e-237	815.8
DA68_RS13850	gb|AAF63432|ARO:3003744|vatF	50.3	145	66	3	35	174	66	209	5.5e-35	141.0
DA68_RS13900.fabG	gb|NP_415611.1|ARO:3004049|antibiotic	43.3	240	132	2	6	244	5	241	1.9e-51	196.1
DA68_RS14100.parC	gb|YP_040772.1|ARO:3003312|Staphylococcus	57.7	799	336	2	3	801	2	798	7.2e-273	933.3
DA68_RS14105.parE	gb|BAA11086.1|ARO:3003314|Staphylococcus	71.3	651	184	2	5	652	4	654	4.6e-278	950.3
DA68_RS14505	gb|ANZ79241.1|ARO:3004036|tetB(60)	44.0	587	299	9	9	578	4	577	9.7e-126	444.1
DA68_RS14810	gb|NP_348848.1|ARO:3004561|Clostridium	49.6	353	173	3	5	354	6	356	2.2e-101	362.5
DA68_RS14975.pgsA	gb|WP_001025093|ARO:3003323|Staphylococcus	49.7	189	94	1	1	188	1	189	2.2e-47	182.2
DA68_RS15315.fabG	gb|NP_415611.1|ARO:3004049|antibiotic	54.9	244	106	2	3	246	4	243	1.2e-69	256.5
DA68_RS15545.ileS2	gb|CAA52296.1|ARO:3003729|Staphylococcus	63.7	919	326	4	1	916	1	914	0.0e+00	1224.2
DA68_RS16320.ptsP	gb|CDJ72759|ARO:3003899|Escherichia	51.3	565	272	2	5	567	2	565	3.4e-160	558.5
DA68_RS17135	gb|CAB13166.1|ARO:3003063|ykkC	53.8	104	48	0	1	104	1	104	8.7e-28	116.3
DA68_RS17140	gb|CAB13167.1|ARO:3003064|ykkD	51.0	102	50	0	3	104	4	105	2.2e-25	108.2
DA68_RS17325.murG	gb|NP_348848.1|ARO:3004561|Clostridium	55.6	349	155	0	3	351	5	353	1.1e-111	396.7
DA68_RS18635	gb|AAA99504.1|ARO:3002987|bcrA	46.7	302	161	0	1	302	1	302	5.1e-78	284.6
DA68_RS18645	gb|AAR84672.1|ARO:3002925|vanRF	47.1	223	117	1	5	226	6	228	4.3e-53	201.4
DA68_RS18905.phoP	gb|CCP46065.1|ARO:3000816|mtrA	45.5	235	118	3	1	235	4	228	3.2e-51	195.3
DA68_RS19305	gb|AAR84672.1|ARO:3002925|vanRF	41.3	225	132	0	4	228	6	230	1.9e-48	186.0
DA68_RS20000	gb|WP_011461303.1|ARO:3003728|vanRI	42.0	231	129	3	1	226	1	231	7.8e-47	180.6
DA68_RS20200	gb|AAF36805.1|ARO:3002958|vanYF	58.1	291	113	3	1	283	1	290	1.7e-96	345.9
DA68_RS20205	gb|ACL82958.1|ARO:3002939|vanSM	67.6	361	117	0	1	361	1	361	1.3e-147	516.2
DA68_RS20210	gb|ACL82957.1|ARO:3002928|vanRM	78.4	232	50	0	1	232	1	232	9.8e-106	376.3
DA68_RS20245	gb|YP_499533.1|ARO:3003917|Staphylococcus	53.4	292	133	2	25	313	14	305	2.5e-83	302.4
DA68_RS21145	gb|AAB05622.1|ARO:3002921|vanRB	40.1	217	126	1	4	220	5	217	2.9e-46	178.7
DA68_RS21430	gb|WP_000192137.1|ARO:3000838|arlR	44.3	221	118	1	1	221	1	216	2.9e-46	178.7
DA68_RS21775.abc-f	gb|AGN33258.1|ARO:3002829|vgaA	44.8	524	264	4	15	536	16	516	1.6e-119	423.3
DA68_RS22180	gb|CAG39357|ARO:3003901|Staphylococcus	44.8	435	228	4	4	427	3	436	4.0e-108	385.2
DA68_RS22200	gb|WP_011461303.1|ARO:3003728|vanRI	40.8	228	126	5	3	222	5	231	9.0e-40	157.1
DA68_RS22220	gb|AAC75089.1|ARO:3003577|ugd	65.7	388	133	0	1	388	1	388	1.6e-153	535.8
DA68_RS22360.murA	gb|CAG41169.1|ARO:3003776|Staphylococcus	63.7	421	151	1	1	419	1	421	1.4e-153	536.2
DA68_RS22595.murA	gb|CAG41169.1|ARO:3003776|Staphylococcus	51.9	418	198	3	1	415	1	418	7.3e-115	407.5
DA68_RS22915	gb|AAA99504.1|ARO:3002987|bcrA	45.4	302	164	1	1	301	1	302	5.3e-67	248.1
DA68_RS22970	gb|NP_816529.1|ARO:3003792|Enterococcus	50.0	212	101	2	3	214	2	208	3.6e-54	204.9
DA68_RS23215.walK	gb|CAG39047|ARO:3003794|Staphylococcus	48.1	617	306	7	1	613	1	607	4.2e-164	571.6
DA68_RS23220.walR	gb|CCP46065.1|ARO:3000816|mtrA	47.8	232	113	2	2	232	4	228	1.0e-54	206.8
DA68_RS23260	gb|WP_002356022|ARO:3003797|Enterococcus	41.9	637	351	9	23	647	18	647	1.0e-139	490.7
DA68_RS23375.gyrB	gb|YP_039482.1|ARO:3003301|Staphylococcus	70.7	631	182	2	11	639	14	643	2.8e-267	914.4
DA68_RS23380.gyrA	gb|YP_039483.1|ARO:3003296|Staphylococcus	66.7	819	269	3	7	821	6	824	0.0e+00	1115.1
DA68_RS23755.folP	gb|WP_102607457.1|ARO:3004361|sul4	50.0	274	118	2	27	281	12	285	1.0e-72	266.9
DA68_RS23975.rpoB	gb|YP_039996.1|ARO:3003285|Staphylococcus	79.9	1182	231	2	1	1175	1	1182	0.0e+00	1895.6
DA68_RS23980.rpoC	gb|YP_039997.1|ARO:3003291|Staphylococcus	76.6	1207	277	2	1	1202	1	1207	0.0e+00	1848.9
DA68_RS23990.rpsL	gb|AAK44936.1|ARO:3003395|Mycobacterium	65.4	136	34	1	1	136	1	123	4.5e-45	174.1
DA68_RS24000.fusA	gb|CAG39573|ARO:3003735|Staphylococcus	79.8	693	139	1	1	692	1	693	0.0e+00	1112.1
DA68_RS24005.tuf	gb|YP_006374661.1|ARO:3003438|Enterococcus	84.2	393	62	0	1	393	29	421	1.3e-195	675.6
DA68_RS24010.rpsJ	gb|YP_208874.1|ARO:3003930|rpsJ	63.7	102	37	0	1	102	1	102	1.1e-32	132.5
DA68_RS24090.rplF	gb|ADL24064.1|ARO:3003737|Staphylococcus	62.0	179	67	1	1	179	1	178	6.3e-60	223.8
DA68_RS24620	gb|AAN62561.1|ARO:3003970|D-Ala-D-Ala	46.3	352	181	2	4	355	1	344	5.1e-93	334.7
DA68_RS24825	gb|ABA71727.1|ARO:3002926|vanRG	52.6	234	106	2	3	231	2	235	2.1e-68	252.3
DA68_RS24880.uppP	gb|AAC76093.1|ARO:3002986|bacA	57.4	263	104	4	1	256	4	265	5.6e-81	294.3
DA68_RS24885	gb|AAA99505.1|ARO:3002988|bcrB	54.6	205	93	0	41	245	4	208	2.0e-64	239.2
DA68_RS24890	gb|AAA99504.1|ARO:3002987|bcrA	78.4	306	66	0	4	309	1	306	4.8e-140	490.7
DA68_RS24900	gb|AAR84672.1|ARO:3002925|vanRF	50.0	232	115	1	1	232	1	231	1.4e-59	223.0
DA68_RS25185	gb|CAA77936.1|ARO:3004039|Escherichia	40.2	97	58	0	11	107	11	107	7.7e-13	66.6
DA68_RS26210	gb|WP_000192137.1|ARO:3000838|arlR	41.6	221	124	3	2	221	3	219	1.1e-48	186.8
DA68_RS26280	gb|WP_000192137.1|ARO:3000838|arlR	40.4	218	128	1	1	218	1	216	1.3e-43	169.9
DA68_RS26620.glpT	gb|CDJ72593|ARO:3003889|Escherichia	61.5	434	165	2	6	439	4	435	7.6e-163	567.0
DA68_RS27200	gb|ACL82957.1|ARO:3002928|vanRM	43.1	225	128	0	5	229	6	230	1.2e-50	193.4
DA68_RS28090	gb|ABU39978.1|ARO:3000160|blaI	50.8	124	60	1	3	126	4	126	1.1e-32	132.9
