# Supplementary material for: Evaluating the Safety of Bacillus cereus GW-01 Obtained from Sheep Rumen Chyme
Source: Microorganisms. 2024 Jul 18;12(7):1457. doi: 10.3390/microorganisms12071457 (PMC11278751; doi:10.3390/microorganisms12071457)
Supplement: Supplementary file 1 [file microorganisms-12-01457-s001.zip › Supplemental Document S3/CARD_database/B.cereus.AR156/B.cereus.AR156.card.list.filter.xls]

Gene_id	Subject_id	Identity	Align_length	Mismatch	Gap	Gene_start	Gene_end	Subject_start	Subject_end	E_value	Score
A7A70_RS00200	gb|NP_348848.1|ARO:3004561|Clostridium	48.0	354	179	3	4	354	5	356	1.0e-98	353.6
A7A70_RS00330	gb|AAA99504.1|ARO:3002987|bcrA	49.0	208	101	3	5	207	4	211	5.3e-51	194.5
A7A70_RS00400.pgsA	gb|WP_001025093|ARO:3003323|Staphylococcus	49.7	189	94	1	1	188	1	189	1.7e-47	182.6
A7A70_RS00750.fabG	gb|NP_415611.1|ARO:3004049|antibiotic	56.1	244	103	2	3	246	4	243	5.4e-70	257.7
A7A70_RS00980.ileS2	gb|CAA52296.1|ARO:3003729|Staphylococcus	63.9	920	322	5	1	916	1	914	0.0e+00	1226.8
A7A70_RS01775.ptsP	gb|CDJ72759|ARO:3003899|Escherichia	51.3	565	272	2	5	567	2	565	2.6e-160	558.9
A7A70_RS02650	gb|CAB13166.1|ARO:3003063|ykkC	56.7	104	45	0	1	104	1	104	2.7e-29	121.3
A7A70_RS02655	gb|CAB13167.1|ARO:3003064|ykkD	51.0	102	50	0	3	104	4	105	2.2e-25	108.2
A7A70_RS02860.murG	gb|NP_348848.1|ARO:3004561|Clostridium	55.0	349	157	0	3	351	5	353	5.3e-111	394.4
A7A70_RS04285	gb|AAA99504.1|ARO:3002987|bcrA	46.0	302	163	0	1	302	1	302	7.4e-77	280.8
A7A70_RS04295	gb|AAR84672.1|ARO:3002925|vanRF	46.6	223	118	1	5	226	6	228	3.3e-53	201.8
A7A70_RS04570.phoP	gb|CCP46065.1|ARO:3000816|mtrA	45.1	235	119	2	1	235	4	228	1.9e-51	196.1
A7A70_RS04995	gb|AAR84672.1|ARO:3002925|vanRF	42.2	225	130	0	4	228	6	230	1.3e-49	189.9
A7A70_RS05810	gb|WP_011461303.1|ARO:3003728|vanRI	41.6	231	130	3	1	226	1	231	1.0e-46	180.3
A7A70_RS06010	gb|AAF36805.1|ARO:3002958|vanYF	56.7	291	117	3	1	283	1	290	1.9e-95	342.4
A7A70_RS06015	gb|ACL82958.1|ARO:3002939|vanSM	66.1	363	123	0	1	363	1	363	1.0e-144	506.5
A7A70_RS06020	gb|ACL82957.1|ARO:3002928|vanRM	77.6	232	52	0	1	232	1	232	4.1e-104	370.9
A7A70_RS06080	gb|YP_499533.1|ARO:3003917|Staphylococcus	53.4	292	133	2	25	313	14	305	5.0e-84	304.7
A7A70_RS06580	gb|APB03224.1|ARO:3003994|cpaA	40.7	150	88	1	3	152	5	153	2.4e-26	112.1
A7A70_RS07005	gb|AAB05622.1|ARO:3002921|vanRB	40.1	217	126	1	4	220	5	217	2.9e-46	178.7
A7A70_RS07305	gb|WP_000192137.1|ARO:3000838|arlR	43.0	221	121	1	1	221	1	216	2.7e-44	172.2
A7A70_RS07580.abc-f	gb|AGN33258.1|ARO:3002829|vgaA	44.8	534	270	4	3	534	4	514	8.1e-119	421.0
A7A70_RS07980	gb|CAG39357|ARO:3003901|Staphylococcus	44.4	435	230	4	4	427	3	436	3.1e-108	385.6
A7A70_RS08000	gb|WP_011461303.1|ARO:3003728|vanRI	40.8	228	126	5	3	222	5	231	1.2e-39	156.8
A7A70_RS08110.murA	gb|CAG41169.1|ARO:3003776|Staphylococcus	64.1	421	149	1	1	419	1	421	2.1e-154	538.9
A7A70_RS08350.murA	gb|CAG41169.1|ARO:3003776|Staphylococcus	51.9	418	198	3	1	415	1	418	1.3e-114	406.8
A7A70_RS08700	gb|AAA99504.1|ARO:3002987|bcrA	45.7	302	163	1	1	301	1	302	1.4e-67	250.0
A7A70_RS08755	gb|NP_816529.1|ARO:3003792|Enterococcus	49.5	212	102	2	3	214	2	208	1.1e-53	203.4
A7A70_RS09020.walK	gb|CAG39047|ARO:3003794|Staphylococcus	47.8	617	308	7	1	613	1	607	4.2e-164	571.6
A7A70_RS09025.walR	gb|CCP46065.1|ARO:3000816|mtrA	47.8	232	113	2	2	232	4	228	1.4e-54	206.5
A7A70_RS09065	gb|WP_002356022|ARO:3003797|Enterococcus	41.3	634	359	7	23	647	18	647	1.9e-138	486.5
A7A70_RS09180.gyrB	gb|YP_039482.1|ARO:3003301|Staphylococcus	70.3	633	185	2	9	639	12	643	1.4e-266	912.1
A7A70_RS09185.gyrA	gb|YP_039483.1|ARO:3003296|Staphylococcus	66.8	819	268	3	7	821	6	824	0.0e+00	1117.1
A7A70_RS09555.folP	gb|WP_102607457.1|ARO:3004361|sul4	50.7	274	116	2	27	281	12	285	7.9e-73	267.3
A7A70_RS09720.rpoB	gb|YP_039996.1|ARO:3003285|Staphylococcus	80.1	1182	228	2	1	1175	1	1182	0.0e+00	1900.2
A7A70_RS09725.rpoC	gb|YP_039997.1|ARO:3003291|Staphylococcus	76.6	1207	278	2	1	1202	1	1207	0.0e+00	1845.1
A7A70_RS09735.rpsL	gb|AAK44936.1|ARO:3003395|Mycobacterium	66.2	136	33	1	1	136	1	123	2.0e-45	175.3
A7A70_RS09745.fusA	gb|CAG39573|ARO:3003735|Staphylococcus	79.6	691	140	1	1	690	1	691	0.0e+00	1104.4
A7A70_RS09750.tuf	gb|YP_006374661.1|ARO:3003438|Enterococcus	84.2	393	62	0	1	393	29	421	1.3e-195	675.6
A7A70_RS09760.rpsJ	gb|YP_208874.1|ARO:3003930|rpsJ	63.7	102	37	0	1	102	1	102	1.1e-32	132.5
A7A70_RS09840.rplF	gb|ADL24064.1|ARO:3003737|Staphylococcus	62.0	179	67	1	1	179	1	178	6.3e-60	223.8
A7A70_RS10375	gb|NP_816529.1|ARO:3003792|Enterococcus	40.7	214	121	1	1	214	1	208	2.0e-44	172.6
A7A70_RS10490	gb|AAN62561.1|ARO:3003970|D-Ala-D-Ala	47.4	352	177	2	4	355	1	344	3.2e-95	342.0
A7A70_RS10705	gb|ABA71727.1|ARO:3002926|vanRG	53.0	234	105	2	3	231	2	235	1.6e-68	252.7
A7A70_RS11065	gb|CAA77936.1|ARO:3004039|Escherichia	40.2	97	58	0	11	107	11	107	7.7e-13	66.6
A7A70_RS12130	gb|WP_000192137.1|ARO:3000838|arlR	40.7	221	126	3	2	221	3	219	1.2e-47	183.3
A7A70_RS12200	gb|WP_000192137.1|ARO:3000838|arlR	40.4	218	128	1	1	218	1	216	2.3e-43	169.1
A7A70_RS12525	gb|WP_000192137.1|ARO:3000838|arlR	40.4	218	128	1	1	218	1	216	5.1e-43	167.9
A7A70_RS12575.glpT	gb|CDJ72593|ARO:3003889|Escherichia	61.7	433	164	2	7	439	5	435	2.9e-162	565.1
A7A70_RS13515	gb|CAB13166.1|ARO:3003063|ykkC	40.2	107	64	0	6	112	3	109	4.6e-16	77.4
A7A70_RS13520	gb|CAB13167.1|ARO:3003064|ykkD	41.2	102	60	0	3	104	4	105	1.3e-17	82.4
A7A70_RS13530	gb|AAC36944.1|ARO:3003006|blt	73.8	393	103	0	1	393	1	393	5.9e-167	580.5
A7A70_RS13615	gb|ANZ79240.1|ARO:3004035|tetA(60)	41.4	568	332	1	11	578	11	577	3.7e-133	468.8
A7A70_RS13620	gb|ANZ79241.1|ARO:3004036|tetB(60)	46.0	517	274	2	148	659	61	577	1.9e-130	459.9
A7A70_RS14065	gb|KIX81495.1|ARO:3002813|lmrB	49.5	463	231	2	19	478	12	474	4.6e-137	481.5
A7A70_RS14175	gb|AAF36806.1|ARO:3002963|vanZF	71.7	198	55	1	7	204	5	201	5.0e-80	290.8
A7A70_RS14540	gb|KIX81495.1|ARO:3002813|lmrB	53.0	472	219	1	8	476	1	472	5.7e-156	544.3
A7A70_RS14900	gb|AAR84672.1|ARO:3002925|vanRF	44.6	231	126	2	1	231	1	229	4.1e-51	194.9
A7A70_RS15300	gb|YP_500802.1|ARO:3003074|Staphylococcus	42.4	479	259	5	44	514	25	494	4.4e-106	378.6
A7A70_RS15430.fabI	gb|NP_415804.1|ARO:3004045|antibiotic	47.1	255	132	2	1	254	1	253	6.6e-63	234.2
A7A70_RS15825	gb|ACL82957.1|ARO:3002928|vanRM	41.3	230	126	2	1	221	1	230	4.3e-50	191.4
A7A70_RS15905.phbB	gb|NP_415611.1|ARO:3004049|antibiotic	44.5	247	132	3	2	247	1	243	9.9e-56	210.3
A7A70_RS16255.uppP	gb|AAC76093.1|ARO:3002986|bacA	61.4	267	94	5	1	259	4	269	2.8e-85	308.5
A7A70_RS16530	gb|AFK58561.1|ARO:3003079|Enterococcus	42.7	342	187	4	14	346	13	354	2.0e-70	259.6
A7A70_RS16535	gb|NP_816529.1|ARO:3003792|Enterococcus	73.8	210	55	0	1	210	1	210	5.4e-87	313.9
A7A70_RS16660.mprF	gb|CAX52582.1|ARO:3003324|Bacillus	48.4	855	433	5	6	859	5	852	5.8e-236	810.8
A7A70_RS16715.resD	gb|WP_000192137.1|ARO:3000838|arlR	41.9	227	120	2	5	231	2	216	3.6e-47	181.8
A7A70_RS18405	gb|ABV18113.1|ARO:3001329|mdtG	47.4	384	200	2	3	385	11	393	6.5e-105	374.4
A7A70_RS18480	gb|AAR84672.1|ARO:3002925|vanRF	52.0	229	109	1	1	229	1	228	2.4e-64	238.8
A7A70_RS18885	gb|WP_011461303.1|ARO:3003728|vanRI	40.8	228	126	3	13	231	4	231	1.2e-45	176.8
A7A70_RS18910	gb|YP_008997281.1|ARO:3002626|ANT(6)-Ia	44.0	266	148	1	1	266	1	265	6.6e-67	247.7
A7A70_RS19285.fosB	gb|NP_831795.1|ARO:3000172|FosB	90.6	138	13	0	1	138	1	138	2.6e-74	271.2
A7A70_RS19425	gb|ACL82959.1|ARO:3002961|vanYM	41.4	145	68	6	101	243	47	176	1.1e-22	100.5
A7A70_RS19830	gb|APB03219.1|ARO:3003986|TaeA	52.2	645	292	3	1	631	1	643	3.9e-197	681.4
A7A70_RS19895.ileS	gb|CAA53189|ARO:3000521|mupA	51.2	1017	492	3	14	1029	9	1022	0.0e+00	1145.2
A7A70_RS20125.thyA	gb|NP_217280.1|ARO:3004153|Mycobacterium	59.2	184	74	1	135	318	81	263	1.4e-65	243.4
A7A70_RS20130.dfrA	gb|BAE15963.1|ARO:3002868|dfrG	65.8	161	55	0	1	161	1	161	4.3e-68	250.8
A7A70_RS20260	gb|AFK58562.1|ARO:3003078|Enterococcus	48.3	207	106	1	3	209	2	207	5.9e-49	187.6
A7A70_RS20955.catA	gb|AAA73865.1|ARO:3002674|Clostridium	57.6	217	91	1	1	216	1	217	5.6e-79	287.3
A7A70_RS21090	gb|CDO61513.1|ARO:3003948|efrA	41.8	464	268	2	79	541	7	469	6.3e-101	361.7
A7A70_RS21625	gb|AAA22081.1|ARO:3004451|Agrobacterium	43.4	205	93	3	19	215	18	207	8.0e-49	187.2
A7A70_RS21660.bla	gb|AAR20595.1|ARO:3000090|BLA1	90.0	309	31	0	4	312	1	309	1.1e-160	559.3
A7A70_RS21875	gb|ABA71727.1|ARO:3002926|vanRG	49.4	235	115	2	1	231	1	235	6.0e-63	234.2
A7A70_RS22095.abc-f	gb|NP_388442.1|ARO:3004476|vmlR	67.0	542	177	1	1	542	1	540	5.7e-213	733.8
A7A70_RS22220	gb|ACX92987.1|ARO:3002845|vatH	65.4	208	71	1	3	210	8	214	5.8e-81	293.9
A7A70_RS22665	gb|AAA99503.1|ARO:3003250|bcrC	64.8	196	69	0	1	196	1	196	1.2e-75	276.2
A7A70_RS23910	gb|APB03223.1|ARO:3003989|AAC(6')-34	49.4	180	86	2	1	177	16	193	2.0e-49	189.9
A7A70_RS24245	gb|AAA20117.1|ARO:3000195|tetB(P)	45.7	652	338	6	4	646	5	649	1.3e-163	570.1
A7A70_RS24535.ppsA	gb|APB03222.1|ARO:3003992|rphB	72.5	883	228	2	1	868	1	883	0.0e+00	1278.8
A7A70_RS24905.menA	gb|YP_499533.1|ARO:3003917|Staphylococcus	47.9	305	152	4	5	303	6	309	8.7e-78	283.9
A7A70_RS25055	gb|KIX81495.1|ARO:3002813|lmrB	42.7	483	261	5	3	480	2	473	6.0e-113	401.4
A7A70_RS25380	gb|AAZ42322.1|ARO:3003836|qacH	41.2	102	60	0	3	104	4	105	1.9e-20	92.0
A7A70_RS25620	gb|ACX92987.1|ARO:3002845|vatH	41.7	103	43	3	98	183	67	169	2.7e-13	68.9
A7A70_RS26105	gb|AAA26793|ARO:3003748|oleC	52.5	219	102	1	6	222	1	219	9.5e-62	230.3
A7A70_RS26130.bla2	gb|AAA22562.1|ARO:3002878|BcII	92.2	255	20	0	3	257	2	256	4.7e-133	467.2
A7A70_RS26645	gb|NP_848167.1|ARO:3002675|catB2	45.7	151	78	2	31	177	52	202	1.9e-35	142.5
A7A70_RS26695.fabG	gb|NP_415611.1|ARO:3004049|antibiotic	43.3	240	132	2	6	244	5	241	3.3e-51	195.3
A7A70_RS26920.parC	gb|YP_040772.1|ARO:3003312|Staphylococcus	58.1	799	333	2	3	801	2	798	4.2e-273	934.1
A7A70_RS26925.parE	gb|BAA11086.1|ARO:3003314|Staphylococcus	71.1	651	185	2	5	652	4	654	2.7e-278	951.0
A7A70_RS27355	gb|ANZ79241.1|ARO:3004036|tetB(60)	43.1	587	304	9	9	578	4	577	5.0e-122	431.8
A7A70_RS28050.vanR	gb|AAA65953.1|ARO:3002919|vanRA	89.6	231	24	0	1	231	1	231	8.2e-121	426.4
A7A70_RS28055	gb|AAA65954.1|ARO:3002931|vanSA	80.1	381	76	0	6	386	4	384	1.1e-173	602.8
A7A70_RS28060	gb|AAA65958.1|ARO:3002955|vanYA	71.7	173	49	0	1	173	21	193	2.0e-71	261.9
A7A70_RS28775	gb|AAF86641.1|ARO:3002922|vanRC	40.7	226	130	3	7	229	3	227	7.3e-40	157.5
A7A70_RS28795	gb|AAA99504.1|ARO:3002987|bcrA	47.2	303	153	4	3	300	1	301	7.4e-69	254.2
A7A70_RS29445.bla	gb|AAR20595.1|ARO:3000090|BLA1	55.5	310	133	3	1	306	1	309	1.2e-95	343.2
