# Supplementary material for: Evaluating the Safety of Bacillus cereus GW-01 Obtained from Sheep Rumen Chyme
Source: Microorganisms. 2024 Jul 18;12(7):1457. doi: 10.3390/microorganisms12071457 (PMC11278751; doi:10.3390/microorganisms12071457)
Supplement: Supplementary file 1 [file microorganisms-12-01457-s001.zip › Supplemental Document S3/CARD_database/B.cereus.CC-1/B.cereus.CC-1.card.list.filter.xls]

Gene_id	Subject_id	Identity	Align_length	Mismatch	Gap	Gene_start	Gene_end	Subject_start	Subject_end	E_value	Score
CK938_RS00025.gyrB	gb|YP_039482.1|ARO:3003301|Staphylococcus	70.3	633	185	2	9	639	12	643	1.4e-266	912.1
CK938_RS00030.gyrA	gb|YP_039483.1|ARO:3003296|Staphylococcus	66.5	819	270	3	7	821	6	824	0.0e+00	1114.8
CK938_RS00415.folP	gb|WP_102607457.1|ARO:3004361|sul4	50.4	274	117	2	27	281	12	285	1.8e-72	266.2
CK938_RS00640.rpoB	gb|YP_039996.1|ARO:3003285|Staphylococcus	80.1	1182	228	2	1	1175	1	1182	0.0e+00	1900.2
CK938_RS00645.rpoC	gb|YP_039997.1|ARO:3003291|Staphylococcus	76.6	1207	278	2	1	1202	1	1207	0.0e+00	1845.1
CK938_RS00655.rpsL	gb|AAK44936.1|ARO:3003395|Mycobacterium	66.2	136	33	1	1	136	1	123	2.0e-45	175.3
CK938_RS00665.fusA	gb|CAG39573|ARO:3003735|Staphylococcus	79.7	693	140	1	1	692	1	693	0.0e+00	1111.3
CK938_RS00670.tuf	gb|YP_006374661.1|ARO:3003438|Enterococcus	84.5	393	61	0	1	393	29	421	1.0e-195	676.0
CK938_RS00680.rpsJ	gb|YP_208874.1|ARO:3003930|rpsJ	63.7	102	37	0	1	102	1	102	1.1e-32	132.5
CK938_RS00760.rplF	gb|ADL24064.1|ARO:3003737|Staphylococcus	62.0	179	67	1	1	179	1	178	6.3e-60	223.8
CK938_RS01305	gb|NP_816529.1|ARO:3003792|Enterococcus	40.7	214	121	1	1	214	1	208	2.0e-44	172.6
CK938_RS01425	gb|AAN62561.1|ARO:3003970|D-Ala-D-Ala	47.2	352	178	2	4	355	1	344	6.0e-94	337.8
CK938_RS01630	gb|ABA71727.1|ARO:3002926|vanRG	53.0	234	105	2	3	231	2	235	9.6e-69	253.4
CK938_RS01735	gb|AAA99505.1|ARO:3002988|bcrB	54.6	205	93	0	41	245	4	208	8.9e-65	240.4
CK938_RS01740	gb|AAA99504.1|ARO:3002987|bcrA	78.8	306	65	0	4	309	1	306	1.3e-140	492.7
CK938_RS01750	gb|AAR84672.1|ARO:3002925|vanRF	49.6	232	116	1	1	232	1	231	2.7e-58	218.8
CK938_RS02005	gb|CAA77936.1|ARO:3004039|Escherichia	40.2	97	58	0	11	107	11	107	7.7e-13	66.6
CK938_RS03200	gb|WP_000192137.1|ARO:3000838|arlR	40.7	221	126	3	2	221	3	219	2.0e-47	182.6
CK938_RS03495	gb|NP_816529.1|ARO:3003792|Enterococcus	41.1	209	122	1	1	209	1	208	2.0e-41	162.5
CK938_RS03585	gb|WP_000192137.1|ARO:3000838|arlR	40.8	218	127	1	1	218	1	216	8.8e-43	167.2
CK938_RS03635.glpT	gb|CDJ72593|ARO:3003889|Escherichia	61.9	433	163	2	7	439	5	435	9.9e-163	566.6
CK938_RS04725	gb|CAB13166.1|ARO:3003063|ykkC	40.2	107	64	0	6	112	3	109	6.0e-16	77.0
CK938_RS04730	gb|CAB13167.1|ARO:3003064|ykkD	41.2	102	60	0	3	104	4	105	1.3e-17	82.4
CK938_RS04740	gb|AAC36944.1|ARO:3003006|blt	73.8	393	103	0	1	393	1	393	1.0e-166	579.7
CK938_RS04760	gb|KIX81495.1|ARO:3002813|lmrB	65.3	475	163	2	5	477	2	476	3.7e-184	637.9
CK938_RS04870	gb|ANZ79240.1|ARO:3004035|tetA(60)	41.4	568	332	1	11	578	11	577	2.8e-133	469.2
CK938_RS04875	gb|ANZ79241.1|ARO:3004036|tetB(60)	46.4	517	272	2	148	659	61	577	1.8e-131	463.4
CK938_RS05190	gb|AAB05622.1|ARO:3002921|vanRB	81.7	219	40	0	1	219	1	219	1.9e-103	368.6
CK938_RS05195	gb|AAB05623.1|ARO:3002932|vanSB	61.1	445	170	2	1	445	1	442	4.4e-155	541.2
CK938_RS05335	gb|KIX81495.1|ARO:3002813|lmrB	49.9	463	229	2	19	478	12	474	9.2e-138	483.8
CK938_RS05450	gb|AAF36806.1|ARO:3002963|vanZF	70.3	202	55	1	7	208	5	201	6.0e-81	293.9
CK938_RS05805	gb|KIX81495.1|ARO:3002813|lmrB	53.2	472	218	1	8	476	1	472	3.3e-156	545.0
CK938_RS06235	gb|AAR84672.1|ARO:3002925|vanRF	44.6	231	126	2	1	231	1	229	1.4e-51	196.4
CK938_RS06645	gb|YP_500802.1|ARO:3003074|Staphylococcus	42.4	479	259	5	44	514	25	494	4.4e-106	378.6
CK938_RS06775.fabI	gb|NP_415804.1|ARO:3004045|antibiotic	47.1	255	132	2	1	254	1	253	6.6e-63	234.2
CK938_RS07145	gb|ACL82957.1|ARO:3002928|vanRM	41.3	230	126	2	1	221	1	230	9.6e-50	190.3
CK938_RS07225.phbB	gb|NP_415611.1|ARO:3004049|antibiotic	44.5	247	132	3	2	247	1	243	9.9e-56	210.3
CK938_RS07575.uppP	gb|AAC76093.1|ARO:3002986|bacA	61.8	267	93	5	1	259	4	269	2.2e-85	308.9
CK938_RS07855	gb|AFK58561.1|ARO:3003079|Enterococcus	43.0	342	186	4	14	346	13	354	9.1e-71	260.8
CK938_RS07860	gb|NP_816529.1|ARO:3003792|Enterococcus	74.3	210	54	0	1	210	1	210	2.4e-87	315.1
CK938_RS07990.mprF	gb|CAX52582.1|ARO:3003324|Bacillus	48.4	855	433	5	6	859	5	852	5.8e-236	810.8
CK938_RS08045.resD	gb|WP_000192137.1|ARO:3000838|arlR	41.9	227	120	2	5	231	2	216	3.6e-47	181.8
CK938_RS08695	gb|AAA99504.1|ARO:3002987|bcrA	49.5	208	100	3	5	207	4	211	3.1e-51	195.3
CK938_RS09250	gb|ANZ79241.1|ARO:3004036|tetB(60)	43.3	587	303	9	9	578	4	577	9.1e-124	437.6
CK938_RS09700.parE	gb|BAA11086.1|ARO:3003314|Staphylococcus	70.8	651	187	2	5	652	4	654	1.0e-277	949.1
CK938_RS09705.parC	gb|YP_040772.1|ARO:3003312|Staphylococcus	58.1	799	333	2	3	801	2	798	4.2e-273	934.1
CK938_RS09930.fabG	gb|NP_415611.1|ARO:3004049|antibiotic	42.9	240	133	2	6	244	5	241	1.6e-50	193.0
CK938_RS09980	gb|NP_848167.1|ARO:3002675|catB2	44.4	151	80	2	31	177	52	202	3.2e-35	141.7
CK938_RS10450.bla2	gb|AAA22562.1|ARO:3002878|BcII	98.8	256	3	0	1	256	1	256	2.6e-144	504.6
CK938_RS10480	gb|AAA26793|ARO:3003748|oleC	53.0	219	101	1	6	222	1	219	1.1e-62	233.4
CK938_RS11000	gb|ACX92987.1|ARO:3002845|vatH	40.8	103	44	3	98	183	67	169	6.0e-13	67.8
CK938_RS11270	gb|AAZ42322.1|ARO:3003836|qacH	41.2	102	60	0	3	104	4	105	1.9e-20	92.0
CK938_RS11635	gb|KIX81495.1|ARO:3002813|lmrB	42.7	483	261	5	3	480	2	473	2.1e-113	402.9
CK938_RS11930.menA	gb|YP_499533.1|ARO:3003917|Staphylococcus	48.4	310	152	5	1	303	1	309	3.0e-78	285.4
CK938_RS12085.ppsA	gb|APB03222.1|ARO:3003992|rphB	71.9	883	233	2	1	868	1	883	0.0e+00	1269.6
CK938_RS12380	gb|AAA20117.1|ARO:3000195|tetB(P)	44.8	648	350	3	4	646	5	649	3.9e-160	558.5
CK938_RS12725	gb|APB03223.1|ARO:3003989|AAC(6')-34	47.8	180	89	2	1	177	16	193	3.8e-49	188.0
CK938_RS13910	gb|AAA99503.1|ARO:3003250|bcrC	63.8	196	71	0	1	196	1	196	9.1e-76	276.6
CK938_RS14395	gb|ACX92987.1|ARO:3002845|vatH	65.9	208	70	1	3	210	8	214	4.0e-82	297.7
CK938_RS14795	gb|ABA71727.1|ARO:3002926|vanRG	48.9	235	116	2	1	231	1	235	7.8e-63	233.8
CK938_RS14910.bla	gb|AAR20595.1|ARO:3000090|BLA1	90.6	309	29	0	4	312	1	309	2.9e-161	561.2
CK938_RS15375	gb|CDO61513.1|ARO:3003948|efrA	42.0	464	267	2	79	541	7	469	1.7e-101	363.6
CK938_RS15510.catA	gb|APB03217.1|ARO:3003983|CatU	60.6	216	84	1	1	215	1	216	3.0e-80	291.6
CK938_RS16185	gb|AFK58562.1|ARO:3003078|Enterococcus	49.0	206	104	1	3	207	2	207	2.3e-48	185.7
CK938_RS16315.dfrA	gb|BAE15963.1|ARO:3002868|dfrG	66.5	161	54	0	1	161	1	161	5.7e-68	250.4
CK938_RS16320.thyA	gb|NP_217280.1|ARO:3004153|Mycobacterium	60.3	184	72	1	135	318	81	263	3.2e-67	248.8
CK938_RS16520.ileS	gb|CAA53189|ARO:3000521|mupA	51.2	1017	492	3	14	1029	9	1022	0.0e+00	1148.7
CK938_RS16595	gb|APB03219.1|ARO:3003986|TaeA	52.4	645	291	3	1	631	1	643	6.0e-198	684.1
CK938_RS17100	gb|ACL82959.1|ARO:3002961|vanYM	41.4	145	68	6	101	243	47	176	1.1e-22	100.5
CK938_RS17240.fosB	gb|NP_831795.1|ARO:3000172|FosB	90.6	138	13	0	1	138	1	138	2.6e-74	271.2
CK938_RS17560	gb|YP_008997281.1|ARO:3002626|ANT(6)-Ia	45.1	266	145	1	1	266	1	265	9.2e-69	253.8
CK938_RS17580	gb|WP_011461303.1|ARO:3003728|vanRI	40.3	231	129	3	1	222	1	231	7.2e-45	174.1
CK938_RS17970	gb|AAR84672.1|ARO:3002925|vanRF	50.7	229	112	1	1	229	1	228	3.5e-63	235.0
CK938_RS18070	gb|ABV18113.1|ARO:3001329|mdtG	47.1	384	201	2	3	385	11	393	2.5e-104	372.5
CK938_RS19305.pgsA	gb|WP_001025093|ARO:3003323|Staphylococcus	50.3	189	93	1	1	188	1	189	1.3e-47	183.0
CK938_RS19655.fabG	gb|NP_415611.1|ARO:3004049|antibiotic	56.1	244	103	2	3	246	4	243	5.4e-70	257.7
CK938_RS19895.ileS2	gb|CAA52296.1|ARO:3003729|Staphylococcus	64.0	920	321	5	1	916	1	914	0.0e+00	1230.7
CK938_RS20725.ptsP	gb|CDJ72759|ARO:3003899|Escherichia	51.3	565	272	2	5	567	2	565	2.6e-160	558.9
CK938_RS21645	gb|CAB13166.1|ARO:3003063|ykkC	55.8	104	46	0	1	104	1	104	6.0e-29	120.2
CK938_RS21650	gb|CAB13167.1|ARO:3003064|ykkD	51.0	102	50	0	3	104	4	105	2.2e-25	108.2
CK938_RS21850.murG	gb|NP_348848.1|ARO:3004561|Clostridium	54.7	349	158	0	3	351	5	353	1.5e-110	392.9
CK938_RS23270	gb|AAA99504.1|ARO:3002987|bcrA	46.4	302	162	0	1	302	1	302	1.5e-77	283.1
CK938_RS23280	gb|AAR84672.1|ARO:3002925|vanRF	46.6	223	118	1	5	226	6	228	3.3e-53	201.8
CK938_RS23535.phoP	gb|CCP46065.1|ARO:3000816|mtrA	45.1	235	119	2	1	235	4	228	1.4e-51	196.4
CK938_RS24005	gb|AAR84672.1|ARO:3002925|vanRF	41.8	225	131	0	4	228	6	230	2.9e-49	188.7
CK938_RS24780	gb|WP_011461303.1|ARO:3003728|vanRI	41.1	231	131	3	1	226	1	231	8.6e-46	177.2
CK938_RS24970	gb|AAF36805.1|ARO:3002958|vanYF	55.7	291	120	3	1	283	1	290	1.3e-94	339.7
CK938_RS24975	gb|ACL82958.1|ARO:3002939|vanSM	69.0	361	112	0	1	361	1	361	1.5e-148	519.2
CK938_RS24980	gb|ACL82957.1|ARO:3002928|vanRM	77.6	232	52	0	1	232	1	232	8.3e-105	373.2
CK938_RS25015	gb|YP_499533.1|ARO:3003917|Staphylococcus	53.1	292	134	2	25	313	14	305	3.2e-83	302.0
CK938_RS25975	gb|AAB05622.1|ARO:3002921|vanRB	40.1	217	126	1	4	220	5	217	2.9e-46	178.7
CK938_RS26240	gb|WP_000192137.1|ARO:3000838|arlR	44.3	221	118	1	1	221	1	216	1.4e-45	176.4
CK938_RS26565.abc-f	gb|AGN33258.1|ARO:3002829|vgaA	44.7	526	266	4	15	538	16	518	2.4e-118	419.5
CK938_RS26990	gb|CAG39357|ARO:3003901|Staphylococcus	44.6	439	231	4	4	431	3	440	1.8e-108	386.3
CK938_RS27010	gb|WP_011461303.1|ARO:3003728|vanRI	40.8	228	126	5	3	222	5	231	1.2e-39	156.8
CK938_RS27130	gb|BAA85265|ARO:3003788|Bacillus	45.6	390	199	7	1	387	1	380	7.9e-95	340.9
CK938_RS27185.murA	gb|CAG41169.1|ARO:3003776|Staphylococcus	63.9	421	150	1	1	419	1	421	6.2e-154	537.3
CK938_RS27450.murA	gb|CAG41169.1|ARO:3003776|Staphylococcus	51.9	418	198	3	1	415	1	418	7.3e-115	407.5
CK938_RS27805	gb|AAA99504.1|ARO:3002987|bcrA	45.4	302	164	1	1	301	1	302	8.2e-68	250.8
CK938_RS27855	gb|NP_816529.1|ARO:3003792|Enterococcus	50.0	212	101	2	3	214	2	208	7.3e-55	207.2
CK938_RS28120.walK	gb|CAG39047|ARO:3003794|Staphylococcus	47.6	617	309	7	1	613	1	607	2.1e-163	569.3
CK938_RS28125.walR	gb|CCP46065.1|ARO:3000816|mtrA	47.8	232	113	2	2	232	4	228	1.4e-54	206.5
CK938_RS28165	gb|WP_002356022|ARO:3003797|Enterococcus	41.5	651	362	10	6	647	7	647	3.3e-138	485.7
