# Supplementary material for: Evaluating the Safety of Bacillus cereus GW-01 Obtained from Sheep Rumen Chyme
Source: Microorganisms. 2024 Jul 18;12(7):1457. doi: 10.3390/microorganisms12071457 (PMC11278751; doi:10.3390/microorganisms12071457)
Supplement: Supplementary file 1 [file microorganisms-12-01457-s001.zip › Supplemental Document S3/CARD_database/B.cereus.CMCC.P0021/B.cereus.CMCC.P0021.card.list.filter.xls]

Gene_id	Subject_id	Identity	Align_length	Mismatch	Gap	Gene_start	Gene_end	Subject_start	Subject_end	E_value	Score
WR47_RS00025.gyrB	gb|YP_039482.1|ARO:3003301|Staphylococcus	70.7	631	182	2	11	639	14	643	5.2e-266	910.2
WR47_RS00030.gyrA	gb|YP_039483.1|ARO:3003296|Staphylococcus	66.7	818	268	3	7	820	6	823	0.0e+00	1115.9
WR47_RS00405.folP	gb|WP_102607457.1|ARO:3004361|sul4	50.0	274	118	2	27	281	12	285	1.0e-72	266.9
WR47_RS00625.rpoB	gb|YP_039996.1|ARO:3003285|Staphylococcus	79.9	1182	231	2	1	1175	1	1182	0.0e+00	1895.6
WR47_RS00630.rpoC	gb|YP_039997.1|ARO:3003291|Staphylococcus	77.0	1201	271	2	1	1196	1	1201	0.0e+00	1846.6
WR47_RS00640.rpsL	gb|AAK44936.1|ARO:3003395|Mycobacterium	65.4	136	34	1	1	136	1	123	4.5e-45	174.1
WR47_RS00650.fusA	gb|CAG39573|ARO:3003735|Staphylococcus	79.4	693	142	1	1	692	1	693	0.0e+00	1109.4
WR47_RS00655.tuf	gb|YP_006374661.1|ARO:3003438|Enterococcus	83.7	393	64	0	1	393	29	421	5.1e-195	673.7
WR47_RS00660.rpsJ	gb|YP_208874.1|ARO:3003930|rpsJ	63.7	102	37	0	1	102	1	102	1.1e-32	132.5
WR47_RS00740.rplF	gb|ADL24064.1|ARO:3003737|Staphylococcus	61.5	179	68	1	1	179	1	178	3.1e-59	221.5
WR47_RS01290	gb|AAN62561.1|ARO:3003970|D-Ala-D-Ala	46.3	352	181	2	4	355	1	344	2.3e-93	335.9
WR47_RS01505	gb|ABA71727.1|ARO:3002926|vanRG	53.0	234	105	2	3	231	2	235	2.1e-68	252.3
WR47_RS01640.uppP	gb|AAC76093.1|ARO:3002986|bacA	56.7	263	106	4	1	256	4	265	6.2e-80	290.8
WR47_RS01645	gb|AAA99505.1|ARO:3002988|bcrB	55.1	205	92	0	41	245	4	208	2.0e-64	239.2
WR47_RS01650	gb|AAA99504.1|ARO:3002987|bcrA	78.8	306	65	0	4	309	1	306	4.3e-141	494.2
WR47_RS01660	gb|AAR84672.1|ARO:3002925|vanRF	49.1	232	117	1	1	232	1	231	5.4e-59	221.1
WR47_RS01905	gb|CAA77936.1|ARO:3004039|Escherichia	40.2	97	58	0	11	107	11	107	7.7e-13	66.6
WR47_RS03010	gb|WP_000192137.1|ARO:3000838|arlR	41.6	221	124	3	2	221	3	219	1.2e-47	183.3
WR47_RS03080	gb|WP_000192137.1|ARO:3000838|arlR	40.4	218	128	1	1	218	1	216	2.3e-43	169.1
WR47_RS03460.glpT	gb|CDJ72593|ARO:3003889|Escherichia	61.5	434	165	2	6	439	4	435	7.6e-163	567.0
WR47_RS04395	gb|CAB13166.1|ARO:3003063|ykkC	40.2	107	64	0	6	112	3	109	4.6e-16	77.4
WR47_RS04410	gb|AAC36944.1|ARO:3003006|blt	73.5	393	104	0	1	393	1	393	3.5e-167	581.3
WR47_RS04470	gb|ANZ79240.1|ARO:3004035|tetA(60)	41.2	568	333	1	11	578	11	577	1.5e-131	463.4
WR47_RS04475	gb|ANZ79241.1|ARO:3004036|tetB(60)	46.2	517	273	2	148	659	61	577	4.3e-130	458.8
WR47_RS04845	gb|KIX81495.1|ARO:3002813|lmrB	49.7	463	230	2	19	478	12	474	2.4e-138	485.7
WR47_RS04950	gb|AAA99503.1|ARO:3003250|bcrC	64.3	196	70	0	1	196	1	196	9.1e-76	276.6
WR47_RS05055	gb|AAF36806.1|ARO:3002963|vanZF	72.6	197	54	0	7	203	5	201	4.0e-82	297.7
WR47_RS05570	gb|ABU39978.1|ARO:3000160|blaI	48.8	127	64	1	1	127	1	126	1.4e-32	132.5
WR47_RS05705	gb|AAR84672.1|ARO:3002925|vanRF	43.7	231	128	2	1	231	1	229	5.3e-51	194.5
WR47_RS06050	gb|YP_500802.1|ARO:3003074|Staphylococcus	42.8	479	257	5	44	514	25	494	1.2e-106	380.6
WR47_RS06175.fabI	gb|NP_415804.1|ARO:3004045|antibiotic	47.1	255	132	2	1	254	1	253	6.6e-63	234.2
WR47_RS06585	gb|ACL82957.1|ARO:3002928|vanRM	41.7	230	125	2	1	221	1	230	3.3e-50	191.8
WR47_RS06665.phbB	gb|NP_415611.1|ARO:3004049|antibiotic	44.5	247	132	3	2	247	1	243	7.6e-56	210.7
WR47_RS06995.uppP	gb|AAC76093.1|ARO:3002986|bacA	60.7	267	96	5	1	259	4	269	2.4e-84	305.4
WR47_RS07260	gb|AFK58561.1|ARO:3003079|Enterococcus	42.4	342	188	4	14	346	13	354	3.5e-70	258.8
WR47_RS07265	gb|NP_816529.1|ARO:3003792|Enterococcus	74.3	210	54	0	1	210	1	210	1.9e-87	315.5
WR47_RS07390.mprF	gb|CAX52582.1|ARO:3003324|Bacillus	48.5	853	433	5	6	857	5	852	8.9e-237	813.5
WR47_RS07445.resD	gb|WP_000192137.1|ARO:3000838|arlR	41.9	227	120	2	5	231	2	216	4.8e-47	181.4
WR47_RS07805	gb|AFC91828.1|ARO:3003041|Streptococcus	40.1	599	330	14	35	614	11	599	2.1e-111	397.1
WR47_RS08925	gb|AAC60781.1|ARO:3003048|rosA	40.2	388	221	6	14	397	26	406	1.4e-78	287.0
WR47_RS09045	gb|ABV18113.1|ARO:3001329|mdtG	47.4	384	200	2	3	385	11	393	1.1e-104	373.6
WR47_RS09140	gb|AAR84672.1|ARO:3002925|vanRF	50.9	230	112	1	1	230	1	229	4.2e-64	238.0
WR47_RS09565	gb|WP_011461303.1|ARO:3003728|vanRI	40.5	232	127	4	1	222	1	231	2.7e-44	172.2
WR47_RS09590	gb|YP_008997281.1|ARO:3002626|ANT(6)-Ia	44.4	266	147	1	1	266	1	265	1.9e-66	246.1
WR47_RS09920.fosB	gb|NP_831795.1|ARO:3000172|FosB	99.3	138	1	0	1	138	1	138	1.4e-80	292.0
WR47_RS10050	gb|ACL82959.1|ARO:3002961|vanYM	40.0	145	70	6	101	243	47	176	9.3e-22	97.4
WR47_RS10490	gb|APB03219.1|ARO:3003986|TaeA	51.9	645	294	3	1	631	1	643	9.5e-196	676.8
WR47_RS10550.ileS	gb|CAA53189|ARO:3000521|mupA	51.1	1017	493	2	14	1029	9	1022	0.0e+00	1149.0
WR47_RS10805.thyA	gb|NP_217280.1|ARO:3004153|Mycobacterium	60.3	184	72	1	135	318	81	263	7.2e-67	247.7
WR47_RS10810.dfrA	gb|CBL80435.1|ARO:3002869|dfrK	66.5	161	54	0	1	161	1	161	1.1e-68	252.7
WR47_RS10935	gb|AFK58562.1|ARO:3003078|Enterococcus	47.8	207	107	1	3	209	2	207	3.8e-48	184.9
WR47_RS11545.catA	gb|APB03217.1|ARO:3003983|CatU	57.4	216	91	1	1	215	1	216	1.7e-75	275.8
WR47_RS11680	gb|CDO61513.1|ARO:3003948|efrA	42.5	464	265	2	79	541	7	469	1.1e-100	360.9
WR47_RS11685	gb|AAK76136.1|ARO:3000025|patB	40.8	588	324	5	28	596	3	585	1.3e-125	443.7
WR47_RS12275	gb|AAA22081.1|ARO:3004451|Agrobacterium	43.4	205	93	3	19	215	18	207	5.2e-48	184.5
WR47_RS12440.bla	gb|AAR20595.1|ARO:3000090|BLA1	57.8	296	123	1	17	312	16	309	3.2e-99	355.1
WR47_RS12505	gb|NP_816529.1|ARO:3003792|Enterococcus	41.6	209	121	1	1	209	1	208	3.2e-42	165.2
WR47_RS12580.bla	gb|CAA29819.1|ARO:3002877|BcI	95.8	306	13	0	3	308	1	306	4.5e-167	580.5
WR47_RS12685	gb|ABA71727.1|ARO:3002926|vanRG	48.9	235	116	2	1	231	1	235	3.0e-62	231.9
WR47_RS12905.abc-f	gb|NP_388442.1|ARO:3004476|vmlR	67.2	542	176	1	1	542	1	540	5.3e-211	727.2
WR47_RS13075	gb|AAA99503.1|ARO:3003250|bcrC	65.5	203	66	1	1	199	1	203	3.9e-79	287.7
WR47_RS13290.vat	gb|ACX92987.1|ARO:3002845|vatH	66.8	208	68	1	3	210	8	214	3.6e-83	301.2
WR47_RS13755	gb|AAB05622.1|ARO:3002921|vanRB	43.4	221	113	2	6	221	5	218	2.5e-50	192.2
WR47_RS32230	gb|APB03223.1|ARO:3003989|AAC(6')-34	47.2	180	90	2	1	177	16	193	3.8e-49	188.0
WR47_RS15125	gb|AAB05625.1|ARO:3002964|vanWB	40.4	171	102	0	34	204	32	202	3.3e-36	145.6
WR47_RS15265	gb|AAA20117.1|ARO:3000195|tetB(P)	46.1	649	340	6	4	646	5	649	3.5e-161	562.0
WR47_RS15565.ppsA	gb|APB03222.1|ARO:3003992|rphB	73.0	883	221	2	1	866	1	883	0.0e+00	1274.6
WR47_RS15750.menA	gb|YP_499533.1|ARO:3003917|Staphylococcus	48.4	310	152	5	1	303	1	309	3.0e-78	285.4
WR47_RS15955	gb|WP_000192137.1|ARO:3000838|arlR	43.2	220	122	2	2	221	3	219	3.7e-49	188.3
WR47_RS16010	gb|AAR84672.1|ARO:3002925|vanRF	51.1	223	109	0	5	227	6	228	3.8e-62	231.5
WR47_RS16015.bla	gb|AAR20595.1|ARO:3000090|BLA1	52.8	318	141	3	1	318	1	309	2.0e-93	335.9
WR47_RS16035	gb|KIX81495.1|ARO:3002813|lmrB	42.4	483	262	5	3	480	2	473	7.9e-113	401.0
WR47_RS16300	gb|AAZ42322.1|ARO:3003836|qacH	41.2	102	60	0	3	104	4	105	1.5e-20	92.4
WR47_RS16980	gb|AAA26793|ARO:3003748|oleC	53.4	219	100	1	6	222	1	219	2.5e-62	232.3
WR47_RS17405	gb|AAF36806.1|ARO:3002963|vanZF	74.6	201	50	1	7	207	5	204	2.5e-87	315.1
WR47_RS17415	gb|AAA65954.1|ARO:3002931|vanSA	81.7	378	69	0	6	383	4	381	2.3e-176	611.7
WR47_RS17420.vanR	gb|AAA65953.1|ARO:3002919|vanRA	90.9	231	21	0	1	231	1	231	2.2e-121	428.3
WR47_RS17550.lsa	gb|NP_899166.1|ARO:3003111|lsaB	82.3	492	87	0	1	492	1	492	2.4e-239	821.2
WR47_RS17675	gb|AAF86220.1|ARO:3002844|vatE	49.1	169	73	4	14	169	31	199	3.2e-35	141.7
WR47_RS17725.fabG	gb|NP_415611.1|ARO:3004049|antibiotic	43.3	240	132	2	6	244	5	241	3.3e-51	195.3
WR47_RS17945.parC	gb|YP_040772.1|ARO:3003312|Staphylococcus	57.6	799	337	2	3	801	2	798	1.6e-272	932.2
WR47_RS17950.parE	gb|BAA11086.1|ARO:3003314|Staphylococcus	71.1	651	185	2	5	652	4	654	1.2e-278	952.2
WR47_RS18115	gb|AAR84672.1|ARO:3002925|vanRF	45.6	226	118	4	2	222	3	228	2.6e-47	182.2
WR47_RS18140	gb|AAA99504.1|ARO:3002987|bcrA	42.6	230	128	2	6	235	4	229	9.8e-48	183.7
WR47_RS18415	gb|ANZ79241.1|ARO:3004036|tetB(60)	44.0	587	299	9	9	578	4	577	9.7e-126	444.1
WR47_RS18775	gb|NP_348848.1|ARO:3004561|Clostridium	49.6	349	171	3	5	350	6	352	4.2e-100	358.2
WR47_RS18940.pgsA	gb|WP_001025093|ARO:3003323|Staphylococcus	49.7	189	94	1	1	188	1	189	1.7e-47	182.6
WR47_RS19415.fabG	gb|NP_415611.1|ARO:3004049|antibiotic	55.7	244	104	2	3	246	4	243	1.1e-70	260.0
WR47_RS19650.ileS2	gb|CAA52296.1|ARO:3003729|Staphylococcus	63.8	919	325	4	1	916	1	914	0.0e+00	1228.4
WR47_RS20425.ptsP	gb|CDJ72759|ARO:3003899|Escherichia	51.2	565	273	2	5	567	2	565	1.0e-159	557.0
WR47_RS21275	gb|CAB13166.1|ARO:3003063|ykkC	53.8	104	48	0	1	104	1	104	8.7e-28	116.3
WR47_RS21280	gb|CAB13167.1|ARO:3003064|ykkD	51.0	102	50	0	3	104	4	105	2.2e-25	108.2
WR47_RS22790	gb|AAA99504.1|ARO:3002987|bcrA	45.7	302	164	0	1	302	1	302	7.4e-77	280.8
WR47_RS22800	gb|AAR84672.1|ARO:3002925|vanRF	46.6	223	118	1	5	226	6	228	2.1e-52	199.1
WR47_RS23055.phoP	gb|CCP46065.1|ARO:3000816|mtrA	45.5	235	118	3	1	235	4	228	3.2e-51	195.3
WR47_RS23385.abc-f	gb|AAK01167.1|ARO:3002819|msrC	51.3	487	232	2	1	485	1	484	1.0e-144	506.9
WR47_RS23490	gb|AAR84672.1|ARO:3002925|vanRF	41.3	225	132	0	4	228	6	230	1.7e-49	189.5
WR47_RS24225	gb|WP_011461303.1|ARO:3003728|vanRI	40.7	231	132	3	1	226	1	231	5.6e-45	174.5
WR47_RS24395	gb|AAF36805.1|ARO:3002958|vanYF	57.0	291	116	3	1	283	1	290	2.5e-95	342.0
WR47_RS24400	gb|ACL82958.1|ARO:3002939|vanSM	69.3	361	111	0	1	361	1	361	1.1e-148	519.6
WR47_RS24405	gb|ACL82957.1|ARO:3002928|vanRM	77.6	232	52	0	1	232	1	232	3.2e-104	371.3
WR47_RS24440	gb|YP_499533.1|ARO:3003917|Staphylococcus	53.4	292	133	2	25	313	14	305	3.2e-83	302.0
WR47_RS25335	gb|AAB05622.1|ARO:3002921|vanRB	40.1	217	126	1	4	220	5	217	2.9e-46	178.7
WR47_RS25645	gb|WP_000192137.1|ARO:3000838|arlR	44.3	221	118	1	1	221	1	216	2.9e-46	178.7
WR47_RS26370	gb|CAG39357|ARO:3003901|Staphylococcus	44.6	435	229	4	4	427	3	436	4.0e-108	385.2
WR47_RS26390	gb|WP_011461303.1|ARO:3003728|vanRI	40.8	228	126	5	3	222	5	231	6.9e-40	157.5
WR47_RS26545.murA	gb|CAG41169.1|ARO:3003776|Staphylococcus	63.9	421	150	1	1	419	1	421	4.8e-154	537.7
WR47_RS26785.murA	gb|CAG41169.1|ARO:3003776|Staphylococcus	51.9	418	198	3	1	415	1	418	1.6e-114	406.4
WR47_RS27105	gb|AAA99504.1|ARO:3002987|bcrA	45.4	302	164	1	1	301	1	302	9.0e-67	247.3
WR47_RS27160	gb|NP_816529.1|ARO:3003792|Enterococcus	49.1	212	103	2	3	214	2	208	6.8e-53	200.7
WR47_RS27425.walK	gb|CAG39047|ARO:3003794|Staphylococcus	48.1	617	306	7	1	613	1	607	4.2e-164	571.6
WR47_RS27430.walR	gb|CCP46065.1|ARO:3000816|mtrA	47.8	232	113	2	2	232	4	228	1.0e-54	206.8
WR47_RS27470	gb|WP_002356022|ARO:3003797|Enterococcus	41.9	637	351	9	23	647	18	647	2.9e-139	489.2
WR47_RS29840	gb|AHH86051.1|ARO:3004063|EdeQ	45.0	140	75	1	6	145	5	142	5.1e-31	127.5
