# Supplementary material for: Evaluating the Safety of Bacillus cereus GW-01 Obtained from Sheep Rumen Chyme
Source: Microorganisms. 2024 Jul 18;12(7):1457. doi: 10.3390/microorganisms12071457 (PMC11278751; doi:10.3390/microorganisms12071457)
Supplement: Supplementary file 1 [file microorganisms-12-01457-s001.zip › Supplemental Document S3/CARD_database/B.cereus.CTMA_1571/B.cereus.CTMA_1571.card.list.filter.xls]

Gene_id	Subject_id	Identity	Align_length	Mismatch	Gap	Gene_start	Gene_end	Subject_start	Subject_end	E_value	Score
HPG46_RS00025.gyrB	gb|YP_039482.1|ARO:3003301|Staphylococcus	70.3	633	185	2	9	639	12	643	1.4e-266	912.1
HPG46_RS00030.gyrA	gb|YP_039483.1|ARO:3003296|Staphylococcus	66.8	819	268	3	7	821	6	824	0.0e+00	1117.1
HPG46_RS00405.folP	gb|WP_102607457.1|ARO:3004361|sul4	50.0	274	118	2	27	281	12	285	5.1e-72	264.6
HPG46_RS00640.rpoB	gb|YP_039996.1|ARO:3003285|Staphylococcus	80.1	1182	228	2	1	1175	1	1182	0.0e+00	1900.2
HPG46_RS00645.rpoC	gb|YP_039997.1|ARO:3003291|Staphylococcus	76.6	1207	278	2	1	1202	1	1207	0.0e+00	1845.1
HPG46_RS00655.rpsL	gb|AAK44936.1|ARO:3003395|Mycobacterium	66.2	136	33	1	1	136	1	123	2.0e-45	175.3
HPG46_RS00665.fusA	gb|CAG39573|ARO:3003735|Staphylococcus	79.7	693	140	1	1	692	1	693	0.0e+00	1110.9
HPG46_RS00670.tuf	gb|YP_006374661.1|ARO:3003438|Enterococcus	84.2	393	62	0	1	393	29	421	1.3e-195	675.6
HPG46_RS00675.rpsJ	gb|YP_208874.1|ARO:3003930|rpsJ	63.7	102	37	0	1	102	1	102	1.1e-32	132.5
HPG46_RS00755.rplF	gb|ADL24064.1|ARO:3003737|Staphylococcus	62.0	179	67	1	1	179	1	178	6.3e-60	223.8
HPG46_RS01370	gb|AAN62561.1|ARO:3003970|D-Ala-D-Ala	46.9	352	179	2	4	355	1	344	1.8e-93	336.3
HPG46_RS01575	gb|ABA71727.1|ARO:3002926|vanRG	53.4	234	104	2	3	231	2	235	1.3e-68	253.1
HPG46_RS01680.uppP	gb|AAC76093.1|ARO:3002986|bacA	55.9	270	110	5	1	262	4	272	6.2e-80	290.8
HPG46_RS01685	gb|AAA99505.1|ARO:3002988|bcrB	53.7	205	95	0	41	245	4	208	4.4e-64	238.0
HPG46_RS01690	gb|AAA99504.1|ARO:3002987|bcrA	77.5	306	69	0	4	309	1	306	5.3e-139	487.3
HPG46_RS01700	gb|AAR84672.1|ARO:3002925|vanRF	50.4	232	114	1	1	232	1	231	3.2e-59	221.9
HPG46_RS01940	gb|CAA77936.1|ARO:3004039|Escherichia	40.2	97	58	0	11	107	11	107	1.0e-12	66.2
HPG46_RS02955	gb|WP_000192137.1|ARO:3000838|arlR	41.6	221	124	3	2	221	3	219	2.4e-48	185.7
HPG46_RS03025	gb|WP_000192137.1|ARO:3000838|arlR	40.4	218	128	1	1	218	1	216	2.3e-43	169.1
HPG46_RS03345	gb|WP_000192137.1|ARO:3000838|arlR	40.4	218	128	1	1	218	1	216	8.8e-43	167.2
HPG46_RS03395.glpT	gb|CDJ72593|ARO:3003889|Escherichia	62.1	435	159	3	7	439	5	435	7.6e-163	567.0
HPG46_RS04335	gb|CAB13166.1|ARO:3003063|ykkC	41.1	107	63	0	6	112	3	109	4.6e-16	77.4
HPG46_RS04340	gb|CAB13167.1|ARO:3003064|ykkD	41.2	102	60	0	3	104	4	105	1.0e-17	82.8
HPG46_RS04350	gb|AAC36944.1|ARO:3003006|blt	74.0	393	102	0	1	393	1	393	2.4e-168	585.1
HPG46_RS04430	gb|ANZ79240.1|ARO:3004035|tetA(60)	41.4	568	332	1	11	578	11	577	2.8e-133	469.2
HPG46_RS04435	gb|ANZ79241.1|ARO:3004036|tetB(60)	46.4	517	272	2	148	659	61	577	2.3e-131	463.0
HPG46_RS04840	gb|KIX81495.1|ARO:3002813|lmrB	49.5	463	231	2	19	478	12	474	3.2e-138	485.3
HPG46_RS04920	gb|AAF36806.1|ARO:3002963|vanZF	72.1	197	55	0	7	203	5	201	1.1e-82	299.7
HPG46_RS05315	gb|KIX81495.1|ARO:3002813|lmrB	53.0	472	219	1	8	476	1	472	9.6e-156	543.5
HPG46_RS05530	gb|ABU39978.1|ARO:3000160|blaI	49.6	127	63	1	1	127	1	126	3.7e-33	134.4
HPG46_RS05665	gb|AAR84672.1|ARO:3002925|vanRF	44.6	231	126	2	1	231	1	229	7.0e-51	194.1
HPG46_RS06030	gb|YP_500802.1|ARO:3003074|Staphylococcus	42.4	479	259	5	44	514	25	494	4.4e-106	378.6
HPG46_RS06160.fabI	gb|NP_415804.1|ARO:3004045|antibiotic	47.1	255	132	2	1	254	1	253	6.6e-63	234.2
HPG46_RS06525	gb|ACL82957.1|ARO:3002928|vanRM	41.3	230	126	2	1	221	1	230	1.3e-49	189.9
HPG46_RS06605.phbB	gb|NP_415611.1|ARO:3004049|antibiotic	44.5	247	132	3	2	247	1	243	9.9e-56	210.3
HPG46_RS06935.uppP	gb|AAC76093.1|ARO:3002986|bacA	61.8	267	93	5	1	259	4	269	1.3e-85	309.7
HPG46_RS07200	gb|AFK58561.1|ARO:3003079|Enterococcus	42.4	342	188	4	14	346	13	354	4.5e-70	258.5
HPG46_RS07205	gb|NP_816529.1|ARO:3003792|Enterococcus	74.3	210	54	0	1	210	1	210	2.4e-87	315.1
HPG46_RS07330.mprF	gb|CAX52582.1|ARO:3003324|Bacillus	48.4	855	433	5	6	859	5	852	4.4e-236	811.2
HPG46_RS07385.resD	gb|WP_000192137.1|ARO:3000838|arlR	41.9	227	120	2	5	231	2	216	3.6e-47	181.8
HPG46_RS07835.mphL	gb|WP_001094257.1|ARO:3003072|mphL	93.6	298	19	0	1	298	1	298	1.4e-165	575.5
HPG46_RS09035	gb|ABV18113.1|ARO:3001329|mdtG	47.1	384	201	2	3	385	11	393	1.4e-104	373.2
HPG46_RS09130	gb|AAR84672.1|ARO:3002925|vanRF	51.5	229	110	1	1	229	1	228	4.2e-64	238.0
HPG46_RS09505	gb|WP_011461303.1|ARO:3003728|vanRI	41.9	229	122	4	13	231	4	231	6.7e-46	177.6
HPG46_RS09525	gb|YP_008997281.1|ARO:3002626|ANT(6)-Ia	45.9	266	143	1	1	266	1	265	1.6e-68	253.1
HPG46_RS09870.fosB	gb|NP_831795.1|ARO:3000172|FosB	89.9	138	14	0	1	138	1	138	7.7e-74	269.6
HPG46_RS10010	gb|AAA65958.1|ARO:3002955|vanYA	40.0	145	70	5	101	243	108	237	3.8e-23	102.1
HPG46_RS10485	gb|APB03219.1|ARO:3003986|TaeA	51.9	645	294	3	1	631	1	643	1.9e-196	679.1
HPG46_RS10550.ileS	gb|CAA53189|ARO:3000521|mupA	51.0	1017	494	2	14	1029	9	1022	0.0e+00	1150.6
HPG46_RS10710	gb|WP_000192137.1|ARO:3000838|arlR	46.2	223	114	2	4	226	3	219	1.5e-50	193.0
HPG46_RS10835.thyA	gb|NP_217280.1|ARO:3004153|Mycobacterium	60.9	184	71	1	135	318	81	263	3.2e-67	248.8
HPG46_RS10840.dfrA	gb|BAE15963.1|ARO:3002868|dfrG	66.5	161	54	0	1	161	1	161	5.7e-68	250.4
HPG46_RS10965	gb|NP_816529.1|ARO:3003792|Enterococcus	51.2	207	98	2	3	207	2	207	2.0e-49	189.1
HPG46_RS11580.catA	gb|AAA23215.1|ARO:3002687|catQ	56.9	216	92	1	1	215	1	216	2.8e-78	285.0
HPG46_RS11755	gb|CDO61513.1|ARO:3003948|efrA	42.5	464	265	2	79	541	7	469	6.7e-103	368.2
HPG46_RS12055.bla	gb|AAR20595.1|ARO:3000090|BLA1	95.1	309	15	0	4	312	1	309	6.4e-169	586.6
HPG46_RS12165	gb|NP_899166.1|ARO:3003111|lsaB	82.5	492	86	0	1	492	1	492	1.4e-239	822.0
HPG46_RS12330	gb|ABA71727.1|ARO:3002926|vanRG	48.9	235	116	2	1	231	1	235	6.0e-63	234.2
HPG46_RS12530.abc-f	gb|NP_388442.1|ARO:3004476|vmlR	65.7	542	184	1	1	542	1	540	2.9e-209	721.5
HPG46_RS12935	gb|ACX92987.1|ARO:3002845|vatH	65.9	208	70	1	3	210	8	214	4.0e-82	297.7
HPG46_RS13365	gb|AAA99503.1|ARO:3003250|bcrC	66.3	196	66	0	1	196	1	196	4.4e-78	284.3
HPG46_RS14480	gb|APB03223.1|ARO:3003989|AAC(6')-34	48.9	180	87	2	1	177	16	193	2.6e-50	191.8
HPG46_RS14830.tet_rib_protect	gb|AAA20117.1|ARO:3000195|tetB(P)	45.5	648	345	3	4	646	5	649	1.1e-162	567.0
HPG46_RS15240.ppsA	gb|APB03222.1|ARO:3003992|rphB	73.2	883	222	2	1	868	1	883	0.0e+00	1285.8
HPG46_RS15570.menA	gb|YP_499533.1|ARO:3003917|Staphylococcus	48.9	305	149	4	5	303	6	309	5.1e-78	284.6
HPG46_RS15655	gb|AAB05623.1|ARO:3002932|vanSB	59.1	447	180	2	1	447	1	444	6.6e-151	527.3
HPG46_RS15660	gb|AAB05622.1|ARO:3002921|vanRB	80.8	219	42	0	1	219	1	219	5.6e-103	367.1
HPG46_RS15770	gb|KIX81495.1|ARO:3002813|lmrB	42.0	483	264	5	3	480	2	473	8.7e-112	397.5
HPG46_RS15795	gb|WP_000192137.1|ARO:3000838|arlR	44.5	220	119	2	2	221	3	219	8.7e-51	193.7
HPG46_RS16120	gb|AAZ42322.1|ARO:3003836|qacH	41.2	102	60	0	3	104	4	105	1.9e-20	92.0
HPG46_RS16365	gb|ACX92987.1|ARO:3002845|vatH	40.8	103	44	3	98	183	67	169	3.5e-13	68.6
HPG46_RS16830	gb|AAA26793|ARO:3003748|oleC	53.9	219	99	1	6	222	1	219	8.6e-63	233.8
HPG46_RS16855.bla2	gb|AAR20596.1|ARO:3004189|Bla2	96.5	256	9	0	1	256	1	256	2.6e-139	488.0
HPG46_RS17300	gb|AAF63432|ARO:3003744|vatF	49.7	145	67	3	35	174	66	209	1.5e-35	142.9
HPG46_RS17350.fabG	gb|NP_415611.1|ARO:3004049|antibiotic	43.3	240	132	2	6	244	5	241	5.6e-51	194.5
HPG46_RS17555.parC	gb|YP_040772.1|ARO:3003312|Staphylococcus	58.2	799	332	2	3	801	2	798	1.9e-273	935.3
HPG46_RS17560.parE	gb|BAA11086.1|ARO:3003314|Staphylococcus	71.1	651	185	2	5	652	4	654	2.7e-278	951.0
HPG46_RS17955	gb|ANZ79241.1|ARO:3004036|tetB(60)	43.1	587	304	9	9	578	4	577	1.0e-122	434.1
HPG46_RS18420.pgsA	gb|WP_001025093|ARO:3003323|Staphylococcus	50.3	189	93	1	1	188	1	189	1.3e-47	183.0
HPG46_RS18760.fabG	gb|NP_415611.1|ARO:3004049|antibiotic	56.1	244	103	2	3	246	4	243	5.4e-70	257.7
HPG46_RS18990.ileS2	gb|CAA52296.1|ARO:3003729|Staphylococcus	63.9	920	322	5	1	916	1	914	0.0e+00	1228.8
HPG46_RS19765.ptsP	gb|CDJ72759|ARO:3003899|Escherichia	51.3	565	272	2	5	567	2	565	2.6e-160	558.9
HPG46_RS20580	gb|CAB13166.1|ARO:3003063|ykkC	55.8	104	46	0	1	104	1	104	4.6e-29	120.6
HPG46_RS20585	gb|CAB13167.1|ARO:3003064|ykkD	51.0	102	50	0	3	104	4	105	2.2e-25	108.2
HPG46_RS20770.murG	gb|NP_348848.1|ARO:3004561|Clostridium	54.7	349	158	0	3	351	5	353	5.8e-110	391.0
HPG46_RS22155	gb|AAA99504.1|ARO:3002987|bcrA	45.7	302	164	0	1	302	1	302	2.2e-76	279.3
HPG46_RS22165	gb|AAR84672.1|ARO:3002925|vanRF	46.6	223	118	1	5	226	6	228	3.3e-53	201.8
HPG46_RS22410.phoP	gb|CCP46065.1|ARO:3000816|mtrA	45.1	235	119	2	1	235	4	228	1.9e-51	196.1
HPG46_RS22850	gb|AAR84672.1|ARO:3002925|vanRF	42.2	225	130	0	4	228	6	230	1.3e-49	189.9
HPG46_RS23590	gb|WP_011461303.1|ARO:3003728|vanRI	42.0	231	129	3	1	226	1	231	3.5e-47	181.8
HPG46_RS23770	gb|AAF36805.1|ARO:3002958|vanYF	57.4	291	115	3	1	283	1	290	5.6e-95	340.9
HPG46_RS23775	gb|ACL82958.1|ARO:3002939|vanSM	69.3	361	111	0	1	361	1	361	1.1e-148	519.6
HPG46_RS23780	gb|ACL82957.1|ARO:3002928|vanRM	77.2	232	53	0	1	232	1	232	4.1e-104	370.9
HPG46_RS23815	gb|YP_499533.1|ARO:3003917|Staphylococcus	53.1	292	134	2	25	313	14	305	3.2e-83	302.0
HPG46_RS24285	gb|APB03224.1|ARO:3003994|cpaA	41.3	155	89	2	3	157	5	157	1.4e-26	112.8
HPG46_RS24690	gb|AAB05622.1|ARO:3002921|vanRB	40.1	217	126	1	4	220	5	217	2.9e-46	178.7
HPG46_RS24950	gb|WP_000192137.1|ARO:3000838|arlR	43.4	221	120	1	1	221	1	216	5.5e-45	174.5
HPG46_RS25670	gb|CAG39357|ARO:3003901|Staphylococcus	42.5	447	243	5	4	437	3	448	6.5e-106	377.9
HPG46_RS25690	gb|AAR84672.1|ARO:3002925|vanRF	40.3	226	128	4	3	222	6	230	1.3e-43	169.9
HPG46_RS25815.murA	gb|CAG41169.1|ARO:3003776|Staphylococcus	64.1	421	149	1	1	419	1	421	2.1e-154	538.9
HPG46_RS26050.murA	gb|CAG41169.1|ARO:3003776|Staphylococcus	51.9	418	198	3	1	415	1	418	7.3e-115	407.5
HPG46_RS26375	gb|AAA99504.1|ARO:3002987|bcrA	44.4	302	167	1	1	301	1	302	1.5e-66	246.5
HPG46_RS26430	gb|NP_816529.1|ARO:3003792|Enterococcus	50.0	212	101	2	3	214	2	208	1.2e-54	206.5
HPG46_RS26685.walK	gb|CAG39047|ARO:3003794|Staphylococcus	47.6	617	309	7	1	613	1	607	1.2e-163	570.1
HPG46_RS26690.walR	gb|CCP46065.1|ARO:3000816|mtrA	47.8	232	113	2	2	232	4	228	1.4e-54	206.5
HPG46_RS26730	gb|WP_002356022|ARO:3003797|Enterococcus	41.1	650	366	8	6	647	7	647	7.2e-138	484.6
HPG46_RS27180	gb|AAA99504.1|ARO:3002987|bcrA	82.4	306	54	0	1	306	1	306	6.3e-145	506.9
HPG46_RS27185	gb|AAA99505.1|ARO:3002988|bcrB	58.0	205	86	0	41	245	4	208	5.4e-70	257.7
HPG46_RS27190	gb|AAA99503.1|ARO:3003250|bcrC	63.5	203	70	1	1	199	1	203	4.8e-77	280.8
HPG46_RS27225	gb|AAR84672.1|ARO:3002925|vanRF	49.1	232	117	1	1	232	1	231	6.3e-60	224.2
HPG46_RS27535	gb|AHH86051.1|ARO:3004063|EdeQ	44.4	142	77	1	4	145	3	142	1.1e-30	126.3
HPG46_RS28520.bla	gb|AAR20595.1|ARO:3000090|BLA1	54.8	310	135	3	1	306	1	309	1.8e-94	339.3
HPG46_RS28670	gb|NP_816529.1|ARO:3003792|Enterococcus	41.6	209	121	1	1	209	1	208	1.4e-42	166.4
