# Supplementary material for: Evaluating the Safety of Bacillus cereus GW-01 Obtained from Sheep Rumen Chyme
Source: Microorganisms. 2024 Jul 18;12(7):1457. doi: 10.3390/microorganisms12071457 (PMC11278751; doi:10.3390/microorganisms12071457)
Supplement: Supplementary file 1 [file microorganisms-12-01457-s001.zip › Supplemental Document S3/CARD_database/B.cereus.D12_2/B.cereus.D12_2.card.list.filter.xls]

Gene_id	Subject_id	Identity	Align_length	Mismatch	Gap	Gene_start	Gene_end	Subject_start	Subject_end	E_value	Score
BA203_RS00025.gyrB	gb|YP_039482.1|ARO:3003301|Staphylococcus	70.7	631	182	2	11	639	14	643	2.8e-267	914.4
BA203_RS00030.gyrA	gb|YP_039483.1|ARO:3003296|Staphylococcus	66.7	819	269	3	7	821	6	824	0.0e+00	1115.1
BA203_RS00410.folP	gb|WP_102607457.1|ARO:3004361|sul4	50.0	274	118	2	27	281	12	285	3.9e-72	265.0
BA203_RS00635.rpoB	gb|YP_039996.1|ARO:3003285|Staphylococcus	79.9	1182	231	2	1	1175	1	1182	0.0e+00	1895.6
BA203_RS00640.rpoC	gb|YP_039997.1|ARO:3003291|Staphylococcus	76.6	1207	277	2	1	1202	1	1207	0.0e+00	1848.9
BA203_RS00650.rpsL	gb|AAK44936.1|ARO:3003395|Mycobacterium	65.4	136	34	1	1	136	1	123	4.5e-45	174.1
BA203_RS00660.fusA	gb|CAG39573|ARO:3003735|Staphylococcus	79.8	693	139	1	1	692	1	693	0.0e+00	1112.1
BA203_RS00665.tuf	gb|YP_006374661.1|ARO:3003438|Enterococcus	84.2	393	62	0	1	393	29	421	1.3e-195	675.6
BA203_RS00675.rpsJ	gb|YP_208874.1|ARO:3003930|rpsJ	63.7	102	37	0	1	102	1	102	1.1e-32	132.5
BA203_RS00755.rplF	gb|ADL24064.1|ARO:3003737|Staphylococcus	62.0	179	67	1	1	179	1	178	6.3e-60	223.8
BA203_RS01350	gb|AAN62561.1|ARO:3003970|D-Ala-D-Ala	46.3	352	181	2	4	355	1	344	3.0e-93	335.5
BA203_RS01560	gb|ABA71727.1|ARO:3002926|vanRG	53.0	234	105	2	3	231	2	235	2.1e-68	252.3
BA203_RS01625.uppP	gb|AAC76093.1|ARO:3002986|bacA	57.4	263	104	4	1	256	4	265	5.6e-81	294.3
BA203_RS01630	gb|AAA99505.1|ARO:3002988|bcrB	55.1	205	92	0	41	245	4	208	4.0e-65	241.5
BA203_RS01635	gb|AAA99504.1|ARO:3002987|bcrA	78.8	306	65	0	4	309	1	306	9.6e-141	493.0
BA203_RS01645	gb|AAR84672.1|ARO:3002925|vanRF	50.0	232	115	1	1	232	1	231	1.9e-59	222.6
BA203_RS01940	gb|CAA77936.1|ARO:3004039|Escherichia	40.2	97	58	0	11	107	11	107	7.7e-13	66.6
BA203_RS03140	gb|WP_000192137.1|ARO:3000838|arlR	41.6	221	124	3	2	221	3	219	1.8e-48	186.0
BA203_RS03210	gb|WP_000192137.1|ARO:3000838|arlR	40.8	218	127	1	1	218	1	216	1.0e-43	170.2
BA203_RS03560.glpT	gb|CDJ72593|ARO:3003889|Escherichia	61.5	434	165	2	6	439	4	435	7.6e-163	567.0
BA203_RS04535	gb|CAB13166.1|ARO:3003063|ykkC	40.2	107	64	0	6	112	3	109	4.6e-16	77.4
BA203_RS04550	gb|AAC36944.1|ARO:3003006|blt	74.0	393	102	0	1	393	1	393	2.4e-168	585.1
BA203_RS04645	gb|ANZ79240.1|ARO:3004035|tetA(60)	41.2	568	333	1	11	578	11	577	3.1e-132	465.7
BA203_RS04650	gb|ANZ79241.1|ARO:3004036|tetB(60)	46.0	517	274	2	148	659	61	577	9.6e-130	457.6
BA203_RS05070	gb|KIX81495.1|ARO:3002813|lmrB	49.7	463	230	2	19	478	12	474	5.4e-138	484.6
BA203_RS05155	gb|AAF36806.1|ARO:3002963|vanZF	73.2	198	52	1	7	204	5	201	1.8e-82	298.9
BA203_RS05700	gb|ABU39978.1|ARO:3000160|blaI	48.8	127	64	1	1	127	1	126	2.4e-32	131.7
BA203_RS05920	gb|AAR84672.1|ARO:3002925|vanRF	43.7	231	128	2	1	231	1	229	7.0e-51	194.1
BA203_RS06300	gb|YP_500802.1|ARO:3003074|Staphylococcus	42.4	479	259	5	44	514	25	494	1.7e-105	376.7
BA203_RS06430.fabI	gb|NP_415804.1|ARO:3004045|antibiotic	47.1	255	132	2	1	254	1	253	6.6e-63	234.2
BA203_RS06800	gb|ACL82957.1|ARO:3002928|vanRM	41.7	230	125	2	1	221	1	230	3.3e-50	191.8
BA203_RS06880.phbB	gb|NP_415611.1|ARO:3004049|antibiotic	44.5	247	132	3	2	247	1	243	7.6e-56	210.7
BA203_RS07235.uppP	gb|AAC76093.1|ARO:3002986|bacA	61.0	267	95	5	1	259	4	269	1.8e-84	305.8
BA203_RS07515	gb|AFK58561.1|ARO:3003079|Enterococcus	42.4	342	188	4	14	346	13	354	3.5e-70	258.8
BA203_RS07520	gb|NP_816529.1|ARO:3003792|Enterococcus	74.3	210	54	0	1	210	1	210	1.9e-87	315.5
BA203_RS07650.mprF	gb|CAX52582.1|ARO:3003324|Bacillus	48.7	853	432	5	6	857	5	852	2.3e-237	815.5
BA203_RS07705.resD	gb|WP_000192137.1|ARO:3000838|arlR	41.9	227	120	2	5	231	2	216	4.8e-47	181.4
BA203_RS09365	gb|ABV18113.1|ARO:3001329|mdtG	47.4	384	200	2	3	385	11	393	1.1e-104	373.6
BA203_RS09415	gb|AAR84672.1|ARO:3002925|vanRF	50.7	229	112	1	1	229	1	228	1.6e-63	236.1
BA203_RS09935	gb|WP_011461303.1|ARO:3003728|vanRI	41.4	232	125	4	1	222	1	231	1.4e-45	176.4
BA203_RS09950	gb|YP_008997281.1|ARO:3002626|ANT(6)-Ia	44.7	266	146	1	1	266	1	265	2.0e-68	252.7
BA203_RS10300.fosB	gb|NP_831795.1|ARO:3000172|FosB	99.3	138	1	0	1	138	1	138	1.4e-80	292.0
BA203_RS10440	gb|ACL82959.1|ARO:3002961|vanYM	40.0	145	70	6	101	243	47	176	7.1e-22	97.8
BA203_RS10980	gb|APB03219.1|ARO:3003986|TaeA	51.8	645	295	3	1	631	1	643	4.7e-195	674.5
BA203_RS11045.ileS	gb|CAA53189|ARO:3000521|mupA	51.1	1010	490	2	21	1029	16	1022	0.0e+00	1141.3
BA203_RS11190.thyA	gb|NP_217280.1|ARO:3004153|Mycobacterium	60.9	184	71	1	135	318	81	263	9.4e-67	247.3
BA203_RS11195.dfrA	gb|BAE15963.1|ARO:3002868|dfrG	66.5	161	54	0	1	161	1	161	1.5e-68	252.3
BA203_RS11325	gb|AFK58562.1|ARO:3003078|Enterococcus	48.3	207	106	1	3	209	2	207	1.7e-48	186.0
BA203_RS11975.catA	gb|AAA23215.1|ARO:3002687|catQ	56.0	216	94	1	1	215	1	216	9.8e-76	276.6
BA203_RS12105	gb|CDO61513.1|ARO:3003948|efrA	42.0	464	267	2	79	541	7	469	2.0e-99	356.7
BA203_RS12110	gb|AAK76136.1|ARO:3000025|patB	40.3	588	327	5	28	596	3	585	5.4e-124	438.3
BA203_RS12415	gb|AAA22081.1|ARO:3004451|Agrobacterium	43.4	205	93	3	19	215	18	207	2.0e-47	182.6
BA203_RS12645.bla	gb|CAA29819.1|ARO:3002877|BcI	94.4	306	17	0	3	308	1	306	4.3e-165	573.9
BA203_RS12770	gb|ABA71727.1|ARO:3002926|vanRG	49.4	235	115	2	1	231	1	235	6.0e-63	234.2
BA203_RS12995.abc-f	gb|NP_388442.1|ARO:3004476|vmlR	66.4	542	180	1	1	542	1	540	1.7e-209	722.2
BA203_RS13135	gb|AAC61671.1|ARO:3002842|vatC	68.1	204	64	1	3	206	9	211	9.6e-84	303.1
BA203_RS13645	gb|AAB05622.1|ARO:3002921|vanRB	43.4	221	113	2	6	221	5	218	2.5e-50	192.2
BA203_RS14840	gb|APB03223.1|ARO:3003989|AAC(6')-34	47.8	180	89	2	1	177	16	193	5.0e-49	187.6
BA203_RS15260	gb|AAA20117.1|ARO:3000195|tetB(P)	45.9	649	341	5	4	646	5	649	4.4e-164	571.6
BA203_RS15565.ppsA	gb|APB03222.1|ARO:3003992|rphB	72.8	883	225	2	1	868	1	883	0.0e+00	1266.1
BA203_RS15880	gb|AAR84672.1|ARO:3002925|vanRF	50.4	228	112	1	2	228	1	228	2.0e-63	235.7
BA203_RS15950.menA	gb|YP_499533.1|ARO:3003917|Staphylococcus	48.5	305	150	4	5	303	6	309	3.9e-78	285.0
BA203_RS16170	gb|KIX81495.1|ARO:3002813|lmrB	42.7	483	261	5	3	480	2	473	2.7e-113	402.5
BA203_RS17330	gb|AAA26793|ARO:3003748|oleC	52.5	219	102	1	6	222	1	219	1.0e-60	226.9
BA203_RS17360.bla2	gb|AAR20596.1|ARO:3004189|Bla2	89.0	255	28	0	3	257	2	256	1.7e-130	458.8
BA203_RS17880	gb|NP_899166.1|ARO:3003111|lsaB	81.9	492	89	0	1	492	1	492	1.0e-237	815.8
BA203_RS17995	gb|AAF63432|ARO:3003744|vatF	51.0	145	65	3	35	174	66	209	4.2e-35	141.4
BA203_RS18045.fabG	gb|NP_415611.1|ARO:3004049|antibiotic	43.3	240	132	2	6	244	5	241	1.5e-51	196.4
BA203_RS18265.parC	gb|YP_040772.1|ARO:3003312|Staphylococcus	57.8	799	335	2	3	801	2	798	3.2e-273	934.5
BA203_RS18270.parE	gb|BAA11086.1|ARO:3003314|Staphylococcus	71.3	651	184	2	5	652	4	654	4.6e-278	950.3
BA203_RS18685	gb|ANZ79241.1|ARO:3004036|tetB(60)	44.0	587	299	9	9	578	4	577	7.4e-126	444.5
BA203_RS19060	gb|NP_348848.1|ARO:3004561|Clostridium	49.3	353	174	3	5	354	6	356	8.5e-101	360.5
BA203_RS19230.pgsA	gb|WP_001025093|ARO:3003323|Staphylococcus	49.7	189	94	1	1	188	1	189	1.7e-47	182.6
BA203_RS19575.fabG	gb|NP_415611.1|ARO:3004049|antibiotic	54.9	244	106	2	3	246	4	243	1.2e-69	256.5
BA203_RS19795.ileS2	gb|CAA52296.1|ARO:3003729|Staphylococcus	63.7	919	326	4	1	916	1	914	0.0e+00	1225.3
BA203_RS20590.ptsP	gb|CDJ72759|ARO:3003899|Escherichia	51.3	565	272	2	5	567	2	565	3.4e-160	558.5
BA203_RS21460	gb|CAB13166.1|ARO:3003063|ykkC	53.8	104	48	0	1	104	1	104	8.7e-28	116.3
BA203_RS21465	gb|CAB13167.1|ARO:3003064|ykkD	51.0	102	50	0	3	104	4	105	2.2e-25	108.2
BA203_RS21670.murG	gb|NP_348848.1|ARO:3004561|Clostridium	55.0	349	157	0	3	351	5	353	1.5e-110	392.9
BA203_RS23060	gb|AAA99504.1|ARO:3002987|bcrA	46.4	302	162	0	1	302	1	302	3.3e-77	282.0
BA203_RS23070	gb|AAR84672.1|ARO:3002925|vanRF	47.1	223	117	1	5	226	6	228	4.3e-53	201.4
BA203_RS23225	gb|KIX81495.1|ARO:3002813|lmrB	40.0	433	252	3	92	522	9	435	2.8e-96	346.3
BA203_RS23335.phoP	gb|CCP46065.1|ARO:3000816|mtrA	45.5	235	118	3	1	235	4	228	3.2e-51	195.3
BA203_RS23790	gb|AAR84672.1|ARO:3002925|vanRF	41.3	225	132	0	4	228	6	230	1.1e-48	186.8
BA203_RS24580	gb|WP_011461303.1|ARO:3003728|vanRI	41.1	231	131	3	1	226	1	231	8.6e-46	177.2
BA203_RS24770	gb|AAF36805.1|ARO:3002958|vanYF	57.0	291	116	3	1	283	1	290	9.6e-95	340.1
BA203_RS24775	gb|ACL82958.1|ARO:3002939|vanSM	69.3	361	111	0	1	361	1	361	6.7e-149	520.4
BA203_RS24780	gb|ACL82957.1|ARO:3002928|vanRM	77.6	232	52	0	1	232	1	232	7.0e-104	370.2
BA203_RS24820	gb|YP_499533.1|ARO:3003917|Staphylococcus	53.8	292	132	2	25	313	14	305	1.1e-83	303.5
BA203_RS25355	gb|APB03224.1|ARO:3003994|cpaA	40.0	150	89	1	3	152	5	153	1.8e-26	112.5
BA203_RS25750	gb|AAB05622.1|ARO:3002921|vanRB	40.1	217	126	1	4	220	5	217	2.9e-46	178.7
BA203_RS26080	gb|WP_000192137.1|ARO:3000838|arlR	44.3	221	118	1	1	221	1	216	1.7e-46	179.5
BA203_RS26440.abc-f	gb|AGN33258.1|ARO:3002829|vgaA	44.7	524	265	4	15	536	16	516	2.4e-118	419.5
BA203_RS26890	gb|CAG39357|ARO:3003901|Staphylococcus	44.8	435	228	4	4	427	3	436	3.1e-108	385.6
BA203_RS26910	gb|WP_011461303.1|ARO:3003728|vanRI	40.8	228	126	5	3	222	5	231	2.0e-39	156.0
BA203_RS27060.murA	gb|CAG41169.1|ARO:3003776|Staphylococcus	63.7	421	151	1	1	419	1	421	1.4e-153	536.2
BA203_RS27320.murA	gb|CAG41169.1|ARO:3003776|Staphylococcus	51.9	418	198	3	1	415	1	418	7.3e-115	407.5
BA203_RS27655	gb|AAA99504.1|ARO:3002987|bcrA	45.0	302	165	1	1	301	1	302	4.5e-66	245.0
BA203_RS27710	gb|NP_816529.1|ARO:3003792|Enterococcus	50.0	212	101	2	3	214	2	208	2.8e-54	205.3
BA203_RS27975.walK	gb|CAG39047|ARO:3003794|Staphylococcus	48.1	617	306	7	1	613	1	607	4.2e-164	571.6
BA203_RS27980.walR	gb|CCP46065.1|ARO:3000816|mtrA	47.8	232	113	2	2	232	4	228	1.0e-54	206.8
BA203_RS28020	gb|WP_002356022|ARO:3003797|Enterococcus	41.8	637	352	9	23	647	18	647	8.6e-139	487.6
