# Supplementary material for: Evaluating the Safety of Bacillus cereus GW-01 Obtained from Sheep Rumen Chyme
Source: Microorganisms. 2024 Jul 18;12(7):1457. doi: 10.3390/microorganisms12071457 (PMC11278751; doi:10.3390/microorganisms12071457)
Supplement: Supplementary file 1 [file microorganisms-12-01457-s001.zip › Supplemental Document S3/CARD_database/B.cereus.DLOU-Changhai/B.cereus.DLOU-Changhai.card.list.filter.xls]

Gene_id	Subject_id	Identity	Align_length	Mismatch	Gap	Gene_start	Gene_end	Subject_start	Subject_end	E_value	Score
EUC39_RS00385	gb|ANZ79241.1|ARO:3004036|tetB(60)	46.2	517	273	2	148	659	61	577	4.3e-130	458.8
EUC39_RS00390	gb|ANZ79240.1|ARO:3004035|tetA(60)	41.4	568	332	1	11	578	11	577	1.2e-131	463.8
EUC39_RS00450	gb|AAC36944.1|ARO:3003006|blt	73.5	393	104	0	1	393	1	393	5.9e-167	580.5
EUC39_RS00465	gb|CAB13166.1|ARO:3003063|ykkC	40.2	107	64	0	6	112	3	109	4.6e-16	77.4
EUC39_RS01455.glpT	gb|CDJ72593|ARO:3003889|Escherichia	62.0	434	163	2	6	439	4	435	2.6e-163	568.5
EUC39_RS01810	gb|WP_000192137.1|ARO:3000838|arlR	40.4	218	128	1	1	218	1	216	2.3e-43	169.1
EUC39_RS01880	gb|WP_000192137.1|ARO:3000838|arlR	41.6	221	124	3	2	221	3	219	1.4e-48	186.4
EUC39_RS03280	gb|ABA71727.1|ARO:3002926|vanRG	53.0	234	105	2	3	231	2	235	2.1e-68	252.3
EUC39_RS03500	gb|AAN62561.1|ARO:3003970|D-Ala-D-Ala	46.3	352	181	2	4	355	1	344	2.3e-93	335.9
EUC39_RS04065.rplF	gb|ADL24064.1|ARO:3003737|Staphylococcus	61.5	179	68	1	1	179	1	178	3.1e-59	221.5
EUC39_RS04145.rpsJ	gb|YP_208874.1|ARO:3003930|rpsJ	63.7	102	37	0	1	102	1	102	1.1e-32	132.5
EUC39_RS04150.tuf	gb|YP_006374661.1|ARO:3003438|Enterococcus	83.7	393	64	0	1	393	29	421	5.1e-195	673.7
EUC39_RS04155.fusA	gb|CAG39573|ARO:3003735|Staphylococcus	79.4	693	142	1	1	692	1	693	0.0e+00	1109.4
EUC39_RS04165.rpsL	gb|AAK44936.1|ARO:3003395|Mycobacterium	65.4	136	34	1	1	136	1	123	4.5e-45	174.1
EUC39_RS04175.rpoC	gb|YP_039997.1|ARO:3003291|Staphylococcus	77.0	1201	271	2	1	1196	1	1201	0.0e+00	1846.6
EUC39_RS04180.rpoB	gb|YP_039996.1|ARO:3003285|Staphylococcus	79.9	1182	231	2	1	1175	1	1182	0.0e+00	1895.6
EUC39_RS04405.folP	gb|WP_102607457.1|ARO:3004361|sul4	50.0	274	118	2	27	281	12	285	1.0e-72	266.9
EUC39_RS04895.gyrA	gb|YP_039483.1|ARO:3003296|Staphylococcus	66.7	819	269	3	7	821	6	824	0.0e+00	1116.3
EUC39_RS05055.walR	gb|CCP46065.1|ARO:3000816|mtrA	47.8	232	113	2	2	232	4	228	1.0e-54	206.8
EUC39_RS05060.walK	gb|CAG39047|ARO:3003794|Staphylococcus	48.1	617	306	7	1	613	1	607	4.2e-164	571.6
EUC39_RS05375	gb|NP_816529.1|ARO:3003792|Enterococcus	49.5	212	102	2	3	214	2	208	3.1e-53	201.8
EUC39_RS05430	gb|AAA99504.1|ARO:3002987|bcrA	45.4	302	164	1	1	301	1	302	5.3e-67	248.1
EUC39_RS05750.murA	gb|CAG41169.1|ARO:3003776|Staphylococcus	51.9	418	198	3	1	415	1	418	1.6e-114	406.4
EUC39_RS05985.murA	gb|CAG41169.1|ARO:3003776|Staphylococcus	63.9	421	150	1	1	419	1	421	4.8e-154	537.7
EUC39_RS06120	gb|WP_011461303.1|ARO:3003728|vanRI	40.8	228	126	5	3	222	5	231	9.0e-40	157.1
EUC39_RS06140	gb|CAG39357|ARO:3003901|Staphylococcus	43.1	439	238	4	4	431	3	440	1.4e-105	376.7
EUC39_RS06805	gb|WP_000192137.1|ARO:3000838|arlR	44.8	221	117	1	1	221	1	216	4.5e-47	181.4
EUC39_RS07100	gb|AAB05622.1|ARO:3002921|vanRB	40.1	217	126	1	4	220	5	217	1.7e-46	179.5
EUC39_RS08035	gb|YP_499533.1|ARO:3003917|Staphylococcus	53.4	292	133	2	25	313	14	305	3.2e-83	302.0
EUC39_RS08070	gb|ACL82957.1|ARO:3002928|vanRM	77.6	232	52	0	1	232	1	232	3.2e-104	371.3
EUC39_RS08075	gb|ACL82958.1|ARO:3002939|vanSM	69.0	361	112	0	1	361	1	361	7.4e-148	516.9
EUC39_RS08080	gb|AAF36805.1|ARO:3002958|vanYF	56.7	291	117	3	1	283	1	290	5.6e-95	340.9
EUC39_RS08265	gb|WP_011461303.1|ARO:3003728|vanRI	40.7	231	132	3	1	226	1	231	5.6e-45	174.5
EUC39_RS08375	gb|CAB13167.1|ARO:3003064|ykkD	44.1	102	57	0	3	104	4	105	3.1e-19	87.8
EUC39_RS09015	gb|AAR84672.1|ARO:3002925|vanRF	41.3	225	132	0	4	228	6	230	1.7e-49	189.5
EUC39_RS09420.phoP	gb|CCP46065.1|ARO:3000816|mtrA	45.5	235	118	3	1	235	4	228	3.2e-51	195.3
EUC39_RS09675	gb|AAR84672.1|ARO:3002925|vanRF	47.1	223	117	1	5	226	6	228	4.3e-53	201.4
EUC39_RS09685	gb|AAA99504.1|ARO:3002987|bcrA	46.4	302	162	0	1	302	1	302	3.3e-77	282.0
EUC39_RS11010.murG	gb|NP_348848.1|ARO:3004561|Clostridium	55.0	349	157	0	3	351	5	353	1.2e-110	393.3
EUC39_RS11195	gb|CAB13167.1|ARO:3003064|ykkD	51.0	102	50	0	3	104	4	105	2.2e-25	108.2
EUC39_RS11200	gb|CAB13166.1|ARO:3003063|ykkC	53.8	104	48	0	1	104	1	104	8.7e-28	116.3
EUC39_RS12065.ptsP	gb|CDJ72759|ARO:3003899|Escherichia	51.2	565	273	2	5	567	2	565	2.2e-159	555.8
EUC39_RS12845.ileS2	gb|CAA52296.1|ARO:3003729|Staphylococcus	63.8	919	325	4	1	916	1	914	0.0e+00	1228.4
EUC39_RS13080.fabG	gb|NP_415611.1|ARO:3004049|antibiotic	55.3	244	105	2	3	246	4	243	4.1e-70	258.1
EUC39_RS13420.pgsA	gb|WP_001025093|ARO:3003323|Staphylococcus	49.7	189	94	1	1	188	1	189	1.7e-47	182.6
EUC39_RS13585	gb|NP_348848.1|ARO:3004561|Clostridium	49.6	353	173	3	5	354	6	356	5.0e-101	361.3
EUC39_RS13880	gb|ANZ79241.1|ARO:3004036|tetB(60)	43.8	587	300	9	9	578	4	577	4.8e-125	441.8
EUC39_RS14150	gb|AAA99504.1|ARO:3002987|bcrA	42.6	230	128	2	6	235	4	229	9.8e-48	183.7
EUC39_RS14175	gb|ACL82957.1|ARO:3002928|vanRM	46.4	224	114	4	4	221	5	228	1.2e-47	183.3
EUC39_RS14340.parE	gb|BAA11086.1|ARO:3003314|Staphylococcus	71.1	651	185	2	5	652	4	654	1.2e-278	952.2
EUC39_RS14345.parC	gb|YP_040772.1|ARO:3003312|Staphylococcus	57.6	799	337	2	3	801	2	798	1.6e-272	932.2
EUC39_RS14560.fabG	gb|NP_415611.1|ARO:3004049|antibiotic	43.3	240	132	2	6	244	5	241	1.9e-51	196.1
EUC39_RS14610	gb|AAF63432|ARO:3003744|vatF	51.0	145	65	3	35	174	66	209	2.5e-35	142.1
EUC39_RS14735	gb|NP_899166.1|ARO:3003111|lsaB	82.3	492	87	0	1	492	1	492	1.9e-239	821.6
EUC39_RS14860.vanR	gb|AAA65953.1|ARO:3002919|vanRA	90.9	231	21	0	1	231	1	231	7.4e-122	429.9
EUC39_RS14865	gb|AAA65954.1|ARO:3002931|vanSA	81.5	378	70	0	6	383	4	381	6.7e-176	610.1
EUC39_RS14875	gb|AAF36806.1|ARO:3002963|vanZF	74.6	201	50	1	7	207	5	204	2.5e-87	315.1
EUC39_RS15250.bla2	gb|AAA22562.1|ARO:3002878|BcII	91.4	255	22	0	3	257	2	256	3.2e-134	471.1
EUC39_RS15270	gb|AAA26793|ARO:3003748|oleC	53.4	219	100	1	6	222	1	219	2.5e-62	232.3
EUC39_RS16245	gb|WP_011461303.1|ARO:3003728|vanRI	40.4	228	127	3	5	223	4	231	2.6e-42	165.6
EUC39_RS16330	gb|KIX81495.1|ARO:3002813|lmrB	42.4	483	262	5	3	480	2	473	1.8e-112	399.8
EUC39_RS16350.bla	gb|AAR20595.1|ARO:3000090|BLA1	53.2	310	143	2	1	309	1	309	6.8e-94	337.4
EUC39_RS16355	gb|AAR84672.1|ARO:3002925|vanRF	50.7	225	111	0	3	227	4	228	2.9e-62	231.9
EUC39_RS16410	gb|WP_000192137.1|ARO:3000838|arlR	43.6	220	121	2	2	221	3	219	5.6e-50	191.0
EUC39_RS16535	gb|AAC36944.1|ARO:3003006|blt	56.2	386	169	0	5	390	6	391	3.8e-129	454.9
EUC39_RS16565.menA	gb|YP_499533.1|ARO:3003917|Staphylococcus	48.4	310	152	5	1	303	1	309	3.0e-78	285.4
EUC39_RS16765.ppsA	gb|APB03222.1|ARO:3003992|rphB	73.7	883	217	2	1	868	1	883	0.0e+00	1287.7
EUC39_RS17040	gb|AAA20117.1|ARO:3000195|tetB(P)	46.1	649	340	5	4	646	5	649	1.3e-163	570.1
EUC39_RS17380	gb|APB03223.1|ARO:3003989|AAC(6')-34	46.7	180	91	2	1	177	16	193	4.2e-48	184.5
EUC39_RS18470	gb|AAA99503.1|ARO:3003250|bcrC	64.8	196	69	0	1	196	1	196	5.9e-75	273.9
EUC39_RS18505	gb|AAB05622.1|ARO:3002921|vanRB	43.4	221	113	2	6	221	5	218	2.5e-50	192.2
EUC39_RS18985	gb|ACX92987.1|ARO:3002845|vatH	66.8	208	68	1	3	210	8	214	7.3e-84	303.5
EUC39_RS19100.abc-f	gb|NP_388442.1|ARO:3004476|vmlR	67.0	542	177	1	1	542	1	540	1.2e-210	726.1
EUC39_RS19320	gb|ABA71727.1|ARO:3002926|vanRG	48.9	235	116	2	1	231	1	235	3.0e-62	231.9
EUC39_RS19450.bla	gb|CAA29819.1|ARO:3002877|BcI	95.1	306	15	0	3	308	1	306	5.0e-166	577.0
EUC39_RS19670	gb|AAA22081.1|ARO:3004451|Agrobacterium	43.4	205	93	3	19	215	18	207	3.0e-48	185.3
EUC39_RS20010	gb|AAK76136.1|ARO:3000025|patB	40.3	588	327	5	28	596	3	585	4.1e-124	438.7
EUC39_RS20015	gb|CDO61513.1|ARO:3003948|efrA	42.7	464	264	2	79	541	7	469	8.2e-101	361.3
EUC39_RS20140.catA	gb|APB03217.1|ARO:3003983|CatU	58.1	215	89	1	1	214	1	215	1.5e-76	279.3
EUC39_RS20755	gb|AFK58562.1|ARO:3003078|Enterococcus	48.3	207	106	1	3	209	2	207	1.3e-48	186.4
EUC39_RS20875.dfrA	gb|CBL80435.1|ARO:3002869|dfrK	65.8	161	55	0	1	161	1	161	1.5e-68	252.3
EUC39_RS20880.thyA	gb|NP_217280.1|ARO:3004153|Mycobacterium	60.3	184	72	1	135	318	81	263	9.4e-67	247.3
EUC39_RS21005	gb|WP_000192137.1|ARO:3000838|arlR	45.7	223	115	2	4	226	3	219	5.7e-50	191.0
EUC39_RS21160.ileS	gb|CAA53189|ARO:3000521|mupA	51.4	1010	487	2	21	1029	16	1022	0.0e+00	1146.7
EUC39_RS21220	gb|APB03219.1|ARO:3003986|TaeA	51.9	645	294	3	1	631	1	643	9.5e-196	676.8
EUC39_RS21650	gb|ACL82959.1|ARO:3002961|vanYM	40.7	145	69	6	101	243	47	176	4.2e-22	98.6
EUC39_RS21800.fosB	gb|NP_831795.1|ARO:3000172|FosB	97.8	138	3	0	1	138	1	138	5.5e-80	290.0
EUC39_RS22135	gb|YP_008997281.1|ARO:3002626|ANT(6)-Ia	44.4	266	147	1	1	266	1	265	1.9e-66	246.1
EUC39_RS22155	gb|AAL27445.1|ARO:3002924|vanRE	40.1	227	127	3	4	222	3	228	2.7e-44	172.2
EUC39_RS22620	gb|AAR84672.1|ARO:3002925|vanRF	50.7	229	112	1	1	229	1	228	1.6e-63	236.1
EUC39_RS22675	gb|ABV18113.1|ARO:3001329|mdtG	47.4	384	200	2	3	385	11	393	1.1e-104	373.6
EUC39_RS22785	gb|AAC60781.1|ARO:3003048|rosA	40.5	388	220	6	14	397	26	406	2.1e-79	289.7
EUC39_RS23895	gb|AFC91828.1|ARO:3003041|Streptococcus	40.1	599	330	14	35	614	11	599	1.6e-111	397.5
EUC39_RS24260.resD	gb|WP_000192137.1|ARO:3000838|arlR	41.9	227	120	2	5	231	2	216	4.8e-47	181.4
EUC39_RS24315.mprF	gb|CAX52582.1|ARO:3003324|Bacillus	48.5	853	433	5	6	857	5	852	8.9e-237	813.5
EUC39_RS24440	gb|NP_816529.1|ARO:3003792|Enterococcus	74.3	210	54	0	1	210	1	210	1.9e-87	315.5
EUC39_RS24445	gb|AFK58561.1|ARO:3003079|Enterococcus	42.4	342	188	4	14	346	13	354	1.5e-70	260.0
EUC39_RS24710.uppP	gb|AAC76093.1|ARO:3002986|bacA	60.7	267	96	5	1	259	4	269	2.4e-84	305.4
EUC39_RS25005.phbB	gb|NP_415611.1|ARO:3004049|antibiotic	44.5	247	132	3	2	247	1	243	7.6e-56	210.7
EUC39_RS25085	gb|ACL82957.1|ARO:3002928|vanRM	41.7	230	125	2	1	221	1	230	5.6e-50	191.0
EUC39_RS25525.fabI	gb|NP_415804.1|ARO:3004045|antibiotic	47.1	255	132	2	1	254	1	253	6.6e-63	234.2
EUC39_RS25650	gb|YP_500802.1|ARO:3003074|Staphylococcus	42.8	479	257	5	44	514	25	494	1.2e-106	380.6
EUC39_RS26005	gb|AAR84672.1|ARO:3002925|vanRF	43.7	231	128	2	1	231	1	229	5.3e-51	194.5
EUC39_RS26205	gb|ABU39978.1|ARO:3000160|blaI	48.8	127	64	1	1	127	1	126	1.4e-32	132.5
EUC39_RS26740	gb|AAF36806.1|ARO:3002963|vanZF	72.1	197	55	0	7	203	5	201	4.5e-81	294.3
EUC39_RS26925	gb|KIX81495.1|ARO:3002813|lmrB	49.5	463	231	2	19	478	12	474	1.0e-136	480.3
