# Supplementary material for: Evaluating the Safety of Bacillus cereus GW-01 Obtained from Sheep Rumen Chyme
Source: Microorganisms. 2024 Jul 18;12(7):1457. doi: 10.3390/microorganisms12071457 (PMC11278751; doi:10.3390/microorganisms12071457)
Supplement: Supplementary file 1 [file microorganisms-12-01457-s001.zip › Supplemental Document S3/CARD_database/B.cereus.DLOU-Weihai/B.cereus.DLOU-Weihai.card.list.filter.xls]

Gene_id	Subject_id	Identity	Align_length	Mismatch	Gap	Gene_start	Gene_end	Subject_start	Subject_end	E_value	Score
EQK03_RS00270	gb|AAR84672.1|ARO:3002925|vanRF	43.7	231	128	2	1	231	1	229	5.3e-51	194.5
EQK03_RS00940	gb|AAF36806.1|ARO:3002963|vanZF	72.7	198	53	1	7	204	5	201	2.4e-82	298.5
EQK03_RS01030	gb|KIX81495.1|ARO:3002813|lmrB	50.1	463	228	2	19	478	12	474	2.7e-137	482.3
EQK03_RS01520	gb|ANZ79241.1|ARO:3004036|tetB(60)	46.0	517	274	2	148	659	61	577	7.4e-130	458.0
EQK03_RS01525	gb|ANZ79240.1|ARO:3004035|tetA(60)	41.2	568	333	1	11	578	11	577	3.1e-132	465.7
EQK03_RS01595	gb|AAC36944.1|ARO:3003006|blt	73.8	393	103	0	1	393	1	393	1.2e-167	582.8
EQK03_RS01610	gb|CAB13166.1|ARO:3003063|ykkC	40.2	107	64	0	6	112	3	109	4.6e-16	77.4
EQK03_RS02565.glpT	gb|CDJ72593|ARO:3003889|Escherichia	61.5	434	165	2	6	439	4	435	7.6e-163	567.0
EQK03_RS02895	gb|WP_000192137.1|ARO:3000838|arlR	40.8	218	127	1	1	218	1	216	1.0e-43	170.2
EQK03_RS02965	gb|WP_000192137.1|ARO:3000838|arlR	41.2	221	125	3	2	221	3	219	5.3e-48	184.5
EQK03_RS04005	gb|CAA77936.1|ARO:3004039|Escherichia	40.2	97	58	0	11	107	11	107	7.7e-13	66.6
EQK03_RS04295	gb|AAR84672.1|ARO:3002925|vanRF	50.0	232	115	1	1	232	1	231	2.4e-59	222.2
EQK03_RS04305	gb|AAA99504.1|ARO:3002987|bcrA	78.8	306	65	0	4	309	1	306	9.6e-141	493.0
EQK03_RS04310	gb|AAA99505.1|ARO:3002988|bcrB	54.6	205	93	0	41	245	4	208	1.2e-64	240.0
EQK03_RS04315.uppP	gb|AAC76093.1|ARO:3002986|bacA	57.4	263	104	4	1	256	4	265	5.6e-81	294.3
EQK03_RS04370	gb|ABA71727.1|ARO:3002926|vanRG	53.0	234	105	2	3	231	2	235	2.1e-68	252.3
EQK03_RS04580	gb|AAN62561.1|ARO:3003970|D-Ala-D-Ala	46.3	352	181	2	4	355	1	344	3.0e-93	335.5
EQK03_RS05145.rplF	gb|ADL24064.1|ARO:3003737|Staphylococcus	62.0	179	67	1	1	179	1	178	6.3e-60	223.8
EQK03_RS05225.rpsJ	gb|YP_208874.1|ARO:3003930|rpsJ	63.7	102	37	0	1	102	1	102	1.1e-32	132.5
EQK03_RS05230.tuf	gb|YP_006374661.1|ARO:3003438|Enterococcus	84.2	393	62	0	1	393	29	421	1.3e-195	675.6
EQK03_RS05235.fusA	gb|CAG39573|ARO:3003735|Staphylococcus	79.8	693	139	1	1	692	1	693	0.0e+00	1112.1
EQK03_RS05245.rpsL	gb|AAK44936.1|ARO:3003395|Mycobacterium	65.4	136	34	1	1	136	1	123	4.5e-45	174.1
EQK03_RS05255.rpoC	gb|YP_039997.1|ARO:3003291|Staphylococcus	76.6	1207	277	2	1	1202	1	1207	0.0e+00	1848.9
EQK03_RS05260.rpoB	gb|YP_039996.1|ARO:3003285|Staphylococcus	79.9	1182	231	2	1	1175	1	1182	0.0e+00	1895.6
EQK03_RS05485.folP	gb|WP_102607457.1|ARO:3004361|sul4	50.0	274	118	2	27	281	12	285	3.9e-72	265.0
EQK03_RS05860.gyrA	gb|YP_039483.1|ARO:3003296|Staphylococcus	66.7	819	269	3	7	821	6	824	0.0e+00	1115.1
EQK03_RS05865.gyrB	gb|YP_039482.1|ARO:3003301|Staphylococcus	70.7	631	182	2	11	639	14	643	2.8e-267	914.4
EQK03_RS05980	gb|WP_002356022|ARO:3003797|Enterococcus	41.8	637	352	9	23	647	18	647	3.8e-139	488.8
EQK03_RS06020.walR	gb|CCP46065.1|ARO:3000816|mtrA	47.8	232	113	2	2	232	4	228	1.0e-54	206.8
EQK03_RS06025.walK	gb|CAG39047|ARO:3003794|Staphylococcus	48.1	617	306	7	1	613	1	607	4.2e-164	571.6
EQK03_RS06280	gb|NP_816529.1|ARO:3003792|Enterococcus	50.0	212	101	2	3	214	2	208	2.8e-54	205.3
EQK03_RS06335	gb|AAA99504.1|ARO:3002987|bcrA	44.7	302	166	1	1	301	1	302	3.8e-65	241.9
EQK03_RS06650.murA	gb|CAG41169.1|ARO:3003776|Staphylococcus	51.9	418	198	3	1	415	1	418	7.3e-115	407.5
EQK03_RS06885.murA	gb|CAG41169.1|ARO:3003776|Staphylococcus	63.7	421	151	1	1	419	1	421	1.4e-153	536.2
EQK03_RS07025	gb|WP_011461303.1|ARO:3003728|vanRI	40.8	228	126	5	3	222	5	231	9.0e-40	157.1
EQK03_RS07045	gb|CAG39357|ARO:3003901|Staphylococcus	44.8	435	228	4	4	427	3	436	3.1e-108	385.6
EQK03_RS07705	gb|WP_000192137.1|ARO:3000838|arlR	44.8	221	117	1	1	221	1	216	5.9e-47	181.0
EQK03_RS07995	gb|AAB05622.1|ARO:3002921|vanRB	40.1	217	126	1	4	220	5	217	2.9e-46	178.7
EQK03_RS08365	gb|APB03224.1|ARO:3003994|cpaA	40.0	150	89	1	3	152	5	153	1.8e-26	112.5
EQK03_RS08880	gb|YP_499533.1|ARO:3003917|Staphylococcus	53.4	292	133	2	25	313	14	305	4.2e-83	301.6
EQK03_RS08915	gb|ACL82957.1|ARO:3002928|vanRM	77.6	232	52	0	1	232	1	232	3.2e-104	371.3
EQK03_RS08920	gb|ACL82958.1|ARO:3002939|vanSM	69.3	361	111	0	1	361	1	361	3.3e-148	518.1
EQK03_RS08925	gb|AAF36805.1|ARO:3002958|vanYF	57.0	291	116	3	1	283	1	290	2.5e-95	342.0
EQK03_RS09135	gb|WP_011461303.1|ARO:3003728|vanRI	41.1	231	131	3	1	226	1	231	8.6e-46	177.2
EQK03_RS09875	gb|AAR84672.1|ARO:3002925|vanRF	41.3	225	132	0	4	228	6	230	1.9e-48	186.0
EQK03_RS10250.phoP	gb|CCP46065.1|ARO:3000816|mtrA	45.5	235	118	3	1	235	4	228	3.2e-51	195.3
EQK03_RS10490	gb|AAR84672.1|ARO:3002925|vanRF	47.1	223	117	1	5	226	6	228	4.3e-53	201.4
EQK03_RS10500	gb|AAA99504.1|ARO:3002987|bcrA	46.7	302	161	0	1	302	1	302	5.1e-78	284.6
EQK03_RS11830.murG	gb|NP_348848.1|ARO:3004561|Clostridium	55.3	349	156	0	3	351	5	353	4.0e-111	394.8
EQK03_RS12015	gb|CAB13167.1|ARO:3003064|ykkD	51.0	102	50	0	3	104	4	105	2.9e-25	107.8
EQK03_RS12020	gb|CAB13166.1|ARO:3003063|ykkC	53.8	104	48	0	1	104	1	104	8.7e-28	116.3
EQK03_RS12860.ptsP	gb|CDJ72759|ARO:3003899|Escherichia	51.3	565	272	2	5	567	2	565	3.4e-160	558.5
EQK03_RS13655.ileS2	gb|CAA52296.1|ARO:3003729|Staphylococcus	63.8	919	325	4	1	916	1	914	0.0e+00	1228.4
EQK03_RS13875.fabG	gb|NP_415611.1|ARO:3004049|antibiotic	54.9	244	106	2	3	246	4	243	1.2e-69	256.5
EQK03_RS14215.pgsA	gb|WP_001025093|ARO:3003323|Staphylococcus	49.7	189	94	1	1	188	1	189	1.7e-47	182.6
EQK03_RS14390	gb|NP_348848.1|ARO:3004561|Clostridium	49.6	349	171	3	5	350	6	352	4.2e-100	358.2
EQK03_RS14995	gb|ANZ79241.1|ARO:3004036|tetB(60)	43.8	587	300	9	9	578	4	577	9.7e-126	444.1
EQK03_RS15430.parE	gb|BAA11086.1|ARO:3003314|Staphylococcus	71.3	651	184	2	5	652	4	654	4.6e-278	950.3
EQK03_RS15435.parC	gb|YP_040772.1|ARO:3003312|Staphylococcus	57.8	799	335	2	3	801	2	798	4.2e-273	934.1
EQK03_RS15640.fabG	gb|NP_415611.1|ARO:3004049|antibiotic	43.3	240	132	2	6	244	5	241	1.5e-51	196.4
EQK03_RS15690	gb|AAF63432|ARO:3003744|vatF	51.0	145	65	3	35	174	66	209	4.2e-35	141.4
EQK03_RS16210.bla2	gb|AAA22562.1|ARO:3002878|BcII	90.6	255	24	0	3	257	2	256	4.0e-132	464.2
EQK03_RS16235	gb|AAA26793|ARO:3003748|oleC	52.5	219	102	1	6	222	1	219	1.0e-60	226.9
EQK03_RS17425	gb|KIX81495.1|ARO:3002813|lmrB	42.4	483	262	5	3	480	2	473	1.0e-112	400.6
EQK03_RS17445.bla	gb|AAR20595.1|ARO:3000090|BLA1	54.2	312	140	2	1	312	1	309	1.6e-95	342.8
EQK03_RS17575	gb|AAC36944.1|ARO:3003006|blt	55.7	386	171	0	5	390	6	391	2.9e-129	455.3
EQK03_RS17615.menA	gb|YP_499533.1|ARO:3003917|Staphylococcus	48.9	305	149	4	5	303	6	309	8.7e-78	283.9
EQK03_RS18205	gb|AAA20117.1|ARO:3000195|tetB(P)	46.1	649	340	5	4	646	5	649	2.6e-164	572.4
EQK03_RS18620	gb|APB03223.1|ARO:3003989|AAC(6')-34	47.8	180	89	2	1	177	16	193	5.0e-49	187.6
EQK03_RS19780	gb|AAB05622.1|ARO:3002921|vanRB	43.4	221	113	2	6	221	5	218	2.5e-50	192.2
EQK03_RS20105	gb|WP_000192137.1|ARO:3000838|arlR	50.9	224	105	1	1	224	1	219	7.6e-63	233.8
EQK03_RS20295	gb|ACX92987.1|ARO:3002845|vatH	67.8	208	66	1	3	210	8	214	2.5e-84	305.1
EQK03_RS20430.abc-f	gb|NP_388442.1|ARO:3004476|vmlR	66.8	542	178	1	1	542	1	540	6.9e-211	726.9
EQK03_RS20650	gb|ABA71727.1|ARO:3002926|vanRG	49.4	235	115	2	1	231	1	235	6.0e-63	234.2
EQK03_RS20770.bla	gb|CAA29819.1|ARO:3002877|BcI	96.7	306	10	0	3	308	1	306	1.4e-168	585.5
EQK03_RS20930	gb|AAA22081.1|ARO:3004451|Agrobacterium	42.9	205	94	3	19	215	18	207	1.5e-47	183.0
EQK03_RS21260	gb|AAK76136.1|ARO:3000025|patB	40.0	588	329	5	28	596	3	585	7.8e-123	434.5
EQK03_RS21265	gb|CDO61513.1|ARO:3003948|efrA	42.0	464	267	2	79	541	7	469	2.0e-99	356.7
EQK03_RS21385.catA	gb|APB03217.1|ARO:3003983|CatU	57.4	216	91	1	1	215	1	216	2.6e-76	278.5
EQK03_RS22010	gb|AFK58562.1|ARO:3003078|Enterococcus	48.3	207	106	1	3	209	2	207	1.7e-48	186.0
EQK03_RS22135.dfrA	gb|BAE15963.1|ARO:3002868|dfrG	66.5	161	54	0	1	161	1	161	1.5e-68	252.3
EQK03_RS22140.thyA	gb|NP_217280.1|ARO:3004153|Mycobacterium	60.9	184	71	1	135	318	81	263	3.2e-67	248.8
EQK03_RS22275.ileS	gb|CAA53189|ARO:3000521|mupA	51.1	1010	490	2	21	1029	16	1022	0.0e+00	1141.3
EQK03_RS22340	gb|APB03219.1|ARO:3003986|TaeA	51.8	645	295	3	1	631	1	643	4.7e-195	674.5
EQK03_RS22855	gb|ACL82959.1|ARO:3002961|vanYM	40.0	145	70	6	101	243	47	176	7.1e-22	97.8
EQK03_RS22995.fosB	gb|NP_831795.1|ARO:3000172|FosB	98.6	138	2	0	1	138	1	138	1.2e-79	288.9
EQK03_RS23335	gb|YP_008997281.1|ARO:3002626|ANT(6)-Ia	45.1	266	145	1	1	266	1	265	4.6e-68	251.5
EQK03_RS23350	gb|WP_011461303.1|ARO:3003728|vanRI	40.9	232	126	4	1	222	1	231	5.5e-45	174.5
EQK03_RS23770	gb|AAR84672.1|ARO:3002925|vanRF	50.7	229	112	1	1	229	1	228	1.6e-63	236.1
EQK03_RS23820	gb|ABV18113.1|ARO:3001329|mdtG	47.4	384	200	2	3	385	11	393	1.1e-104	373.6
EQK03_RS25060	gb|AFC91828.1|ARO:3003041|Streptococcus	40.1	599	330	14	35	614	11	599	7.1e-112	398.7
EQK03_RS25420.resD	gb|WP_000192137.1|ARO:3000838|arlR	41.9	227	120	2	5	231	2	216	4.8e-47	181.4
EQK03_RS25475.mprF	gb|CAX52582.1|ARO:3003324|Bacillus	48.7	853	432	5	6	857	5	852	1.8e-237	815.8
EQK03_RS25600	gb|NP_816529.1|ARO:3003792|Enterococcus	74.3	210	54	0	1	210	1	210	1.9e-87	315.5
EQK03_RS25605	gb|AFK58561.1|ARO:3003079|Enterococcus	42.4	342	188	4	14	346	13	354	3.5e-70	258.8
EQK03_RS25870.uppP	gb|AAC76093.1|ARO:3002986|bacA	61.0	267	95	5	1	259	4	269	1.8e-84	305.8
EQK03_RS26175.phbB	gb|NP_415611.1|ARO:3004049|antibiotic	44.5	247	132	3	2	247	1	243	7.6e-56	210.7
EQK03_RS26255	gb|ACL82957.1|ARO:3002928|vanRM	41.7	230	125	2	1	221	1	230	3.3e-50	191.8
EQK03_RS26615.fabI	gb|NP_415804.1|ARO:3004045|antibiotic	47.1	255	132	2	1	254	1	253	6.6e-63	234.2
EQK03_RS26740	gb|YP_500802.1|ARO:3003074|Staphylococcus	42.4	479	259	5	44	514	25	494	1.7e-105	376.7
EQK03_RS27435.gshAB	gb|WP_002389492.1|ARO:3003805|Enterococcus	54.6	756	340	2	1	753	1	756	2.9e-247	848.2
EQK03_RS28355.gshAB	gb|WP_002389492.1|ARO:3003805|Enterococcus	57.2	755	319	3	1	752	1	754	3.5e-253	867.8
