# Supplementary material for: Evaluating the Safety of Bacillus cereus GW-01 Obtained from Sheep Rumen Chyme
Source: Microorganisms. 2024 Jul 18;12(7):1457. doi: 10.3390/microorganisms12071457 (PMC11278751; doi:10.3390/microorganisms12071457)
Supplement: Supplementary file 1 [file microorganisms-12-01457-s001.zip › Supplemental Document S3/CARD_database/B.cereus.FDAARGOS_780/B.cereus.FDAARGOS_780.card.list.filter.xls]

Gene_id	Subject_id	Identity	Align_length	Mismatch	Gap	Gene_start	Gene_end	Subject_start	Subject_end	E_value	Score
FOC74_RS02215	gb|WP_000192137.1|ARO:3000838|arlR	44.5	220	119	2	2	221	3	219	6.7e-51	194.1
FOC74_RS02240	gb|KIX81495.1|ARO:3002813|lmrB	42.4	483	262	5	3	480	2	473	5.1e-112	398.3
FOC74_RS02360	gb|AAB05622.1|ARO:3002921|vanRB	80.8	219	42	0	1	219	1	219	5.6e-103	367.1
FOC74_RS02365	gb|AAB05623.1|ARO:3002932|vanSB	58.8	447	181	2	1	447	1	444	1.5e-150	526.2
FOC74_RS02430.menA	gb|YP_499533.1|ARO:3003917|Staphylococcus	48.5	305	150	4	5	303	6	309	1.5e-77	283.1
FOC74_RS02710.ppsA	gb|APB03222.1|ARO:3003992|rphB	72.7	883	226	2	1	868	1	883	0.0e+00	1283.1
FOC74_RS03120.tet_rib_protect	gb|AAA20117.1|ARO:3000195|tetB(P)	45.5	648	345	3	4	646	5	649	1.9e-162	566.2
FOC74_RS03500	gb|APB03223.1|ARO:3003989|AAC(6')-34	48.3	180	88	2	1	177	16	193	1.3e-49	189.5
FOC74_RS05060.vat	gb|ACX92987.1|ARO:3002845|vatH	65.4	208	71	1	3	210	8	214	1.2e-81	296.2
FOC74_RS05445.abc-f	gb|NP_388442.1|ARO:3004476|vmlR	65.3	542	186	1	1	542	1	540	7.2e-208	716.8
FOC74_RS05635	gb|ABA71727.1|ARO:3002926|vanRG	48.9	235	116	2	1	231	1	235	6.0e-63	234.2
FOC74_RS05775.lsa	gb|NP_899166.1|ARO:3003111|lsaB	82.7	492	85	0	1	492	1	492	1.1e-239	822.4
FOC74_RS05895.bla	gb|AAR20595.1|ARO:3000090|BLA1	97.4	309	8	0	4	312	1	309	8.1e-172	596.3
FOC74_RS06200	gb|CDO61513.1|ARO:3003948|efrA	42.5	464	265	2	79	541	7	469	6.7e-103	368.2
FOC74_RS06370.catA	gb|AAA23215.1|ARO:3002687|catQ	57.4	216	91	1	1	215	1	216	4.3e-79	287.7
FOC74_RS07025	gb|NP_816529.1|ARO:3003792|Enterococcus	50.7	207	99	2	3	207	2	207	2.6e-49	188.7
FOC74_RS07150.dfrA	gb|BAE15963.1|ARO:3002868|dfrG	66.5	161	54	0	1	161	1	161	5.7e-68	250.4
FOC74_RS07155.thyA	gb|NP_217280.1|ARO:3004153|Mycobacterium	60.9	184	71	1	135	318	81	263	3.2e-67	248.8
FOC74_RS07275	gb|WP_000192137.1|ARO:3000838|arlR	46.2	223	114	2	4	226	3	219	1.5e-50	193.0
FOC74_RS07370.ileS	gb|CAA53189|ARO:3000521|mupA	50.9	1017	495	2	14	1029	9	1022	0.0e+00	1148.7
FOC74_RS07445	gb|APB03219.1|ARO:3003986|TaeA	52.1	645	293	3	1	631	1	643	8.6e-197	680.2
FOC74_RS07930	gb|AAA65958.1|ARO:3002955|vanYA	40.0	145	70	5	101	243	108	237	3.8e-23	102.1
FOC74_RS08070.fosB	gb|NP_831795.1|ARO:3000172|FosB	90.6	138	13	0	1	138	1	138	3.5e-74	270.8
FOC74_RS08450	gb|YP_008997281.1|ARO:3002626|ANT(6)-Ia	46.6	266	141	1	1	266	1	265	3.7e-70	258.5
FOC74_RS08475	gb|WP_011461303.1|ARO:3003728|vanRI	41.5	229	123	4	13	231	4	231	2.6e-45	175.6
FOC74_RS08845	gb|AAR84672.1|ARO:3002925|vanRF	51.5	229	110	1	1	229	1	228	9.3e-64	236.9
FOC74_RS08920	gb|ABV18113.1|ARO:3001329|mdtG	47.4	384	200	2	3	385	11	393	6.5e-105	374.4
FOC74_RS10095.mphL	gb|WP_001094257.1|ARO:3003072|mphL	92.6	298	22	0	1	298	1	298	2.3e-163	568.2
FOC74_RS10545.resD	gb|WP_000192137.1|ARO:3000838|arlR	41.9	227	120	2	5	231	2	216	3.6e-47	181.8
FOC74_RS10600.mprF	gb|CAX52582.1|ARO:3003324|Bacillus	48.4	855	433	5	6	859	5	852	4.4e-236	811.2
FOC74_RS10730	gb|NP_816529.1|ARO:3003792|Enterococcus	74.3	210	54	0	1	210	1	210	2.4e-87	315.1
FOC74_RS10735	gb|AFK58561.1|ARO:3003079|Enterococcus	42.4	342	188	4	14	346	13	354	4.5e-70	258.5
FOC74_RS11000.uppP	gb|AAC76093.1|ARO:3002986|bacA	61.8	267	93	5	1	259	4	269	1.3e-85	309.7
FOC74_RS11330.phbB	gb|NP_415611.1|ARO:3004049|antibiotic	44.5	247	132	3	2	247	1	243	9.9e-56	210.3
FOC74_RS11410	gb|ACL82957.1|ARO:3002928|vanRM	41.3	230	126	2	1	221	1	230	1.3e-49	189.9
FOC74_RS11900.fabI	gb|NP_415804.1|ARO:3004045|antibiotic	47.1	255	132	2	1	254	1	253	6.6e-63	234.2
FOC74_RS12030	gb|YP_500802.1|ARO:3003074|Staphylococcus	42.2	479	260	5	44	514	25	494	1.3e-105	377.1
FOC74_RS12390	gb|AAR84672.1|ARO:3002925|vanRF	44.6	231	126	2	1	231	1	229	1.8e-51	196.1
FOC74_RS12820	gb|KIX81495.1|ARO:3002813|lmrB	53.0	472	219	1	8	476	1	472	4.3e-156	544.7
FOC74_RS13145	gb|AAF36806.1|ARO:3002963|vanZF	73.2	198	52	1	7	204	5	201	1.8e-82	298.9
FOC74_RS13245	gb|KIX81495.1|ARO:3002813|lmrB	49.7	463	230	2	19	478	12	474	3.2e-138	485.3
FOC74_RS13630	gb|ANZ79241.1|ARO:3004036|tetB(60)	46.2	517	273	2	148	659	61	577	8.7e-131	461.1
FOC74_RS13635	gb|ANZ79240.1|ARO:3004035|tetA(60)	41.4	570	333	1	11	580	11	579	1.7e-133	469.9
FOC74_RS13710	gb|AAC36944.1|ARO:3003006|blt	74.0	393	102	0	1	393	1	393	3.1e-168	584.7
FOC74_RS13720	gb|CAB13167.1|ARO:3003064|ykkD	41.2	102	60	0	3	104	4	105	1.3e-17	82.4
FOC74_RS13725	gb|CAB13166.1|ARO:3003063|ykkC	41.1	107	63	0	6	112	3	109	3.5e-16	77.8
FOC74_RS14620.glpT	gb|CDJ72593|ARO:3003889|Escherichia	61.9	433	163	2	7	439	5	435	5.8e-163	567.4
FOC74_RS14670	gb|WP_000192137.1|ARO:3000838|arlR	40.4	218	128	1	1	218	1	216	1.1e-42	166.8
FOC74_RS14985	gb|WP_000192137.1|ARO:3000838|arlR	40.4	218	128	1	1	218	1	216	1.8e-43	169.5
FOC74_RS15055	gb|WP_000192137.1|ARO:3000838|arlR	41.6	221	124	3	2	221	3	219	3.1e-48	185.3
FOC74_RS16355	gb|CAA77936.1|ARO:3004039|Escherichia	40.2	97	58	0	11	107	11	107	1.0e-12	66.2
FOC74_RS16595	gb|AAR84672.1|ARO:3002925|vanRF	49.6	232	116	1	1	232	1	231	1.0e-57	216.9
FOC74_RS16605	gb|AAA99504.1|ARO:3002987|bcrA	77.5	306	69	0	4	309	1	306	2.4e-139	488.4
FOC74_RS16610	gb|AAA99505.1|ARO:3002988|bcrB	53.7	205	95	0	41	245	4	208	4.4e-64	238.0
FOC74_RS16615.uppP	gb|AAC76093.1|ARO:3002986|bacA	55.9	270	110	5	1	262	4	272	1.1e-79	290.0
FOC74_RS16670	gb|ABA71727.1|ARO:3002926|vanRG	53.4	234	104	2	3	231	2	235	1.3e-68	253.1
FOC74_RS16875	gb|AAN62561.1|ARO:3003970|D-Ala-D-Ala	46.9	352	179	2	4	355	1	344	1.8e-93	336.3
FOC74_RS16980	gb|NP_816529.1|ARO:3003792|Enterococcus	40.7	214	121	1	1	214	1	208	2.0e-44	172.6
FOC74_RS17520.rplF	gb|ADL24064.1|ARO:3003737|Staphylococcus	62.0	179	67	1	1	179	1	178	6.3e-60	223.8
FOC74_RS17600.rpsJ	gb|YP_208874.1|ARO:3003930|rpsJ	63.7	102	37	0	1	102	1	102	1.1e-32	132.5
FOC74_RS17605.tuf	gb|YP_006374661.1|ARO:3003438|Enterococcus	84.2	393	62	0	1	393	29	421	1.3e-195	675.6
FOC74_RS17610.fusA	gb|CAG39573|ARO:3003735|Staphylococcus	79.7	693	140	1	1	692	1	693	0.0e+00	1110.9
FOC74_RS17620.rpsL	gb|AAK44936.1|ARO:3003395|Mycobacterium	66.2	136	33	1	1	136	1	123	2.0e-45	175.3
FOC74_RS17630.rpoC	gb|YP_039997.1|ARO:3003291|Staphylococcus	76.6	1207	278	2	1	1202	1	1207	0.0e+00	1845.1
FOC74_RS17635.rpoB	gb|YP_039996.1|ARO:3003285|Staphylococcus	80.1	1182	228	2	1	1175	1	1182	0.0e+00	1900.2
FOC74_RS17860.folP	gb|WP_102607457.1|ARO:3004361|sul4	50.0	274	118	2	27	281	12	285	5.1e-72	264.6
FOC74_RS18235.gyrA	gb|YP_039483.1|ARO:3003296|Staphylococcus	66.8	819	268	3	7	821	6	824	0.0e+00	1117.1
FOC74_RS18240.gyrB	gb|YP_039482.1|ARO:3003301|Staphylococcus	70.3	633	185	2	9	639	12	643	1.4e-266	912.1
FOC74_RS18355	gb|WP_002356022|ARO:3003797|Enterococcus	41.1	650	366	8	6	647	7	647	7.2e-138	484.6
FOC74_RS18395.walR	gb|CCP46065.1|ARO:3000816|mtrA	47.8	232	113	2	2	232	4	228	1.4e-54	206.5
FOC74_RS18400.walK	gb|CAG39047|ARO:3003794|Staphylococcus	47.6	617	309	7	1	613	1	607	1.2e-163	570.1
FOC74_RS18655	gb|NP_816529.1|ARO:3003792|Enterococcus	50.0	212	101	2	3	214	2	208	1.2e-54	206.5
FOC74_RS18710	gb|AAA99504.1|ARO:3002987|bcrA	44.7	302	166	1	1	301	1	302	6.9e-67	247.7
FOC74_RS19030.murA	gb|CAG41169.1|ARO:3003776|Staphylococcus	51.9	418	198	3	1	415	1	418	7.3e-115	407.5
FOC74_RS19265.murA	gb|CAG41169.1|ARO:3003776|Staphylococcus	64.1	421	149	1	1	419	1	421	2.1e-154	538.9
FOC74_RS19370	gb|AAR84672.1|ARO:3002925|vanRF	40.7	226	127	4	3	222	6	230	6.0e-44	171.0
FOC74_RS19390	gb|CAG39357|ARO:3003901|Staphylococcus	44.1	435	231	4	4	427	3	436	2.6e-107	382.5
FOC74_RS19790.abc-f	gb|AGN33258.1|ARO:3002829|vgaA	45.2	522	261	4	15	534	16	514	1.6e-119	423.3
FOC74_RS20065	gb|WP_000192137.1|ARO:3000838|arlR	43.4	221	120	1	1	221	1	216	9.4e-45	173.7
FOC74_RS20335	gb|AAB05622.1|ARO:3002921|vanRB	40.1	217	126	1	4	220	5	217	2.9e-46	178.7
FOC74_RS20730	gb|APB03224.1|ARO:3003994|cpaA	41.3	155	89	2	3	157	5	157	1.4e-26	112.8
FOC74_RS21205	gb|YP_499533.1|ARO:3003917|Staphylococcus	53.4	292	133	2	25	313	14	305	5.5e-83	301.2
FOC74_RS21240	gb|ACL82957.1|ARO:3002928|vanRM	77.2	232	53	0	1	232	1	232	4.1e-104	370.9
FOC74_RS21245	gb|ACL82958.1|ARO:3002939|vanSM	69.3	361	111	0	1	361	1	361	6.7e-149	520.4
FOC74_RS21250	gb|AAF36805.1|ARO:3002958|vanYF	56.4	291	118	3	1	283	1	290	1.8e-93	335.9
FOC74_RS21405	gb|WP_011461303.1|ARO:3003728|vanRI	42.4	231	128	3	1	226	1	231	1.6e-47	183.0
FOC74_RS22125	gb|AAR84672.1|ARO:3002925|vanRF	42.2	225	130	0	4	228	6	230	2.2e-49	189.1
FOC74_RS22540.phoP	gb|CCP46065.1|ARO:3000816|mtrA	45.1	235	119	2	1	235	4	228	1.9e-51	196.1
FOC74_RS22805	gb|AAR84672.1|ARO:3002925|vanRF	46.6	223	118	1	5	226	6	228	2.5e-53	202.2
FOC74_RS22815	gb|AAA99504.1|ARO:3002987|bcrA	46.0	302	163	0	1	302	1	302	2.0e-77	282.7
FOC74_RS24330.murG	gb|NP_348848.1|ARO:3004561|Clostridium	54.7	349	158	0	3	351	5	353	5.8e-110	391.0
FOC74_RS24625	gb|CAB13167.1|ARO:3003064|ykkD	51.0	102	50	0	3	104	4	105	2.2e-25	108.2
FOC74_RS24630	gb|CAB13166.1|ARO:3003063|ykkC	55.8	104	46	0	1	104	1	104	4.6e-29	120.6
FOC74_RS25435.ptsP	gb|CDJ72759|ARO:3003899|Escherichia	51.3	565	272	2	5	567	2	565	2.6e-160	558.9
FOC74_RS26220.ileS2	gb|CAA52296.1|ARO:3003729|Staphylococcus	63.9	920	322	5	1	916	1	914	0.0e+00	1228.8
FOC74_RS26445.fabG	gb|NP_415611.1|ARO:3004049|antibiotic	56.1	244	103	2	3	246	4	243	5.4e-70	257.7
FOC74_RS26785.pgsA	gb|WP_001025093|ARO:3003323|Staphylococcus	50.3	189	93	1	1	188	1	189	1.3e-47	183.0
FOC74_RS27275	gb|ANZ79241.1|ARO:3004036|tetB(60)	42.9	587	305	9	9	578	4	577	4.5e-123	435.3
FOC74_RS27675.parE	gb|BAA11086.1|ARO:3003314|Staphylococcus	71.1	651	185	2	5	652	4	654	2.7e-278	951.0
FOC74_RS27680.parC	gb|YP_040772.1|ARO:3003312|Staphylococcus	58.1	799	333	2	3	801	2	798	3.2e-273	934.5
FOC74_RS27890.fabG	gb|NP_415611.1|ARO:3004049|antibiotic	43.3	240	132	2	6	244	5	241	5.6e-51	194.5
FOC74_RS27940	gb|AAF63432|ARO:3003744|vatF	49.7	145	67	3	35	174	66	209	1.5e-35	142.9
FOC74_RS28405.bla2	gb|AAR20596.1|ARO:3004189|Bla2	98.4	256	4	0	1	256	1	256	1.3e-143	502.3
FOC74_RS28430	gb|AAA26793|ARO:3003748|oleC	53.0	219	101	1	6	222	1	219	7.3e-62	230.7
FOC74_RS28845	gb|ACX92987.1|ARO:3002845|vatH	41.7	103	43	3	98	183	67	169	2.7e-13	68.9
FOC74_RS29110	gb|AAZ42322.1|ARO:3003836|qacH	41.2	102	60	0	3	104	4	105	1.1e-20	92.8
FOC74_RS00205	gb|WP_000192137.1|ARO:3000838|arlR	40.4	218	128	1	1	218	1	216	3.6e-44	171.8
FOC74_RS00275.gshAB	gb|WP_002389492.1|ARO:3003805|Enterococcus	57.0	755	321	3	1	752	1	754	3.0e-252	864.8
