# Supplementary material for: Evaluating the Safety of Bacillus cereus GW-01 Obtained from Sheep Rumen Chyme
Source: Microorganisms. 2024 Jul 18;12(7):1457. doi: 10.3390/microorganisms12071457 (PMC11278751; doi:10.3390/microorganisms12071457)
Supplement: Supplementary file 1 [file microorganisms-12-01457-s001.zip › Supplemental Document S3/CARD_database/B.cereus.FDAARGOS_797/B.cereus.FDAARGOS_797.card.list.filter.xls]

Gene_id	Subject_id	Identity	Align_length	Mismatch	Gap	Gene_start	Gene_end	Subject_start	Subject_end	E_value	Score
FOC91_RS01595.mphL	gb|WP_001094257.1|ARO:3003072|mphL	93.6	298	19	0	1	298	1	298	1.4e-165	575.5
FOC91_RS02045.resD	gb|WP_000192137.1|ARO:3000838|arlR	41.9	227	120	2	5	231	2	216	3.6e-47	181.8
FOC91_RS02100.mprF	gb|CAX52582.1|ARO:3003324|Bacillus	48.4	855	433	5	6	859	5	852	4.4e-236	811.2
FOC91_RS02230	gb|NP_816529.1|ARO:3003792|Enterococcus	74.3	210	54	0	1	210	1	210	2.4e-87	315.1
FOC91_RS02235	gb|AFK58561.1|ARO:3003079|Enterococcus	42.4	342	188	4	14	346	13	354	4.5e-70	258.5
FOC91_RS02505.uppP	gb|AAC76093.1|ARO:3002986|bacA	61.8	267	93	5	1	259	4	269	1.3e-85	309.7
FOC91_RS02835.phbB	gb|NP_415611.1|ARO:3004049|antibiotic	44.5	247	132	3	2	247	1	243	9.9e-56	210.3
FOC91_RS02915	gb|ACL82957.1|ARO:3002928|vanRM	41.3	230	126	2	1	221	1	230	1.3e-49	189.9
FOC91_RS03310.fabI	gb|NP_415804.1|ARO:3004045|antibiotic	47.1	255	132	2	1	254	1	253	6.6e-63	234.2
FOC91_RS03450	gb|YP_500802.1|ARO:3003074|Staphylococcus	42.2	479	260	5	44	514	25	494	1.3e-105	377.1
FOC91_RS03810	gb|AAR84672.1|ARO:3002925|vanRF	44.2	231	127	2	1	231	1	229	5.3e-51	194.5
FOC91_RS03975	gb|ABU39978.1|ARO:3000160|blaI	49.6	127	63	1	1	127	1	126	8.2e-33	133.3
FOC91_RS04210	gb|KIX81495.1|ARO:3002813|lmrB	52.8	472	220	1	8	476	1	472	4.3e-156	544.7
FOC91_RS04600	gb|AAF36806.1|ARO:3002963|vanZF	70.0	200	55	1	7	206	5	199	2.4e-79	288.5
FOC91_RS05075	gb|ANZ79241.1|ARO:3004036|tetB(60)	46.4	517	272	2	148	659	61	577	1.8e-131	463.4
FOC91_RS05080	gb|ANZ79240.1|ARO:3004035|tetA(60)	41.5	568	331	1	11	578	11	577	9.7e-134	470.7
FOC91_RS05135	gb|AAC36944.1|ARO:3003006|blt	74.0	393	102	0	1	393	1	393	3.1e-168	584.7
FOC91_RS05145	gb|CAB13167.1|ARO:3003064|ykkD	42.2	102	59	0	3	104	4	105	5.9e-18	83.6
FOC91_RS05150	gb|CAB13166.1|ARO:3003063|ykkC	41.1	107	63	0	6	112	3	109	3.5e-16	77.8
FOC91_RS06120.glpT	gb|CDJ72593|ARO:3003889|Escherichia	61.9	433	163	2	7	439	5	435	2.6e-163	568.5
FOC91_RS06260	gb|AFK58562.1|ARO:3003078|Enterococcus	41.9	210	121	1	1	210	1	209	3.7e-43	168.3
FOC91_RS06505	gb|WP_000192137.1|ARO:3000838|arlR	40.4	218	128	1	1	218	1	216	2.3e-43	169.1
FOC91_RS06575	gb|WP_000192137.1|ARO:3000838|arlR	41.6	221	124	3	2	221	3	219	1.2e-47	183.3
FOC91_RS07645	gb|CAA77936.1|ARO:3004039|Escherichia	40.2	97	58	0	11	107	11	107	1.0e-12	66.2
FOC91_RS07885	gb|AAR84672.1|ARO:3002925|vanRF	50.4	232	114	1	1	232	1	231	3.2e-59	221.9
FOC91_RS07895	gb|AAA99504.1|ARO:3002987|bcrA	77.5	306	69	0	4	309	1	306	1.2e-138	486.1
FOC91_RS07900	gb|AAA99505.1|ARO:3002988|bcrB	54.6	205	93	0	41	245	4	208	6.8e-65	240.7
FOC91_RS07905.uppP	gb|AAC76093.1|ARO:3002986|bacA	55.9	270	110	5	1	262	4	272	6.2e-80	290.8
FOC91_RS07990	gb|ABA71727.1|ARO:3002926|vanRG	53.4	234	104	2	3	231	2	235	1.3e-68	253.1
FOC91_RS08205	gb|AAN62561.1|ARO:3003970|D-Ala-D-Ala	46.9	352	179	2	4	355	1	344	1.8e-93	336.3
FOC91_RS08825.rplF	gb|ADL24064.1|ARO:3003737|Staphylococcus	62.0	179	67	1	1	179	1	178	6.3e-60	223.8
FOC91_RS08905.rpsJ	gb|YP_208874.1|ARO:3003930|rpsJ	63.7	102	37	0	1	102	1	102	1.1e-32	132.5
FOC91_RS08910.tuf	gb|YP_006374661.1|ARO:3003438|Enterococcus	84.2	393	62	0	1	393	29	421	1.3e-195	675.6
FOC91_RS08915.fusA	gb|CAG39573|ARO:3003735|Staphylococcus	79.7	693	140	1	1	692	1	693	0.0e+00	1110.9
FOC91_RS08925.rpsL	gb|AAK44936.1|ARO:3003395|Mycobacterium	66.2	136	33	1	1	136	1	123	2.0e-45	175.3
FOC91_RS08935.rpoC	gb|YP_039997.1|ARO:3003291|Staphylococcus	76.6	1207	278	2	1	1202	1	1207	0.0e+00	1845.1
FOC91_RS08940.rpoB	gb|YP_039996.1|ARO:3003285|Staphylococcus	80.1	1182	228	2	1	1175	1	1182	0.0e+00	1900.2
FOC91_RS09165.folP	gb|WP_102607457.1|ARO:3004361|sul4	50.0	274	118	2	27	281	12	285	5.1e-72	264.6
FOC91_RS09540.gyrA	gb|YP_039483.1|ARO:3003296|Staphylococcus	66.8	819	268	3	7	821	6	824	0.0e+00	1117.1
FOC91_RS09545.gyrB	gb|YP_039482.1|ARO:3003301|Staphylococcus	70.3	633	185	2	9	639	12	643	1.4e-266	912.1
FOC91_RS09660	gb|WP_002356022|ARO:3003797|Enterococcus	41.1	650	366	8	6	647	7	647	7.2e-138	484.6
FOC91_RS09700.walR	gb|CCP46065.1|ARO:3000816|mtrA	47.8	232	113	2	2	232	4	228	1.4e-54	206.5
FOC91_RS09705.walK	gb|CAG39047|ARO:3003794|Staphylococcus	47.8	617	308	7	1	613	1	607	2.1e-163	569.3
FOC91_RS09960	gb|NP_816529.1|ARO:3003792|Enterococcus	50.0	212	101	2	3	214	2	208	1.6e-54	206.1
FOC91_RS10020	gb|AAA99504.1|ARO:3002987|bcrA	44.7	302	166	1	1	301	1	302	1.8e-67	249.6
FOC91_RS10345.murA	gb|CAG41169.1|ARO:3003776|Staphylococcus	51.7	418	199	3	1	415	1	418	1.6e-114	406.4
FOC91_RS10585.murA	gb|CAG41169.1|ARO:3003776|Staphylococcus	64.1	421	149	1	1	419	1	421	2.1e-154	538.9
FOC91_RS10750	gb|AAR84672.1|ARO:3002925|vanRF	40.3	226	128	4	3	222	6	230	1.8e-43	169.5
FOC91_RS10770	gb|CAG39357|ARO:3003901|Staphylococcus	44.1	435	231	4	4	427	3	436	2.6e-107	382.5
FOC91_RS11455	gb|WP_000192137.1|ARO:3000838|arlR	44.3	221	118	1	1	221	1	216	1.3e-46	179.9
FOC91_RS11720	gb|AAB05622.1|ARO:3002921|vanRB	40.1	217	126	1	4	220	5	217	2.9e-46	178.7
FOC91_RS12865	gb|YP_499533.1|ARO:3003917|Staphylococcus	53.1	292	134	2	25	313	14	305	3.2e-83	302.0
FOC91_RS12900	gb|ACL82957.1|ARO:3002928|vanRM	78.9	232	49	0	1	232	1	232	7.5e-106	376.7
FOC91_RS12905	gb|ACL82958.1|ARO:3002939|vanSM	68.1	361	115	0	1	361	1	361	4.3e-148	517.7
FOC91_RS12910	gb|AAF36805.1|ARO:3002958|vanYF	56.7	291	117	3	1	283	1	290	2.1e-94	339.0
FOC91_RS13060	gb|WP_011461303.1|ARO:3003728|vanRI	41.6	231	130	3	1	226	1	231	1.7e-46	179.5
FOC91_RS13870	gb|AAR84672.1|ARO:3002925|vanRF	42.2	225	130	0	4	228	6	230	2.2e-49	189.1
FOC91_RS14285.phoP	gb|CCP46065.1|ARO:3000816|mtrA	45.1	235	119	2	1	235	4	228	1.9e-51	196.1
FOC91_RS14385	gb|KIX81495.1|ARO:3002813|lmrB	40.0	433	252	3	92	522	9	435	1.4e-95	344.0
FOC91_RS14555	gb|AAR84672.1|ARO:3002925|vanRF	46.6	223	118	1	5	226	6	228	3.3e-53	201.8
FOC91_RS14565	gb|AAA99504.1|ARO:3002987|bcrA	46.0	302	163	0	1	302	1	302	4.4e-77	281.6
FOC91_RS15895.murG	gb|NP_348848.1|ARO:3004561|Clostridium	54.4	349	159	0	3	351	5	353	1.7e-109	389.4
FOC91_RS16080	gb|CAB13167.1|ARO:3003064|ykkD	51.0	102	50	0	3	104	4	105	2.2e-25	108.2
FOC91_RS16085	gb|CAB13166.1|ARO:3003063|ykkC	54.6	108	48	1	1	108	1	107	3.9e-28	117.5
FOC91_RS16900.ptsP	gb|CDJ72759|ARO:3003899|Escherichia	51.3	565	272	2	5	567	2	565	2.6e-160	558.9
FOC91_RS17975.ileS2	gb|CAA52296.1|ARO:3003729|Staphylococcus	63.5	923	321	5	1	916	1	914	0.0e+00	1228.0
FOC91_RS18200.fabG	gb|NP_415611.1|ARO:3004049|antibiotic	56.1	244	103	2	3	246	4	243	5.4e-70	257.7
FOC91_RS18550.pgsA	gb|WP_001025093|ARO:3003323|Staphylococcus	50.3	189	93	1	1	188	1	189	1.3e-47	183.0
FOC91_RS18735	gb|NP_348848.1|ARO:3004561|Clostridium	48.3	354	178	3	4	354	5	356	3.9e-98	351.7
FOC91_RS19140	gb|ANZ79241.1|ARO:3004036|tetB(60)	43.1	587	304	9	9	578	4	577	1.0e-122	434.1
FOC91_RS19560.parE	gb|BAA11086.1|ARO:3003314|Staphylococcus	71.1	651	185	2	5	652	4	654	2.7e-278	951.0
FOC91_RS19565.parC	gb|YP_040772.1|ARO:3003312|Staphylococcus	58.1	799	333	2	3	801	2	798	1.9e-273	935.3
FOC91_RS19775.fabG	gb|NP_415611.1|ARO:3004049|antibiotic	43.3	240	132	2	6	244	5	241	5.6e-51	194.5
FOC91_RS19825	gb|AAF63432|ARO:3003744|vatF	50.7	144	65	3	35	173	66	208	9.4e-35	140.2
FOC91_RS20275.bla2	gb|AAA22562.1|ARO:3002878|BcII	94.1	256	15	0	1	256	1	256	3.0e-140	491.1
FOC91_RS20305	gb|AAA26793|ARO:3003748|oleC	52.5	219	102	1	6	222	1	219	2.3e-60	225.7
FOC91_RS20650	gb|ACX92987.1|ARO:3002845|vatH	40.8	103	44	3	98	183	67	169	3.5e-13	68.6
FOC91_RS20920	gb|AAZ42322.1|ARO:3003836|qacH	41.2	102	60	0	3	104	4	105	1.5e-20	92.4
FOC91_RS21320	gb|WP_000192137.1|ARO:3000838|arlR	44.5	220	119	2	2	221	3	219	8.7e-51	193.7
FOC91_RS21345	gb|KIX81495.1|ARO:3002813|lmrB	42.4	483	262	5	3	480	2	473	5.1e-112	398.3
FOC91_RS21480.menA	gb|YP_499533.1|ARO:3003917|Staphylococcus	48.9	305	149	4	5	303	6	309	8.7e-78	283.9
FOC91_RS21710.ppsA	gb|APB03222.1|ARO:3003992|rphB	72.9	883	224	2	1	868	1	883	0.0e+00	1281.5
FOC91_RS22035	gb|AAA20117.1|ARO:3000195|tetB(P)	45.3	651	342	4	4	646	5	649	7.1e-162	564.3
FOC91_RS22405	gb|APB03223.1|ARO:3003989|AAC(6')-34	47.8	180	89	2	1	177	16	193	2.9e-49	188.3
FOC91_RS23510	gb|AAA99503.1|ARO:3003250|bcrC	66.3	196	66	0	1	196	1	196	4.4e-78	284.3
FOC91_RS23940.vat	gb|ACX92987.1|ARO:3002845|vatH	64.9	208	72	1	3	210	8	214	1.2e-81	296.2
FOC91_RS24080.abc-f	gb|NP_388442.1|ARO:3004476|vmlR	65.7	542	184	1	1	542	1	540	2.9e-209	721.5
FOC91_RS24280	gb|ABA71727.1|ARO:3002926|vanRG	48.9	235	116	2	1	231	1	235	6.0e-63	234.2
FOC91_RS24385.bla	gb|AAR20595.1|ARO:3000090|BLA1	94.5	309	17	0	1	309	1	309	1.3e-166	578.9
FOC91_RS24770	gb|CDO61513.1|ARO:3003948|efrA	42.2	464	266	2	79	541	7	469	1.5e-102	367.1
FOC91_RS25315.catA	gb|AAA23215.1|ARO:3002687|catQ	57.4	216	91	1	1	215	1	216	1.2e-78	286.2
FOC91_RS25950	gb|NP_816529.1|ARO:3003792|Enterococcus	50.7	207	99	2	3	207	2	207	1.5e-49	189.5
FOC91_RS26080.dfrA	gb|BAE15963.1|ARO:3002868|dfrG	66.5	161	54	0	1	161	1	161	5.7e-68	250.4
FOC91_RS26085.thyA	gb|NP_217280.1|ARO:3004153|Mycobacterium	59.8	184	73	1	135	318	81	263	2.7e-66	245.7
FOC91_RS26210	gb|WP_000192137.1|ARO:3000838|arlR	45.7	223	115	2	4	226	3	219	4.4e-50	191.4
FOC91_RS26405.ileS	gb|CAA53189|ARO:3000521|mupA	51.2	1017	492	2	14	1029	9	1022	0.0e+00	1158.3
FOC91_RS26475	gb|APB03219.1|ARO:3003986|TaeA	52.2	645	292	3	1	631	1	643	6.6e-197	680.6
FOC91_RS27025	gb|AAA65958.1|ARO:3002955|vanYA	40.0	145	70	5	101	243	108	237	2.2e-23	102.8
FOC91_RS27165.fosB	gb|NP_831795.1|ARO:3000172|FosB	89.9	138	14	0	1	138	1	138	7.7e-74	269.6
FOC91_RS27515	gb|YP_008997281.1|ARO:3002626|ANT(6)-Ia	45.1	284	151	3	1	280	1	283	1.7e-70	259.6
FOC91_RS27540	gb|WP_011461303.1|ARO:3003728|vanRI	41.9	229	122	4	13	231	4	231	6.7e-46	177.6
FOC91_RS27950	gb|AAF86641.1|ARO:3002922|vanRC	40.5	227	131	2	6	229	2	227	7.8e-42	164.1
FOC91_RS27970	gb|AAA99504.1|ARO:3002987|bcrA	47.9	303	151	3	3	300	1	301	5.1e-70	258.1
FOC91_RS28035	gb|AAR84672.1|ARO:3002925|vanRF	50.7	229	112	1	1	229	1	228	2.3e-62	232.3
FOC91_RS28135	gb|ABV18113.1|ARO:3001329|mdtG	47.4	384	200	2	3	385	11	393	1.9e-104	372.9
FOC91_RS00980.fosB	gb|NP_831795.1|ARO:3000172|FosB	65.2	138	48	0	1	138	1	138	3.1e-51	194.5
