# Supplementary material for: Evaluating the Safety of Bacillus cereus GW-01 Obtained from Sheep Rumen Chyme
Source: Microorganisms. 2024 Jul 18;12(7):1457. doi: 10.3390/microorganisms12071457 (PMC11278751; doi:10.3390/microorganisms12071457)
Supplement: Supplementary file 1 [file microorganisms-12-01457-s001.zip › Supplemental Document S3/CARD_database/B.cereus.FDAARGOS_799/B.cereus.FDAARGOS_799.card.list.anno.xls]

Gene_id	Identity	E_value	Subject_id	species	ARO_number	Source	Namespace	Classification	Definition.of.Term
FOC93_RS00090	44.3	1.9e-30	gb|AHH86051.1|ARO:3004063|EdeQ	Brevibacillus brevis	ARO:3004063	EdeQ	antibiotic_resistance	mechanism of antibiotic resistance|determinant of antibiotic resistance|antibiotic molecule	EdeQ is an N-acetyltransferase enzyme that confers high-level self-resistance to edeine in Brevibacillus brevis, a natural edeine producer. EdeQ converts active edeine to N-acetyledeine, which is ineffective in vivo. [PMID:23891151]
FOC93_RS00290	40.5	1.0e-41	gb|AAF86641.1|ARO:3002922|vanRC	Enterococcus gallinarum	ARO:3002922	vanRC	antibiotic_resistance	mechanism of antibiotic resistance|determinant of antibiotic resistance|antibiotic molecule	vanRC is a vanR variant found in the vanC gene cluster [PMID:10817725, PMID:16323116]
FOC93_RS00310	47.2	7.4e-69	gb|AAA99504.1|ARO:3002987|bcrA	Bacillus licheniformis	ARO:3002987	bcrA	antibiotic_resistance	mechanism of antibiotic resistance|determinant of antibiotic resistance|antibiotic molecule	bcrA is an ABC transporter found in Bacillus licheniformis that confers bacitracin resistance [PMID:7476193]
FOC93_RS00760	62.7	7.8e-32	gb|CAB13166.1|ARO:3003063|ykkC	Bacillus subtilis subsp. subtilis str. 168	ARO:3003063	ykkC	antibiotic_resistance	mechanism of antibiotic resistance|determinant of antibiotic resistance|antibiotic molecule	ykkC is an SMR-type protein that is a subunit of the ykkCD efflux pump [PMID:10735877]
FOC93_RS00765	53.9	6.7e-30	gb|CAB13167.1|ARO:3003064|ykkD	Bacillus subtilis subsp. subtilis str. 168	ARO:3003064	ykkD	antibiotic_resistance	mechanism of antibiotic resistance|determinant of antibiotic resistance|antibiotic molecule	ykkD is an SMR-type protein that is a subunit of the ykkCD efflux pump [PMID:10735877]
FOC93_RS01120	45.3	8.6e-57	gb|WP_011461303.1|ARO:3003728|vanRI	Desulfitobacterium hafniense	ARO:3003728	vanRI	antibiotic_resistance	mechanism of antibiotic resistance|determinant of antibiotic resistance|antibiotic molecule	VanRI is the regulatory transcriptional activator in the VanSR regulator within the VanI glycopeptide resistance gene cluster. [PMID:19414574, PMID:25042042]
FOC93_RS01590.vanR	91.3	8.8e-123	gb|AAA65953.1|ARO:3002919|vanRA	Enterococcus faecium	ARO:3002919	vanRA	antibiotic_resistance	mechanism of antibiotic resistance|determinant of antibiotic resistance|antibiotic molecule	vanRA, also known as vanR, is a vanR variant found in the vanA gene cluster [PMID:16323116, PMID:8380148]
FOC93_RS01595.vanS	81.0	9.6e-175	gb|AAA65954.1|ARO:3002931|vanSA	Enterococcus faecium	ARO:3002931	vanSA	antibiotic_resistance	mechanism of antibiotic resistance|determinant of antibiotic resistance|antibiotic molecule	vanSA, also known as vanS, is a vanS variant found in the vanA gene cluster [PMID:28511809, PMID:16323116, PMID:8380148]
FOC93_RS01615	75.1	1.9e-87	gb|AAF36806.1|ARO:3002963|vanZF	Paenibacillus popilliae ATCC 14706	ARO:3002963	vanZF	antibiotic_resistance	mechanism of antibiotic resistance|determinant of antibiotic resistance|antibiotic molecule	vanZF is a vanZ variant found in the vanF gene cluster [PMID:15980329]
FOC93_RS01695.bla	55.7	6.2e-95	gb|AAR20595.1|ARO:3000090|BLA1	Bacillus anthracis	ARO:3000090	BLA1	antibiotic_resistance	mechanism of antibiotic resistance|determinant of antibiotic resistance|antibiotic molecule	Bla1 is a chromosomal-encoded beta-lactamase, found in Bacillus anthracis, which hydrolyzes penicillins. [PMID:12760895, PMID:27557855]
FOC93_RS01725	49.3	1.0e-62	gb|AAA65953.1|ARO:3002919|vanRA	Enterococcus faecium	ARO:3002919	vanRA	antibiotic_resistance	mechanism of antibiotic resistance|determinant of antibiotic resistance|antibiotic molecule	vanRA, also known as vanR, is a vanR variant found in the vanA gene cluster [PMID:16323116, PMID:8380148]
FOC93_RS01965	51.2	5.9e-31	gb|ABU39978.1|ARO:3000160|blaI	Bacillus clausii	ARO:3000160	blaI	antibiotic_resistance	mechanism of antibiotic resistance|determinant of antibiotic resistance|antibiotic molecule	blaI acts as a repressor of transcription of the blaZ/blaR1/blaI operon. [PMID:12654668]
FOC93_RS02165	44.9	7.3e-84	gb|CDO61516.1|ARO:3003949|efrB	Enterococcus faecium	ARO:3003949	efrB	antibiotic_resistance	mechanism of antibiotic resistance|determinant of antibiotic resistance|antibiotic molecule	efrB is a part of the EfrAB efflux pump, and both efrA and efrB are necessary to confer multidrug resistance. [PMID:14638474, PMID:25084670]
FOC93_RS02170	42.7	6.5e-106	gb|CDO61513.1|ARO:3003948|efrA	Enterococcus faecium	ARO:3003948	efrA	antibiotic_resistance	mechanism of antibiotic resistance|determinant of antibiotic resistance|antibiotic molecule	efrA is a part of the EfrAB efflux pump, and both efrA and efrB are necessary to confer drug resistance. [PMID:25084670, PMID:14638474]
FOC93_RS02195	42.6	8.3e-118	gb|KIX81495.1|ARO:3002813|lmrB	Bacillus subtilis	ARO:3002813	lmrB	antibiotic_resistance	mechanism of antibiotic resistance|determinant of antibiotic resistance|antibiotic molecule	lmrB is a chromosomally-encoded efflux pump that confers resistance to lincosamides in Bacillus subtilis [PMID:15317768]
FOC93_RS03360	43.8	2.6e-124	gb|KIX81495.1|ARO:3002813|lmrB	Bacillus subtilis	ARO:3002813	lmrB	antibiotic_resistance	mechanism of antibiotic resistance|determinant of antibiotic resistance|antibiotic molecule	lmrB is a chromosomally-encoded efflux pump that confers resistance to lincosamides in Bacillus subtilis [PMID:15317768]
FOC93_RS03700.parE	71.3	4.6e-278	gb|BAA11086.1|ARO:3003314|Staphylococcus	Staphylococcus aureus RN4220	ARO:3003314	Staphylococcus aureus parE conferring resistance to aminocoumarin	antibiotic_resistance	antibiotic target|mechanism of antibiotic resistance|determinant of antibiotic resistance|antibiotic molecule	Point mutation in Staphylococcus aureus parE resulting in aminocoumarin resistance. Please note: the reference sequence associated with this model corresponds to Staphylococcus aureus MRSA parE, while the SNPs correspond to Staphylococcus aureus RN4220 (for which a complete annotated genome does not exist in genbank at present). [PMID:16127057]
FOC93_RS03705.parC	57.7	9.5e-273	gb|YP_040772.1|ARO:3003312|Staphylococcus	Staphylococcus aureus subsp. aureus MRSA252	ARO:3003312	Staphylococcus aureus parC conferring resistance to fluoroquinolone	antibiotic_resistance	antibiotic target|mechanism of antibiotic resistance|determinant of antibiotic resistance|antibiotic molecule	Point mutation in Staphylococcus aureus parC resulting in fluoroquinolone resistance [PMID:21996946]
FOC93_RS03915.fabG	43.3	3.3e-51	gb|NP_415611.1|ARO:3004049|antibiotic	Escherichia coli str. K-12 substr. MG1655	ARO:3004049	antibiotic resistant fabG	antibiotic_resistance	antibiotic target|mechanism of antibiotic resistance|determinant of antibiotic resistance|antibiotic molecule	fabG is a 3-oxoacyl-acyl carrier protein reductase involved in lipid metabolism and fatty acid biosynthesis.The bacterial biocide Triclosan blocks the final reduction step in fatty acid elongation, inhibiting biosynthesis. Point mutations in fabG can confer resistance to Triclosan. [PMID:27577999]
FOC93_RS03965	45.4	1.9e-35	gb|AAF63432|ARO:3003744|vatF	Yersinia enterocolitica	ARO:3003744	vatF	antibiotic_resistance	mechanism of antibiotic resistance|determinant of antibiotic resistance|antibiotic molecule	vatF is a streptogramin A acetyl transferase gene isolated from the chromosome of Yersinia enterocolitica. [PMID:10722489]
FOC93_RS04080.lsa	82.1	9.3e-239	gb|NP_899166.1|ARO:3003111|lsaB	Staphylococcus sciuri	ARO:3003111	lsaB	antibiotic_resistance	mechanism of antibiotic resistance|determinant of antibiotic resistance|antibiotic molecule	LsaB is an ABC-F subfamily protein expressed in Staphylococcus sciuri. It confers resistance to clindamycin. [PMID:21245447, PMID:15471995]
FOC93_RS04520.bla2	89.8	8.8e-132	gb|AAR20596.1|ARO:3004189|Bla2	Bacillus anthracis	ARO:3004189	Bla2	antibiotic_resistance	mechanism of antibiotic resistance|determinant of antibiotic resistance|antibiotic molecule	Bla2 is a chromosomal-encoded beta-lactamase, found in Bacillus anthracis, which has penicillin, cephalosporin, and carbapenem-hydrolizing abilities. [PMID:12760895, PMID:27557855, PMID:12533457]
FOC93_RS04545	53.0	5.6e-62	gb|AAA26793|ARO:3003748|oleC	Streptomyces antibioticus	ARO:3003748	oleC	antibiotic_resistance	mechanism of antibiotic resistance|determinant of antibiotic resistance|antibiotic molecule	oleC is an ABC transporter isolated from Streptomyces antibioticus and is involved in oleandomycin secretion. [PMID:8326867]
FOC93_RS05490	42.4	1.8e-112	gb|KIX81495.1|ARO:3002813|lmrB	Bacillus subtilis	ARO:3002813	lmrB	antibiotic_resistance	mechanism of antibiotic resistance|determinant of antibiotic resistance|antibiotic molecule	lmrB is a chromosomally-encoded efflux pump that confers resistance to lincosamides in Bacillus subtilis [PMID:15317768]
FOC93_RS05510.bla	54.2	1.6e-95	gb|AAR20595.1|ARO:3000090|BLA1	Bacillus anthracis	ARO:3000090	BLA1	antibiotic_resistance	mechanism of antibiotic resistance|determinant of antibiotic resistance|antibiotic molecule	Bla1 is a chromosomal-encoded beta-lactamase, found in Bacillus anthracis, which hydrolyzes penicillins. [PMID:12760895, PMID:27557855]
FOC93_RS05720.menA	48.2	1.1e-77	gb|YP_499533.1|ARO:3003917|Staphylococcus	Staphylococcus aureus subsp. aureus NCTC 8325	ARO:3003917	Staphylococcus aureus menA with mutation conferring resistance to lysocin	antibiotic_resistance	mechanism of antibiotic resistance|determinant of antibiotic resistance|antibiotic molecule	menA encodes a 1,4-dihydroxy-2-naphthoate octaprenyltransferase, with mutations to the protein conferring resistance to lysocin E. [PMID:25485686]
FOC93_RS05815	41.1	5.0e-46	gb|WP_011461303.1|ARO:3003728|vanRI	Desulfitobacterium hafniense	ARO:3003728	vanRI	antibiotic_resistance	mechanism of antibiotic resistance|determinant of antibiotic resistance|antibiotic molecule	VanRI is the regulatory transcriptional activator in the VanSR regulator within the VanI glycopeptide resistance gene cluster. [PMID:19414574, PMID:25042042]
FOC93_RS06195.ppsA	72.5	0.0e+00	gb|APB03222.1|ARO:3003992|rphB	Paenibacillus sp. LC231	ARO:3003992	rphB	antibiotic_resistance	mechanism of antibiotic resistance|determinant of antibiotic resistance|antibiotic molecule	rphB is a rifampin phosphotransferase protein found in Paenibacillus sp. LC231, a strain of Paenibacillus isolated from Lechuguilla Cave, NM, USA. Confers resistance to rifamycin antibiotics, specifically rifampin, through rifampin inactivation. Described by Pawlowski et al. 2016. [PMID:27929110]
FOC93_RS06465	45.9	4.9e-163	gb|AAA20117.1|ARO:3000195|tetB(P)	Clostridium perfringens	ARO:3000195	tetB(P)	antibiotic_resistance	mechanism of antibiotic resistance|determinant of antibiotic resistance|antibiotic molecule	TetB(P) is a tetracycline ribosomal protection protein found on the same operon as tetA(P), a tetracycline efflux protein. [PMID:15837373]
FOC93_RS06715	40.4	1.5e-36	gb|AAB05625.1|ARO:3002964|vanWB	Enterococcus faecalis	ARO:3002964	vanWB	antibiotic_resistance	mechanism of antibiotic resistance|determinant of antibiotic resistance|antibiotic molecule	vanWB, also known as vanW, is a vanW variant found in the vanB gene cluster [PMID:8631706, PMID:16323116]
FOC93_RS06905	47.8	8.5e-49	gb|APB03223.1|ARO:3003989|AAC(6')-34	Paenibacillus sp. LC231	ARO:3003989	AAC(6')-34	antibiotic_resistance	mechanism of antibiotic resistance|determinant of antibiotic resistance|antibiotic molecule	AAC(6')-34 is an aminoglycoside 6'-phosphotransferase found in Paenibacillus sp. LC231, a strain of Paenibacillus from Lechuguilla Cave, NM, USA. Confers resistance to aminoglycoside antibiotics. Described by Pawlowski et al. 2016. [PMID:27929110]
FOC93_RS08080	43.4	2.5e-50	gb|AAB05622.1|ARO:3002921|vanRB	Enterococcus faecalis	ARO:3002921	vanRB	antibiotic_resistance	mechanism of antibiotic resistance|determinant of antibiotic resistance|antibiotic molecule	vanRB is a vanR variant found in the vanB gene cluster [PMID:8631706, PMID:16323116]
FOC93_RS08445	50.9	7.6e-63	gb|WP_000192137.1|ARO:3000838|arlR	Bacillales	ARO:3000838	arlR	antibiotic_resistance	mechanism of antibiotic resistance|determinant of antibiotic resistance|antibiotic molecule	ArlR is a response regulator that binds to the norA promoter to activate expression. ArlR must first be phosphorylated by ArlS. [PMID:10633099]
FOC93_RS08595.vat	67.3	9.6e-84	gb|ACX92987.1|ARO:3002845|vatH	Enterococcus faecium	ARO:3002845	vatH	antibiotic_resistance	mechanism of antibiotic resistance|determinant of antibiotic resistance|antibiotic molecule	vatH is a plasmid-mediated acetyltransferase found in Enterococcus faecium [PMID:20713681]
FOC93_RS09085.abc-f	66.2	1.9e-208	gb|NP_388442.1|ARO:3004476|vmlR	Bacillus subtilis subsp. subtilis str. 168	ARO:3004476	vmlR	antibiotic_resistance	mechanism of antibiotic resistance|determinant of antibiotic resistance|antibiotic molecule	vmlR is an ABC-F ATPase ribosomal protection protein identified in Bacillus subtilus. Shown to confer resistance to lincomycin and streptogramin A virginiamycin. Described by Crowe-McAuliffe et al. 2018. [PMID:30126986]
FOC93_RS09310	49.4	6.0e-63	gb|ABA71727.1|ARO:3002926|vanRG	Enterococcus faecalis	ARO:3002926	vanRG	antibiotic_resistance	mechanism of antibiotic resistance|determinant of antibiotic resistance|antibiotic molecule	vanRG is a vanR variant found in the vanG gene cluster [PMID:16723588]
FOC93_RS09440.bla	96.4	4.1e-168	gb|CAA29819.1|ARO:3002877|BcI	Bacillus cereus	ARO:3002877	BcI	antibiotic_resistance	mechanism of antibiotic resistance|determinant of antibiotic resistance|antibiotic molecule	Bacillus cereus beta-lactamase I is a zinc metallo-beta-lactamase that hydrolyzes a large number of penicillins and cephalosporins in the Bacillus cereus strain 569/H/9 [PMID:7588620]
FOC93_RS09565	42.1	4.9e-43	gb|NP_816529.1|ARO:3003792|Enterococcus	Enterococcus faecalis V583	ARO:3003792	Enterococcus faecalis liaR mutant conferring daptomycin resistance	antibiotic_resistance	mechanism of antibiotic resistance|determinant of antibiotic resistance|antibiotic molecule	liaR is a response regulator found in the liaFSR signal transduction pathway. Mutations confer daptomycin resistance. [PMID:23959318]
FOC93_RS09635.bla	57.4	3.9e-97	gb|AAR20595.1|ARO:3000090|BLA1	Bacillus anthracis	ARO:3000090	BLA1	antibiotic_resistance	mechanism of antibiotic resistance|determinant of antibiotic resistance|antibiotic molecule	Bla1 is a chromosomal-encoded beta-lactamase, found in Bacillus anthracis, which hydrolyzes penicillins. [PMID:12760895, PMID:27557855]
FOC93_RS09715	43.4	3.0e-48	gb|AAA22081.1|ARO:3004451|Agrobacterium	Agrobacterium tumefaciens str. C58	ARO:3004451	Agrobacterium fabrum chloramphenicol acetyltransferase	antibiotic_resistance	mechanism of antibiotic resistance|determinant of antibiotic resistance|antibiotic molecule	A chloramphenicol resistance determinant described in the Gram-negative bacterium Agrobacterium fabrum. [PMID:2013403]
FOC93_RS10000	40.1	7.1e-124	gb|AAK76136.1|ARO:3000025|patB	Streptococcus pneumoniae TIGR4	ARO:3000025	patB	antibiotic_resistance	mechanism of antibiotic resistance|determinant of antibiotic resistance|antibiotic molecule	PatB is an ABC transporter of Streptococcus pneumoniae that interacts with PatA to confer fluoroquinolone resistance.. [PMID:20709735, PMID:20937787]
FOC93_RS10005	41.8	5.9e-99	gb|CDO61513.1|ARO:3003948|efrA	Enterococcus faecium	ARO:3003948	efrA	antibiotic_resistance	mechanism of antibiotic resistance|determinant of antibiotic resistance|antibiotic molecule	efrA is a part of the EfrAB efflux pump, and both efrA and efrB are necessary to confer drug resistance. [PMID:25084670, PMID:14638474]
FOC93_RS10135.catA	58.8	1.1e-77	gb|APB03217.1|ARO:3003983|CatU	Paenibacillus sp. LC231	ARO:3003983	CatU	antibiotic_resistance	mechanism of antibiotic resistance|determinant of antibiotic resistance|antibiotic molecule	Chloramphenicol acetyltransferase conferring resistance to phenicol antibiotics detected in Paenibacillus sp. LC231, an isolated strain of Paenibacillus from Lechuguilla Cave, NM, USA. Described by Pawlowski et al. 2016. [PMID:27929110]
FOC93_RS10740	48.3	1.7e-48	gb|AFK58562.1|ARO:3003078|Enterococcus	Enterococcus faecium DO	ARO:3003078	Enterococcus faecium liaR mutant conferring daptomycin resistance	antibiotic_resistance	mechanism of antibiotic resistance|determinant of antibiotic resistance|antibiotic molecule	liaR is a response regulator found in the liaFSR signal transduction pathway. Mutations confer daptomycin resistance. [PMID:21899450]
FOC93_RS10870.dfrA	66.5	1.1e-68	gb|CBL80435.1|ARO:3002869|dfrK	Staphylococcus aureus	ARO:3002869	dfrK	antibiotic_resistance	antibiotic target|mechanism of antibiotic resistance|determinant of antibiotic resistance|antibiotic molecule	dfrK is a plasmid-encoded dihydrofolate reductase found in Staphylococcus aureus [PMID:22718530]
FOC93_RS10875.thyA	60.9	3.2e-67	gb|NP_217280.1|ARO:3004153|Mycobacterium	Mycobacterium tuberculosis H37Rv	ARO:3004153	Mycobacterium tuberculosis thyA with mutation conferring resistance to para-aminosalicylic acid	antibiotic_resistance	antibiotic target|mechanism of antibiotic resistance|determinant of antibiotic resistance|antibiotic molecule	Point mutations in the thymidylate synthetase thyA gene shown clinically to confer resistance to para-aminosalicylic acid. Loss-of-function mutations in thyA disrupt the catalytic activity and substrate-binding affinity, thus conferring resistance. [PMID:25421465]
FOC93_RS11010.ileS	51.1	0.0e+00	gb|CAA53189|ARO:3000521|mupA	Staphylococcus aureus	ARO:3000521	mupA	antibiotic_resistance	antibiotic target|mechanism of antibiotic resistance|determinant of antibiotic resistance|antibiotic molecule	An alternative isoleucyl-tRNA synthetase conferring resistance to mupirocin. [PMID:21421794, PMID:8067768, PMID:11599741]
FOC93_RS11080	51.6	8.1e-195	gb|APB03219.1|ARO:3003986|TaeA	Paenibacillus sp. LC231	ARO:3003986	TaeA	antibiotic_resistance	mechanism of antibiotic resistance|determinant of antibiotic resistance|antibiotic molecule	Pleuromutilin (Tiamulin) ABC efflux pump found in Paenibacillus sp. LC231, a strain of Paenibacillus isolated from Lechuguilla Cave, NM, USA. Confers resistance to pleuromutilin antibiotics. Described by Pawlowski et al. 2016. [PMID:27929110]
FOC93_RS11590	40.0	7.1e-22	gb|ACL82959.1|ARO:3002961|vanYM	Enterococcus faecium	ARO:3002961	vanYM	antibiotic_resistance	mechanism of antibiotic resistance|determinant of antibiotic resistance|antibiotic molecule	vanYM is a vanY variant found in the vanM gene cluster [PMID:20733041]
FOC93_RS11730.fosB	99.3	1.4e-80	gb|NP_831795.1|ARO:3000172|FosB	Bacillus cereus ATCC 14579	ARO:3000172	FosB	antibiotic_resistance	mechanism of antibiotic resistance|determinant of antibiotic resistance|antibiotic molecule	A thiol transferase that leads to the resistance of fosfomycin. Contrasting FosA, FosB is dependent on the cofactor Magnesium (II) and uses either bacillithiol or L-cysteine to open up the epoxide ring of fosfomycin. [PMID:24004181, PMID:24447055]
FOC93_RS12065	45.5	7.0e-69	gb|YP_008997281.1|ARO:3002626|ANT(6)-Ia	Exiguobacterium sp. S3-2	ARO:3002626	ANT(6)-Ia	antibiotic_resistance	mechanism of antibiotic resistance|determinant of antibiotic resistance|antibiotic molecule	ANT(6)-Ia is an aminoglycoside nucleotidyltransferase gene encoded by plasmids and chromosomes in Staphylococcus epidermidis, E. faecium, Streptococcus suis, S. aureus, E. faecalis and Streptococcus mitis [PMID:2168151, PMID:19603075, PMID:15774886]
FOC93_RS12080	41.4	1.9e-45	gb|WP_011461303.1|ARO:3003728|vanRI	Desulfitobacterium hafniense	ARO:3003728	vanRI	antibiotic_resistance	mechanism of antibiotic resistance|determinant of antibiotic resistance|antibiotic molecule	VanRI is the regulatory transcriptional activator in the VanSR regulator within the VanI glycopeptide resistance gene cluster. [PMID:19414574, PMID:25042042]
FOC93_RS12475	49.8	1.0e-62	gb|AAR84672.1|ARO:3002925|vanRF	Paenibacillus popilliae ATCC 14706	ARO:3002925	vanRF	antibiotic_resistance	mechanism of antibiotic resistance|determinant of antibiotic resistance|antibiotic molecule	vanRF is a vanR variant found in the vanF gene cluster [PMID:15980329]
FOC93_RS12525	47.1	4.2e-104	gb|ABV18113.1|ARO:3001329|mdtG	Escherichia coli O139:H28 str. E24377A	ARO:3001329	mdtG	antibiotic_resistance	mechanism of antibiotic resistance|determinant of antibiotic resistance|antibiotic molecule	The MdtG protein, also named YceE, appears to be a member of the major facilitator superfamily of transporters, and it has been reported, when overexpressed, to increase fosfomycin and deoxycholate resistances. mdtG is a member of the marA-soxS-rob regulon. [PMID:20008776]
FOC93_RS14010	40.5	2.5e-112	gb|AFC91828.1|ARO:3003041|Streptococcus	Streptococcus pneumoniae	ARO:3003041	Streptococcus pneumoniae PBP1a conferring resistance to amoxicillin	antibiotic_resistance	antibiotic target|mechanism of antibiotic resistance|determinant of antibiotic resistance|antibiotic molecule	PBP1a is a penicillin-binding protein found in Streptococcus pneumoniae [PMID:18394970]
FOC93_RS14375.resD	41.9	4.8e-47	gb|WP_000192137.1|ARO:3000838|arlR	Bacillales	ARO:3000838	arlR	antibiotic_resistance	mechanism of antibiotic resistance|determinant of antibiotic resistance|antibiotic molecule	ArlR is a response regulator that binds to the norA promoter to activate expression. ArlR must first be phosphorylated by ArlS. [PMID:10633099]
FOC93_RS14430.mprF	48.7	5.2e-237	gb|CAX52582.1|ARO:3003324|Bacillus	Bacillus subtilis subsp. subtilis str. 168	ARO:3003324	Bacillus subtilis mprF	antibiotic_resistance	mechanism of antibiotic resistance|determinant of antibiotic resistance|antibiotic molecule	MprF is a integral membrane protein that modifies the negatively-charged phosphatidylglycerol on the membrane surface. This confers resistance to cationic peptides that disrupt the cell membrane, including defensins. Additionally, large-scale mutations causing loss of function of the gene result in increased susceptibility to daptomycin. [PMID:19164152, PMID:21709092, PMID:19915718]
FOC93_RS14555	74.3	1.9e-87	gb|NP_816529.1|ARO:3003792|Enterococcus	Enterococcus faecalis V583	ARO:3003792	Enterococcus faecalis liaR mutant conferring daptomycin resistance	antibiotic_resistance	mechanism of antibiotic resistance|determinant of antibiotic resistance|antibiotic molecule	liaR is a response regulator found in the liaFSR signal transduction pathway. Mutations confer daptomycin resistance. [PMID:23959318]
FOC93_RS14560	42.4	3.5e-70	gb|AFK58561.1|ARO:3003079|Enterococcus	Enterococcus faecium DO	ARO:3003079	Enterococcus faecium liaS mutant conferring daptomycin resistance	antibiotic_resistance	mechanism of antibiotic resistance|determinant of antibiotic resistance|antibiotic molecule	liaS is a histidine kinase found in the liaFSR signal transduction pathway. Mutations confer daptomycin resistance. [PMID:21899450, PMID:22664970]
FOC93_RS14835.uppP	61.0	4.9e-85	gb|AAC76093.1|ARO:3002986|bacA	Escherichia coli str. K-12 substr. MG1655	ARO:3002986	bacA	antibiotic_resistance	mechanism of antibiotic resistance|determinant of antibiotic resistance|antibiotic molecule	The bacA gene product (BacA) recycles undecaprenyl pyrophosphate during cell wall biosynthesis which confers resistance to bacitracin. [PMID:23460607]
FOC93_RS15150.phbB	44.5	9.9e-56	gb|NP_415611.1|ARO:3004049|antibiotic	Escherichia coli str. K-12 substr. MG1655	ARO:3004049	antibiotic resistant fabG	antibiotic_resistance	antibiotic target|mechanism of antibiotic resistance|determinant of antibiotic resistance|antibiotic molecule	fabG is a 3-oxoacyl-acyl carrier protein reductase involved in lipid metabolism and fatty acid biosynthesis.The bacterial biocide Triclosan blocks the final reduction step in fatty acid elongation, inhibiting biosynthesis. Point mutations in fabG can confer resistance to Triclosan. [PMID:27577999]
FOC93_RS15230	41.7	2.5e-50	gb|ACL82957.1|ARO:3002928|vanRM	Enterococcus faecium	ARO:3002928	vanRM	antibiotic_resistance	mechanism of antibiotic resistance|determinant of antibiotic resistance|antibiotic molecule	vanRM is a vanR variant found in the vanM gene cluster [PMID:20733041]
FOC93_RS15595.fabI	47.1	6.6e-63	gb|NP_415804.1|ARO:3004045|antibiotic	Escherichia coli str. K-12 substr. MG1655	ARO:3004045	antibiotic resistant fabI	antibiotic_resistance	antibiotic target|mechanism of antibiotic resistance|determinant of antibiotic resistance|antibiotic molecule	fabI is a enoyl-acyl carrier reductase used in lipid metabolism and fatty acid biosynthesis. The bacterial biocide Triclosan blocks the final reduction step in fatty acid elongation, inhibiting biosynthesis. Point mutations in fabI can confer resistance to Triclosan and Isoniazid [PMID:27577999]
FOC93_RS15725	42.2	1.7e-105	gb|YP_500802.1|ARO:3003074|Staphylococcus	Staphylococcus aureus subsp. aureus NCTC 8325	ARO:3003074	Staphylococcus aureus cls conferring resistance to daptomycin	antibiotic_resistance	antibiotic target|mechanism of antibiotic resistance|determinant of antibiotic resistance|antibiotic molecule	cls or cardiolipin synthetase is an inner membrane protein that is involved in membrane synthesis. Specific mutations in S. aureus can confer resistance to daptomycin. [PMID:22238576]
FOC93_RS16075	43.7	5.3e-51	gb|AAR84672.1|ARO:3002925|vanRF	Paenibacillus popilliae ATCC 14706	ARO:3002925	vanRF	antibiotic_resistance	mechanism of antibiotic resistance|determinant of antibiotic resistance|antibiotic molecule	vanRF is a vanR variant found in the vanF gene cluster [PMID:15980329]
FOC93_RS16215	48.8	1.4e-32	gb|ABU39978.1|ARO:3000160|blaI	Bacillus clausii	ARO:3000160	blaI	antibiotic_resistance	mechanism of antibiotic resistance|determinant of antibiotic resistance|antibiotic molecule	blaI acts as a repressor of transcription of the blaZ/blaR1/blaI operon. [PMID:12654668]
FOC93_RS16860	49.2	3.5e-137	gb|KIX81495.1|ARO:3002813|lmrB	Bacillus subtilis	ARO:3002813	lmrB	antibiotic_resistance	mechanism of antibiotic resistance|determinant of antibiotic resistance|antibiotic molecule	lmrB is a chromosomally-encoded efflux pump that confers resistance to lincosamides in Bacillus subtilis [PMID:15317768]
FOC93_RS17370	46.2	1.5e-130	gb|ANZ79241.1|ARO:3004036|tetB(60)	uncultured bacterium	ARO:3004036	tetB(60)	antibiotic_resistance	mechanism of antibiotic resistance|determinant of antibiotic resistance|antibiotic molecule	tetB(60) is a subunit of tetAB(60), an ABC transporter that confers resistance to tetracycline and tigercycline identified by screening a human saliva metagenomic library in Escherichia coli, which is required for resistance. [PMID:27999567]
FOC93_RS17375	41.2	4.1e-132	gb|ANZ79240.1|ARO:3004035|tetA(60)	uncultured bacterium	ARO:3004035	tetA(60)	antibiotic_resistance	mechanism of antibiotic resistance|determinant of antibiotic resistance|antibiotic molecule	tetA(60) is a subunit of tetAB(60), an ABC transporter that confers resistance to tetracycline and tigercycline identified by screening a human saliva metagenomic library in Escherichia coli, which is required for resistance. [PMID:27999567]
FOC93_RS17450	73.8	7.0e-168	gb|AAC36944.1|ARO:3003006|blt	Bacillus subtilis subsp. subtilis str. 168	ARO:3003006	blt	antibiotic_resistance	mechanism of antibiotic resistance|determinant of antibiotic resistance|antibiotic molecule	blt is an MFS efflux pump that confers resistance to multiple drugs such as rhodamine and acridine dyes, and fluoroquinolone antibiotics [PMID:7608059]
FOC93_RS17465	40.2	2.1e-16	gb|CAB13166.1|ARO:3003063|ykkC	Bacillus subtilis subsp. subtilis str. 168	ARO:3003063	ykkC	antibiotic_resistance	mechanism of antibiotic resistance|determinant of antibiotic resistance|antibiotic molecule	ykkC is an SMR-type protein that is a subunit of the ykkCD efflux pump [PMID:10735877]
FOC93_RS18415.glpT	61.5	7.6e-163	gb|CDJ72593|ARO:3003889|Escherichia	Escherichia coli str. K-12 substr. MC4100	ARO:3003889	Escherichia coli GlpT with mutation conferring resistance to fosfomycin	antibiotic_resistance	mechanism of antibiotic resistance|determinant of antibiotic resistance|antibiotic molecule	Point mutations to the active importer GlpT, which is involved with the uptake of many phosphorylated sugars, confer resistance to fosfomycin by reducing import of the drug into the bacteria. [PMID:12936984, PMID:20071153]
FOC93_RS18440	40.4	3.3e-42	gb|WP_000192137.1|ARO:3000838|arlR	Bacillales	ARO:3000838	arlR	antibiotic_resistance	mechanism of antibiotic resistance|determinant of antibiotic resistance|antibiotic molecule	ArlR is a response regulator that binds to the norA promoter to activate expression. ArlR must first be phosphorylated by ArlS. [PMID:10633099]
FOC93_RS18755	40.4	2.3e-43	gb|WP_000192137.1|ARO:3000838|arlR	Bacillales	ARO:3000838	arlR	antibiotic_resistance	mechanism of antibiotic resistance|determinant of antibiotic resistance|antibiotic molecule	ArlR is a response regulator that binds to the norA promoter to activate expression. ArlR must first be phosphorylated by ArlS. [PMID:10633099]
FOC93_RS18825	41.6	1.8e-48	gb|WP_000192137.1|ARO:3000838|arlR	Bacillales	ARO:3000838	arlR	antibiotic_resistance	mechanism of antibiotic resistance|determinant of antibiotic resistance|antibiotic molecule	ArlR is a response regulator that binds to the norA promoter to activate expression. ArlR must first be phosphorylated by ArlS. [PMID:10633099]
FOC93_RS19875	40.2	7.7e-13	gb|CAA77936.1|ARO:3004039|Escherichia	Escherichia coli	ARO:3004039	Escherichia coli emrE	antibiotic_resistance	mechanism of antibiotic resistance|determinant of antibiotic resistance|antibiotic molecule	Member of the small MDR (multidrug resistance) family of transporters; in Escherichia coli this protein provides resistance against a number of positively charged compounds including ethidium bromide and erythromycin; proton-dependent secondary transporter which exchanges protons for compound translocation [PMID:1936950]
FOC93_RS20160	50.0	1.4e-59	gb|AAR84672.1|ARO:3002925|vanRF	Paenibacillus popilliae ATCC 14706	ARO:3002925	vanRF	antibiotic_resistance	mechanism of antibiotic resistance|determinant of antibiotic resistance|antibiotic molecule	vanRF is a vanR variant found in the vanF gene cluster [PMID:15980329]
FOC93_RS20170	79.4	1.1e-141	gb|AAA99504.1|ARO:3002987|bcrA	Bacillus licheniformis	ARO:3002987	bcrA	antibiotic_resistance	mechanism of antibiotic resistance|determinant of antibiotic resistance|antibiotic molecule	bcrA is an ABC transporter found in Bacillus licheniformis that confers bacitracin resistance [PMID:7476193]
FOC93_RS20175	55.1	4.0e-65	gb|AAA99505.1|ARO:3002988|bcrB	Bacillus licheniformis	ARO:3002988	bcrB	antibiotic_resistance	mechanism of antibiotic resistance|determinant of antibiotic resistance|antibiotic molecule	bcrB is an ABC transporter found in Bacillus licheniformis that confers bacitracin resistance [PMID:7476193]
FOC93_RS20180.uppP	57.0	7.3e-81	gb|AAC76093.1|ARO:3002986|bacA	Escherichia coli str. K-12 substr. MG1655	ARO:3002986	bacA	antibiotic_resistance	mechanism of antibiotic resistance|determinant of antibiotic resistance|antibiotic molecule	The bacA gene product (BacA) recycles undecaprenyl pyrophosphate during cell wall biosynthesis which confers resistance to bacitracin. [PMID:23460607]
FOC93_RS20235	52.6	2.1e-68	gb|ABA71727.1|ARO:3002926|vanRG	Enterococcus faecalis	ARO:3002926	vanRG	antibiotic_resistance	mechanism of antibiotic resistance|determinant of antibiotic resistance|antibiotic molecule	vanRG is a vanR variant found in the vanG gene cluster [PMID:16723588]
FOC93_RS20445	46.3	3.0e-93	gb|AAN62561.1|ARO:3003970|D-Ala-D-Ala	Enterococcus gallinarum	ARO:3003970	D-Ala-D-Ala ligase	antibiotic_resistance	mechanism of antibiotic resistance|determinant of antibiotic resistance|antibiotic molecule	Non-van ligases that synthesize D-Ala-D-Ala, the default cell wall precursor that makes a cell vulnerable to glycopeptide antibiotics. Mutations in the ddl gene can cause the production of nonfunctional/inactivated D-Ala-D-Ala ligases, which can render bacteria glycopeptide dependent depending on the presence of vancomycin resistance clusters. [PMID:11274474, PMID:16323116]
FOC93_RS21010.rplF	62.0	6.3e-60	gb|ADL24064.1|ARO:3003737|Staphylococcus	Staphylococcus aureus subsp. aureus JKD6159	ARO:3003737	Staphylococcus mutant fusE gene conferring resistance to fusidic acid	antibiotic_resistance	mechanism of antibiotic resistance|determinant of antibiotic resistance|antibiotic molecule	The mutations to the rplF gene encoding riboprotein L6 have been shown to cause fusidic acid resistance, demonstrating a potential secondary site of action of the antibiotic that is blocked through these mutations. Several types of mutations have been identified that cause resistance, including SNPs, frameshift mutations and early stop codons. [DNAAccession:CM000287.4, PMID:19289529, PMID:2043078…
FOC93_RS21090.rpsJ	63.7	1.1e-32	gb|YP_208874.1|ARO:3003930|rpsJ	Neisseria gonorrhoeae FA 1090	ARO:3003930	rpsJ	antibiotic_resistance	mechanism of antibiotic resistance|determinant of antibiotic resistance|antibiotic molecule	rpsJ is a tetracycline resistance protein identified in Neisseria gonorrhoeae. Tetracycline resistance is conferred by binding to the ribosome as a 30S ribosomal protection protein. [PMID:27506605]
FOC93_RS21095.tuf	84.2	1.3e-195	gb|YP_006374661.1|ARO:3003438|Enterococcus	Enterococcus faecium DO	ARO:3003438	Enterococcus faecium EF-Tu mutants conferring resistance to GE2270A	antibiotic_resistance	antibiotic target|mechanism of antibiotic resistance|determinant of antibiotic resistance|antibiotic molecule	Sequence variants of Enterococcus faecium elongation factor Tu that confer resistance to GE2270A [PMID:7989561]
FOC93_RS21100.fusA	79.8	0.0e+00	gb|CAG39573|ARO:3003735|Staphylococcus	Staphylococcus aureus subsp. aureus MRSA252	ARO:3003735	Staphylococcus mutant fusA gene conferring resistance to fusidic acid	antibiotic_resistance	mechanism of antibiotic resistance|determinant of antibiotic resistance|antibiotic molecule	The mutations to this gene are involved in altering the translation elongation factor G (EF-G) in association with the ribosome to prevent fusidic acid from binding EF-G and preventing translation. [PMID:19289529, PMID:12519196, PMID:20430787, DNAAccession:CM000637.1, DNAAccession:AVHN01000059.1]
FOC93_RS21110.rpsL	65.4	4.5e-45	gb|AAK44936.1|ARO:3003395|Mycobacterium	Mycobacterium tuberculosis CDC1551	ARO:3003395	Mycobacterium tuberculosis rpsL mutations conferring resistance to Streptomycin	antibiotic_resistance	antibiotic target|mechanism of antibiotic resistance|determinant of antibiotic resistance|antibiotic molecule	Ribosomal protein S12 stabilizes the highly conserved\npseudoknot structure formed by 16S rRNA. Amino acid\nsubstitutions in RpsL affect the higher-order structure of 16S\nrRNA and confer streptomycin resistance by disrupting interactions between 16S rRNA and streptomycin. [PMID:17238915, PMID:22943573, PMID:15305490, PMID:8849220, PMID:7968530, PMID:7934937]
FOC93_RS21120.rpoC	76.6	0.0e+00	gb|YP_039997.1|ARO:3003291|Staphylococcus	Staphylococcus aureus subsp. aureus MRSA252	ARO:3003291	Staphylococcus aureus rpoC conferring resistance to daptomycin	antibiotic_resistance	antibiotic target|mechanism of antibiotic resistance|determinant of antibiotic resistance|antibiotic molecule	Point mutations that occurs in Staphylococcus aureus rpoC resulting in resistance to daptomycin [PMID:16723576]
FOC93_RS21125.rpoB	79.9	0.0e+00	gb|YP_039996.1|ARO:3003285|Staphylococcus	Staphylococcus aureus subsp. aureus MRSA252	ARO:3003285	Staphylococcus aureus rpoB mutants conferring resistance to rifampicin	antibiotic_resistance	antibiotic target|mechanism of antibiotic resistance|determinant of antibiotic resistance|antibiotic molecule	Point mutations that occurs in Staphylococcus aureus rpoB resulting in resistance to rifampicin [PMID:10543773]
FOC93_RS21350.folP	50.0	3.9e-72	gb|WP_102607457.1|ARO:3004361|sul4	uncultured bacterium	ARO:3004361	sul4	antibiotic_resistance	mechanism of antibiotic resistance|determinant of antibiotic resistance|antibiotic molecule	sul4 is a dihydropteroate synthase gene and mobile sulfonamide resistance gene shown to confer resistance when expressed in E. coli. [PMID:29246178]
FOC93_RS21725.gyrA	66.7	0.0e+00	gb|YP_039483.1|ARO:3003296|Staphylococcus	Staphylococcus aureus subsp. aureus MRSA252	ARO:3003296	Staphylococcus aureus gyrA conferring resistance to fluoroquinolones	antibiotic_resistance	antibiotic target|mechanism of antibiotic resistance|determinant of antibiotic resistance|antibiotic molecule	Point mutation of Staphylococcus aureus gyrA resulted in the lowered affinity between fluoroquinolones and gyrA. Thus, conferring resistance. [PMID:21996946]
FOC93_RS21730.gyrB	70.7	2.8e-267	gb|YP_039482.1|ARO:3003301|Staphylococcus	Staphylococcus aureus subsp. aureus MRSA252	ARO:3003301	Staphylococcus aureus gyrB conferring resistance to aminocoumarin	antibiotic_resistance	antibiotic target|mechanism of antibiotic resistance|determinant of antibiotic resistance|antibiotic molecule	Point mutation in Staphylococcus aureus resulting in aminocoumarin resistance [PMID:16127057]
FOC93_RS21845	41.9	1.0e-139	gb|WP_002356022|ARO:3003797|Enterococcus	Enterococcus	ARO:3003797	Enterococcus faecalis YybT with mutation conferring daptomycin resistance	antibiotic_resistance	mechanism of antibiotic resistance|determinant of antibiotic resistance|antibiotic molecule	YybT has phosphodiesterase activity towards cyclic dinucleotides using a c-di-GMP hydrolyzing phosphodiesterase domain. Mutations to the gene confer resistance to daptomycin. [PMID:19901023, PMID:23959318]
FOC93_RS21885.walR	47.8	1.0e-54	gb|CCP46065.1|ARO:3000816|mtrA	Mycobacterium tuberculosis H37Rv	ARO:3000816	mtrA	antibiotic_resistance	mechanism of antibiotic resistance|determinant of antibiotic resistance|antibiotic molecule	MtrA is a transcriptional activator of the MtrCDE multidrug efflux pump of Neisseria gonorrhoeae. [PMID:10417654]
FOC93_RS21890.walK	48.1	4.2e-164	gb|CAG39047|ARO:3003794|Staphylococcus	Staphylococcus aureus subsp. aureus MRSA252	ARO:3003794	Staphylococcus aureus walK with mutation conferring daptomycin resistance	antibiotic_resistance	mechanism of antibiotic resistance|determinant of antibiotic resistance|antibiotic molecule	walK is the histidine kinase sensor of a two-component regulatory system controlling peptidoglycan metabolism through regulation of the expression of most of the peptidoglycan hydrolase genes. Mutations in the gene have been found that confer daptomycin resistance. [PMID:23554895, PMID:16723576]
FOC93_RS22150	49.5	4.7e-54	gb|NP_816529.1|ARO:3003792|Enterococcus	Enterococcus faecalis V583	ARO:3003792	Enterococcus faecalis liaR mutant conferring daptomycin resistance	antibiotic_resistance	mechanism of antibiotic resistance|determinant of antibiotic resistance|antibiotic molecule	liaR is a response regulator found in the liaFSR signal transduction pathway. Mutations confer daptomycin resistance. [PMID:23959318]
FOC93_RS22205	45.0	2.6e-66	gb|AAA99504.1|ARO:3002987|bcrA	Bacillus licheniformis	ARO:3002987	bcrA	antibiotic_resistance	mechanism of antibiotic resistance|determinant of antibiotic resistance|antibiotic molecule	bcrA is an ABC transporter found in Bacillus licheniformis that confers bacitracin resistance [PMID:7476193]
FOC93_RS22525.murA	51.9	5.6e-115	gb|CAG41169.1|ARO:3003776|Staphylococcus	Staphylococcus aureus subsp. aureus MRSA252	ARO:3003776	Staphylococcus aureus murA with mutation conferring resistance to fosfomycin	antibiotic_resistance	antibiotic target|mechanism of antibiotic resistance|determinant of antibiotic resistance|antibiotic molecule	murA or UDP-N-acetylglucosamine enolpyruvyl transferase catalyses the initial step in peptidoglycan biosynthesis and is inhibited by fosfomycin. Overexpression of murA through mutations confers fosfomycin resistance. [PMID:26793179]
FOC93_RS22760.murA	63.7	1.4e-153	gb|CAG41169.1|ARO:3003776|Staphylococcus	Staphylococcus aureus subsp. aureus MRSA252	ARO:3003776	Staphylococcus aureus murA with mutation conferring resistance to fosfomycin	antibiotic_resistance	antibiotic target|mechanism of antibiotic resistance|determinant of antibiotic resistance|antibiotic molecule	murA or UDP-N-acetylglucosamine enolpyruvyl transferase catalyses the initial step in peptidoglycan biosynthesis and is inhibited by fosfomycin. Overexpression of murA through mutations confers fosfomycin resistance. [PMID:26793179]
FOC93_RS22935	40.8	9.0e-40	gb|WP_011461303.1|ARO:3003728|vanRI	Desulfitobacterium hafniense	ARO:3003728	vanRI	antibiotic_resistance	mechanism of antibiotic resistance|determinant of antibiotic resistance|antibiotic molecule	VanRI is the regulatory transcriptional activator in the VanSR regulator within the VanI glycopeptide resistance gene cluster. [PMID:19414574, PMID:25042042]
FOC93_RS22955	44.8	3.1e-108	gb|CAG39357|ARO:3003901|Staphylococcus	Staphylococcus aureus subsp. aureus MRSA252	ARO:3003901	Staphylococcus aureus GlpT with mutation conferring resistance to fosfomycin	antibiotic_resistance	mechanism of antibiotic resistance|determinant of antibiotic resistance|antibiotic molecule	Mutations to the active importer GlpT, which is involved with the uptake of many phosphorylated sugars, confer resistance to fosfomycin by reducing import of the drug into the bacteria. [PMID:26793179]
FOC93_RS23365.abc-f	45.0	1.6e-119	gb|AGN33258.1|ARO:3002829|vgaA	Staphylococcus epidermidis	ARO:3002829	vgaA	antibiotic_resistance	mechanism of antibiotic resistance|determinant of antibiotic resistance|antibiotic molecule	vgaA is an ABC-F subfamily protein expressed in staphylococci that confers resistance to streptogramin A antibiotics and related compounds. It is associated with plasmid DNA. [PMID:23796922]
FOC93_RS23700	44.3	2.2e-46	gb|WP_000192137.1|ARO:3000838|arlR	Bacillales	ARO:3000838	arlR	antibiotic_resistance	mechanism of antibiotic resistance|determinant of antibiotic resistance|antibiotic molecule	ArlR is a response regulator that binds to the norA promoter to activate expression. ArlR must first be phosphorylated by ArlS. [PMID:10633099]
FOC93_RS24005	40.1	2.9e-46	gb|AAB05622.1|ARO:3002921|vanRB	Enterococcus faecalis	ARO:3002921	vanRB	antibiotic_resistance	mechanism of antibiotic resistance|determinant of antibiotic resistance|antibiotic molecule	vanRB is a vanR variant found in the vanB gene cluster [PMID:8631706, PMID:16323116]
FOC93_RS24375	40.0	1.8e-26	gb|APB03224.1|ARO:3003994|cpaA	Paenibacillus sp. LC231	ARO:3003994	cpaA	antibiotic_resistance	mechanism of antibiotic resistance|determinant of antibiotic resistance|antibiotic molecule	cpaA is a capreomycin acetyltransferase protein found in Paenibacillus sp. LC231, an isolated strain of Paenibacillus in Lechuguilla Cave, NM, USA. Confers resistance to capreomycin, an aminoglycoside antibiotic. Described by Pawlowski et al. 2016. [PMID:27929110]
FOC93_RS24855	53.4	2.5e-83	gb|YP_499533.1|ARO:3003917|Staphylococcus	Staphylococcus aureus subsp. aureus NCTC 8325	ARO:3003917	Staphylococcus aureus menA with mutation conferring resistance to lysocin	antibiotic_resistance	mechanism of antibiotic resistance|determinant of antibiotic resistance|antibiotic molecule	menA encodes a 1,4-dihydroxy-2-naphthoate octaprenyltransferase, with mutations to the protein conferring resistance to lysocin E. [PMID:25485686]
FOC93_RS24890	77.2	1.4e-104	gb|ACL82957.1|ARO:3002928|vanRM	Enterococcus faecium	ARO:3002928	vanRM	antibiotic_resistance	mechanism of antibiotic resistance|determinant of antibiotic resistance|antibiotic molecule	vanRM is a vanR variant found in the vanM gene cluster [PMID:20733041]
FOC93_RS24895	69.0	3.3e-148	gb|ACL82958.1|ARO:3002939|vanSM	Enterococcus faecium	ARO:3002939	vanSM	antibiotic_resistance	mechanism of antibiotic resistance|determinant of antibiotic resistance|antibiotic molecule	vanSM is a vanS variant found in the vanM gene cluster [PMID:20733041]
FOC93_RS24900	58.1	1.7e-96	gb|AAF36805.1|ARO:3002958|vanYF	Paenibacillus popilliae ATCC 14706	ARO:3002958	vanYF	antibiotic_resistance	mechanism of antibiotic resistance|determinant of antibiotic resistance|antibiotic molecule	vanYF is a vanY variant found in the vanF gene cluster [PMID:15980329]
FOC93_RS25080	42.0	7.8e-47	gb|WP_011461303.1|ARO:3003728|vanRI	Desulfitobacterium hafniense	ARO:3003728	vanRI	antibiotic_resistance	mechanism of antibiotic resistance|determinant of antibiotic resistance|antibiotic molecule	VanRI is the regulatory transcriptional activator in the VanSR regulator within the VanI glycopeptide resistance gene cluster. [PMID:19414574, PMID:25042042]
FOC93_RS25775	41.3	1.9e-48	gb|AAR84672.1|ARO:3002925|vanRF	Paenibacillus popilliae ATCC 14706	ARO:3002925	vanRF	antibiotic_resistance	mechanism of antibiotic resistance|determinant of antibiotic resistance|antibiotic molecule	vanRF is a vanR variant found in the vanF gene cluster [PMID:15980329]
FOC93_RS26295.phoP	45.5	3.2e-51	gb|CCP46065.1|ARO:3000816|mtrA	Mycobacterium tuberculosis H37Rv	ARO:3000816	mtrA	antibiotic_resistance	mechanism of antibiotic resistance|determinant of antibiotic resistance|antibiotic molecule	MtrA is a transcriptional activator of the MtrCDE multidrug efflux pump of Neisseria gonorrhoeae. [PMID:10417654]
FOC93_RS26400	40.0	2.8e-96	gb|KIX81495.1|ARO:3002813|lmrB	Bacillus subtilis	ARO:3002813	lmrB	antibiotic_resistance	mechanism of antibiotic resistance|determinant of antibiotic resistance|antibiotic molecule	lmrB is a chromosomally-encoded efflux pump that confers resistance to lincosamides in Bacillus subtilis [PMID:15317768]
FOC93_RS26555	47.1	4.3e-53	gb|AAR84672.1|ARO:3002925|vanRF	Paenibacillus popilliae ATCC 14706	ARO:3002925	vanRF	antibiotic_resistance	mechanism of antibiotic resistance|determinant of antibiotic resistance|antibiotic molecule	vanRF is a vanR variant found in the vanF gene cluster [PMID:15980329]
FOC93_RS26565	46.7	5.1e-78	gb|AAA99504.1|ARO:3002987|bcrA	Bacillus licheniformis	ARO:3002987	bcrA	antibiotic_resistance	mechanism of antibiotic resistance|determinant of antibiotic resistance|antibiotic molecule	bcrA is an ABC transporter found in Bacillus licheniformis that confers bacitracin resistance [PMID:7476193]
FOC93_RS27885.murG	55.3	2.4e-111	gb|NP_348848.1|ARO:3004561|Clostridium	Clostridium acetobutylicum ATCC 824	ARO:3004561	Clostridium difficile murG with mutation conferring resistance to vancomycin	antibiotic_resistance	mechanism of antibiotic resistance|determinant of antibiotic resistance|antibiotic molecule	Mutations in murG which confer resistance to vancomycin in Clostridium difficile [PMID:23887866]
FOC93_RS28070	51.0	2.2e-25	gb|CAB13167.1|ARO:3003064|ykkD	Bacillus subtilis subsp. subtilis str. 168	ARO:3003064	ykkD	antibiotic_resistance	mechanism of antibiotic resistance|determinant of antibiotic resistance|antibiotic molecule	ykkD is an SMR-type protein that is a subunit of the ykkCD efflux pump [PMID:10735877]
FOC93_RS28075	53.8	8.7e-28	gb|CAB13166.1|ARO:3003063|ykkC	Bacillus subtilis subsp. subtilis str. 168	ARO:3003063	ykkC	antibiotic_resistance	mechanism of antibiotic resistance|determinant of antibiotic resistance|antibiotic molecule	ykkC is an SMR-type protein that is a subunit of the ykkCD efflux pump [PMID:10735877]
FOC93_RS28910.ptsP	51.3	4.5e-160	gb|CDJ72759|ARO:3003899|Escherichia	Escherichia coli str. K-12 substr. MC4100	ARO:3003899	Escherichia coli PtsI with mutation conferring resistance to fosfomycin	antibiotic_resistance	mechanism of antibiotic resistance|determinant of antibiotic resistance|antibiotic molecule	PtsI (phosphoenolpyruvate-protein phosphotransferase) is involved in cyclic AMP synthesis, which regulates glpT expression. As a result, mutations to ptsI confer resistance to fosfomycin by affecting the regulation of fosfomycin import. [PMID:20071153]
FOC93_RS29685.ileS2	63.8	0.0e+00	gb|CAA52296.1|ARO:3003729|Staphylococcus	Staphylococcus aureus	ARO:3003729	Staphylococcus aureus ileS with mutation conferring resistance to mupirocin	antibiotic_resistance	antibiotic target|mechanism of antibiotic resistance|determinant of antibiotic resistance|antibiotic molecule	Point mutations to the isoleucyl-tRNA synthetase (ileS) in Staphylococcus aureus that confer resistance to mupirocin. [PMID:11796355]
FOC93_RS29905.fabG	54.9	1.2e-69	gb|NP_415611.1|ARO:3004049|antibiotic	Escherichia coli str. K-12 substr. MG1655	ARO:3004049	antibiotic resistant fabG	antibiotic_resistance	antibiotic target|mechanism of antibiotic resistance|determinant of antibiotic resistance|antibiotic molecule	fabG is a 3-oxoacyl-acyl carrier protein reductase involved in lipid metabolism and fatty acid biosynthesis.The bacterial biocide Triclosan blocks the final reduction step in fatty acid elongation, inhibiting biosynthesis. Point mutations in fabG can confer resistance to Triclosan. [PMID:27577999]
FOC93_RS30245.pgsA	49.7	1.7e-47	gb|WP_001025093|ARO:3003323|Staphylococcus	Staphylococcus aureus	ARO:3003323	Staphylococcus aureus pgsA mutations conferring resistance to daptomycin	antibiotic_resistance	antibiotic target|mechanism of antibiotic resistance|determinant of antibiotic resistance|antibiotic molecule	Point mutations that occur within Staphylococcus aureus pgsA gene resulting in resistance to daptomycin [PMID:22238576]
FOC93_RS30420	49.7	8.5e-101	gb|NP_348848.1|ARO:3004561|Clostridium	Clostridium acetobutylicum ATCC 824	ARO:3004561	Clostridium difficile murG with mutation conferring resistance to vancomycin	antibiotic_resistance	mechanism of antibiotic resistance|determinant of antibiotic resistance|antibiotic molecule	Mutations in murG which confer resistance to vancomycin in Clostridium difficile [PMID:23887866]
FOC93_RS30715	43.8	2.2e-125	gb|ANZ79241.1|ARO:3004036|tetB(60)	uncultured bacterium	ARO:3004036	tetB(60)	antibiotic_resistance	mechanism of antibiotic resistance|determinant of antibiotic resistance|antibiotic molecule	tetB(60) is a subunit of tetAB(60), an ABC transporter that confers resistance to tetracycline and tigercycline identified by screening a human saliva metagenomic library in Escherichia coli, which is required for resistance. [PMID:27999567]
