# Supplementary material for: Evaluating the Safety of Bacillus cereus GW-01 Obtained from Sheep Rumen Chyme
Source: Microorganisms. 2024 Jul 18;12(7):1457. doi: 10.3390/microorganisms12071457 (PMC11278751; doi:10.3390/microorganisms12071457)
Supplement: Supplementary file 1 [file microorganisms-12-01457-s001.zip › Supplemental Document S3/CARD_database/B.cereus.FDAARGOS_799/B.cereus.FDAARGOS_799.card.list.filter.xls]

Gene_id	Subject_id	Identity	Align_length	Mismatch	Gap	Gene_start	Gene_end	Subject_start	Subject_end	E_value	Score
FOC93_RS03700.parE	gb|BAA11086.1|ARO:3003314|Staphylococcus	71.3	651	184	2	5	652	4	654	4.6e-278	950.3
FOC93_RS03705.parC	gb|YP_040772.1|ARO:3003312|Staphylococcus	57.7	799	336	2	3	801	2	798	9.5e-273	932.9
FOC93_RS03915.fabG	gb|NP_415611.1|ARO:3004049|antibiotic	43.3	240	132	2	6	244	5	241	3.3e-51	195.3
FOC93_RS03965	gb|AAF63432|ARO:3003744|vatF	45.4	174	80	4	15	174	37	209	1.9e-35	142.5
FOC93_RS04080.lsa	gb|NP_899166.1|ARO:3003111|lsaB	82.1	492	88	0	1	492	1	492	9.3e-239	819.3
FOC93_RS04520.bla2	gb|AAR20596.1|ARO:3004189|Bla2	89.8	255	26	0	3	257	2	256	8.8e-132	463.0
FOC93_RS04545	gb|AAA26793|ARO:3003748|oleC	53.0	219	101	1	6	222	1	219	5.6e-62	231.1
FOC93_RS05490	gb|KIX81495.1|ARO:3002813|lmrB	42.4	483	262	5	3	480	2	473	1.8e-112	399.8
FOC93_RS05510.bla	gb|AAR20595.1|ARO:3000090|BLA1	54.2	312	140	2	1	312	1	309	1.6e-95	342.8
FOC93_RS05720.menA	gb|YP_499533.1|ARO:3003917|Staphylococcus	48.2	305	151	4	5	303	6	309	1.1e-77	283.5
FOC93_RS05815	gb|WP_011461303.1|ARO:3003728|vanRI	41.1	231	130	3	1	225	1	231	5.0e-46	177.9
FOC93_RS06195.ppsA	gb|APB03222.1|ARO:3003992|rphB	72.5	883	228	2	1	868	1	883	0.0e+00	1277.3
FOC93_RS06465	gb|AAA20117.1|ARO:3000195|tetB(P)	45.9	649	341	5	4	646	5	649	4.9e-163	568.2
FOC93_RS06715	gb|AAB05625.1|ARO:3002964|vanWB	40.4	171	102	0	34	204	32	202	1.5e-36	146.7
FOC93_RS06905	gb|APB03223.1|ARO:3003989|AAC(6')-34	47.8	180	89	2	1	177	16	193	8.5e-49	186.8
FOC93_RS08080	gb|AAB05622.1|ARO:3002921|vanRB	43.4	221	113	2	6	221	5	218	2.5e-50	192.2
FOC93_RS08445	gb|WP_000192137.1|ARO:3000838|arlR	50.9	224	105	1	1	224	1	219	7.6e-63	233.8
FOC93_RS08595.vat	gb|ACX92987.1|ARO:3002845|vatH	67.3	208	67	1	3	210	8	214	9.6e-84	303.1
FOC93_RS09085.abc-f	gb|NP_388442.1|ARO:3004476|vmlR	66.2	542	181	1	1	542	1	540	1.9e-208	718.8
FOC93_RS09310	gb|ABA71727.1|ARO:3002926|vanRG	49.4	235	115	2	1	231	1	235	6.0e-63	234.2
FOC93_RS09440.bla	gb|CAA29819.1|ARO:3002877|BcI	96.4	306	11	0	3	308	1	306	4.1e-168	583.9
FOC93_RS09565	gb|NP_816529.1|ARO:3003792|Enterococcus	42.1	209	120	1	1	209	1	208	4.9e-43	167.9
FOC93_RS09635.bla	gb|AAR20595.1|ARO:3000090|BLA1	57.4	296	124	1	14	309	16	309	3.9e-97	348.2
FOC93_RS09715	gb|AAA22081.1|ARO:3004451|Agrobacterium	43.4	205	93	3	19	215	18	207	3.0e-48	185.3
FOC93_RS10000	gb|AAK76136.1|ARO:3000025|patB	40.1	588	328	5	28	596	3	585	7.1e-124	438.0
FOC93_RS10005	gb|CDO61513.1|ARO:3003948|efrA	41.8	464	268	2	79	541	7	469	5.9e-99	355.1
FOC93_RS10135.catA	gb|APB03217.1|ARO:3003983|CatU	58.8	216	88	1	1	215	1	216	1.1e-77	283.1
FOC93_RS10740	gb|AFK58562.1|ARO:3003078|Enterococcus	48.3	207	106	1	3	209	2	207	1.7e-48	186.0
FOC93_RS10870.dfrA	gb|CBL80435.1|ARO:3002869|dfrK	66.5	161	54	0	1	161	1	161	1.1e-68	252.7
FOC93_RS10875.thyA	gb|NP_217280.1|ARO:3004153|Mycobacterium	60.9	184	71	1	135	318	81	263	3.2e-67	248.8
FOC93_RS11010.ileS	gb|CAA53189|ARO:3000521|mupA	51.1	1014	492	2	17	1029	12	1022	0.0e+00	1145.2
FOC93_RS11080	gb|APB03219.1|ARO:3003986|TaeA	51.6	645	296	3	1	631	1	643	8.1e-195	673.7
FOC93_RS11590	gb|ACL82959.1|ARO:3002961|vanYM	40.0	145	70	6	101	243	47	176	7.1e-22	97.8
FOC93_RS11730.fosB	gb|NP_831795.1|ARO:3000172|FosB	99.3	138	1	0	1	138	1	138	1.4e-80	292.0
FOC93_RS12065	gb|YP_008997281.1|ARO:3002626|ANT(6)-Ia	45.5	266	144	1	1	266	1	265	7.0e-69	254.2
FOC93_RS12080	gb|WP_011461303.1|ARO:3003728|vanRI	41.4	232	125	4	1	222	1	231	1.9e-45	176.0
FOC93_RS12475	gb|AAR84672.1|ARO:3002925|vanRF	49.8	229	114	1	1	229	1	228	1.0e-62	233.4
FOC93_RS12525	gb|ABV18113.1|ARO:3001329|mdtG	47.1	384	201	2	3	385	11	393	4.2e-104	371.7
FOC93_RS14010	gb|AFC91828.1|ARO:3003041|Streptococcus	40.5	600	327	14	35	615	11	599	2.5e-112	400.2
FOC93_RS14375.resD	gb|WP_000192137.1|ARO:3000838|arlR	41.9	227	120	2	5	231	2	216	4.8e-47	181.4
FOC93_RS14430.mprF	gb|CAX52582.1|ARO:3003324|Bacillus	48.7	853	432	5	6	857	5	852	5.2e-237	814.3
FOC93_RS14555	gb|NP_816529.1|ARO:3003792|Enterococcus	74.3	210	54	0	1	210	1	210	1.9e-87	315.5
FOC93_RS14560	gb|AFK58561.1|ARO:3003079|Enterococcus	42.4	342	188	4	14	346	13	354	3.5e-70	258.8
FOC93_RS14835.uppP	gb|AAC76093.1|ARO:3002986|bacA	61.0	267	95	4	1	259	4	269	4.9e-85	307.8
FOC93_RS15150.phbB	gb|NP_415611.1|ARO:3004049|antibiotic	44.5	247	132	3	2	247	1	243	9.9e-56	210.3
FOC93_RS15230	gb|ACL82957.1|ARO:3002928|vanRM	41.7	230	125	2	1	221	1	230	2.5e-50	192.2
FOC93_RS15595.fabI	gb|NP_415804.1|ARO:3004045|antibiotic	47.1	255	132	2	1	254	1	253	6.6e-63	234.2
FOC93_RS15725	gb|YP_500802.1|ARO:3003074|Staphylococcus	42.2	479	260	5	44	514	25	494	1.7e-105	376.7
FOC93_RS16075	gb|AAR84672.1|ARO:3002925|vanRF	43.7	231	128	2	1	231	1	229	5.3e-51	194.5
FOC93_RS16215	gb|ABU39978.1|ARO:3000160|blaI	48.8	127	64	1	1	127	1	126	1.4e-32	132.5
FOC93_RS16860	gb|KIX81495.1|ARO:3002813|lmrB	49.2	463	232	2	19	478	12	474	3.5e-137	481.9
FOC93_RS17370	gb|ANZ79241.1|ARO:3004036|tetB(60)	46.2	517	273	2	148	659	61	577	1.5e-130	460.3
FOC93_RS17375	gb|ANZ79240.1|ARO:3004035|tetA(60)	41.2	568	333	1	11	578	11	577	4.1e-132	465.3
FOC93_RS17450	gb|AAC36944.1|ARO:3003006|blt	73.8	393	103	0	1	393	1	393	7.0e-168	583.6
FOC93_RS17465	gb|CAB13166.1|ARO:3003063|ykkC	40.2	107	64	0	6	112	3	109	2.1e-16	78.6
FOC93_RS18415.glpT	gb|CDJ72593|ARO:3003889|Escherichia	61.5	434	165	2	6	439	4	435	7.6e-163	567.0
FOC93_RS18440	gb|WP_000192137.1|ARO:3000838|arlR	40.4	218	128	1	1	218	1	216	3.3e-42	165.2
FOC93_RS18755	gb|WP_000192137.1|ARO:3000838|arlR	40.4	218	128	1	1	218	1	216	2.3e-43	169.1
FOC93_RS18825	gb|WP_000192137.1|ARO:3000838|arlR	41.6	221	124	3	2	221	3	219	1.8e-48	186.0
FOC93_RS19875	gb|CAA77936.1|ARO:3004039|Escherichia	40.2	97	58	0	11	107	11	107	7.7e-13	66.6
FOC93_RS20160	gb|AAR84672.1|ARO:3002925|vanRF	50.0	232	115	1	1	232	1	231	1.4e-59	223.0
FOC93_RS20170	gb|AAA99504.1|ARO:3002987|bcrA	79.4	306	63	0	4	309	1	306	1.1e-141	496.1
FOC93_RS20175	gb|AAA99505.1|ARO:3002988|bcrB	55.1	205	92	0	41	245	4	208	4.0e-65	241.5
FOC93_RS20180.uppP	gb|AAC76093.1|ARO:3002986|bacA	57.0	263	105	4	1	256	4	265	7.3e-81	293.9
FOC93_RS20235	gb|ABA71727.1|ARO:3002926|vanRG	52.6	234	106	2	3	231	2	235	2.1e-68	252.3
FOC93_RS20445	gb|AAN62561.1|ARO:3003970|D-Ala-D-Ala	46.3	352	181	2	4	355	1	344	3.0e-93	335.5
FOC93_RS21010.rplF	gb|ADL24064.1|ARO:3003737|Staphylococcus	62.0	179	67	1	1	179	1	178	6.3e-60	223.8
FOC93_RS21090.rpsJ	gb|YP_208874.1|ARO:3003930|rpsJ	63.7	102	37	0	1	102	1	102	1.1e-32	132.5
FOC93_RS21095.tuf	gb|YP_006374661.1|ARO:3003438|Enterococcus	84.2	393	62	0	1	393	29	421	1.3e-195	675.6
FOC93_RS21100.fusA	gb|CAG39573|ARO:3003735|Staphylococcus	79.8	693	139	1	1	692	1	693	0.0e+00	1112.1
FOC93_RS21110.rpsL	gb|AAK44936.1|ARO:3003395|Mycobacterium	65.4	136	34	1	1	136	1	123	4.5e-45	174.1
FOC93_RS21120.rpoC	gb|YP_039997.1|ARO:3003291|Staphylococcus	76.6	1207	277	2	1	1202	1	1207	0.0e+00	1848.9
FOC93_RS21125.rpoB	gb|YP_039996.1|ARO:3003285|Staphylococcus	79.9	1182	231	2	1	1175	1	1182	0.0e+00	1895.6
FOC93_RS21350.folP	gb|WP_102607457.1|ARO:3004361|sul4	50.0	274	118	2	27	281	12	285	3.9e-72	265.0
FOC93_RS21725.gyrA	gb|YP_039483.1|ARO:3003296|Staphylococcus	66.7	819	269	3	7	821	6	824	0.0e+00	1115.1
FOC93_RS21730.gyrB	gb|YP_039482.1|ARO:3003301|Staphylococcus	70.7	631	182	2	11	639	14	643	2.8e-267	914.4
FOC93_RS21845	gb|WP_002356022|ARO:3003797|Enterococcus	41.9	637	351	9	23	647	18	647	1.0e-139	490.7
FOC93_RS21885.walR	gb|CCP46065.1|ARO:3000816|mtrA	47.8	232	113	2	2	232	4	228	1.0e-54	206.8
FOC93_RS21890.walK	gb|CAG39047|ARO:3003794|Staphylococcus	48.1	617	306	7	1	613	1	607	4.2e-164	571.6
FOC93_RS22150	gb|NP_816529.1|ARO:3003792|Enterococcus	49.5	212	102	2	3	214	2	208	4.7e-54	204.5
FOC93_RS22205	gb|AAA99504.1|ARO:3002987|bcrA	45.0	302	165	1	1	301	1	302	2.6e-66	245.7
FOC93_RS22525.murA	gb|CAG41169.1|ARO:3003776|Staphylococcus	51.9	418	198	3	1	415	1	418	5.6e-115	407.9
FOC93_RS22760.murA	gb|CAG41169.1|ARO:3003776|Staphylococcus	63.7	421	151	1	1	419	1	421	1.4e-153	536.2
FOC93_RS22935	gb|WP_011461303.1|ARO:3003728|vanRI	40.8	228	126	5	3	222	5	231	9.0e-40	157.1
FOC93_RS22955	gb|CAG39357|ARO:3003901|Staphylococcus	44.8	435	228	4	4	427	3	436	3.1e-108	385.6
FOC93_RS23365.abc-f	gb|AGN33258.1|ARO:3002829|vgaA	45.0	524	263	4	15	536	16	516	1.6e-119	423.3
FOC93_RS23700	gb|WP_000192137.1|ARO:3000838|arlR	44.3	221	118	1	1	221	1	216	2.2e-46	179.1
FOC93_RS24005	gb|AAB05622.1|ARO:3002921|vanRB	40.1	217	126	1	4	220	5	217	2.9e-46	178.7
FOC93_RS24375	gb|APB03224.1|ARO:3003994|cpaA	40.0	150	89	1	3	152	5	153	1.8e-26	112.5
FOC93_RS24855	gb|YP_499533.1|ARO:3003917|Staphylococcus	53.4	292	133	2	25	313	14	305	2.5e-83	302.4
FOC93_RS24890	gb|ACL82957.1|ARO:3002928|vanRM	77.2	232	53	0	1	232	1	232	1.4e-104	372.5
FOC93_RS24895	gb|ACL82958.1|ARO:3002939|vanSM	69.0	361	112	0	1	361	1	361	3.3e-148	518.1
FOC93_RS24900	gb|AAF36805.1|ARO:3002958|vanYF	58.1	291	113	3	1	283	1	290	1.7e-96	345.9
FOC93_RS25080	gb|WP_011461303.1|ARO:3003728|vanRI	42.0	231	129	3	1	226	1	231	7.8e-47	180.6
FOC93_RS25775	gb|AAR84672.1|ARO:3002925|vanRF	41.3	225	132	0	4	228	6	230	1.9e-48	186.0
FOC93_RS26295.phoP	gb|CCP46065.1|ARO:3000816|mtrA	45.5	235	118	3	1	235	4	228	3.2e-51	195.3
FOC93_RS26400	gb|KIX81495.1|ARO:3002813|lmrB	40.0	433	252	3	92	522	9	435	2.8e-96	346.3
FOC93_RS26555	gb|AAR84672.1|ARO:3002925|vanRF	47.1	223	117	1	5	226	6	228	4.3e-53	201.4
FOC93_RS26565	gb|AAA99504.1|ARO:3002987|bcrA	46.7	302	161	0	1	302	1	302	5.1e-78	284.6
FOC93_RS27885.murG	gb|NP_348848.1|ARO:3004561|Clostridium	55.3	349	156	0	3	351	5	353	2.4e-111	395.6
FOC93_RS28070	gb|CAB13167.1|ARO:3003064|ykkD	51.0	102	50	0	3	104	4	105	2.2e-25	108.2
FOC93_RS28075	gb|CAB13166.1|ARO:3003063|ykkC	53.8	104	48	0	1	104	1	104	8.7e-28	116.3
FOC93_RS28910.ptsP	gb|CDJ72759|ARO:3003899|Escherichia	51.3	565	272	2	5	567	2	565	4.5e-160	558.1
FOC93_RS29685.ileS2	gb|CAA52296.1|ARO:3003729|Staphylococcus	63.8	919	325	4	1	916	1	914	0.0e+00	1228.0
FOC93_RS29905.fabG	gb|NP_415611.1|ARO:3004049|antibiotic	54.9	244	106	2	3	246	4	243	1.2e-69	256.5
FOC93_RS30245.pgsA	gb|WP_001025093|ARO:3003323|Staphylococcus	49.7	189	94	1	1	188	1	189	1.7e-47	182.6
FOC93_RS30420	gb|NP_348848.1|ARO:3004561|Clostridium	49.7	350	171	3	5	351	6	353	8.5e-101	360.5
FOC93_RS30715	gb|ANZ79241.1|ARO:3004036|tetB(60)	43.8	587	300	9	9	578	4	577	2.2e-125	443.0
FOC93_RS00090	gb|AHH86051.1|ARO:3004063|EdeQ	44.3	140	76	1	6	145	5	142	1.9e-30	125.6
FOC93_RS00290	gb|AAF86641.1|ARO:3002922|vanRC	40.5	227	131	2	6	229	2	227	1.0e-41	163.7
FOC93_RS00310	gb|AAA99504.1|ARO:3002987|bcrA	47.2	303	153	3	3	300	1	301	7.4e-69	254.2
FOC93_RS00760	gb|CAB13166.1|ARO:3003063|ykkC	62.7	110	40	1	5	113	3	112	7.8e-32	129.8
FOC93_RS00765	gb|CAB13167.1|ARO:3003064|ykkD	53.9	102	47	0	3	104	4	105	6.7e-30	123.2
FOC93_RS01120	gb|WP_011461303.1|ARO:3003728|vanRI	45.3	234	123	3	1	231	1	232	8.6e-57	213.8
FOC93_RS01590.vanR	gb|AAA65953.1|ARO:3002919|vanRA	91.3	231	20	0	1	231	1	231	8.8e-123	433.0
FOC93_RS01595.vanS	gb|AAA65954.1|ARO:3002931|vanSA	81.0	378	72	0	4	381	4	381	9.6e-175	606.3
FOC93_RS01615	gb|AAF36806.1|ARO:3002963|vanZF	75.1	201	49	1	7	207	5	204	1.9e-87	315.5
FOC93_RS01695.bla	gb|AAR20595.1|ARO:3000090|BLA1	55.7	296	129	1	17	312	16	309	6.2e-95	340.9
FOC93_RS01725	gb|AAA65953.1|ARO:3002919|vanRA	49.3	229	115	1	1	228	1	229	1.0e-62	233.4
FOC93_RS01965	gb|ABU39978.1|ARO:3000160|blaI	51.2	121	58	1	3	123	4	123	5.9e-31	127.1
FOC93_RS02165	gb|CDO61516.1|ARO:3003949|efrB	44.9	354	192	2	211	563	11	362	7.3e-84	305.1
FOC93_RS02170	gb|CDO61513.1|ARO:3003948|efrA	42.7	478	264	5	72	548	1	469	6.5e-106	378.3
FOC93_RS02195	gb|KIX81495.1|ARO:3002813|lmrB	42.6	477	266	2	8	482	4	474	8.3e-118	417.5
FOC93_RS03360	gb|KIX81495.1|ARO:3002813|lmrB	43.8	480	262	2	3	480	1	474	2.6e-124	439.1
