# Supplementary material for: Evaluating the Safety of Bacillus cereus GW-01 Obtained from Sheep Rumen Chyme
Source: Microorganisms. 2024 Jul 18;12(7):1457. doi: 10.3390/microorganisms12071457 (PMC11278751; doi:10.3390/microorganisms12071457)
Supplement: Supplementary file 1 [file microorganisms-12-01457-s001.zip › Supplemental Document S3/CARD_database/B.cereus.FDAARGOS_918/B.cereus.FDAARGOS_918.card.list.filter.xls]

Gene_id	Subject_id	Identity	Align_length	Mismatch	Gap	Gene_start	Gene_end	Subject_start	Subject_end	E_value	Score
I6G75_RS00835.ileS	gb|CAA53189|ARO:3000521|mupA	51.5	1010	486	3	21	1029	16	1022	0.0e+00	1149.8
I6G75_RS00985	gb|WP_000192137.1|ARO:3000838|arlR	45.7	223	115	2	4	226	3	219	4.4e-50	191.4
I6G75_RS01110.thyA	gb|NP_217280.1|ARO:3004153|Mycobacterium	60.9	184	71	1	135	318	81	263	3.2e-67	248.8
I6G75_RS01115.dfrA	gb|BAE15963.1|ARO:3002868|dfrG	66.5	161	54	0	1	161	1	161	1.3e-67	249.2
I6G75_RS01245	gb|NP_816529.1|ARO:3003792|Enterococcus	50.7	207	99	2	3	207	2	207	2.6e-49	188.7
I6G75_RS01865.catA	gb|ATL63235.1|ARO:3004357|catV	60.2	216	85	1	1	215	1	216	1.7e-80	292.4
I6G75_RS02000	gb|CDO61513.1|ARO:3003948|efrA	42.2	464	266	2	79	541	7	469	1.5e-102	367.1
I6G75_RS02350	gb|AAA22081.1|ARO:3004451|Agrobacterium	43.4	205	93	3	19	215	18	207	3.0e-48	185.3
I6G75_RS02390.bla	gb|AAR20595.1|ARO:3000090|BLA1	93.9	309	19	0	4	312	1	309	3.9e-166	577.4
I6G75_RS02520	gb|NP_899166.1|ARO:3003111|lsaB	81.9	492	89	0	1	492	1	492	3.5e-238	817.4
I6G75_RS02655	gb|ABA71727.1|ARO:3002926|vanRG	48.9	235	116	2	1	231	1	235	6.0e-63	234.2
I6G75_RS02865.abc-f	gb|NP_388442.1|ARO:3004476|vmlR	65.7	542	184	1	1	542	1	540	2.9e-209	721.5
I6G75_RS03005	gb|ACX92987.1|ARO:3002845|vatH	65.4	208	71	1	3	210	8	214	4.0e-82	297.7
I6G75_RS03425	gb|AAA99503.1|ARO:3003250|bcrC	65.8	196	67	0	1	196	1	196	1.3e-77	282.7
I6G75_RS05215.ppsA	gb|APB03222.1|ARO:3003992|rphB	72.8	883	225	2	1	868	1	883	0.0e+00	1279.6
I6G75_RS05435.menA	gb|YP_499533.1|ARO:3003917|Staphylococcus	49.2	305	148	4	5	303	6	309	3.0e-78	285.4
I6G75_RS05590	gb|KIX81495.1|ARO:3002813|lmrB	42.4	483	262	5	3	480	2	473	5.1e-112	398.3
I6G75_RS05615	gb|WP_000192137.1|ARO:3000838|arlR	44.5	220	119	2	2	221	3	219	8.7e-51	193.7
I6G75_RS05880	gb|AAF36806.1|ARO:3002963|vanZF	75.6	201	48	1	7	207	5	204	2.9e-88	318.2
I6G75_RS05890	gb|AAA65954.1|ARO:3002931|vanSA	81.1	381	72	0	4	384	4	384	7.4e-175	606.7
I6G75_RS05895.vanR	gb|AAA65953.1|ARO:3002919|vanRA	91.3	231	20	0	1	231	1	231	1.1e-122	432.6
I6G75_RS06500	gb|ACX92987.1|ARO:3002845|vatH	40.8	103	44	3	98	183	67	169	3.5e-13	68.6
I6G75_RS06890	gb|AAA26793|ARO:3003748|oleC	53.0	219	101	1	6	222	1	219	1.2e-61	229.9
I6G75_RS06915.bla2	gb|AAA22562.1|ARO:3002878|BcII	92.2	255	20	0	3	257	2	256	1.5e-134	472.2
I6G75_RS07385	gb|AAF63432|ARO:3003744|vatF	50.3	145	66	3	35	174	66	209	4.2e-35	141.4
I6G75_RS07510.fabG	gb|NP_415611.1|ARO:3004049|antibiotic	43.3	240	132	2	6	244	5	241	5.6e-51	194.5
I6G75_RS07715.parC	gb|YP_040772.1|ARO:3003312|Staphylococcus	58.2	799	332	2	3	801	2	798	3.8e-274	937.6
I6G75_RS07720.parE	gb|BAA11086.1|ARO:3003314|Staphylococcus	71.0	651	186	2	5	652	4	654	1.0e-277	949.1
I6G75_RS08125	gb|ANZ79241.1|ARO:3004036|tetB(60)	43.1	587	304	9	9	578	4	577	1.0e-122	434.1
I6G75_RS08445	gb|NP_348848.1|ARO:3004561|Clostridium	48.3	354	178	3	4	354	5	356	3.9e-98	351.7
I6G75_RS08625.pgsA	gb|WP_001025093|ARO:3003323|Staphylococcus	50.3	189	93	1	1	188	1	189	1.3e-47	183.0
I6G75_RS08975.fabG	gb|NP_415611.1|ARO:3004049|antibiotic	56.1	244	103	2	3	246	4	243	5.4e-70	257.7
I6G75_RS09205.ileS2	gb|CAA52296.1|ARO:3003729|Staphylococcus	63.5	923	321	5	1	916	1	914	0.0e+00	1228.0
I6G75_RS09980.ptsP	gb|CDJ72759|ARO:3003899|Escherichia	51.2	565	273	2	5	567	2	565	1.3e-159	556.6
I6G75_RS10795	gb|CAB13166.1|ARO:3003063|ykkC	54.6	108	48	1	1	108	1	107	3.9e-28	117.5
I6G75_RS10800	gb|CAB13167.1|ARO:3003064|ykkD	51.0	102	50	0	3	104	4	105	2.2e-25	108.2
I6G75_RS10985.murG	gb|NP_348848.1|ARO:3004561|Clostridium	54.4	349	159	0	3	351	5	353	2.2e-109	389.0
I6G75_RS12325	gb|AAA99504.1|ARO:3002987|bcrA	46.0	302	163	0	1	302	1	302	4.4e-77	281.6
I6G75_RS12335	gb|AAR84672.1|ARO:3002925|vanRF	46.6	223	118	1	5	226	6	228	3.3e-53	201.8
I6G75_RS12505	gb|KIX81495.1|ARO:3002813|lmrB	40.0	433	252	3	92	522	9	435	1.4e-95	344.0
I6G75_RS12605.phoP	gb|CCP46065.1|ARO:3000816|mtrA	45.1	235	119	2	1	235	4	228	1.9e-51	196.1
I6G75_RS13030	gb|AAR84672.1|ARO:3002925|vanRF	41.8	225	131	0	4	228	6	230	2.9e-49	188.7
I6G75_RS13815	gb|WP_011461303.1|ARO:3003728|vanRI	41.6	231	130	3	1	226	1	231	5.1e-46	177.9
I6G75_RS13975	gb|AAF36805.1|ARO:3002958|vanYF	56.7	291	117	3	1	283	1	290	2.1e-94	339.0
I6G75_RS13980	gb|ACL82958.1|ARO:3002939|vanSM	68.1	361	115	0	1	361	1	361	4.3e-148	517.7
I6G75_RS13985	gb|ACL82957.1|ARO:3002928|vanRM	78.9	232	49	0	1	232	1	232	7.5e-106	376.7
I6G75_RS14020	gb|YP_499533.1|ARO:3003917|Staphylococcus	53.4	292	133	2	25	313	14	305	2.5e-83	302.4
I6G75_RS14920	gb|AAB05622.1|ARO:3002921|vanRB	40.1	217	126	1	4	220	5	217	2.9e-46	178.7
I6G75_RS15180	gb|WP_000192137.1|ARO:3000838|arlR	44.3	221	118	1	1	221	1	216	1.3e-46	179.9
I6G75_RS15955	gb|CAG39357|ARO:3003901|Staphylococcus	44.1	435	231	4	4	427	3	436	2.6e-107	382.5
I6G75_RS15975	gb|WP_011461303.1|ARO:3003728|vanRI	41.2	228	125	5	3	222	5	231	1.2e-39	156.8
I6G75_RS16125.murA	gb|CAG41169.1|ARO:3003776|Staphylococcus	64.1	421	149	1	1	419	1	421	2.1e-154	538.9
I6G75_RS16375.murA	gb|CAG41169.1|ARO:3003776|Staphylococcus	51.7	418	199	3	1	415	1	418	1.6e-114	406.4
I6G75_RS16700	gb|AAA99504.1|ARO:3002987|bcrA	44.7	302	166	1	1	301	1	302	4.1e-67	248.4
I6G75_RS16750	gb|NP_816529.1|ARO:3003792|Enterococcus	50.0	212	101	2	3	214	2	208	1.2e-54	206.5
I6G75_RS17005.walK	gb|CAG39047|ARO:3003794|Staphylococcus	47.8	617	308	7	1	613	1	607	2.1e-163	569.3
I6G75_RS17010.walR	gb|CCP46065.1|ARO:3000816|mtrA	47.8	232	113	2	2	232	4	228	1.4e-54	206.5
I6G75_RS17050	gb|WP_002356022|ARO:3003797|Enterococcus	41.1	650	366	8	6	647	7	647	7.2e-138	484.6
I6G75_RS17165.gyrB	gb|YP_039482.1|ARO:3003301|Staphylococcus	70.1	633	186	2	9	639	12	643	6.8e-266	909.8
I6G75_RS17170.gyrA	gb|YP_039483.1|ARO:3003296|Staphylococcus	66.8	819	268	3	7	821	6	824	0.0e+00	1117.1
I6G75_RS17545.folP	gb|WP_102607457.1|ARO:3004361|sul4	50.0	274	118	2	27	281	12	285	5.1e-72	264.6
I6G75_RS17770.rpoB	gb|YP_039996.1|ARO:3003285|Staphylococcus	80.1	1182	228	2	1	1175	1	1182	0.0e+00	1900.2
I6G75_RS17775.rpoC	gb|YP_039997.1|ARO:3003291|Staphylococcus	76.6	1207	278	2	1	1202	1	1207	0.0e+00	1845.1
I6G75_RS17785.rpsL	gb|AAK44936.1|ARO:3003395|Mycobacterium	66.2	136	33	1	1	136	1	123	2.0e-45	175.3
I6G75_RS17795.fusA	gb|CAG39573|ARO:3003735|Staphylococcus	79.7	693	140	1	1	692	1	693	0.0e+00	1110.9
I6G75_RS17800.tuf	gb|YP_006374661.1|ARO:3003438|Enterococcus	84.2	393	62	0	1	393	29	421	1.3e-195	675.6
I6G75_RS17805.rpsJ	gb|YP_208874.1|ARO:3003930|rpsJ	63.7	102	37	0	1	102	1	102	1.1e-32	132.5
I6G75_RS17885.rplF	gb|ADL24064.1|ARO:3003737|Staphylococcus	62.0	179	67	1	1	179	1	178	6.3e-60	223.8
I6G75_RS18510	gb|AAN62561.1|ARO:3003970|D-Ala-D-Ala	46.9	352	179	2	4	355	1	344	1.8e-93	336.3
I6G75_RS18725	gb|ABA71727.1|ARO:3002926|vanRG	53.4	234	104	2	3	231	2	235	4.3e-69	254.6
I6G75_RS18810.uppP	gb|AAC76093.1|ARO:3002986|bacA	56.3	270	109	5	1	262	4	272	4.7e-80	291.2
I6G75_RS18815	gb|AAA99505.1|ARO:3002988|bcrB	54.6	205	93	0	41	245	4	208	6.8e-65	240.7
I6G75_RS18820	gb|AAA99504.1|ARO:3002987|bcrA	77.5	306	69	0	4	309	1	306	6.9e-139	486.9
I6G75_RS18830	gb|AAR84672.1|ARO:3002925|vanRF	50.4	232	114	1	1	232	1	231	3.2e-59	221.9
I6G75_RS19070	gb|CAA77936.1|ARO:3004039|Escherichia	40.2	97	58	0	11	107	11	107	1.0e-12	66.2
I6G75_RS20045	gb|WP_000192137.1|ARO:3000838|arlR	41.6	221	124	3	2	221	3	219	3.6e-49	188.3
I6G75_RS20115	gb|WP_000192137.1|ARO:3000838|arlR	40.4	218	128	1	1	218	1	216	2.3e-43	169.1
I6G75_RS20370	gb|AFK58562.1|ARO:3003078|Enterococcus	41.9	210	121	1	1	210	1	209	3.7e-43	168.3
I6G75_RS20510.glpT	gb|CDJ72593|ARO:3003889|Escherichia	61.9	433	163	2	7	439	5	435	2.6e-163	568.5
I6G75_RS21440	gb|CAB13166.1|ARO:3003063|ykkC	41.1	107	63	0	6	112	3	109	3.5e-16	77.8
I6G75_RS21445	gb|CAB13167.1|ARO:3003064|ykkD	42.2	102	59	0	3	104	4	105	5.9e-18	83.6
I6G75_RS21455	gb|AAC36944.1|ARO:3003006|blt	74.0	393	102	0	1	393	1	393	3.1e-168	584.7
I6G75_RS21510	gb|ANZ79240.1|ARO:3004035|tetA(60)	41.4	568	332	1	11	578	11	577	2.8e-133	469.2
I6G75_RS21515	gb|ANZ79241.1|ARO:3004036|tetB(60)	46.4	517	272	2	148	659	61	577	1.3e-131	463.8
I6G75_RS21900	gb|KIX81495.1|ARO:3002813|lmrB	49.5	463	231	2	19	478	12	474	1.4e-138	486.5
I6G75_RS21980	gb|AAF36806.1|ARO:3002963|vanZF	73.1	197	53	0	7	203	5	201	2.1e-83	302.0
I6G75_RS22345	gb|KIX81495.1|ARO:3002813|lmrB	53.0	472	219	1	8	476	1	472	1.6e-155	542.7
I6G75_RS22580	gb|ABU39978.1|ARO:3000160|blaI	48.8	127	64	1	1	127	1	126	1.4e-32	132.5
I6G75_RS22760	gb|AAR84672.1|ARO:3002925|vanRF	45.0	231	125	2	1	231	1	229	6.3e-52	197.6
I6G75_RS23115	gb|YP_500802.1|ARO:3003074|Staphylococcus	42.4	479	259	5	44	514	25	494	4.4e-106	378.6
I6G75_RS23245.fabI	gb|NP_415804.1|ARO:3004045|antibiotic	47.1	255	132	2	1	254	1	253	6.6e-63	234.2
I6G75_RS23650	gb|ACL82957.1|ARO:3002928|vanRM	41.3	230	126	2	1	221	1	230	1.3e-49	189.9
I6G75_RS23730.phbB	gb|NP_415611.1|ARO:3004049|antibiotic	44.5	247	132	3	2	247	1	243	9.9e-56	210.3
I6G75_RS24060.uppP	gb|AAC76093.1|ARO:3002986|bacA	61.8	267	93	5	1	259	4	269	1.3e-85	309.7
I6G75_RS24340	gb|AFK58561.1|ARO:3003079|Enterococcus	42.4	342	188	4	14	346	13	354	4.5e-70	258.5
I6G75_RS24345	gb|NP_816529.1|ARO:3003792|Enterococcus	74.3	210	54	0	1	210	1	210	2.4e-87	315.1
I6G75_RS24475.mprF	gb|CAX52582.1|ARO:3003324|Bacillus	48.4	855	433	5	6	859	5	852	7.6e-236	810.4
I6G75_RS24530.resD	gb|WP_000192137.1|ARO:3000838|arlR	41.9	227	120	2	5	231	2	216	3.6e-47	181.8
I6G75_RS24980.mphL	gb|WP_001094257.1|ARO:3003072|mphL	93.6	298	19	0	1	298	1	298	1.4e-165	575.5
I6G75_RS26130	gb|ABV18113.1|ARO:3001329|mdtG	47.1	384	201	2	3	385	11	393	1.9e-104	372.9
I6G75_RS26510	gb|AAR84672.1|ARO:3002925|vanRF	51.1	229	111	1	1	229	1	228	1.3e-62	233.0
I6G75_RS26880	gb|WP_011461303.1|ARO:3003728|vanRI	41.9	229	122	4	13	231	4	231	6.7e-46	177.6
I6G75_RS26900	gb|YP_008997281.1|ARO:3002626|ANT(6)-Ia	46.6	266	141	1	1	266	1	265	1.3e-70	260.0
I6G75_RS27345.fosB	gb|NP_831795.1|ARO:3000172|FosB	89.9	138	14	0	1	138	1	138	7.7e-74	269.6
I6G75_RS27485	gb|AAA65958.1|ARO:3002955|vanYA	40.0	145	70	5	101	243	108	237	3.8e-23	102.1
I6G75_RS28030	gb|APB03219.1|ARO:3003986|TaeA	52.2	645	292	3	1	631	1	643	6.6e-197	680.6
I6G75_RS00035	gb|BAA85265|ARO:3003788|Bacillus	49.2	392	185	7	1	390	1	380	2.5e-104	372.5
