# Supplementary material for: Evaluating the Safety of Bacillus cereus GW-01 Obtained from Sheep Rumen Chyme
Source: Microorganisms. 2024 Jul 18;12(7):1457. doi: 10.3390/microorganisms12071457 (PMC11278751; doi:10.3390/microorganisms12071457)
Supplement: Supplementary file 1 [file microorganisms-12-01457-s001.zip › Supplemental Document S3/CARD_database/B.cereus.FDAARGOS_918/B.cereus.FDAARGOS_918.card.list.type.stat.xls]

Sample	antibiotic molecule	antibiotic target	determinant of antibiotic resistance	mechanism of antibiotic resistance	All Card Gene 
B.cereus.FDAARGOS_918	107	21	107	107	107
