# Supplementary material for: Evaluating the Safety of Bacillus cereus GW-01 Obtained from Sheep Rumen Chyme
Source: Microorganisms. 2024 Jul 18;12(7):1457. doi: 10.3390/microorganisms12071457 (PMC11278751; doi:10.3390/microorganisms12071457)
Supplement: Supplementary file 1 [file microorganisms-12-01457-s001.zip › Supplemental Document S3/CARD_database/B.cereus.FM1/B.cereus.FM1.card.list.filter.xls]

Gene_id	Subject_id	Identity	Align_length	Mismatch	Gap	Gene_start	Gene_end	Subject_start	Subject_end	E_value	Score
BG03_RS02055	gb|WP_000192137.1|ARO:3000838|arlR	43.9	221	119	1	1	221	1	216	4.2e-45	174.9
BG03_RS02350	gb|AAB05622.1|ARO:3002921|vanRB	40.1	217	126	1	4	220	5	217	4.9e-46	177.9
BG03_RS02760	gb|APB03224.1|ARO:3003994|cpaA	41.3	155	89	2	3	157	5	157	1.3e-27	116.3
BG03_RS03255	gb|YP_499533.1|ARO:3003917|Staphylococcus	53.1	292	134	2	25	313	14	305	3.2e-83	302.0
BG03_RS03290	gb|ACL82957.1|ARO:3002928|vanRM	78.4	232	50	0	1	232	1	232	9.8e-106	376.3
BG03_RS03295	gb|ACL82958.1|ARO:3002939|vanSM	64.9	365	128	0	1	365	1	365	9.3e-143	500.0
BG03_RS03300	gb|AAF36805.1|ARO:3002958|vanYF	56.7	291	117	3	1	283	1	290	2.8e-94	338.6
BG03_RS03480	gb|WP_011461303.1|ARO:3003728|vanRI	41.6	231	130	3	1	226	1	231	3.0e-46	178.7
BG03_RS04720.phoP	gb|CCP46065.1|ARO:3000816|mtrA	45.1	235	119	2	1	235	4	228	1.9e-51	196.1
BG03_RS04995	gb|AAR84672.1|ARO:3002925|vanRF	46.2	223	119	1	5	226	6	228	9.6e-53	200.3
BG03_RS05005	gb|AAA99504.1|ARO:3002987|bcrA	46.7	302	161	0	1	302	1	302	6.7e-78	284.3
BG03_RS06370.murG	gb|NP_348848.1|ARO:3004561|Clostridium	55.0	349	157	0	3	351	5	353	9.0e-111	393.7
BG03_RS06625	gb|CAB13167.1|ARO:3003064|ykkD	51.0	102	50	0	3	104	4	105	1.7e-25	108.6
BG03_RS06630	gb|CAB13166.1|ARO:3003063|ykkC	55.8	104	46	0	1	104	1	104	6.0e-29	120.2
BG03_RS07510.ptsP	gb|CDJ72759|ARO:3003899|Escherichia	51.3	565	272	2	5	567	2	565	2.6e-160	558.9
BG03_RS08310.ileS2	gb|CAA52296.1|ARO:3003729|Staphylococcus	63.8	920	323	5	1	916	1	914	0.0e+00	1225.3
BG03_RS08535.fabG	gb|NP_415611.1|ARO:3004049|antibiotic	56.1	244	103	2	3	246	4	243	5.4e-70	257.7
BG03_RS08920.pgsA	gb|WP_001025093|ARO:3003323|Staphylococcus	49.7	189	94	1	1	188	1	189	1.7e-47	182.6
BG03_RS08995	gb|AAA99504.1|ARO:3002987|bcrA	49.0	208	101	3	5	207	4	211	5.3e-51	194.5
BG03_RS09135	gb|NP_348848.1|ARO:3004561|Clostridium	48.0	354	179	3	4	354	5	356	8.0e-99	354.0
BG03_RS09470	gb|ANZ79241.1|ARO:3004036|tetB(60)	43.3	587	303	9	9	578	4	577	2.6e-123	436.0
BG03_RS09900.parE	gb|BAA11086.1|ARO:3003314|Staphylococcus	71.1	651	185	2	5	652	4	654	6.1e-278	949.9
BG03_RS09905.parC	gb|YP_040772.1|ARO:3003312|Staphylococcus	58.1	799	333	2	3	801	2	798	4.2e-273	934.1
BG03_RS10130.fabG	gb|NP_415611.1|ARO:3004049|antibiotic	43.3	240	132	2	6	244	5	241	2.5e-51	195.7
BG03_RS10190	gb|NP_848167.1|ARO:3002675|catB2	45.7	151	78	2	31	177	52	202	1.9e-35	142.5
BG03_RS10710.bla2	gb|AAA22562.1|ARO:3002878|BcII	92.5	255	19	0	3	257	2	256	5.5e-134	470.3
BG03_RS10735	gb|AAA26793|ARO:3003748|oleC	51.6	219	104	1	6	222	1	219	8.0e-61	227.3
BG03_RS11120	gb|ACX92987.1|ARO:3002845|vatH	41.7	103	43	3	98	183	67	169	4.6e-13	68.2
BG03_RS11400	gb|AAZ42322.1|ARO:3003836|qacH	40.2	102	61	0	3	104	4	105	5.6e-20	90.5
BG03_RS11710	gb|WP_000192137.1|ARO:3000838|arlR	43.2	220	122	2	2	221	3	219	3.7e-49	188.3
BG03_RS11740	gb|KIX81495.1|ARO:3002813|lmrB	42.4	483	262	5	3	480	2	473	1.3e-112	400.2
BG03_RS11950.menA	gb|YP_499533.1|ARO:3003917|Staphylococcus	48.5	305	150	4	5	303	6	309	3.0e-78	285.4
BG03_RS12285.ppsA	gb|APB03222.1|ARO:3003992|rphB	72.1	883	231	2	1	868	1	883	0.0e+00	1274.6
BG03_RS12585	gb|AAA20117.1|ARO:3000195|tetB(P)	44.9	652	343	6	4	646	5	649	3.2e-162	565.5
BG03_RS12925	gb|APB03223.1|ARO:3003989|AAC(6')-34	48.9	180	87	2	1	177	16	193	6.0e-50	190.7
BG03_RS14120	gb|AAA99503.1|ARO:3003250|bcrC	64.3	196	70	0	1	196	1	196	4.1e-76	277.7
BG03_RS14470	gb|WP_000192137.1|ARO:3000838|arlR	51.8	224	103	1	1	224	1	219	3.1e-64	238.4
BG03_RS14550	gb|ACX92987.1|ARO:3002845|vatH	64.9	208	72	1	3	210	8	214	3.4e-81	294.7
BG03_RS14710.abc-f	gb|NP_388442.1|ARO:3004476|vmlR	66.6	542	179	1	1	542	1	540	1.4e-211	729.2
BG03_RS14910	gb|ABA71727.1|ARO:3002926|vanRG	48.9	235	116	2	1	231	1	235	7.8e-63	233.8
BG03_RS15025.bla	gb|AAR20595.1|ARO:3000090|BLA1	88.0	309	37	0	4	312	1	309	1.6e-156	545.4
BG03_RS15135	gb|AAA22081.1|ARO:3004451|Agrobacterium	43.9	205	92	3	19	215	18	207	8.0e-49	187.2
BG03_RS15415	gb|CDO61513.1|ARO:3003948|efrA	41.6	464	269	2	79	541	7	469	2.4e-100	359.8
BG03_RS15935.catA	gb|APB03217.1|ARO:3003983|CatU	60.2	216	85	1	1	215	1	216	2.5e-79	288.5
BG03_RS16605	gb|AFK58562.1|ARO:3003078|Enterococcus	47.8	207	107	1	3	209	2	207	7.7e-49	187.2
BG03_RS16730.dfrA	gb|BAE15963.1|ARO:3002868|dfrG	66.5	161	54	0	1	161	1	161	1.5e-68	252.3
BG03_RS16735.thyA	gb|NP_217280.1|ARO:3004153|Mycobacterium	59.2	184	74	1	135	318	81	263	1.8e-65	243.0
BG03_RS16860.ileS	gb|CAA53189|ARO:3000521|mupA	50.9	1017	495	3	14	1029	9	1022	0.0e+00	1144.8
BG03_RS16915	gb|APB03219.1|ARO:3003986|TaeA	51.9	645	294	3	1	631	1	643	7.3e-196	677.2
BG03_RS17345	gb|ACL82959.1|ARO:3002961|vanYM	41.4	145	68	6	101	243	47	176	1.1e-22	100.5
BG03_RS17480.fosB	gb|NP_831795.1|ARO:3000172|FosB	90.6	138	13	0	1	138	1	138	2.6e-74	271.2
BG03_RS17820	gb|YP_008997281.1|ARO:3002626|ANT(6)-Ia	42.9	266	151	1	1	266	1	265	3.3e-66	245.4
BG03_RS17835	gb|AAA99504.1|ARO:3002987|bcrA	47.2	303	153	3	3	300	1	301	9.7e-69	253.8
BG03_RS17855	gb|AAF86641.1|ARO:3002922|vanRC	41.6	226	128	3	7	229	3	227	1.3e-41	163.3
BG03_RS17870	gb|WP_011461303.1|ARO:3003728|vanRI	40.8	228	126	3	13	231	4	231	2.0e-45	176.0
BG03_RS18335	gb|AAR84672.1|ARO:3002925|vanRF	51.5	229	110	1	1	229	1	228	1.6e-63	236.1
BG03_RS18390	gb|ABV18113.1|ARO:3001329|mdtG	47.1	384	201	2	3	385	11	393	3.2e-104	372.1
BG03_RS20065.resD	gb|WP_000192137.1|ARO:3000838|arlR	41.9	227	120	2	5	231	2	216	3.6e-47	181.8
BG03_RS20120.mprF	gb|CAX52582.1|ARO:3003324|Bacillus	48.4	855	433	5	6	859	5	852	5.8e-236	810.8
BG03_RS20255	gb|NP_816529.1|ARO:3003792|Enterococcus	74.3	210	54	0	1	210	1	210	2.4e-87	315.1
BG03_RS20260	gb|AFK58561.1|ARO:3003079|Enterococcus	42.7	342	187	4	14	346	13	354	9.1e-71	260.8
BG03_RS20540.uppP	gb|AAC76093.1|ARO:3002986|bacA	61.4	267	94	5	1	259	4	269	2.8e-85	308.5
BG03_RS20880.phbB	gb|NP_415611.1|ARO:3004049|antibiotic	44.5	247	132	3	2	247	1	243	9.9e-56	210.3
BG03_RS20960	gb|ACL82957.1|ARO:3002928|vanRM	41.3	230	126	2	1	221	1	230	9.6e-50	190.3
BG03_RS21330.fabI	gb|NP_415804.1|ARO:3004045|antibiotic	47.1	255	132	2	1	254	1	253	6.6e-63	234.2
BG03_RS21460	gb|YP_500802.1|ARO:3003074|Staphylococcus	42.4	479	259	5	44	514	25	494	4.4e-106	378.6
BG03_RS21885	gb|AAR84672.1|ARO:3002925|vanRF	44.6	231	126	2	1	231	1	229	1.8e-51	196.1
BG03_RS22485	gb|AAF36806.1|ARO:3002963|vanZF	70.8	202	54	1	7	208	5	201	1.0e-80	293.1
BG03_RS22555	gb|KIX81495.1|ARO:3002813|lmrB	49.7	463	230	2	19	478	12	474	5.4e-138	484.6
BG03_RS23070	gb|ANZ79241.1|ARO:3004036|tetB(60)	46.0	517	274	2	148	659	61	577	2.5e-130	459.5
BG03_RS23075	gb|ANZ79240.1|ARO:3004035|tetA(60)	41.4	568	332	1	11	578	11	577	4.8e-133	468.4
BG03_RS23180	gb|AAR84673.1|ARO:3002936|vanSF	63.3	365	130	2	1	361	1	365	2.6e-129	455.3
BG03_RS23185	gb|ACL82957.1|ARO:3002928|vanRM	73.0	233	62	1	1	233	1	232	7.6e-98	350.1
BG03_RS23195	gb|AAC36944.1|ARO:3003006|blt	73.3	393	105	0	1	393	1	393	3.8e-166	577.8
BG03_RS23205	gb|CAB13167.1|ARO:3003064|ykkD	41.2	102	60	0	3	104	4	105	1.3e-17	82.4
BG03_RS23210	gb|CAB13166.1|ARO:3003063|ykkC	41.1	107	63	0	6	112	3	109	1.2e-16	79.3
BG03_RS24185.glpT	gb|CDJ72593|ARO:3003889|Escherichia	61.9	433	163	2	7	439	5	435	9.9e-163	566.6
BG03_RS24235	gb|WP_000192137.1|ARO:3000838|arlR	40.4	218	128	1	1	218	1	216	5.1e-43	167.9
BG03_RS24320	gb|NP_816529.1|ARO:3003792|Enterococcus	41.1	209	122	1	1	209	1	208	2.0e-41	162.5
BG03_RS24570	gb|WP_000192137.1|ARO:3000838|arlR	40.4	218	128	1	1	218	1	216	2.3e-43	169.1
BG03_RS24640	gb|WP_000192137.1|ARO:3000838|arlR	41.2	221	125	3	2	221	3	219	4.0e-48	184.9
BG03_RS25710	gb|CAA77936.1|ARO:3004039|Escherichia	40.2	97	58	0	11	107	11	107	7.7e-13	66.6
BG03_RS26060	gb|ABA71727.1|ARO:3002926|vanRG	52.6	234	106	2	3	231	2	235	8.2e-68	250.4
BG03_RS26265	gb|AAN62561.1|ARO:3003970|D-Ala-D-Ala	47.2	352	178	2	4	355	1	344	2.7e-94	339.0
BG03_RS26380	gb|NP_816529.1|ARO:3003792|Enterococcus	40.7	214	121	1	1	214	1	208	2.0e-44	172.6
BG03_RS26885.rplF	gb|ADL24064.1|ARO:3003737|Staphylococcus	62.0	179	67	1	1	179	1	178	6.3e-60	223.8
BG03_RS26965.rpsJ	gb|YP_208874.1|ARO:3003930|rpsJ	63.7	102	37	0	1	102	1	102	1.1e-32	132.5
BG03_RS26970.tuf	gb|YP_006374661.1|ARO:3003438|Enterococcus	84.2	393	62	0	1	393	29	421	1.3e-195	675.6
BG03_RS26975.fusA	gb|CAG39573|ARO:3003735|Staphylococcus	79.8	693	139	1	1	692	1	693	0.0e+00	1112.1
BG03_RS26985.rpsL	gb|AAK44936.1|ARO:3003395|Mycobacterium	66.2	136	33	1	1	136	1	123	2.0e-45	175.3
BG03_RS26995.rpoC	gb|YP_039997.1|ARO:3003291|Staphylococcus	76.6	1207	278	2	1	1202	1	1207	0.0e+00	1845.1
BG03_RS27000.rpoB	gb|YP_039996.1|ARO:3003285|Staphylococcus	79.9	1182	230	2	1	1175	1	1182	0.0e+00	1897.5
BG03_RS27225.folP	gb|WP_102607457.1|ARO:3004361|sul4	50.7	274	116	2	27	281	12	285	2.3e-72	265.8
BG03_RS27580.gyrA	gb|YP_039483.1|ARO:3003296|Staphylococcus	66.8	819	268	3	7	821	6	824	0.0e+00	1117.1
BG03_RS27585.gyrB	gb|YP_039482.1|ARO:3003301|Staphylococcus	70.3	633	185	2	9	639	12	643	1.4e-266	912.1
BG03_RS27700	gb|WP_002356022|ARO:3003797|Enterococcus	40.9	650	367	8	6	647	7	647	4.2e-138	485.3
BG03_RS27740.walR	gb|CCP46065.1|ARO:3000816|mtrA	47.8	232	113	2	2	232	4	228	1.4e-54	206.5
BG03_RS27745.walK	gb|CAG39047|ARO:3003794|Staphylococcus	47.8	617	308	7	1	613	1	607	4.2e-164	571.6
BG03_RS28005	gb|NP_816529.1|ARO:3003792|Enterococcus	49.5	212	102	2	3	214	2	208	1.1e-53	203.4
BG03_RS28060	gb|AAA99504.1|ARO:3002987|bcrA	45.0	302	165	1	1	301	1	302	7.6e-66	244.2
BG03_RS28385.murA	gb|CAG41169.1|ARO:3003776|Staphylococcus	51.9	418	198	3	1	415	1	418	7.3e-115	407.5
BG03_RS28625.murA	gb|CAG41169.1|ARO:3003776|Staphylococcus	64.1	421	149	1	1	419	1	421	2.1e-154	538.9
BG03_RS28740	gb|WP_011461303.1|ARO:3003728|vanRI	40.8	228	126	5	3	222	5	231	1.2e-39	156.8
BG03_RS28760	gb|CAG39357|ARO:3003901|Staphylococcus	43.9	435	232	4	4	427	3	436	3.4e-107	382.1
BG03_RS00535	gb|ACL82957.1|ARO:3002928|vanRM	42.7	225	129	0	5	229	6	230	3.5e-50	191.8
BG03_RS00750	gb|ABU39978.1|ARO:3000160|blaI	52.5	120	56	1	7	126	8	126	1.4e-32	132.5
