# Supplementary material for: Evaluating the Safety of Bacillus cereus GW-01 Obtained from Sheep Rumen Chyme
Source: Microorganisms. 2024 Jul 18;12(7):1457. doi: 10.3390/microorganisms12071457 (PMC11278751; doi:10.3390/microorganisms12071457)
Supplement: Supplementary file 1 [file microorganisms-12-01457-s001.zip › Supplemental Document S3/CARD_database/B.cereus.FORC021/B.cereus.FORC021.card.list.filter.xls]

Gene_id	Subject_id	Identity	Align_length	Mismatch	Gap	Gene_start	Gene_end	Subject_start	Subject_end	E_value	Score
FORC21_RS00025.gyrB	gb|YP_039482.1|ARO:3003301|Staphylococcus	70.7	631	182	2	11	639	14	643	2.8e-267	914.4
FORC21_RS00030.gyrA	gb|YP_039483.1|ARO:3003296|Staphylococcus	66.7	819	269	3	7	821	6	824	0.0e+00	1115.1
FORC21_RS00415.folP	gb|WP_102607457.1|ARO:3004361|sul4	49.6	274	119	2	27	281	12	285	6.7e-72	264.2
FORC21_RS00640.rpoB	gb|YP_039996.1|ARO:3003285|Staphylococcus	79.9	1182	231	2	1	1175	1	1182	0.0e+00	1894.8
FORC21_RS00645.rpoC	gb|YP_039997.1|ARO:3003291|Staphylococcus	76.6	1207	277	2	1	1202	1	1207	0.0e+00	1848.9
FORC21_RS00655.rpsL	gb|AAK44936.1|ARO:3003395|Mycobacterium	65.4	136	34	1	1	136	1	123	4.5e-45	174.1
FORC21_RS00665.fusA	gb|CAG39573|ARO:3003735|Staphylococcus	79.8	693	139	1	1	692	1	693	0.0e+00	1112.1
FORC21_RS00670.tuf	gb|YP_006374661.1|ARO:3003438|Enterococcus	84.2	393	62	0	1	393	29	421	1.3e-195	675.6
FORC21_RS00680.rpsJ	gb|YP_208874.1|ARO:3003930|rpsJ	63.7	102	37	0	1	102	1	102	1.1e-32	132.5
FORC21_RS00760.rplF	gb|ADL24064.1|ARO:3003737|Staphylococcus	62.0	179	67	1	1	179	1	178	6.3e-60	223.8
FORC21_RS01370	gb|AAN62561.1|ARO:3003970|D-Ala-D-Ala	46.3	352	181	2	4	355	1	344	3.0e-93	335.5
FORC21_RS01580	gb|ABA71727.1|ARO:3002926|vanRG	53.0	234	105	2	3	231	2	235	2.1e-68	252.3
FORC21_RS01645.uppP	gb|AAC76093.1|ARO:3002986|bacA	57.4	263	104	4	1	256	4	265	5.6e-81	294.3
FORC21_RS01650	gb|AAA99505.1|ARO:3002988|bcrB	54.6	205	93	0	41	245	4	208	1.2e-64	240.0
FORC21_RS01655	gb|AAA99504.1|ARO:3002987|bcrA	78.4	306	66	0	4	309	1	306	3.6e-140	491.1
FORC21_RS01665	gb|AAR84672.1|ARO:3002925|vanRF	50.0	232	115	1	1	232	1	231	1.9e-59	222.6
FORC21_RS01960	gb|CAA77936.1|ARO:3004039|Escherichia	40.2	97	58	0	11	107	11	107	7.7e-13	66.6
FORC21_RS03055	gb|WP_000192137.1|ARO:3000838|arlR	40.7	221	126	3	2	221	3	219	1.5e-47	183.0
FORC21_RS03125	gb|WP_000192137.1|ARO:3000838|arlR	40.8	218	127	1	1	218	1	216	1.0e-43	170.2
FORC21_RS03480.glpT	gb|CDJ72593|ARO:3003889|Escherichia	61.5	434	165	2	6	439	4	435	7.6e-163	567.0
FORC21_RS04485	gb|CAB13166.1|ARO:3003063|ykkC	40.2	107	64	0	6	112	3	109	4.6e-16	77.4
FORC21_RS04500	gb|AAC36944.1|ARO:3003006|blt	73.8	393	103	0	1	393	1	393	1.2e-167	582.8
FORC21_RS04585	gb|ANZ79240.1|ARO:3004035|tetA(60)	41.2	568	333	1	11	578	11	577	1.1e-132	467.2
FORC21_RS04590	gb|ANZ79241.1|ARO:3004036|tetB(60)	46.0	517	274	2	148	659	61	577	9.6e-130	457.6
FORC21_RS05165	gb|KIX81495.1|ARO:3002813|lmrB	49.9	463	229	2	19	478	12	474	3.2e-138	485.3
FORC21_RS05270	gb|AAF36806.1|ARO:3002963|vanZF	72.6	197	54	0	7	203	5	201	4.0e-82	297.7
FORC21_RS05820	gb|ABU39978.1|ARO:3000160|blaI	48.8	127	64	1	1	127	1	126	2.4e-32	131.7
FORC21_RS06090	gb|AAR84672.1|ARO:3002925|vanRF	43.7	231	128	2	1	231	1	229	5.3e-51	194.5
FORC21_RS06515	gb|YP_500802.1|ARO:3003074|Staphylococcus	42.4	479	259	5	44	514	25	494	1.7e-105	376.7
FORC21_RS06645.fabI	gb|NP_415804.1|ARO:3004045|antibiotic	47.1	255	132	2	1	254	1	253	6.6e-63	234.2
FORC21_RS07045	gb|ACL82957.1|ARO:3002928|vanRM	41.7	230	125	2	1	221	1	230	7.3e-50	190.7
FORC21_RS07125.phbB	gb|NP_415611.1|ARO:3004049|antibiotic	44.5	247	132	3	2	247	1	243	7.6e-56	210.7
FORC21_RS07475.uppP	gb|AAC76093.1|ARO:3002986|bacA	61.0	267	95	5	1	259	4	269	1.8e-84	305.8
FORC21_RS07755	gb|AFK58561.1|ARO:3003079|Enterococcus	42.7	342	187	4	14	346	13	354	1.5e-70	260.0
FORC21_RS07760	gb|NP_816529.1|ARO:3003792|Enterococcus	74.3	210	54	0	1	210	1	210	1.9e-87	315.5
FORC21_RS07945.resD	gb|WP_000192137.1|ARO:3000838|arlR	41.9	227	120	2	5	231	2	216	4.8e-47	181.4
FORC21_RS09570	gb|ABV18113.1|ARO:3001329|mdtG	47.4	384	200	2	3	385	11	393	1.1e-104	373.6
FORC21_RS09645	gb|AAR84672.1|ARO:3002925|vanRF	50.2	229	113	1	1	229	1	228	4.6e-63	234.6
FORC21_RS10060	gb|WP_011461303.1|ARO:3003728|vanRI	41.4	232	125	4	1	222	1	231	1.4e-45	176.4
FORC21_RS10080	gb|YP_008997281.1|ARO:3002626|ANT(6)-Ia	44.7	266	146	1	1	266	1	265	4.1e-69	255.0
FORC21_RS10430.fosB	gb|NP_831795.1|ARO:3000172|FosB	100.0	138	0	0	1	138	1	138	1.1e-80	292.4
FORC21_RS10570	gb|ACL82959.1|ARO:3002961|vanYM	40.0	145	70	6	101	243	47	176	7.1e-22	97.8
FORC21_RS11175	gb|APB03219.1|ARO:3003986|TaeA	51.8	645	295	3	1	631	1	643	4.7e-195	674.5
FORC21_RS11240.ileS	gb|CAA53189|ARO:3000521|mupA	51.1	1010	490	2	21	1029	16	1022	0.0e+00	1141.7
FORC21_RS11275	gb|WP_000192137.1|ARO:3000838|arlR	45.7	223	115	2	4	226	3	219	3.4e-50	191.8
FORC21_RS11400.thyA	gb|NP_217280.1|ARO:3004153|Mycobacterium	60.9	184	71	1	135	318	81	263	3.2e-67	248.8
FORC21_RS11405.dfrA	gb|BAE15963.1|ARO:3002868|dfrG	66.5	161	54	0	1	161	1	161	1.5e-68	252.3
FORC21_RS11535	gb|AFK58562.1|ARO:3003078|Enterococcus	48.3	207	106	1	3	209	2	207	2.3e-48	185.7
FORC21_RS12280	gb|CDO61513.1|ARO:3003948|efrA	42.5	464	265	2	79	541	7	469	4.1e-100	359.0
FORC21_RS12285	gb|AAK76136.1|ARO:3000025|patB	40.1	588	328	5	28	596	3	585	7.1e-124	438.0
FORC21_RS12600	gb|AAA22081.1|ARO:3004451|Agrobacterium	43.4	205	93	3	19	215	18	207	5.2e-48	184.5
FORC21_RS12745.bla	gb|CAA29819.1|ARO:3002877|BcI	97.4	306	8	0	3	308	1	306	4.4e-170	590.5
FORC21_RS12855	gb|ABA71727.1|ARO:3002926|vanRG	49.4	235	115	2	1	231	1	235	6.0e-63	234.2
FORC21_RS13080.abc-f	gb|NP_388442.1|ARO:3004476|vmlR	66.8	542	178	1	1	542	1	540	4.1e-211	727.6
FORC21_RS13205	gb|AAC61671.1|ARO:3002842|vatC	68.6	204	63	1	3	206	9	211	1.9e-84	305.4
FORC21_RS14825	gb|APB03223.1|ARO:3003989|AAC(6')-34	47.8	180	89	2	1	177	16	193	6.5e-49	187.2
FORC21_RS15020	gb|AAB05625.1|ARO:3002964|vanWB	40.4	171	102	0	34	204	32	202	2.6e-36	146.0
FORC21_RS15325	gb|AAA20117.1|ARO:3000195|tetB(P)	46.1	649	340	5	4	646	5	649	1.2e-164	573.5
FORC21_RS15635.ppsA	gb|APB03222.1|ARO:3003992|rphB	73.0	883	223	2	1	868	1	883	0.0e+00	1275.8
FORC21_RS15985.menA	gb|YP_499533.1|ARO:3003917|Staphylococcus	48.4	310	152	5	1	303	1	309	5.1e-78	284.6
FORC21_RS16245	gb|WP_000192137.1|ARO:3000838|arlR	43.6	220	121	2	2	221	3	219	4.3e-50	191.4
FORC21_RS16305	gb|KIX81495.1|ARO:3002813|lmrB	42.4	483	262	5	3	480	2	473	1.8e-112	399.8
FORC21_RS17530	gb|AAA26793|ARO:3003748|oleC	53.0	219	101	1	6	222	1	219	1.2e-61	229.9
FORC21_RS17580.bla2	gb|AAA22562.1|ARO:3002878|BcII	89.4	255	27	0	3	257	2	256	3.4e-131	461.1
FORC21_RS18020	gb|AAF63432|ARO:3003744|vatF	51.0	145	65	3	35	174	66	209	4.2e-35	141.4
FORC21_RS18070.fabG	gb|NP_415611.1|ARO:3004049|antibiotic	43.3	240	132	2	6	244	5	241	1.9e-51	196.1
FORC21_RS18310.parC	gb|YP_040772.1|ARO:3003312|Staphylococcus	57.7	799	336	2	3	801	2	798	9.5e-273	932.9
FORC21_RS18315.parE	gb|BAA11086.1|ARO:3003314|Staphylococcus	71.3	651	184	2	5	652	4	654	4.6e-278	950.3
FORC21_RS18720	gb|ANZ79241.1|ARO:3004036|tetB(60)	44.0	587	299	9	9	578	4	577	7.4e-126	444.5
FORC21_RS19170	gb|NP_348848.1|ARO:3004561|Clostridium	49.6	353	173	3	5	354	6	356	2.5e-100	359.0
FORC21_RS19340.pgsA	gb|WP_001025093|ARO:3003323|Staphylococcus	49.7	189	94	1	1	188	1	189	1.7e-47	182.6
FORC21_RS19685.fabG	gb|NP_415611.1|ARO:3004049|antibiotic	54.9	244	106	2	3	246	4	243	1.2e-69	256.5
FORC21_RS19915.ileS2	gb|CAA52296.1|ARO:3003729|Staphylococcus	63.8	919	325	4	1	916	1	914	0.0e+00	1228.4
FORC21_RS20720.ptsP	gb|CDJ72759|ARO:3003899|Escherichia	51.3	565	272	2	5	567	2	565	3.4e-160	558.5
FORC21_RS21595	gb|CAB13166.1|ARO:3003063|ykkC	53.8	104	48	0	1	104	1	104	8.7e-28	116.3
FORC21_RS21600	gb|CAB13167.1|ARO:3003064|ykkD	51.0	102	50	0	3	104	4	105	2.2e-25	108.2
FORC21_RS21895.murG	gb|NP_348848.1|ARO:3004561|Clostridium	55.3	349	156	0	3	351	5	353	6.9e-111	394.0
FORC21_RS23400	gb|AAA99504.1|ARO:3002987|bcrA	46.7	302	161	0	1	302	1	302	2.3e-78	285.8
FORC21_RS23410	gb|AAR84672.1|ARO:3002925|vanRF	47.1	223	117	1	5	226	6	228	1.1e-53	203.4
FORC21_RS23670.phoP	gb|CCP46065.1|ARO:3000816|mtrA	45.5	235	118	3	1	235	4	228	3.2e-51	195.3
FORC21_RS24095	gb|AAR84672.1|ARO:3002925|vanRF	41.8	225	131	0	4	228	6	230	1.3e-49	189.9
FORC21_RS24865	gb|WP_011461303.1|ARO:3003728|vanRI	41.1	231	131	3	1	226	1	231	8.6e-46	177.2
FORC21_RS25070	gb|ACL82958.1|ARO:3002939|vanSM	69.3	361	111	0	1	361	1	361	3.0e-149	521.5
FORC21_RS25075	gb|ACL82957.1|ARO:3002928|vanRM	77.6	232	52	0	1	232	1	232	5.4e-104	370.5
FORC21_RS25115	gb|YP_499533.1|ARO:3003917|Staphylococcus	53.4	292	133	2	25	313	14	305	3.2e-83	302.0
FORC21_RS25655	gb|APB03224.1|ARO:3003994|cpaA	40.0	150	89	1	3	152	5	153	5.3e-26	110.9
FORC21_RS26060	gb|AAB05622.1|ARO:3002921|vanRB	40.1	217	126	1	4	220	5	217	2.9e-46	178.7
FORC21_RS26400	gb|WP_000192137.1|ARO:3000838|arlR	43.9	221	119	1	1	221	1	216	8.5e-46	177.2
FORC21_RS26675.abc-f	gb|AGN33258.1|ARO:3002829|vgaA	44.3	522	266	4	15	534	16	514	3.4e-117	415.6
FORC21_RS27150	gb|CAG39357|ARO:3003901|Staphylococcus	44.8	435	228	4	4	427	3	436	3.1e-108	385.6
FORC21_RS27170	gb|WP_011461303.1|ARO:3003728|vanRI	40.8	228	126	5	3	222	5	231	9.0e-40	157.1
FORC21_RS27320.murA	gb|CAG41169.1|ARO:3003776|Staphylococcus	63.7	421	151	1	1	419	1	421	1.4e-153	536.2
FORC21_RS27570.murA	gb|CAG41169.1|ARO:3003776|Staphylococcus	51.9	418	198	3	1	415	1	418	7.3e-115	407.5
FORC21_RS27905	gb|AAA99504.1|ARO:3002987|bcrA	45.0	302	165	1	1	301	1	302	1.0e-65	243.8
FORC21_RS28225.walK	gb|CAG39047|ARO:3003794|Staphylococcus	48.1	617	306	7	1	613	1	607	4.2e-164	571.6
FORC21_RS28230.walR	gb|CCP46065.1|ARO:3000816|mtrA	47.8	232	113	2	2	232	4	228	1.0e-54	206.8
FORC21_RS28270	gb|WP_002356022|ARO:3003797|Enterococcus	41.6	637	353	9	23	647	18	647	8.6e-139	487.6
