# Supplementary material for: Evaluating the Safety of Bacillus cereus GW-01 Obtained from Sheep Rumen Chyme
Source: Microorganisms. 2024 Jul 18;12(7):1457. doi: 10.3390/microorganisms12071457 (PMC11278751; doi:10.3390/microorganisms12071457)
Supplement: Supplementary file 1 [file microorganisms-12-01457-s001.zip › Supplemental Document S3/CARD_database/B.cereus.FORC087/B.cereus.FORC087.card.list.filter.xls]

Gene_id	Subject_id	Identity	Align_length	Mismatch	Gap	Gene_start	Gene_end	Subject_start	Subject_end	E_value	Score
FORC087_RS00025.gyrB	gb|YP_039482.1|ARO:3003301|Staphylococcus	70.7	631	182	2	11	639	14	643	2.1e-267	914.8
FORC087_RS00030.gyrA	gb|YP_039483.1|ARO:3003296|Staphylococcus	66.7	819	269	3	7	821	6	824	0.0e+00	1115.1
FORC087_RS00410.folP	gb|WP_102607457.1|ARO:3004361|sul4	50.0	274	118	2	27	281	12	285	1.0e-72	266.9
FORC087_RS00635.rpoB	gb|YP_039996.1|ARO:3003285|Staphylococcus	79.9	1182	231	2	1	1175	1	1182	0.0e+00	1895.6
FORC087_RS00640.rpoC	gb|YP_039997.1|ARO:3003291|Staphylococcus	76.6	1207	277	2	1	1202	1	1207	0.0e+00	1848.9
FORC087_RS00650.rpsL	gb|AAK44936.1|ARO:3003395|Mycobacterium	65.4	136	34	1	1	136	1	123	4.5e-45	174.1
FORC087_RS00660.fusA	gb|CAG39573|ARO:3003735|Staphylococcus	79.8	693	139	1	1	692	1	693	0.0e+00	1112.1
FORC087_RS00665.tuf	gb|YP_006374661.1|ARO:3003438|Enterococcus	84.2	393	62	0	1	393	29	421	1.3e-195	675.6
FORC087_RS00675.rpsJ	gb|YP_208874.1|ARO:3003930|rpsJ	63.7	102	37	0	1	102	1	102	1.1e-32	132.5
FORC087_RS00755.rplF	gb|ADL24064.1|ARO:3003737|Staphylococcus	62.0	179	67	1	1	179	1	178	6.3e-60	223.8
FORC087_RS01210	gb|NP_816529.1|ARO:3003792|Enterococcus	40.7	214	121	1	1	214	1	208	2.0e-44	172.6
FORC087_RS01315	gb|AAN62561.1|ARO:3003970|D-Ala-D-Ala	46.3	352	181	2	4	355	1	344	3.0e-93	335.5
FORC087_RS01525	gb|ABA71727.1|ARO:3002926|vanRG	52.6	234	106	2	3	231	2	235	2.1e-68	252.3
FORC087_RS01585.uppP	gb|AAC76093.1|ARO:3002986|bacA	57.0	263	105	4	1	256	4	265	7.3e-81	293.9
FORC087_RS01590	gb|AAA99505.1|ARO:3002988|bcrB	55.1	205	92	0	41	245	4	208	4.0e-65	241.5
FORC087_RS01595	gb|AAA99504.1|ARO:3002987|bcrA	79.1	306	64	0	4	309	1	306	3.3e-141	494.6
FORC087_RS01605	gb|AAR84672.1|ARO:3002925|vanRF	50.0	232	115	1	1	232	1	231	1.4e-59	223.0
FORC087_RS01900	gb|CAA77936.1|ARO:3004039|Escherichia	40.2	97	58	0	11	107	11	107	7.7e-13	66.6
FORC087_RS02955	gb|WP_000192137.1|ARO:3000838|arlR	41.2	221	125	3	2	221	3	219	4.0e-48	184.9
FORC087_RS03025	gb|WP_000192137.1|ARO:3000838|arlR	40.4	218	128	1	1	218	1	216	2.3e-43	169.1
FORC087_RS03365.glpT	gb|CDJ72593|ARO:3003889|Escherichia	61.5	434	165	2	6	439	4	435	7.6e-163	567.0
FORC087_RS04315	gb|CAB13166.1|ARO:3003063|ykkC	40.2	107	64	0	6	112	3	109	2.1e-16	78.6
FORC087_RS04330	gb|AAC36944.1|ARO:3003006|blt	73.8	393	103	0	1	393	1	393	7.0e-168	583.6
FORC087_RS04415	gb|ANZ79240.1|ARO:3004035|tetA(60)	41.2	568	333	1	11	578	11	577	4.1e-132	465.3
FORC087_RS04420	gb|ANZ79241.1|ARO:3004036|tetB(60)	46.2	517	273	2	148	659	61	577	1.5e-130	460.3
FORC087_RS04885	gb|KIX81495.1|ARO:3002813|lmrB	49.5	463	231	2	19	478	12	474	6.0e-137	481.1
FORC087_RS04995.fabF	gb|CCP45025.1|ARO:3003463|Mycobacterium	40.3	409	236	4	4	410	14	416	1.7e-81	296.6
FORC087_RS05080	gb|AAF36806.1|ARO:3002963|vanZF	69.9	196	58	1	7	202	5	199	3.4e-78	284.6
FORC087_RS05600	gb|ABU39978.1|ARO:3000160|blaI	48.8	127	64	1	1	127	1	126	1.4e-32	132.5
FORC087_RS05835	gb|AAR84672.1|ARO:3002925|vanRF	43.7	231	128	2	1	231	1	229	5.3e-51	194.5
FORC087_RS06220	gb|YP_500802.1|ARO:3003074|Staphylococcus	42.2	479	260	5	44	514	25	494	1.7e-105	376.7
FORC087_RS06345.fabI	gb|NP_415804.1|ARO:3004045|antibiotic	47.1	255	132	2	1	254	1	253	6.6e-63	234.2
FORC087_RS06700	gb|ACL82957.1|ARO:3002928|vanRM	41.7	230	125	2	1	221	1	230	2.5e-50	192.2
FORC087_RS06780.phbB	gb|NP_415611.1|ARO:3004049|antibiotic	44.5	247	132	3	2	247	1	243	7.6e-56	210.7
FORC087_RS07100.uppP	gb|AAC76093.1|ARO:3002986|bacA	61.0	267	95	4	1	259	4	269	6.3e-85	307.4
FORC087_RS07365	gb|AFK58561.1|ARO:3003079|Enterococcus	42.7	342	187	4	14	346	13	354	1.5e-70	260.0
FORC087_RS07370	gb|NP_816529.1|ARO:3003792|Enterococcus	74.3	210	54	0	1	210	1	210	1.9e-87	315.5
FORC087_RS07500.mprF	gb|CAX52582.1|ARO:3003324|Bacillus	48.8	853	431	5	6	857	5	852	1.8e-237	815.8
FORC087_RS07555.resD	gb|WP_000192137.1|ARO:3000838|arlR	41.9	227	120	2	5	231	2	216	4.8e-47	181.4
FORC087_RS07925	gb|AFC91828.1|ARO:3003041|Streptococcus	40.5	600	327	14	35	615	11	599	1.9e-112	400.6
FORC087_RS09035	gb|AAC60781.1|ARO:3003048|rosA	40.1	394	225	6	8	397	20	406	3.6e-79	288.9
FORC087_RS09150	gb|ABV18113.1|ARO:3001329|mdtG	47.4	384	200	2	3	385	11	393	1.1e-104	373.6
FORC087_RS09580	gb|WP_011461303.1|ARO:3003728|vanRI	41.4	232	125	4	1	222	1	231	1.9e-45	176.0
FORC087_RS09595	gb|YP_008997281.1|ARO:3002626|ANT(6)-Ia	44.4	275	151	2	1	275	1	273	1.2e-68	253.4
FORC087_RS09925.fosB	gb|NP_831795.1|ARO:3000172|FosB	99.3	138	1	0	1	138	1	138	1.4e-80	292.0
FORC087_RS10065	gb|ACL82959.1|ARO:3002961|vanYM	40.0	145	70	6	101	243	47	176	7.1e-22	97.8
FORC087_RS10470	gb|APB03219.1|ARO:3003986|TaeA	51.8	645	295	3	1	631	1	643	4.7e-195	674.5
FORC087_RS10675.ileS	gb|CAA53189|ARO:3000521|mupA	51.2	1010	489	2	21	1029	16	1022	0.0e+00	1143.6
FORC087_RS10815.thyA	gb|NP_217280.1|ARO:3004153|Mycobacterium	60.9	184	71	1	135	318	81	263	3.2e-67	248.8
FORC087_RS10820.dfrA	gb|CBL80435.1|ARO:3002869|dfrK	66.5	161	54	0	1	161	1	161	1.1e-68	252.7
FORC087_RS10950	gb|AFK58562.1|ARO:3003078|Enterococcus	48.3	207	106	1	3	209	2	207	1.7e-48	186.0
FORC087_RS11550.catA	gb|APB03217.1|ARO:3003983|CatU	58.8	216	88	1	1	215	1	216	1.1e-77	283.1
FORC087_RS11675	gb|CDO61513.1|ARO:3003948|efrA	41.6	464	269	2	79	541	7	469	1.7e-98	353.6
FORC087_RS11680	gb|AAK76136.1|ARO:3000025|patB	40.1	588	328	5	28	596	3	585	7.1e-124	438.0
FORC087_RS11975	gb|AAA22081.1|ARO:3004451|Agrobacterium	42.9	205	94	3	19	215	18	207	1.5e-47	183.0
FORC087_RS12240.bla	gb|CAA29819.1|ARO:3002877|BcI	95.8	306	13	0	3	308	1	306	1.3e-166	578.9
FORC087_RS12360	gb|ABA71727.1|ARO:3002926|vanRG	49.4	235	115	2	1	231	1	235	6.0e-63	234.2
FORC087_RS12585.abc-f	gb|NP_388442.1|ARO:3004476|vmlR	66.4	542	180	1	1	542	1	540	3.8e-209	721.1
FORC087_RS12985.vat	gb|ACX92987.1|ARO:3002845|vatH	67.3	208	67	1	3	210	8	214	9.6e-84	303.1
FORC087_RS13140	gb|WP_000192137.1|ARO:3000838|arlR	50.9	224	105	1	1	224	1	219	7.6e-63	233.8
FORC087_RS13510	gb|AAB05622.1|ARO:3002921|vanRB	43.4	221	113	2	6	221	5	218	2.5e-50	192.2
FORC087_RS14650	gb|APB03223.1|ARO:3003989|AAC(6')-34	47.8	180	89	2	1	177	16	193	5.0e-49	187.6
FORC087_RS14840	gb|AAB05625.1|ARO:3002964|vanWB	40.4	171	102	0	34	204	32	202	1.5e-36	146.7
FORC087_RS15085	gb|AAA20117.1|ARO:3000195|tetB(P)	45.3	649	345	5	4	646	5	649	1.3e-160	560.1
FORC087_RS15360.ppsA	gb|APB03222.1|ARO:3003992|rphB	72.7	883	226	2	1	868	1	883	0.0e+00	1275.0
FORC087_RS15760	gb|WP_011461303.1|ARO:3003728|vanRI	41.1	231	130	3	1	225	1	231	5.0e-46	177.9
FORC087_RS15820.menA	gb|YP_499533.1|ARO:3003917|Staphylococcus	48.2	305	151	4	5	303	6	309	1.1e-77	283.5
FORC087_RS16020.bla	gb|AAR20595.1|ARO:3000090|BLA1	54.2	312	140	2	1	312	1	309	1.6e-95	342.8
FORC087_RS16040	gb|KIX81495.1|ARO:3002813|lmrB	42.4	483	262	5	3	480	2	473	1.8e-112	399.8
FORC087_RS16935	gb|AAA26793|ARO:3003748|oleC	52.5	219	102	1	6	222	1	219	1.2e-61	229.9
FORC087_RS16960.bla2	gb|AAR20596.1|ARO:3004189|Bla2	89.4	255	27	0	3	257	2	256	2.0e-131	461.8
FORC087_RS17375.lsa	gb|NP_899166.1|ARO:3003111|lsaB	81.9	492	89	0	1	492	1	492	3.5e-238	817.4
FORC087_RS17485	gb|AAF63432|ARO:3003744|vatF	50.3	145	66	3	35	174	66	209	3.2e-35	141.7
FORC087_RS17535.fabG	gb|NP_415611.1|ARO:3004049|antibiotic	42.9	240	133	2	6	244	5	241	9.6e-51	193.7
FORC087_RS17745.parC	gb|YP_040772.1|ARO:3003312|Staphylococcus	57.7	799	336	2	3	801	2	798	5.5e-273	933.7
FORC087_RS17750.parE	gb|BAA11086.1|ARO:3003314|Staphylococcus	71.3	651	184	2	5	652	4	654	4.6e-278	950.3
FORC087_RS18205	gb|ANZ79241.1|ARO:3004036|tetB(60)	43.8	587	300	9	9	578	4	577	2.2e-125	443.0
FORC087_RS18555	gb|NP_348848.1|ARO:3004561|Clostridium	49.7	350	171	3	5	351	6	353	8.5e-101	360.5
FORC087_RS18735.pgsA	gb|WP_001025093|ARO:3003323|Staphylococcus	49.7	189	94	1	1	188	1	189	1.7e-47	182.6
FORC087_RS19365.fabG	gb|NP_415611.1|ARO:3004049|antibiotic	55.3	244	105	2	3	246	4	243	5.4e-70	257.7
FORC087_RS19590.ileS2	gb|CAA52296.1|ARO:3003729|Staphylococcus	63.8	919	325	4	1	916	1	914	0.0e+00	1228.0
FORC087_RS20375.ptsP	gb|CDJ72759|ARO:3003899|Escherichia	51.3	565	272	2	5	567	2	565	3.4e-160	558.5
FORC087_RS21235	gb|CAB13166.1|ARO:3003063|ykkC	53.8	104	48	0	1	104	1	104	8.7e-28	116.3
FORC087_RS21240	gb|CAB13167.1|ARO:3003064|ykkD	51.0	102	50	0	3	104	4	105	2.2e-25	108.2
FORC087_RS21430.murG	gb|NP_348848.1|ARO:3004561|Clostridium	55.6	349	155	0	3	351	5	353	1.1e-111	396.7
FORC087_RS22785	gb|AAA99504.1|ARO:3002987|bcrA	46.7	302	161	0	1	302	1	302	5.1e-78	284.6
FORC087_RS22795	gb|AAR84672.1|ARO:3002925|vanRF	47.1	223	117	1	5	226	6	228	4.3e-53	201.4
FORC087_RS22945	gb|KIX81495.1|ARO:3002813|lmrB	40.0	433	252	3	92	522	9	435	6.3e-96	345.1
FORC087_RS23050.phoP	gb|CCP46065.1|ARO:3000816|mtrA	45.5	235	118	3	1	235	4	228	3.2e-51	195.3
FORC087_RS23460	gb|AAR84672.1|ARO:3002925|vanRF	41.3	225	132	0	4	228	6	230	1.4e-48	186.4
FORC087_RS24215	gb|WP_011461303.1|ARO:3003728|vanRI	42.0	231	129	3	1	226	1	231	7.8e-47	180.6
FORC087_RS24390	gb|AAF36805.1|ARO:3002958|vanYF	58.1	291	113	3	1	283	1	290	1.7e-96	345.9
FORC087_RS24395	gb|ACL82958.1|ARO:3002939|vanSM	69.0	361	112	0	1	361	1	361	3.3e-148	518.1
FORC087_RS24400	gb|ACL82957.1|ARO:3002928|vanRM	77.2	232	53	0	1	232	1	232	8.3e-105	373.2
FORC087_RS24450	gb|YP_499533.1|ARO:3003917|Staphylococcus	53.4	292	133	2	25	313	14	305	2.5e-83	302.4
FORC087_RS24925	gb|APB03224.1|ARO:3003994|cpaA	40.0	150	89	1	3	152	5	153	1.8e-26	112.5
FORC087_RS25315	gb|AAB05622.1|ARO:3002921|vanRB	40.1	217	126	1	4	220	5	217	2.9e-46	178.7
FORC087_RS25630	gb|WP_000192137.1|ARO:3000838|arlR	43.0	221	121	1	1	221	1	216	4.2e-45	174.9
FORC087_RS25890.abc-f	gb|AGN33258.1|ARO:3002829|vgaA	44.8	524	264	4	15	536	16	516	2.8e-119	422.5
FORC087_RS26315	gb|CAG39357|ARO:3003901|Staphylococcus	43.1	439	238	4	4	431	3	440	2.5e-105	375.9
FORC087_RS26335	gb|WP_011461303.1|ARO:3003728|vanRI	40.8	228	126	5	3	222	5	231	9.0e-40	157.1
FORC087_RS26470.murA	gb|CAG41169.1|ARO:3003776|Staphylococcus	63.7	421	151	1	1	419	1	421	1.4e-153	536.2
FORC087_RS26705.murA	gb|CAG41169.1|ARO:3003776|Staphylococcus	51.9	418	198	3	1	415	1	418	7.3e-115	407.5
FORC087_RS27025	gb|AAA99504.1|ARO:3002987|bcrA	45.4	302	164	1	1	301	1	302	2.0e-66	246.1
FORC087_RS27080	gb|NP_816529.1|ARO:3003792|Enterococcus	49.5	212	102	2	3	214	2	208	4.7e-54	204.5
FORC087_RS27355.walK	gb|CAG39047|ARO:3003794|Staphylococcus	48.1	617	306	7	1	613	1	607	4.2e-164	571.6
FORC087_RS27360.walR	gb|CCP46065.1|ARO:3000816|mtrA	47.8	232	113	2	2	232	4	228	1.0e-54	206.8
FORC087_RS27400	gb|WP_002356022|ARO:3003797|Enterococcus	41.9	637	351	9	23	647	18	647	1.0e-139	490.7
FORC087_RS29255	gb|AHH86051.1|ARO:3004063|EdeQ	45.5	143	75	1	4	146	3	142	6.0e-32	130.6
FORC087_RS29340	gb|ACL82957.1|ARO:3002928|vanRM	43.1	225	128	0	5	229	6	230	1.2e-50	193.4
FORC087_RS29445	gb|ACL82957.1|ARO:3002928|vanRM	42.7	225	129	0	5	229	6	230	1.1e-51	196.8
FORC087_RS29665	gb|ABA71727.1|ARO:3002926|vanRG	49.4	233	113	1	1	228	1	233	1.7e-62	232.6
FORC087_RS29720.bla	gb|AAR20595.1|ARO:3000090|BLA1	56.2	297	126	2	17	312	16	309	8.7e-97	347.1
FORC087_RS29750	gb|AAB05622.1|ARO:3002921|vanRB	42.1	216	123	1	6	221	5	218	1.9e-50	192.6
FORC087_RS29970	gb|AAA99504.1|ARO:3002987|bcrA	47.2	303	153	4	3	300	1	301	3.7e-68	251.9
FORC087_RS29990	gb|AAF86641.1|ARO:3002922|vanRC	40.7	226	130	3	7	229	3	227	7.3e-40	157.5
