# Supplementary material for: Evaluating the Safety of Bacillus cereus GW-01 Obtained from Sheep Rumen Chyme
Source: Microorganisms. 2024 Jul 18;12(7):1457. doi: 10.3390/microorganisms12071457 (PMC11278751; doi:10.3390/microorganisms12071457)
Supplement: Supplementary file 1 [file microorganisms-12-01457-s001.zip › Supplemental Document S3/CARD_database/B.cereus.FORC_047/B.cereus.FORC_047.card.list.filter.xls]

Gene_id	Subject_id	Identity	Align_length	Mismatch	Gap	Gene_start	Gene_end	Subject_start	Subject_end	E_value	Score
FORC47_RS00025.gyrB	gb|YP_039482.1|ARO:3003301|Staphylococcus	70.7	631	182	2	11	639	14	643	5.2e-266	910.2
FORC47_RS00030.gyrA	gb|YP_039483.1|ARO:3003296|Staphylococcus	66.7	819	269	3	7	821	6	824	0.0e+00	1116.3
FORC47_RS00415.folP	gb|WP_102607457.1|ARO:3004361|sul4	50.0	274	118	2	27	281	12	285	7.9e-73	267.3
FORC47_RS00640.rpoB	gb|YP_039996.1|ARO:3003285|Staphylococcus	79.9	1182	231	2	1	1175	1	1182	0.0e+00	1895.6
FORC47_RS00645.rpoC	gb|YP_039997.1|ARO:3003291|Staphylococcus	77.0	1201	271	2	1	1196	1	1201	0.0e+00	1846.6
FORC47_RS00655.rpsL	gb|AAK44936.1|ARO:3003395|Mycobacterium	65.4	136	34	1	1	136	1	123	4.5e-45	174.1
FORC47_RS00665.fusA	gb|CAG39573|ARO:3003735|Staphylococcus	79.4	693	142	1	1	692	1	693	0.0e+00	1109.4
FORC47_RS00670.tuf	gb|YP_006374661.1|ARO:3003438|Enterococcus	83.7	393	64	0	1	393	29	421	5.1e-195	673.7
FORC47_RS00680.rpsJ	gb|YP_208874.1|ARO:3003930|rpsJ	63.7	102	37	0	1	102	1	102	1.1e-32	132.5
FORC47_RS00760.rplF	gb|ADL24064.1|ARO:3003737|Staphylococcus	61.5	179	68	1	1	179	1	178	3.1e-59	221.5
FORC47_RS01355	gb|AAN62561.1|ARO:3003970|D-Ala-D-Ala	46.3	352	181	2	4	355	1	344	3.0e-93	335.5
FORC47_RS01565	gb|ABA71727.1|ARO:3002926|vanRG	53.0	234	105	2	3	231	2	235	2.1e-68	252.3
FORC47_RS01915	gb|CAA77936.1|ARO:3004039|Escherichia	40.2	97	58	0	11	107	11	107	7.7e-13	66.6
FORC47_RS03005	gb|WP_000192137.1|ARO:3000838|arlR	41.6	221	124	3	2	221	3	219	1.4e-48	186.4
FORC47_RS03075	gb|WP_000192137.1|ARO:3000838|arlR	40.4	218	128	1	1	218	1	216	2.3e-43	169.1
FORC47_RS03335	gb|NP_816529.1|ARO:3003792|Enterococcus	41.1	209	122	1	1	209	1	208	2.0e-41	162.5
FORC47_RS03475.glpT	gb|CDJ72593|ARO:3003889|Escherichia	62.0	434	163	2	6	439	4	435	2.6e-163	568.5
FORC47_RS04430	gb|CAB13166.1|ARO:3003063|ykkC	40.2	107	64	0	6	112	3	109	4.6e-16	77.4
FORC47_RS04445	gb|AAC36944.1|ARO:3003006|blt	73.0	393	106	0	1	393	1	393	8.5e-166	576.6
FORC47_RS04525	gb|ANZ79240.1|ARO:3004035|tetA(60)	41.4	568	332	1	11	578	11	577	1.1e-132	467.2
FORC47_RS04530	gb|ANZ79241.1|ARO:3004036|tetB(60)	46.2	517	273	2	148	659	61	577	3.3e-130	459.1
FORC47_RS04780.bla	gb|AAR20595.1|ARO:3000090|BLA1	57.4	296	124	1	17	312	16	309	1.7e-97	349.4
FORC47_RS04940	gb|KIX81495.1|ARO:3002813|lmrB	49.9	463	229	2	19	478	12	474	3.2e-138	485.3
FORC47_RS05060	gb|AAF36806.1|ARO:3002963|vanZF	72.6	197	54	0	7	203	5	201	2.6e-81	295.0
FORC47_RS05620	gb|ABU39978.1|ARO:3000160|blaI	48.8	127	64	1	1	127	1	126	1.4e-32	132.5
FORC47_RS05760	gb|AAR84672.1|ARO:3002925|vanRF	43.7	231	128	2	1	231	1	229	1.2e-50	193.4
FORC47_RS06145	gb|YP_500802.1|ARO:3003074|Staphylococcus	42.8	479	257	5	44	514	25	494	1.2e-106	380.6
FORC47_RS06275.fabI	gb|NP_415804.1|ARO:3004045|antibiotic	47.1	255	132	2	1	254	1	253	6.6e-63	234.2
FORC47_RS06755	gb|ACL82957.1|ARO:3002928|vanRM	42.2	230	124	2	1	221	1	230	1.9e-50	192.6
FORC47_RS06835.phbB	gb|NP_415611.1|ARO:3004049|antibiotic	44.5	247	132	3	2	247	1	243	7.6e-56	210.7
FORC47_RS07175.uppP	gb|AAC76093.1|ARO:3002986|bacA	60.7	267	96	5	1	259	4	269	2.4e-84	305.4
FORC47_RS07455	gb|AFK58561.1|ARO:3003079|Enterococcus	42.4	342	188	4	14	346	13	354	3.5e-70	258.8
FORC47_RS07460	gb|NP_816529.1|ARO:3003792|Enterococcus	74.3	210	54	0	1	210	1	210	1.9e-87	315.5
FORC47_RS07590.mprF	gb|CAX52582.1|ARO:3003324|Bacillus	48.5	853	433	5	6	857	5	852	8.9e-237	813.5
FORC47_RS07645.resD	gb|WP_000192137.1|ARO:3000838|arlR	41.9	227	120	2	5	231	2	216	4.8e-47	181.4
FORC47_RS08025	gb|AFC91828.1|ARO:3003041|Streptococcus	40.5	600	327	14	35	615	11	599	1.9e-112	400.6
FORC47_RS09165	gb|AAC60781.1|ARO:3003048|rosA	40.2	388	221	6	14	397	26	406	1.0e-78	287.3
FORC47_RS09290	gb|ABV18113.1|ARO:3001329|mdtG	47.4	384	200	2	3	385	11	393	1.1e-104	373.6
FORC47_RS09340	gb|AAR84672.1|ARO:3002925|vanRF	50.7	229	112	1	1	229	1	228	7.9e-63	233.8
FORC47_RS09795	gb|WP_011461303.1|ARO:3003728|vanRI	41.4	232	125	4	1	222	1	231	3.2e-45	175.3
FORC47_RS09815	gb|YP_008997281.1|ARO:3002626|ANT(6)-Ia	44.4	266	147	1	1	266	1	265	1.9e-66	246.1
FORC47_RS10155.fosB	gb|NP_831795.1|ARO:3000172|FosB	97.1	138	4	0	1	138	1	138	1.6e-79	288.5
FORC47_RS10315	gb|ACL82959.1|ARO:3002961|vanYM	40.7	145	69	6	101	243	47	176	4.2e-22	98.6
FORC47_RS10710	gb|APB03219.1|ARO:3003986|TaeA	52.1	645	293	3	1	631	1	643	3.3e-196	678.3
FORC47_RS10775.ileS	gb|CAA53189|ARO:3000521|mupA	51.4	1010	487	2	21	1029	16	1022	0.0e+00	1148.3
FORC47_RS10920.thyA	gb|NP_217280.1|ARO:3004153|Mycobacterium	60.3	184	72	1	135	318	81	263	7.2e-67	247.7
FORC47_RS10925.dfrA	gb|CBL80435.1|ARO:3002869|dfrK	65.8	161	55	0	1	161	1	161	2.5e-68	251.5
FORC47_RS11055	gb|AFK58562.1|ARO:3003078|Enterococcus	48.3	207	106	1	3	209	2	207	1.3e-48	186.4
FORC47_RS11715.catA	gb|APB03217.1|ARO:3003983|CatU	58.1	215	89	1	1	214	1	215	1.5e-76	279.3
FORC47_RS11845	gb|CDO61513.1|ARO:3003948|efrA	42.5	464	265	2	79	541	7	469	1.8e-100	360.1
FORC47_RS11850	gb|AAK76136.1|ARO:3000025|patB	40.3	588	327	5	28	596	3	585	4.1e-124	438.7
FORC47_RS12210	gb|AAA22081.1|ARO:3004451|Agrobacterium	43.4	205	93	3	19	215	18	207	3.0e-48	185.3
FORC47_RS12575.bla	gb|CAA29819.1|ARO:3002877|BcI	95.1	306	15	0	3	308	1	306	3.8e-166	577.4
FORC47_RS12720	gb|ABA71727.1|ARO:3002926|vanRG	48.9	235	116	2	1	231	1	235	3.0e-62	231.9
FORC47_RS12965.abc-f	gb|NP_388442.1|ARO:3004476|vmlR	67.0	542	177	1	1	542	1	540	4.1e-211	727.6
FORC47_RS13395.vat	gb|AAC61671.1|ARO:3002842|vatC	67.2	204	66	1	3	206	9	211	2.8e-83	301.6
FORC47_RS13555	gb|WP_000192137.1|ARO:3000838|arlR	51.3	224	104	1	1	224	1	219	9.9e-63	233.4
FORC47_RS13905	gb|AAB05622.1|ARO:3002921|vanRB	43.4	221	113	2	6	221	5	218	2.5e-50	192.2
FORC47_RS13945	gb|AAA99503.1|ARO:3003250|bcrC	64.8	196	69	0	1	196	1	196	1.7e-74	272.3
FORC47_RS30610	gb|APB03223.1|ARO:3003989|AAC(6')-34	47.8	180	89	2	1	177	16	193	4.5e-50	191.0
FORC47_RS15540	gb|AAA20117.1|ARO:3000195|tetB(P)	45.9	651	338	6	4	646	5	649	4.4e-164	571.6
FORC47_RS15880.ppsA	gb|APB03222.1|ARO:3003992|rphB	73.2	883	222	2	1	868	1	883	0.0e+00	1272.7
FORC47_RS16085.menA	gb|YP_499533.1|ARO:3003917|Staphylococcus	48.4	310	152	5	1	303	1	309	5.1e-78	284.6
FORC47_RS16270	gb|WP_000192137.1|ARO:3000838|arlR	43.2	220	122	2	2	221	3	219	1.6e-49	189.5
FORC47_RS16325	gb|AAR84672.1|ARO:3002925|vanRF	51.1	223	109	0	5	227	6	228	3.8e-62	231.5
FORC47_RS16330.bla	gb|AAR20595.1|ARO:3000090|BLA1	53.5	312	142	2	1	312	1	309	3.1e-94	338.6
FORC47_RS16355	gb|KIX81495.1|ARO:3002813|lmrB	42.0	483	264	5	3	480	2	473	1.5e-111	396.7
FORC47_RS17510	gb|AAA26793|ARO:3003748|oleC	53.0	219	101	1	6	222	1	219	1.6e-61	229.6
FORC47_RS17540.bla2	gb|AAA22562.1|ARO:3002878|BcII	90.6	255	24	0	3	257	2	256	2.7e-133	468.0
FORC47_RS18065.lsa	gb|NP_899166.1|ARO:3003111|lsaB	82.3	492	87	0	1	492	1	492	3.2e-239	820.8
FORC47_RS18190	gb|AAF86220.1|ARO:3002844|vatE	49.1	169	73	4	14	169	31	199	5.5e-35	141.0
FORC47_RS18240.fabG	gb|NP_415611.1|ARO:3004049|antibiotic	43.3	240	132	2	6	244	5	241	3.3e-51	195.3
FORC47_RS18465.parC	gb|YP_040772.1|ARO:3003312|Staphylococcus	57.6	799	337	2	3	801	2	798	1.6e-272	932.2
FORC47_RS18470.parE	gb|BAA11086.1|ARO:3003314|Staphylococcus	71.1	651	185	2	5	652	4	654	1.2e-278	952.2
FORC47_RS18650	gb|AAR84672.1|ARO:3002925|vanRF	45.6	226	118	4	2	222	3	228	2.6e-47	182.2
FORC47_RS18675	gb|AAA99504.1|ARO:3002987|bcrA	42.6	230	128	2	6	235	4	229	9.8e-48	183.7
FORC47_RS18965	gb|ANZ79241.1|ARO:3004036|tetB(60)	44.0	587	299	9	9	578	4	577	2.2e-125	443.0
FORC47_RS19330	gb|NP_348848.1|ARO:3004561|Clostridium	49.6	353	173	3	5	354	6	356	5.0e-101	361.3
FORC47_RS19505.pgsA	gb|WP_001025093|ARO:3003323|Staphylococcus	49.7	189	94	1	1	188	1	189	1.3e-47	183.0
FORC47_RS19850.fabG	gb|NP_415611.1|ARO:3004049|antibiotic	55.3	244	105	2	3	246	4	243	4.1e-70	258.1
FORC47_RS20085.ileS2	gb|CAA52296.1|ARO:3003729|Staphylococcus	63.8	919	325	4	1	916	1	914	0.0e+00	1228.4
FORC47_RS20880.ptsP	gb|CDJ72759|ARO:3003899|Escherichia	51.2	565	273	2	5	567	2	565	1.0e-159	557.0
FORC47_RS21760	gb|CAB13166.1|ARO:3003063|ykkC	53.8	104	48	0	1	104	1	104	8.7e-28	116.3
FORC47_RS21765	gb|CAB13167.1|ARO:3003064|ykkD	51.0	102	50	0	3	104	4	105	2.9e-25	107.8
FORC47_RS21970.murG	gb|NP_348848.1|ARO:3004561|Clostridium	55.3	349	156	0	3	351	5	353	5.3e-111	394.4
FORC47_RS23345	gb|AAA99504.1|ARO:3002987|bcrA	46.7	302	161	0	1	302	1	302	1.1e-77	283.5
FORC47_RS23355	gb|AAR84672.1|ARO:3002925|vanRF	47.1	223	117	1	5	226	6	228	4.3e-53	201.4
FORC47_RS23620.phoP	gb|CCP46065.1|ARO:3000816|mtrA	45.5	235	118	3	1	235	4	228	3.2e-51	195.3
FORC47_RS24050	gb|AAR84672.1|ARO:3002925|vanRF	41.3	225	132	0	4	228	6	230	1.7e-49	189.5
FORC47_RS24830	gb|WP_011461303.1|ARO:3003728|vanRI	40.7	231	132	3	1	226	1	231	5.6e-45	174.5
FORC47_RS25045	gb|AAA65958.1|ARO:3002955|vanYA	62.2	241	91	0	44	284	52	292	5.6e-95	340.9
FORC47_RS25050	gb|ACL82958.1|ARO:3002939|vanSM	69.3	361	111	0	1	361	1	361	1.9e-148	518.8
FORC47_RS25055	gb|ACL82957.1|ARO:3002928|vanRM	78.4	232	50	0	1	232	1	232	2.9e-105	374.8
FORC47_RS25095	gb|YP_499533.1|ARO:3003917|Staphylococcus	53.4	292	133	2	25	313	14	305	3.2e-83	302.0
FORC47_RS26040	gb|AAB05622.1|ARO:3002921|vanRB	40.1	217	126	1	4	220	5	217	1.7e-46	179.5
FORC47_RS26355	gb|WP_000192137.1|ARO:3000838|arlR	44.3	221	118	1	1	221	1	216	5.0e-46	177.9
FORC47_RS26645.abc-f	gb|AGN33258.1|ARO:3002829|vgaA	45.1	526	264	5	15	538	16	518	3.1e-118	419.1
FORC47_RS27095	gb|CAG39357|ARO:3003901|Staphylococcus	44.6	435	229	4	4	427	3	436	4.0e-108	385.2
FORC47_RS27115	gb|WP_011461303.1|ARO:3003728|vanRI	40.8	228	126	5	3	222	5	231	2.0e-39	156.0
FORC47_RS27290.murA	gb|CAG41169.1|ARO:3003776|Staphylococcus	63.9	421	150	1	1	419	1	421	4.8e-154	537.7
FORC47_RS27545.murA	gb|CAG41169.1|ARO:3003776|Staphylococcus	51.9	418	198	3	1	415	1	418	1.6e-114	406.4
FORC47_RS27880	gb|AAA99504.1|ARO:3002987|bcrA	45.4	302	164	1	1	301	1	302	9.0e-67	247.3
FORC47_RS27935	gb|NP_816529.1|ARO:3003792|Enterococcus	49.5	212	102	2	3	214	2	208	6.2e-54	204.1
FORC47_RS28210.walK	gb|CAG39047|ARO:3003794|Staphylococcus	48.1	617	306	7	1	613	1	607	4.2e-164	571.6
FORC47_RS28215.walR	gb|CCP46065.1|ARO:3000816|mtrA	47.8	232	113	2	2	232	4	228	1.0e-54	206.8
FORC47_RS28255	gb|WP_002356022|ARO:3003797|Enterococcus	41.9	637	351	9	23	647	18	647	2.9e-139	489.2
FORC47_RS29115	gb|AAB05622.1|ARO:3002921|vanRB	41.2	216	125	1	6	221	5	218	1.6e-49	189.5
FORC47_RS29155.bla	gb|AAR20595.1|ARO:3000090|BLA1	56.2	297	126	2	17	312	16	309	1.1e-96	346.7
FORC47_RS29245	gb|ABA71727.1|ARO:3002926|vanRG	48.9	233	114	1	1	228	1	233	2.5e-61	228.8
FORC47_RS30170	gb|AHH86051.1|ARO:3004063|EdeQ	43.7	142	78	1	4	145	3	142	1.2e-29	122.9
