# Supplementary material for: Evaluating the Safety of Bacillus cereus GW-01 Obtained from Sheep Rumen Chyme
Source: Microorganisms. 2024 Jul 18;12(7):1457. doi: 10.3390/microorganisms12071457 (PMC11278751; doi:10.3390/microorganisms12071457)
Supplement: Supplementary file 1 [file microorganisms-12-01457-s001.zip › Supplemental Document S3/CARD_database/B.cereus.GW-01/B.cereus.GW-01.card.list.filter.xls]

Gene_id	Subject_id	Identity	Align_length	Mismatch	Gap	Gene_start	Gene_end	Subject_start	Subject_end	E_value	Score
gene5	gb|YP_039482.1|ARO:3003301|Staphylococcus	70.3	633	185	2	9	639	12	643	1.4e-266	912.1
gene6	gb|YP_039483.1|ARO:3003296|Staphylococcus	66.7	819	269	3	7	821	6	824	0.0e+00	1115.9
gene71	gb|WP_102607457.1|ARO:3004361|sul4	50.4	274	117	2	18	272	12	285	1.7e-72	266.2
gene104	gb|YP_039996.1|ARO:3003285|Staphylococcus	80.0	1182	229	2	1	1175	1	1182	0.0e+00	1899.0
gene105	gb|YP_039997.1|ARO:3003291|Staphylococcus	76.5	1207	279	2	1	1202	1	1207	0.0e+00	1843.9
gene107	gb|AAK44936.1|ARO:3003395|Mycobacterium	66.2	136	33	1	1	136	1	123	2.0e-45	175.3
gene109	gb|CAG39573|ARO:3003735|Staphylococcus	79.7	693	140	1	1	692	1	693	0.0e+00	1111.3
gene110	gb|YP_006374661.1|ARO:3003438|Enterococcus	84.5	393	61	0	1	393	29	421	1.0e-195	676.0
gene111	gb|YP_208874.1|ARO:3003930|rpsJ	63.7	102	37	0	1	102	1	102	1.1e-32	132.5
gene127	gb|ADL24064.1|ARO:3003737|Staphylococcus	62.0	179	67	1	1	179	1	178	6.3e-60	223.8
gene243	gb|AAN62561.1|ARO:3003970|D-Ala-D-Ala	47.2	352	178	2	4	355	1	344	6.0e-94	337.8
gene272	gb|ABA71727.1|ARO:3002926|vanRG	53.4	234	104	2	3	231	2	235	4.3e-69	254.6
gene339	gb|CAA77936.1|ARO:3004039|Escherichia	40.2	97	58	0	11	107	11	107	7.7e-13	66.6
gene556	gb|WP_000192137.1|ARO:3000838|arlR	41.2	221	125	3	2	221	3	219	5.3e-48	184.5
gene629	gb|WP_000192137.1|ARO:3000838|arlR	40.8	218	127	1	1	218	1	216	8.8e-43	167.2
gene639	gb|CDJ72593|ARO:3003889|Escherichia	61.9	433	163	2	7	439	5	435	9.9e-163	566.6
gene806	gb|CAB13166.1|ARO:3003063|ykkC	40.2	107	64	0	6	112	3	109	4.6e-16	77.4
gene807	gb|CAB13167.1|ARO:3003064|ykkD	41.2	102	60	0	3	104	4	105	1.3e-17	82.4
gene809	gb|AAC36944.1|ARO:3003006|blt	73.5	393	104	0	1	393	1	393	2.9e-166	578.2
gene824	gb|ANZ79240.1|ARO:3004035|tetA(60)	41.2	568	333	1	11	578	11	577	8.2e-133	467.6
gene825	gb|ANZ79241.1|ARO:3004036|tetB(60)	46.6	517	271	2	148	659	61	577	1.0e-131	464.2
gene915	gb|KIX81495.1|ARO:3002813|lmrB	49.0	463	233	2	19	478	12	474	6.0e-137	481.1
gene1015	gb|KIX81495.1|ARO:3002813|lmrB	53.2	472	218	1	8	476	1	472	7.4e-156	543.9
gene1090	gb|AAR84672.1|ARO:3002925|vanRF	44.6	231	126	2	1	231	1	229	4.1e-51	194.9
gene1167	gb|YP_500802.1|ARO:3003074|Staphylococcus	42.4	479	259	5	44	514	25	494	4.4e-106	378.6
gene1193	gb|NP_415804.1|ARO:3004045|antibiotic	47.1	255	132	2	1	254	1	253	6.6e-63	234.2
gene1270	gb|AAL27445.1|ARO:3002924|vanRE	42.7	225	121	2	1	217	4	228	3.6e-49	188.3
gene1286	gb|NP_415611.1|ARO:3004049|antibiotic	44.5	247	132	3	2	247	1	243	9.9e-56	210.3
gene1356	gb|AAC76093.1|ARO:3002986|bacA	62.0	263	91	5	5	259	8	269	3.7e-85	308.1
gene1410	gb|AFK58561.1|ARO:3003079|Enterococcus	43.0	342	186	4	14	346	13	354	9.1e-71	260.8
gene1411	gb|NP_816529.1|ARO:3003792|Enterococcus	74.3	210	54	0	1	210	1	210	2.4e-87	315.1
gene1437	gb|CAX52582.1|ARO:3003324|Bacillus	48.5	855	432	5	6	859	5	852	2.0e-236	812.4
gene1448	gb|WP_000192137.1|ARO:3000838|arlR	41.9	227	120	2	17	243	2	216	3.8e-47	181.8
gene1521	gb|AFC91828.1|ARO:3003041|Streptococcus	40.4	601	326	16	35	615	11	599	8.8e-110	391.7
gene1774	gb|ABV18113.1|ARO:3001329|mdtG	47.1	384	201	2	3	385	11	393	1.4e-104	373.2
gene1785	gb|AAR84672.1|ARO:3002925|vanRF	51.1	229	111	1	1	229	1	228	1.6e-63	236.1
gene1859	gb|WP_011461303.1|ARO:3003728|vanRI	41.7	228	122	4	5	222	5	231	1.1e-45	176.8
gene1864	gb|YP_008997281.1|ARO:3002626|ANT(6)-Ia	42.1	266	153	1	1	266	1	265	2.3e-64	239.2
gene1878	gb|ABA71727.1|ARO:3002926|vanRG	40.8	233	126	5	4	226	5	235	2.3e-43	169.1
gene1941	gb|NP_831795.1|ARO:3000172|FosB	89.9	138	14	0	1	138	1	138	1.7e-73	268.5
gene1967	gb|ACL82959.1|ARO:3002961|vanYM	41.4	145	68	6	101	243	47	176	1.1e-22	100.5
gene2046	gb|APB03219.1|ARO:3003986|TaeA	52.4	645	291	3	1	631	1	643	1.0e-197	683.3
gene2060	gb|CAA53189|ARO:3000521|mupA	51.3	1017	491	3	14	1029	9	1022	0.0e+00	1150.2
gene2085	gb|NP_217280.1|ARO:3004153|Mycobacterium	60.3	184	72	1	135	318	81	263	7.2e-67	247.7
gene2086	gb|BAE15963.1|ARO:3002868|dfrG	66.5	161	54	0	1	161	1	161	5.7e-68	250.4
gene2110	gb|AFK58562.1|ARO:3003078|Enterococcus	49.0	206	104	1	3	207	2	207	2.3e-48	185.7
gene2272	gb|CDO61513.1|ARO:3003948|efrA	42.0	464	267	2	79	541	7	469	1.7e-101	363.6
gene2343	gb|AAR20595.1|ARO:3000090|BLA1	87.1	309	40	0	4	312	1	309	3.1e-155	541.2
gene2361	gb|NP_816529.1|ARO:3003792|Enterococcus	41.1	209	122	1	1	209	1	208	4.1e-42	164.9
gene2427	gb|WP_011461303.1|ARO:3003728|vanRI	48.7	232	118	1	1	231	1	232	7.8e-63	233.8
gene2468	gb|NP_388442.1|ARO:3004476|vmlR	65.7	542	184	1	1	542	1	540	5.0e-209	720.7
gene2490	gb|ACX92987.1|ARO:3002845|vatH	67.2	134	43	1	1	134	81	213	3.1e-51	194.5
gene2572	gb|AAA99503.1|ARO:3003250|bcrC	64.3	196	70	0	1	196	1	196	3.1e-76	278.1
gene2791	gb|APB03223.1|ARO:3003989|AAC(6')-34	48.9	180	87	2	1	177	16	193	9.0e-50	191.0
gene2851	gb|AAA20117.1|ARO:3000195|tetB(P)	45.4	648	346	3	4	646	5	649	2.9e-163	568.9
gene2939	gb|APB03222.1|ARO:3003992|rphB	72.6	883	227	2	1	868	1	883	0.0e+00	1277.7
gene3004	gb|YP_499533.1|ARO:3003917|Staphylococcus	48.2	305	151	4	5	303	6	309	3.9e-78	285.0
gene3055	gb|KIX81495.1|ARO:3002813|lmrB	42.3	485	264	5	3	482	2	475	6.0e-113	401.4
gene3128	gb|AAZ42322.1|ARO:3003836|qacH	41.2	102	60	0	3	104	4	105	1.9e-20	92.0
gene3178	gb|ACX92987.1|ARO:3002845|vatH	40.8	103	44	3	98	183	67	169	6.0e-13	67.8
gene3266	gb|AAA26793|ARO:3003748|oleC	53.0	219	101	1	6	222	1	219	1.1e-62	233.4
gene3272	gb|AAA22562.1|ARO:3002878|BcII	100.0	256	0	0	1	256	1	256	4.8e-146	510.4
gene3358	gb|NP_848167.1|ARO:3002675|catB2	45.0	151	79	2	31	177	52	202	2.5e-35	142.1
gene3368	gb|NP_415611.1|ARO:3004049|antibiotic	43.3	240	132	2	6	244	5	241	3.3e-51	195.3
gene3408	gb|YP_040772.1|ARO:3003312|Staphylococcus	58.1	799	333	2	3	801	2	798	4.2e-273	934.1
gene3409	gb|BAA11086.1|ARO:3003314|Staphylococcus	71.0	651	186	2	5	652	4	654	4.6e-278	950.3
gene3491	gb|ANZ79241.1|ARO:3004036|tetB(60)	43.3	587	303	9	9	578	4	577	2.0e-123	436.4
gene3578	gb|WP_001025093|ARO:3003323|Staphylococcus	49.7	189	94	1	1	188	1	189	3.8e-47	181.4
gene3646	gb|NP_415611.1|ARO:3004049|antibiotic	56.1	244	103	2	3	246	4	243	5.4e-70	257.7
gene3691	gb|CAA52296.1|ARO:3003729|Staphylococcus	63.9	920	322	5	1	916	1	914	0.0e+00	1228.0
gene3763	gb|NP_831795.1|ARO:3000172|FosB	68.1	138	44	0	1	138	1	138	7.5e-53	199.9
gene3914	gb|CDJ72759|ARO:3003899|Escherichia	51.3	565	272	2	5	567	2	565	2.6e-160	558.9
gene4076	gb|CAB13166.1|ARO:3003063|ykkC	55.8	104	46	0	1	104	1	104	6.0e-29	120.2
gene4077	gb|CAB13167.1|ARO:3003064|ykkD	51.0	102	50	0	3	104	4	105	2.2e-25	108.2
gene4115	gb|NP_348848.1|ARO:3004561|Clostridium	54.7	349	158	0	3	351	5	353	1.2e-110	393.3
gene4396	gb|AAA99504.1|ARO:3002987|bcrA	46.4	302	162	0	1	302	1	302	3.3e-77	282.0
gene4398	gb|AAR84672.1|ARO:3002925|vanRF	46.6	223	118	1	5	226	6	228	1.9e-53	202.6
gene4448	gb|CCP46065.1|ARO:3000816|mtrA	45.1	235	119	2	1	235	4	228	1.4e-51	196.4
gene4535	gb|AAR84672.1|ARO:3002925|vanRF	41.8	225	131	0	4	228	6	230	2.9e-49	188.7
gene4683	gb|WP_011461303.1|ARO:3003728|vanRI	42.0	231	129	3	1	226	1	231	2.3e-46	179.1
gene4720	gb|AAF36805.1|ARO:3002958|vanYF	56.0	291	119	3	1	283	1	290	7.4e-95	340.5
gene4721	gb|ACL82958.1|ARO:3002939|vanSM	68.7	358	112	0	1	358	4	361	2.8e-147	515.0
gene4722	gb|ACL82957.1|ARO:3002928|vanRM	77.6	232	52	0	1	232	1	232	1.1e-104	372.9
gene4730	gb|YP_499533.1|ARO:3003917|Staphylococcus	53.1	292	134	2	25	313	14	305	3.2e-83	302.0
gene4880	gb|AAB05622.1|ARO:3002921|vanRB	40.1	217	126	1	4	220	5	217	2.9e-46	178.7
gene4937	gb|WP_000192137.1|ARO:3000838|arlR	44.3	219	117	1	3	221	3	216	4.2e-45	174.9
gene4943	gb|ABA71727.1|ARO:3002926|vanRG	51.1	233	110	1	4	232	3	235	2.8e-68	251.9
gene5078	gb|CAG39357|ARO:3003901|Staphylococcus	44.1	435	231	4	4	427	3	436	2.0e-107	382.9
gene5082	gb|WP_011461303.1|ARO:3003728|vanRI	40.8	228	126	5	3	222	5	231	2.0e-39	156.0
gene5111	gb|CAG41169.1|ARO:3003776|Staphylococcus	63.7	421	151	1	1	419	1	421	1.8e-153	535.8
gene5159	gb|CAG41169.1|ARO:3003776|Staphylococcus	51.9	418	198	3	1	415	1	418	7.3e-115	407.5
gene5226	gb|AAA99504.1|ARO:3002987|bcrA	45.4	302	164	1	1	301	1	302	1.1e-67	250.4
gene5236	gb|NP_816529.1|ARO:3003792|Enterococcus	50.0	212	101	2	3	214	2	208	1.2e-54	206.5
gene5291	gb|CAG39047|ARO:3003794|Staphylococcus	47.6	617	309	7	1	613	1	607	2.1e-163	569.3
gene5292	gb|CCP46065.1|ARO:3000816|mtrA	47.8	232	113	2	2	232	4	228	1.4e-54	206.5
gene5296	gb|WP_002356022|ARO:3003797|Enterococcus	41.5	651	362	10	6	647	7	647	3.3e-138	485.7
