# Supplementary material for: Evaluating the Safety of Bacillus cereus GW-01 Obtained from Sheep Rumen Chyme
Source: Microorganisms. 2024 Jul 18;12(7):1457. doi: 10.3390/microorganisms12071457 (PMC11278751; doi:10.3390/microorganisms12071457)
Supplement: Supplementary file 1 [file microorganisms-12-01457-s001.zip › Supplemental Document S3/CARD_database/B.cereus.HBL-AI/B.cereus.HBL-AI.card.list.filter.xls]

Gene_id	Subject_id	Identity	Align_length	Mismatch	Gap	Gene_start	Gene_end	Subject_start	Subject_end	E_value	Score
CJ306_RS00025.gyrB	gb|YP_039482.1|ARO:3003301|Staphylococcus	70.7	631	182	2	11	639	14	643	2.8e-267	914.4
CJ306_RS00030.gyrA	gb|YP_039483.1|ARO:3003296|Staphylococcus	66.7	819	269	3	7	821	6	824	0.0e+00	1115.1
CJ306_RS00410.folP	gb|WP_102607457.1|ARO:3004361|sul4	50.0	274	118	2	27	281	12	285	3.9e-72	265.0
CJ306_RS00635.rpoB	gb|YP_039996.1|ARO:3003285|Staphylococcus	79.9	1182	231	2	1	1175	1	1182	0.0e+00	1895.6
CJ306_RS00640.rpoC	gb|YP_039997.1|ARO:3003291|Staphylococcus	76.6	1207	277	2	1	1202	1	1207	0.0e+00	1848.9
CJ306_RS00650.rpsL	gb|AAK44936.1|ARO:3003395|Mycobacterium	65.4	136	34	1	1	136	1	123	4.5e-45	174.1
CJ306_RS00660.fusA	gb|CAG39573|ARO:3003735|Staphylococcus	79.8	693	139	1	1	692	1	693	0.0e+00	1112.1
CJ306_RS00665.tuf	gb|YP_006374661.1|ARO:3003438|Enterococcus	84.2	393	62	0	1	393	29	421	1.3e-195	675.6
CJ306_RS00675.rpsJ	gb|YP_208874.1|ARO:3003930|rpsJ	63.7	102	37	0	1	102	1	102	1.1e-32	132.5
CJ306_RS00755.rplF	gb|ADL24064.1|ARO:3003737|Staphylococcus	62.0	179	67	1	1	179	1	178	6.3e-60	223.8
CJ306_RS01330	gb|AAN62561.1|ARO:3003970|D-Ala-D-Ala	46.3	352	181	2	4	355	1	344	3.9e-93	335.1
CJ306_RS01540	gb|ABA71727.1|ARO:3002926|vanRG	53.0	234	105	2	3	231	2	235	2.1e-68	252.3
CJ306_RS01605.uppP	gb|AAC76093.1|ARO:3002986|bacA	57.0	263	105	4	1	256	4	265	5.6e-81	294.3
CJ306_RS01610	gb|AAA99505.1|ARO:3002988|bcrB	54.6	205	93	0	41	245	4	208	2.0e-64	239.2
CJ306_RS01615	gb|AAA99504.1|ARO:3002987|bcrA	78.8	306	65	0	4	309	1	306	1.3e-140	492.7
CJ306_RS01625	gb|AAR84672.1|ARO:3002925|vanRF	50.0	232	115	1	1	232	1	231	1.9e-59	222.6
CJ306_RS01920	gb|CAA77936.1|ARO:3004039|Escherichia	40.2	97	58	0	11	107	11	107	7.7e-13	66.6
CJ306_RS03035	gb|WP_000192137.1|ARO:3000838|arlR	41.6	221	124	3	2	221	3	219	1.8e-48	186.0
CJ306_RS03105	gb|WP_000192137.1|ARO:3000838|arlR	40.4	218	128	1	1	218	1	216	2.3e-43	169.1
CJ306_RS03455.glpT	gb|CDJ72593|ARO:3003889|Escherichia	62.2	434	162	2	6	439	4	435	6.9e-164	570.5
CJ306_RS04450	gb|CAB13166.1|ARO:3003063|ykkC	40.2	107	64	0	6	112	3	109	4.6e-16	77.4
CJ306_RS04465	gb|AAC36944.1|ARO:3003006|blt	74.0	393	102	0	1	393	1	393	2.4e-168	585.1
CJ306_RS04550	gb|ANZ79240.1|ARO:3004035|tetA(60)	41.2	568	333	1	11	578	11	577	1.1e-132	467.2
CJ306_RS04555	gb|ANZ79241.1|ARO:3004036|tetB(60)	45.8	517	275	2	148	659	61	577	6.2e-129	454.9
CJ306_RS04990	gb|KIX81495.1|ARO:3002813|lmrB	49.9	463	229	2	19	478	12	474	9.2e-138	483.8
CJ306_RS05080	gb|AAF36806.1|ARO:3002963|vanZF	71.6	197	56	0	7	203	5	201	3.8e-80	291.2
CJ306_RS05625	gb|ABU39978.1|ARO:3000160|blaI	48.8	127	64	1	1	127	1	126	1.4e-32	132.5
CJ306_RS05870	gb|AAR84672.1|ARO:3002925|vanRF	43.7	231	128	2	1	231	1	229	5.3e-51	194.5
CJ306_RS06235	gb|YP_500802.1|ARO:3003074|Staphylococcus	42.4	479	259	5	44	514	25	494	1.7e-105	376.7
CJ306_RS06360.fabI	gb|NP_415804.1|ARO:3004045|antibiotic	47.1	255	132	2	1	254	1	253	6.6e-63	234.2
CJ306_RS06720	gb|ACL82957.1|ARO:3002928|vanRM	41.7	230	125	2	1	221	1	230	7.3e-50	190.7
CJ306_RS06805.phbB	gb|NP_415611.1|ARO:3004049|antibiotic	44.5	247	132	3	2	247	1	243	7.6e-56	210.7
CJ306_RS07130.uppP	gb|AAC76093.1|ARO:3002986|bacA	60.7	267	96	5	1	259	4	269	2.4e-84	305.4
CJ306_RS07395	gb|AFK58561.1|ARO:3003079|Enterococcus	42.7	342	187	4	14	346	13	354	1.5e-70	260.0
CJ306_RS07400	gb|NP_816529.1|ARO:3003792|Enterococcus	74.3	210	54	0	1	210	1	210	1.9e-87	315.5
CJ306_RS07525.mprF	gb|CAX52582.1|ARO:3003324|Bacillus	48.7	853	432	5	6	857	5	852	1.8e-237	815.8
CJ306_RS07580.resD	gb|WP_000192137.1|ARO:3000838|arlR	41.9	227	120	2	5	231	2	216	4.8e-47	181.4
CJ306_RS09190	gb|ABV18113.1|ARO:3001329|mdtG	47.4	384	200	2	3	385	11	393	1.1e-104	373.6
CJ306_RS09290	gb|AAR84672.1|ARO:3002925|vanRF	50.7	229	112	1	1	229	1	228	1.6e-63	236.1
CJ306_RS09825	gb|YP_008997281.1|ARO:3002626|ANT(6)-Ia	44.4	266	147	1	1	266	1	265	1.2e-68	253.4
CJ306_RS10170.fosB	gb|NP_831795.1|ARO:3000172|FosB	99.3	138	1	0	1	138	1	138	1.4e-80	292.0
CJ306_RS10310	gb|ACL82959.1|ARO:3002961|vanYM	40.0	145	70	6	101	243	47	176	7.1e-22	97.8
CJ306_RS11165	gb|APB03219.1|ARO:3003986|TaeA	51.9	645	294	3	1	631	1	643	9.5e-196	676.8
CJ306_RS11240.ileS	gb|CAA53189|ARO:3000521|mupA	51.2	1010	489	2	21	1029	16	1022	0.0e+00	1143.6
CJ306_RS11370.thyA	gb|NP_217280.1|ARO:3004153|Mycobacterium	60.9	184	71	1	135	318	81	263	3.2e-67	248.8
CJ306_RS11375.dfrA	gb|BAE15963.1|ARO:3002868|dfrG	66.5	161	54	0	1	161	1	161	1.5e-68	252.3
CJ306_RS11505	gb|AFK58562.1|ARO:3003078|Enterococcus	48.3	207	106	1	3	209	2	207	2.3e-48	185.7
CJ306_RS12140.catA	gb|APB03217.1|ARO:3003983|CatU	57.9	216	90	1	1	215	1	216	1.5e-76	279.3
CJ306_RS12265	gb|CDO61513.1|ARO:3003948|efrA	42.5	464	265	2	79	541	7	469	6.3e-101	361.7
CJ306_RS12270	gb|AAK76136.1|ARO:3000025|patB	40.1	588	328	5	28	596	3	585	1.2e-123	437.2
CJ306_RS12920	gb|AAA22081.1|ARO:3004451|Agrobacterium	43.4	205	93	3	19	215	18	207	5.2e-48	184.5
CJ306_RS13070	gb|AHH86051.1|ARO:3004063|EdeQ	42.4	144	81	1	2	145	1	142	4.3e-30	124.4
CJ306_RS13155.bla	gb|CAA29819.1|ARO:3002877|BcI	97.1	306	9	0	3	308	1	306	3.7e-169	587.4
CJ306_RS13275	gb|ABA71727.1|ARO:3002926|vanRG	48.9	235	116	2	1	231	1	235	2.3e-62	232.3
CJ306_RS13470.abc-f	gb|NP_388442.1|ARO:3004476|vmlR	66.6	542	179	1	1	542	1	540	1.2e-210	726.1
CJ306_RS13835	gb|ACX92987.1|ARO:3002845|vatH	66.8	208	68	1	3	210	8	214	1.6e-83	302.4
CJ306_RS14310	gb|AAB05622.1|ARO:3002921|vanRB	43.4	221	113	2	6	221	5	218	2.5e-50	192.2
CJ306_RS15515	gb|APB03223.1|ARO:3003989|AAC(6')-34	48.3	180	88	2	1	177	16	193	1.7e-49	189.1
CJ306_RS31315	gb|AAA20117.1|ARO:3000195|tetB(P)	42.2	325	187	1	1	324	325	649	4.3e-75	275.0
CJ306_RS16230.ppsA	gb|APB03222.1|ARO:3003992|rphB	72.8	883	225	2	1	868	1	883	0.0e+00	1287.3
CJ306_RS16650.menA	gb|YP_499533.1|ARO:3003917|Staphylococcus	48.7	310	151	5	1	303	1	309	3.9e-78	285.0
CJ306_RS16820	gb|WP_000192137.1|ARO:3000838|arlR	43.6	220	121	2	2	221	3	219	4.3e-50	191.4
CJ306_RS16850	gb|KIX81495.1|ARO:3002813|lmrB	42.4	483	262	5	3	480	2	473	1.8e-112	399.8
CJ306_RS18170	gb|AAA26793|ARO:3003748|oleC	53.0	219	101	1	6	222	1	219	1.2e-61	229.9
CJ306_RS18195.bla2	gb|AAA22562.1|ARO:3002878|BcII	88.6	255	29	0	3	257	2	256	1.4e-129	455.7
CJ306_RS18650	gb|AAF63432|ARO:3003744|vatF	51.0	145	65	3	35	174	66	209	4.2e-35	141.4
CJ306_RS18700.fabG	gb|NP_415611.1|ARO:3004049|antibiotic	43.3	240	132	2	6	244	5	241	1.9e-51	196.1
CJ306_RS18910.parC	gb|YP_040772.1|ARO:3003312|Staphylococcus	57.7	799	336	2	3	801	2	798	9.5e-273	932.9
CJ306_RS18915.parE	gb|BAA11086.1|ARO:3003314|Staphylococcus	71.3	651	184	2	5	652	4	654	4.6e-278	950.3
CJ306_RS19325	gb|ANZ79241.1|ARO:3004036|tetB(60)	44.0	587	299	9	9	578	4	577	7.4e-126	444.5
CJ306_RS19680	gb|NP_348848.1|ARO:3004561|Clostridium	49.6	353	173	3	5	354	6	356	3.8e-101	361.7
CJ306_RS19850.pgsA	gb|WP_001025093|ARO:3003323|Staphylococcus	49.7	189	94	1	1	188	1	189	1.7e-47	182.6
CJ306_RS20195.fabG	gb|NP_415611.1|ARO:3004049|antibiotic	54.9	244	106	2	3	246	4	243	1.2e-69	256.5
CJ306_RS20430.ileS2	gb|CAA52296.1|ARO:3003729|Staphylococcus	63.8	919	325	4	1	916	1	914	0.0e+00	1229.2
CJ306_RS21220.ptsP	gb|CDJ72759|ARO:3003899|Escherichia	51.3	565	272	2	5	567	2	565	4.5e-160	558.1
CJ306_RS22075	gb|CAB13166.1|ARO:3003063|ykkC	53.8	104	48	0	1	104	1	104	8.7e-28	116.3
CJ306_RS22080	gb|CAB13167.1|ARO:3003064|ykkD	51.0	102	50	0	3	104	4	105	2.2e-25	108.2
CJ306_RS22250.murG	gb|NP_348848.1|ARO:3004561|Clostridium	55.3	349	156	0	3	351	5	353	6.9e-111	394.0
CJ306_RS23650	gb|AAA99504.1|ARO:3002987|bcrA	46.7	302	161	0	1	302	1	302	3.9e-78	285.0
CJ306_RS23660	gb|AAR84672.1|ARO:3002925|vanRF	47.1	223	117	1	5	226	6	228	2.5e-53	202.2
CJ306_RS23930.phoP	gb|CCP46065.1|ARO:3000816|mtrA	45.5	235	118	3	1	235	4	228	3.2e-51	195.3
CJ306_RS24330	gb|ACX92987.1|ARO:3002845|vatH	44.2	104	41	4	97	183	67	170	7.8e-13	67.4
CJ306_RS24365	gb|AAR84672.1|ARO:3002925|vanRF	41.3	225	132	0	4	228	6	230	3.7e-49	188.3
CJ306_RS25150	gb|WP_011461303.1|ARO:3003728|vanRI	41.1	231	131	3	1	226	1	231	8.6e-46	177.2
CJ306_RS25360	gb|AAF36805.1|ARO:3002958|vanYF	57.4	291	115	3	1	283	1	290	2.5e-95	342.0
CJ306_RS25365	gb|ACL82958.1|ARO:3002939|vanSM	69.3	361	111	0	1	361	1	361	3.9e-149	521.2
CJ306_RS25370	gb|ACL82957.1|ARO:3002928|vanRM	77.6	232	52	0	1	232	1	232	7.0e-104	370.2
CJ306_RS25405	gb|YP_499533.1|ARO:3003917|Staphylococcus	53.4	292	133	2	25	313	14	305	3.2e-83	302.0
CJ306_RS25930	gb|APB03224.1|ARO:3003994|cpaA	40.0	150	89	1	3	152	5	153	6.9e-26	110.5
CJ306_RS26315	gb|AAB05622.1|ARO:3002921|vanRB	40.1	217	126	1	4	220	5	217	2.9e-46	178.7
CJ306_RS26615	gb|WP_000192137.1|ARO:3000838|arlR	43.9	221	119	1	1	221	1	216	8.5e-46	177.2
CJ306_RS26900.abc-f	gb|AGN33258.1|ARO:3002829|vgaA	44.8	522	263	4	15	534	16	514	1.1e-118	420.6
CJ306_RS27355	gb|CAG39357|ARO:3003901|Staphylococcus	45.5	426	220	4	4	418	3	427	5.3e-108	384.8
CJ306_RS27375	gb|WP_011461303.1|ARO:3003728|vanRI	40.8	228	126	5	3	222	5	231	9.0e-40	157.1
CJ306_RS27510.murA	gb|CAG41169.1|ARO:3003776|Staphylococcus	63.7	421	151	1	1	419	1	421	1.4e-153	536.2
CJ306_RS27750.murA	gb|CAG41169.1|ARO:3003776|Staphylococcus	51.9	418	198	3	1	415	1	418	7.3e-115	407.5
CJ306_RS28070	gb|AAA99504.1|ARO:3002987|bcrA	45.0	302	165	1	1	301	1	302	4.5e-66	245.0
CJ306_RS28125	gb|NP_816529.1|ARO:3003792|Enterococcus	49.5	212	102	2	3	214	2	208	2.3e-53	202.2
CJ306_RS28390.walK	gb|CAG39047|ARO:3003794|Staphylococcus	48.1	617	306	7	1	613	1	607	4.2e-164	571.6
CJ306_RS28395.walR	gb|CCP46065.1|ARO:3000816|mtrA	47.8	232	113	2	2	232	4	228	1.0e-54	206.8
CJ306_RS28435	gb|WP_002356022|ARO:3003797|Enterococcus	41.8	637	352	9	23	647	18	647	3.8e-139	488.8
CJ306_RS29390	gb|AHH86051.1|ARO:3004063|EdeQ	43.7	142	78	1	4	145	3	142	5.6e-30	124.0
CJ306_RS29720	gb|AAA99504.1|ARO:3002987|bcrA	49.1	214	108	1	1	213	1	214	1.4e-51	196.8
CJ306_RS29945.tet	gb|AAA22851.1|ARO:3000179|tet(L)	77.0	457	105	0	1	457	1	457	4.2e-209	720.7
CJ306_RS30420	gb|WP_011461303.1|ARO:3003728|vanRI	45.3	234	123	3	1	231	1	232	1.7e-57	216.1
