# Supplementary material for: Evaluating the Safety of Bacillus cereus GW-01 Obtained from Sheep Rumen Chyme
Source: Microorganisms. 2024 Jul 18;12(7):1457. doi: 10.3390/microorganisms12071457 (PMC11278751; doi:10.3390/microorganisms12071457)
Supplement: Supplementary file 1 [file microorganisms-12-01457-s001.zip › Supplemental Document S3/CARD_database/B.cereus.HN001/B.cereus.HN001.card.list.filter.xls]

Gene_id	Subject_id	Identity	Align_length	Mismatch	Gap	Gene_start	Gene_end	Subject_start	Subject_end	E_value	Score
WR52_RS00025.gyrB	gb|YP_039482.1|ARO:3003301|Staphylococcus	70.7	631	182	2	11	639	14	643	2.8e-267	914.4
WR52_RS00030.gyrA	gb|YP_039483.1|ARO:3003296|Staphylococcus	66.7	819	269	3	7	821	6	824	0.0e+00	1115.1
WR52_RS00290.folP	gb|WP_102607457.1|ARO:3004361|sul4	50.0	274	118	2	27	281	12	285	2.3e-72	265.8
WR52_RS00510.rpoB	gb|YP_039996.1|ARO:3003285|Staphylococcus	79.9	1182	231	2	1	1175	1	1182	0.0e+00	1895.6
WR52_RS00515.rpoC	gb|YP_039997.1|ARO:3003291|Staphylococcus	76.6	1207	277	2	1	1202	1	1207	0.0e+00	1848.9
WR52_RS00525.rpsL	gb|AAK44936.1|ARO:3003395|Mycobacterium	65.4	136	34	1	1	136	1	123	4.5e-45	174.1
WR52_RS00535.fusA	gb|CAG39573|ARO:3003735|Staphylococcus	79.8	693	139	1	1	692	1	693	0.0e+00	1112.1
WR52_RS00540.tuf	gb|YP_006374661.1|ARO:3003438|Enterococcus	84.2	393	62	0	1	393	29	421	1.3e-195	675.6
WR52_RS00545.rpsJ	gb|YP_208874.1|ARO:3003930|rpsJ	63.7	102	37	0	1	102	1	102	1.1e-32	132.5
WR52_RS00625.rplF	gb|ADL24064.1|ARO:3003737|Staphylococcus	62.0	179	67	1	1	179	1	178	6.3e-60	223.8
WR52_RS01150	gb|AAN62561.1|ARO:3003970|D-Ala-D-Ala	46.3	352	181	2	4	355	1	344	3.0e-93	335.5
WR52_RS01355	gb|ABA71727.1|ARO:3002926|vanRG	53.0	234	105	2	3	231	2	235	2.1e-68	252.3
WR52_RS01455.uppP	gb|AAC76093.1|ARO:3002986|bacA	57.0	270	107	5	1	262	4	272	3.3e-81	295.0
WR52_RS01460	gb|AAA99505.1|ARO:3002988|bcrB	55.1	205	92	0	41	245	4	208	3.0e-65	241.9
WR52_RS01465	gb|AAA99504.1|ARO:3002987|bcrA	78.4	306	66	0	4	309	1	306	4.8e-140	490.7
WR52_RS01475	gb|AAR84672.1|ARO:3002925|vanRF	50.4	232	114	1	1	232	1	231	1.4e-59	223.0
WR52_RS01710	gb|CAA77936.1|ARO:3004039|Escherichia	40.2	97	58	0	11	107	11	107	7.7e-13	66.6
WR52_RS02750	gb|WP_000192137.1|ARO:3000838|arlR	41.6	221	124	3	2	221	3	219	1.8e-48	186.0
WR52_RS02820	gb|WP_000192137.1|ARO:3000838|arlR	40.8	218	127	1	1	218	1	216	1.0e-43	170.2
WR52_RS03170.glpT	gb|CDJ72593|ARO:3003889|Escherichia	61.5	434	165	2	6	439	4	435	7.6e-163	567.0
WR52_RS04130	gb|CAB13166.1|ARO:3003063|ykkC	40.2	107	64	0	6	112	3	109	4.6e-16	77.4
WR52_RS04135	gb|CAB13167.1|ARO:3003064|ykkD	40.2	102	61	0	3	104	4	105	2.2e-17	81.6
WR52_RS04145	gb|AAC36944.1|ARO:3003006|blt	74.0	393	102	0	1	393	1	393	2.4e-168	585.1
WR52_RS04215	gb|ANZ79240.1|ARO:3004035|tetA(60)	41.3	566	331	1	11	576	11	575	2.4e-132	466.1
WR52_RS04220	gb|ANZ79241.1|ARO:3004036|tetB(60)	46.0	517	274	2	148	659	61	577	5.6e-130	458.4
WR52_RS04665	gb|KIX81495.1|ARO:3002813|lmrB	50.1	463	228	2	19	478	12	474	9.2e-138	483.8
WR52_RS04765	gb|AAF36806.1|ARO:3002963|vanZF	69.8	202	56	1	7	208	5	201	7.8e-81	293.5
WR52_RS05485	gb|AAR84672.1|ARO:3002925|vanRF	43.7	231	128	2	1	231	1	229	5.3e-51	194.5
WR52_RS05835	gb|YP_500802.1|ARO:3003074|Staphylococcus	42.4	479	259	5	44	514	25	494	1.7e-105	376.7
WR52_RS05970.fabI	gb|NP_415804.1|ARO:3004045|antibiotic	47.1	255	132	2	1	254	1	253	6.6e-63	234.2
WR52_RS06325	gb|ACL82957.1|ARO:3002928|vanRM	41.7	230	125	2	1	221	1	230	9.6e-50	190.3
WR52_RS06405.phbB	gb|NP_415611.1|ARO:3004049|antibiotic	44.5	247	132	3	2	247	1	243	7.6e-56	210.7
WR52_RS06740.uppP	gb|AAC76093.1|ARO:3002986|bacA	60.3	267	97	3	1	259	4	269	6.3e-85	307.4
WR52_RS07010	gb|AFK58561.1|ARO:3003079|Enterococcus	42.7	342	187	4	14	346	13	354	2.0e-70	259.6
WR52_RS07015	gb|NP_816529.1|ARO:3003792|Enterococcus	74.3	210	54	0	1	210	1	210	2.4e-87	315.1
WR52_RS07140.mprF	gb|CAX52582.1|ARO:3003324|Bacillus	48.7	853	432	5	6	857	5	852	2.3e-237	815.5
WR52_RS07195.resD	gb|WP_000192137.1|ARO:3000838|arlR	41.9	227	120	2	5	231	2	216	4.8e-47	181.4
WR52_RS07550	gb|AFC91828.1|ARO:3003041|Streptococcus	40.1	599	330	14	35	614	11	599	7.2e-112	398.7
WR52_RS08745	gb|ABV18113.1|ARO:3001329|mdtG	47.4	384	200	2	3	385	11	393	1.1e-104	373.6
WR52_RS09205	gb|WP_011461303.1|ARO:3003728|vanRI	41.4	232	125	4	1	222	1	231	2.5e-45	175.6
WR52_RS09225	gb|YP_008997281.1|ARO:3002626|ANT(6)-Ia	44.7	266	146	1	1	266	1	265	7.8e-68	250.8
WR52_RS09570.fosB	gb|NP_831795.1|ARO:3000172|FosB	98.6	138	2	0	1	138	1	138	4.2e-80	290.4
WR52_RS09700	gb|ACL82959.1|ARO:3002961|vanYM	40.0	145	70	6	101	243	47	176	7.1e-22	97.8
WR52_RS10500	gb|APB03219.1|ARO:3003986|TaeA	51.8	645	295	3	1	631	1	643	4.7e-195	674.5
WR52_RS10570.ileS	gb|AEY83581|ARO:3000510|mupB	52.1	1002	470	6	14	1008	9	1007	0.0e+00	1140.6
WR52_RS10600	gb|WP_000192137.1|ARO:3000838|arlR	45.7	223	115	2	4	226	3	219	3.4e-50	191.8
WR52_RS10725.thyA	gb|NP_217280.1|ARO:3004153|Mycobacterium	60.9	184	71	1	135	318	81	263	3.2e-67	248.8
WR52_RS10730.dfrA	gb|BAE15963.1|ARO:3002868|dfrG	67.1	161	53	0	1	161	1	161	3.0e-69	254.6
WR52_RS10910	gb|AFK58562.1|ARO:3003078|Enterococcus	48.3	207	106	1	3	209	2	207	1.3e-48	186.4
WR52_RS11515.catA	gb|APB03217.1|ARO:3003983|CatU	57.4	216	91	1	1	215	1	216	2.6e-76	278.5
WR52_RS11640	gb|CDO61513.1|ARO:3003948|efrA	42.2	464	266	2	79	541	7	469	3.1e-100	359.4
WR52_RS11645	gb|AAK76136.1|ARO:3000025|patB	40.1	588	328	5	28	596	3	585	2.1e-123	436.4
WR52_RS11940	gb|AAA22081.1|ARO:3004451|Agrobacterium	43.4	205	93	3	19	215	18	207	5.2e-48	184.5
WR52_RS12035.bla	gb|CAA29819.1|ARO:3002877|BcI	97.4	306	8	0	3	308	1	306	2.2e-169	588.2
WR52_RS12145	gb|ABA71727.1|ARO:3002926|vanRG	48.9	235	116	2	1	231	1	235	3.0e-62	231.9
WR52_RS12340.abc-f	gb|NP_388442.1|ARO:3004476|vmlR	67.2	542	176	1	1	542	1	540	4.8e-212	730.7
WR52_RS12675.vat	gb|AAC61671.1|ARO:3002842|vatC	68.6	204	63	1	3	206	9	211	7.3e-84	303.5
WR52_RS14245	gb|APB03223.1|ARO:3003989|AAC(6')-34	47.8	180	89	2	1	177	16	193	1.7e-49	189.1
WR52_RS14420	gb|AAB05625.1|ARO:3002964|vanWB	40.7	167	99	0	38	204	36	202	9.7e-36	144.1
WR52_RS14710	gb|AAA20117.1|ARO:3000195|tetB(P)	46.4	649	338	5	4	646	5	649	2.1e-166	579.3
WR52_RS15040.ppsA	gb|APB03222.1|ARO:3003992|rphB	72.8	883	225	2	1	868	1	883	0.0e+00	1280.8
WR52_RS15450.menA	gb|YP_499533.1|ARO:3003917|Staphylococcus	48.2	305	151	4	5	303	6	309	1.5e-77	283.1
WR52_RS15495	gb|ACL82957.1|ARO:3002928|vanRM	43.6	225	127	0	5	229	6	230	5.4e-51	194.5
WR52_RS15525	gb|AAC36944.1|ARO:3003006|blt	56.2	386	169	0	5	390	6	391	3.8e-129	454.9
WR52_RS15665	gb|WP_000192137.1|ARO:3000838|arlR	43.6	220	121	2	2	221	3	219	4.3e-50	191.4
WR52_RS15720	gb|KIX81495.1|ARO:3002813|lmrB	42.4	483	262	5	3	480	2	473	6.7e-112	397.9
WR52_RS15875	gb|AHH86051.1|ARO:3004063|EdeQ	42.3	142	80	1	4	145	3	142	4.3e-30	124.4
WR52_RS16190	gb|AAZ42322.1|ARO:3003836|qacH	40.2	102	61	0	3	104	4	105	3.3e-20	91.3
WR52_RS16910	gb|AAA26793|ARO:3003748|oleC	54.3	219	98	1	6	222	1	219	1.7e-63	236.1
WR52_RS16935.bla2	gb|AAA22562.1|ARO:3002878|BcII	89.0	255	28	0	3	257	2	256	6.3e-130	456.8
WR52_RS17355	gb|AAF63432|ARO:3003744|vatF	51.0	145	65	3	35	174	66	209	4.2e-35	141.4
WR52_RS17405.fabG	gb|NP_415611.1|ARO:3004049|antibiotic	43.3	240	132	2	6	244	5	241	1.9e-51	196.1
WR52_RS17615.parC	gb|YP_040772.1|ARO:3003312|Staphylococcus	57.7	799	336	2	3	801	2	798	2.1e-272	931.8
WR52_RS17620.parE	gb|BAA11086.1|ARO:3003314|Staphylococcus	71.3	651	184	2	5	652	4	654	2.1e-278	951.4
WR52_RS18010	gb|ANZ79241.1|ARO:3004036|tetB(60)	44.0	587	299	9	9	578	4	577	7.4e-126	444.5
WR52_RS18375	gb|NP_348848.1|ARO:3004561|Clostridium	49.6	353	173	3	5	354	6	356	3.8e-101	361.7
WR52_RS18545.pgsA	gb|WP_001025093|ARO:3003323|Staphylococcus	49.7	189	94	1	1	188	1	189	1.7e-47	182.6
WR52_RS19115.fabG	gb|NP_415611.1|ARO:3004049|antibiotic	54.9	244	106	2	3	246	4	243	1.2e-69	256.5
WR52_RS19340.ileS2	gb|CAA52296.1|ARO:3003729|Staphylococcus	63.8	919	325	4	1	916	1	914	0.0e+00	1228.4
WR52_RS20385.ptsP	gb|CDJ72759|ARO:3003899|Escherichia	51.2	565	273	2	5	567	2	565	2.2e-159	555.8
WR52_RS21215	gb|CAB13166.1|ARO:3003063|ykkC	53.8	104	48	0	1	104	1	104	8.7e-28	116.3
WR52_RS21220	gb|CAB13167.1|ARO:3003064|ykkD	51.0	102	50	0	3	104	4	105	2.2e-25	108.2
WR52_RS21405.murG	gb|NP_348848.1|ARO:3004561|Clostridium	55.6	349	155	0	3	351	5	353	3.1e-111	395.2
WR52_RS22760	gb|AAA99504.1|ARO:3002987|bcrA	46.0	302	163	0	1	302	1	302	1.7e-76	279.6
WR52_RS22770	gb|AAR84672.1|ARO:3002925|vanRF	46.6	223	118	1	5	226	6	228	3.3e-53	201.8
WR52_RS23025.phoP	gb|CCP46065.1|ARO:3000816|mtrA	45.5	235	118	3	1	235	4	228	3.2e-51	195.3
WR52_RS23410	gb|AAR84672.1|ARO:3002925|vanRF	41.3	225	132	0	4	228	6	230	1.9e-48	186.0
WR52_RS24150	gb|WP_011461303.1|ARO:3003728|vanRI	41.4	232	130	4	1	227	1	231	4.3e-45	174.9
WR52_RS24320	gb|AAF36805.1|ARO:3002958|vanYF	56.7	291	117	3	1	283	1	290	3.9e-96	344.7
WR52_RS24325	gb|ACL82958.1|ARO:3002939|vanSM	69.0	361	112	0	1	361	1	361	4.3e-148	517.7
WR52_RS24330	gb|ACL82957.1|ARO:3002928|vanRM	77.6	232	52	0	1	232	1	232	1.2e-103	369.4
WR52_RS24365	gb|YP_499533.1|ARO:3003917|Staphylococcus	53.4	292	133	2	25	313	14	305	3.2e-83	302.0
WR52_RS24850	gb|APB03224.1|ARO:3003994|cpaA	40.0	150	89	1	3	152	5	153	5.3e-26	110.9
WR52_RS25210	gb|AAB05622.1|ARO:3002921|vanRB	40.1	217	126	1	4	220	5	217	2.9e-46	178.7
WR52_RS25505	gb|WP_000192137.1|ARO:3000838|arlR	44.8	221	117	1	1	221	1	216	1.0e-46	180.3
WR52_RS26185	gb|CAG39357|ARO:3003901|Staphylococcus	44.8	435	228	4	4	427	3	436	3.1e-108	385.6
WR52_RS26205	gb|WP_011461303.1|ARO:3003728|vanRI	40.8	228	126	5	3	222	5	231	9.0e-40	157.1
WR52_RS26350.murA	gb|CAG41169.1|ARO:3003776|Staphylococcus	63.7	421	151	1	1	419	1	421	1.4e-153	536.2
WR52_RS26585.murA	gb|CAG41169.1|ARO:3003776|Staphylococcus	51.9	418	198	3	1	415	1	418	7.3e-115	407.5
WR52_RS26905	gb|AAA99504.1|ARO:3002987|bcrA	45.0	302	165	1	1	301	1	302	1.3e-65	243.4
WR52_RS26960	gb|NP_816529.1|ARO:3003792|Enterococcus	49.5	212	102	2	3	214	2	208	2.3e-53	202.2
WR52_RS27210.walK	gb|CAG39047|ARO:3003794|Staphylococcus	48.1	617	306	7	1	613	1	607	4.2e-164	571.6
WR52_RS27215.walR	gb|CCP46065.1|ARO:3000816|mtrA	47.8	232	113	2	2	232	4	228	1.0e-54	206.8
WR52_RS27255	gb|WP_002356022|ARO:3003797|Enterococcus	41.8	637	352	9	23	647	18	647	3.8e-139	488.8
WR52_RS27645.vanR	gb|AAA65953.1|ARO:3002919|vanRA	91.3	231	20	0	1	231	1	231	8.8e-123	433.0
WR52_RS27650	gb|AAA65954.1|ARO:3002931|vanSA	81.5	378	70	0	4	381	4	381	3.0e-176	611.3
WR52_RS27660	gb|AAF36806.1|ARO:3002963|vanZF	74.6	201	50	1	7	207	5	204	1.1e-87	316.2
WR52_RS28055	gb|AHH86051.1|ARO:3004063|EdeQ	43.7	142	78	1	4	145	3	142	1.1e-30	126.3
WR52_RS28165.bla	gb|AAR20595.1|ARO:3000090|BLA1	56.9	297	124	2	17	312	16	309	6.6e-97	347.4
WR52_RS28810	gb|WP_011461303.1|ARO:3003728|vanRI	44.4	234	125	3	1	231	1	232	4.3e-56	211.5
WR52_RS29565	gb|AAA99504.1|ARO:3002987|bcrA	45.4	304	159	3	1	299	1	302	6.0e-66	244.6
