# Supplementary material for: Evaluating the Safety of Bacillus cereus GW-01 Obtained from Sheep Rumen Chyme
Source: Microorganisms. 2024 Jul 18;12(7):1457. doi: 10.3390/microorganisms12071457 (PMC11278751; doi:10.3390/microorganisms12071457)
Supplement: Supplementary file 1 [file microorganisms-12-01457-s001.zip › Supplemental Document S3/CARD_database/B.cereus.ISSFR-9F/B.cereus.ISSFR-9F.card.list.filter.xls]

Gene_id	Subject_id	Identity	Align_length	Mismatch	Gap	Gene_start	Gene_end	Subject_start	Subject_end	E_value	Score
BEI49_RS00050.folP	gb|WP_102607457.1|ARO:3004361|sul4	50.0	274	118	2	27	281	12	285	5.1e-72	264.6
BEI49_RS00275.rpoB	gb|YP_039996.1|ARO:3003285|Staphylococcus	80.1	1182	228	2	1	1175	1	1182	0.0e+00	1900.2
BEI49_RS00280.rpoC	gb|YP_039997.1|ARO:3003291|Staphylococcus	76.6	1207	278	2	1	1202	1	1207	0.0e+00	1845.1
BEI49_RS00290.rpsL	gb|AAK44936.1|ARO:3003395|Mycobacterium	66.2	136	33	1	1	136	1	123	2.0e-45	175.3
BEI49_RS00300.fusA	gb|CAG39573|ARO:3003735|Staphylococcus	79.7	693	140	1	1	692	1	693	0.0e+00	1110.9
BEI49_RS00305.tuf	gb|YP_006374661.1|ARO:3003438|Enterococcus	84.2	393	62	0	1	393	29	421	1.3e-195	675.6
BEI49_RS00310.rpsJ	gb|YP_208874.1|ARO:3003930|rpsJ	63.7	102	37	0	1	102	1	102	1.1e-32	132.5
BEI49_RS00390.rplF	gb|ADL24064.1|ARO:3003737|Staphylococcus	62.0	179	67	1	1	179	1	178	6.3e-60	223.8
BEI49_RS00955	gb|NP_816529.1|ARO:3003792|Enterococcus	40.7	214	121	1	1	214	1	208	2.0e-44	172.6
BEI49_RS01065	gb|AAN62561.1|ARO:3003970|D-Ala-D-Ala	46.9	352	179	2	4	355	1	344	1.8e-93	336.3
BEI49_RS01270	gb|ABA71727.1|ARO:3002926|vanRG	53.0	234	105	2	3	231	2	235	1.6e-68	252.7
BEI49_RS01375.uppP	gb|AAC76093.1|ARO:3002986|bacA	55.9	270	110	5	1	262	4	272	6.2e-80	290.8
BEI49_RS01380	gb|AAA99505.1|ARO:3002988|bcrB	53.7	205	95	0	41	245	4	208	4.4e-64	238.0
BEI49_RS01385	gb|AAA99504.1|ARO:3002987|bcrA	77.8	306	68	0	4	309	1	306	3.1e-139	488.0
BEI49_RS01395	gb|AAR84672.1|ARO:3002925|vanRF	50.4	232	114	1	1	232	1	231	3.2e-59	221.9
BEI49_RS01645	gb|CAA77936.1|ARO:3004039|Escherichia	40.2	97	58	0	11	107	11	107	1.0e-12	66.2
BEI49_RS02740	gb|WP_000192137.1|ARO:3000838|arlR	41.6	221	124	3	2	221	3	219	2.4e-48	185.7
BEI49_RS02810	gb|WP_000192137.1|ARO:3000838|arlR	40.4	218	128	1	1	218	1	216	2.3e-43	169.1
BEI49_RS03175.glpT	gb|CDJ72593|ARO:3003889|Escherichia	62.1	433	162	2	7	439	5	435	2.0e-163	568.9
BEI49_RS04225	gb|CAB13166.1|ARO:3003063|ykkC	41.1	107	63	0	6	112	3	109	3.5e-16	77.8
BEI49_RS04230	gb|CAB13167.1|ARO:3003064|ykkD	41.2	102	60	0	3	104	4	105	1.3e-17	82.4
BEI49_RS04240	gb|AAC36944.1|ARO:3003006|blt	74.0	393	102	0	1	393	1	393	3.1e-168	584.7
BEI49_RS04330	gb|ANZ79240.1|ARO:3004035|tetA(60)	41.4	568	332	1	11	578	11	577	3.7e-133	468.8
BEI49_RS04335	gb|ANZ79241.1|ARO:3004036|tetB(60)	46.2	517	273	2	148	659	61	577	8.7e-131	461.1
BEI49_RS04810	gb|KIX81495.1|ARO:3002813|lmrB	49.7	463	230	2	19	478	12	474	2.4e-138	485.7
BEI49_RS04945	gb|AAF36806.1|ARO:3002963|vanZF	69.3	202	57	1	7	208	5	201	1.3e-80	292.7
BEI49_RS05515	gb|ABU39978.1|ARO:3000160|blaI	49.6	127	63	1	1	127	1	126	6.3e-33	133.7
BEI49_RS05705	gb|AAR84672.1|ARO:3002925|vanRF	44.6	231	126	2	1	231	1	229	1.8e-51	196.1
BEI49_RS06095	gb|YP_500802.1|ARO:3003074|Staphylococcus	42.2	479	260	5	44	514	25	494	1.3e-105	377.1
BEI49_RS06225.fabI	gb|NP_415804.1|ARO:3004045|antibiotic	47.1	255	132	2	1	254	1	253	6.6e-63	234.2
BEI49_RS06610	gb|ACL82957.1|ARO:3002928|vanRM	41.3	230	126	2	1	221	1	230	1.3e-49	189.9
BEI49_RS06690.phbB	gb|NP_415611.1|ARO:3004049|antibiotic	44.5	247	132	3	2	247	1	243	9.9e-56	210.3
BEI49_RS07050.uppP	gb|AAC76093.1|ARO:3002986|bacA	61.8	267	93	5	1	259	4	269	1.3e-85	309.7
BEI49_RS07330	gb|AFK58561.1|ARO:3003079|Enterococcus	42.4	342	188	4	14	346	13	354	4.5e-70	258.5
BEI49_RS07335	gb|NP_816529.1|ARO:3003792|Enterococcus	74.3	210	54	0	1	210	1	210	2.4e-87	315.1
BEI49_RS07480.mprF	gb|CAX52582.1|ARO:3003324|Bacillus	48.2	855	435	5	6	859	5	852	8.3e-235	807.0
BEI49_RS07535.resD	gb|WP_000192137.1|ARO:3000838|arlR	41.9	227	120	2	5	231	2	216	3.6e-47	181.8
BEI49_RS07995.mphL	gb|WP_001094257.1|ARO:3003072|mphL	93.6	297	19	0	1	297	1	297	1.2e-164	572.4
BEI49_RS09240	gb|ABV18113.1|ARO:3001329|mdtG	47.1	384	201	2	3	385	11	393	1.4e-104	373.2
BEI49_RS09335	gb|AAR84672.1|ARO:3002925|vanRF	51.5	229	110	1	1	229	1	228	7.1e-64	237.3
BEI49_RS09720	gb|WP_011461303.1|ARO:3003728|vanRI	41.5	229	123	4	13	231	4	231	8.8e-46	177.2
BEI49_RS09745	gb|YP_008997281.1|ARO:3002626|ANT(6)-Ia	45.9	266	143	1	1	266	1	265	1.2e-68	253.4
BEI49_RS10100.fosB	gb|NP_831795.1|ARO:3000172|FosB	89.9	138	14	0	1	138	1	138	7.7e-74	269.6
BEI49_RS10245	gb|AAA65958.1|ARO:3002955|vanYA	40.0	145	70	5	101	243	108	237	3.8e-23	102.1
BEI49_RS10735	gb|APB03219.1|ARO:3003986|TaeA	51.9	645	294	3	1	631	1	643	4.3e-196	677.9
BEI49_RS10800.ileS	gb|CAA53189|ARO:3000521|mupA	51.0	1017	494	2	14	1029	9	1022	0.0e+00	1150.6
BEI49_RS10965	gb|WP_000192137.1|ARO:3000838|arlR	46.2	223	114	2	4	226	3	219	1.2e-50	193.4
BEI49_RS11085.thyA	gb|NP_217280.1|ARO:3004153|Mycobacterium	60.9	184	71	1	135	318	81	263	3.2e-67	248.8
BEI49_RS11090.dfrA	gb|BAE15963.1|ARO:3002868|dfrG	65.8	161	55	0	1	161	1	161	7.4e-68	250.0
BEI49_RS11225	gb|NP_816529.1|ARO:3003792|Enterococcus	50.7	207	99	2	3	207	2	207	2.6e-49	188.7
BEI49_RS11975.catA	gb|AAA23215.1|ARO:3002687|catQ	57.4	216	91	1	1	215	1	216	4.3e-79	287.7
BEI49_RS12145	gb|CDO61513.1|ARO:3003948|efrA	42.2	464	266	2	79	541	7	469	8.8e-103	367.9
BEI49_RS12435	gb|AAA22081.1|ARO:3004451|Agrobacterium	43.9	205	92	3	18	214	18	207	1.8e-48	186.0
BEI49_RS12475.bla	gb|AAR20595.1|ARO:3000090|BLA1	96.4	309	11	0	4	312	1	309	2.6e-170	591.3
BEI49_RS12600.lsa	gb|NP_899166.1|ARO:3003111|lsaB	82.7	492	85	0	1	492	1	492	8.4e-240	822.8
BEI49_RS12750	gb|ABA71727.1|ARO:3002926|vanRG	48.9	235	116	2	1	231	1	235	6.0e-63	234.2
BEI49_RS12955.abc-f	gb|NP_388442.1|ARO:3004476|vmlR	65.7	542	184	1	1	542	1	540	1.1e-208	719.5
BEI49_RS13350.vat	gb|ACX92987.1|ARO:3002845|vatH	65.9	208	70	1	3	210	8	214	1.4e-82	299.3
BEI49_RS14990	gb|APB03223.1|ARO:3003989|AAC(6')-34	48.9	180	87	2	1	177	16	193	4.5e-50	191.0
BEI49_RS15375.tet_rib_protect	gb|AAA20117.1|ARO:3000195|tetB(P)	44.9	648	349	3	4	646	5	649	1.3e-160	560.1
BEI49_RS15685.ppsA	gb|APB03222.1|ARO:3003992|rphB	72.8	883	225	2	1	868	1	883	0.0e+00	1283.9
BEI49_RS15990.menA	gb|YP_499533.1|ARO:3003917|Staphylococcus	48.5	305	150	4	5	303	6	309	1.9e-77	282.7
BEI49_RS16065	gb|AAB05623.1|ARO:3002932|vanSB	58.8	447	181	2	1	447	1	444	1.1e-150	526.6
BEI49_RS16070	gb|AAB05622.1|ARO:3002921|vanRB	80.8	219	42	0	1	219	1	219	5.6e-103	367.1
BEI49_RS16180	gb|KIX81495.1|ARO:3002813|lmrB	42.4	483	262	5	3	480	2	473	2.3e-112	399.4
BEI49_RS16205	gb|WP_000192137.1|ARO:3000838|arlR	44.5	220	119	2	2	221	3	219	5.1e-51	194.5
BEI49_RS16725	gb|AAZ42322.1|ARO:3003836|qacH	41.2	102	60	0	3	104	4	105	1.5e-20	92.4
BEI49_RS16980	gb|ACX92987.1|ARO:3002845|vatH	41.7	103	43	3	98	183	67	169	2.7e-13	68.9
BEI49_RS17380	gb|AAA26793|ARO:3003748|oleC	53.0	219	101	1	6	222	1	219	9.5e-62	230.3
BEI49_RS17415.bla2	gb|AAR20596.1|ARO:3004189|Bla2	98.4	256	4	0	1	256	1	256	2.9e-143	501.1
BEI49_RS17900	gb|AAF63432|ARO:3003744|vatF	49.7	145	67	3	35	174	66	209	1.5e-35	142.9
BEI49_RS17950.fabG	gb|NP_415611.1|ARO:3004049|antibiotic	43.3	240	132	2	6	244	5	241	5.6e-51	194.5
BEI49_RS18185.parC	gb|YP_040772.1|ARO:3003312|Staphylococcus	58.1	799	333	2	3	801	2	798	4.2e-273	934.1
BEI49_RS18190.parE	gb|BAA11086.1|ARO:3003314|Staphylococcus	71.1	651	185	2	5	652	4	654	6.1e-278	949.9
BEI49_RS18605	gb|ANZ79241.1|ARO:3004036|tetB(60)	42.9	587	305	9	9	578	4	577	4.5e-123	435.3
BEI49_RS19085	gb|AAA99504.1|ARO:3002987|bcrA	49.0	208	101	3	5	207	4	211	1.2e-50	193.4
BEI49_RS19160.pgsA	gb|WP_001025093|ARO:3003323|Staphylococcus	50.3	189	93	1	1	188	1	189	1.3e-47	183.0
BEI49_RS19515.fabG	gb|NP_415611.1|ARO:3004049|antibiotic	56.1	244	103	2	3	246	4	243	5.4e-70	257.7
BEI49_RS19740.ileS2	gb|CAA52296.1|ARO:3003729|Staphylococcus	63.9	920	322	5	1	916	1	914	0.0e+00	1228.8
BEI49_RS20560.ptsP	gb|CDJ72759|ARO:3003899|Escherichia	51.3	565	272	2	5	567	2	565	2.6e-160	558.9
BEI49_RS21450	gb|CAB13166.1|ARO:3003063|ykkC	55.8	104	46	0	1	104	1	104	4.6e-29	120.6
BEI49_RS21455	gb|CAB13167.1|ARO:3003064|ykkD	51.0	102	50	0	3	104	4	105	2.2e-25	108.2
BEI49_RS21660.murG	gb|NP_348848.1|ARO:3004561|Clostridium	54.7	349	158	0	3	351	5	353	5.8e-110	391.0
BEI49_RS23100	gb|AAA99504.1|ARO:3002987|bcrA	45.7	302	164	0	1	302	1	302	2.2e-76	279.3
BEI49_RS23110	gb|AAR84672.1|ARO:3002925|vanRF	47.1	223	117	1	5	226	6	228	2.5e-53	202.2
BEI49_RS23380.phoP	gb|CCP46065.1|ARO:3000816|mtrA	45.1	235	119	2	1	235	4	228	1.9e-51	196.1
BEI49_RS23830	gb|AAR84672.1|ARO:3002925|vanRF	42.2	225	130	0	4	228	6	230	2.2e-49	189.1
BEI49_RS24605	gb|WP_011461303.1|ARO:3003728|vanRI	42.0	231	129	3	1	226	1	231	7.8e-47	180.6
BEI49_RS24775	gb|AAF36805.1|ARO:3002958|vanYF	56.4	291	118	3	1	283	1	290	1.8e-93	335.9
BEI49_RS24780	gb|ACL82958.1|ARO:3002939|vanSM	69.0	361	112	0	1	361	1	361	6.7e-149	520.4
BEI49_RS24785	gb|ACL82957.1|ARO:3002928|vanRM	77.2	232	53	0	1	232	1	232	4.1e-104	370.9
BEI49_RS24820	gb|YP_499533.1|ARO:3003917|Staphylococcus	53.1	292	134	2	25	313	14	305	1.9e-83	302.8
BEI49_RS25325	gb|APB03224.1|ARO:3003994|cpaA	41.3	155	89	2	3	157	5	157	1.1e-26	113.2
BEI49_RS25750	gb|AAB05622.1|ARO:3002921|vanRB	40.1	217	126	1	4	220	5	217	2.9e-46	178.7
BEI49_RS26030	gb|WP_000192137.1|ARO:3000838|arlR	43.4	221	120	1	1	221	1	216	9.4e-45	173.7
BEI49_RS26765	gb|CAG39357|ARO:3003901|Staphylococcus	44.4	435	230	4	4	427	3	436	5.3e-108	384.8
BEI49_RS26785	gb|WP_011461303.1|ARO:3003728|vanRI	40.8	228	126	5	3	222	5	231	1.5e-39	156.4
BEI49_RS26905.murA	gb|CAG41169.1|ARO:3003776|Staphylococcus	64.1	421	149	1	1	419	1	421	2.1e-154	538.9
BEI49_RS27150.murA	gb|CAG41169.1|ARO:3003776|Staphylococcus	51.9	418	198	3	1	415	1	418	7.3e-115	407.5
BEI49_RS27495	gb|AAA99504.1|ARO:3002987|bcrA	44.7	302	166	1	1	301	1	302	2.4e-67	249.2
BEI49_RS27550	gb|NP_816529.1|ARO:3003792|Enterococcus	50.0	212	101	2	3	214	2	208	1.2e-54	206.5
BEI49_RS27815.walK	gb|CAG39047|ARO:3003794|Staphylococcus	47.6	617	309	7	1	613	1	607	1.2e-163	570.1
BEI49_RS27820.walR	gb|CCP46065.1|ARO:3000816|mtrA	47.8	232	113	2	2	232	4	228	1.4e-54	206.5
BEI49_RS27860	gb|WP_002356022|ARO:3003797|Enterococcus	41.1	650	366	8	6	647	7	647	7.2e-138	484.6
BEI49_RS27975.gyrB	gb|YP_039482.1|ARO:3003301|Staphylococcus	70.3	633	185	2	9	639	12	643	1.4e-266	912.1
BEI49_RS27980.gyrA	gb|YP_039483.1|ARO:3003296|Staphylococcus	66.7	819	269	3	7	821	6	824	0.0e+00	1115.9
BEI49_RS28365.folP	gb|WP_102607457.1|ARO:3004361|sul4	50.0	274	118	2	27	281	12	285	5.1e-72	264.6
