# Supplementary material for: Evaluating the Safety of Bacillus cereus GW-01 Obtained from Sheep Rumen Chyme
Source: Microorganisms. 2024 Jul 18;12(7):1457. doi: 10.3390/microorganisms12071457 (PMC11278751; doi:10.3390/microorganisms12071457)
Supplement: Supplementary file 1 [file microorganisms-12-01457-s001.zip › Supplemental Document S3/CARD_database/B.cereus.K8/B.cereus.K8.card.list.filter.xls]

Gene_id	Subject_id	Identity	Align_length	Mismatch	Gap	Gene_start	Gene_end	Subject_start	Subject_end	E_value	Score
BA204_RS00025.gyrB	gb|YP_039482.1|ARO:3003301|Staphylococcus	70.7	631	182	2	11	639	14	643	2.8e-267	914.4
BA204_RS00030.gyrA	gb|YP_039483.1|ARO:3003296|Staphylococcus	66.7	819	269	3	7	821	6	824	0.0e+00	1115.1
BA204_RS00410.folP	gb|WP_102607457.1|ARO:3004361|sul4	50.0	274	118	2	27	281	12	285	7.9e-73	267.3
BA204_RS00635.rpoB	gb|YP_039996.1|ARO:3003285|Staphylococcus	79.9	1182	231	2	1	1175	1	1182	0.0e+00	1895.6
BA204_RS00640.rpoC	gb|YP_039997.1|ARO:3003291|Staphylococcus	76.6	1207	277	2	1	1202	1	1207	0.0e+00	1848.9
BA204_RS00650.rpsL	gb|AAK44936.1|ARO:3003395|Mycobacterium	65.4	136	34	1	1	136	1	123	4.5e-45	174.1
BA204_RS00660.fusA	gb|CAG39573|ARO:3003735|Staphylococcus	79.8	693	139	1	1	692	1	693	0.0e+00	1112.1
BA204_RS00665.tuf	gb|YP_006374661.1|ARO:3003438|Enterococcus	84.2	393	62	0	1	393	29	421	1.3e-195	675.6
BA204_RS00675.rpsJ	gb|YP_208874.1|ARO:3003930|rpsJ	63.7	102	37	0	1	102	1	102	1.1e-32	132.5
BA204_RS00755.rplF	gb|ADL24064.1|ARO:3003737|Staphylococcus	62.0	179	67	1	1	179	1	178	6.3e-60	223.8
BA204_RS01335	gb|AAN62561.1|ARO:3003970|D-Ala-D-Ala	46.3	352	181	2	4	355	1	344	3.0e-93	335.5
BA204_RS01545	gb|ABA71727.1|ARO:3002926|vanRG	52.6	234	106	2	3	231	2	235	2.1e-68	252.3
BA204_RS01610.uppP	gb|AAC76093.1|ARO:3002986|bacA	56.7	263	106	4	1	256	4	265	9.6e-81	293.5
BA204_RS01615	gb|AAA99505.1|ARO:3002988|bcrB	55.1	205	92	0	41	245	4	208	4.0e-65	241.5
BA204_RS01620	gb|AAA99504.1|ARO:3002987|bcrA	78.8	306	65	0	4	309	1	306	9.6e-141	493.0
BA204_RS01630	gb|AAR84672.1|ARO:3002925|vanRF	50.0	232	115	1	1	232	1	231	1.4e-59	223.0
BA204_RS01925	gb|CAA77936.1|ARO:3004039|Escherichia	41.2	97	57	0	11	107	11	107	3.4e-13	67.8
BA204_RS03020	gb|WP_000192137.1|ARO:3000838|arlR	41.6	221	124	3	2	221	3	219	1.8e-48	186.0
BA204_RS03090	gb|WP_000192137.1|ARO:3000838|arlR	40.4	218	128	1	1	218	1	216	1.3e-43	169.9
BA204_RS03425.glpT	gb|CDJ72593|ARO:3003889|Escherichia	61.5	434	165	2	6	439	4	435	7.6e-163	567.0
BA204_RS04405	gb|AAC36944.1|ARO:3003006|blt	73.5	393	104	0	1	393	1	393	3.5e-167	581.3
BA204_RS04420	gb|ACL82957.1|ARO:3002928|vanRM	72.5	233	62	2	1	232	1	232	9.2e-96	343.2
BA204_RS04425	gb|AAR84673.1|ARO:3002936|vanSF	63.3	365	130	2	1	361	1	365	4.4e-129	454.5
BA204_RS04545	gb|ANZ79240.1|ARO:3004035|tetA(60)	41.2	568	333	1	11	578	11	577	4.1e-132	465.3
BA204_RS04550	gb|ANZ79241.1|ARO:3004036|tetB(60)	46.2	517	273	2	148	659	61	577	1.5e-130	460.3
BA204_RS05015	gb|KIX81495.1|ARO:3002813|lmrB	49.2	463	232	2	19	478	12	474	2.7e-137	482.3
BA204_RS05200	gb|AAF36806.1|ARO:3002963|vanZF	67.3	202	61	1	7	208	5	201	3.6e-78	284.6
BA204_RS05745	gb|ABU39978.1|ARO:3000160|blaI	48.8	127	64	1	1	127	1	126	1.4e-32	132.5
BA204_RS05890	gb|AAR84672.1|ARO:3002925|vanRF	43.7	231	128	2	1	231	1	229	1.2e-50	193.4
BA204_RS06260	gb|YP_500802.1|ARO:3003074|Staphylococcus	42.2	479	260	5	44	514	25	494	2.8e-105	375.9
BA204_RS06390.fabI	gb|NP_415804.1|ARO:3004045|antibiotic	47.1	255	132	2	1	254	1	253	6.6e-63	234.2
BA204_RS06795	gb|ACL82957.1|ARO:3002928|vanRM	41.7	230	125	2	1	221	1	230	2.5e-50	192.2
BA204_RS06875.phbB	gb|NP_415611.1|ARO:3004049|antibiotic	44.5	247	132	3	2	247	1	243	7.6e-56	210.7
BA204_RS07225.uppP	gb|AAC76093.1|ARO:3002986|bacA	61.0	267	95	5	1	259	4	269	1.8e-84	305.8
BA204_RS07505	gb|AFK58561.1|ARO:3003079|Enterococcus	42.4	342	188	4	14	346	13	354	3.5e-70	258.8
BA204_RS07510	gb|NP_816529.1|ARO:3003792|Enterococcus	74.3	210	54	0	1	210	1	210	1.9e-87	315.5
BA204_RS07640.mprF	gb|CAX52582.1|ARO:3003324|Bacillus	48.8	853	431	5	6	857	5	852	1.4e-237	816.2
BA204_RS07695.resD	gb|WP_000192137.1|ARO:3000838|arlR	41.9	227	120	2	5	231	2	216	4.8e-47	181.4
BA204_RS08075	gb|AFC91828.1|ARO:3003041|Streptococcus	40.5	600	327	14	35	615	11	599	1.9e-112	400.6
BA204_RS09320	gb|ABV18113.1|ARO:3001329|mdtG	47.4	384	200	2	3	385	11	393	1.1e-104	373.6
BA204_RS09370	gb|AAR84672.1|ARO:3002925|vanRF	50.2	229	113	1	1	229	1	228	2.7e-63	235.3
BA204_RS09790	gb|WP_011461303.1|ARO:3003728|vanRI	41.4	232	125	4	1	222	1	231	1.9e-45	176.0
BA204_RS09805	gb|YP_008997281.1|ARO:3002626|ANT(6)-Ia	45.5	266	144	1	1	266	1	265	7.0e-69	254.2
BA204_RS10140.fosB	gb|NP_831795.1|ARO:3000172|FosB	99.3	138	1	0	1	138	1	138	1.4e-80	292.0
BA204_RS10280	gb|ACL82959.1|ARO:3002961|vanYM	40.0	145	70	6	101	243	47	176	7.1e-22	97.8
BA204_RS10780	gb|APB03219.1|ARO:3003986|TaeA	51.8	645	295	3	1	631	1	643	4.7e-195	674.5
BA204_RS10850.ileS	gb|CAA53189|ARO:3000521|mupA	51.2	1010	489	3	21	1029	16	1022	0.0e+00	1144.8
BA204_RS10980.thyA	gb|NP_217280.1|ARO:3004153|Mycobacterium	60.9	184	71	1	135	318	81	263	3.2e-67	248.8
BA204_RS10985.dfrA	gb|CBL80435.1|ARO:3002869|dfrK	66.5	161	54	0	1	161	1	161	1.1e-68	252.7
BA204_RS11115	gb|AFK58562.1|ARO:3003078|Enterococcus	47.8	207	107	1	3	209	2	207	3.8e-48	184.9
BA204_RS11750.catA	gb|APB03217.1|ARO:3003983|CatU	57.9	216	90	1	1	215	1	216	4.0e-77	281.2
BA204_RS11870	gb|CDO61513.1|ARO:3003948|efrA	41.8	464	268	2	79	541	7	469	7.7e-99	354.8
BA204_RS11875	gb|AAK76136.1|ARO:3000025|patB	40.1	588	328	5	28	596	3	585	7.1e-124	438.0
BA204_RS12280	gb|AAA22081.1|ARO:3004451|Agrobacterium	43.4	205	93	3	19	215	18	207	3.0e-48	185.3
BA204_RS12490.bla	gb|CAA29819.1|ARO:3002877|BcI	95.8	306	13	0	3	308	1	306	2.0e-167	581.6
BA204_RS12610	gb|ABA71727.1|ARO:3002926|vanRG	49.4	235	115	2	1	231	1	235	6.0e-63	234.2
BA204_RS12840.abc-f	gb|NP_388442.1|ARO:3004476|vmlR	66.4	542	180	1	1	542	1	540	3.8e-209	721.1
BA204_RS13255	gb|ACX92987.1|ARO:3002845|vatH	67.3	208	67	1	3	210	8	214	9.6e-84	303.1
BA204_RS13380	gb|WP_000192137.1|ARO:3000838|arlR	50.9	224	105	1	1	224	1	219	7.6e-63	233.8
BA204_RS13730	gb|AAB05622.1|ARO:3002921|vanRB	43.4	221	113	2	6	221	5	218	2.5e-50	192.2
BA204_RS14890	gb|APB03223.1|ARO:3003989|AAC(6')-34	47.8	180	89	2	1	177	16	193	5.0e-49	187.6
BA204_RS15080	gb|AAB05625.1|ARO:3002964|vanWB	40.4	171	102	0	34	204	32	202	1.5e-36	146.7
BA204_RS15315	gb|AAA20117.1|ARO:3000195|tetB(P)	45.6	649	343	5	4	646	5	649	4.6e-161	561.6
BA204_RS15645.ppsA	gb|APB03222.1|ARO:3003992|rphB	73.5	883	219	2	1	868	1	883	0.0e+00	1293.1
BA204_RS15790	gb|ACL82957.1|ARO:3002928|vanRM	43.1	225	128	0	5	229	6	230	1.2e-50	193.4
BA204_RS16070	gb|AAR84672.1|ARO:3002925|vanRF	50.4	228	112	1	2	228	1	228	2.0e-63	235.7
BA204_RS16115	gb|KIX81495.1|ARO:3002813|lmrB	43.1	462	256	4	12	471	16	472	4.9e-115	408.3
BA204_RS16150	gb|WP_011461303.1|ARO:3003728|vanRI	41.1	231	130	3	1	225	1	231	3.9e-46	178.3
BA204_RS16210.menA	gb|YP_499533.1|ARO:3003917|Staphylococcus	48.2	305	151	4	5	303	6	309	1.1e-77	283.5
BA204_RS16380	gb|KIX81495.1|ARO:3002813|lmrB	42.4	483	262	5	3	480	2	473	1.8e-112	399.8
BA204_RS17400	gb|AAA26793|ARO:3003748|oleC	52.5	219	102	1	6	222	1	219	1.0e-60	226.9
BA204_RS17425.bla2	gb|AAA22562.1|ARO:3002878|BcII	91.0	255	23	0	3	257	2	256	8.0e-133	466.5
BA204_RS18275	gb|NP_899166.1|ARO:3003111|lsaB	81.7	492	90	0	1	492	1	492	1.3e-237	815.5
BA204_RS18385	gb|AAF63432|ARO:3003744|vatF	50.3	145	66	3	35	174	66	209	5.5e-35	141.0
BA204_RS18435.fabG	gb|NP_415611.1|ARO:3004049|antibiotic	43.8	240	131	2	6	244	5	241	1.1e-51	196.8
BA204_RS18645.parC	gb|YP_040772.1|ARO:3003312|Staphylococcus	57.7	799	336	2	3	801	2	798	5.5e-273	933.7
BA204_RS18650.parE	gb|BAA11086.1|ARO:3003314|Staphylococcus	71.3	651	184	2	5	652	4	654	4.6e-278	950.3
BA204_RS19070	gb|ANZ79241.1|ARO:3004036|tetB(60)	44.0	587	299	9	9	578	4	577	2.2e-125	443.0
BA204_RS19385	gb|NP_348848.1|ARO:3004561|Clostridium	49.3	353	174	3	5	354	6	356	5.5e-100	357.8
BA204_RS19555.pgsA	gb|WP_001025093|ARO:3003323|Staphylococcus	49.7	189	94	1	1	188	1	189	1.7e-47	182.6
BA204_RS19900.fabG	gb|NP_415611.1|ARO:3004049|antibiotic	54.9	244	106	2	3	246	4	243	1.2e-69	256.5
BA204_RS20125.ileS2	gb|CAA52296.1|ARO:3003729|Staphylococcus	63.8	919	325	4	1	916	1	914	0.0e+00	1228.4
BA204_RS20920.ptsP	gb|CDJ72759|ARO:3003899|Escherichia	51.3	565	272	2	5	567	2	565	3.4e-160	558.5
BA204_RS21800	gb|CAB13166.1|ARO:3003063|ykkC	53.8	104	48	0	1	104	1	104	8.7e-28	116.3
BA204_RS21805	gb|CAB13167.1|ARO:3003064|ykkD	51.0	102	50	0	3	104	4	105	2.2e-25	108.2
BA204_RS21980.murG	gb|NP_348848.1|ARO:3004561|Clostridium	55.6	349	155	0	3	351	5	353	1.1e-111	396.7
BA204_RS23345	gb|AAA99504.1|ARO:3002987|bcrA	46.4	302	162	0	1	302	1	302	2.6e-77	282.3
BA204_RS23355	gb|AAR84672.1|ARO:3002925|vanRF	47.1	223	117	1	5	226	6	228	4.3e-53	201.4
BA204_RS23625.phoP	gb|CCP46065.1|ARO:3000816|mtrA	45.5	235	118	3	1	235	4	228	3.2e-51	195.3
BA204_RS24075	gb|AAR84672.1|ARO:3002925|vanRF	41.3	225	132	0	4	228	6	230	1.9e-48	186.0
BA204_RS24830	gb|WP_011461303.1|ARO:3003728|vanRI	42.0	231	129	3	1	226	1	231	7.8e-47	180.6
BA204_RS25015	gb|AAF36805.1|ARO:3002958|vanYF	57.7	291	114	3	1	283	1	290	3.0e-96	345.1
BA204_RS25020	gb|ACL82958.1|ARO:3002939|vanSM	68.7	361	113	0	1	361	1	361	1.6e-147	515.8
BA204_RS25025	gb|ACL82957.1|ARO:3002928|vanRM	77.2	232	53	0	1	232	1	232	1.1e-104	372.9
BA204_RS25060	gb|YP_499533.1|ARO:3003917|Staphylococcus	53.4	292	133	2	25	313	14	305	1.4e-83	303.1
BA204_RS25610	gb|APB03224.1|ARO:3003994|cpaA	40.0	150	89	1	3	152	5	153	1.1e-26	113.2
BA204_RS26010	gb|AAB05622.1|ARO:3002921|vanRB	40.1	217	126	1	4	220	5	217	2.9e-46	178.7
BA204_RS26305	gb|WP_000192137.1|ARO:3000838|arlR	43.9	221	119	1	1	221	1	216	8.5e-46	177.2
BA204_RS26575.abc-f	gb|AGN33258.1|ARO:3002829|vgaA	44.8	524	264	4	15	536	16	516	6.2e-119	421.4
BA204_RS27025	gb|CAG39357|ARO:3003901|Staphylococcus	44.8	435	228	4	4	427	3	436	3.1e-108	385.6
BA204_RS27045	gb|WP_011461303.1|ARO:3003728|vanRI	40.8	228	126	5	3	222	5	231	1.2e-39	156.8
BA204_RS27220.murA	gb|CAG41169.1|ARO:3003776|Staphylococcus	63.7	421	151	1	1	419	1	421	1.4e-153	536.2
BA204_RS27475.murA	gb|CAG41169.1|ARO:3003776|Staphylococcus	51.9	418	198	3	1	415	1	418	7.3e-115	407.5
BA204_RS27810	gb|AAA99504.1|ARO:3002987|bcrA	45.4	302	164	1	1	301	1	302	5.3e-67	248.1
BA204_RS27865	gb|NP_816529.1|ARO:3003792|Enterococcus	50.0	212	101	2	3	214	2	208	3.6e-54	204.9
BA204_RS28125.walK	gb|CAG39047|ARO:3003794|Staphylococcus	48.1	617	306	7	1	613	1	607	4.2e-164	571.6
BA204_RS28130.walR	gb|CCP46065.1|ARO:3000816|mtrA	47.8	232	113	2	2	232	4	228	1.0e-54	206.8
BA204_RS28170	gb|WP_002356022|ARO:3003797|Enterococcus	41.9	637	351	9	23	647	18	647	1.0e-139	490.7
BA204_RS28285	gb|WP_011461303.1|ARO:3003728|vanRI	49.1	230	115	2	1	228	1	230	2.2e-62	232.3
BA204_RS28330.bla	gb|CAA29819.1|ARO:3002877|BcI	53.6	295	131	2	24	312	12	306	1.8e-94	339.3
BA204_RS28675	gb|ABU39978.1|ARO:3000160|blaI	51.7	120	57	1	7	126	8	126	7.0e-32	130.2
BA204_RS29465.bla	gb|AAR20595.1|ARO:3000090|BLA1	56.9	297	124	2	17	312	16	309	1.1e-96	346.7
