# Supplementary material for: Evaluating the Safety of Bacillus cereus GW-01 Obtained from Sheep Rumen Chyme
Source: Microorganisms. 2024 Jul 18;12(7):1457. doi: 10.3390/microorganisms12071457 (PMC11278751; doi:10.3390/microorganisms12071457)
Supplement: Supplementary file 1 [file microorganisms-12-01457-s001.zip › Supplemental Document S3/CARD_database/B.cereus.M13/B.cereus.M13.card.list.filter.xls]

Gene_id	Subject_id	Identity	Align_length	Mismatch	Gap	Gene_start	Gene_end	Subject_start	Subject_end	E_value	Score
BA201_RS00025.gyrB	gb|YP_039482.1|ARO:3003301|Staphylococcus	70.5	631	183	2	11	639	14	643	6.1e-267	913.3
BA201_RS00030.gyrA	gb|YP_039483.1|ARO:3003296|Staphylococcus	66.7	819	269	3	7	821	6	824	0.0e+00	1115.1
BA201_RS00410.folP	gb|WP_102607457.1|ARO:3004361|sul4	50.0	274	118	2	27	281	12	285	3.9e-72	265.0
BA201_RS00635.rpoB	gb|YP_039996.1|ARO:3003285|Staphylococcus	79.9	1182	231	2	1	1175	1	1182	0.0e+00	1895.6
BA201_RS00640.rpoC	gb|YP_039997.1|ARO:3003291|Staphylococcus	76.6	1207	277	2	1	1202	1	1207	0.0e+00	1848.9
BA201_RS00650.rpsL	gb|AAK44936.1|ARO:3003395|Mycobacterium	65.4	136	34	1	1	136	1	123	4.5e-45	174.1
BA201_RS00660.fusA	gb|CAG39573|ARO:3003735|Staphylococcus	79.8	693	139	1	1	692	1	693	0.0e+00	1112.1
BA201_RS00665.tuf	gb|YP_006374661.1|ARO:3003438|Enterococcus	84.2	393	62	0	1	393	29	421	1.3e-195	675.6
BA201_RS00675.rpsJ	gb|YP_208874.1|ARO:3003930|rpsJ	63.7	102	37	0	1	102	1	102	1.1e-32	132.5
BA201_RS00755.rplF	gb|ADL24064.1|ARO:3003737|Staphylococcus	62.0	179	67	1	1	179	1	178	6.3e-60	223.8
BA201_RS01350	gb|AAN62561.1|ARO:3003970|D-Ala-D-Ala	46.3	352	181	2	4	355	1	344	3.0e-93	335.5
BA201_RS01560	gb|ABA71727.1|ARO:3002926|vanRG	53.0	234	105	2	3	231	2	235	2.1e-68	252.3
BA201_RS01625.uppP	gb|AAC76093.1|ARO:3002986|bacA	57.0	263	105	4	1	256	4	265	3.6e-80	291.6
BA201_RS01630	gb|AAA99505.1|ARO:3002988|bcrB	54.6	205	93	0	41	245	4	208	1.2e-64	240.0
BA201_RS01635	gb|AAA99504.1|ARO:3002987|bcrA	78.8	306	65	0	4	309	1	306	9.6e-141	493.0
BA201_RS01645	gb|AAR84672.1|ARO:3002925|vanRF	50.0	232	115	1	1	232	1	231	1.9e-59	222.6
BA201_RS01890	gb|CAA77936.1|ARO:3004039|Escherichia	40.2	97	58	0	11	107	11	107	7.7e-13	66.6
BA201_RS02970	gb|WP_000192137.1|ARO:3000838|arlR	41.6	221	124	3	2	221	3	219	1.8e-48	186.0
BA201_RS03040	gb|WP_000192137.1|ARO:3000838|arlR	40.8	218	127	1	1	218	1	216	1.0e-43	170.2
BA201_RS03295	gb|NP_816529.1|ARO:3003792|Enterococcus	41.1	209	122	1	1	209	1	208	4.6e-41	161.4
BA201_RS03410.glpT	gb|CDJ72593|ARO:3003889|Escherichia	61.5	434	165	2	6	439	4	435	7.6e-163	567.0
BA201_RS04400	gb|CAB13166.1|ARO:3003063|ykkC	40.2	107	64	0	6	112	3	109	4.6e-16	77.4
BA201_RS04415	gb|AAC36944.1|ARO:3003006|blt	73.8	393	103	0	1	393	1	393	1.2e-167	582.8
BA201_RS04500	gb|ANZ79240.1|ARO:3004035|tetA(60)	41.2	568	333	1	11	578	11	577	1.1e-132	467.2
BA201_RS04505	gb|ANZ79241.1|ARO:3004036|tetB(60)	46.0	517	274	2	148	659	61	577	9.6e-130	457.6
BA201_RS05045	gb|KIX81495.1|ARO:3002813|lmrB	48.9	479	237	3	3	478	1	474	2.4e-138	485.7
BA201_RS05130	gb|AAF36806.1|ARO:3002963|vanZF	72.1	197	55	0	7	203	5	201	5.8e-81	293.9
BA201_RS05655	gb|ABU39978.1|ARO:3000160|blaI	48.8	127	64	1	1	127	1	126	2.4e-32	131.7
BA201_RS05855	gb|AAR84672.1|ARO:3002925|vanRF	43.7	231	128	2	1	231	1	229	5.3e-51	194.5
BA201_RS06240	gb|YP_500802.1|ARO:3003074|Staphylococcus	42.4	479	259	5	44	514	25	494	1.7e-105	376.7
BA201_RS06370.fabI	gb|NP_415804.1|ARO:3004045|antibiotic	47.1	255	132	2	1	254	1	253	6.6e-63	234.2
BA201_RS06740	gb|ACL82957.1|ARO:3002928|vanRM	41.7	230	125	2	1	221	1	230	7.3e-50	190.7
BA201_RS06820.phbB	gb|NP_415611.1|ARO:3004049|antibiotic	44.5	247	132	3	2	247	1	243	7.6e-56	210.7
BA201_RS07170.uppP	gb|AAC76093.1|ARO:3002986|bacA	60.7	267	96	5	1	259	4	269	2.4e-84	305.4
BA201_RS07450	gb|AFK58561.1|ARO:3003079|Enterococcus	42.7	342	187	4	14	346	13	354	1.5e-70	260.0
BA201_RS07455	gb|NP_816529.1|ARO:3003792|Enterococcus	74.3	210	54	0	1	210	1	210	1.9e-87	315.5
BA201_RS07585.mprF	gb|CAX52582.1|ARO:3003324|Bacillus	48.7	853	432	5	6	857	5	852	1.8e-237	815.8
BA201_RS07640.resD	gb|WP_000192137.1|ARO:3000838|arlR	41.9	227	120	2	5	231	2	216	4.8e-47	181.4
BA201_RS09320	gb|ABV18113.1|ARO:3001329|mdtG	47.4	384	200	2	3	385	11	393	1.1e-104	373.6
BA201_RS09395	gb|AAR84672.1|ARO:3002925|vanRF	50.2	229	113	1	1	229	1	228	4.6e-63	234.6
BA201_RS09815	gb|WP_011461303.1|ARO:3003728|vanRI	40.9	232	126	4	1	222	1	231	4.2e-45	174.9
BA201_RS09835	gb|YP_008997281.1|ARO:3002626|ANT(6)-Ia	45.1	266	145	1	1	266	1	265	9.2e-69	253.8
BA201_RS10185	gb|NP_831795.1|ARO:3000172|FosB	98.6	138	2	0	1	138	1	138	4.2e-80	290.4
BA201_RS10325	gb|ACL82959.1|ARO:3002961|vanYM	40.0	145	70	6	101	243	47	176	7.1e-22	97.8
BA201_RS10955	gb|APB03219.1|ARO:3003986|TaeA	51.8	645	295	3	1	631	1	643	4.7e-195	674.5
BA201_RS11020.ileS	gb|CAA53189|ARO:3000521|mupA	51.2	1010	489	2	21	1029	16	1022	0.0e+00	1143.6
BA201_RS11150.thyA	gb|NP_217280.1|ARO:3004153|Mycobacterium	60.9	184	71	1	135	318	81	263	3.2e-67	248.8
BA201_RS11155.dfrA	gb|BAE15963.1|ARO:3002868|dfrG	66.5	161	54	0	1	161	1	161	1.5e-68	252.3
BA201_RS11285	gb|AFK58562.1|ARO:3003078|Enterococcus	48.3	207	106	1	3	209	2	207	2.3e-48	185.7
BA201_RS12420	gb|CDO61513.1|ARO:3003948|efrA	42.5	464	265	2	79	541	7	469	4.8e-101	362.1
BA201_RS12425	gb|AAK76136.1|ARO:3000025|patB	40.1	584	334	5	28	596	3	585	9.2e-124	437.6
BA201_RS12870	gb|AAA22081.1|ARO:3004451|Agrobacterium	43.4	205	93	3	19	215	18	207	5.2e-48	184.5
BA201_RS13010	gb|AHH86051.1|ARO:3004063|EdeQ	42.3	142	80	1	4	145	3	142	1.6e-29	122.5
BA201_RS13070.bla	gb|CAA29819.1|ARO:3002877|BcI	97.1	306	9	0	3	308	1	306	6.3e-169	586.6
BA201_RS13190	gb|ABA71727.1|ARO:3002926|vanRG	49.4	235	115	2	1	231	1	235	6.0e-63	234.2
BA201_RS13420.abc-f	gb|NP_388442.1|ARO:3004476|vmlR	66.8	542	178	1	1	542	1	540	4.1e-211	727.6
BA201_RS13545	gb|AAC61671.1|ARO:3002842|vatC	67.6	204	65	1	3	206	9	211	3.6e-83	301.2
BA201_RS15350	gb|APB03223.1|ARO:3003989|AAC(6')-34	47.8	180	89	2	1	177	16	193	5.0e-49	187.6
BA201_RS15550	gb|AAB05625.1|ARO:3002964|vanWB	40.4	171	102	0	34	204	32	202	2.6e-36	146.0
BA201_RS15830	gb|AAA20117.1|ARO:3000195|tetB(P)	46.2	649	339	5	4	646	5	649	6.8e-165	574.3
BA201_RS16150.ppsA	gb|APB03222.1|ARO:3003992|rphB	72.8	883	225	2	1	868	1	883	0.0e+00	1271.1
BA201_RS16490.menA	gb|YP_499533.1|ARO:3003917|Staphylococcus	49.0	310	150	5	1	303	1	309	1.7e-78	286.2
BA201_RS16720	gb|KIX81495.1|ARO:3002813|lmrB	42.4	483	262	5	3	480	2	473	1.8e-112	399.8
BA201_RS17865	gb|AAA26793|ARO:3003748|oleC	53.0	219	101	1	6	222	1	219	1.2e-61	229.9
BA201_RS17895.bla2	gb|AAA22562.1|ARO:3002878|BcII	90.6	255	24	0	3	257	2	256	2.1e-133	468.4
BA201_RS18330	gb|NP_899166.1|ARO:3003111|lsaB	82.1	492	88	0	1	492	1	492	9.3e-239	819.3
BA201_RS18445	gb|AAF63432|ARO:3003744|vatF	51.0	145	65	3	35	174	66	209	4.2e-35	141.4
BA201_RS18495.fabG	gb|NP_415611.1|ARO:3004049|antibiotic	43.3	240	132	2	6	244	5	241	1.5e-51	196.4
BA201_RS18710.parC	gb|YP_040772.1|ARO:3003312|Staphylococcus	57.8	799	335	2	3	801	2	798	4.2e-273	934.1
BA201_RS18715.parE	gb|BAA11086.1|ARO:3003314|Staphylococcus	71.3	651	184	2	5	652	4	654	2.1e-278	951.4
BA201_RS19125	gb|ANZ79241.1|ARO:3004036|tetB(60)	44.0	587	299	9	9	578	4	577	7.4e-126	444.5
BA201_RS19580	gb|NP_348848.1|ARO:3004561|Clostridium	49.6	353	173	3	5	354	6	356	2.5e-100	359.0
BA201_RS19845.pgsA	gb|WP_001025093|ARO:3003323|Staphylococcus	49.7	189	94	1	1	188	1	189	1.7e-47	182.6
BA201_RS20190.fabG	gb|NP_415611.1|ARO:3004049|antibiotic	54.9	244	106	2	3	246	4	243	1.2e-69	256.5
BA201_RS20425.ileS2	gb|CAA52296.1|ARO:3003729|Staphylococcus	63.8	919	325	4	1	916	1	914	0.0e+00	1228.4
BA201_RS21245.ptsP	gb|CDJ72759|ARO:3003899|Escherichia	51.3	565	272	2	5	567	2	565	3.4e-160	558.5
BA201_RS22110	gb|CAB13166.1|ARO:3003063|ykkC	53.8	104	48	0	1	104	1	104	8.7e-28	116.3
BA201_RS22115	gb|CAB13167.1|ARO:3003064|ykkD	51.0	102	50	0	3	104	4	105	2.2e-25	108.2
BA201_RS22380.murG	gb|NP_348848.1|ARO:3004561|Clostridium	55.3	349	156	0	3	351	5	353	6.9e-111	394.0
BA201_RS23990	gb|AAA99504.1|ARO:3002987|bcrA	46.4	302	162	0	1	302	1	302	6.7e-78	284.3
BA201_RS24000	gb|AAR84672.1|ARO:3002925|vanRF	46.6	223	118	1	5	226	6	228	3.3e-53	201.8
BA201_RS24280.phoP	gb|CCP46065.1|ARO:3000816|mtrA	45.5	235	118	3	1	235	4	228	3.2e-51	195.3
BA201_RS24730	gb|AAR84672.1|ARO:3002925|vanRF	41.3	225	132	0	4	228	6	230	1.9e-48	186.0
BA201_RS25490	gb|WP_011461303.1|ARO:3003728|vanRI	42.0	231	129	3	1	226	1	231	7.8e-47	180.6
BA201_RS25690	gb|AAF36805.1|ARO:3002958|vanYF	57.0	291	116	3	1	283	1	290	9.6e-95	340.1
BA201_RS25695	gb|ACL82958.1|ARO:3002939|vanSM	69.3	361	111	0	1	361	1	361	3.9e-149	521.2
BA201_RS25700	gb|ACL82957.1|ARO:3002928|vanRM	77.6	232	52	0	1	232	1	232	5.4e-104	370.5
BA201_RS25740	gb|YP_499533.1|ARO:3003917|Staphylococcus	53.4	292	133	2	25	313	14	305	3.2e-83	302.0
BA201_RS26265	gb|APB03224.1|ARO:3003994|cpaA	40.7	150	88	1	3	152	5	153	1.1e-26	113.2
BA201_RS26695	gb|AAB05622.1|ARO:3002921|vanRB	40.1	217	126	1	4	220	5	217	2.9e-46	178.7
BA201_RS27010	gb|WP_000192137.1|ARO:3000838|arlR	45.2	221	116	2	1	221	1	216	6.5e-46	177.6
BA201_RS27345.abc-f	gb|AGN33258.1|ARO:3002829|vgaA	44.6	522	264	4	15	534	16	514	3.1e-118	419.1
BA201_RS27805	gb|CAG39357|ARO:3003901|Staphylococcus	44.8	435	228	4	4	427	3	436	3.1e-108	385.6
BA201_RS27825	gb|WP_011461303.1|ARO:3003728|vanRI	40.8	228	126	5	3	222	5	231	9.0e-40	157.1
BA201_RS27990.murA	gb|CAG41169.1|ARO:3003776|Staphylococcus	63.7	421	151	1	1	419	1	421	1.4e-153	536.2
BA201_RS28260.murA	gb|CAG41169.1|ARO:3003776|Staphylococcus	51.9	418	198	3	1	415	1	418	7.3e-115	407.5
BA201_RS28595	gb|AAA99504.1|ARO:3002987|bcrA	45.0	302	165	1	1	301	1	302	7.6e-66	244.2
BA201_RS28650	gb|NP_816529.1|ARO:3003792|Enterococcus	49.5	212	102	2	3	214	2	208	2.3e-53	202.2
BA201_RS28965.walK	gb|CAG39047|ARO:3003794|Staphylococcus	48.1	617	306	7	1	613	1	607	4.2e-164	571.6
BA201_RS28970.walR	gb|CCP46065.1|ARO:3000816|mtrA	47.8	232	113	2	2	232	4	228	1.0e-54	206.8
BA201_RS29010	gb|WP_002356022|ARO:3003797|Enterococcus	41.8	637	352	9	23	647	18	647	3.8e-139	488.8
BA201_RS29560.gshAB	gb|WP_002389492.1|ARO:3003805|Enterococcus	57.2	755	319	3	1	752	1	754	3.5e-253	867.8
