# Supplementary material for: Evaluating the Safety of Bacillus cereus GW-01 Obtained from Sheep Rumen Chyme
Source: Microorganisms. 2024 Jul 18;12(7):1457. doi: 10.3390/microorganisms12071457 (PMC11278751; doi:10.3390/microorganisms12071457)
Supplement: Supplementary file 1 [file microorganisms-12-01457-s001.zip › Supplemental Document S3/CARD_database/B.cereus.M3/B.cereus.M3.card.list.filter.xls]

Gene_id	Subject_id	Identity	Align_length	Mismatch	Gap	Gene_start	Gene_end	Subject_start	Subject_end	E_value	Score
BA202_RS00025.gyrB	gb|YP_039482.1|ARO:3003301|Staphylococcus	70.3	633	185	2	9	639	12	643	1.0e-266	912.5
BA202_RS00030.gyrA	gb|YP_039483.1|ARO:3003296|Staphylococcus	66.8	819	268	3	7	821	6	824	0.0e+00	1117.1
BA202_RS00415.folP	gb|WP_102607457.1|ARO:3004361|sul4	50.0	274	118	2	27	281	12	285	2.3e-72	265.8
BA202_RS00640.rpoB	gb|YP_039996.1|ARO:3003285|Staphylococcus	80.1	1182	228	2	1	1175	1	1182	0.0e+00	1900.2
BA202_RS00645.rpoC	gb|YP_039997.1|ARO:3003291|Staphylococcus	76.6	1207	277	2	1	1202	1	1207	0.0e+00	1847.0
BA202_RS00655.rpsL	gb|AAK44936.1|ARO:3003395|Mycobacterium	66.2	136	33	1	1	136	1	123	2.0e-45	175.3
BA202_RS00665.fusA	gb|CAG39573|ARO:3003735|Staphylococcus	79.5	693	141	1	1	692	1	693	0.0e+00	1110.1
BA202_RS00670.tuf	gb|YP_006374661.1|ARO:3003438|Enterococcus	84.5	393	61	0	1	393	29	421	1.0e-195	676.0
BA202_RS00680.rpsJ	gb|YP_208874.1|ARO:3003930|rpsJ	63.7	102	37	0	1	102	1	102	1.1e-32	132.5
BA202_RS00760.rplF	gb|ADL24064.1|ARO:3003737|Staphylococcus	62.0	179	67	1	1	179	1	178	6.3e-60	223.8
BA202_RS01380	gb|AAN62561.1|ARO:3003970|D-Ala-D-Ala	47.2	352	178	2	4	355	1	344	4.6e-94	338.2
BA202_RS01615	gb|ABA71727.1|ARO:3002926|vanRG	53.0	234	105	2	3	231	2	235	9.6e-69	253.4
BA202_RS01715.uppP	gb|AAC76093.1|ARO:3002986|bacA	56.3	263	107	4	1	256	4	265	4.0e-79	288.1
BA202_RS01720	gb|AAA99505.1|ARO:3002988|bcrB	54.1	205	94	0	41	245	4	208	1.5e-64	239.6
BA202_RS01725	gb|AAA99504.1|ARO:3002987|bcrA	78.1	306	67	0	4	309	1	306	1.1e-139	489.6
BA202_RS01735	gb|AAR84672.1|ARO:3002925|vanRF	50.9	232	113	1	1	232	1	231	2.9e-60	225.3
BA202_RS01990	gb|CAA77936.1|ARO:3004039|Escherichia	40.2	97	58	0	11	107	11	107	7.7e-13	66.6
BA202_RS03130	gb|WP_000192137.1|ARO:3000838|arlR	41.6	221	124	3	2	221	3	219	2.4e-48	185.7
BA202_RS03510	gb|WP_000192137.1|ARO:3000838|arlR	40.4	218	128	1	1	218	1	216	5.1e-43	167.9
BA202_RS03560.glpT	gb|CDJ72593|ARO:3003889|Escherichia	61.9	433	163	2	7	439	5	435	7.6e-163	567.0
BA202_RS04530	gb|CAB13166.1|ARO:3003063|ykkC	41.1	107	63	0	6	112	3	109	1.2e-16	79.3
BA202_RS04535	gb|CAB13167.1|ARO:3003064|ykkD	41.2	102	60	0	3	104	4	105	1.3e-17	82.4
BA202_RS04545	gb|AAC36944.1|ARO:3003006|blt	74.0	393	102	0	1	393	1	393	2.0e-167	582.0
BA202_RS04625	gb|ANZ79240.1|ARO:3004035|tetA(60)	41.2	568	333	1	11	578	11	577	1.4e-132	466.8
BA202_RS04630	gb|ANZ79241.1|ARO:3004036|tetB(60)	46.2	517	273	2	148	659	61	577	8.7e-131	461.1
BA202_RS05120	gb|AAF36806.1|ARO:3002963|vanZF	72.2	198	54	1	7	204	5	201	7.6e-81	293.5
BA202_RS05540	gb|KIX81495.1|ARO:3002813|lmrB	52.5	472	221	1	8	476	1	472	2.8e-155	542.0
BA202_RS05725	gb|ABU39978.1|ARO:3000160|blaI	48.8	127	64	1	1	127	1	126	6.3e-33	133.7
BA202_RS06010	gb|AAR84672.1|ARO:3002925|vanRF	43.3	231	129	2	1	231	1	229	4.5e-50	191.4
BA202_RS06465	gb|YP_500802.1|ARO:3003074|Staphylococcus	42.4	479	259	5	44	514	25	494	4.4e-106	378.6
BA202_RS06595.fabI	gb|NP_415804.1|ARO:3004045|antibiotic	47.1	255	132	2	1	254	1	253	6.6e-63	234.2
BA202_RS06955	gb|ACL82957.1|ARO:3002928|vanRM	41.3	230	126	2	1	221	1	230	1.3e-49	189.9
BA202_RS07035.phbB	gb|NP_415611.1|ARO:3004049|antibiotic	44.5	247	132	3	2	247	1	243	7.6e-56	210.7
BA202_RS07400.uppP	gb|AAC76093.1|ARO:3002986|bacA	61.8	267	93	5	1	259	4	269	2.2e-85	308.9
BA202_RS07680	gb|AFK58561.1|ARO:3003079|Enterococcus	43.0	342	186	4	14	346	13	354	9.1e-71	260.8
BA202_RS07685	gb|NP_816529.1|ARO:3003792|Enterococcus	74.3	210	54	0	1	210	1	210	2.4e-87	315.1
BA202_RS07820.mprF	gb|CAX52582.1|ARO:3003324|Bacillus	48.5	855	432	5	6	859	5	852	1.2e-236	813.1
BA202_RS07875.resD	gb|WP_000192137.1|ARO:3000838|arlR	41.9	227	120	2	5	231	2	216	3.6e-47	181.8
BA202_RS08255	gb|AFC91828.1|ARO:3003041|Streptococcus	40.3	600	328	14	35	615	11	599	4.6e-111	396.0
BA202_RS09435	gb|AAC60781.1|ARO:3003048|rosA	40.2	388	221	6	14	397	26	406	8.0e-79	287.7
BA202_RS09560	gb|ABV18113.1|ARO:3001329|mdtG	47.1	384	201	2	3	385	11	393	1.1e-104	373.6
BA202_RS09620	gb|AAR84672.1|ARO:3002925|vanRF	50.7	229	112	1	1	229	1	228	7.9e-63	233.8
BA202_RS10070	gb|WP_011461303.1|ARO:3003728|vanRI	41.4	232	125	4	1	222	1	231	1.9e-45	176.0
BA202_RS10095	gb|YP_008997281.1|ARO:3002626|ANT(6)-Ia	44.0	266	148	1	1	266	1	265	8.6e-67	247.3
BA202_RS10480.fosB	gb|NP_831795.1|ARO:3000172|FosB	88.4	138	16	0	1	138	1	138	6.5e-73	266.5
BA202_RS10620	gb|ACL82959.1|ARO:3002961|vanYM	41.4	145	68	6	101	243	47	176	1.1e-22	100.5
BA202_RS11140	gb|APB03219.1|ARO:3003986|TaeA	52.4	645	291	3	1	631	1	643	1.7e-197	682.6
BA202_RS11295.ileS	gb|CAA53189|ARO:3000521|mupA	51.3	1017	491	3	14	1029	9	1022	0.0e+00	1154.8
BA202_RS11440.thyA	gb|NP_217280.1|ARO:3004153|Mycobacterium	60.3	184	72	1	135	318	81	263	7.2e-67	247.7
BA202_RS11445.dfrA	gb|BAE15963.1|ARO:3002868|dfrG	65.2	161	56	0	1	161	1	161	6.3e-67	246.9
BA202_RS11570	gb|AFK58562.1|ARO:3003078|Enterococcus	47.4	209	109	1	3	211	2	209	3.8e-48	184.9
BA202_RS12240.catA	gb|APB03217.1|ARO:3003983|CatU	59.4	217	84	3	1	214	1	216	8.9e-77	280.0
BA202_RS12350	gb|CDO61513.1|ARO:3003948|efrA	41.6	464	269	2	79	541	7	469	1.1e-100	360.9
BA202_RS12650.bla	gb|CAA29819.1|ARO:3002877|BcI	86.9	306	40	0	7	312	1	306	1.1e-155	542.7
BA202_RS12770	gb|ABA71727.1|ARO:3002926|vanRG	48.9	235	116	2	1	231	1	235	7.8e-63	233.8
BA202_RS12985.abc-f	gb|NP_388442.1|ARO:3004476|vmlR	64.9	542	188	1	1	542	1	540	1.9e-208	718.8
BA202_RS13080	gb|ACX92987.1|ARO:3002845|vatH	66.3	208	68	2	3	209	8	214	1.3e-80	292.7
BA202_RS13175	gb|WP_000192137.1|ARO:3000838|arlR	51.3	224	104	1	1	224	1	219	5.3e-64	237.7
BA202_RS13500	gb|AAA99503.1|ARO:3003250|bcrC	62.8	196	73	0	1	196	1	196	5.9e-75	273.9
BA202_RS14645	gb|APB03223.1|ARO:3003989|AAC(6')-34	49.4	180	86	2	1	177	16	193	2.1e-50	192.2
BA202_RS15105	gb|AAA20117.1|ARO:3000195|tetB(P)	45.1	648	348	3	4	646	5	649	2.7e-161	562.4
BA202_RS15410.ppsA	gb|APB03222.1|ARO:3003992|rphB	72.8	883	225	2	1	868	1	883	0.0e+00	1288.1
BA202_RS15535.menA	gb|YP_499533.1|ARO:3003917|Staphylococcus	47.9	305	152	4	5	303	6	309	3.3e-77	282.0
BA202_RS15820	gb|KIX81495.1|ARO:3002813|lmrB	42.9	483	260	5	3	480	2	473	1.3e-112	400.2
BA202_RS16680	gb|ACX92987.1|ARO:3002845|vatH	40.8	103	44	3	98	183	67	169	6.0e-13	67.8
BA202_RS17010	gb|AAA26793|ARO:3003748|oleC	52.5	219	102	1	6	222	1	219	3.3e-62	231.9
BA202_RS17040.bla2	gb|AAA22562.1|ARO:3002878|BcII	91.4	255	22	0	3	257	2	256	8.0e-133	466.5
BA202_RS17220	gb|AAA99504.1|ARO:3002987|bcrA	44.7	302	167	0	3	304	2	303	7.7e-66	244.2
BA202_RS17600	gb|NP_848167.1|ARO:3002675|catB2	47.2	144	72	2	31	170	52	195	2.5e-35	142.1
BA202_RS17685.fabG	gb|NP_415611.1|ARO:3004049|antibiotic	43.8	240	131	2	6	244	5	241	1.5e-51	196.4
BA202_RS17905.parC	gb|YP_040772.1|ARO:3003312|Staphylococcus	58.1	799	333	2	3	801	2	798	4.2e-273	934.1
BA202_RS17910.parE	gb|BAA11086.1|ARO:3003314|Staphylococcus	71.1	651	185	2	5	652	4	654	2.1e-278	951.4
BA202_RS18360	gb|ANZ79241.1|ARO:3004036|tetB(60)	43.3	587	303	9	9	578	4	577	4.5e-123	435.3
BA202_RS18860.pgsA	gb|WP_001025093|ARO:3003323|Staphylococcus	49.7	189	94	1	1	188	1	189	1.7e-47	182.6
BA202_RS19215.fabG	gb|NP_415611.1|ARO:3004049|antibiotic	56.1	244	103	2	3	246	4	243	5.4e-70	257.7
BA202_RS19445.ileS2	gb|CAA52296.1|ARO:3003729|Staphylococcus	63.9	920	322	5	1	916	1	914	0.0e+00	1228.8
BA202_RS20260.ptsP	gb|CDJ72759|ARO:3003899|Escherichia	51.3	565	272	2	5	567	2	565	2.6e-160	558.9
BA202_RS21130	gb|CAB13166.1|ARO:3003063|ykkC	55.8	104	46	0	1	104	1	104	6.0e-29	120.2
BA202_RS21135	gb|CAB13167.1|ARO:3003064|ykkD	51.0	102	50	0	3	104	4	105	2.2e-25	108.2
BA202_RS21460.murG	gb|NP_348848.1|ARO:3004561|Clostridium	55.0	349	157	0	3	351	5	353	2.4e-111	395.6
BA202_RS22820	gb|AAA99504.1|ARO:3002987|bcrA	46.0	302	163	0	1	302	1	302	2.6e-77	282.3
BA202_RS22830	gb|AAR84672.1|ARO:3002925|vanRF	46.2	225	120	1	5	228	6	230	2.5e-53	202.2
BA202_RS23095.phoP	gb|CCP46065.1|ARO:3000816|mtrA	45.1	235	119	2	1	235	4	228	1.4e-51	196.4
BA202_RS24305	gb|WP_011461303.1|ARO:3003728|vanRI	40.7	231	132	3	1	226	1	231	3.3e-45	175.3
BA202_RS24490	gb|AAF36805.1|ARO:3002958|vanYF	56.7	291	117	3	1	283	1	290	1.1e-93	336.7
BA202_RS24495	gb|ACL82958.1|ARO:3002939|vanSM	68.4	361	114	0	1	361	1	361	5.3e-146	510.8
BA202_RS24500	gb|ACL82957.1|ARO:3002928|vanRM	76.7	232	54	0	1	232	1	232	1.2e-103	369.4
BA202_RS24535	gb|YP_499533.1|ARO:3003917|Staphylococcus	53.4	292	133	2	25	313	14	305	2.5e-83	302.4
BA202_RS25070	gb|APB03224.1|ARO:3003994|cpaA	40.8	152	89	1	1	152	3	153	9.6e-28	116.7
BA202_RS25480	gb|AAA99504.1|ARO:3002987|bcrA	43.2	227	125	1	5	231	4	226	7.2e-51	194.1
BA202_RS25525	gb|AAB05622.1|ARO:3002921|vanRB	40.1	217	126	1	4	220	5	217	2.9e-46	178.7
BA202_RS25815	gb|WP_000192137.1|ARO:3000838|arlR	43.4	221	120	1	1	221	1	216	1.9e-45	176.0
BA202_RS26165.abc-f	gb|AGN33258.1|ARO:3002829|vgaA	45.2	526	263	4	15	538	16	518	1.9e-120	426.4
BA202_RS26660	gb|CAG39357|ARO:3003901|Staphylococcus	44.1	435	231	4	4	427	3	436	2.0e-107	382.9
BA202_RS26680	gb|WP_011461303.1|ARO:3003728|vanRI	40.8	228	126	5	3	222	5	231	1.2e-39	156.8
BA202_RS26825.murA	gb|CAG41169.1|ARO:3003776|Staphylococcus	63.9	421	150	1	1	419	1	421	6.2e-154	537.3
BA202_RS27095.murA	gb|CAG41169.1|ARO:3003776|Staphylococcus	51.9	418	198	3	1	415	1	418	7.3e-115	407.5
BA202_RS27430	gb|AAA99504.1|ARO:3002987|bcrA	44.0	302	168	1	1	301	1	302	1.7e-65	243.0
BA202_RS27480	gb|NP_816529.1|ARO:3003792|Enterococcus	50.0	212	101	2	3	214	2	208	1.2e-54	206.5
BA202_RS27775.walK	gb|CAG39047|ARO:3003794|Staphylococcus	47.6	617	309	7	1	613	1	607	2.1e-163	569.3
BA202_RS27780.walR	gb|CCP46065.1|ARO:3000816|mtrA	47.8	232	113	2	2	232	4	228	1.4e-54	206.5
BA202_RS27820	gb|WP_002356022|ARO:3003797|Enterococcus	41.1	650	366	8	6	647	7	647	4.2e-138	485.3
BA202_RS28750.gshAB	gb|WP_002389492.1|ARO:3003805|Enterococcus	57.2	755	319	3	1	752	1	754	3.5e-253	867.8
