# Supplementary material for: Evaluating the Safety of Bacillus cereus GW-01 Obtained from Sheep Rumen Chyme
Source: Microorganisms. 2024 Jul 18;12(7):1457. doi: 10.3390/microorganisms12071457 (PMC11278751; doi:10.3390/microorganisms12071457)
Supplement: Supplementary file 1 [file microorganisms-12-01457-s001.zip › Supplemental Document S3/CARD_database/B.cereus.MH19/B.cereus.MH19.card.list.filter.xls]

Gene_id	Subject_id	Identity	Align_length	Mismatch	Gap	Gene_start	Gene_end	Subject_start	Subject_end	E_value	Score
E4A35_RS00025.gyrB	gb|YP_039482.1|ARO:3003301|Staphylococcus	70.3	633	185	2	9	639	12	643	1.4e-266	912.1
E4A35_RS00030.gyrA	gb|YP_039483.1|ARO:3003296|Staphylococcus	66.8	819	268	3	7	821	6	824	0.0e+00	1117.1
E4A35_RS00405.folP	gb|WP_102607457.1|ARO:3004361|sul4	50.0	274	118	2	27	281	12	285	5.1e-72	264.6
E4A35_RS00630.rpoB	gb|YP_039996.1|ARO:3003285|Staphylococcus	80.1	1182	228	2	1	1175	1	1182	0.0e+00	1900.2
E4A35_RS00635.rpoC	gb|YP_039997.1|ARO:3003291|Staphylococcus	76.6	1207	278	2	1	1202	1	1207	0.0e+00	1845.1
E4A35_RS00645.rpsL	gb|AAK44936.1|ARO:3003395|Mycobacterium	66.2	136	33	1	1	136	1	123	2.0e-45	175.3
E4A35_RS00655.fusA	gb|CAG39573|ARO:3003735|Staphylococcus	79.7	693	140	1	1	692	1	693	0.0e+00	1110.9
E4A35_RS00660.tuf	gb|YP_006374661.1|ARO:3003438|Enterococcus	84.2	393	62	0	1	393	29	421	1.3e-195	675.6
E4A35_RS00665.rpsJ	gb|YP_208874.1|ARO:3003930|rpsJ	63.7	102	37	0	1	102	1	102	1.1e-32	132.5
E4A35_RS00745.rplF	gb|ADL24064.1|ARO:3003737|Staphylococcus	62.0	179	67	1	1	179	1	178	6.3e-60	223.8
E4A35_RS01260	gb|NP_816529.1|ARO:3003792|Enterococcus	40.7	214	121	1	1	214	1	208	2.0e-44	172.6
E4A35_RS01365	gb|AAN62561.1|ARO:3003970|D-Ala-D-Ala	46.9	352	179	2	4	355	1	344	1.3e-93	336.7
E4A35_RS01570	gb|ABA71727.1|ARO:3002926|vanRG	53.4	234	104	2	3	231	2	235	1.3e-68	253.1
E4A35_RS01680	gb|AAA99505.1|ARO:3002988|bcrB	53.7	205	95	0	41	245	4	208	4.4e-64	238.0
E4A35_RS01685	gb|AAA99504.1|ARO:3002987|bcrA	77.8	306	68	0	4	309	1	306	3.1e-139	488.0
E4A35_RS01695	gb|AAR84672.1|ARO:3002925|vanRF	50.4	232	114	1	1	232	1	231	3.2e-59	221.9
E4A35_RS01945	gb|CAA77936.1|ARO:3004039|Escherichia	40.2	97	58	0	11	107	11	107	1.0e-12	66.2
E4A35_RS03015	gb|WP_000192137.1|ARO:3000838|arlR	41.6	221	124	3	2	221	3	219	2.4e-48	185.7
E4A35_RS03085	gb|WP_000192137.1|ARO:3000838|arlR	40.4	218	128	1	1	218	1	216	2.3e-43	169.1
E4A35_RS03455.glpT	gb|CDJ72593|ARO:3003889|Escherichia	62.1	433	162	2	7	439	5	435	3.4e-163	568.2
E4A35_RS04410	gb|CAB13166.1|ARO:3003063|ykkC	41.1	107	63	0	6	112	3	109	3.5e-16	77.8
E4A35_RS04415	gb|CAB13167.1|ARO:3003064|ykkD	41.2	102	60	0	3	104	4	105	1.3e-17	82.4
E4A35_RS04425	gb|AAC36944.1|ARO:3003006|blt	74.0	393	102	0	1	393	1	393	3.1e-168	584.7
E4A35_RS04505	gb|ANZ79240.1|ARO:3004035|tetA(60)	41.2	568	333	1	11	578	11	577	2.2e-133	469.5
E4A35_RS04510	gb|ANZ79241.1|ARO:3004036|tetB(60)	46.2	517	273	2	148	659	61	577	6.7e-131	461.5
E4A35_RS04990	gb|KIX81495.1|ARO:3002813|lmrB	49.7	463	230	2	19	478	12	474	2.4e-138	485.7
E4A35_RS05125	gb|AAF36806.1|ARO:3002963|vanZF	69.8	202	56	1	7	208	5	201	2.3e-80	292.0
E4A35_RS05470	gb|KIX81495.1|ARO:3002813|lmrB	53.0	472	219	1	8	476	1	472	9.6e-156	543.5
E4A35_RS05760	gb|AAR84672.1|ARO:3002925|vanRF	44.6	231	126	2	1	231	1	229	1.8e-51	196.1
E4A35_RS06145	gb|YP_500802.1|ARO:3003074|Staphylococcus	42.4	479	259	5	44	514	25	494	4.4e-106	378.6
E4A35_RS06270.fabI	gb|NP_415804.1|ARO:3004045|antibiotic	47.1	255	132	2	1	254	1	253	6.6e-63	234.2
E4A35_RS06645	gb|ACL82957.1|ARO:3002928|vanRM	41.3	230	126	2	1	221	1	230	1.6e-49	189.5
E4A35_RS06725.phbB	gb|NP_415611.1|ARO:3004049|antibiotic	44.5	247	132	3	2	247	1	243	9.9e-56	210.3
E4A35_RS07040.uppP	gb|AAC76093.1|ARO:3002986|bacA	61.8	267	93	5	1	259	4	269	2.2e-85	308.9
E4A35_RS07310	gb|AFK58561.1|ARO:3003079|Enterococcus	42.4	342	188	4	14	346	13	354	4.5e-70	258.5
E4A35_RS07315	gb|NP_816529.1|ARO:3003792|Enterococcus	74.3	210	54	0	1	210	1	210	2.4e-87	315.1
E4A35_RS07455.mprF	gb|CAX52582.1|ARO:3003324|Bacillus	48.4	855	433	5	6	859	5	852	4.4e-236	811.2
E4A35_RS07510.resD	gb|WP_000192137.1|ARO:3000838|arlR	41.9	227	120	2	5	231	2	216	3.6e-47	181.8
E4A35_RS07960.mphL	gb|WP_001094257.1|ARO:3003072|mphL	93.3	298	20	0	1	298	1	298	4.1e-165	573.9
E4A35_RS09140	gb|ABV18113.1|ARO:3001329|mdtG	47.1	384	201	2	3	385	11	393	1.9e-104	372.9
E4A35_RS09225	gb|AAR84672.1|ARO:3002925|vanRF	51.1	229	111	1	1	229	1	228	1.6e-63	236.1
E4A35_RS09625	gb|WP_011461303.1|ARO:3003728|vanRI	41.5	229	123	4	13	231	4	231	8.8e-46	177.2
E4A35_RS09650	gb|YP_008997281.1|ARO:3002626|ANT(6)-Ia	46.6	266	141	1	1	266	1	265	1.3e-70	260.0
E4A35_RS09980.fosB	gb|NP_831795.1|ARO:3000172|FosB	90.6	138	13	0	1	138	1	138	3.5e-74	270.8
E4A35_RS10120	gb|AAA65958.1|ARO:3002955|vanYA	40.7	145	69	5	101	243	108	237	2.9e-23	102.4
E4A35_RS10630	gb|APB03219.1|ARO:3003986|TaeA	52.4	645	291	3	1	631	1	643	1.0e-197	683.3
E4A35_RS10690.ileS	gb|CAA53189|ARO:3000521|mupA	51.1	1017	493	2	14	1029	9	1022	0.0e+00	1149.0
E4A35_RS10730	gb|WP_000192137.1|ARO:3000838|arlR	46.2	223	114	2	4	226	3	219	2.0e-50	192.6
E4A35_RS10850.thyA	gb|NP_217280.1|ARO:3004153|Mycobacterium	60.9	184	71	1	135	318	81	263	3.2e-67	248.8
E4A35_RS10855.dfrA	gb|BAE15963.1|ARO:3002868|dfrG	66.5	161	54	0	1	161	1	161	5.7e-68	250.4
E4A35_RS10980	gb|NP_816529.1|ARO:3003792|Enterococcus	51.2	207	98	2	3	207	2	207	1.2e-49	189.9
E4A35_RS11615.catA	gb|AAA23215.1|ARO:3002687|catQ	56.9	216	92	1	1	215	1	216	2.8e-78	285.0
E4A35_RS11875	gb|CDO61513.1|ARO:3003948|efrA	41.8	464	268	2	79	541	7	469	2.8e-101	362.8
E4A35_RS12170.bla	gb|AAR20595.1|ARO:3000090|BLA1	99.4	309	2	0	4	312	1	309	3.5e-175	607.4
E4A35_RS12295	gb|NP_899166.1|ARO:3003111|lsaB	82.9	492	84	0	1	492	1	492	2.9e-240	824.3
E4A35_RS12450	gb|ABA71727.1|ARO:3002926|vanRG	48.9	235	116	2	1	231	1	235	6.0e-63	234.2
E4A35_RS12665.abc-f	gb|NP_388442.1|ARO:3004476|vmlR	66.2	542	181	1	1	542	1	540	4.1e-211	727.6
E4A35_RS12800	gb|ACX92987.1|ARO:3002845|vatH	65.9	208	70	1	3	210	8	214	4.0e-82	297.7
E4A35_RS13225	gb|AAA99503.1|ARO:3003250|bcrC	65.8	196	67	0	1	196	1	196	1.3e-77	282.7
E4A35_RS14345	gb|APB03223.1|ARO:3003989|AAC(6')-34	48.3	180	88	2	1	177	16	193	7.6e-50	190.3
E4A35_RS14850	gb|AAA20117.1|ARO:3000195|tetB(P)	45.2	648	347	3	4	646	5	649	9.2e-162	563.9
E4A35_RS15185.ppsA	gb|APB03222.1|ARO:3003992|rphB	73.0	883	223	2	1	868	1	883	0.0e+00	1284.2
E4A35_RS15505.menA	gb|YP_499533.1|ARO:3003917|Staphylococcus	49.2	305	148	4	5	303	6	309	2.3e-78	285.8
E4A35_RS15610	gb|AAB05623.1|ARO:3002932|vanSB	59.1	447	180	2	1	447	1	444	3.9e-151	528.1
E4A35_RS15615	gb|AAB05622.1|ARO:3002921|vanRB	80.8	219	42	0	1	219	1	219	5.6e-103	367.1
E4A35_RS15705	gb|KIX81495.1|ARO:3002813|lmrB	42.4	483	262	5	3	480	2	473	3.9e-112	398.7
E4A35_RS16390	gb|AAZ42322.1|ARO:3003836|qacH	41.2	102	60	0	3	104	4	105	1.9e-20	92.0
E4A35_RS16650	gb|ACX92987.1|ARO:3002845|vatH	40.8	103	44	3	98	183	67	169	3.5e-13	68.6
E4A35_RS17070	gb|AAA26793|ARO:3003748|oleC	53.4	219	100	1	6	222	1	219	2.5e-62	232.3
E4A35_RS17095.bla2	gb|AAR20596.1|ARO:3004189|Bla2	98.0	256	5	0	1	256	1	256	1.7e-143	501.9
E4A35_RS17540	gb|AAF63432|ARO:3003744|vatF	49.7	145	67	3	35	174	66	209	1.5e-35	142.9
E4A35_RS17590.fabG	gb|NP_415611.1|ARO:3004049|antibiotic	43.3	240	132	2	6	244	5	241	5.6e-51	194.5
E4A35_RS17785.parC	gb|YP_040772.1|ARO:3003312|Staphylococcus	58.1	799	333	2	3	801	2	798	4.2e-273	934.1
E4A35_RS17790.parE	gb|BAA11086.1|ARO:3003314|Staphylococcus	71.0	651	186	2	5	652	4	654	4.6e-278	950.3
E4A35_RS18205	gb|ANZ79241.1|ARO:3004036|tetB(60)	43.1	587	304	9	9	578	4	577	3.4e-123	435.6
E4A35_RS18655	gb|AAA99504.1|ARO:3002987|bcrA	49.0	208	101	3	5	207	4	211	1.2e-50	193.4
E4A35_RS18730.pgsA	gb|WP_001025093|ARO:3003323|Staphylococcus	50.3	189	93	1	1	188	1	189	1.3e-47	183.0
E4A35_RS19090.fabG	gb|NP_415611.1|ARO:3004049|antibiotic	56.1	244	103	2	3	246	4	243	5.4e-70	257.7
E4A35_RS19315.ileS2	gb|CAA52296.1|ARO:3003729|Staphylococcus	63.8	920	323	5	1	916	1	914	0.0e+00	1228.4
E4A35_RS20110.ptsP	gb|CDJ72759|ARO:3003899|Escherichia	51.3	565	272	2	5	567	2	565	2.6e-160	558.9
E4A35_RS20995	gb|CAB13166.1|ARO:3003063|ykkC	55.8	104	46	0	1	104	1	104	4.6e-29	120.6
E4A35_RS21000	gb|CAB13167.1|ARO:3003064|ykkD	51.0	102	50	0	3	104	4	105	2.2e-25	108.2
E4A35_RS21285.murG	gb|NP_348848.1|ARO:3004561|Clostridium	54.7	349	158	0	3	351	5	353	4.5e-110	391.3
E4A35_RS22605	gb|AAA99504.1|ARO:3002987|bcrA	46.0	302	163	0	1	302	1	302	7.4e-77	280.8
E4A35_RS22615	gb|AAR84672.1|ARO:3002925|vanRF	46.2	223	119	1	5	226	6	228	9.6e-53	200.3
E4A35_RS22855.phoP	gb|CCP46065.1|ARO:3000816|mtrA	45.1	235	119	2	1	235	4	228	1.9e-51	196.1
E4A35_RS23280	gb|AAR84672.1|ARO:3002925|vanRF	42.2	225	130	0	4	228	6	230	2.2e-49	189.1
E4A35_RS24050	gb|WP_011461303.1|ARO:3003728|vanRI	41.6	231	130	3	1	226	1	231	5.1e-46	177.9
E4A35_RS24220	gb|AAF36805.1|ARO:3002958|vanYF	56.4	291	118	3	1	283	1	290	1.3e-94	339.7
E4A35_RS24225	gb|ACL82958.1|ARO:3002939|vanSM	69.3	361	111	0	1	361	1	361	6.7e-149	520.4
E4A35_RS24230	gb|ACL82957.1|ARO:3002928|vanRM	77.2	232	53	0	1	232	1	232	4.1e-104	370.9
E4A35_RS24265	gb|YP_499533.1|ARO:3003917|Staphylococcus	53.1	292	134	2	25	313	14	305	3.2e-83	302.0
E4A35_RS24755	gb|APB03224.1|ARO:3003994|cpaA	41.3	150	87	1	3	152	5	153	2.4e-26	112.1
E4A35_RS25175	gb|AAB05622.1|ARO:3002921|vanRB	40.1	217	126	1	4	220	5	217	2.9e-46	178.7
E4A35_RS25435	gb|WP_000192137.1|ARO:3000838|arlR	43.4	221	120	1	1	221	1	216	9.4e-45	173.7
E4A35_RS25740.abc-f	gb|AGN33258.1|ARO:3002829|vgaA	44.8	522	263	5	15	534	16	514	5.8e-117	414.8
E4A35_RS26135	gb|CAG39357|ARO:3003901|Staphylococcus	44.4	435	230	4	4	427	3	436	5.3e-108	384.8
E4A35_RS26155	gb|AAR84672.1|ARO:3002925|vanRF	40.3	226	128	4	3	222	6	230	1.3e-43	169.9
E4A35_RS26330.murA	gb|CAG41169.1|ARO:3003776|Staphylococcus	64.1	421	149	1	1	419	1	421	2.1e-154	538.9
E4A35_RS26575.murA	gb|CAG41169.1|ARO:3003776|Staphylococcus	51.9	418	198	3	1	415	1	418	7.3e-115	407.5
E4A35_RS26900	gb|AAA99504.1|ARO:3002987|bcrA	44.7	302	166	1	1	301	1	302	1.1e-67	250.4
E4A35_RS26955	gb|NP_816529.1|ARO:3003792|Enterococcus	50.0	212	101	2	3	214	2	208	1.2e-54	206.5
E4A35_RS27220.walK	gb|CAG39047|ARO:3003794|Staphylococcus	47.6	617	309	7	1	613	1	607	1.2e-163	570.1
E4A35_RS27225.walR	gb|CCP46065.1|ARO:3000816|mtrA	47.8	232	113	2	2	232	4	228	1.4e-54	206.5
E4A35_RS27265	gb|WP_002356022|ARO:3003797|Enterococcus	41.1	650	366	8	6	647	7	647	7.2e-138	484.6
