# Supplementary material for: Evaluating the Safety of Bacillus cereus GW-01 Obtained from Sheep Rumen Chyme
Source: Microorganisms. 2024 Jul 18;12(7):1457. doi: 10.3390/microorganisms12071457 (PMC11278751; doi:10.3390/microorganisms12071457)
Supplement: Supplementary file 1 [file microorganisms-12-01457-s001.zip › Supplemental Document S3/CARD_database/B.cereus.MLY1/B.cereus.MLY1.card.list.filter.xls]

Gene_id	Subject_id	Identity	Align_length	Mismatch	Gap	Gene_start	Gene_end	Subject_start	Subject_end	E_value	Score
CSW12_RS00460	gb|CAA77936.1|ARO:3004039|Escherichia	40.2	97	58	0	11	107	11	107	7.7e-13	66.6
CSW12_RS01570	gb|WP_000192137.1|ARO:3000838|arlR	41.6	221	124	3	2	221	3	219	1.8e-48	186.0
CSW12_RS01640	gb|WP_000192137.1|ARO:3000838|arlR	40.4	218	128	1	1	218	1	216	2.3e-43	169.1
CSW12_RS02010.glpT	gb|CDJ72593|ARO:3003889|Escherichia	62.2	434	162	2	6	439	4	435	6.9e-164	570.5
CSW12_RS03510	gb|CAB13166.1|ARO:3003063|ykkC	40.2	107	64	0	6	112	3	109	6.0e-16	77.0
CSW12_RS03525	gb|AAC36944.1|ARO:3003006|blt	73.5	393	104	0	1	393	1	393	1.0e-166	579.7
CSW12_RS03600	gb|ANZ79240.1|ARO:3004035|tetA(60)	41.5	568	331	1	11	578	11	577	6.3e-133	468.0
CSW12_RS03605	gb|ANZ79241.1|ARO:3004036|tetB(60)	46.2	517	273	2	148	659	61	577	4.3e-130	458.8
CSW12_RS03880.bla	gb|AAR20595.1|ARO:3000090|BLA1	57.6	297	122	2	17	312	16	309	3.9e-97	348.2
CSW12_RS03995	gb|KIX81495.1|ARO:3002813|lmrB	49.7	463	230	2	19	478	12	474	4.1e-138	485.0
CSW12_RS04125	gb|AAF36806.1|ARO:3002963|vanZF	74.1	197	51	0	7	203	5	201	1.6e-83	302.4
CSW12_RS04705	gb|ABU39978.1|ARO:3000160|blaI	48.8	127	64	1	1	127	1	126	1.4e-32	132.5
CSW12_RS04860	gb|AAR84672.1|ARO:3002925|vanRF	43.7	231	128	2	1	231	1	229	3.1e-51	195.3
CSW12_RS05500	gb|YP_500802.1|ARO:3003074|Staphylococcus	42.8	479	257	5	44	514	25	494	1.2e-106	380.6
CSW12_RS05630.fabI	gb|NP_415804.1|ARO:3004045|antibiotic	47.1	255	132	2	1	254	1	253	6.6e-63	234.2
CSW12_RS06040	gb|ACL82957.1|ARO:3002928|vanRM	41.7	230	125	2	1	221	1	230	3.3e-50	191.8
CSW12_RS06120.phbB	gb|NP_415611.1|ARO:3004049|antibiotic	44.5	247	132	3	2	247	1	243	7.6e-56	210.7
CSW12_RS06490.uppP	gb|AAC76093.1|ARO:3002986|bacA	60.7	267	96	5	1	259	4	269	2.4e-84	305.4
CSW12_RS06775	gb|AFK58561.1|ARO:3003079|Enterococcus	42.4	342	188	4	14	346	13	354	3.5e-70	258.8
CSW12_RS06780	gb|NP_816529.1|ARO:3003792|Enterococcus	73.8	210	55	0	1	210	1	210	4.1e-87	314.3
CSW12_RS06915.mprF	gb|CAX52582.1|ARO:3003324|Bacillus	48.5	853	433	5	6	857	5	852	8.9e-237	813.5
CSW12_RS06970.resD	gb|WP_000192137.1|ARO:3000838|arlR	41.9	227	120	2	5	231	2	216	4.8e-47	181.4
CSW12_RS07445.ptsP	gb|CDJ72759|ARO:3003899|Escherichia	51.2	565	273	2	5	567	2	565	1.0e-159	557.0
CSW12_RS08280.ileS2	gb|CAA52296.1|ARO:3003729|Staphylococcus	63.8	919	325	4	1	916	1	914	0.0e+00	1228.8
CSW12_RS08520.fabG	gb|NP_415611.1|ARO:3004049|antibiotic	54.9	244	106	2	3	246	4	243	2.0e-69	255.8
CSW12_RS08870.pgsA	gb|WP_001025093|ARO:3003323|Staphylococcus	49.7	189	94	1	1	188	1	189	1.3e-47	183.0
CSW12_RS09045	gb|NP_348848.1|ARO:3004561|Clostridium	49.6	353	173	3	5	354	6	356	5.0e-101	361.3
CSW12_RS09355	gb|ANZ79241.1|ARO:3004036|tetB(60)	44.0	587	299	9	9	578	4	577	2.2e-125	443.0
CSW12_RS09760.parE	gb|BAA11086.1|ARO:3003314|Staphylococcus	71.1	651	185	2	5	652	4	654	1.2e-278	952.2
CSW12_RS09765.parC	gb|YP_040772.1|ARO:3003312|Staphylococcus	57.6	799	337	2	3	801	2	798	1.6e-272	932.2
CSW12_RS09985.fabG	gb|NP_415611.1|ARO:3004049|antibiotic	43.3	240	132	2	6	244	5	241	3.3e-51	195.3
CSW12_RS10035	gb|AAF63432|ARO:3003744|vatF	51.0	145	65	3	35	174	66	209	2.5e-35	142.1
CSW12_RS10720.bla2	gb|AAA22562.1|ARO:3002878|BcII	90.2	255	25	0	3	257	2	256	1.5e-131	462.2
CSW12_RS10745	gb|AAA26793|ARO:3003748|oleC	52.5	219	102	1	6	222	1	219	1.6e-61	229.6
CSW12_RS11715	gb|KIX81495.1|ARO:3002813|lmrB	42.4	483	262	5	3	480	2	473	1.3e-112	400.2
CSW12_RS11735.bla	gb|AAR20595.1|ARO:3000090|BLA1	52.9	312	144	2	1	312	1	309	2.0e-93	335.9
CSW12_RS11740	gb|AAR84672.1|ARO:3002925|vanRF	51.1	223	109	0	5	227	6	228	1.0e-62	233.4
CSW12_RS11875	gb|WP_000192137.1|ARO:3000838|arlR	43.6	220	121	2	2	221	3	219	7.4e-50	190.7
CSW12_RS11990.menA	gb|YP_499533.1|ARO:3003917|Staphylococcus	48.5	305	150	4	5	303	6	309	3.9e-78	285.0
CSW12_RS12020	gb|KIX81495.1|ARO:3002813|lmrB	43.1	462	256	4	12	471	16	472	2.8e-115	409.1
CSW12_RS12210.ppsA	gb|APB03222.1|ARO:3003992|rphB	73.5	883	219	2	1	868	1	883	0.0e+00	1291.6
CSW12_RS12525	gb|AAA20117.1|ARO:3000195|tetB(P)	45.8	651	339	6	4	646	5	649	4.6e-161	561.6
CSW12_RS12685	gb|AAB05625.1|ARO:3002964|vanWB	40.4	171	102	0	34	204	32	202	1.2e-36	147.1
CSW12_RS12875	gb|APB03223.1|ARO:3003989|AAC(6')-34	48.3	180	88	2	1	177	16	193	2.6e-50	191.8
CSW12_RS14090	gb|AAB05622.1|ARO:3002921|vanRB	43.4	221	113	2	6	221	5	218	1.9e-50	192.6
CSW12_RS14595	gb|ACX92987.1|ARO:3002845|vatH	67.8	208	66	1	3	210	8	214	5.6e-84	303.9
CSW12_RS14730.abc-f	gb|NP_388442.1|ARO:3004476|vmlR	66.8	542	178	1	1	542	1	540	2.4e-211	728.4
CSW12_RS14950	gb|ABA71727.1|ARO:3002926|vanRG	49.4	235	115	2	1	231	1	235	6.0e-63	234.2
CSW12_RS15085.bla	gb|CAA29819.1|ARO:3002877|BcI	94.1	306	18	0	3	308	1	306	6.1e-164	570.1
CSW12_RS15255	gb|NP_816529.1|ARO:3003792|Enterococcus	42.1	209	120	1	1	209	1	208	1.4e-42	166.4
CSW12_RS15560	gb|AAA22081.1|ARO:3004451|Agrobacterium	43.6	204	92	3	19	214	18	206	5.3e-48	184.5
CSW12_RS15865	gb|AAK76136.1|ARO:3000025|patB	40.1	588	328	5	28	596	3	585	9.2e-124	437.6
CSW12_RS15870	gb|CDO61513.1|ARO:3003948|efrA	42.5	464	265	2	79	541	7	469	3.1e-100	359.4
CSW12_RS15995.catA	gb|APB03217.1|ARO:3003983|CatU	57.9	216	90	1	1	215	1	216	1.2e-76	279.6
CSW12_RS16650	gb|AFK58562.1|ARO:3003078|Enterococcus	48.3	207	106	1	3	209	2	207	1.7e-48	186.0
CSW12_RS16855.dfrA	gb|CBL80435.1|ARO:3002869|dfrK	66.5	161	54	0	1	161	1	161	1.1e-68	252.7
CSW12_RS16860.thyA	gb|NP_217280.1|ARO:3004153|Mycobacterium	60.3	184	72	1	135	318	81	263	7.2e-67	247.7
CSW12_RS17070.ileS	gb|CAA53189|ARO:3000521|mupA	50.9	1017	495	2	14	1029	9	1022	0.0e+00	1145.2
CSW12_RS17140	gb|APB03219.1|ARO:3003986|TaeA	51.9	645	294	3	1	631	1	643	1.6e-195	676.0
CSW12_RS17555	gb|ACL82959.1|ARO:3002961|vanYM	40.7	145	69	6	101	243	47	176	4.2e-22	98.6
CSW12_RS17710.fosB	gb|NP_831795.1|ARO:3000172|FosB	97.8	138	3	0	1	138	1	138	5.5e-80	290.0
CSW12_RS18045	gb|YP_008997281.1|ARO:3002626|ANT(6)-Ia	44.4	266	147	1	1	266	1	265	1.9e-66	246.1
CSW12_RS18065	gb|WP_011461303.1|ARO:3003728|vanRI	40.7	231	128	3	1	222	1	231	7.2e-45	174.1
CSW12_RS18570	gb|ABV18113.1|ARO:3001329|mdtG	47.4	384	200	2	3	385	11	393	1.1e-104	373.6
CSW12_RS18700	gb|AAC60781.1|ARO:3003048|rosA	40.2	388	221	6	14	397	26	406	1.0e-78	287.3
CSW12_RS19845	gb|AFC91828.1|ARO:3003041|Streptococcus	40.1	599	330	14	35	614	11	599	1.6e-111	397.5
CSW12_RS20660	gb|CAB13166.1|ARO:3003063|ykkC	53.8	104	48	0	1	104	1	104	8.7e-28	116.3
CSW12_RS20665	gb|CAB13167.1|ARO:3003064|ykkD	51.0	102	50	0	3	104	4	105	2.2e-25	108.2
CSW12_RS20875.murG	gb|NP_348848.1|ARO:3004561|Clostridium	55.3	349	156	0	3	351	5	353	5.3e-111	394.4
CSW12_RS22285	gb|AAA99504.1|ARO:3002987|bcrA	46.4	302	162	0	1	302	1	302	3.3e-77	282.0
CSW12_RS22295	gb|AAR84672.1|ARO:3002925|vanRF	47.1	223	117	1	5	226	6	228	4.3e-53	201.4
CSW12_RS22565.phoP	gb|CCP46065.1|ARO:3000816|mtrA	45.5	235	118	3	1	235	4	228	3.2e-51	195.3
CSW12_RS23000	gb|AAR84672.1|ARO:3002925|vanRF	41.3	225	132	0	4	228	6	230	1.7e-49	189.5
CSW12_RS23795	gb|WP_011461303.1|ARO:3003728|vanRI	40.7	231	132	3	1	226	1	231	5.6e-45	174.5
CSW12_RS23975	gb|AAF36805.1|ARO:3002958|vanYF	56.7	291	117	3	1	283	1	290	1.6e-94	339.3
CSW12_RS23980	gb|ACL82958.1|ARO:3002939|vanSM	69.0	361	112	0	1	361	1	361	9.6e-148	516.5
CSW12_RS23985	gb|ACL82957.1|ARO:3002928|vanRM	77.2	232	53	0	1	232	1	232	9.2e-104	369.8
CSW12_RS24035	gb|YP_499533.1|ARO:3003917|Staphylococcus	53.4	292	133	2	25	313	14	305	2.5e-83	302.4
CSW12_RS24570	gb|APB03224.1|ARO:3003994|cpaA	40.0	150	89	1	3	152	5	153	1.8e-26	112.5
CSW12_RS24960	gb|AAB05622.1|ARO:3002921|vanRB	40.1	217	126	1	4	220	5	217	1.7e-46	179.5
CSW12_RS25295	gb|WP_000192137.1|ARO:3000838|arlR	43.9	221	119	1	1	221	1	216	1.1e-45	176.8
CSW12_RS26055	gb|CAG39357|ARO:3003901|Staphylococcus	43.1	439	238	4	4	431	3	440	4.9e-106	378.3
CSW12_RS26075	gb|WP_011461303.1|ARO:3003728|vanRI	40.8	228	126	5	3	222	5	231	9.0e-40	157.1
CSW12_RS26210.murA	gb|CAG41169.1|ARO:3003776|Staphylococcus	63.9	421	150	1	1	419	1	421	4.8e-154	537.7
CSW12_RS26465.murA	gb|CAG41169.1|ARO:3003776|Staphylococcus	51.9	418	198	3	1	415	1	418	1.6e-114	406.4
CSW12_RS26785	gb|AAA99504.1|ARO:3002987|bcrA	45.4	302	164	1	1	301	1	302	1.2e-66	246.9
CSW12_RS26840	gb|NP_816529.1|ARO:3003792|Enterococcus	49.5	212	102	2	3	214	2	208	6.2e-54	204.1
CSW12_RS27170.walK	gb|CAG39047|ARO:3003794|Staphylococcus	48.1	617	306	7	1	613	1	607	4.2e-164	571.6
CSW12_RS27175.walR	gb|CCP46065.1|ARO:3000816|mtrA	47.8	232	113	2	2	232	4	228	1.0e-54	206.8
CSW12_RS27215	gb|WP_002356022|ARO:3003797|Enterococcus	41.9	637	351	9	23	647	18	647	2.9e-139	489.2
CSW12_RS27330.gyrB	gb|YP_039482.1|ARO:3003301|Staphylococcus	70.7	631	182	2	11	639	14	643	5.2e-266	910.2
CSW12_RS27335.gyrA	gb|YP_039483.1|ARO:3003296|Staphylococcus	66.7	819	269	3	7	821	6	824	0.0e+00	1116.3
CSW12_RS27715.folP	gb|WP_102607457.1|ARO:3004361|sul4	50.0	274	118	2	27	281	12	285	1.0e-72	266.9
CSW12_RS27940.rpoB	gb|YP_039996.1|ARO:3003285|Staphylococcus	79.9	1182	231	2	1	1175	1	1182	0.0e+00	1895.6
CSW12_RS27945.rpoC	gb|YP_039997.1|ARO:3003291|Staphylococcus	77.0	1201	271	2	1	1196	1	1201	0.0e+00	1846.6
CSW12_RS27955.rpsL	gb|AAK44936.1|ARO:3003395|Mycobacterium	65.4	136	34	1	1	136	1	123	4.5e-45	174.1
CSW12_RS27965.fusA	gb|CAG39573|ARO:3003735|Staphylococcus	79.5	693	141	1	1	692	1	693	0.0e+00	1109.7
CSW12_RS27970.tuf	gb|YP_006374661.1|ARO:3003438|Enterococcus	83.7	393	64	0	1	393	29	421	5.1e-195	673.7
CSW12_RS27980.rpsJ	gb|YP_208874.1|ARO:3003930|rpsJ	63.7	102	37	0	1	102	1	102	1.1e-32	132.5
CSW12_RS28060.rplF	gb|ADL24064.1|ARO:3003737|Staphylococcus	61.5	179	68	1	1	179	1	178	3.1e-59	221.5
CSW12_RS28660	gb|AAN62561.1|ARO:3003970|D-Ala-D-Ala	46.3	352	181	2	4	355	1	344	2.3e-93	335.9
CSW12_RS28870	gb|ABA71727.1|ARO:3002926|vanRG	53.0	234	105	2	3	231	2	235	2.1e-68	252.3
