# Supplementary material for: Evaluating the Safety of Bacillus cereus GW-01 Obtained from Sheep Rumen Chyme
Source: Microorganisms. 2024 Jul 18;12(7):1457. doi: 10.3390/microorganisms12071457 (PMC11278751; doi:10.3390/microorganisms12071457)
Supplement: Supplementary file 1 [file microorganisms-12-01457-s001.zip › Supplemental Document S3/CARD_database/B.cereus.NJ-W/B.cereus.NJ-W.card.list.filter.xls]

Gene_id	Subject_id	Identity	Align_length	Mismatch	Gap	Gene_start	Gene_end	Subject_start	Subject_end	E_value	Score
ACN91_RS00030.folP	gb|WP_102607457.1|ARO:3004361|sul4	50.4	274	117	2	27	281	12	285	3.6e-73	268.5
ACN91_RS00405.gyrA	gb|YP_039483.1|ARO:3003296|Staphylococcus	66.7	819	269	3	7	821	6	824	0.0e+00	1116.3
ACN91_RS00410.gyrB	gb|YP_039482.1|ARO:3003301|Staphylococcus	70.7	631	182	2	11	639	14	643	5.2e-266	910.2
ACN91_RS00525	gb|WP_002356022|ARO:3003797|Enterococcus	41.9	637	351	9	23	647	18	647	2.9e-139	489.2
ACN91_RS00565.walR	gb|CCP46065.1|ARO:3000816|mtrA	47.8	232	113	2	2	232	4	228	1.0e-54	206.8
ACN91_RS00570.walK	gb|CAG39047|ARO:3003794|Staphylococcus	48.1	617	306	7	1	613	1	607	4.2e-164	571.6
ACN91_RS00825	gb|NP_816529.1|ARO:3003792|Enterococcus	50.0	212	101	2	3	214	2	208	2.8e-54	205.3
ACN91_RS00880	gb|AAA99504.1|ARO:3002987|bcrA	45.4	302	164	1	1	301	1	302	9.0e-67	247.3
ACN91_RS01200.murA	gb|CAG41169.1|ARO:3003776|Staphylococcus	51.9	418	198	3	1	415	1	418	1.6e-114	406.4
ACN91_RS01440.murA	gb|CAG41169.1|ARO:3003776|Staphylococcus	63.9	421	150	1	1	419	1	421	4.8e-154	537.7
ACN91_RS01575	gb|WP_011461303.1|ARO:3003728|vanRI	41.2	228	125	5	3	222	5	231	3.1e-40	158.7
ACN91_RS01595	gb|CAG39357|ARO:3003901|Staphylococcus	44.6	435	229	4	4	427	3	436	4.0e-108	385.2
ACN91_RS02290	gb|WP_000192137.1|ARO:3000838|arlR	43.9	221	119	1	1	221	1	216	6.5e-46	177.6
ACN91_RS02605	gb|AAB05622.1|ARO:3002921|vanRB	40.1	217	126	1	4	220	5	217	1.7e-46	179.5
ACN91_RS03550	gb|YP_499533.1|ARO:3003917|Staphylococcus	53.4	292	133	2	25	313	14	305	3.2e-83	302.0
ACN91_RS03605	gb|ACL82957.1|ARO:3002928|vanRM	77.6	232	52	0	1	232	1	232	3.2e-104	371.3
ACN91_RS03610	gb|ACL82958.1|ARO:3002939|vanSM	69.3	361	111	0	1	361	1	361	6.7e-149	520.4
ACN91_RS03615	gb|AAF36805.1|ARO:3002958|vanYF	57.4	291	115	3	1	283	1	290	1.9e-95	342.4
ACN91_RS03800	gb|WP_011461303.1|ARO:3003728|vanRI	40.7	231	132	3	1	226	1	231	5.6e-45	174.5
ACN91_RS04560	gb|AAR84672.1|ARO:3002925|vanRF	41.3	225	132	0	4	228	6	230	1.7e-49	189.5
ACN91_RS04975.phoP	gb|CCP46065.1|ARO:3000816|mtrA	45.5	235	118	3	1	235	4	228	3.2e-51	195.3
ACN91_RS05240	gb|AAR84672.1|ARO:3002925|vanRF	47.1	223	117	1	5	226	6	228	5.6e-53	201.1
ACN91_RS05250	gb|AAA99504.1|ARO:3002987|bcrA	46.4	302	162	0	1	302	1	302	3.3e-77	282.0
ACN91_RS06615.murG	gb|NP_348848.1|ARO:3004561|Clostridium	55.0	349	157	0	3	351	5	353	6.9e-111	394.0
ACN91_RS06810	gb|CAB13167.1|ARO:3003064|ykkD	52.0	102	49	0	3	104	4	105	4.5e-26	110.5
ACN91_RS06815	gb|CAB13166.1|ARO:3003063|ykkC	53.8	104	48	0	1	104	1	104	1.1e-27	115.9
ACN91_RS07680.ptsP	gb|CDJ72759|ARO:3003899|Escherichia	51.2	565	273	2	5	567	2	565	1.0e-159	557.0
ACN91_RS08465.ileS2	gb|CAA52296.1|ARO:3003729|Staphylococcus	63.8	919	325	4	1	916	1	914	0.0e+00	1228.4
ACN91_RS08700.fabG	gb|NP_415611.1|ARO:3004049|antibiotic	55.3	244	105	2	3	246	4	243	4.1e-70	258.1
ACN91_RS09050.pgsA	gb|WP_001025093|ARO:3003323|Staphylococcus	49.7	189	94	1	1	188	1	189	1.3e-47	183.0
ACN91_RS09225	gb|NP_348848.1|ARO:3004561|Clostridium	49.6	353	173	3	5	354	6	356	5.0e-101	361.3
ACN91_RS09540	gb|ANZ79241.1|ARO:3004036|tetB(60)	44.1	587	298	9	9	578	4	577	7.4e-126	444.5
ACN91_RS09925.parE	gb|BAA11086.1|ARO:3003314|Staphylococcus	71.1	651	185	2	5	652	4	654	1.2e-278	952.2
ACN91_RS09930.parC	gb|YP_040772.1|ARO:3003312|Staphylococcus	57.6	799	337	2	3	801	2	798	1.6e-272	932.2
ACN91_RS10145.fabG	gb|NP_415611.1|ARO:3004049|antibiotic	43.3	240	132	2	6	244	5	241	3.3e-51	195.3
ACN91_RS10195	gb|AAF63432|ARO:3003744|vatF	51.0	145	65	3	35	174	66	209	2.5e-35	142.1
ACN91_RS10330.lsa	gb|NP_899166.1|ARO:3003111|lsaB	82.3	492	87	0	1	492	1	492	3.2e-239	820.8
ACN91_RS10770.bla2	gb|AAA22562.1|ARO:3002878|BcII	89.4	255	27	0	3	257	2	256	1.3e-130	459.1
ACN91_RS10795	gb|AAA26793|ARO:3003748|oleC	53.4	219	100	1	6	222	1	219	2.5e-62	232.3
ACN91_RS11860	gb|KIX81495.1|ARO:3002813|lmrB	42.4	483	262	5	3	480	2	473	3.0e-112	399.1
ACN91_RS11880.bla	gb|AAR20595.1|ARO:3000090|BLA1	52.7	315	143	2	1	315	1	309	9.1e-94	337.0
ACN91_RS11885	gb|AAR84672.1|ARO:3002925|vanRF	51.6	223	108	0	5	227	6	228	1.3e-62	233.0
ACN91_RS11940	gb|WP_000192137.1|ARO:3000838|arlR	43.6	220	121	2	2	221	3	219	9.6e-50	190.3
ACN91_RS12105	gb|AHH86051.1|ARO:3004063|EdeQ	45.8	142	75	1	4	145	3	142	1.6e-32	132.5
ACN91_RS12165.menA	gb|YP_499533.1|ARO:3003917|Staphylococcus	48.4	310	152	5	1	303	1	309	5.1e-78	284.6
ACN91_RS12515.ppsA	gb|APB03222.1|ARO:3003992|rphB	73.0	883	221	2	1	866	1	883	0.0e+00	1275.0
ACN91_RS12855	gb|AAA20117.1|ARO:3000195|tetB(P)	46.1	649	340	5	4	646	5	649	9.9e-164	570.5
ACN91_RS12995	gb|AAB05625.1|ARO:3002964|vanWB	40.4	171	102	0	34	204	32	202	1.5e-36	146.7
ACN91_RS13190	gb|APB03223.1|ARO:3003989|AAC(6')-34	48.3	180	88	2	1	177	16	193	2.6e-50	191.8
ACN91_RS14405	gb|AAB05622.1|ARO:3002921|vanRB	43.4	221	113	2	6	221	5	218	2.5e-50	192.2
ACN91_RS14870.vat	gb|AAC61671.1|ARO:3002842|vatC	68.1	204	64	1	3	206	9	211	7.3e-84	303.5
ACN91_RS15300.abc-f	gb|NP_388442.1|ARO:3004476|vmlR	66.6	542	179	1	1	542	1	540	1.0e-209	723.0
ACN91_RS15540	gb|ABA71727.1|ARO:3002926|vanRG	49.4	235	115	2	1	231	1	235	6.0e-63	234.2
ACN91_RS15665.bla	gb|CAA29819.1|ARO:3002877|BcI	94.4	306	17	0	3	308	1	306	1.5e-165	575.5
ACN91_RS15905	gb|AAA22081.1|ARO:3004451|Agrobacterium	42.9	205	94	3	19	215	18	207	1.2e-47	183.3
ACN91_RS16180	gb|AAK76136.1|ARO:3000025|patB	40.1	588	328	5	28	596	3	585	9.2e-124	437.6
ACN91_RS16185	gb|CDO61513.1|ARO:3003948|efrA	42.5	464	265	2	79	541	7	469	3.1e-100	359.4
ACN91_RS16310.catA	gb|APB03217.1|ARO:3003983|CatU	58.3	216	89	1	1	215	1	216	3.1e-77	281.6
ACN91_RS16995	gb|AFK58562.1|ARO:3003078|Enterococcus	48.3	207	106	1	3	209	2	207	1.3e-48	186.4
ACN91_RS17120.dfrA	gb|BAE15963.1|ARO:3002868|dfrG	65.8	161	55	0	1	161	1	161	1.3e-67	249.2
ACN91_RS17125.thyA	gb|NP_217280.1|ARO:3004153|Mycobacterium	60.9	184	71	1	135	318	81	263	3.2e-67	248.8
ACN91_RS17250	gb|WP_000192137.1|ARO:3000838|arlR	45.7	223	115	2	4	226	3	219	7.5e-50	190.7
ACN91_RS17355.ileS	gb|CAA53189|ARO:3000521|mupA	51.1	1017	493	2	14	1029	9	1022	0.0e+00	1147.1
ACN91_RS17415	gb|APB03219.1|ARO:3003986|TaeA	51.9	645	294	3	1	631	1	643	3.3e-196	678.3
ACN91_RS17845	gb|ACL82959.1|ARO:3002961|vanYM	40.7	145	69	6	101	243	47	176	4.2e-22	98.6
ACN91_RS17990.fosB	gb|NP_831795.1|ARO:3000172|FosB	97.8	138	3	0	1	138	1	138	5.5e-80	290.0
ACN91_RS18335	gb|YP_008997281.1|ARO:3002626|ANT(6)-Ia	44.7	266	146	1	1	266	1	265	1.3e-67	250.0
ACN91_RS18360	gb|WP_011461303.1|ARO:3003728|vanRI	41.4	232	125	4	1	222	1	231	5.5e-45	174.5
ACN91_RS18785	gb|AAR84672.1|ARO:3002925|vanRF	50.7	229	112	1	1	229	1	228	1.6e-63	236.1
ACN91_RS18835	gb|ABV18113.1|ARO:3001329|mdtG	47.4	384	200	2	3	385	11	393	1.1e-104	373.6
ACN91_RS18945	gb|AAC60781.1|ARO:3003048|rosA	40.2	388	221	6	14	397	26	406	1.0e-78	287.3
ACN91_RS20090	gb|AFC91828.1|ARO:3003041|Streptococcus	40.5	600	327	14	35	615	11	599	1.9e-112	400.6
ACN91_RS20460.resD	gb|WP_000192137.1|ARO:3000838|arlR	41.9	227	120	2	5	231	2	216	4.8e-47	181.4
ACN91_RS20515.mprF	gb|CAX52582.1|ARO:3003324|Bacillus	48.5	853	433	5	6	857	5	852	8.9e-237	813.5
ACN91_RS20645	gb|NP_816529.1|ARO:3003792|Enterococcus	74.3	210	54	0	1	210	1	210	1.9e-87	315.5
ACN91_RS20650	gb|AFK58561.1|ARO:3003079|Enterococcus	42.4	342	188	4	14	346	13	354	3.5e-70	258.8
ACN91_RS20930.uppP	gb|AAC76093.1|ARO:3002986|bacA	60.7	267	96	5	1	259	4	269	2.4e-84	305.4
ACN91_RS21270.phbB	gb|NP_415611.1|ARO:3004049|antibiotic	44.5	247	132	3	2	247	1	243	7.6e-56	210.7
ACN91_RS21350	gb|ACL82957.1|ARO:3002928|vanRM	41.7	230	125	2	1	221	1	230	3.3e-50	191.8
ACN91_RS21815.fabI	gb|NP_415804.1|ARO:3004045|antibiotic	47.1	255	132	2	1	254	1	253	6.6e-63	234.2
ACN91_RS21945	gb|YP_500802.1|ARO:3003074|Staphylococcus	42.8	479	257	5	44	514	25	494	1.2e-106	380.6
ACN91_RS22330	gb|AAR84672.1|ARO:3002925|vanRF	43.7	231	128	2	1	231	1	229	5.3e-51	194.5
ACN91_RS22500	gb|ABU39978.1|ARO:3000160|blaI	48.8	127	64	1	1	127	1	126	1.4e-32	132.5
ACN91_RS23010	gb|AAF36806.1|ARO:3002963|vanZF	72.1	197	55	0	7	203	5	201	9.9e-81	293.1
ACN91_RS23100	gb|KIX81495.1|ARO:3002813|lmrB	49.7	463	230	2	19	478	12	474	4.1e-138	485.0
ACN91_RS23440	gb|ANZ79241.1|ARO:3004036|tetB(60)	46.2	517	273	2	148	659	61	577	4.3e-130	458.8
ACN91_RS23445	gb|ANZ79240.1|ARO:3004035|tetA(60)	41.2	568	333	1	11	578	11	577	4.1e-132	465.3
ACN91_RS23520	gb|AAC36944.1|ARO:3003006|blt	73.5	393	104	0	1	393	1	393	2.2e-166	578.6
ACN91_RS23535	gb|CAB13166.1|ARO:3003063|ykkC	40.2	107	64	0	6	112	3	109	4.6e-16	77.4
ACN91_RS24520.glpT	gb|CDJ72593|ARO:3003889|Escherichia	62.2	434	162	2	6	439	4	435	6.9e-164	570.5
ACN91_RS24865	gb|WP_000192137.1|ARO:3000838|arlR	40.4	218	128	1	1	218	1	216	2.3e-43	169.1
ACN91_RS24935	gb|WP_000192137.1|ARO:3000838|arlR	41.6	221	124	3	2	221	3	219	1.8e-48	186.0
ACN91_RS26040	gb|CAA77936.1|ARO:3004039|Escherichia	40.2	97	58	0	11	107	11	107	7.7e-13	66.6
ACN91_RS26265	gb|ABA71727.1|ARO:3002926|vanRG	53.0	234	105	2	3	231	2	235	2.1e-68	252.3
ACN91_RS26485	gb|AAN62561.1|ARO:3003970|D-Ala-D-Ala	46.3	352	181	2	4	355	1	344	2.3e-93	335.9
ACN91_RS27075.rplF	gb|ADL24064.1|ARO:3003737|Staphylococcus	61.5	179	68	1	1	179	1	178	3.1e-59	221.5
ACN91_RS27155.rpsJ	gb|YP_208874.1|ARO:3003930|rpsJ	63.7	102	37	0	1	102	1	102	1.1e-32	132.5
ACN91_RS27160.tuf	gb|YP_006374661.1|ARO:3003438|Enterococcus	83.7	393	64	0	1	393	29	421	5.1e-195	673.7
ACN91_RS27165.fusA	gb|CAG39573|ARO:3003735|Staphylococcus	79.5	693	141	1	1	692	1	693	0.0e+00	1109.7
ACN91_RS27175.rpsL	gb|AAK44936.1|ARO:3003395|Mycobacterium	65.4	136	34	1	1	136	1	123	4.5e-45	174.1
ACN91_RS27185.rpoC	gb|YP_039997.1|ARO:3003291|Staphylococcus	77.0	1201	271	2	1	1196	1	1201	0.0e+00	1846.6
ACN91_RS27190.rpoB	gb|YP_039996.1|ARO:3003285|Staphylococcus	79.9	1182	231	2	1	1175	1	1182	0.0e+00	1895.6
ACN91_RS27420	gb|AAR84672.1|ARO:3002925|vanRF	50.0	232	115	1	1	232	1	231	1.9e-59	222.6
ACN91_RS27430	gb|AAA99504.1|ARO:3002987|bcrA	78.8	306	65	0	4	309	1	306	7.3e-141	493.4
ACN91_RS27435	gb|AAA99505.1|ARO:3002988|bcrB	54.6	205	93	0	41	245	4	208	2.0e-64	239.2
ACN91_RS27440.uppP	gb|AAC76093.1|ARO:3002986|bacA	57.4	263	104	4	1	256	4	265	1.2e-80	293.1
ACN91_RS27480	gb|AAA99504.1|ARO:3002987|bcrA	40.7	204	119	2	10	211	9	212	5.5e-39	154.5
