# Supplementary material for: Evaluating the Safety of Bacillus cereus GW-01 Obtained from Sheep Rumen Chyme
Source: Microorganisms. 2024 Jul 18;12(7):1457. doi: 10.3390/microorganisms12071457 (PMC11278751; doi:10.3390/microorganisms12071457)
Supplement: Supplementary file 1 [file microorganisms-12-01457-s001.zip › Supplemental Document S3/CARD_database/B.cereus.SB1/B.cereus.SB1.card.list.filter.xls]

Gene_id	Subject_id	Identity	Align_length	Mismatch	Gap	Gene_start	Gene_end	Subject_start	Subject_end	E_value	Score
GE376_RS00025.gyrB	gb|YP_039482.1|ARO:3003301|Staphylococcus	70.7	631	182	2	11	639	14	643	5.2e-266	910.2
GE376_RS00030.gyrA	gb|YP_039483.1|ARO:3003296|Staphylococcus	66.7	819	269	3	7	821	6	824	0.0e+00	1116.3
GE376_RS00405.folP	gb|WP_102607457.1|ARO:3004361|sul4	50.0	274	118	2	27	281	12	285	1.0e-72	266.9
GE376_RS00630.rpoB	gb|YP_039996.1|ARO:3003285|Staphylococcus	79.9	1182	231	2	1	1175	1	1182	0.0e+00	1895.6
GE376_RS00635.rpoC	gb|YP_039997.1|ARO:3003291|Staphylococcus	77.0	1201	271	2	1	1196	1	1201	0.0e+00	1846.6
GE376_RS00645.rpsL	gb|AAK44936.1|ARO:3003395|Mycobacterium	65.4	136	34	1	1	136	1	123	4.5e-45	174.1
GE376_RS00655.fusA	gb|CAG39573|ARO:3003735|Staphylococcus	79.4	693	142	1	1	692	1	693	0.0e+00	1109.4
GE376_RS00660.tuf	gb|YP_006374661.1|ARO:3003438|Enterococcus	83.7	393	64	0	1	393	29	421	5.1e-195	673.7
GE376_RS00665.rpsJ	gb|YP_208874.1|ARO:3003930|rpsJ	63.7	102	37	0	1	102	1	102	1.1e-32	132.5
GE376_RS00745.rplF	gb|ADL24064.1|ARO:3003737|Staphylococcus	61.5	179	68	1	1	179	1	178	3.1e-59	221.5
GE376_RS01310	gb|AAN62561.1|ARO:3003970|D-Ala-D-Ala	46.3	352	181	2	4	355	1	344	2.3e-93	335.9
GE376_RS01520	gb|ABA71727.1|ARO:3002926|vanRG	52.6	234	106	2	3	231	2	235	4.8e-68	251.1
GE376_RS01875	gb|CAA77936.1|ARO:3004039|Escherichia	40.2	97	58	0	11	107	11	107	7.7e-13	66.6
GE376_RS02925	gb|WP_000192137.1|ARO:3000838|arlR	41.6	221	124	3	2	221	3	219	1.2e-47	183.3
GE376_RS02995	gb|WP_000192137.1|ARO:3000838|arlR	40.4	218	128	1	1	218	1	216	2.3e-43	169.1
GE376_RS03360.glpT	gb|CDJ72593|ARO:3003889|Escherichia	62.0	434	163	2	6	439	4	435	2.6e-163	568.5
GE376_RS04285	gb|CAB13166.1|ARO:3003063|ykkC	40.2	107	64	0	6	112	3	109	4.6e-16	77.4
GE376_RS04290	gb|CAB13167.1|ARO:3003064|ykkD	40.2	102	61	0	3	104	4	105	2.2e-17	81.6
GE376_RS04300	gb|AAC36944.1|ARO:3003006|blt	74.0	393	102	0	1	393	1	393	2.4e-168	585.1
GE376_RS04370	gb|ANZ79240.1|ARO:3004035|tetA(60)	41.4	568	332	1	11	578	11	577	5.3e-132	464.9
GE376_RS04375	gb|ANZ79241.1|ARO:3004036|tetB(60)	46.2	517	273	2	148	659	61	577	4.3e-130	458.8
GE376_RS04710	gb|KIX81495.1|ARO:3002813|lmrB	49.7	463	230	2	19	478	12	474	3.2e-138	485.3
GE376_RS04810	gb|AAF36806.1|ARO:3002963|vanZF	73.6	197	52	0	7	203	5	201	1.1e-82	299.7
GE376_RS05390	gb|ABU39978.1|ARO:3000160|blaI	48.8	127	64	1	1	127	1	126	1.4e-32	132.5
GE376_RS05535	gb|AAR84672.1|ARO:3002925|vanRF	43.7	231	128	2	1	231	1	229	5.3e-51	194.5
GE376_RS05885	gb|YP_500802.1|ARO:3003074|Staphylococcus	42.8	479	257	5	44	514	25	494	1.2e-106	380.6
GE376_RS06010.fabI	gb|NP_415804.1|ARO:3004045|antibiotic	47.1	255	132	2	1	254	1	253	6.6e-63	234.2
GE376_RS06390	gb|ACL82957.1|ARO:3002928|vanRM	41.7	230	125	2	1	221	1	230	3.3e-50	191.8
GE376_RS06470.phbB	gb|NP_415611.1|ARO:3004049|antibiotic	44.5	247	132	3	2	247	1	243	7.6e-56	210.7
GE376_RS06770.uppP	gb|AAC76093.1|ARO:3002986|bacA	60.7	267	96	5	1	259	4	269	2.4e-84	305.4
GE376_RS07035	gb|AFK58561.1|ARO:3003079|Enterococcus	42.4	342	188	4	14	346	13	354	3.5e-70	258.8
GE376_RS07040	gb|NP_816529.1|ARO:3003792|Enterococcus	74.3	210	54	0	1	210	1	210	1.9e-87	315.5
GE376_RS07165.mprF	gb|CAX52582.1|ARO:3003324|Bacillus	48.5	853	433	5	6	857	5	852	8.9e-237	813.5
GE376_RS07220.resD	gb|WP_000192137.1|ARO:3000838|arlR	41.9	227	120	2	5	231	2	216	4.8e-47	181.4
GE376_RS07590	gb|AFC91828.1|ARO:3003041|Streptococcus	40.5	600	327	14	35	615	11	599	1.9e-112	400.6
GE376_RS08705	gb|AAC60781.1|ARO:3003048|rosA	40.2	388	221	6	14	397	26	406	1.0e-78	287.3
GE376_RS08825	gb|ABV18113.1|ARO:3001329|mdtG	47.4	384	200	2	3	385	11	393	3.2e-104	372.1
GE376_RS08925	gb|AAR84672.1|ARO:3002925|vanRF	49.1	212	107	1	1	212	1	211	1.9e-55	209.1
GE376_RS09345	gb|WP_011461303.1|ARO:3003728|vanRI	41.4	232	125	4	1	222	1	231	3.2e-45	175.3
GE376_RS09370	gb|YP_008997281.1|ARO:3002626|ANT(6)-Ia	44.7	266	146	1	1	266	1	265	3.9e-67	248.4
GE376_RS09700.fosB	gb|NP_831795.1|ARO:3000172|FosB	99.3	138	1	0	1	138	1	138	1.4e-80	292.0
GE376_RS09850	gb|ACL82959.1|ARO:3002961|vanYM	40.7	145	69	6	101	243	47	176	4.2e-22	98.6
GE376_RS10625	gb|APB03219.1|ARO:3003986|TaeA	51.9	645	294	3	1	631	1	643	9.5e-196	676.8
GE376_RS10685.ileS	gb|CAA53189|ARO:3000521|mupA	51.2	1017	492	2	14	1029	9	1022	0.0e+00	1151.0
GE376_RS10910.thyA	gb|NP_217280.1|ARO:3004153|Mycobacterium	60.3	184	72	1	135	318	81	263	7.2e-67	247.7
GE376_RS10915.dfrA	gb|CBL80435.1|ARO:3002869|dfrK	66.5	161	54	0	1	161	1	161	1.1e-68	252.7
GE376_RS11040	gb|AFK58562.1|ARO:3003078|Enterococcus	47.8	207	107	1	3	209	2	207	3.8e-48	184.9
GE376_RS11670.catA	gb|APB03217.1|ARO:3003983|CatU	57.4	216	91	1	1	215	1	216	3.4e-76	278.1
GE376_RS11795	gb|CDO61513.1|ARO:3003948|efrA	42.5	464	265	2	79	541	7	469	1.8e-100	360.1
GE376_RS11800	gb|AAK76136.1|ARO:3000025|patB	40.5	588	326	5	28	596	3	585	1.4e-124	440.3
GE376_RS12160	gb|AAA22081.1|ARO:3004451|Agrobacterium	43.4	205	93	3	19	215	18	207	3.0e-48	185.3
GE376_RS12420	gb|AHH86051.1|ARO:3004063|EdeQ	42.3	142	80	1	4	145	3	142	1.4e-28	119.4
GE376_RS12560.bla	gb|CAA29819.1|ARO:3002877|BcI	95.4	306	14	0	3	308	1	306	1.0e-166	579.3
GE376_RS12675	gb|ABA71727.1|ARO:3002926|vanRG	48.9	235	116	2	1	231	1	235	3.0e-62	231.9
GE376_RS12895.abc-f	gb|NP_388442.1|ARO:3004476|vmlR	66.6	542	179	1	1	542	1	540	3.4e-210	724.5
GE376_RS13275	gb|AAC61671.1|ARO:3002842|vatC	66.7	204	67	1	3	206	9	211	1.1e-82	299.7
GE376_RS13425	gb|WP_000192137.1|ARO:3000838|arlR	50.9	224	105	1	1	224	1	219	7.6e-63	233.8
GE376_RS13770	gb|AAB05622.1|ARO:3002921|vanRB	43.4	221	113	2	6	221	5	218	2.5e-50	192.2
GE376_RS13820	gb|AAA99503.1|ARO:3003250|bcrC	64.3	196	70	0	1	196	1	196	7.7e-75	273.5
GE376_RS14960	gb|APB03223.1|ARO:3003989|AAC(6')-34	46.7	180	91	2	1	177	16	193	4.2e-48	184.5
GE376_RS15150	gb|AAB05625.1|ARO:3002964|vanWB	40.4	171	102	0	34	204	32	202	1.2e-36	147.1
GE376_RS15285	gb|AAA20117.1|ARO:3000195|tetB(P)	46.2	649	339	6	4	646	5	649	3.2e-162	565.5
GE376_RS15635.ppsA	gb|APB03222.1|ARO:3003992|rphB	74.4	883	211	2	1	868	1	883	0.0e+00	1301.2
GE376_RS15850.menA	gb|YP_499533.1|ARO:3003917|Staphylococcus	48.4	310	152	5	1	303	1	309	3.0e-78	285.4
GE376_RS15915	gb|AAC36944.1|ARO:3003006|blt	56.5	386	168	0	5	390	6	391	1.3e-129	456.4
GE376_RS15945	gb|AHH86051.1|ARO:3004063|EdeQ	45.8	142	75	1	4	145	3	142	2.7e-32	131.7
GE376_RS16135	gb|WP_000192137.1|ARO:3000838|arlR	43.2	220	122	2	2	221	3	219	1.6e-49	189.5
GE376_RS16190	gb|AAR84672.1|ARO:3002925|vanRF	50.7	223	110	0	5	227	6	228	2.5e-61	228.8
GE376_RS16195.bla	gb|AAR20595.1|ARO:3000090|BLA1	54.1	305	137	2	1	305	1	302	2.9e-92	332.0
GE376_RS16215	gb|KIX81495.1|ARO:3002813|lmrB	42.4	483	262	5	3	480	2	473	7.9e-113	401.0
GE376_RS17190	gb|AAA26793|ARO:3003748|oleC	53.4	219	100	1	6	222	1	219	2.5e-62	232.3
GE376_RS17215.bla2	gb|AAA22562.1|ARO:3002878|BcII	89.4	255	27	0	3	257	2	256	3.7e-130	457.6
GE376_RS17740	gb|NP_899166.1|ARO:3003111|lsaB	82.9	492	84	0	1	492	1	492	2.9e-240	824.3
GE376_RS17865	gb|AAF63432|ARO:3003744|vatF	51.0	145	65	3	35	174	66	209	2.5e-35	142.1
GE376_RS17915.fabG	gb|NP_415611.1|ARO:3004049|antibiotic	43.3	240	132	2	6	244	5	241	3.3e-51	195.3
GE376_RS18125.parC	gb|YP_040772.1|ARO:3003312|Staphylococcus	57.6	799	337	2	3	801	2	798	1.6e-272	932.2
GE376_RS18130.parE	gb|BAA11086.1|ARO:3003314|Staphylococcus	71.1	651	185	2	5	652	4	654	1.2e-278	952.2
GE376_RS18295	gb|AAR84672.1|ARO:3002925|vanRF	45.6	226	118	4	2	222	3	228	2.6e-47	182.2
GE376_RS18320	gb|AAA99504.1|ARO:3002987|bcrA	42.6	230	128	2	6	235	4	229	9.8e-48	183.7
GE376_RS18590	gb|ANZ79241.1|ARO:3004036|tetB(60)	44.0	587	299	9	9	578	4	577	9.7e-126	444.1
GE376_RS18890	gb|NP_348848.1|ARO:3004561|Clostridium	49.3	349	172	3	5	350	6	352	1.2e-99	356.7
GE376_RS19055.pgsA	gb|WP_001025093|ARO:3003323|Staphylococcus	49.7	189	94	1	1	188	1	189	1.7e-47	182.6
GE376_RS19530.fabG	gb|NP_415611.1|ARO:3004049|antibiotic	55.3	244	105	2	3	246	4	243	4.1e-70	258.1
GE376_RS19765.ileS2	gb|CAA52296.1|ARO:3003729|Staphylococcus	63.7	919	326	4	1	916	1	914	0.0e+00	1227.6
GE376_RS20540.ptsP	gb|CDJ72759|ARO:3003899|Escherichia	51.2	565	273	2	5	567	2	565	1.0e-159	557.0
GE376_RS21380	gb|CAB13166.1|ARO:3003063|ykkC	53.8	104	48	0	1	104	1	104	8.7e-28	116.3
GE376_RS21385	gb|CAB13167.1|ARO:3003064|ykkD	51.0	102	50	0	3	104	4	105	2.2e-25	108.2
GE376_RS22905	gb|AAA99504.1|ARO:3002987|bcrA	46.0	302	163	0	1	302	1	302	5.7e-77	281.2
GE376_RS22915	gb|AAR84672.1|ARO:3002925|vanRF	46.6	223	118	1	5	226	6	228	2.1e-52	199.1
GE376_RS23170.phoP	gb|CCP46065.1|ARO:3000816|mtrA	45.5	235	118	3	1	235	4	228	3.2e-51	195.3
GE376_RS23565	gb|AAR84672.1|ARO:3002925|vanRF	41.3	225	132	0	4	228	6	230	2.2e-49	189.1
GE376_RS24320	gb|WP_011461303.1|ARO:3003728|vanRI	40.7	231	132	3	1	226	1	231	5.6e-45	174.5
GE376_RS24495	gb|AAF36805.1|ARO:3002958|vanYF	57.0	291	116	3	1	283	1	290	9.6e-95	340.1
GE376_RS24500	gb|ACL82958.1|ARO:3002939|vanSM	69.2	360	111	0	1	360	1	360	4.3e-148	517.7
GE376_RS24505	gb|ACL82957.1|ARO:3002928|vanRM	77.6	232	52	0	1	232	1	232	3.2e-104	371.3
GE376_RS24540	gb|YP_499533.1|ARO:3003917|Staphylococcus	53.4	292	133	2	25	313	14	305	7.2e-83	300.8
GE376_RS25435	gb|AAB05622.1|ARO:3002921|vanRB	40.1	217	126	1	4	220	5	217	2.9e-46	178.7
GE376_RS25730	gb|WP_000192137.1|ARO:3000838|arlR	44.8	221	117	1	1	221	1	216	5.9e-47	181.0
GE376_RS26410	gb|CAG39357|ARO:3003901|Staphylococcus	44.6	435	229	4	4	427	3	436	4.0e-108	385.2
GE376_RS26430	gb|WP_011461303.1|ARO:3003728|vanRI	40.8	228	126	5	3	222	5	231	9.0e-40	157.1
GE376_RS26585.murA	gb|CAG41169.1|ARO:3003776|Staphylococcus	63.9	421	150	1	1	419	1	421	4.8e-154	537.7
GE376_RS26820.murA	gb|CAG41169.1|ARO:3003776|Staphylococcus	51.7	418	199	3	1	415	1	418	4.8e-114	404.8
GE376_RS27140	gb|AAA99504.1|ARO:3002987|bcrA	45.4	302	164	1	1	301	1	302	9.0e-67	247.3
GE376_RS27195	gb|NP_816529.1|ARO:3003792|Enterococcus	48.6	212	104	1	3	214	2	208	3.1e-53	201.8
GE376_RS27460.walK	gb|CAG39047|ARO:3003794|Staphylococcus	48.1	617	306	7	1	613	1	607	4.2e-164	571.6
GE376_RS27465.walR	gb|CCP46065.1|ARO:3000816|mtrA	47.8	232	113	2	2	232	4	228	1.0e-54	206.8
GE376_RS27505	gb|WP_002356022|ARO:3003797|Enterococcus	41.9	637	351	9	23	647	18	647	2.9e-139	489.2
GE376_RS27625	gb|WP_011461303.1|ARO:3003728|vanRI	44.9	234	124	3	1	231	1	232	8.6e-57	213.8
GE376_RS28060.tet	gb|AAA22851.1|ARO:3000179|tet(L)	77.7	457	102	0	1	457	1	457	4.9e-210	723.8
GE376_RS28725	gb|CCP46065.1|ARO:3000816|mtrA	41.7	218	124	2	4	219	8	224	1.9e-42	166.0
GE376_RS28935	gb|AHH86051.1|ARO:3004063|EdeQ	43.1	144	80	1	2	145	1	142	1.9e-30	125.6
GE376_RS30015.bla	gb|AAR20595.1|ARO:3000090|BLA1	56.9	297	124	2	17	312	16	309	1.9e-96	345.9
GE376_RS30105	gb|ABU39978.1|ARO:3000160|blaI	50.0	124	61	1	3	126	4	126	7.7e-31	126.7
GE376_RS30305	gb|AAF86641.1|ARO:3002922|vanRC	44.1	229	124	2	1	227	1	227	3.9e-57	214.9
GE376_RS30595	gb|AAR84672.1|ARO:3002925|vanRF	50.2	223	111	0	5	227	6	228	2.5e-61	228.8
GE376_RS30635	gb|CDO61516.1|ARO:3003949|efrB	44.9	354	192	2	211	563	11	362	5.6e-84	305.4
GE376_RS30640	gb|CDO61513.1|ARO:3003948|efrA	42.9	478	263	5	72	548	1	469	4.2e-105	375.6
GE376_RS30665	gb|KIX81495.1|ARO:3002813|lmrB	42.6	477	266	2	5	479	4	474	1.1e-117	417.2
GE376_RS30975	gb|AAB05622.1|ARO:3002921|vanRB	42.1	216	123	1	6	221	5	218	1.5e-50	193.0
