# Supplementary material for: Evaluating the Safety of Bacillus cereus GW-01 Obtained from Sheep Rumen Chyme
Source: Microorganisms. 2024 Jul 18;12(7):1457. doi: 10.3390/microorganisms12071457 (PMC11278751; doi:10.3390/microorganisms12071457)
Supplement: Supplementary file 1 [file microorganisms-12-01457-s001.zip › Supplemental Document S3/CARD_database/B.cereus.TG1-6/B.cereus.TG1-6.card.list.filter.xls]

Gene_id	Subject_id	Identity	Align_length	Mismatch	Gap	Gene_start	Gene_end	Subject_start	Subject_end	E_value	Score
C2I25_RS00145	gb|AFK58562.1|ARO:3003078|Enterococcus	48.3	207	106	1	3	209	2	207	1.7e-48	186.0
C2I25_RS00270.dfrA	gb|CBL80435.1|ARO:3002869|dfrK	66.5	161	54	0	1	161	1	161	1.1e-68	252.7
C2I25_RS00275.thyA	gb|NP_217280.1|ARO:3004153|Mycobacterium	60.3	184	72	1	135	318	81	263	7.2e-67	247.7
C2I25_RS00485.ileS	gb|CAA53189|ARO:3000521|mupA	50.7	1017	497	2	14	1029	9	1022	0.0e+00	1142.5
C2I25_RS00545	gb|APB03219.1|ARO:3003986|TaeA	51.9	645	294	3	1	631	1	643	9.5e-196	676.8
C2I25_RS01310	gb|ACL82959.1|ARO:3002961|vanYM	40.7	145	69	6	101	243	47	176	4.2e-22	98.6
C2I25_RS01465.fosB	gb|NP_831795.1|ARO:3000172|FosB	97.8	138	3	0	1	138	1	138	5.5e-80	290.0
C2I25_RS01805	gb|YP_008997281.1|ARO:3002626|ANT(6)-Ia	44.4	266	147	1	1	266	1	265	1.9e-66	246.1
C2I25_RS01830	gb|AAL27445.1|ARO:3002924|vanRE	40.1	227	127	3	4	222	3	228	2.7e-44	172.2
C2I25_RS02325	gb|AAR84672.1|ARO:3002925|vanRF	50.7	229	112	1	1	229	1	228	1.6e-63	236.1
C2I25_RS02380	gb|ABV18113.1|ARO:3001329|mdtG	47.4	384	200	2	3	385	11	393	1.1e-104	373.6
C2I25_RS02500	gb|AAC60781.1|ARO:3003048|rosA	40.2	388	221	6	14	397	26	406	1.0e-78	287.3
C2I25_RS03645	gb|AFC91828.1|ARO:3003041|Streptococcus	40.1	599	330	14	35	614	11	599	1.6e-111	397.5
C2I25_RS04020.resD	gb|WP_000192137.1|ARO:3000838|arlR	41.9	227	120	2	5	231	2	216	4.8e-47	181.4
C2I25_RS04075.mprF	gb|CAX52582.1|ARO:3003324|Bacillus	48.5	853	433	5	6	857	5	852	8.9e-237	813.5
C2I25_RS04210	gb|NP_816529.1|ARO:3003792|Enterococcus	74.3	210	54	0	1	210	1	210	1.9e-87	315.5
C2I25_RS04215	gb|AFK58561.1|ARO:3003079|Enterococcus	42.4	342	188	4	14	346	13	354	3.5e-70	258.8
C2I25_RS04495.uppP	gb|AAC76093.1|ARO:3002986|bacA	60.7	267	96	5	1	259	4	269	2.4e-84	305.4
C2I25_RS04840.phbB	gb|NP_415611.1|ARO:3004049|antibiotic	44.5	247	132	3	2	247	1	243	7.6e-56	210.7
C2I25_RS04920	gb|ACL82957.1|ARO:3002928|vanRM	41.7	230	125	2	1	221	1	230	5.6e-50	191.0
C2I25_RS05305.fabI	gb|NP_415804.1|ARO:3004045|antibiotic	47.1	255	132	2	1	254	1	253	6.6e-63	234.2
C2I25_RS05435	gb|YP_500802.1|ARO:3003074|Staphylococcus	42.8	479	257	5	44	514	25	494	1.2e-106	380.6
C2I25_RS05810	gb|AAR84672.1|ARO:3002925|vanRF	43.7	231	128	2	1	231	1	229	5.3e-51	194.5
C2I25_RS06015	gb|ABU39978.1|ARO:3000160|blaI	48.8	127	64	1	1	127	1	126	1.4e-32	132.5
C2I25_RS06555	gb|AAF36806.1|ARO:3002963|vanZF	72.6	197	54	0	7	203	5	201	6.9e-82	297.0
C2I25_RS06685	gb|KIX81495.1|ARO:3002813|lmrB	49.7	463	230	2	19	478	12	474	4.1e-138	485.0
C2I25_RS07075	gb|ANZ79241.1|ARO:3004036|tetB(60)	46.2	517	273	2	148	659	61	577	4.3e-130	458.8
C2I25_RS07080	gb|ANZ79240.1|ARO:3004035|tetA(60)	41.4	568	332	1	11	578	11	577	5.3e-132	464.9
C2I25_RS07150	gb|AAC36944.1|ARO:3003006|blt	73.8	393	103	0	1	393	1	393	1.2e-167	582.8
C2I25_RS07165	gb|CAB13166.1|ARO:3003063|ykkC	40.2	107	64	0	6	112	3	109	4.6e-16	77.4
C2I25_RS08195.glpT	gb|CDJ72593|ARO:3003889|Escherichia	62.0	434	163	2	6	439	4	435	2.6e-163	568.5
C2I25_RS08560	gb|WP_000192137.1|ARO:3000838|arlR	40.8	218	127	1	1	218	1	216	7.9e-44	170.6
C2I25_RS08630	gb|WP_000192137.1|ARO:3000838|arlR	41.6	221	124	3	2	221	3	219	6.9e-48	184.1
C2I25_RS09730	gb|CAA77936.1|ARO:3004039|Escherichia	40.2	97	58	0	11	107	11	107	7.7e-13	66.6
C2I25_RS10090	gb|ABA71727.1|ARO:3002926|vanRG	53.0	234	105	2	3	231	2	235	2.1e-68	252.3
C2I25_RS10300	gb|AAN62561.1|ARO:3003970|D-Ala-D-Ala	46.3	352	181	2	4	355	1	344	3.0e-93	335.5
C2I25_RS10900.rplF	gb|ADL24064.1|ARO:3003737|Staphylococcus	61.5	179	68	1	1	179	1	178	3.1e-59	221.5
C2I25_RS10980.rpsJ	gb|YP_208874.1|ARO:3003930|rpsJ	63.7	102	37	0	1	102	1	102	1.1e-32	132.5
C2I25_RS10990.tuf	gb|YP_006374661.1|ARO:3003438|Enterococcus	83.7	393	64	0	1	393	29	421	5.1e-195	673.7
C2I25_RS10995.fusA	gb|CAG39573|ARO:3003735|Staphylococcus	79.4	693	142	1	1	692	1	693	0.0e+00	1109.4
C2I25_RS11005.rpsL	gb|AAK44936.1|ARO:3003395|Mycobacterium	65.4	136	34	1	1	136	1	123	4.5e-45	174.1
C2I25_RS11015.rpoC	gb|YP_039997.1|ARO:3003291|Staphylococcus	77.0	1201	271	2	1	1196	1	1201	0.0e+00	1846.6
C2I25_RS11020.rpoB	gb|YP_039996.1|ARO:3003285|Staphylococcus	79.9	1182	231	2	1	1175	1	1182	0.0e+00	1895.6
C2I25_RS11245.folP	gb|WP_102607457.1|ARO:3004361|sul4	50.0	274	118	2	27	281	12	285	1.0e-72	266.9
C2I25_RS11625.gyrA	gb|YP_039483.1|ARO:3003296|Staphylococcus	66.7	819	269	3	7	821	6	824	0.0e+00	1116.3
C2I25_RS11630.gyrB	gb|YP_039482.1|ARO:3003301|Staphylococcus	70.7	631	182	2	11	639	14	643	5.2e-266	910.2
C2I25_RS11745	gb|WP_002356022|ARO:3003797|Enterococcus	41.9	637	351	9	23	647	18	647	2.9e-139	489.2
C2I25_RS11785.walR	gb|CCP46065.1|ARO:3000816|mtrA	47.8	232	113	2	2	232	4	228	1.0e-54	206.8
C2I25_RS11790.walK	gb|CAG39047|ARO:3003794|Staphylococcus	48.1	617	306	7	1	613	1	607	4.2e-164	571.6
C2I25_RS12120	gb|NP_816529.1|ARO:3003792|Enterococcus	49.5	212	102	2	3	214	2	208	3.1e-53	201.8
C2I25_RS12175	gb|AAA99504.1|ARO:3002987|bcrA	45.4	302	164	1	1	301	1	302	5.3e-67	248.1
C2I25_RS12500.murA	gb|CAG41169.1|ARO:3003776|Staphylococcus	51.9	418	198	3	1	415	1	418	1.6e-114	406.4
C2I25_RS12750.murA	gb|CAG41169.1|ARO:3003776|Staphylococcus	63.9	421	150	1	1	419	1	421	4.8e-154	537.7
C2I25_RS12885	gb|WP_011461303.1|ARO:3003728|vanRI	40.8	228	126	5	3	222	5	231	9.0e-40	157.1
C2I25_RS12905	gb|CAG39357|ARO:3003901|Staphylococcus	44.6	435	229	4	4	427	3	436	4.0e-108	385.2
C2I25_RS13610	gb|WP_000192137.1|ARO:3000838|arlR	44.8	221	117	1	1	221	1	216	4.5e-47	181.4
C2I25_RS13915	gb|AAB05622.1|ARO:3002921|vanRB	40.1	217	126	1	4	220	5	217	1.7e-46	179.5
C2I25_RS14345	gb|APB03224.1|ARO:3003994|cpaA	40.0	150	89	1	3	152	5	153	1.8e-26	112.5
C2I25_RS14895	gb|YP_499533.1|ARO:3003917|Staphylococcus	53.4	292	133	2	25	313	14	305	3.2e-83	302.0
C2I25_RS14930	gb|ACL82957.1|ARO:3002928|vanRM	77.6	232	52	0	1	232	1	232	3.2e-104	371.3
C2I25_RS14935	gb|ACL82958.1|ARO:3002939|vanSM	69.3	361	111	0	1	361	1	361	1.5e-148	519.2
C2I25_RS14940	gb|AAF36805.1|ARO:3002958|vanYF	56.4	291	118	3	1	283	1	290	4.8e-94	337.8
C2I25_RS15140	gb|WP_011461303.1|ARO:3003728|vanRI	40.7	231	132	3	1	226	1	231	5.6e-45	174.5
C2I25_RS15250	gb|CAB13167.1|ARO:3003064|ykkD	44.1	102	57	0	3	104	4	105	3.1e-19	87.8
C2I25_RS15945	gb|AAR84672.1|ARO:3002925|vanRF	41.3	225	132	0	4	228	6	230	1.7e-49	189.5
C2I25_RS16375.phoP	gb|CCP46065.1|ARO:3000816|mtrA	45.5	235	118	3	1	235	4	228	3.2e-51	195.3
C2I25_RS16645	gb|AAR84672.1|ARO:3002925|vanRF	46.6	223	118	1	5	226	6	228	1.6e-52	199.5
C2I25_RS16655	gb|AAA99504.1|ARO:3002987|bcrA	46.0	302	163	0	1	302	1	302	5.7e-77	281.2
C2I25_RS18260	gb|CAB13167.1|ARO:3003064|ykkD	51.0	102	50	0	3	104	4	105	2.2e-25	108.2
C2I25_RS18265	gb|CAB13166.1|ARO:3003063|ykkC	53.8	104	48	0	1	104	1	104	8.7e-28	116.3
C2I25_RS19250.ptsP	gb|CDJ72759|ARO:3003899|Escherichia	51.2	565	273	2	5	567	2	565	1.0e-159	557.0
C2I25_RS20040.ileS2	gb|CAA52296.1|ARO:3003729|Staphylococcus	63.8	919	325	4	1	916	1	914	0.0e+00	1228.4
C2I25_RS20275.fabG	gb|NP_415611.1|ARO:3004049|antibiotic	55.3	244	105	2	3	246	4	243	4.1e-70	258.1
C2I25_RS20625.pgsA	gb|WP_001025093|ARO:3003323|Staphylococcus	49.7	189	94	1	1	188	1	189	1.7e-47	182.6
C2I25_RS20800	gb|NP_348848.1|ARO:3004561|Clostridium	49.6	353	173	3	5	354	6	356	5.0e-101	361.3
C2I25_RS21110	gb|ANZ79241.1|ARO:3004036|tetB(60)	43.8	587	300	9	9	578	4	577	4.8e-125	441.8
C2I25_RS21395	gb|AAA99504.1|ARO:3002987|bcrA	42.6	230	128	2	6	235	4	229	9.8e-48	183.7
C2I25_RS21420	gb|ACL82957.1|ARO:3002928|vanRM	46.4	224	114	4	4	221	5	228	1.2e-47	183.3
C2I25_RS21590.parE	gb|BAA11086.1|ARO:3003314|Staphylococcus	71.1	651	185	2	5	652	4	654	1.2e-278	952.2
C2I25_RS21595.parC	gb|YP_040772.1|ARO:3003312|Staphylococcus	57.6	799	337	2	3	801	2	798	1.6e-272	932.2
C2I25_RS21825.fabG	gb|NP_415611.1|ARO:3004049|antibiotic	43.3	240	132	2	6	244	5	241	1.9e-51	196.1
C2I25_RS21875	gb|AAF63432|ARO:3003744|vatF	51.0	145	65	3	35	174	66	209	2.5e-35	142.1
C2I25_RS22130.vanR	gb|AAA65953.1|ARO:3002919|vanRA	90.9	231	21	0	1	231	1	231	7.4e-122	429.9
C2I25_RS22135	gb|AAA65954.1|ARO:3002931|vanSA	81.5	378	70	0	6	383	4	381	6.7e-176	610.1
C2I25_RS22145	gb|AAF36806.1|ARO:3002963|vanZF	74.6	201	50	1	7	207	5	204	2.5e-87	315.1
C2I25_RS22530.bla2	gb|AAA22562.1|ARO:3002878|BcII	89.1	257	26	1	3	259	2	256	6.4e-130	456.8
C2I25_RS22555	gb|AAA26793|ARO:3003748|oleC	53.4	219	100	1	6	222	1	219	2.5e-62	232.3
C2I25_RS23535	gb|WP_011461303.1|ARO:3003728|vanRI	40.4	228	127	3	5	223	4	231	6.7e-43	167.5
C2I25_RS23640	gb|KIX81495.1|ARO:3002813|lmrB	42.4	483	262	5	3	480	2	473	1.0e-112	400.6
C2I25_RS23665.bla	gb|AAR20595.1|ARO:3000090|BLA1	52.7	315	143	3	1	315	1	309	3.8e-92	331.6
C2I25_RS23670	gb|AAR84672.1|ARO:3002925|vanRF	50.7	225	111	0	3	227	4	228	2.9e-62	231.9
C2I25_RS23725	gb|WP_000192137.1|ARO:3000838|arlR	43.6	220	121	2	2	221	3	219	5.6e-50	191.0
C2I25_RS23905	gb|AAC36944.1|ARO:3003006|blt	56.2	386	169	0	5	390	6	391	3.8e-129	454.9
C2I25_RS23935.menA	gb|YP_499533.1|ARO:3003917|Staphylococcus	48.4	310	152	5	1	303	1	309	3.0e-78	285.4
C2I25_RS24145.ppsA	gb|APB03222.1|ARO:3003992|rphB	73.7	883	217	2	1	868	1	883	0.0e+00	1287.7
C2I25_RS24425	gb|AAA20117.1|ARO:3000195|tetB(P)	46.1	649	340	6	4	646	5	649	9.2e-162	563.9
C2I25_RS24790	gb|APB03223.1|ARO:3003989|AAC(6')-34	46.7	180	91	2	1	177	16	193	4.2e-48	184.5
C2I25_RS25955	gb|AAA99503.1|ARO:3003250|bcrC	64.8	196	69	0	1	196	1	196	5.9e-75	273.9
C2I25_RS25995	gb|AAB05622.1|ARO:3002921|vanRB	43.4	221	113	2	6	221	5	218	2.5e-50	192.2
C2I25_RS26480.vat	gb|ACX92987.1|ARO:3002845|vatH	66.8	208	68	1	3	210	8	214	7.3e-84	303.5
C2I25_RS26695	gb|AAA99503.1|ARO:3003250|bcrC	65.5	203	66	1	1	199	1	203	3.9e-79	287.7
C2I25_RS26845.abc-f	gb|NP_388442.1|ARO:3004476|vmlR	67.0	542	177	1	1	542	1	540	1.2e-210	726.1
C2I25_RS27070	gb|ABA71727.1|ARO:3002926|vanRG	48.9	235	116	2	1	231	1	235	3.0e-62	231.9
C2I25_RS27200.bla	gb|CAA29819.1|ARO:3002877|BcI	95.1	306	15	0	3	308	1	306	5.0e-166	577.0
C2I25_RS27455	gb|AAA22081.1|ARO:3004451|Agrobacterium	43.4	205	93	3	19	215	18	207	3.0e-48	185.3
C2I25_RS27855	gb|AAK76136.1|ARO:3000025|patB	40.1	588	328	5	28	596	3	585	1.6e-123	436.8
C2I25_RS27860	gb|CDO61513.1|ARO:3003948|efrA	42.5	464	265	2	79	541	7	469	1.8e-100	360.1
C2I25_RS27990.catA	gb|APB03217.1|ARO:3003983|CatU	57.9	216	90	1	1	215	1	216	1.5e-76	279.3
