# Supplementary material for: Evaluating the Safety of Bacillus cereus GW-01 Obtained from Sheep Rumen Chyme
Source: Microorganisms. 2024 Jul 18;12(7):1457. doi: 10.3390/microorganisms12071457 (PMC11278751; doi:10.3390/microorganisms12071457)
Supplement: Supplementary file 1 [file microorganisms-12-01457-s001.zip › Supplemental Document S3/CARD_database/B.cereus.ZB201708/B.cereus.ZB201708.card.list.filter.xls]

Gene_id	Subject_id	Identity	Align_length	Mismatch	Gap	Gene_start	Gene_end	Subject_start	Subject_end	E_value	Score
DT426_RS00125.rpoB	gb|YP_039996.1|ARO:3003285|Staphylococcus	79.9	1182	231	2	1	1175	1	1182	0.0e+00	1895.6
DT426_RS00130.rpoC	gb|YP_039997.1|ARO:3003291|Staphylococcus	76.7	1207	276	2	1	1202	1	1207	0.0e+00	1847.0
DT426_RS00140.rpsL	gb|AAK44936.1|ARO:3003395|Mycobacterium	65.4	136	34	1	1	136	1	123	4.5e-45	174.1
DT426_RS00150.fusA	gb|CAG39573|ARO:3003735|Staphylococcus	79.5	693	141	1	1	692	1	693	0.0e+00	1109.7
DT426_RS00155.tuf	gb|YP_006374661.1|ARO:3003438|Enterococcus	83.7	393	64	0	1	393	29	421	5.1e-195	673.7
DT426_RS00165.rpsJ	gb|YP_208874.1|ARO:3003930|rpsJ	63.7	102	37	0	1	102	1	102	1.1e-32	132.5
DT426_RS00245.rplF	gb|ADL24064.1|ARO:3003737|Staphylococcus	61.5	179	68	1	1	179	1	178	3.1e-59	221.5
DT426_RS00805	gb|AAN62561.1|ARO:3003970|D-Ala-D-Ala	46.0	352	182	2	4	355	1	344	6.7e-93	334.3
DT426_RS01040	gb|ABA71727.1|ARO:3002926|vanRG	52.6	234	106	2	3	231	2	235	3.7e-68	251.5
DT426_RS01125.uppP	gb|AAC76093.1|ARO:3002986|bacA	57.0	263	105	4	1	256	4	265	8.1e-80	290.4
DT426_RS01130	gb|AAA99505.1|ARO:3002988|bcrB	55.6	205	91	0	41	245	4	208	1.4e-65	243.0
DT426_RS01135	gb|AAA99504.1|ARO:3002987|bcrA	79.1	306	64	0	4	309	1	306	1.9e-141	495.4
DT426_RS01145	gb|AAR84672.1|ARO:3002925|vanRF	49.6	232	116	1	1	232	1	231	3.2e-59	221.9
DT426_RS01390	gb|CAA77936.1|ARO:3004039|Escherichia	40.2	97	58	0	11	107	11	107	7.7e-13	66.6
DT426_RS02465	gb|WP_000192137.1|ARO:3000838|arlR	41.6	221	124	3	2	221	3	219	3.1e-48	185.3
DT426_RS02535	gb|WP_000192137.1|ARO:3000838|arlR	40.8	218	127	1	1	218	1	216	1.0e-43	170.2
DT426_RS02890.glpT	gb|CDJ72593|ARO:3003889|Escherichia	62.4	434	161	2	6	439	4	435	8.1e-165	573.5
DT426_RS03835	gb|AAC36944.1|ARO:3003006|blt	73.5	393	104	0	1	393	1	393	1.0e-166	579.7
DT426_RS03870	gb|ANZ79240.1|ARO:3004035|tetA(60)	41.0	568	334	1	11	578	11	577	9.0e-132	464.2
DT426_RS03875	gb|ANZ79241.1|ARO:3004036|tetB(60)	46.2	517	273	2	148	659	61	577	3.3e-130	459.1
DT426_RS04540	gb|KIX81495.1|ARO:3002813|lmrB	49.9	463	229	2	19	478	12	474	1.2e-137	483.4
DT426_RS04680	gb|AAF36806.1|ARO:3002963|vanZF	72.2	198	54	1	7	204	5	201	4.1e-82	297.7
DT426_RS05350	gb|AAR84672.1|ARO:3002925|vanRF	43.7	231	128	2	1	231	1	229	1.2e-50	193.4
DT426_RS05830	gb|YP_500802.1|ARO:3003074|Staphylococcus	42.6	479	258	5	44	514	25	494	3.4e-106	379.0
DT426_RS05955.fabI	gb|NP_415804.1|ARO:3004045|antibiotic	47.1	255	132	2	1	254	1	253	6.6e-63	234.2
DT426_RS06320	gb|ACL82957.1|ARO:3002928|vanRM	41.7	230	125	2	1	221	1	230	7.3e-50	190.7
DT426_RS06400.phbB	gb|NP_415611.1|ARO:3004049|antibiotic	44.5	247	132	3	2	247	1	243	7.6e-56	210.7
DT426_RS06715.uppP	gb|AAC76093.1|ARO:3002986|bacA	61.4	267	94	5	1	259	4	269	8.3e-85	307.0
DT426_RS06980	gb|AFK58561.1|ARO:3003079|Enterococcus	42.4	342	188	4	14	346	13	354	2.6e-70	259.2
DT426_RS06985	gb|NP_816529.1|ARO:3003792|Enterococcus	74.8	210	53	0	1	210	1	210	1.1e-87	316.2
DT426_RS07110.mprF	gb|CAX52582.1|ARO:3003324|Bacillus	48.5	853	433	5	6	857	5	852	1.2e-236	813.1
DT426_RS07165.resD	gb|WP_000192137.1|ARO:3000838|arlR	41.9	227	120	2	5	231	2	216	4.8e-47	181.4
DT426_RS07530	gb|AFC91828.1|ARO:3003041|Streptococcus	40.3	600	328	14	35	615	11	599	9.4e-112	398.3
DT426_RS08905	gb|AAC60781.1|ARO:3003048|rosA	40.2	388	221	6	14	397	26	406	1.0e-78	287.3
DT426_RS09025	gb|ABV18113.1|ARO:3001329|mdtG	47.1	384	201	2	3	385	11	393	1.9e-104	372.9
DT426_RS09080	gb|AAR84672.1|ARO:3002925|vanRF	49.8	229	114	1	1	229	1	228	2.1e-63	235.7
DT426_RS09480	gb|WP_011461303.1|ARO:3003728|vanRI	41.4	232	125	4	1	222	1	231	3.2e-45	175.3
DT426_RS09510	gb|YP_008997281.1|ARO:3002626|ANT(6)-Ia	44.2	274	152	1	1	274	1	273	7.0e-69	254.2
DT426_RS09845.fosB	gb|NP_831795.1|ARO:3000172|FosB	99.3	138	1	0	1	138	1	138	1.4e-80	292.0
DT426_RS09995	gb|ACL82959.1|ARO:3002961|vanYM	40.0	145	70	6	101	243	47	176	5.5e-22	98.2
DT426_RS10530	gb|APB03219.1|ARO:3003986|TaeA	51.9	645	294	3	1	631	1	643	3.3e-196	678.3
DT426_RS10590.ileS	gb|CAA53189|ARO:3000521|mupA	51.0	1017	494	2	14	1029	9	1022	0.0e+00	1145.2
DT426_RS10720.thyA	gb|NP_217280.1|ARO:3004153|Mycobacterium	60.3	184	72	1	135	318	81	263	4.2e-67	248.4
DT426_RS10725.dfrA	gb|CBL80435.1|ARO:3002869|dfrK	65.8	161	55	0	1	161	1	161	3.3e-68	251.1
DT426_RS10850	gb|AFK58562.1|ARO:3003078|Enterococcus	47.3	207	108	1	3	209	2	207	2.5e-47	182.2
DT426_RS11465.catA	gb|APB03217.1|ARO:3003983|CatU	57.9	216	90	1	1	215	1	216	8.9e-77	280.0
DT426_RS11585	gb|CDO61513.1|ARO:3003948|efrA	42.2	464	266	2	79	541	7	469	4.1e-100	359.0
DT426_RS11590	gb|AAK76136.1|ARO:3000025|patB	40.3	588	327	5	28	596	3	585	4.1e-124	438.7
DT426_RS11845	gb|CAA11473.1|ARO:3002678|Pseudomonas	45.3	201	88	3	13	205	12	198	6.7e-48	184.1
DT426_RS11940.bla	gb|AAR20595.1|ARO:3000090|BLA1	58.1	296	122	1	14	309	16	309	6.4e-100	357.5
DT426_RS12135.bla	gb|CAA29819.1|ARO:3002877|BcI	94.8	306	16	0	3	308	1	306	1.9e-165	575.1
DT426_RS12255	gb|ABA71727.1|ARO:3002926|vanRG	48.9	235	116	2	1	231	1	235	3.0e-62	231.9
DT426_RS12470.abc-f	gb|NP_388442.1|ARO:3004476|vmlR	66.2	542	181	1	1	542	1	540	3.2e-208	718.0
DT426_RS12845	gb|AAC61671.1|ARO:3002842|vatC	68.1	204	64	1	3	206	9	211	1.6e-83	302.4
DT426_RS13345	gb|AAB05622.1|ARO:3002921|vanRB	43.4	221	113	2	6	221	5	218	2.5e-50	192.2
DT426_RS14490	gb|APB03223.1|ARO:3003989|AAC(6')-34	47.8	180	89	2	1	177	16	193	7.7e-50	190.3
DT426_RS14670	gb|AAB05625.1|ARO:3002964|vanWB	40.4	171	102	0	34	204	32	202	2.0e-36	146.4
DT426_RS14900	gb|AAA20117.1|ARO:3000195|tetB(P)	45.5	649	344	6	4	646	5	649	3.8e-163	568.5
DT426_RS15225.ppsA	gb|APB03222.1|ARO:3003992|rphB	74.0	883	215	2	1	868	1	883	0.0e+00	1297.7
DT426_RS15630.menA	gb|YP_499533.1|ARO:3003917|Staphylococcus	48.4	310	152	5	1	303	1	309	5.1e-78	284.6
DT426_RS15730	gb|WP_000192137.1|ARO:3000838|arlR	43.6	220	121	2	2	221	3	219	4.3e-50	191.4
DT426_RS15800	gb|AAR84672.1|ARO:3002925|vanRF	51.1	223	109	0	5	227	6	228	3.8e-62	231.5
DT426_RS15805.bla	gb|AAR20595.1|ARO:3000090|BLA1	53.2	312	143	2	1	312	1	309	1.2e-93	336.7
DT426_RS15830	gb|KIX81495.1|ARO:3002813|lmrB	42.0	483	264	5	3	480	2	473	1.1e-111	397.1
DT426_RS16730	gb|AAA26793|ARO:3003748|oleC	52.1	219	103	1	6	222	1	219	1.8e-60	226.1
DT426_RS17240	gb|NP_899166.1|ARO:3003111|lsaB	81.7	492	90	0	1	492	1	492	4.2e-239	820.5
DT426_RS17365	gb|AAF63432|ARO:3003744|vatF	51.0	145	65	3	35	174	66	209	2.5e-35	142.1
DT426_RS17415.fabG	gb|NP_415611.1|ARO:3004049|antibiotic	43.3	240	132	2	6	244	5	241	1.9e-51	196.1
DT426_RS17630.parC	gb|YP_040772.1|ARO:3003312|Staphylococcus	57.8	799	335	2	3	801	2	798	3.2e-273	934.5
DT426_RS17635.parE	gb|BAA11086.1|ARO:3003314|Staphylococcus	71.1	651	185	2	5	652	4	654	1.2e-278	952.2
DT426_RS18045	gb|ANZ79241.1|ARO:3004036|tetB(60)	43.8	587	300	9	9	578	4	577	1.8e-124	439.9
DT426_RS18360	gb|NP_348848.1|ARO:3004561|Clostridium	48.4	353	177	3	5	354	6	356	1.0e-98	353.6
DT426_RS18535	gb|ABU39978.1|ARO:3000160|blaI	50.0	124	61	1	3	126	4	126	2.4e-32	131.7
DT426_RS18660.pgsA	gb|WP_001025093|ARO:3003323|Staphylococcus	49.7	189	94	1	1	188	1	189	1.7e-47	182.6
DT426_RS19185.fabG	gb|NP_415611.1|ARO:3004049|antibiotic	54.9	244	106	2	3	246	4	243	1.6e-69	256.1
DT426_RS19415.ileS2	gb|CAA52296.1|ARO:3003729|Staphylococcus	63.7	919	326	4	1	916	1	914	0.0e+00	1226.8
DT426_RS20205.ptsP	gb|CDJ72759|ARO:3003899|Escherichia	51.2	565	273	2	5	567	2	565	1.3e-159	556.6
DT426_RS21170	gb|CAB13166.1|ARO:3003063|ykkC	54.6	108	48	1	1	108	1	107	3.9e-28	117.5
DT426_RS21175	gb|CAB13167.1|ARO:3003064|ykkD	51.0	102	50	0	3	104	4	105	2.2e-25	108.2
DT426_RS21340	gb|NP_348848.1|ARO:3004561|Clostridium	55.6	349	155	0	3	351	5	353	2.4e-111	395.6
DT426_RS22675	gb|AAA99504.1|ARO:3002987|bcrA	46.4	302	162	0	1	302	1	302	4.4e-77	281.6
DT426_RS22685	gb|AAR84672.1|ARO:3002925|vanRF	46.2	223	119	1	5	226	6	228	2.8e-52	198.7
DT426_RS22930.phoP	gb|CCP46065.1|ARO:3000816|mtrA	45.5	235	118	3	1	235	4	228	3.2e-51	195.3
DT426_RS23350	gb|AAR84672.1|ARO:3002925|vanRF	41.3	225	132	0	4	228	6	230	1.7e-49	189.5
DT426_RS24030	gb|CAB13167.1|ARO:3003064|ykkD	44.1	102	57	0	3	104	4	105	1.8e-19	88.6
DT426_RS24145	gb|WP_011461303.1|ARO:3003728|vanRI	41.8	232	129	4	1	227	1	231	1.5e-45	176.4
DT426_RS24345	gb|AAF36805.1|ARO:3002958|vanYF	56.7	291	117	3	1	283	1	290	5.6e-95	340.9
DT426_RS24350	gb|ACL82958.1|ARO:3002939|vanSM	69.3	361	111	0	1	361	1	361	5.1e-149	520.8
DT426_RS24355	gb|ACL82957.1|ARO:3002928|vanRM	78.0	232	51	0	1	232	1	232	1.1e-104	372.9
DT426_RS24395	gb|YP_499533.1|ARO:3003917|Staphylococcus	53.4	292	133	2	25	313	14	305	2.5e-83	302.4
DT426_RS25290	gb|AAB05622.1|ARO:3002921|vanRB	40.1	217	126	1	4	220	5	217	1.7e-46	179.5
DT426_RS25615	gb|WP_000192137.1|ARO:3000838|arlR	43.4	221	120	1	1	221	1	216	2.5e-45	175.6
DT426_RS26395	gb|CAG39357|ARO:3003901|Staphylococcus	44.6	435	229	4	4	427	3	436	4.0e-108	385.2
DT426_RS26415	gb|WP_011461303.1|ARO:3003728|vanRI	40.8	228	126	5	3	222	5	231	9.0e-40	157.1
DT426_RS26540.murA	gb|CAG41169.1|ARO:3003776|Staphylococcus	63.9	421	150	1	1	419	1	421	4.8e-154	537.7
DT426_RS26775.murA	gb|CAG41169.1|ARO:3003776|Staphylococcus	51.9	418	198	3	1	415	1	418	1.6e-114	406.4
DT426_RS27105	gb|AAA99504.1|ARO:3002987|bcrA	44.4	302	167	1	1	301	1	302	1.9e-64	239.6
DT426_RS27155	gb|NP_816529.1|ARO:3003792|Enterococcus	49.1	212	103	2	3	214	2	208	1.1e-53	203.4
DT426_RS27540.walK	gb|CAG39047|ARO:3003794|Staphylococcus	47.8	617	308	7	1	613	1	607	3.6e-163	568.5
DT426_RS27545.walR	gb|CCP46065.1|ARO:3000816|mtrA	47.8	232	113	2	2	232	4	228	1.0e-54	206.8
DT426_RS27585	gb|WP_002356022|ARO:3003797|Enterococcus	41.8	637	352	9	23	647	18	647	3.8e-139	488.8
DT426_RS27700.gyrB	gb|YP_039482.1|ARO:3003301|Staphylococcus	70.5	631	183	2	11	639	14	643	6.8e-266	909.8
DT426_RS27705.gyrA	gb|YP_039483.1|ARO:3003296|Staphylococcus	66.8	819	268	3	7	821	6	824	0.0e+00	1118.6
DT426_RS28085.folP	gb|WP_102607457.1|ARO:3004361|sul4	49.6	274	119	2	27	281	12	285	3.0e-72	265.4
