# Supplementary material for: Evaluating the Safety of Bacillus cereus GW-01 Obtained from Sheep Rumen Chyme
Source: Microorganisms. 2024 Jul 18;12(7):1457. doi: 10.3390/microorganisms12071457 (PMC11278751; doi:10.3390/microorganisms12071457)
Supplement: Supplementary file 1 [file microorganisms-12-01457-s001.zip › Supplemental Document S3/CARD_database/CARD.stat.xls]

Sample	All_gene_number	VFDB_gene_number	rate%
B.cereus.03BB87	5443	105	0.19
B.cereus.1000305	5122	104	0.2
B.cereus.21155	5952	117	0.19
B.cereus.3a	5579	108	0.19
B.cereus.A1	5471	110	0.2
B.cereus.AFA01	5670	104	0.18
B.cereus.AR156	5280	106	0.2
B.cereus.CC-1	5163	103	0.19
B.cereus.CH	5768	114	0.19
B.cereus.CMCC.P0011	5767	114	0.19
B.cereus.CMCC.P0021	5768	114	0.19
B.cereus.CTMA_1571	5484	113	0.2
B.cereus.D12_2	5125	102	0.19
B.cereus.DLOU-Changhai	5182	106	0.2
B.cereus.DLOU-Tangshan	5665	107	0.18
B.cereus.DLOU-Weihai	5446	102	0.18
B.cereus.FDAARGOS_1084	5097	103	0.2
B.cereus.FDAARGOS_780	5571	108	0.19
B.cereus.FDAARGOS_781	5570	108	0.19
B.cereus.FDAARGOS_797	5589	106	0.18
B.cereus.FDAARGOS_798	5823	124	0.21
B.cereus.FDAARGOS_799	5822	124	0.21
B.cereus.FDAARGOS_802	5956	114	0.19
B.cereus.FDAARGOS_918	5336	107	0.2
B.cereus.FM1	5498	106	0.19
B.cereus.FORC021	5216	97	0.18
B.cereus.FORC087	5721	116	0.2
B.cereus.FORC60	5097	101	0.19
B.cereus.FORC_005	5191	101	0.19
B.cereus.FORC_013	5468	104	0.19
B.cereus.FORC_024	5196	104	0.2
B.cereus.FORC_047	5574	110	0.19
B.cereus.FORC_048	5194	104	0.2
B.cereus.FORC_086	5116	105	0.2
B.cereus.G1-1	5725	108	0.18
B.cereus.GW-01	5314	96	0.18
B.cereus.H2	5382	97	0.18
B.cereus.HBL-AI	5735	105	0.18
B.cereus.HN001	5707	111	0.19
B.cereus.ISSFR-3F	5259	106	0.2
B.cereus.ISSFR-9F	5243	107	0.2
B.cereus.JEM-2	5238	106	0.2
B.cereus.K8	5405	112	0.2
B.cereus.M13	5411	102	0.18
B.cereus.M3	5268	103	0.19
B.cereus.MH19	5112	105	0.2
B.cereus.MLY1	5651	102	0.18
B.cereus.NJ-W	5228	107	0.2
B.cereus.S2-8	5574	108	0.19
B.cereus.SB1	5976	119	0.19
B.cereus.TG1-6	5273	108	0.2
B.cereus.VKM.B-370	5615	109	0.19
B.cereus.WPySW2	5552	103	0.18
B.cereus.ZB201708	5293	104	0.19
