# Supplementary material for: Evaluating the Safety of Bacillus cereus GW-01 Obtained from Sheep Rumen Chyme
Source: Microorganisms. 2024 Jul 18;12(7):1457. doi: 10.3390/microorganisms12071457 (PMC11278751; doi:10.3390/microorganisms12071457)
Supplement: Supplementary file 1 [file microorganisms-12-01457-s001.zip › Supplemental Document S3/effectiveT3/B.cereus.03BB87/B.cereus.03BB87.effectiveT3.std.anno.xls]

Gene_id	Description	Score	is secreted
NT98_RS00240	lcl|NZ_CP009939.1_prot_WP_002194828.1_5486 [locus_tag=NT98_RS00240] [protein=Rha family transcriptional regulator] [protein_id=WP_002194828.1] [location=27724..28383] [gbkey=CDS]	1.000000000000000	true
NT98_RS00430	lcl|NZ_CP009940.1_prot_WP_001971783.1_5525 [locus_tag=NT98_RS00430] [protein=sigma-70 family RNA polymerase sigma factor] [protein_id=WP_001971783.1] [location=complement(14343..15320)] [gbkey=CDS]	1.000000000000000	true
NT98_RS00450	lcl|NZ_CP009940.1_prot_WP_001971774.1_5529 [locus_tag=NT98_RS00450] [protein=MerR family transcriptional regulator] [protein_id=WP_001971774.1] [location=21566..22315] [gbkey=CDS]	1.000000000000000	true
NT98_RS02225	lcl|NZ_CP009941.1_prot_WP_001979387.1_196 [locus_tag=NT98_RS02225] [protein=cytochrome d ubiquinol oxidase subunit II] [protein_id=WP_001979387.1] [location=complement(209474..210499)] [gbkey=CDS]	1.000000000000000	true
NT98_RS02260	lcl|NZ_CP009941.1_prot_WP_001977026.1_203 [locus_tag=NT98_RS02260] [protein=acyltransferase] [protein_id=WP_001977026.1] [location=complement(216959..218116)] [gbkey=CDS]	1.000000000000000	true
NT98_RS02545.ppaX	lcl|NZ_CP009941.1_prot_WP_001975183.1_258 [gene=ppaX] [locus_tag=NT98_RS02545] [protein=pyrophosphatase PpaX] [protein_id=WP_001975183.1] [location=273203..273853] [gbkey=CDS]	1.000000000000000	true
NT98_RS02840	lcl|NZ_CP009941.1_prot_WP_001115309.1_315 [locus_tag=NT98_RS02840] [protein=DUF1641 domain-containing protein] [protein_id=WP_001115309.1] [location=complement(326639..327079)] [gbkey=CDS]	1.000000000000000	true
NT98_RS03000	lcl|NZ_CP009941.1_prot_WP_001974475.1_343 [locus_tag=NT98_RS03000] [protein=methyl-accepting chemotaxis protein] [protein_id=WP_001974475.1] [location=complement(357960..359654)] [gbkey=CDS]	1.000000000000000	true
NT98_RS03430	lcl|NZ_CP009941.1_prot_WP_001974277.1_428 [locus_tag=NT98_RS03430] [protein=phosphoribosyltransferase domain-containing protein] [protein_id=WP_001974277.1] [location=complement(432808..434154)] [gbkey=CDS]	1.000000000000000	true
NT98_RS04625	lcl|NZ_CP009941.1_prot_WP_001971206.1_640 [locus_tag=NT98_RS04625] [protein=spore germination protein] [protein_id=WP_001971206.1] [location=complement(637883..639919)] [gbkey=CDS]	1.000000000000000	true
NT98_RS04655	lcl|NZ_CP009941.1_prot_WP_001971190.1_646 [locus_tag=NT98_RS04655] [protein=exosporium leader peptide-containing protein] [protein_id=WP_001971190.1] [location=643039..646941] [gbkey=CDS]	1.000000000000000	true
NT98_RS05260	lcl|NZ_CP009941.1_prot_WP_001970880.1_765 [locus_tag=NT98_RS05260] [protein=DUF2785 domain-containing protein] [protein_id=WP_001970880.1] [location=complement(752939..753766)] [gbkey=CDS]	1.000000000000000	true
NT98_RS05515	lcl|NZ_CP009941.1_prot_WP_033691342.1_815 [locus_tag=NT98_RS05515] [protein=CPBP family intramembrane metalloprotease] [protein_id=WP_033691342.1] [location=complement(804699..805412)] [gbkey=CDS]	1.000000000000000	true
NT98_RS05565.rnhC	lcl|NZ_CP009941.1_prot_WP_033691331.1_825 [gene=rnhC] [locus_tag=NT98_RS05565] [protein=ribonuclease HIII] [protein_id=WP_033691331.1] [location=complement(814045..814980)] [gbkey=CDS]	1.000000000000000	true
NT98_RS05705	lcl|NZ_CP009941.1_prot_WP_038356983.1_852 [locus_tag=NT98_RS05705] [protein=collagen-like protein] [protein_id=WP_038356983.1] [location=840008..841360] [gbkey=CDS]	1.000000000000000	true
NT98_RS05885	lcl|NZ_CP009941.1_prot_WP_033691264.1_888 [locus_tag=NT98_RS05885] [protein=hypothetical protein] [protein_id=WP_033691264.1] [location=complement(873947..875209)] [gbkey=CDS]	1.000000000000000	true
NT98_RS05940	lcl|NZ_CP009941.1_prot_WP_142244166.1_900 [locus_tag=NT98_RS05940] [protein=hypothetical protein] [protein_id=WP_142244166.1] [location=complement(884137..884880)] [gbkey=CDS]	1.000000000000000	true
NT98_RS07900	lcl|NZ_CP009941.1_prot_WP_033691395.1_1286 [locus_tag=NT98_RS07900] [protein=lysozyme family protein] [protein_id=WP_033691395.1] [location=1261564..1263768] [gbkey=CDS]	1.000000000000000	true
NT98_RS08345.ltrA	lcl|NZ_CP009941.1_prot_WP_001099011.1_1372 [gene=ltrA] [locus_tag=NT98_RS08345] [protein=group II intron reverse transcriptase/maturase] [protein_id=WP_001099011.1] [location=complement(1350260..1352068)] [gbkey=CDS]	1.000000000000000	true
NT98_RS08385	lcl|NZ_CP009941.1_prot_WP_000827869.1_1381 [locus_tag=NT98_RS08385] [protein=hypothetical protein] [protein_id=WP_000827869.1] [location=1364861..1365295] [gbkey=CDS]	1.000000000000000	true
NT98_RS08740	lcl|NZ_CP009941.1_prot_WP_000656494.1_1446 [locus_tag=NT98_RS08740] [protein=DUF3932 family protein] [protein_id=WP_000656494.1] [location=complement(1436412..1436663)] [gbkey=CDS]	1.000000000000000	true
NT98_RS09520	lcl|NZ_CP009941.1_prot_WP_000804871.1_1598 [locus_tag=NT98_RS09520] [protein=hypothetical protein] [protein_id=WP_000804871.1] [location=complement(1570114..1570572)] [gbkey=CDS]	1.000000000000000	true
NT98_RS09535	lcl|NZ_CP009941.1_prot_WP_000283743.1_1601 [locus_tag=NT98_RS09535] [protein=hypothetical protein] [protein_id=WP_000283743.1] [location=complement(1574677..1574913)] [gbkey=CDS]	1.000000000000000	true
NT98_RS10505	lcl|NZ_CP009941.1_prot_WP_071716222.1_1795 [locus_tag=NT98_RS10505] [protein=hypothetical protein] [protein_id=WP_071716222.1] [location=1765442..1765675] [gbkey=CDS]	1.000000000000000	true
NT98_RS10925	lcl|NZ_CP009941.1_prot_WP_001976542.1_1878 [locus_tag=NT98_RS10925] [protein=alpha/beta hydrolase] [protein_id=WP_001976542.1] [location=1858168..1858995] [gbkey=CDS]	1.000000000000000	true
NT98_RS10965	lcl|NZ_CP009941.1_prot_WP_001978506.1_1886 [locus_tag=NT98_RS10965] [protein=metallophosphoesterase] [protein_id=WP_001978506.1] [location=1865304..1866197] [gbkey=CDS]	1.000000000000000	true
NT98_RS11170.tkt	lcl|NZ_CP009941.1_prot_WP_001978413.1_1924 [gene=tkt] [locus_tag=NT98_RS11170] [protein=transketolase] [protein_id=WP_001978413.1] [location=1903169..1905169] [gbkey=CDS]	1.000000000000000	true
NT98_RS11365	lcl|NZ_CP009941.1_prot_WP_002194612.1_1959 [locus_tag=NT98_RS11365] [protein=alkene reductase] [protein_id=WP_002194612.1] [location=1944374..1945501] [gbkey=CDS]	1.000000000000000	true
NT98_RS12615	lcl|NZ_CP009941.1_prot_WP_000254429.1_2206 [locus_tag=NT98_RS12615] [protein=IDEAL domain-containing protein] [protein_id=WP_000254429.1] [location=2193699..2194034] [gbkey=CDS]	1.000000000000000	true
NT98_RS12660.tkt	lcl|NZ_CP009941.1_prot_WP_001969121.1_2215 [gene=tkt] [locus_tag=NT98_RS12660] [protein=transketolase] [protein_id=WP_001969121.1] [location=2203689..2205683] [gbkey=CDS]	1.000000000000000	true
NT98_RS13195	lcl|NZ_CP009941.1_prot_WP_001968818.1_2322 [locus_tag=NT98_RS13195] [protein=M15 family metallopeptidase] [protein_id=WP_001968818.1] [location=2300777..2301496] [gbkey=CDS]	1.000000000000000	true
NT98_RS13455	lcl|NZ_CP009941.1_prot_WP_001968684.1_2373 [locus_tag=NT98_RS13455] [protein=hypothetical protein] [protein_id=WP_001968684.1] [location=complement(2353259..2353858)] [gbkey=CDS]	1.000000000000000	true
NT98_RS13750	lcl|NZ_CP009941.1_prot_WP_001968532.1_2431 [locus_tag=NT98_RS13750] [protein=hypothetical protein] [protein_id=WP_001968532.1] [location=2419420..2419665] [gbkey=CDS]	1.000000000000000	true
NT98_RS14745	lcl|NZ_CP009941.1_prot_WP_040119944.1_2638 [locus_tag=NT98_RS14745] [protein=BglG family transcription antiterminator] [protein_id=WP_040119944.1] [location=2633037..2635142] [gbkey=CDS]	1.000000000000000	true
NT98_RS15200	lcl|NZ_CP009941.1_prot_WP_001975829.1_2728 [locus_tag=NT98_RS15200] [protein=class I SAM-dependent methyltransferase] [protein_id=WP_001975829.1] [location=2706013..2706777] [gbkey=CDS]	1.000000000000000	true
NT98_RS15310	lcl|NZ_CP009941.1_prot_WP_001975707.1_2749 [locus_tag=NT98_RS15310] [protein=(2Fe-2S)-binding protein] [protein_id=WP_001975707.1] [location=complement(2723064..2723396)] [gbkey=CDS]	1.000000000000000	true
NT98_RS15710.kynB	lcl|NZ_CP009941.1_prot_WP_033691744.1_2828 [gene=kynB] [locus_tag=NT98_RS15710] [protein=arylformamidase] [protein_id=WP_033691744.1] [location=2790217..2790846] [gbkey=CDS]	1.000000000000000	true
NT98_RS15865	lcl|NZ_CP009941.1_prot_WP_001979645.1_2859 [locus_tag=NT98_RS15865] [protein=mep operon protein MepB] [protein_id=WP_001979645.1] [location=2819332..2819835] [gbkey=CDS]	1.000000000000000	true
NT98_RS16095	lcl|NZ_CP009941.1_prot_WP_000026322.1_2904 [locus_tag=NT98_RS16095] [protein=hypothetical protein] [protein_id=WP_000026322.1] [location=2857653..2857832] [gbkey=CDS]	1.000000000000000	true
NT98_RS16275	lcl|NZ_CP009941.1_prot_WP_001979219.1_2943 [locus_tag=NT98_RS16275] [protein=ABC transporter ATP-binding protein] [protein_id=WP_001979219.1] [location=complement(2897391..2899091)] [gbkey=CDS]	1.000000000000000	true
NT98_RS16330	lcl|NZ_CP009941.1_prot_WP_001980809.1_2953 [locus_tag=NT98_RS16330] [protein=Vat family streptogramin A O-acetyltransferase] [protein_id=WP_001980809.1] [location=complement(2908648..2909280)] [gbkey=CDS]	1.000000000000000	true
NT98_RS16350	lcl|NZ_CP009941.1_prot_WP_033691717.1_2957 [locus_tag=NT98_RS16350] [protein=hypothetical protein] [protein_id=WP_033691717.1] [location=complement(2912769..2913080)] [gbkey=CDS]	1.000000000000000	true
NT98_RS16420	lcl|NZ_CP009941.1_prot_WP_001977675.1_2971 [locus_tag=NT98_RS16420] [protein=DUF3914 domain-containing protein] [protein_id=WP_001977675.1] [location=2927129..2927470] [gbkey=CDS]	1.000000000000000	true
NT98_RS16910	lcl|NZ_CP009941.1_prot_WP_001980020.1_3069 [locus_tag=NT98_RS16910] [protein=class I SAM-dependent methyltransferase] [protein_id=WP_001980020.1] [location=complement(3025673..3026455)] [gbkey=CDS]	1.000000000000000	true
NT98_RS17105	lcl|NZ_CP009941.1_prot_WP_033692288.1_3108 [locus_tag=NT98_RS17105] [protein=cupin domain-containing protein] [protein_id=WP_033692288.1] [location=3065448..3066080] [gbkey=CDS]	1.000000000000000	true
NT98_RS17195	lcl|NZ_CP009941.1_prot_WP_000720253.1_3126 [locus_tag=NT98_RS17195] [protein=Cof-type HAD-IIB family hydrolase] [protein_id=WP_000720253.1] [location=complement(3083146..3083919)] [gbkey=CDS]	1.000000000000000	true
NT98_RS17280	lcl|NZ_CP009941.1_prot_WP_001972514.1_3143 [locus_tag=NT98_RS17280] [protein=DUF4021 domain-containing protein] [protein_id=WP_001972514.1] [location=3096835..3097017] [gbkey=CDS]	1.000000000000000	true
NT98_RS18275	lcl|NZ_CP009941.1_prot_WP_002194320.1_3341 [locus_tag=NT98_RS18275] [protein=hypothetical protein] [protein_id=WP_002194320.1] [location=3304274..3304822] [gbkey=CDS]	1.000000000000000	true
NT98_RS19010	lcl|NZ_CP009941.1_prot_WP_000540425.1_3490 [locus_tag=NT98_RS19010] [protein=YjcZ family sporulation protein] [protein_id=WP_000540425.1] [location=3438504..3438650] [gbkey=CDS]	1.000000000000000	true
NT98_RS19425	lcl|NZ_CP009941.1_prot_WP_001976806.1_3570 [locus_tag=NT98_RS19425] [protein=Rrf2 family transcriptional regulator] [protein_id=WP_001976806.1] [location=complement(3521959..3522390)] [gbkey=CDS]	1.000000000000000	true
NT98_RS20290	lcl|NZ_CP009941.1_prot_WP_002193915.1_3739 [locus_tag=NT98_RS20290] [protein=cupin domain-containing protein] [protein_id=WP_002193915.1] [location=complement(3700356..3700991)] [gbkey=CDS]	1.000000000000000	true
NT98_RS20390	lcl|NZ_CP009941.1_prot_WP_002193896.1_3760 [locus_tag=NT98_RS20390] [protein=antibiotic biosynthesis monooxygenase] [protein_id=WP_002193896.1] [location=3722283..3722618] [gbkey=CDS]	1.000000000000000	true
NT98_RS20500	lcl|NZ_CP009941.1_prot_WP_001971897.1_3782 [locus_tag=NT98_RS20500] [protein=flagellin] [protein_id=WP_001971897.1] [location=3738278..3739114] [gbkey=CDS]	1.000000000000000	true
NT98_RS20505	lcl|NZ_CP009941.1_prot_WP_001971895.1_3783 [locus_tag=NT98_RS20505] [protein=flagellin] [protein_id=WP_001971895.1] [location=3739181..3740041] [gbkey=CDS]	1.000000000000000	true
NT98_RS20510	lcl|NZ_CP009941.1_prot_WP_001971894.1_3784 [locus_tag=NT98_RS20510] [protein=flagellin] [protein_id=WP_001971894.1] [location=3740106..3740960] [gbkey=CDS]	1.000000000000000	true
NT98_RS20515	lcl|NZ_CP009941.1_prot_WP_001971893.1_3785 [locus_tag=NT98_RS20515] [protein=flagellin] [protein_id=WP_001971893.1] [location=3741028..3741951] [gbkey=CDS]	1.000000000000000	true
NT98_RS20545.flgE	lcl|NZ_CP009941.1_prot_WP_002194243.1_3791 [gene=flgE] [locus_tag=NT98_RS20545] [protein=flagellar hook protein FlgE] [protein_id=WP_002194243.1] [location=complement(3746924..3748153)] [gbkey=CDS]	1.000000000000000	true
NT98_RS20555	lcl|NZ_CP009941.1_prot_WP_033692273.1_3793 [locus_tag=NT98_RS20555] [protein=flagellar hook-length control protein FliK] [protein_id=WP_033692273.1] [location=complement(3748752..3749864)] [gbkey=CDS]	1.000000000000000	true
NT98_RS21035	lcl|NZ_CP009941.1_prot_WP_002194143.1_3889 [locus_tag=NT98_RS21035] [protein=spore coat protein] [protein_id=WP_002194143.1] [location=complement(3849325..3849834)] [gbkey=CDS]	1.000000000000000	true
NT98_RS21885	lcl|NZ_CP009941.1_prot_WP_040119965.1_4056 [locus_tag=NT98_RS21885] [protein=hypothetical protein] [protein_id=WP_040119965.1] [location=complement(4004546..4004725)] [gbkey=CDS]	1.000000000000000	true
NT98_RS21990	lcl|NZ_CP009941.1_prot_WP_001973258.1_4077 [locus_tag=NT98_RS21990] [protein=LD-carboxypeptidase] [protein_id=WP_001973258.1] [location=4019794..4020714] [gbkey=CDS]	1.000000000000000	true
NT98_RS22135	lcl|NZ_CP009941.1_prot_WP_000941964.1_4104 [locus_tag=NT98_RS22135] [protein=DinB family protein] [protein_id=WP_000941964.1] [location=complement(4039315..4039848)] [gbkey=CDS]	1.000000000000000	true
NT98_RS22745	lcl|NZ_CP009941.1_prot_WP_002194706.1_4223 [locus_tag=NT98_RS22745] [protein=hypothetical protein] [protein_id=WP_002194706.1] [location=complement(4158563..4158748)] [gbkey=CDS]	1.000000000000000	true
NT98_RS23180.gerPB	lcl|NZ_CP009941.1_prot_WP_001012508.1_4306 [gene=gerPB] [locus_tag=NT98_RS23180] [protein=spore germination protein GerPB] [protein_id=WP_001012508.1] [location=4241022..4241228] [gbkey=CDS]	1.000000000000000	true
NT98_RS23255	lcl|NZ_CP009941.1_prot_WP_002194441.1_4321 [locus_tag=NT98_RS23255] [protein=phosphotransferase] [protein_id=WP_002194441.1] [location=4254983..4255774] [gbkey=CDS]	1.000000000000000	true
NT98_RS24575	lcl|NZ_CP009941.1_prot_WP_001063872.1_4587 [locus_tag=NT98_RS24575] [protein=hypothetical protein] [protein_id=WP_001063872.1] [location=4526009..4526212] [gbkey=CDS]	1.000000000000000	true
NT98_RS25455.qoxD	lcl|NZ_CP009941.1_prot_WP_000081349.1_4736 [gene=qoxD] [locus_tag=NT98_RS25455] [protein=cytochrome aa3 quinol oxidase subunit IV] [protein_id=WP_000081349.1] [location=4668045..4668356] [gbkey=CDS]	1.000000000000000	true
NT98_RS25785.gerKA	lcl|NZ_CP009941.1_prot_WP_001976186.1_4802 [gene=gerKA] [locus_tag=NT98_RS25785] [protein=spore germination protein GerKA] [protein_id=WP_001976186.1] [location=4741681..4743183] [gbkey=CDS]	1.000000000000000	true
NT98_RS25825	lcl|NZ_CP009941.1_prot_WP_001976163.1_4811 [locus_tag=NT98_RS25825] [protein=hypothetical protein] [protein_id=WP_001976163.1] [location=complement(4753231..4753572)] [gbkey=CDS]	1.000000000000000	true
NT98_RS25830	lcl|NZ_CP009941.1_prot_WP_001976161.1_4812 [locus_tag=NT98_RS25830] [protein=hypothetical protein] [protein_id=WP_001976161.1] [location=complement(4753602..4753811)] [gbkey=CDS]	1.000000000000000	true
NT98_RS26765	lcl|NZ_CP009941.1_prot_WP_001974797.1_4981 [locus_tag=NT98_RS26765] [protein=cation-translocating P-type ATPase] [protein_id=WP_001974797.1] [location=4947115..4949781] [gbkey=CDS]	1.000000000000000	true
NT98_RS27000	lcl|NZ_CP009941.1_prot_WP_033692381.1_5028 [locus_tag=NT98_RS27000] [protein=cyclase family protein] [protein_id=WP_033692381.1] [location=5003314..5003946] [gbkey=CDS]	1.000000000000000	true
NT98_RS28795	lcl|NZ_CP009941.1_prot_WP_000107420.1_5326 [locus_tag=NT98_RS28795] [protein=ribose-phosphate diphosphokinase] [protein_id=WP_000107420.1] [location=complement(5335664..5336617)] [gbkey=CDS]	1.000000000000000	true
NT98_RS28810	lcl|NZ_CP009941.1_prot_WP_001979749.1_5329 [locus_tag=NT98_RS28810] [protein=RidA family protein] [protein_id=WP_001979749.1] [location=complement(5338784..5339158)] [gbkey=CDS]	1.000000000000000	true
NT98_RS29260.pepF	lcl|NZ_CP009941.1_prot_WP_001977297.1_5403 [gene=pepF] [locus_tag=NT98_RS29260] [protein=oligoendopeptidase F] [protein_id=WP_001977297.1] [location=complement(5419412..5421229)] [gbkey=CDS]	1.000000000000000	true
NT98_RS29295	lcl|NZ_CP009941.1_prot_WP_001128262.1_5410 [locus_tag=NT98_RS29295] [protein=hypothetical protein] [protein_id=WP_001128262.1] [location=complement(5428055..5428456)] [gbkey=CDS]	1.000000000000000	true
NT98_RS29380	lcl|NZ_CP009941.1_prot_WP_033691414.1_5427 [locus_tag=NT98_RS29380] [protein=glycosyltransferase family 39 protein] [protein_id=WP_033691414.1] [location=5448256..5449695] [gbkey=CDS]	1.000000000000000	true
NT98_RS30855	lcl|NZ_CP009941.1_prot_WP_001975611.1_4376 [locus_tag=NT98_RS30855] [protein=YjcZ family sporulation protein] [protein_id=WP_001975611.1] [location=4308437..4308580] [gbkey=CDS]	1.000000000000000	true
NT98_RS31555	lcl|NZ_CP009940.1_prot_WP_158319032.1_5661 [locus_tag=NT98_RS31555] [protein=hypothetical protein] [protein_id=WP_158319032.1] [location=185575..185715] [gbkey=CDS]	1.000000000000000	true
NT98_RS21930	lcl|NZ_CP009941.1_prot_WP_001973293.1_4065 [locus_tag=NT98_RS21930] [protein=aminoglycoside phosphotransferase family protein] [protein_id=WP_001973293.1] [location=4009939..4010841] [gbkey=CDS]	1.000000000000000	true
NT98_RS23130.katB	lcl|NZ_CP009941.1_prot_WP_002194469.1_4296 [gene=katB] [locus_tag=NT98_RS23130] [protein=catalase] [protein_id=WP_002194469.1] [location=complement(4231860..4233326)] [gbkey=CDS]	1.000000000000000	true
NT98_RS23240	lcl|NZ_CP009941.1_prot_WP_002194444.1_4318 [locus_tag=NT98_RS23240] [protein=hypothetical protein] [protein_id=WP_002194444.1] [location=4253364..4253549] [gbkey=CDS]	1.000000000000000	true
NT98_RS24700	lcl|NZ_CP009941.1_prot_WP_001970056.1_4613 [locus_tag=NT98_RS24700] [protein=nuclear transport factor 2 family protein] [protein_id=WP_001970056.1] [location=complement(4546846..4547247)] [gbkey=CDS]	1.000000000000000	true
NT98_RS25050	lcl|NZ_CP009941.1_prot_WP_001969738.1_4682 [locus_tag=NT98_RS25050] [protein=SDR family oxidoreductase] [protein_id=WP_001969738.1] [location=complement(4607809..4608675)] [gbkey=CDS]	1.000000000000000	true
NT98_RS14155	lcl|NZ_CP009941.1_prot_WP_001977470.1_2519 [locus_tag=NT98_RS14155] [protein=amino acid permease] [protein_id=WP_001977470.1] [location=complement(2512290..2513756)] [gbkey=CDS]	1.000000000000000	true
NT98_RS17620.gerPF	lcl|NZ_CP009941.1_prot_WP_001141565.1_3209 [gene=gerPF] [locus_tag=NT98_RS17620] [protein=spore germination protein GerPF] [protein_id=WP_001141565.1] [location=3170510..3170725] [gbkey=CDS]	1.000000000000000	true
NT98_RS22810	lcl|NZ_CP009941.1_prot_WP_002194695.1_4236 [locus_tag=NT98_RS22810] [protein=collagen-like protein] [protein_id=WP_002194695.1] [location=4168060..4168929] [gbkey=CDS]	1.000000000000000	true
NT98_RS23200.gerPF	lcl|NZ_CP009941.1_prot_WP_001141566.1_4310 [gene=gerPF] [locus_tag=NT98_RS23200] [protein=spore germination protein GerPF] [protein_id=WP_001141566.1] [location=4242557..4242772] [gbkey=CDS]	1.000000000000000	true
NT98_RS11995	lcl|NZ_CP009941.1_prot_WP_001979899.1_2083 [locus_tag=NT98_RS11995] [protein=hypothetical protein] [protein_id=WP_001979899.1] [location=complement(2073814..2074731)] [gbkey=CDS]	1.000000000000000	true
NT98_RS21030	lcl|NZ_CP009941.1_prot_WP_000546268.1_3888 [locus_tag=NT98_RS21030] [protein=spore coat protein] [protein_id=WP_000546268.1] [location=complement(3848740..3849168)] [gbkey=CDS]	1.000000000000000	true
NT98_RS01400.gerQ	lcl|NZ_CP009941.1_prot_WP_000068648.1_34 [gene=gerQ] [locus_tag=NT98_RS01400] [protein=spore coat protein GerQ] [protein_id=WP_000068648.1] [location=complement(33247..33675)] [gbkey=CDS]	0.999999999999999	true
NT98_RS17580	lcl|NZ_CP009941.1_prot_WP_033692309.1_3201 [locus_tag=NT98_RS17580] [protein=hypothetical protein] [protein_id=WP_033692309.1] [location=3163965..3164246] [gbkey=CDS]	0.999999999999999	true
NT98_RS23190.gerPD	lcl|NZ_CP009941.1_prot_WP_001102341.1_4308 [gene=gerPD] [locus_tag=NT98_RS23190] [protein=spore germination protein GerPD] [protein_id=WP_001102341.1] [location=4241918..4242112] [gbkey=CDS]	0.999999999999999	true
NT98_RS17460	lcl|NZ_CP009941.1_prot_WP_001972445.1_3178 [locus_tag=NT98_RS17460] [protein=non-ribosomal peptide synthetase] [protein_id=WP_001972445.1] [location=complement(3131378..3138535)] [gbkey=CDS]	0.999999999999999	true
NT98_RS20590.flgC	lcl|NZ_CP009941.1_prot_WP_000484679.1_3800 [gene=flgC] [locus_tag=NT98_RS20590] [protein=flagellar basal body rod protein FlgC] [protein_id=WP_000484679.1] [location=complement(3755282..3755695)] [gbkey=CDS]	0.999999999999999	true
NT98_RS11750.gerSA	lcl|NZ_CP009941.1_prot_WP_002194744.1_2035 [gene=gerSA] [locus_tag=NT98_RS11750] [protein=spore germination protein GerSA] [protein_id=WP_002194744.1] [location=complement(2022726..2024264)] [gbkey=CDS]	0.999999999999999	true
NT98_RS24380	lcl|NZ_CP009941.1_prot_WP_033691841.1_4549 [locus_tag=NT98_RS24380] [protein=hypothetical protein] [protein_id=WP_033691841.1] [location=complement(4477433..4477651)] [gbkey=CDS]	0.999999999999998	true
NT98_RS15840	lcl|NZ_CP009941.1_prot_WP_001979634.1_2854 [locus_tag=NT98_RS15840] [protein=undecaprenyl-diphosphatase] [protein_id=WP_001979634.1] [location=2816117..2816716] [gbkey=CDS]	0.999999999999998	true
NT98_RS02735	lcl|NZ_CP009941.1_prot_WP_033692347.1_294 [locus_tag=NT98_RS02735] [protein=iron chelate uptake ABC transporter family permease subunit] [protein_id=WP_033692347.1] [location=307570..308586] [gbkey=CDS]	0.999999999999998	true
NT98_RS20610	lcl|NZ_CP009941.1_prot_WP_002194233.1_3804 [locus_tag=NT98_RS20610] [protein=flagellar hook-associated protein 2] [protein_id=WP_002194233.1] [location=complement(3757155..3758537)] [gbkey=CDS]	0.999999999999998	true
NT98_RS24545.gapN	lcl|NZ_CP009941.1_prot_WP_000213630.1_4581 [gene=gapN] [locus_tag=NT98_RS24545] [protein=NADP-dependent glyceraldehyde-3-phosphate dehydrogenase] [protein_id=WP_000213630.1] [location=4518214..4519653] [gbkey=CDS]	0.999999999999997	true
NT98_RS28755.yabP	lcl|NZ_CP009941.1_prot_WP_001059101.1_5318 [gene=yabP] [locus_tag=NT98_RS28755] [protein=sporulation protein YabP] [protein_id=WP_001059101.1] [location=complement(5326465..5326773)] [gbkey=CDS]	0.999999999999997	true
NT98_RS04445.pckA	lcl|NZ_CP009941.1_prot_WP_000108805.1_605 [gene=pckA] [locus_tag=NT98_RS04445] [protein=phosphoenolpyruvate carboxykinase (ATP)] [protein_id=WP_000108805.1] [location=complement(605426..607012)] [gbkey=CDS]	0.999999999999997	true
NT98_RS27335.purN	lcl|NZ_CP009941.1_prot_WP_001979846.1_5094 [gene=purN] [locus_tag=NT98_RS27335] [protein=phosphoribosylglycinamide formyltransferase] [protein_id=WP_001979846.1] [location=complement(5072142..5072729)] [gbkey=CDS]	0.999999999999997	true
NT98_RS23245	lcl|NZ_CP009941.1_prot_WP_033691165.1_4319 [locus_tag=NT98_RS23245] [protein=hypothetical protein] [protein_id=WP_033691165.1] [location=4253871..4254089] [gbkey=CDS]	0.999999999999996	true
NT98_RS11760.fdhF	lcl|NZ_CP009941.1_prot_WP_002194743.1_2036 [gene=fdhF] [locus_tag=NT98_RS11760] [protein=formate dehydrogenase subunit alpha] [protein_id=WP_002194743.1] [location=2024715..2027654] [gbkey=CDS]	0.999999999999996	true
NT98_RS14375	lcl|NZ_CP009941.1_prot_WP_001977358.1_2564 [locus_tag=NT98_RS14375] [protein=MFS transporter] [protein_id=WP_001977358.1] [location=2552520..2553977] [gbkey=CDS]	0.999999999999996	true
NT98_RS00835	lcl|NZ_CP009940.1_prot_WP_050412755.1_5605 [locus_tag=NT98_RS00835] [protein=CpsD/CapB family tyrosine-protein kinase] [protein_id=WP_050412755.1] [location=114851..115480] [gbkey=CDS]	0.999999999999995	true
NT98_RS26475	lcl|NZ_CP009941.1_prot_WP_000039045.1_4924 [locus_tag=NT98_RS26475] [protein=gamma-type small acid-soluble spore protein] [protein_id=WP_000039045.1] [location=complement(4892548..4892829)] [gbkey=CDS]	0.999999999999994	true
NT98_RS21745	lcl|NZ_CP009941.1_prot_WP_001973374.1_4030 [locus_tag=NT98_RS21745] [protein=YozQ family protein] [protein_id=WP_001973374.1] [location=complement(3980795..3980962)] [gbkey=CDS]	0.999999999999992	true
NT98_RS12800	lcl|NZ_CP009941.1_prot_WP_001969036.1_2243 [locus_tag=NT98_RS12800] [protein=GNAT family N-acetyltransferase] [protein_id=WP_001969036.1] [location=complement(2232101..2232568)] [gbkey=CDS]	0.999999999999989	true
NT98_RS15590	lcl|NZ_CP009941.1_prot_WP_033691750.1_2804 [locus_tag=NT98_RS15590] [protein=protein phosphatase 2C domain-containing protein] [protein_id=WP_033691750.1] [location=2771292..2772128] [gbkey=CDS]	0.999999999999989	true
NT98_RS03940	lcl|NZ_CP009941.1_prot_WP_001976082.1_503 [locus_tag=NT98_RS03940] [protein=1,4-dihydroxy-2-naphthoate polyprenyltransferase] [protein_id=WP_001976082.1] [location=complement(511802..512755)] [gbkey=CDS]	0.999999999999982	true
NT98_RS26985	lcl|NZ_CP009941.1_prot_WP_001978810.1_5025 [locus_tag=NT98_RS26985] [protein=aromatic acid/H+ symport family MFS transporter] [protein_id=WP_001978810.1] [location=4999636..5000937] [gbkey=CDS]	0.999999999999976	true
NT98_RS20630	lcl|NZ_CP009941.1_prot_WP_000946323.1_3808 [locus_tag=NT98_RS20630] [protein=YaaR family protein] [protein_id=WP_000946323.1] [location=complement(3761245..3761709)] [gbkey=CDS]	0.999999999999974	true
NT98_RS20225	lcl|NZ_CP009941.1_prot_WP_002193928.1_3726 [locus_tag=NT98_RS20225] [protein=cation transporter] [protein_id=WP_002193928.1] [location=complement(3688572..3689471)] [gbkey=CDS]	0.999999999999967	true
NT98_RS01600	lcl|NZ_CP009941.1_prot_WP_050412777.1_72 [locus_tag=NT98_RS01600] [protein=bacillolysin] [protein_id=WP_050412777.1] [location=complement(75930..76202)] [gbkey=CDS]	0.999999999999953	true
NT98_RS19675	lcl|NZ_CP009941.1_prot_WP_001030649.1_3618 [locus_tag=NT98_RS19675] [protein=Nramp family divalent metal transporter] [protein_id=WP_001030649.1] [location=3576496..3577791] [gbkey=CDS]	0.999999999999952	true
NT98_RS08780	lcl|NZ_CP009941.1_prot_WP_001003233.1_1454 [locus_tag=NT98_RS08780] [protein=hypothetical protein] [protein_id=WP_001003233.1] [location=complement(1442924..1443109)] [gbkey=CDS]	0.999999999999948	true
NT98_RS10830	lcl|NZ_CP009941.1_prot_WP_001976586.1_1859 [locus_tag=NT98_RS10830] [protein=DUF2515 domain-containing protein] [protein_id=WP_001976586.1] [location=complement(1838731..1839909)] [gbkey=CDS]	0.999999999999938	true
NT98_RS00625	lcl|NZ_CP009940.1_prot_WP_001971678.1_5564 [locus_tag=NT98_RS00625] [protein=hypothetical protein] [protein_id=WP_001971678.1] [location=68336..68776] [gbkey=CDS]	0.999999999999934	true
NT98_RS07290	lcl|NZ_CP009941.1_prot_WP_000183845.1_1164 [locus_tag=NT98_RS07290] [protein=2OG-Fe(II) oxygenase] [protein_id=WP_000183845.1] [location=1147879..1148529] [gbkey=CDS]	0.999999999999931	true
NT98_RS08330	lcl|NZ_CP009941.1_prot_WP_001024816.1_1369 [locus_tag=NT98_RS08330] [protein=hypothetical protein] [protein_id=WP_001024816.1] [location=complement(1347740..1348369)] [gbkey=CDS]	0.999999999999902	true
NT98_RS23745	lcl|NZ_CP009941.1_prot_WP_001970568.1_4420 [locus_tag=NT98_RS23745] [protein=hypothetical protein] [protein_id=WP_001970568.1] [location=4347627..4347878] [gbkey=CDS]	0.999999999999899	true
NT98_RS14990.exsC	lcl|NZ_CP009941.1_prot_WP_001975926.1_2687 [gene=exsC] [locus_tag=NT98_RS14990] [protein=exosporium protein ExsC] [protein_id=WP_001975926.1] [location=complement(2669047..2669481)] [gbkey=CDS]	0.999999999999889	true
NT98_RS24045	lcl|NZ_CP009941.1_prot_WP_033691825.1_4481 [locus_tag=NT98_RS24045] [protein=nucleoside triphosphate pyrophosphohydrolase] [protein_id=WP_033691825.1] [location=complement(4400748..4401074)] [gbkey=CDS]	0.999999999999889	true
NT98_RS25035	lcl|NZ_CP009941.1_prot_WP_001115394.1_4679 [locus_tag=NT98_RS25035] [protein=DUF1540 domain-containing protein] [protein_id=WP_001115394.1] [location=4606377..4606592] [gbkey=CDS]	0.999999999999869	true
NT98_RS01580	lcl|NZ_CP009941.1_prot_WP_002194882.1_68 [locus_tag=NT98_RS01580] [protein=ABC transporter ATP-binding protein] [protein_id=WP_002194882.1] [location=72502..73404] [gbkey=CDS]	0.999999999999856	true
NT98_RS20550	lcl|NZ_CP009941.1_prot_WP_002194242.1_3792 [locus_tag=NT98_RS20550] [protein=flagellar hook assembly protein FlgD] [protein_id=WP_002194242.1] [location=complement(3748170..3748748)] [gbkey=CDS]	0.999999999999704	true
NT98_RS27840.abc-f	lcl|NZ_CP009941.1_prot_WP_001975401.1_5165 [gene=abc-f] [locus_tag=NT98_RS27840] [protein=ABC-F type ribosomal protection protein] [protein_id=WP_001975401.1] [location=complement(5173192..5175072)] [gbkey=CDS]	0.999999999999595	true
NT98_RS18265	lcl|NZ_CP009941.1_prot_WP_002194325.1_3339 [locus_tag=NT98_RS18265] [protein=hypothetical protein] [protein_id=WP_002194325.1] [location=3302745..3303506] [gbkey=CDS]	0.999999999999496	true
NT98_RS01425	lcl|NZ_CP009941.1_prot_WP_001980715.1_39 [locus_tag=NT98_RS01425] [protein=lipoate--protein ligase family protein] [protein_id=WP_001980715.1] [location=complement(37817..38662)] [gbkey=CDS]	0.999999999999475	true
NT98_RS11055.spoVK	lcl|NZ_CP009941.1_prot_WP_001978461.1_1902 [gene=spoVK] [locus_tag=NT98_RS11055] [protein=stage V sporulation protein K] [protein_id=WP_001978461.1] [location=1883885..1884841] [gbkey=CDS]	0.999999999999314	true
NT98_RS21360.gudB	lcl|NZ_CP009941.1_prot_WP_000225176.1_3954 [gene=gudB] [locus_tag=NT98_RS21360] [protein=NAD-specific glutamate dehydrogenase] [protein_id=WP_000225176.1] [location=complement(3904945..3906231)] [gbkey=CDS]	0.999999999999216	true
NT98_RS20355	lcl|NZ_CP009941.1_prot_WP_001025740.1_3753 [locus_tag=NT98_RS20355] [protein=H-type small acid-soluble spore protein] [protein_id=WP_001025740.1] [location=3713225..3713404] [gbkey=CDS]	0.999999999999182	true
NT98_RS31420	lcl|NZ_CP009941.1_prot_WP_001980148.1_3320 [locus_tag=NT98_RS31420] [protein=hypothetical protein] [protein_id=WP_001980148.1] [location=complement(3278469..3278732)] [gbkey=CDS]	0.999999999999105	true
NT98_RS08735.mgtA	lcl|NZ_CP009941.1_prot_WP_001976466.1_1445 [gene=mgtA] [locus_tag=NT98_RS08735] [protein=magnesium-translocating P-type ATPase] [protein_id=WP_001976466.1] [location=complement(1433024..1435729)] [gbkey=CDS]	0.999999999998989	true
NT98_RS05390.icd	lcl|NZ_CP009941.1_prot_WP_000206898.1_790 [gene=icd] [locus_tag=NT98_RS05390] [protein=NADP-dependent isocitrate dehydrogenase] [protein_id=WP_000206898.1] [location=777743..779035] [gbkey=CDS]	0.999999999998784	true
NT98_RS06790.aroE	lcl|NZ_CP009941.1_prot_WP_001978594.1_1067 [gene=aroE] [locus_tag=NT98_RS06790] [protein=shikimate dehydrogenase] [protein_id=WP_001978594.1] [location=1057236..1058069] [gbkey=CDS]	0.999999999998599	true
NT98_RS10225	lcl|NZ_CP009941.1_prot_WP_000027114.1_1739 [locus_tag=NT98_RS10225] [protein=DAK2 domain-containing protein] [protein_id=WP_000027114.1] [location=1705146..1706822] [gbkey=CDS]	0.999999999998083	true
NT98_RS00215	lcl|NZ_CP009939.1_prot_WP_038357009.1_5481 [locus_tag=NT98_RS00215] [protein=hypothetical protein] [protein_id=WP_038357009.1] [location=24831..25088] [gbkey=CDS]	0.999999999997490	true
NT98_RS18390	lcl|NZ_CP009941.1_prot_WP_033691642.1_3364 [locus_tag=NT98_RS18390] [protein=GntR family transcriptional regulator] [protein_id=WP_033691642.1] [location=complement(3326332..3326718)] [gbkey=CDS]	0.999999999997318	true
NT98_RS18920	lcl|NZ_CP009941.1_prot_WP_000539568.1_3472 [locus_tag=NT98_RS18920] [protein=hypothetical protein] [protein_id=WP_000539568.1] [location=complement(3420924..3421229)] [gbkey=CDS]	0.999999999996000	true
NT98_RS15555	lcl|NZ_CP009941.1_prot_WP_033691751.1_2797 [locus_tag=NT98_RS15555] [protein=RNA polymerase subunit sigma-70] [protein_id=WP_033691751.1] [location=2765853..2766539] [gbkey=CDS]	0.999999999995948	true
NT98_RS23975	lcl|NZ_CP009941.1_prot_WP_001970442.1_4467 [locus_tag=NT98_RS23975] [protein=multidrug efflux MFS transporter] [protein_id=WP_001970442.1] [location=complement(4386425..4387900)] [gbkey=CDS]	0.999999999995667	true
NT98_RS14675.aroA	lcl|NZ_CP009941.1_prot_WP_000664609.1_2623 [gene=aroA] [locus_tag=NT98_RS14675] [protein=3-phosphoshikimate 1-carboxyvinyltransferase] [protein_id=WP_000664609.1] [location=2615205..2616494] [gbkey=CDS]	0.999999999995538	true
NT98_RS12465	lcl|NZ_CP009941.1_prot_WP_001969211.1_2176 [locus_tag=NT98_RS12465] [protein=HTH domain-containing protein] [protein_id=WP_001969211.1] [location=complement(2166730..2167692)] [gbkey=CDS]	0.999999999994484	true
NT98_RS07185.metI	lcl|NZ_CP009941.1_prot_WP_000103903.1_1142 [gene=metI] [locus_tag=NT98_RS07185] [protein=cystathionine gamma-synthase/O-acetylhomoserine thiolyase] [protein_id=WP_000103903.1] [location=complement(1128498..1129610)] [gbkey=CDS]	0.999999999994475	true
NT98_RS17645	lcl|NZ_CP009941.1_prot_WP_001972369.1_3213 [locus_tag=NT98_RS17645] [protein=hypothetical protein] [protein_id=WP_001972369.1] [location=complement(3174345..3174941)] [gbkey=CDS]	0.999999999994325	true
NT98_RS24090	lcl|NZ_CP009941.1_prot_WP_001970399.1_4489 [locus_tag=NT98_RS24090] [protein=SocA family protein] [protein_id=WP_001970399.1] [location=complement(4409639..4410148)] [gbkey=CDS]	0.999999999994097	true
NT98_RS11090	lcl|NZ_CP009941.1_prot_WP_001978449.1_1909 [locus_tag=NT98_RS11090] [protein=hypothetical protein] [protein_id=WP_001978449.1] [location=complement(1890805..1891386)] [gbkey=CDS]	0.999999999991992	true
NT98_RS04550	lcl|NZ_CP009941.1_prot_WP_001129345.1_626 [locus_tag=NT98_RS04550] [protein=hypothetical protein] [protein_id=WP_001129345.1] [location=622399..622548] [gbkey=CDS]	0.999999999990572	true
NT98_RS26980	lcl|NZ_CP009941.1_prot_WP_001978812.1_5024 [locus_tag=NT98_RS26980] [protein=FAD-dependent oxidoreductase] [protein_id=WP_001978812.1] [location=4997967..4999493] [gbkey=CDS]	0.999999999987569	true
NT98_RS15530	lcl|NZ_CP009941.1_prot_WP_033691752.1_2792 [locus_tag=NT98_RS15530] [protein=glycosyl transferase family 1] [protein_id=WP_033691752.1] [location=2761121..2762314] [gbkey=CDS]	0.999999999985726	true
NT98_RS19175	lcl|NZ_CP009941.1_prot_WP_001979959.1_3523 [locus_tag=NT98_RS19175] [protein=ATP-binding cassette domain-containing protein] [protein_id=WP_001979959.1] [location=3471951..3472868] [gbkey=CDS]	0.999999999985149	true
NT98_RS10895.adaA	lcl|NZ_CP009941.1_prot_WP_000551308.1_1872 [gene=adaA] [locus_tag=NT98_RS10895] [protein=bifunctional transcriptional activator/DNA repair enzyme AdaA] [protein_id=WP_000551308.1] [location=complement(1852497..1853087)] [gbkey=CDS]	0.999999999984192	true
NT98_RS20615	lcl|NZ_CP009941.1_prot_WP_002194232.1_3805 [locus_tag=NT98_RS20615] [protein=flagellar hook-associated protein 3] [protein_id=WP_002194232.1] [location=complement(3758555..3759418)] [gbkey=CDS]	0.999999999982288	true
NT98_RS18600	lcl|NZ_CP009941.1_prot_WP_001974055.1_3407 [locus_tag=NT98_RS18600] [protein=glycosyl transferase] [protein_id=WP_001974055.1] [location=complement(3363874..3365076)] [gbkey=CDS]	0.999999999981501	true
NT98_RS15105	lcl|NZ_CP009941.1_prot_WP_001975869.1_2709 [locus_tag=NT98_RS15105] [protein=GNAT family N-acetyltransferase] [protein_id=WP_001975869.1] [location=complement(2688132..2688563)] [gbkey=CDS]	0.999999999977873	true
NT98_RS15335	lcl|NZ_CP009941.1_prot_WP_001257528.1_2753 [locus_tag=NT98_RS15335] [protein=proline racemase family protein] [protein_id=WP_001257528.1] [location=2726755..2727792] [gbkey=CDS]	0.999999999977382	true
NT98_RS09820	lcl|NZ_CP009941.1_prot_WP_001143344.1_1658 [locus_tag=NT98_RS09820] [protein=YlbD family protein] [protein_id=WP_001143344.1] [location=1623917..1624354] [gbkey=CDS]	0.999999999964039	true
NT98_RS21700.cysC	lcl|NZ_CP009941.1_prot_WP_000380508.1_4021 [gene=cysC] [locus_tag=NT98_RS21700] [protein=adenylyl-sulfate kinase] [protein_id=WP_000380508.1] [location=complement(3971446..3972039)] [gbkey=CDS]	0.999999999952764	true
NT98_RS14915	lcl|NZ_CP009941.1_prot_WP_000156187.1_2672 [locus_tag=NT98_RS14915] [protein=YrzI family small protein] [protein_id=WP_000156187.1] [location=complement(2658602..2658742)] [gbkey=CDS]	0.999999999951087	true
NT98_RS18480	lcl|NZ_CP009941.1_prot_WP_002194282.1_3382 [locus_tag=NT98_RS18480] [protein=VOC family protein] [protein_id=WP_002194282.1] [location=complement(3346579..3346962)] [gbkey=CDS]	0.999999999941301	true
NT98_RS04105	lcl|NZ_CP009941.1_prot_WP_001976020.1_537 [locus_tag=NT98_RS04105] [protein=helix-turn-helix domain-containing protein] [protein_id=WP_001976020.1] [location=complement(547775..549004)] [gbkey=CDS]	0.999999999938714	true
NT98_RS27260	lcl|NZ_CP009941.1_prot_WP_001979137.1_5080 [locus_tag=NT98_RS27260] [protein=methionine ABC transporter ATP-binding protein] [protein_id=WP_001979137.1] [location=complement(5055530..5056549)] [gbkey=CDS]	0.999999999924584	true
NT98_RS01185	lcl|NZ_CP009940.1_prot_WP_000462739.1_5678 [locus_tag=NT98_RS01185] [protein=hypothetical protein] [protein_id=WP_000462739.1] [location=203482..203955] [gbkey=CDS]	0.999999999922590	true
NT98_RS15065	lcl|NZ_CP009941.1_prot_WP_001975888.1_2702 [locus_tag=NT98_RS15065] [protein=hypothetical protein] [protein_id=WP_001975888.1] [location=2680768..2681475] [gbkey=CDS]	0.999999999918533	true
NT98_RS13705	lcl|NZ_CP009941.1_prot_WP_033692153.1_2422 [locus_tag=NT98_RS13705] [protein=FAD-binding oxidoreductase] [protein_id=WP_033692153.1] [location=2410293..2411510] [gbkey=CDS]	0.999999999914763	true
NT98_RS21600	lcl|NZ_CP009941.1_prot_WP_001978185.1_4001 [locus_tag=NT98_RS21600] [protein=methyltransferase domain-containing protein] [protein_id=WP_001978185.1] [location=3952851..3953627] [gbkey=CDS]	0.999999999904739	true
NT98_RS09285.mtnX	lcl|NZ_CP009941.1_prot_WP_002194071.1_1551 [gene=mtnX] [locus_tag=NT98_RS09285] [protein=2-hydroxy-3-keto-5-methylthiopentenyl-1-phosphate phosphatase] [protein_id=WP_002194071.1] [location=complement(1526906..1527565)] [gbkey=CDS]	0.999999999895846	true
NT98_RS20440.flgG	lcl|NZ_CP009941.1_prot_WP_001972004.1_3770 [gene=flgG] [locus_tag=NT98_RS20440] [protein=flagellar basal-body rod protein FlgG] [protein_id=WP_001972004.1] [location=complement(3728135..3728908)] [gbkey=CDS]	0.999999999890162	true
NT98_RS31690	lcl|NZ_CP009940.1_prot_WP_165443149.1_5536 [locus_tag=NT98_RS31690] [protein=hypothetical protein] [protein_id=WP_165443149.1] [location=complement(31527..31685)] [gbkey=CDS]	0.999999999889307	true
NT98_RS20585.fliE	lcl|NZ_CP009941.1_prot_WP_002194236.1_3799 [gene=fliE] [locus_tag=NT98_RS20585] [protein=flagellar hook-basal body complex protein FliE] [protein_id=WP_002194236.1] [location=complement(3754965..3755264)] [gbkey=CDS]	0.999999999887496	true
NT98_RS01745	lcl|NZ_CP009941.1_prot_WP_001980883.1_101 [locus_tag=NT98_RS01745] [protein=flavin reductase family protein] [protein_id=WP_001980883.1] [location=complement(107502..108113)] [gbkey=CDS]	0.999999999884545	true
NT98_RS22690	lcl|NZ_CP009941.1_prot_WP_001978316.1_4211 [locus_tag=NT98_RS22690] [protein=Ig-like domain-containing protein] [protein_id=WP_001978316.1] [location=4149786..4150184] [gbkey=CDS]	0.999999999881697	true
NT98_RS05040	lcl|NZ_CP009941.1_prot_WP_105989355.1_721 [locus_tag=NT98_RS05040] [protein=YjdJ family protein] [protein_id=WP_105989355.1] [location=complement(715651..715938)] [gbkey=CDS]	0.999999999858020	true
NT98_RS24520	lcl|NZ_CP009941.1_prot_WP_029437600.1_4577 [locus_tag=NT98_RS24520] [protein=amino acid ABC transporter permease] [protein_id=WP_029437600.1] [location=complement(4512111..4512809)] [gbkey=CDS]	0.999999999842180	true
NT98_RS07030	lcl|NZ_CP009941.1_prot_WP_002194543.1_1112 [locus_tag=NT98_RS07030] [protein=VrrA protein] [protein_id=WP_002194543.1] [location=complement(1099712..1100467)] [gbkey=CDS]	0.999999999824411	true
NT98_RS03315	lcl|NZ_CP009941.1_prot_WP_078030432.1_406 [locus_tag=NT98_RS03315] [protein=bifunctional metallophosphatase/5'-nucleotidase] [protein_id=WP_078030432.1] [location=415673..417064] [gbkey=CDS]	0.999999999815796	true
NT98_RS22875	lcl|NZ_CP009941.1_prot_WP_000360642.1_4249 [locus_tag=NT98_RS22875] [protein=DsbA family protein] [protein_id=WP_000360642.1] [location=4179508..4180401] [gbkey=CDS]	0.999999999800299	true
NT98_RS18005	lcl|NZ_CP009941.1_prot_WP_000627514.1_3286 [locus_tag=NT98_RS18005] [protein=GNAT family N-acetyltransferase] [protein_id=WP_000627514.1] [location=complement(3245880..3246242)] [gbkey=CDS]	0.999999999750299	true
NT98_RS07360	lcl|NZ_CP009941.1_prot_WP_001021341.1_1179 [locus_tag=NT98_RS07360] [protein=GntR family transcriptional regulator] [protein_id=WP_001021341.1] [location=1160120..1160494] [gbkey=CDS]	0.999999999683071	true
NT98_RS02085	lcl|NZ_CP009941.1_prot_WP_001978675.1_169 [locus_tag=NT98_RS02085] [protein=YIP1 family protein] [protein_id=WP_001978675.1] [location=176812..177492] [gbkey=CDS]	0.999999999591861	true
NT98_RS09780.ctaB	lcl|NZ_CP009941.1_prot_WP_001015058.1_1650 [gene=ctaB] [locus_tag=NT98_RS09780] [protein=protoheme IX farnesyltransferase] [protein_id=WP_001015058.1] [location=1616221..1617144] [gbkey=CDS]	0.999999999571357	true
NT98_RS20605	lcl|NZ_CP009941.1_prot_WP_002194234.1_3803 [locus_tag=NT98_RS20605] [protein=flagellar protein FliS] [protein_id=WP_002194234.1] [location=complement(3756764..3757132)] [gbkey=CDS]	0.999999999442392	true
NT98_RS02255	lcl|NZ_CP009941.1_prot_WP_001977028.1_202 [locus_tag=NT98_RS02255] [protein=VOC family protein] [protein_id=WP_001977028.1] [location=complement(216536..216916)] [gbkey=CDS]	0.999999999408670	true
NT98_RS00265	lcl|NZ_CP009939.1_prot_WP_001979293.1_5491 [locus_tag=NT98_RS00265] [protein=phage tail family protein] [protein_id=WP_001979293.1] [location=complement(35312..36790)] [gbkey=CDS]	0.999999999395266	true
NT98_RS17125	lcl|NZ_CP009941.1_prot_WP_001121293.1_3112 [locus_tag=NT98_RS17125] [protein=LysE family transporter] [protein_id=WP_001121293.1] [location=3069208..3069792] [gbkey=CDS]	0.999999999388813	true
NT98_RS02080	lcl|NZ_CP009941.1_prot_WP_001978677.1_168 [locus_tag=NT98_RS02080] [protein=DUF1282 family protein] [protein_id=WP_001978677.1] [location=176097..176795] [gbkey=CDS]	0.999999999339625	true
NT98_RS06535.udk	lcl|NZ_CP009941.1_prot_WP_000537078.1_1017 [gene=udk] [locus_tag=NT98_RS06535] [protein=uridine kinase] [protein_id=WP_000537078.1] [location=1006197..1006835] [gbkey=CDS]	0.999999999244237	true
NT98_RS12650	lcl|NZ_CP009941.1_prot_WP_078030324.1_2213 [locus_tag=NT98_RS12650] [protein=glucose-6-phosphate dehydrogenase] [protein_id=WP_078030324.1] [location=2201322..2201813] [gbkey=CDS]	0.999999999172438	true
NT98_RS06600	lcl|NZ_CP009941.1_prot_WP_001973536.1_1030 [locus_tag=NT98_RS06600] [protein=ABC transporter ATP-binding protein] [protein_id=WP_001973536.1] [location=1019430..1020248] [gbkey=CDS]	0.999999999070200	true
NT98_RS01145	lcl|NZ_CP009940.1_prot_WP_001971857.1_5669 [locus_tag=NT98_RS01145] [protein=tyrosine-type recombinase/integrase] [protein_id=WP_001971857.1] [location=complement(196383..197555)] [gbkey=CDS]	0.999999999008768	true
NT98_RS24300	lcl|NZ_CP009941.1_prot_WP_001970289.1_4533 [locus_tag=NT98_RS24300] [protein=M42 family metallopeptidase] [protein_id=WP_001970289.1] [location=complement(4455729..4456778)] [gbkey=CDS]	0.999999998949638	true
NT98_RS30460	lcl|NZ_CP009941.1_prot_WP_078030513.1_2888 [locus_tag=NT98_RS30460] [protein=DUF1992 domain-containing protein] [protein_id=WP_078030513.1] [location=complement(2845761..2846951)] [gbkey=CDS]	0.999999998865647	true
NT98_RS03515.dapF	lcl|NZ_CP009941.1_prot_WP_000077386.1_445 [gene=dapF] [locus_tag=NT98_RS03515] [protein=diaminopimelate epimerase] [protein_id=WP_000077386.1] [location=446288..447154] [gbkey=CDS]	0.999999998818414	true
NT98_RS05840	lcl|NZ_CP009941.1_prot_WP_033691276.1_879 [locus_tag=NT98_RS05840] [protein=hypothetical protein] [protein_id=WP_033691276.1] [location=complement(866107..867111)] [gbkey=CDS]	0.999999998716766	true
NT98_RS31800	lcl|NZ_CP009941.1_prot_WP_000653680.1_2877 [locus_tag=NT98_RS31800] [protein=hypothetical protein] [protein_id=WP_000653680.1] [location=2835539..2835682] [gbkey=CDS]	0.999999998634104	true
NT98_RS25090	lcl|NZ_CP009941.1_prot_WP_001969711.1_4689 [locus_tag=NT98_RS25090] [protein=hypothetical protein] [protein_id=WP_001969711.1] [location=complement(4615013..4615408)] [gbkey=CDS]	0.999999998600871	true
NT98_RS11435	lcl|NZ_CP009941.1_prot_WP_002194602.1_1973 [locus_tag=NT98_RS11435] [protein=GNAT family N-acetyltransferase] [protein_id=WP_002194602.1] [location=complement(1958604..1959416)] [gbkey=CDS]	0.999999998397104	true
NT98_RS03005	lcl|NZ_CP009941.1_prot_WP_001974474.1_344 [locus_tag=NT98_RS03005] [protein=class I SAM-dependent methyltransferase] [protein_id=WP_001974474.1] [location=complement(360067..360885)] [gbkey=CDS]	0.999999998099386	true
NT98_RS12775	lcl|NZ_CP009941.1_prot_WP_001969043.1_2238 [locus_tag=NT98_RS12775] [protein=CGNR zinc finger domain-containing protein] [protein_id=WP_001969043.1] [location=2226301..2226843] [gbkey=CDS]	0.999999998001570	true
NT98_RS20690	lcl|NZ_CP009941.1_prot_WP_002194219.1_3820 [locus_tag=NT98_RS20690] [protein=aspartyl-phosphate phosphatase Spo0E family protein] [protein_id=WP_002194219.1] [location=complement(3772447..3772665)] [gbkey=CDS]	0.999999997058314	true
NT98_RS02550	lcl|NZ_CP009941.1_prot_WP_001255067.1_259 [locus_tag=NT98_RS02550] [protein=acetyltransferase] [protein_id=WP_001255067.1] [location=273877..274383] [gbkey=CDS]	0.999999996815908	true
NT98_RS16665	lcl|NZ_CP009941.1_prot_WP_001980433.1_3021 [locus_tag=NT98_RS16665] [protein=hypothetical protein] [protein_id=WP_001980433.1] [location=complement(2974798..2975358)] [gbkey=CDS]	0.999999996417249	true
NT98_RS31740	lcl|NZ_CP009941.1_prot_WP_001242605.1_992 [locus_tag=NT98_RS31740] [protein=hypothetical protein] [protein_id=WP_001242605.1] [location=980196..980372] [gbkey=CDS]	0.999999995555415	true
NT98_RS04930.ccpA	lcl|NZ_CP009941.1_prot_WP_001971055.1_699 [gene=ccpA] [locus_tag=NT98_RS04930] [protein=catabolite control protein A] [protein_id=WP_001971055.1] [location=692153..693151] [gbkey=CDS]	0.999999994753484	true
NT98_RS11515	lcl|NZ_CP009941.1_prot_WP_001146294.1_1989 [locus_tag=NT98_RS11515] [protein=hypothetical protein] [protein_id=WP_001146294.1] [location=1972657..1972920] [gbkey=CDS]	0.999999994287481	true
NT98_RS14855	lcl|NZ_CP009941.1_prot_WP_000218595.1_2661 [locus_tag=NT98_RS14855] [protein=ABC transporter ATP-binding protein] [protein_id=WP_000218595.1] [location=2651185..2651940] [gbkey=CDS]	0.999999994217178	true
NT98_RS05525.sspI	lcl|NZ_CP009941.1_prot_WP_000009513.1_817 [gene=sspI] [locus_tag=NT98_RS05525] [protein=small acid-soluble spore protein SspI] [protein_id=WP_000009513.1] [location=complement(806439..806648)] [gbkey=CDS]	0.999999994213705	true
NT98_RS15230	lcl|NZ_CP009941.1_prot_WP_001228717.1_2734 [locus_tag=NT98_RS15230] [protein=septum formation initiator family protein] [protein_id=WP_001228717.1] [location=2710291..2710647] [gbkey=CDS]	0.999999992920806	true
NT98_RS21370	lcl|NZ_CP009941.1_prot_WP_033691111.1_3956 [locus_tag=NT98_RS21370] [protein=MerR family transcriptional regulator] [protein_id=WP_033691111.1] [location=complement(3907186..3908061)] [gbkey=CDS]	0.999999991756224	true
NT98_RS00130	lcl|NZ_CP009939.1_prot_WP_038357014.1_5463 [locus_tag=NT98_RS00130] [protein=KTSC domain-containing protein] [protein_id=WP_038357014.1] [location=12959..13174] [gbkey=CDS]	0.999999991611610	true
NT98_RS11915	lcl|NZ_CP009941.1_prot_WP_033692431.1_2067 [locus_tag=NT98_RS11915] [protein=membrane protein] [protein_id=WP_033692431.1] [location=2059586..2060206] [gbkey=CDS]	0.999999990814525	true
NT98_RS26485.mutY	lcl|NZ_CP009941.1_prot_WP_001974928.1_4926 [gene=mutY] [locus_tag=NT98_RS26485] [protein=A/G-specific adenine glycosylase] [protein_id=WP_001974928.1] [location=complement(4893214..4894311)] [gbkey=CDS]	0.999999989116611	true
NT98_RS08470	lcl|NZ_CP009941.1_prot_WP_001259112.1_1395 [locus_tag=NT98_RS08470] [protein=hypothetical protein] [protein_id=WP_001259112.1] [location=complement(1381952..1382878)] [gbkey=CDS]	0.999999988904284	true
NT98_RS14620	lcl|NZ_CP009941.1_prot_WP_001977793.1_2612 [locus_tag=NT98_RS14620] [protein=kinase] [protein_id=WP_001977793.1] [location=complement(2602759..2603277)] [gbkey=CDS]	0.999999988673999	true
NT98_RS19730	lcl|NZ_CP009941.1_prot_WP_002194009.1_3629 [locus_tag=NT98_RS19730] [protein=serine hydrolase] [protein_id=WP_002194009.1] [location=3588174..3589154] [gbkey=CDS]	0.999999987913678	true
NT98_RS12565	lcl|NZ_CP009941.1_prot_WP_033691919.1_2196 [locus_tag=NT98_RS12565] [protein=phosphotransferase] [protein_id=WP_033691919.1] [location=2186767..2187606] [gbkey=CDS]	0.999999986974950	true
NT98_RS08420	lcl|NZ_CP009941.1_prot_WP_000401613.1_1387 [locus_tag=NT98_RS08420] [protein=HEPN domain-containing protein] [protein_id=WP_000401613.1] [location=complement(1374203..1374646)] [gbkey=CDS]	0.999999986661697	true
NT98_RS20865	lcl|NZ_CP009941.1_prot_WP_002194187.1_3855 [locus_tag=NT98_RS20865] [protein=DUF11 domain-containing protein] [protein_id=WP_002194187.1] [location=3800158..3815190] [gbkey=CDS]	0.999999985975613	true
NT98_RS24510.sasP	lcl|NZ_CP009941.1_prot_WP_000013338.1_4575 [gene=sasP] [locus_tag=NT98_RS24510] [protein=small acid-soluble spore protein, SasP family] [protein_id=WP_000013338.1] [location=4511093..4511296] [gbkey=CDS]	0.999999985922238	true
NT98_RS09030	lcl|NZ_CP009941.1_prot_WP_033691472.1_1504 [locus_tag=NT98_RS09030] [protein=SIMPL domain-containing protein] [protein_id=WP_033691472.1] [location=complement(1488311..1488982)] [gbkey=CDS]	0.999999985369200	true
NT98_RS05630	lcl|NZ_CP009941.1_prot_WP_000403735.1_837 [locus_tag=NT98_RS05630] [protein=ABC transporter ATP-binding protein] [protein_id=WP_000403735.1] [location=829177..829947] [gbkey=CDS]	0.999999985233297	true
NT98_RS16790	lcl|NZ_CP009941.1_prot_WP_033691448.1_3046 [locus_tag=NT98_RS16790] [protein=polysaccharide deacetylase family protein] [protein_id=WP_033691448.1] [location=3001669..3002403] [gbkey=CDS]	0.999999983890438	true
NT98_RS19045	lcl|NZ_CP009941.1_prot_WP_001979577.1_3497 [locus_tag=NT98_RS19045] [protein=sugar phosphate isomerase/epimerase] [protein_id=WP_001979577.1] [location=complement(3444020..3444862)] [gbkey=CDS]	0.999999983436170	true
NT98_RS15275	lcl|NZ_CP009941.1_prot_WP_001975735.1_2742 [locus_tag=NT98_RS15275] [protein=hypothetical protein] [protein_id=WP_001975735.1] [location=complement(2718306..2718530)] [gbkey=CDS]	0.999999982834478	true
NT98_RS14485	lcl|NZ_CP009941.1_prot_WP_033692122.1_2586 [locus_tag=NT98_RS14485] [protein=amino acid permease] [protein_id=WP_033692122.1] [location=complement(2573287..2574711)] [gbkey=CDS]	0.999999982312040	true
NT98_RS04310	lcl|NZ_CP009941.1_prot_WP_000435820.1_579 [locus_tag=NT98_RS04310] [protein=hypothetical protein] [protein_id=WP_000435820.1] [location=580798..581115] [gbkey=CDS]	0.999999981138286	true
NT98_RS20190	lcl|NZ_CP009941.1_prot_WP_002193935.1_3719 [locus_tag=NT98_RS20190] [protein=class I SAM-dependent methyltransferase] [protein_id=WP_002193935.1] [location=complement(3682303..3682962)] [gbkey=CDS]	0.999999979164014	true
NT98_RS26900	lcl|NZ_CP009941.1_prot_WP_000082900.1_5008 [locus_tag=NT98_RS26900] [protein=MTH1187 family thiamine-binding protein] [protein_id=WP_000082900.1] [location=complement(4974778..4975098)] [gbkey=CDS]	0.999999979128526	true
NT98_RS07505.efp	lcl|NZ_CP009941.1_prot_WP_000626522.1_1207 [gene=efp] [locus_tag=NT98_RS07505] [protein=elongation factor P] [protein_id=WP_000626522.1] [location=1179638..1180195] [gbkey=CDS]	0.999999978400196	true
NT98_RS15095	lcl|NZ_CP009941.1_prot_WP_001975871.1_2707 [locus_tag=NT98_RS15095] [protein=hypothetical protein] [protein_id=WP_001975871.1] [location=2686000..2686695] [gbkey=CDS]	0.999999978100986	true
NT98_RS00245	lcl|NZ_CP009939.1_prot_WP_002194827.1_5487 [locus_tag=NT98_RS00245] [protein=N-acetylmuramoyl-L-alanine amidase] [protein_id=WP_002194827.1] [location=complement(28471..29232)] [gbkey=CDS]	0.999999978000705	true
NT98_RS17465	lcl|NZ_CP009941.1_prot_WP_001972442.1_3179 [locus_tag=NT98_RS17465] [protein=isochorismatase family protein] [protein_id=WP_001972442.1] [location=complement(3138569..3139462)] [gbkey=CDS]	0.999999977603563	true
NT98_RS04650	lcl|NZ_CP009941.1_prot_WP_001971192.1_645 [locus_tag=NT98_RS04650] [protein=hypothetical protein] [protein_id=WP_001971192.1] [location=642599..642922] [gbkey=CDS]	0.999999976900888	true
NT98_RS11030.hfq	lcl|NZ_CP009941.1_prot_WP_000813896.1_1898 [gene=hfq] [locus_tag=NT98_RS11030] [protein=RNA chaperone Hfq] [protein_id=WP_000813896.1] [location=1878107..1878331] [gbkey=CDS]	0.999999970470574	true
NT98_RS12485	lcl|NZ_CP009941.1_prot_WP_001969207.1_2180 [locus_tag=NT98_RS12485] [protein=glycosyltransferase] [protein_id=WP_001969207.1] [location=2169565..2170326] [gbkey=CDS]	0.999999968900365	true
NT98_RS31640	lcl|NZ_CP009941.1_prot_WP_000824298.1_4120 [locus_tag=NT98_RS31640] [protein=hypothetical protein] [protein_id=WP_000824298.1] [location=complement(4057817..4057966)] [gbkey=CDS]	0.999999964996317	true
NT98_RS14490	lcl|NZ_CP009941.1_prot_WP_029438759.1_2587 [locus_tag=NT98_RS14490] [protein=IclR family transcriptional regulator] [protein_id=WP_029438759.1] [location=2574979..2575728] [gbkey=CDS]	0.999999963745385	true
NT98_RS27710.murF	lcl|NZ_CP009941.1_prot_WP_001975488.1_5140 [gene=murF] [locus_tag=NT98_RS27710] [protein=UDP-N-acetylmuramoyl-tripeptide--D-alanyl-D-alanine ligase] [protein_id=WP_001975488.1] [location=complement(5148238..5149614)] [gbkey=CDS]	0.999999959532737	true
NT98_RS09065	lcl|NZ_CP009941.1_prot_WP_001976303.1_1510 [locus_tag=NT98_RS09065] [protein=GntR family transcriptional regulator] [protein_id=WP_001976303.1] [location=complement(1493212..1493631)] [gbkey=CDS]	0.999999956755220	true
NT98_RS04410	lcl|NZ_CP009941.1_prot_WP_001971332.1_599 [locus_tag=NT98_RS04410] [protein=collagen-like protein] [protein_id=WP_001971332.1] [location=complement(600782..601735)] [gbkey=CDS]	0.999999955004388	true
NT98_RS16950	lcl|NZ_CP009941.1_prot_WP_001979998.1_3077 [locus_tag=NT98_RS16950] [protein=hypothetical protein] [protein_id=WP_001979998.1] [location=3034459..3034959] [gbkey=CDS]	0.999999954575814	true
NT98_RS22400	lcl|NZ_CP009941.1_prot_WP_001973064.1_4156 [locus_tag=NT98_RS22400] [protein=aldehyde dehydrogenase] [protein_id=WP_001973064.1] [location=complement(4092196..4093563)] [gbkey=CDS]	0.999999953705990	true
NT98_RS04730	lcl|NZ_CP009941.1_prot_WP_000437778.1_661 [locus_tag=NT98_RS04730] [protein=SRPBCC domain-containing protein] [protein_id=WP_000437778.1] [location=656370..656801] [gbkey=CDS]	0.999999953327381	true
NT98_RS27215.gatA	lcl|NZ_CP009941.1_prot_WP_000051444.1_5071 [gene=gatA] [locus_tag=NT98_RS27215] [protein=Asp-tRNA(Asn)/Glu-tRNA(Gln) amidotransferase subunit GatA] [protein_id=WP_000051444.1] [location=complement(5048989..5050446)] [gbkey=CDS]	0.999999951846176	true
NT98_RS09915.ftsL	lcl|NZ_CP009941.1_prot_WP_000067082.1_1677 [gene=ftsL] [locus_tag=NT98_RS09915] [protein=cell division protein FtsL] [protein_id=WP_000067082.1] [location=1639041..1639403] [gbkey=CDS]	0.999999949981534	true
NT98_RS02120	lcl|NZ_CP009941.1_prot_WP_002194870.1_176 [locus_tag=NT98_RS02120] [protein=DEAD/DEAH box helicase] [protein_id=WP_002194870.1] [location=complement(180655..183411)] [gbkey=CDS]	0.999999947641130	true
NT98_RS29325	lcl|NZ_CP009941.1_prot_WP_001103432.1_5416 [locus_tag=NT98_RS29325] [protein=MFS transporter] [protein_id=WP_001103432.1] [location=complement(5434489..5435787)] [gbkey=CDS]	0.999999937772687	true
NT98_RS17330	lcl|NZ_CP009941.1_prot_WP_001972492.1_3153 [locus_tag=NT98_RS17330] [protein=MBL fold metallo-hydrolase] [protein_id=WP_001972492.1] [location=complement(3105881..3106747)] [gbkey=CDS]	0.999999937753687	true
NT98_RS09130.spoVAF	lcl|NZ_CP009941.1_prot_WP_002194094.1_1523 [gene=spoVAF] [locus_tag=NT98_RS09130] [protein=spore germination protein SpoVAF] [protein_id=WP_002194094.1] [location=1502045..1503517] [gbkey=CDS]	0.999999937271262	true
NT98_RS16565	lcl|NZ_CP009941.1_prot_WP_033691733.1_2999 [locus_tag=NT98_RS16565] [protein=phosphotransferase] [protein_id=WP_033691733.1] [location=2955296..2956243] [gbkey=CDS]	0.999999932511385	true
NT98_RS16020	lcl|NZ_CP009941.1_prot_WP_002194913.1_2889 [locus_tag=NT98_RS16020] [protein=hypothetical protein] [protein_id=WP_002194913.1] [location=complement(2847236..2847598)] [gbkey=CDS]	0.999999930155696	true
NT98_RS03370	lcl|NZ_CP009941.1_prot_WP_000435943.1_417 [locus_tag=NT98_RS03370] [protein=DUF1027 domain-containing protein] [protein_id=WP_000435943.1] [location=424437..424739] [gbkey=CDS]	0.999999927442516	true
NT98_RS24230	lcl|NZ_CP009941.1_prot_WP_001970339.1_4519 [locus_tag=NT98_RS24230] [protein=hypothetical protein] [protein_id=WP_001970339.1] [location=complement(4443029..4443367)] [gbkey=CDS]	0.999999916573191	true
NT98_RS23015.clpB	lcl|NZ_CP009941.1_prot_WP_002194667.1_4276 [gene=clpB] [locus_tag=NT98_RS23015] [protein=ATP-dependent chaperone ClpB] [protein_id=WP_002194667.1] [location=complement(4207374..4209974)] [gbkey=CDS]	0.999999916527003	true
NT98_RS11565.tlp	lcl|NZ_CP009941.1_prot_WP_001133509.1_1999 [gene=tlp] [locus_tag=NT98_RS11565] [protein=small acid-soluble spore protein Tlp] [protein_id=WP_001133509.1] [location=1981396..1981593] [gbkey=CDS]	0.999999914967634	true
NT98_RS23080	lcl|NZ_CP009941.1_prot_WP_002194657.1_4287 [locus_tag=NT98_RS23080] [protein=hypothetical protein] [protein_id=WP_002194657.1] [location=complement(4216551..4217156)] [gbkey=CDS]	0.999999907894551	true
NT98_RS27175	lcl|NZ_CP009941.1_prot_WP_001979182.1_5063 [locus_tag=NT98_RS27175] [protein=aminopeptidase] [protein_id=WP_001979182.1] [location=5039198..5040427] [gbkey=CDS]	0.999999905716226	true
NT98_RS13780	lcl|NZ_CP009941.1_prot_WP_033692150.1_2437 [locus_tag=NT98_RS13780] [protein=LysR family transcriptional regulator] [protein_id=WP_033692150.1] [location=2424396..2425274] [gbkey=CDS]	0.999999901366886	true
NT98_RS06185.minD	lcl|NZ_CP009941.1_prot_WP_000503310.1_948 [gene=minD] [locus_tag=NT98_RS06185] [protein=septum site-determining protein MinD] [protein_id=WP_000503310.1] [location=935049..935846] [gbkey=CDS]	0.999999889676024	true
NT98_RS17700	lcl|NZ_CP009941.1_prot_WP_001972356.1_3224 [locus_tag=NT98_RS17700] [protein=collagen-like repeat preface domain-containing protein] [protein_id=WP_001972356.1] [location=3182152..3184134] [gbkey=CDS]	0.999999879857513	true
NT98_RS13505	lcl|NZ_CP009941.1_prot_WP_033691909.1_2383 [locus_tag=NT98_RS13505] [protein=AAA family ATPase] [protein_id=WP_033691909.1] [location=2363890..2366199] [gbkey=CDS]	0.999999878943228	true
NT98_RS13090	lcl|NZ_CP009941.1_prot_WP_001968899.1_2303 [locus_tag=NT98_RS13090] [protein=NAD(P)H-dependent oxidoreductase] [protein_id=WP_001968899.1] [location=2284012..2284587] [gbkey=CDS]	0.999999873322484	true
NT98_RS22465	lcl|NZ_CP009941.1_prot_WP_001973032.1_4168 [locus_tag=NT98_RS22465] [protein=hypothetical protein] [protein_id=WP_001973032.1] [location=4104964..4106232] [gbkey=CDS]	0.999999869222544	true
NT98_RS11580	lcl|NZ_CP009941.1_prot_WP_001054449.1_2002 [locus_tag=NT98_RS11580] [protein=HesB/YadR/YfhF family protein] [protein_id=WP_001054449.1] [location=complement(1983470..1983760)] [gbkey=CDS]	0.999999865934248	true
NT98_RS29590	lcl|NZ_CP009940.1_prot_WP_078030473.1_5640 [locus_tag=NT98_RS29590] [protein=Tn3 family transposase] [protein_id=WP_078030473.1] [location=160922..161173] [gbkey=CDS]	0.999999855633052	true
NT98_RS22565.odhA	lcl|NZ_CP009941.1_prot_WP_001978368.1_4187 [gene=odhA] [locus_tag=NT98_RS22565] [protein=2-oxoglutarate dehydrogenase E1 component] [protein_id=WP_001978368.1] [location=4121270..4124137] [gbkey=CDS]	0.999999853136445	true
NT98_RS16305	lcl|NZ_CP009941.1_prot_WP_001980813.1_2949 [locus_tag=NT98_RS16305] [protein=cysteine dioxygenase family protein] [protein_id=WP_001980813.1] [location=complement(2905777..2906355)] [gbkey=CDS]	0.999999848741572	true
NT98_RS00735.tnpB	lcl|NZ_CP009940.1_prot_WP_001971630.1_5586 [gene=tnpB] [locus_tag=NT98_RS00735] [protein=IS200/IS605 family element transposase accessory protein TnpB] [protein_id=WP_001971630.1] [location=91218..92339] [gbkey=CDS]	0.999999832932798	true
NT98_RS26465	lcl|NZ_CP009941.1_prot_WP_000506628.1_4922 [locus_tag=NT98_RS26465] [protein=DUF402 domain-containing protein] [protein_id=WP_000506628.1] [location=complement(4891317..4891847)] [gbkey=CDS]	0.999999829628688	true
NT98_RS06670	lcl|NZ_CP009941.1_prot_WP_000071861.1_1043 [locus_tag=NT98_RS06670] [protein=DUF4023 domain-containing protein] [protein_id=WP_000071861.1] [location=complement(1033507..1033629)] [gbkey=CDS]	0.999999828790344	true
NT98_RS03480	lcl|NZ_CP009941.1_prot_WP_001974209.1_438 [locus_tag=NT98_RS03480] [protein=DUF2628 domain-containing protein] [protein_id=WP_001974209.1] [location=440893..441687] [gbkey=CDS]	0.999999821635502	true
NT98_RS18235	lcl|NZ_CP009941.1_prot_WP_033692030.1_3333 [locus_tag=NT98_RS18235] [protein=virulence factor] [protein_id=WP_033692030.1] [location=complement(3297139..3298266)] [gbkey=CDS]	0.999999821198429	true
NT98_RS26010.fdhD	lcl|NZ_CP009941.1_prot_WP_002194364.1_4849 [gene=fdhD] [locus_tag=NT98_RS26010] [protein=formate dehydrogenase accessory sulfurtransferase FdhD] [protein_id=WP_002194364.1] [location=4797699..4798505] [gbkey=CDS]	0.999999817325492	true
NT98_RS28570.ctsR	lcl|NZ_CP009941.1_prot_WP_001244563.1_5298 [gene=ctsR] [locus_tag=NT98_RS28570] [protein=transcriptional regulator CtsR] [protein_id=WP_001244563.1] [location=complement(5295581..5296042)] [gbkey=CDS]	0.999999807198504	true
NT98_RS22255.phaQ	lcl|NZ_CP009941.1_prot_WP_000939954.1_4127 [gene=phaQ] [locus_tag=NT98_RS22255] [protein=poly-beta-hydroxybutyrate-responsive repressor] [protein_id=WP_000939954.1] [location=4063896..4064348] [gbkey=CDS]	0.999999789181473	true
NT98_RS15235	lcl|NZ_CP009941.1_prot_WP_000271324.1_2735 [locus_tag=NT98_RS15235] [protein=DUF3870 domain-containing protein] [protein_id=WP_000271324.1] [location=2710907..2711233] [gbkey=CDS]	0.999999744650593	true
NT98_RS28015	lcl|NZ_CP009941.1_prot_WP_001975316.1_5198 [locus_tag=NT98_RS28015] [protein=ABC transporter permease] [protein_id=WP_001975316.1] [location=complement(5204534..5205538)] [gbkey=CDS]	0.999999736776189	true
NT98_RS16835	lcl|NZ_CP009941.1_prot_WP_001979072.1_3054 [locus_tag=NT98_RS16835] [protein=septum formation initiator] [protein_id=WP_001979072.1] [location=complement(3009366..3010685)] [gbkey=CDS]	0.999999699849050	true
NT98_RS00915	lcl|NZ_CP009940.1_prot_WP_001971549.1_5620 [locus_tag=NT98_RS00915] [protein=helix-turn-helix domain-containing protein] [protein_id=WP_001971549.1] [location=complement(134448..135878)] [gbkey=CDS]	0.999999688948246	true
NT98_RS08615	lcl|NZ_CP009941.1_prot_WP_033691477.1_1423 [locus_tag=NT98_RS08615] [protein=butyrate kinase] [protein_id=WP_033691477.1] [location=1414196..1415299] [gbkey=CDS]	0.999999680681065	true
NT98_RS10615	lcl|NZ_CP009941.1_prot_WP_000759590.1_1816 [locus_tag=NT98_RS10615] [protein=SDR family oxidoreductase] [protein_id=WP_000759590.1] [location=1789580..1790293] [gbkey=CDS]	0.999999665936989	true
NT98_RS19880	lcl|NZ_CP009941.1_prot_WP_002193987.1_3659 [locus_tag=NT98_RS19880] [protein=ketoacyl-ACP synthase III] [protein_id=WP_002193987.1] [location=3620670..3621653] [gbkey=CDS]	0.999999640808018	true
NT98_RS15945	lcl|NZ_CP009941.1_prot_WP_001071345.1_2875 [locus_tag=NT98_RS15945] [protein=heterocycloanthracin/sonorensin family bacteriocin] [protein_id=WP_001071345.1] [location=2834140..2834388] [gbkey=CDS]	0.999999620644681	true
NT98_RS24620	lcl|NZ_CP009941.1_prot_WP_033692072.1_4596 [locus_tag=NT98_RS24620] [protein=ABC transporter permease] [protein_id=WP_033692072.1] [location=complement(4532579..4533763)] [gbkey=CDS]	0.999999619378091	true
NT98_RS08020	lcl|NZ_CP009941.1_prot_WP_000578140.1_1307 [locus_tag=NT98_RS08020] [protein=hypothetical protein] [protein_id=WP_000578140.1] [location=complement(1286745..1287197)] [gbkey=CDS]	0.999999615336259	true
NT98_RS05290	lcl|NZ_CP009941.1_prot_WP_000201583.1_771 [locus_tag=NT98_RS05290] [protein=CBS domain-containing protein] [protein_id=WP_000201583.1] [location=757033..758346] [gbkey=CDS]	0.999999591062029	true
NT98_RS09965.ftsA	lcl|NZ_CP009941.1_prot_WP_001087553.1_1687 [gene=ftsA] [locus_tag=NT98_RS09965] [protein=cell division protein FtsA] [protein_id=WP_001087553.1] [location=1652226..1653533] [gbkey=CDS]	0.999999571842151	true
NT98_RS08895.ribD	lcl|NZ_CP009941.1_prot_WP_001976394.1_1477 [gene=ribD] [locus_tag=NT98_RS08895] [protein=bifunctional diaminohydroxyphosphoribosylaminopyrimidine deaminase/5-amino-6-(5-phosphoribosylamino)uracil reductase RibD] [protein_id=WP_001976394.1] [location=complement(1464753..1465865)] [gbkey=CDS]	0.999999571655816	true
NT98_RS18890	lcl|NZ_CP009941.1_prot_WP_001973889.1_3466 [locus_tag=NT98_RS18890] [protein=LLM class flavin-dependent oxidoreductase] [protein_id=WP_001973889.1] [location=3415717..3416718] [gbkey=CDS]	0.999999537043481	true
NT98_RS06945	lcl|NZ_CP009941.1_prot_WP_002194559.1_1097 [locus_tag=NT98_RS06945] [protein=HD family phosphohydrolase] [protein_id=WP_002194559.1] [location=1085023..1087167] [gbkey=CDS]	0.999999516432885	true
NT98_RS15790	lcl|NZ_CP009941.1_prot_WP_000140039.1_2844 [locus_tag=NT98_RS15790] [protein=alpha/beta hydrolase] [protein_id=WP_000140039.1] [location=complement(2801856..2802719)] [gbkey=CDS]	0.999999503834572	true
NT98_RS22800	lcl|NZ_CP009941.1_prot_WP_002194697.1_4234 [locus_tag=NT98_RS22800] [protein=class I SAM-dependent methyltransferase] [protein_id=WP_002194697.1] [location=complement(4165967..4166656)] [gbkey=CDS]	0.999999484553652	true
NT98_RS12585	lcl|NZ_CP009941.1_prot_WP_001969157.1_2200 [locus_tag=NT98_RS12585] [protein=SRPBCC family protein] [protein_id=WP_001969157.1] [location=complement(2189673..2190089)] [gbkey=CDS]	0.999999453266861	true
NT98_RS04790	lcl|NZ_CP009941.1_prot_WP_001122234.1_672 [locus_tag=NT98_RS04790] [protein=YtzH-like family protein] [protein_id=WP_001122234.1] [location=complement(668812..669090)] [gbkey=CDS]	0.999999419031852	true
NT98_RS14825	lcl|NZ_CP009941.1_prot_WP_001980183.1_2655 [locus_tag=NT98_RS14825] [protein=AAC(3) family N-acetyltransferase] [protein_id=WP_001980183.1] [location=2646683..2647480] [gbkey=CDS]	0.999999406814069	true
NT98_RS12720.rfbG	lcl|NZ_CP009941.1_prot_WP_001969083.1_2227 [gene=rfbG] [locus_tag=NT98_RS12720] [protein=CDP-glucose 4,6-dehydratase] [protein_id=WP_001969083.1] [location=complement(2217418..2218473)] [gbkey=CDS]	0.999999311627929	true
NT98_RS26740.cadA	lcl|NZ_CP009941.1_prot_WP_001974826.1_4976 [gene=cadA] [locus_tag=NT98_RS26740] [protein=cadmium-translocating P-type ATPase] [protein_id=WP_001974826.1] [location=4942501..4944426] [gbkey=CDS]	0.999999303874195	true
NT98_RS13095	lcl|NZ_CP009941.1_prot_WP_033691885.1_2304 [locus_tag=NT98_RS13095] [protein=group-specific protein] [protein_id=WP_033691885.1] [location=2284584..2284937] [gbkey=CDS]	0.999999255741651	true
NT98_RS10520	lcl|NZ_CP009941.1_prot_WP_001978146.1_1798 [locus_tag=NT98_RS10520] [protein=hypothetical protein] [protein_id=WP_001978146.1] [location=complement(1767796..1768596)] [gbkey=CDS]	0.999999099190028	true
NT98_RS12160	lcl|NZ_CP009941.1_prot_WP_033692226.1_2115 [locus_tag=NT98_RS12160] [protein=hypothetical protein] [protein_id=WP_033692226.1] [location=complement(2110780..2111010)] [gbkey=CDS]	0.999999021802793	true
NT98_RS20525	lcl|NZ_CP009941.1_prot_WP_033692260.1_3787 [locus_tag=NT98_RS20525] [protein=DNA-binding domain-containing protein] [protein_id=WP_033692260.1] [location=complement(3743064..3744011)] [gbkey=CDS]	0.999998937198707	true
NT98_RS00585	lcl|NZ_CP009940.1_prot_WP_001971705.1_5556 [locus_tag=NT98_RS00585] [protein=hypothetical protein] [protein_id=WP_001971705.1] [location=59218..60189] [gbkey=CDS]	0.999998782708177	true
NT98_RS09430	lcl|NZ_CP009941.1_prot_WP_000434566.1_1581 [locus_tag=NT98_RS09430] [protein=aminotransferase A] [protein_id=WP_000434566.1] [location=complement(1554345..1555502)] [gbkey=CDS]	0.999998665996909	true
NT98_RS21865.ytfJ	lcl|NZ_CP009941.1_prot_WP_001973324.1_4052 [gene=ytfJ] [locus_tag=NT98_RS21865] [protein=GerW family sporulation protein] [protein_id=WP_001973324.1] [location=complement(3999481..3999948)] [gbkey=CDS]	0.999998624710961	true
NT98_RS09210.glcT	lcl|NZ_CP009941.1_prot_WP_002194083.1_1537 [gene=glcT] [locus_tag=NT98_RS09210] [protein=ptsGHI operon transcription antiterminator GlcT] [protein_id=WP_002194083.1] [location=1513981..1514829] [gbkey=CDS]	0.999998536521808	true
NT98_RS08755.sdaAB	lcl|NZ_CP009941.1_prot_WP_000877447.1_1449 [gene=sdaAB] [locus_tag=NT98_RS08755] [protein=L-serine ammonia-lyase, iron-sulfur-dependent subunit beta] [protein_id=WP_000877447.1] [location=1438522..1439181] [gbkey=CDS]	0.999998480224307	true
NT98_RS25385	lcl|NZ_CP009941.1_prot_WP_000033852.1_4722 [locus_tag=NT98_RS25385] [protein=50S ribosome-binding GTPase] [protein_id=WP_000033852.1] [location=4652653..4653375] [gbkey=CDS]	0.999998447963473	true
NT98_RS11895	lcl|NZ_CP009941.1_prot_WP_002194716.1_2063 [locus_tag=NT98_RS11895] [protein=DUF11 domain-containing protein] [protein_id=WP_002194716.1] [location=2050578..2058050] [gbkey=CDS]	0.999998388456435	true
NT98_RS08200	lcl|NZ_CP009941.1_prot_WP_000107153.1_1341 [locus_tag=NT98_RS08200] [protein=WXG100 family type VII secretion target] [protein_id=WP_000107153.1] [location=1325483..1326715] [gbkey=CDS]	0.999998375632948	true
NT98_RS31155	lcl|NZ_CP009940.1_prot_WP_142244188.1_5614 [locus_tag=NT98_RS31155] [protein=transposase] [protein_id=WP_142244188.1] [location=complement(124600..124983)] [gbkey=CDS]	0.999998327831963	true
NT98_RS20835	lcl|NZ_CP009941.1_prot_WP_002194191.1_3849 [locus_tag=NT98_RS20835] [protein=aldose 1-epimerase family protein] [protein_id=WP_002194191.1] [location=3795885..3796757] [gbkey=CDS]	0.999998322951895	true
NT98_RS03035	lcl|NZ_CP009941.1_prot_WP_001974462.1_350 [locus_tag=NT98_RS03035] [protein=DUF3978 family protein] [protein_id=WP_001974462.1] [location=complement(366981..367424)] [gbkey=CDS]	0.999998237025644	true
NT98_RS13415	lcl|NZ_CP009941.1_prot_WP_033691904.1_2365 [locus_tag=NT98_RS13415] [protein=L,D-transpeptidase family protein] [protein_id=WP_033691904.1] [location=2346493..2347938] [gbkey=CDS]	0.999998159320182	true
NT98_RS17615	lcl|NZ_CP009941.1_prot_WP_001066868.1_3208 [locus_tag=NT98_RS17615] [protein=hypothetical protein] [protein_id=WP_001066868.1] [location=complement(3169962..3170297)] [gbkey=CDS]	0.999997929287415	true
NT98_RS21280	lcl|NZ_CP009941.1_prot_WP_000369753.1_3938 [locus_tag=NT98_RS21280] [protein=stage VI sporulation protein F] [protein_id=WP_000369753.1] [location=complement(3892802..3893053)] [gbkey=CDS]	0.999997794653014	true
NT98_RS21385	lcl|NZ_CP009941.1_prot_WP_001025769.1_3959 [locus_tag=NT98_RS21385] [protein=CPBP family intramembrane metalloprotease] [protein_id=WP_001025769.1] [location=complement(3909398..3909961)] [gbkey=CDS]	0.999997651215710	true
NT98_RS11525.sspO	lcl|NZ_CP009941.1_prot_WP_000518052.1_1991 [gene=sspO] [locus_tag=NT98_RS11525] [protein=acid-soluble spore protein SspO] [protein_id=WP_000518052.1] [location=complement(1973733..1973882)] [gbkey=CDS]	0.999997634558758	true
NT98_RS15360	lcl|NZ_CP009941.1_prot_WP_162837244.1_2758 [locus_tag=NT98_RS15360] [protein=carboxymuconolactone decarboxylase] [protein_id=WP_162837244.1] [location=2732786..2733226] [gbkey=CDS]	0.999997605136483	true
NT98_RS03355	lcl|NZ_CP009941.1_prot_WP_033691544.1_414 [locus_tag=NT98_RS03355] [protein=YhfC family intramembrane metalloprotease] [protein_id=WP_033691544.1] [location=complement(422055..422870)] [gbkey=CDS]	0.999997532739246	true
NT98_RS15455	lcl|NZ_CP009941.1_prot_WP_001975632.1_2777 [locus_tag=NT98_RS15455] [protein=DUF952 domain-containing protein] [protein_id=WP_001975632.1] [location=2750998..2751318] [gbkey=CDS]	0.999997465234422	true
NT98_RS05145.ackA	lcl|NZ_CP009941.1_prot_WP_000034580.1_742 [gene=ackA] [locus_tag=NT98_RS05145] [protein=acetate kinase] [protein_id=WP_000034580.1] [location=736167..737360] [gbkey=CDS]	0.999997440414721	true
NT98_RS13040.rraA	lcl|NZ_CP009941.1_prot_WP_000266066.1_2293 [gene=rraA] [locus_tag=NT98_RS13040] [protein=ribonuclease E activity regulator RraA] [protein_id=WP_000266066.1] [location=2274920..2275399] [gbkey=CDS]	0.999997427337323	true
NT98_RS26720	lcl|NZ_CP009941.1_prot_WP_001974831.1_4972 [locus_tag=NT98_RS26720] [protein=hypothetical protein] [protein_id=WP_001974831.1] [location=4936732..4939494] [gbkey=CDS]	0.999997149077911	true
NT98_RS15060	lcl|NZ_CP009941.1_prot_WP_001975891.1_2701 [locus_tag=NT98_RS15060] [protein=polymer-forming cytoskeletal protein] [protein_id=WP_001975891.1] [location=2680039..2680749] [gbkey=CDS]	0.999997049583521	true
NT98_RS26655.truA	lcl|NZ_CP009941.1_prot_WP_001974866.1_4959 [gene=truA] [locus_tag=NT98_RS26655] [protein=tRNA pseudouridine(38-40) synthase TruA] [protein_id=WP_001974866.1] [location=complement(4924943..4925680)] [gbkey=CDS]	0.999996786092530	true
NT98_RS19310	lcl|NZ_CP009941.1_prot_WP_001205518.1_3549 [locus_tag=NT98_RS19310] [protein=MarR family transcriptional regulator] [protein_id=WP_001205518.1] [location=complement(3501541..3501984)] [gbkey=CDS]	0.999995760117296	true
NT98_RS31935	lcl|NZ_CP009941.1_prot_WP_040119968.1_4515 [locus_tag=NT98_RS31935] [protein=DUF2974 domain-containing protein] [protein_id=WP_040119968.1] [location=complement(4439335..4439889)] [gbkey=CDS]	0.999995372294915	true
NT98_RS28105	lcl|NZ_CP009941.1_prot_WP_001980344.1_5217 [locus_tag=NT98_RS28105] [protein=S9 family peptidase] [protein_id=WP_001980344.1] [location=complement(5221528..5223486)] [gbkey=CDS]	0.999995315547824	true
NT98_RS20595.flgB	lcl|NZ_CP009941.1_prot_WP_002194235.1_3801 [gene=flgB] [locus_tag=NT98_RS20595] [protein=flagellar basal body rod protein FlgB] [protein_id=WP_002194235.1] [location=complement(3755716..3756123)] [gbkey=CDS]	0.999995060335908	true
NT98_RS12115	lcl|NZ_CP009941.1_prot_WP_001969440.1_2106 [locus_tag=NT98_RS12115] [protein=YdiU family protein] [protein_id=WP_001969440.1] [location=complement(2100633..2102099)] [gbkey=CDS]	0.999994590060568	true
NT98_RS19955	lcl|NZ_CP009941.1_prot_WP_002193975.1_3673 [locus_tag=NT98_RS19955] [protein=aspartate kinase] [protein_id=WP_002193975.1] [location=3636337..3637566] [gbkey=CDS]	0.999994451348632	true
NT98_RS13690	lcl|NZ_CP009941.1_prot_WP_001968555.1_2419 [locus_tag=NT98_RS13690] [protein=DUF2309 family protein] [protein_id=WP_001968555.1] [location=2405588..2408233] [gbkey=CDS]	0.999993967185882	true
NT98_RS14775	lcl|NZ_CP009941.1_prot_WP_001980213.1_2645 [locus_tag=NT98_RS14775] [protein=hypothetical protein] [protein_id=WP_001980213.1] [location=2639413..2639757] [gbkey=CDS]	0.999993149692497	true
NT98_RS23145	lcl|NZ_CP009941.1_prot_WP_002194466.1_4299 [locus_tag=NT98_RS23145] [protein=DUF2777 domain-containing protein] [protein_id=WP_002194466.1] [location=4236619..4237173] [gbkey=CDS]	0.999992823802574	true
NT98_RS12870	lcl|NZ_CP009941.1_prot_WP_001969010.1_2259 [locus_tag=NT98_RS12870] [protein=tyrosine-protein phosphatase] [protein_id=WP_001969010.1] [location=2245457..2246479] [gbkey=CDS]	0.999992312325011	true
NT98_RS22340.glcD	lcl|NZ_CP009941.1_prot_WP_001973091.1_4144 [gene=glcD] [locus_tag=NT98_RS22340] [protein=glycolate oxidase subunit GlcD] [protein_id=WP_001973091.1] [location=4078933..4080345] [gbkey=CDS]	0.999992242940121	true
NT98_RS31860	lcl|NZ_CP009941.1_prot_WP_001974054.1_3408 [locus_tag=NT98_RS31860] [protein=hypothetical protein] [protein_id=WP_001974054.1] [location=3365463..3365675] [gbkey=CDS]	0.999992007262983	true
NT98_RS12680.gntK	lcl|NZ_CP009941.1_prot_WP_001969095.1_2219 [gene=gntK] [locus_tag=NT98_RS12680] [protein=gluconokinase] [protein_id=WP_001969095.1] [location=2209262..2210818] [gbkey=CDS]	0.999991963260148	true
NT98_RS05880	lcl|NZ_CP009941.1_prot_WP_033691265.1_887 [locus_tag=NT98_RS05880] [protein=hypothetical protein] [protein_id=WP_033691265.1] [location=complement(873397..873897)] [gbkey=CDS]	0.999991310583723	true
NT98_RS09665	lcl|NZ_CP009941.1_prot_WP_001163308.1_1627 [locus_tag=NT98_RS09665] [protein=DUF1885 family protein] [protein_id=WP_001163308.1] [location=complement(1596752..1597144)] [gbkey=CDS]	0.999990724646346	true
NT98_RS13290	lcl|NZ_CP009941.1_prot_WP_001968759.1_2341 [locus_tag=NT98_RS13290] [protein=DUF3224 domain-containing protein] [protein_id=WP_001968759.1] [location=complement(2322904..2323299)] [gbkey=CDS]	0.999990305074954	true
NT98_RS07180.metC	lcl|NZ_CP009941.1_prot_WP_040119930.1_1141 [gene=metC] [locus_tag=NT98_RS07180] [protein=cystathionine beta-lyase] [protein_id=WP_040119930.1] [location=complement(1127338..1128501)] [gbkey=CDS]	0.999989636106681	true
NT98_RS14260	lcl|NZ_CP009941.1_prot_WP_001977418.1_2541 [locus_tag=NT98_RS14260] [protein=ABC transporter ATP-binding protein] [protein_id=WP_001977418.1] [location=2530238..2531110] [gbkey=CDS]	0.999989393384556	true
NT98_RS08205	lcl|NZ_CP009941.1_prot_WP_000073367.1_1342 [locus_tag=NT98_RS08205] [protein=SMI1/KNR4 family protein] [protein_id=WP_000073367.1] [location=1326728..1327180] [gbkey=CDS]	0.999987903835061	true
NT98_RS24565	lcl|NZ_CP009941.1_prot_WP_001970147.1_4585 [locus_tag=NT98_RS24565] [protein=ABC transporter permease] [protein_id=WP_001970147.1] [location=4523777..4524976] [gbkey=CDS]	0.999987729644251	true
NT98_RS07330	lcl|NZ_CP009941.1_prot_WP_002194502.1_1173 [locus_tag=NT98_RS07330] [protein=DEAD/DEAH box helicase family protein] [protein_id=WP_002194502.1] [location=complement(1153236..1154918)] [gbkey=CDS]	0.999987098764384	true
NT98_RS05975	lcl|NZ_CP009941.1_prot_WP_179883841.1_908 [locus_tag=NT98_RS05975] [protein=DUF3800 domain-containing protein] [protein_id=WP_179883841.1] [location=893162..894067] [gbkey=CDS]	0.999986819386772	true
NT98_RS26250.yhbH	lcl|NZ_CP009941.1_prot_WP_001974647.1_4900 [gene=yhbH] [locus_tag=NT98_RS26250] [protein=sporulation protein YhbH] [protein_id=WP_001974647.1] [location=complement(4857185..4858360)] [gbkey=CDS]	0.999986247071304	true
NT98_RS13975	lcl|NZ_CP009941.1_prot_WP_033692093.1_2482 [locus_tag=NT98_RS13975] [protein=MBL fold metallo-hydrolase] [protein_id=WP_033692093.1] [location=complement(2476429..2477286)] [gbkey=CDS]	0.999985005236794	true
NT98_RS11650	lcl|NZ_CP009941.1_prot_WP_001980526.1_2015 [locus_tag=NT98_RS11650] [protein=ATP-binding cassette domain-containing protein] [protein_id=WP_001980526.1] [location=1997974..1998867] [gbkey=CDS]	0.999984739734851	true
NT98_RS15035	lcl|NZ_CP009941.1_prot_WP_033691770.1_2696 [locus_tag=NT98_RS15035] [protein=aminopeptidase] [protein_id=WP_033691770.1] [location=2674559..2675404] [gbkey=CDS]	0.999984366039808	true
NT98_RS07960	lcl|NZ_CP009941.1_prot_WP_000481542.1_1297 [locus_tag=NT98_RS07960] [protein=phosphatase PAP2 family protein] [protein_id=WP_000481542.1] [location=1275108..1275950] [gbkey=CDS]	0.999983996572664	true
NT98_RS02605	lcl|NZ_CP009941.1_prot_WP_000215906.1_270 [locus_tag=NT98_RS02605] [protein=DUF1657 domain-containing protein] [protein_id=WP_000215906.1] [location=complement(284098..284304)] [gbkey=CDS]	0.999983841455875	true
NT98_RS23185.gerPC	lcl|NZ_CP009941.1_prot_WP_002194454.1_4307 [gene=gerPC] [locus_tag=NT98_RS23185] [protein=spore germination protein GerPC] [protein_id=WP_002194454.1] [location=4241297..4241911] [gbkey=CDS]	0.999983825061799	true
NT98_RS25220	lcl|NZ_CP009941.1_prot_WP_000648929.1_4713 [locus_tag=NT98_RS25220] [protein=DUF3965 domain-containing protein] [protein_id=WP_000648929.1] [location=complement(4635724..4636875)] [gbkey=CDS]	0.999983325903753	true
NT98_RS14140	lcl|NZ_CP009941.1_prot_WP_001977475.1_2516 [locus_tag=NT98_RS14140] [protein=MerR family transcriptional regulator] [protein_id=WP_001977475.1] [location=2510137..2510904] [gbkey=CDS]	0.999983053971660	true
NT98_RS08980.spoIIM	lcl|NZ_CP009941.1_prot_WP_001976344.1_1494 [gene=spoIIM] [locus_tag=NT98_RS08980] [protein=stage II sporulation protein M] [protein_id=WP_001976344.1] [location=1478812..1479459] [gbkey=CDS]	0.999982003794145	true
NT98_RS22445	lcl|NZ_CP009941.1_prot_WP_000251865.1_4165 [locus_tag=NT98_RS22445] [protein=hypothetical protein] [protein_id=WP_000251865.1] [location=complement(4102053..4102280)] [gbkey=CDS]	0.999981826066688	true
NT98_RS19510	lcl|NZ_CP009941.1_prot_WP_033691603.1_3587 [locus_tag=NT98_RS19510] [protein=chloramphenicol phosphotransferase] [protein_id=WP_033691603.1] [location=complement(3541600..3542226)] [gbkey=CDS]	0.999981409811501	true
NT98_RS11560.sspN	lcl|NZ_CP009941.1_prot_WP_000527987.1_1998 [gene=sspN] [locus_tag=NT98_RS11560] [protein=acid-soluble spore protein SspN] [protein_id=WP_000527987.1] [location=1981162..1981296] [gbkey=CDS]	0.999980618775927	true
NT98_RS28865.rsmI	lcl|NZ_CP009941.1_prot_WP_001980843.1_5340 [gene=rsmI] [locus_tag=NT98_RS28865] [protein=16S rRNA (cytidine(1402)-2'-O)-methyltransferase] [protein_id=WP_001980843.1] [location=complement(5348382..5349257)] [gbkey=CDS]	0.999979906258092	true
NT98_RS29050.gyrA	lcl|NZ_CP009941.1_prot_WP_001282851.1_5365 [gene=gyrA] [locus_tag=NT98_RS29050] [protein=DNA gyrase subunit A] [protein_id=WP_001282851.1] [location=complement(5380252..5382723)] [gbkey=CDS]	0.999979663948955	true
NT98_RS13175	lcl|NZ_CP009941.1_prot_WP_001968835.1_2318 [locus_tag=NT98_RS13175] [protein=hypothetical protein] [protein_id=WP_001968835.1] [location=2297208..2297441] [gbkey=CDS]	0.999979509320224	true
NT98_RS00475	lcl|NZ_CP009940.1_prot_WP_001971764.1_5534 [locus_tag=NT98_RS00475] [protein=type IV secretory system conjugative DNA transfer family protein] [protein_id=WP_001971764.1] [location=27548..30622] [gbkey=CDS]	0.999979059544792	true
NT98_RS25750	lcl|NZ_CP009941.1_prot_WP_074564835.1_4795 [locus_tag=NT98_RS25750] [protein=amino acid ABC transporter ATP-binding protein] [protein_id=WP_074564835.1] [location=complement(4729781..4730509)] [gbkey=CDS]	0.999977926851623	true
NT98_RS01140	lcl|NZ_CP009940.1_prot_WP_001025757.1_5668 [locus_tag=NT98_RS01140] [protein=alpha/beta-type small acid-soluble spore protein] [protein_id=WP_001025757.1] [location=complement(195825..196043)] [gbkey=CDS]	0.999977435098825	true
NT98_RS17375	lcl|NZ_CP009941.1_prot_WP_001972471.1_3162 [locus_tag=NT98_RS17375] [protein=ABC transporter ATP-binding protein] [protein_id=WP_001972471.1] [location=complement(3116312..3117079)] [gbkey=CDS]	0.999977406870268	true
NT98_RS04085	lcl|NZ_CP009941.1_prot_WP_001976029.1_533 [locus_tag=NT98_RS04085] [protein=AraC family transcriptional regulator] [protein_id=WP_001976029.1] [location=complement(543290..544162)] [gbkey=CDS]	0.999977174901953	true
NT98_RS25660	lcl|NZ_CP009941.1_prot_WP_000880739.1_4777 [locus_tag=NT98_RS25660] [protein=ABC transporter permease] [protein_id=WP_000880739.1] [location=4712265..4713170] [gbkey=CDS]	0.999976101075713	true
NT98_RS05935	lcl|NZ_CP009941.1_prot_WP_050412762.1_899 [locus_tag=NT98_RS05935] [protein=hypothetical protein] [protein_id=WP_050412762.1] [location=complement(882916..883485)] [gbkey=CDS]	0.999976038996637	true
NT98_RS27430	lcl|NZ_CP009941.1_prot_WP_001980789.1_5107 [locus_tag=NT98_RS27430] [protein=class I SAM-dependent methyltransferase] [protein_id=WP_001980789.1] [location=5098711..5099484] [gbkey=CDS]	0.999975140574918	true
NT98_RS06645	lcl|NZ_CP009941.1_prot_WP_001973502.1_1039 [locus_tag=NT98_RS06645] [protein=aromatic amino acid hydroxylase] [protein_id=WP_001973502.1] [location=complement(1024777..1026531)] [gbkey=CDS]	0.999972978940959	true
NT98_RS00270	lcl|NZ_CP009939.1_prot_WP_038415774.1_5492 [locus_tag=NT98_RS00270] [protein=carbamoyl phosphate synthase large subunit] [protein_id=WP_038415774.1] [location=complement(36838..40545)] [gbkey=CDS]	0.999972809252785	true
NT98_RS09470	lcl|NZ_CP009941.1_prot_WP_002194049.1_1588 [locus_tag=NT98_RS09470] [protein=NUDIX hydrolase] [protein_id=WP_002194049.1] [location=1562282..1562713] [gbkey=CDS]	0.999972354606207	true
NT98_RS13885	lcl|NZ_CP009941.1_prot_WP_001968426.1_2460 [locus_tag=NT98_RS13885] [protein=alpha/beta-type small acid-soluble spore protein] [protein_id=WP_001968426.1] [location=2451503..2451649] [gbkey=CDS]	0.999969598575056	true
NT98_RS04290	lcl|NZ_CP009941.1_prot_WP_001971378.1_575 [locus_tag=NT98_RS04290] [protein=hypothetical protein] [protein_id=WP_001971378.1] [location=complement(578230..579099)] [gbkey=CDS]	0.999968674012705	true
NT98_RS13115	lcl|NZ_CP009941.1_prot_WP_001968889.1_2307 [locus_tag=NT98_RS13115] [protein=TetR/AcrR family transcriptional regulator] [protein_id=WP_001968889.1] [location=2288538..2289095] [gbkey=CDS]	0.999967877141185	true
NT98_RS09415.malC	lcl|NZ_CP009941.1_prot_WP_001194999.1_1578 [gene=malC] [locus_tag=NT98_RS09415] [protein=maltosaccharide ABC transporter permease MalC] [protein_id=WP_001194999.1] [location=1550875..1552176] [gbkey=CDS]	0.999965174544466	true
NT98_RS17000	lcl|NZ_CP009941.1_prot_WP_001980098.1_3087 [locus_tag=NT98_RS17000] [protein=hypothetical protein] [protein_id=WP_001980098.1] [location=complement(3044635..3045186)] [gbkey=CDS]	0.999964342541703	true
NT98_RS27295.pcrA	lcl|NZ_CP009941.1_prot_WP_001979861.1_5087 [gene=pcrA] [locus_tag=NT98_RS27295] [protein=DNA helicase PcrA] [protein_id=WP_001979861.1] [location=complement(5063946..5066189)] [gbkey=CDS]	0.999963118575416	true
NT98_RS21210	lcl|NZ_CP009941.1_prot_WP_001095923.1_3924 [locus_tag=NT98_RS21210] [protein=YpiB family protein] [protein_id=WP_001095923.1] [location=complement(3879375..3879911)] [gbkey=CDS]	0.999961778329335	true
NT98_RS16395.tenA	lcl|NZ_CP009941.1_prot_WP_001977688.1_2966 [gene=tenA] [locus_tag=NT98_RS16395] [protein=thiaminase II] [protein_id=WP_001977688.1] [location=complement(2921009..2921698)] [gbkey=CDS]	0.999958788767921	true
NT98_RS21110	lcl|NZ_CP009941.1_prot_WP_002194131.1_3904 [locus_tag=NT98_RS21110] [protein=pantoate--beta-alanine ligase] [protein_id=WP_002194131.1] [location=complement(3863362..3864210)] [gbkey=CDS]	0.999958374795032	true
NT98_RS04495	lcl|NZ_CP009941.1_prot_WP_001102453.1_615 [locus_tag=NT98_RS04495] [protein=tetraprenyl-beta-curcumene synthase family protein] [protein_id=WP_001102453.1] [location=614026..615090] [gbkey=CDS]	0.999958285219019	true
NT98_RS24770	lcl|NZ_CP009941.1_prot_WP_000742049.1_4627 [locus_tag=NT98_RS24770] [protein=DUF3992 domain-containing protein] [protein_id=WP_000742049.1] [location=complement(4559816..4560196)] [gbkey=CDS]	0.999952033713859	true
NT98_RS20135	lcl|NZ_CP009941.1_prot_WP_002193944.1_3707 [locus_tag=NT98_RS20135] [protein=MATE family efflux transporter] [protein_id=WP_002193944.1] [location=complement(3673282..3674691)] [gbkey=CDS]	0.999952001074473	true
NT98_RS04275.luxS	lcl|NZ_CP009941.1_prot_WP_001141369.1_572 [gene=luxS] [locus_tag=NT98_RS04275] [protein=S-ribosylhomocysteine lyase LuxS] [protein_id=WP_001141369.1] [location=575567..576040] [gbkey=CDS]	0.999948655366892	true
NT98_RS01295	lcl|NZ_CP009941.1_prot_WP_001977150.1_13 [locus_tag=NT98_RS01295] [protein=GAF domain-containing sensor histidine kinase] [protein_id=WP_001977150.1] [location=13290..14861] [gbkey=CDS]	0.999948565462412	true
NT98_RS22090	lcl|NZ_CP009941.1_prot_WP_001973221.1_4096 [locus_tag=NT98_RS22090] [protein=hypothetical protein] [protein_id=WP_001973221.1] [location=complement(4033809..4034411)] [gbkey=CDS]	0.999947670264809	true
NT98_RS11045	lcl|NZ_CP009941.1_prot_WP_040119937.1_1900 [locus_tag=NT98_RS11045] [protein=Gly-Xaa-Xaa repeat protein] [protein_id=WP_040119937.1] [location=complement(1879861..1882692)] [gbkey=CDS]	0.999946029469203	true
NT98_RS25955	lcl|NZ_CP009941.1_prot_WP_002194372.1_4837 [locus_tag=NT98_RS25955] [protein=TVP38/TMEM64 family protein] [protein_id=WP_002194372.1] [location=4780265..4780813] [gbkey=CDS]	0.999944430488555	true
NT98_RS22145	lcl|NZ_CP009941.1_prot_WP_000203348.1_4106 [locus_tag=NT98_RS22145] [protein=MarR family transcriptional regulator] [protein_id=WP_000203348.1] [location=complement(4041842..4042288)] [gbkey=CDS]	0.999943918409382	true
NT98_RS30340	lcl|NZ_CP009941.1_prot_WP_001968409.1_2472 [locus_tag=NT98_RS30340] [protein=IS3 family transposase] [protein_id=WP_001968409.1] [location=complement(2468370..2468474)] [gbkey=CDS]	0.999943173186638	true
NT98_RS07160	lcl|NZ_CP009941.1_prot_WP_002194524.1_1137 [locus_tag=NT98_RS07160] [protein=MBL fold metallo-hydrolase] [protein_id=WP_002194524.1] [location=1124048..1124677] [gbkey=CDS]	0.999938883914792	true
NT98_RS28435.rpsL	lcl|NZ_CP009941.1_prot_WP_001142340.1_5271 [gene=rpsL] [locus_tag=NT98_RS28435] [protein=30S ribosomal protein S12] [protein_id=WP_001142340.1] [location=complement(5266981..5267403)] [gbkey=CDS]	0.999936786973460	true
NT98_RS05130.ytfJ	lcl|NZ_CP009941.1_prot_WP_000350003.1_739 [gene=ytfJ] [locus_tag=NT98_RS05130] [protein=GerW family sporulation protein] [protein_id=WP_000350003.1] [location=733651..734046] [gbkey=CDS]	0.999934314329372	true
NT98_RS25180.tenI	lcl|NZ_CP009941.1_prot_WP_001969600.1_4706 [gene=tenI] [locus_tag=NT98_RS25180] [protein=thiazole tautomerase TenI] [protein_id=WP_001969600.1] [location=complement(4629559..4630179)] [gbkey=CDS]	0.999931870245190	true
NT98_RS12950	lcl|NZ_CP009941.1_prot_WP_000340654.1_2275 [locus_tag=NT98_RS12950] [protein=winged helix-turn-helix transcriptional regulator] [protein_id=WP_000340654.1] [location=2258711..2259091] [gbkey=CDS]	0.999930735767607	true
NT98_RS08025.cya	lcl|NZ_CP009941.1_prot_WP_000197746.1_1308 [gene=cya] [locus_tag=NT98_RS08025] [protein=anthrax toxin edema factor] [protein_id=WP_000197746.1] [location=1288675..1291077] [gbkey=CDS]	0.999927982937699	true
NT98_RS07110.pstC	lcl|NZ_CP009941.1_prot_WP_002194533.1_1127 [gene=pstC] [locus_tag=NT98_RS07110] [protein=phosphate ABC transporter permease subunit PstC] [protein_id=WP_002194533.1] [location=1115196..1116146] [gbkey=CDS]	0.999919255832423	true
NT98_RS02210.lldP	lcl|NZ_CP009941.1_prot_WP_033692240.1_193 [gene=lldP] [locus_tag=NT98_RS02210] [protein=L-lactate permease] [protein_id=WP_033692240.1] [location=203919..205577] [gbkey=CDS]	0.999917887887477	true
NT98_RS24900	lcl|NZ_CP009941.1_prot_WP_001969889.1_4653 [locus_tag=NT98_RS24900] [protein=YhdH/YhfP family quinone oxidoreductase] [protein_id=WP_001969889.1] [location=complement(4584280..4585278)] [gbkey=CDS]	0.999917793471966	true
NT98_RS23635	lcl|NZ_CP009941.1_prot_WP_000554487.1_4398 [locus_tag=NT98_RS23635] [protein=DUF2935 domain-containing protein] [protein_id=WP_000554487.1] [location=complement(4328319..4329170)] [gbkey=CDS]	0.999915203920753	true
NT98_RS11140	lcl|NZ_CP009941.1_prot_WP_033692548.1_1919 [locus_tag=NT98_RS11140] [protein=bifunctional metallophosphatase/5'-nucleotidase] [protein_id=WP_033692548.1] [location=complement(1897506..1899089)] [gbkey=CDS]	0.999910206105944	true
NT98_RS06140.valS	lcl|NZ_CP009941.1_prot_WP_000072219.1_939 [gene=valS] [locus_tag=NT98_RS06140] [protein=valine--tRNA ligase] [protein_id=WP_000072219.1] [location=925005..927650] [gbkey=CDS]	0.999908634666787	true
NT98_RS08940	lcl|NZ_CP009941.1_prot_WP_001976370.1_1486 [locus_tag=NT98_RS08940] [protein=5'-nucleotidase C-terminal domain-containing protein] [protein_id=WP_001976370.1] [location=complement(1472760..1474349)] [gbkey=CDS]	0.999905949132393	true
NT98_RS24500	lcl|NZ_CP009941.1_prot_WP_000658073.1_4573 [locus_tag=NT98_RS24500] [protein=YheC/YheD family protein] [protein_id=WP_000658073.1] [location=4508946..4510406] [gbkey=CDS]	0.999902505297409	true
NT98_RS25195	lcl|NZ_CP009941.1_prot_WP_001969595.1_4709 [locus_tag=NT98_RS25195] [protein=ABC transporter ATP-binding protein] [protein_id=WP_001969595.1] [location=complement(4631940..4632689)] [gbkey=CDS]	0.999901479731358	true
NT98_RS23885	lcl|NZ_CP009941.1_prot_WP_001970488.1_4449 [locus_tag=NT98_RS23885] [protein=hypothetical protein] [protein_id=WP_001970488.1] [location=complement(4373702..4374091)] [gbkey=CDS]	0.999901383459053	true
NT98_RS28395.rplB	lcl|NZ_CP009941.1_prot_WP_000511580.1_5263 [gene=rplB] [locus_tag=NT98_RS28395] [protein=50S ribosomal protein L2] [protein_id=WP_000511580.1] [location=complement(5259716..5260546)] [gbkey=CDS]	0.999891965843203	true
NT98_RS16530	lcl|NZ_CP009941.1_prot_WP_001977626.1_2992 [locus_tag=NT98_RS16530] [protein=cysteine dioxygenase family protein] [protein_id=WP_001977626.1] [location=2947586..2948029] [gbkey=CDS]	0.999890712133569	true
NT98_RS10845	lcl|NZ_CP009941.1_prot_WP_033692175.1_1862 [locus_tag=NT98_RS10845] [protein=hypothetical protein] [protein_id=WP_033692175.1] [location=1842123..1842443] [gbkey=CDS]	0.999884375923778	true
NT98_RS16045.bstA	lcl|NZ_CP009941.1_prot_WP_002194916.1_2894 [gene=bstA] [locus_tag=NT98_RS16045] [protein=bacillithiol transferase BstA] [protein_id=WP_002194916.1] [location=complement(2850231..2850752)] [gbkey=CDS]	0.999884307024430	true
NT98_RS22825	lcl|NZ_CP009941.1_prot_WP_001059624.1_4239 [locus_tag=NT98_RS22825] [protein=glycosyltransferase] [protein_id=WP_001059624.1] [location=4170807..4171742] [gbkey=CDS]	0.999882177853791	true
NT98_RS09530	lcl|NZ_CP009941.1_prot_WP_002194038.1_1600 [locus_tag=NT98_RS09530] [protein=polyphosphate kinase] [protein_id=WP_002194038.1] [location=1572394..1574502] [gbkey=CDS]	0.999876861988306	true
NT98_RS21815.leuA	lcl|NZ_CP009941.1_prot_WP_001973341.1_4044 [gene=leuA] [locus_tag=NT98_RS21815] [protein=2-isopropylmalate synthase] [protein_id=WP_001973341.1] [location=complement(3991932..3993452)] [gbkey=CDS]	0.999876104104289	true
NT98_RS11980	lcl|NZ_CP009941.1_prot_WP_033692442.1_2080 [locus_tag=NT98_RS11980] [protein=hypothetical protein] [protein_id=WP_033692442.1] [location=complement(2070571..2071797)] [gbkey=CDS]	0.999874609430887	true
NT98_RS28855.metG	lcl|NZ_CP009941.1_prot_WP_033692422.1_5338 [gene=metG] [locus_tag=NT98_RS28855] [protein=methionine--tRNA ligase] [protein_id=WP_033692422.1] [location=complement(5345577..5347559)] [gbkey=CDS]	0.999871011853722	true
NT98_RS24845	lcl|NZ_CP009941.1_prot_WP_033692060.1_4642 [locus_tag=NT98_RS24845] [protein=ABC transporter permease] [protein_id=WP_033692060.1] [location=4570967..4572142] [gbkey=CDS]	0.999867475404520	true
NT98_RS17005	lcl|NZ_CP009941.1_prot_WP_000415074.1_3088 [locus_tag=NT98_RS17005] [protein=DUF1232 domain-containing protein] [protein_id=WP_000415074.1] [location=3045786..3046115] [gbkey=CDS]	0.999863224862154	true
NT98_RS14605	lcl|NZ_CP009941.1_prot_WP_001977799.1_2610 [locus_tag=NT98_RS14605] [protein=DUF2332 domain-containing protein] [protein_id=WP_001977799.1] [location=2599735..2600781] [gbkey=CDS]	0.999861177893677	true
NT98_RS13890	lcl|NZ_CP009941.1_prot_WP_001097915.1_2462 [locus_tag=NT98_RS13890] [protein=AraC family transcriptional regulator] [protein_id=WP_001097915.1] [location=2452900..2454129] [gbkey=CDS]	0.999851039943801	true
NT98_RS15190	lcl|NZ_CP009941.1_prot_WP_001975836.1_2726 [locus_tag=NT98_RS15190] [protein=Xaa-Pro dipeptidyl-peptidase] [protein_id=WP_001975836.1] [location=2703675..2705468] [gbkey=CDS]	0.999835084879368	true
NT98_RS00845	lcl|NZ_CP009940.1_prot_WP_001971583.1_5607 [locus_tag=NT98_RS00845] [protein=sugar transferase] [protein_id=WP_001971583.1] [location=117024..117695] [gbkey=CDS]	0.999831641006426	true
NT98_RS09855.coaD	lcl|NZ_CP009941.1_prot_WP_000200596.1_1665 [gene=coaD] [locus_tag=NT98_RS09855] [protein=pantetheine-phosphate adenylyltransferase] [protein_id=WP_000200596.1] [location=1627823..1628314] [gbkey=CDS]	0.999823508360637	true
NT98_RS27165	lcl|NZ_CP009941.1_prot_WP_000760996.1_5061 [locus_tag=NT98_RS27165] [protein=polysaccharide deacetylase family protein] [protein_id=WP_000760996.1] [location=5036736..5037839] [gbkey=CDS]	0.999823162343025	true
NT98_RS22965.trpS	lcl|NZ_CP009941.1_prot_WP_000110993.1_4266 [gene=trpS] [locus_tag=NT98_RS22965] [protein=tryptophan--tRNA ligase] [protein_id=WP_000110993.1] [location=4199086..4200075] [gbkey=CDS]	0.999818034813739	true
NT98_RS04600	lcl|NZ_CP009941.1_prot_WP_033691512.1_635 [locus_tag=NT98_RS04600] [protein=protein VrrB] [protein_id=WP_033691512.1] [location=633794..634774] [gbkey=CDS]	0.999806663004729	true
NT98_RS26060	lcl|NZ_CP009941.1_prot_WP_033691560.1_4858 [locus_tag=NT98_RS26060] [protein=2-hydroxycarboxylate transporter family protein] [protein_id=WP_033691560.1] [location=complement(4807602..4808948)] [gbkey=CDS]	0.999802805747097	true
NT98_RS15000	lcl|NZ_CP009941.1_prot_WP_001975923.1_2689 [locus_tag=NT98_RS15000] [protein=hypothetical protein] [protein_id=WP_001975923.1] [location=2670282..2670650] [gbkey=CDS]	0.999798016903623	true
NT98_RS20530	lcl|NZ_CP009941.1_prot_WP_000075953.1_3788 [locus_tag=NT98_RS20530] [protein=chemotaxis protein CheV] [protein_id=WP_000075953.1] [location=complement(3744601..3745509)] [gbkey=CDS]	0.999791915235824	true
NT98_RS05710	lcl|NZ_CP009941.1_prot_WP_000414733.1_853 [locus_tag=NT98_RS05710] [protein=long-chain-fatty-acid--CoA ligase] [protein_id=WP_000414733.1] [location=841549..843234] [gbkey=CDS]	0.999784650397715	true
NT98_RS01310.yeiL	lcl|NZ_CP009941.1_prot_WP_001977146.1_16 [gene=yeiL] [locus_tag=NT98_RS01310] [protein=transcriptional regulator YeiL] [protein_id=WP_001977146.1] [location=complement(16409..17080)] [gbkey=CDS]	0.999774179455849	true
NT98_RS10000	lcl|NZ_CP009941.1_prot_WP_001980613.1_1694 [locus_tag=NT98_RS10000] [protein=YggS family pyridoxal phosphate-dependent enzyme] [protein_id=WP_001980613.1] [location=1659024..1659698] [gbkey=CDS]	0.999770060946970	true
NT98_RS16335	lcl|NZ_CP009941.1_prot_WP_001980806.1_2954 [locus_tag=NT98_RS16335] [protein=MFS transporter] [protein_id=WP_001980806.1] [location=complement(2909270..2910553)] [gbkey=CDS]	0.999732841825138	true
NT98_RS24625	lcl|NZ_CP009941.1_prot_WP_001970109.1_4597 [locus_tag=NT98_RS24625] [protein=ABC transporter ATP-binding protein] [protein_id=WP_001970109.1] [location=complement(4533766..4534440)] [gbkey=CDS]	0.999729415354525	true
NT98_RS15920	lcl|NZ_CP009941.1_prot_WP_001979669.1_2870 [locus_tag=NT98_RS15920] [protein=chitosanase] [protein_id=WP_001979669.1] [location=2830125..2831486] [gbkey=CDS]	0.999719488907427	true
NT98_RS23730	lcl|NZ_CP009941.1_prot_WP_001970570.1_4417 [locus_tag=NT98_RS23730] [protein=DUF4028 family protein] [protein_id=WP_001970570.1] [location=complement(4346357..4346560)] [gbkey=CDS]	0.999712060345874	true
NT98_RS08635	lcl|NZ_CP009941.1_prot_WP_001979331.1_1427 [locus_tag=NT98_RS08635] [protein=2-oxo acid dehydrogenase subunit E2] [protein_id=WP_001979331.1] [location=1418767..1420086] [gbkey=CDS]	0.999690083235621	true
NT98_RS21720.lysA	lcl|NZ_CP009941.1_prot_WP_000280673.1_4025 [gene=lysA] [locus_tag=NT98_RS21720] [protein=diaminopimelate decarboxylase] [protein_id=WP_000280673.1] [location=complement(3974461..3975777)] [gbkey=CDS]	0.999689702473705	true
NT98_RS03200	lcl|NZ_CP009941.1_prot_WP_001180555.1_381 [locus_tag=NT98_RS03200] [protein=hypothetical protein] [protein_id=WP_001180555.1] [location=397005..397190] [gbkey=CDS]	0.999681611588201	true
NT98_RS24160	lcl|NZ_CP009941.1_prot_WP_001970366.1_4503 [locus_tag=NT98_RS24160] [protein=hypothetical protein] [protein_id=WP_001970366.1] [location=complement(4428809..4429210)] [gbkey=CDS]	0.999681506516322	true
NT98_RS14105	lcl|NZ_CP009941.1_prot_WP_001968254.1_2509 [locus_tag=NT98_RS14105] [protein=hypothetical protein] [protein_id=WP_001968254.1] [location=complement(2502777..2503358)] [gbkey=CDS]	0.999669347692804	true
NT98_RS16545	lcl|NZ_CP009941.1_prot_WP_040119955.1_2995 [locus_tag=NT98_RS16545] [protein=PLP-dependent aminotransferase family protein] [protein_id=WP_040119955.1] [location=complement(2949965..2951296)] [gbkey=CDS]	0.999668411092174	true
NT98_RS12905	lcl|NZ_CP009941.1_prot_WP_001968993.1_2266 [locus_tag=NT98_RS12905] [protein=ABC transporter ATP-binding protein] [protein_id=WP_001968993.1] [location=2250293..2251018] [gbkey=CDS]	0.999659213928485	true
NT98_RS12620	lcl|NZ_CP009941.1_prot_WP_040119940.1_2207 [locus_tag=NT98_RS12620] [protein=septum formation initiator] [protein_id=WP_040119940.1] [location=2195186..2196505] [gbkey=CDS]	0.999620835604673	true
NT98_RS23660	lcl|NZ_CP009941.1_prot_WP_001970604.1_4403 [locus_tag=NT98_RS23660] [protein=ring-cleaving dioxygenase] [protein_id=WP_001970604.1] [location=complement(4332374..4333318)] [gbkey=CDS]	0.999605157894682	true
NT98_RS20535	lcl|NZ_CP009941.1_prot_WP_002194245.1_3789 [locus_tag=NT98_RS20535] [protein=hypothetical protein] [protein_id=WP_002194245.1] [location=complement(3745638..3746123)] [gbkey=CDS]	0.999601192129152	true
NT98_RS03935	lcl|NZ_CP009941.1_prot_WP_000957389.1_502 [locus_tag=NT98_RS03935] [protein=yteA family sporulation protein] [protein_id=WP_000957389.1] [location=complement(510961..511692)] [gbkey=CDS]	0.999578733720204	true
NT98_RS17340	lcl|NZ_CP009941.1_prot_WP_001972487.1_3155 [locus_tag=NT98_RS17340] [protein=class I SAM-dependent methyltransferase] [protein_id=WP_001972487.1] [location=complement(3107534..3108304)] [gbkey=CDS]	0.999569498516036	true
NT98_RS01175	lcl|NZ_CP009940.1_prot_WP_001971844.1_5675 [locus_tag=NT98_RS01175] [protein=hypothetical protein] [protein_id=WP_001971844.1] [location=complement(201751..202350)] [gbkey=CDS]	0.999554850800644	true
NT98_RS21510	lcl|NZ_CP009941.1_prot_WP_000806236.1_3984 [locus_tag=NT98_RS21510] [protein=tyrosine-type recombinase/integrase] [protein_id=WP_000806236.1] [location=3936461..3936991] [gbkey=CDS]	0.999545033409795	true
NT98_RS13895.hblC	lcl|NZ_CP009941.1_prot_WP_001968421.1_2463 [gene=hblC] [locus_tag=NT98_RS13895] [protein=hemolytic enterotoxin HBL lytic component L2] [protein_id=WP_001968421.1] [location=2455309..2456628] [gbkey=CDS]	0.999542485482109	true
NT98_RS05830	lcl|NZ_CP009941.1_prot_WP_033691278.1_877 [locus_tag=NT98_RS05830] [protein=purine/pyrimidine permease] [protein_id=WP_033691278.1] [location=864422..865717] [gbkey=CDS]	0.999537992561551	true
NT98_RS12190	lcl|NZ_CP009941.1_prot_WP_001969404.1_2121 [locus_tag=NT98_RS12190] [protein=agmatine deiminase family protein] [protein_id=WP_001969404.1] [location=2116825..2117871] [gbkey=CDS]	0.999532701176273	true
NT98_RS15220	lcl|NZ_CP009941.1_prot_WP_001975772.1_2732 [locus_tag=NT98_RS15220] [protein=ankyrin repeat domain-containing protein] [protein_id=WP_001975772.1] [location=2708830..2709321] [gbkey=CDS]	0.999523685875702	true
NT98_RS19125.thrB	lcl|NZ_CP009941.1_prot_WP_000612677.1_3513 [gene=thrB] [locus_tag=NT98_RS19125] [protein=homoserine kinase] [protein_id=WP_000612677.1] [location=complement(3461984..3462877)] [gbkey=CDS]	0.999427028344234	true
NT98_RS20895	lcl|NZ_CP009941.1_prot_WP_002194170.1_3861 [locus_tag=NT98_RS20895] [protein=sugar transferase] [protein_id=WP_002194170.1] [location=complement(3821459..3822097)] [gbkey=CDS]	0.999416643019750	true
NT98_RS25155.thiD	lcl|NZ_CP009941.1_prot_WP_141550539.1_4701 [gene=thiD] [locus_tag=NT98_RS25155] [protein=bifunctional hydroxymethylpyrimidine kinase/phosphomethylpyrimidine kinase] [protein_id=WP_141550539.1] [location=complement(4625625..4626446)] [gbkey=CDS]	0.999412120820893	true
NT98_RS07425	lcl|NZ_CP009941.1_prot_WP_033692255.1_1191 [locus_tag=NT98_RS07425] [protein=hypothetical protein] [protein_id=WP_033692255.1] [location=1167355..1167891] [gbkey=CDS]	0.999375480605864	true
NT98_RS13960.sasP	lcl|NZ_CP009941.1_prot_WP_000184021.1_2479 [gene=sasP] [locus_tag=NT98_RS13960] [protein=small acid-soluble spore protein, SasP family] [protein_id=WP_000184021.1] [location=2474606..2474818] [gbkey=CDS]	0.999361519962830	true
NT98_RS02215.thiC	lcl|NZ_CP009941.1_prot_WP_001979392.1_194 [gene=thiC] [locus_tag=NT98_RS02215] [protein=phosphomethylpyrimidine synthase ThiC] [protein_id=WP_001979392.1] [location=205881..207641] [gbkey=CDS]	0.999351615920091	true
NT98_RS18495	lcl|NZ_CP009941.1_prot_WP_173405272.1_3385 [locus_tag=NT98_RS18495] [protein=formate--tetrahydrofolate ligase] [protein_id=WP_173405272.1] [location=complement(3348893..3350644)] [gbkey=CDS]	0.999343048798715	true
NT98_RS22260.phaP	lcl|NZ_CP009941.1_prot_WP_000448590.1_4128 [gene=phaP] [locus_tag=NT98_RS22260] [protein=polyhydroxyalkanoic acid inclusion protein PhaP] [protein_id=WP_000448590.1] [location=4064391..4064915] [gbkey=CDS]	0.999303777998768	true
NT98_RS22945	lcl|NZ_CP009941.1_prot_WP_000974099.1_4262 [locus_tag=NT98_RS22945] [protein=ABC transporter permease] [protein_id=WP_000974099.1] [location=complement(4194287..4195303)] [gbkey=CDS]	0.999301616512540	true
NT98_RS11725	lcl|NZ_CP009941.1_prot_WP_002194749.1_2030 [locus_tag=NT98_RS11725] [protein=tubulin-like doman-containing protein] [protein_id=WP_002194749.1] [location=2014985..2018347] [gbkey=CDS]	0.999283464361702	true
NT98_RS12225	lcl|NZ_CP009941.1_prot_WP_001969389.1_2128 [locus_tag=NT98_RS12225] [protein=histidine phosphatase family protein] [protein_id=WP_001969389.1] [location=2126541..2127251] [gbkey=CDS]	0.999270845192333	true
NT98_RS16690	lcl|NZ_CP009941.1_prot_WP_000886756.1_3026 [locus_tag=NT98_RS16690] [protein=acyl-CoA carboxylase subunit beta] [protein_id=WP_000886756.1] [location=complement(2979660..2981201)] [gbkey=CDS]	0.999182571000694	true
NT98_RS26315	lcl|NZ_CP009941.1_prot_WP_001974575.1_4910 [locus_tag=NT98_RS26315] [protein=DUF3884 family protein] [protein_id=WP_001974575.1] [location=4870080..4870400] [gbkey=CDS]	0.999174443469303	true
NT98_RS19245	lcl|NZ_CP009941.1_prot_WP_001976910.1_3537 [locus_tag=NT98_RS19245] [protein=LD-carboxypeptidase] [protein_id=WP_001976910.1] [location=3486200..3487201] [gbkey=CDS]	0.999171091552549	true
NT98_RS11020	lcl|NZ_CP009941.1_prot_WP_000814418.1_1896 [locus_tag=NT98_RS11020] [protein=hypothetical protein] [protein_id=WP_000814418.1] [location=complement(1876704..1876949)] [gbkey=CDS]	0.999162679271475	true
NT98_RS10670	lcl|NZ_CP009941.1_prot_WP_001976679.1_1827 [locus_tag=NT98_RS10670] [protein=2-oxoacid:acceptor oxidoreductase subunit alpha] [protein_id=WP_001976679.1] [location=1800172..1801929] [gbkey=CDS]	0.999144842915439	true
NT98_RS08230	lcl|NZ_CP009941.1_prot_WP_001176696.1_1348 [locus_tag=NT98_RS08230] [protein=RelA/SpoT domain-containing protein] [protein_id=WP_001176696.1] [location=1331161..1332210] [gbkey=CDS]	0.999143587881972	true
NT98_RS08845.bioA	lcl|NZ_CP009941.1_prot_WP_000144311.1_1467 [gene=bioA] [locus_tag=NT98_RS08845] [protein=adenosylmethionine--8-amino-7-oxononanoate transaminase] [protein_id=WP_000144311.1] [location=1456131..1457519] [gbkey=CDS]	0.999088798859216	true
NT98_RS12275	lcl|NZ_CP009941.1_prot_WP_001969364.1_2138 [locus_tag=NT98_RS12275] [protein=iron ABC transporter permease] [protein_id=WP_001969364.1] [location=2135396..2136430] [gbkey=CDS]	0.999067931060003	true
NT98_RS14540	lcl|NZ_CP009941.1_prot_WP_033692126.1_2597 [locus_tag=NT98_RS14540] [protein=nucleotidyltransferase domain-containing protein] [protein_id=WP_033692126.1] [location=2586534..2587238] [gbkey=CDS]	0.999060402753458	true
NT98_RS09310.mtnA	lcl|NZ_CP009941.1_prot_WP_002194064.1_1556 [gene=mtnA] [locus_tag=NT98_RS09310] [protein=S-methyl-5-thioribose-1-phosphate isomerase] [protein_id=WP_002194064.1] [location=1532581..1533636] [gbkey=CDS]	0.998987562110802	true
NT98_RS02780	lcl|NZ_CP009941.1_prot_WP_033692346.1_303 [locus_tag=NT98_RS02780] [protein=ABC-F family ATP-binding cassette domain-containing protein] [protein_id=WP_033692346.1] [location=314542..316089] [gbkey=CDS]	0.998946512270805	true
NT98_RS16390	lcl|NZ_CP009941.1_prot_WP_001977689.1_2965 [locus_tag=NT98_RS16390] [protein=heterocycloanthracin/sonorensin family bacteriocin] [protein_id=WP_001977689.1] [location=complement(2920383..2920709)] [gbkey=CDS]	0.998928396054562	true
NT98_RS07200.murG	lcl|NZ_CP009941.1_prot_WP_002194517.1_1145 [gene=murG] [locus_tag=NT98_RS07200] [protein=undecaprenyldiphospho-muramoylpentapeptide beta-N-acetylglucosaminyltransferase] [protein_id=WP_002194517.1] [location=1135446..1136504] [gbkey=CDS]	0.998903007848143	true
NT98_RS22730	lcl|NZ_CP009941.1_prot_WP_000191172.1_4220 [locus_tag=NT98_RS22730] [protein=ATP-dependent helicase] [protein_id=WP_000191172.1] [location=4155133..4157199] [gbkey=CDS]	0.998863855016250	true
NT98_RS07610	lcl|NZ_CP009941.1_prot_WP_000366448.1_1228 [locus_tag=NT98_RS07610] [protein=1-deoxy-D-xylulose-5-phosphate synthase] [protein_id=WP_000366448.1] [location=1194290..1196182] [gbkey=CDS]	0.998730333657846	true
NT98_RS15810	lcl|NZ_CP009941.1_prot_WP_001981159.1_2848 [locus_tag=NT98_RS15810] [protein=hypothetical protein] [protein_id=WP_001981159.1] [location=2806560..2807597] [gbkey=CDS]	0.998729046275006	true
NT98_RS11540	lcl|NZ_CP009941.1_prot_WP_001083879.1_1994 [locus_tag=NT98_RS11540] [protein=hypothetical protein] [protein_id=WP_001083879.1] [location=complement(1978690..1978947)] [gbkey=CDS]	0.998557612320652	true
NT98_RS29440	lcl|NZ_CP009940.1_prot_WP_001971524.1_5630 [locus_tag=NT98_RS29440] [protein=HBL/NHE enterotoxin family protein] [protein_id=WP_001971524.1] [location=150888..151238] [gbkey=CDS]	0.998532187195671	true
NT98_RS03415	lcl|NZ_CP009941.1_prot_WP_001974284.1_425 [locus_tag=NT98_RS03415] [protein=NAD(P)H-dependent oxidoreductase] [protein_id=WP_001974284.1] [location=complement(429750..430331)] [gbkey=CDS]	0.998479530871070	true
NT98_RS17540	lcl|NZ_CP009941.1_prot_WP_000633357.1_3193 [locus_tag=NT98_RS17540] [protein=CoA-acylating methylmalonate-semialdehyde dehydrogenase] [protein_id=WP_000633357.1] [location=complement(3154008..3155468)] [gbkey=CDS]	0.998479059436227	true
NT98_RS18820.fosB	lcl|NZ_CP009941.1_prot_WP_000911692.1_3452 [gene=fosB] [locus_tag=NT98_RS18820] [protein=FosB/FosD family fosfomycin resistance bacillithiol transferase] [protein_id=WP_000911692.1] [location=complement(3403336..3403752)] [gbkey=CDS]	0.998473087481132	true
NT98_RS19860	lcl|NZ_CP009941.1_prot_WP_002193991.1_3655 [locus_tag=NT98_RS19860] [protein=MFS transporter] [protein_id=WP_002193991.1] [location=complement(3615081..3616292)] [gbkey=CDS]	0.998415115098741	true
NT98_RS20710	lcl|NZ_CP009941.1_prot_WP_002194213.1_3824 [locus_tag=NT98_RS20710] [protein=winged helix-turn-helix transcriptional regulator] [protein_id=WP_002194213.1] [location=3775009..3775458] [gbkey=CDS]	0.998352862360023	true
NT98_RS16600	lcl|NZ_CP009941.1_prot_WP_033691735.1_3007 [locus_tag=NT98_RS16600] [protein=protein distantly related to SAM-dependent methyltransferase] [protein_id=WP_033691735.1] [location=complement(2962545..2963105)] [gbkey=CDS]	0.998338769848577	true
NT98_RS06105.ccsA	lcl|NZ_CP009941.1_prot_WP_000008996.1_932 [gene=ccsA] [locus_tag=NT98_RS06105] [protein=cytochrome c biogenesis protein CcsA] [protein_id=WP_000008996.1] [location=917548..918381] [gbkey=CDS]	0.998308028537968	true
NT98_RS31600	lcl|NZ_CP009941.1_prot_WP_157404981.1_2445 [locus_tag=NT98_RS31600] [protein=hypothetical protein] [protein_id=WP_157404981.1] [location=2433167..2433325] [gbkey=CDS]	0.998275190188201	true
NT98_RS03425	lcl|NZ_CP009941.1_prot_WP_001974280.1_427 [locus_tag=NT98_RS03425] [protein=cysteine protease StiP family protein] [protein_id=WP_001974280.1] [location=complement(431690..432802)] [gbkey=CDS]	0.998251145443114	true
NT98_RS10990	lcl|NZ_CP009941.1_prot_WP_000228316.1_1890 [locus_tag=NT98_RS10990] [protein=DUF420 domain-containing protein] [protein_id=WP_000228316.1] [location=1869848..1870390] [gbkey=CDS]	0.998132499359121	true
NT98_RS19555	lcl|NZ_CP009941.1_prot_WP_001976732.1_3596 [locus_tag=NT98_RS19555] [protein=exo-alpha-sialidase] [protein_id=WP_001976732.1] [location=3552690..3553673] [gbkey=CDS]	0.998119301282631	true
NT98_RS14230	lcl|NZ_CP009941.1_prot_WP_001977429.1_2534 [locus_tag=NT98_RS14230] [protein=AraC family transcriptional regulator] [protein_id=WP_001977429.1] [location=2525252..2526142] [gbkey=CDS]	0.997992773393342	true
NT98_RS24165	lcl|NZ_CP009941.1_prot_WP_001970364.1_4504 [locus_tag=NT98_RS24165] [protein=hypothetical protein] [protein_id=WP_001970364.1] [location=complement(4429235..4430110)] [gbkey=CDS]	0.997905733804636	true
NT98_RS03560	lcl|NZ_CP009941.1_prot_WP_000829779.1_455 [locus_tag=NT98_RS03560] [protein=NAD(P)/FAD-dependent oxidoreductase] [protein_id=WP_000829779.1] [location=complement(453954..454943)] [gbkey=CDS]	0.997854671954073	true
NT98_RS23715	lcl|NZ_CP009941.1_prot_WP_033691141.1_4414 [locus_tag=NT98_RS23715] [protein=transglutaminase domain-containing protein] [protein_id=WP_033691141.1] [location=complement(4344076..4344843)] [gbkey=CDS]	0.997854537330667	true
NT98_RS11570	lcl|NZ_CP009941.1_prot_WP_002194579.1_2000 [locus_tag=NT98_RS11570] [protein=LysM peptidoglycan-binding domain-containing protein] [protein_id=WP_002194579.1] [location=complement(1981622..1982914)] [gbkey=CDS]	0.997787664740901	true
NT98_RS01345	lcl|NZ_CP009941.1_prot_WP_001977129.1_23 [locus_tag=NT98_RS01345] [protein=LacI family DNA-binding transcriptional regulator] [protein_id=WP_001977129.1] [location=24048..25025] [gbkey=CDS]	0.997539258901056	true
NT98_RS22225	lcl|NZ_CP009941.1_prot_WP_000726019.1_4121 [locus_tag=NT98_RS22225] [protein=DUF3905 domain-containing protein] [protein_id=WP_000726019.1] [location=4058118..4058453] [gbkey=CDS]	0.997482754934862	true
NT98_RS19490	lcl|NZ_CP009941.1_prot_WP_001166648.1_3583 [locus_tag=NT98_RS19490] [protein=iron-sulfur cluster biosynthesis family protein] [protein_id=WP_001166648.1] [location=complement(3537969..3538289)] [gbkey=CDS]	0.997480625273640	true
NT98_RS03665	lcl|NZ_CP009941.1_prot_WP_001974105.1_476 [locus_tag=NT98_RS03665] [protein=pyridoxal phosphate-dependent aminotransferase] [protein_id=WP_001974105.1] [location=complement(473343..474494)] [gbkey=CDS]	0.997385985914584	true
NT98_RS25790	lcl|NZ_CP009941.1_prot_WP_000185776.1_4803 [locus_tag=NT98_RS25790] [protein=GerAB/ArcD/ProY family transporter] [protein_id=WP_000185776.1] [location=4743164..4744270] [gbkey=CDS]	0.997329836629502	true
NT98_RS17435	lcl|NZ_CP009941.1_prot_WP_001043907.1_3173 [locus_tag=NT98_RS17435] [protein=HU family DNA-binding protein] [protein_id=WP_001043907.1] [location=3128020..3128292] [gbkey=CDS]	0.997319912104348	true
NT98_RS26500	lcl|NZ_CP009941.1_prot_WP_000517891.1_4929 [locus_tag=NT98_RS26500] [protein=small, acid-soluble spore protein K] [protein_id=WP_000517891.1] [location=4895854..4896012] [gbkey=CDS]	0.997267923175352	true
NT98_RS08790.argJ	lcl|NZ_CP009941.1_prot_WP_001976444.1_1456 [gene=argJ] [locus_tag=NT98_RS08790] [protein=bifunctional glutamate N-acetyltransferase/amino-acid acetyltransferase ArgJ] [protein_id=WP_001976444.1] [location=1444391..1445614] [gbkey=CDS]	0.997232595739611	true
NT98_RS22735.cotY	lcl|NZ_CP009941.1_prot_WP_001978296.1_4221 [gene=cotY] [locus_tag=NT98_RS22735] [protein=spore coat protein CotY] [protein_id=WP_001978296.1] [location=4157343..4157816] [gbkey=CDS]	0.997127964183598	true
NT98_RS19385	lcl|NZ_CP009941.1_prot_WP_001976833.1_3564 [locus_tag=NT98_RS19385] [protein=flavin monoamine oxidase family protein] [protein_id=WP_001976833.1] [location=complement(3515630..3517066)] [gbkey=CDS]	0.997047715562992	true
NT98_RS07420	lcl|NZ_CP009941.1_prot_WP_001978929.1_1190 [locus_tag=NT98_RS07420] [protein=LacI family DNA-binding transcriptional regulator] [protein_id=WP_001978929.1] [location=complement(1166063..1167040)] [gbkey=CDS]	0.996967468974679	true
NT98_RS12555	lcl|NZ_CP009941.1_prot_WP_001969179.1_2194 [locus_tag=NT98_RS12555] [protein=PhzF family phenazine biosynthesis isomerase] [protein_id=WP_001969179.1] [location=2185450..2186349] [gbkey=CDS]	0.996132683260402	true
NT98_RS26770	lcl|NZ_CP009941.1_prot_WP_001064413.1_4982 [locus_tag=NT98_RS26770] [protein=toxic anion resistance protein] [protein_id=WP_001064413.1] [location=complement(4949974..4951056)] [gbkey=CDS]	0.996053786858813	true
NT98_RS20570.fliH	lcl|NZ_CP009941.1_prot_WP_002194239.1_3796 [gene=fliH] [locus_tag=NT98_RS20570] [protein=flagellar assembly protein FliH] [protein_id=WP_002194239.1] [location=complement(3751704..3752390)] [gbkey=CDS]	0.995922822787994	true
NT98_RS20130	lcl|NZ_CP009941.1_prot_WP_002193945.1_3706 [locus_tag=NT98_RS20130] [protein=peptidase E] [protein_id=WP_002193945.1] [location=3672375..3673073] [gbkey=CDS]	0.995910782052754	true
NT98_RS29310.sodA	lcl|NZ_CP009941.1_prot_WP_000094044.1_5413 [gene=sodA] [locus_tag=NT98_RS29310] [protein=superoxide dismutase [Mn]] [protein_id=WP_000094044.1] [location=complement(5430549..5431175)] [gbkey=CDS]	0.995858661480417	true
NT98_RS25555	lcl|NZ_CP009941.1_prot_WP_001977877.1_4756 [locus_tag=NT98_RS25555] [protein=FAD-binding protein] [protein_id=WP_001977877.1] [location=complement(4688039..4689352)] [gbkey=CDS]	0.995375391249887	true
NT98_RS23265.aceB	lcl|NZ_CP009941.1_prot_WP_002194440.1_4323 [gene=aceB] [locus_tag=NT98_RS23265] [protein=malate synthase A] [protein_id=WP_002194440.1] [location=complement(4257239..4258828)] [gbkey=CDS]	0.995242427744778	true
NT98_RS23880	lcl|NZ_CP009941.1_prot_WP_001970494.1_4448 [locus_tag=NT98_RS23880] [protein=tetratricopeptide repeat protein] [protein_id=WP_001970494.1] [location=complement(4372039..4373133)] [gbkey=CDS]	0.994815652253902	true
NT98_RS13770	lcl|NZ_CP009941.1_prot_WP_001968523.1_2435 [locus_tag=NT98_RS13770] [protein=magnesium transporter CorA family protein] [protein_id=WP_001968523.1] [location=2422219..2423169] [gbkey=CDS]	0.994786889378588	true
NT98_RS27050	lcl|NZ_CP009941.1_prot_WP_000235472.1_5039 [locus_tag=NT98_RS27050] [protein=hypothetical protein] [protein_id=WP_000235472.1] [location=5011263..5011631] [gbkey=CDS]	0.994373906459319	true
NT98_RS02000.tagH	lcl|NZ_CP009941.1_prot_WP_001978711.1_152 [gene=tagH] [locus_tag=NT98_RS02000] [protein=teichoic acids export ABC transporter ATP-binding subunit TagH] [protein_id=WP_001978711.1] [location=155852..157528] [gbkey=CDS]	0.994163811028891	true
NT98_RS18520	lcl|NZ_CP009941.1_prot_WP_000014090.1_3390 [locus_tag=NT98_RS18520] [protein=oxalate:formate antiporter] [protein_id=WP_000014090.1] [location=complement(3352585..3353361)] [gbkey=CDS]	0.994160362751413	true
NT98_RS12315	lcl|NZ_CP009941.1_prot_WP_001969267.1_2146 [locus_tag=NT98_RS12315] [protein=cytidine deaminase] [protein_id=WP_001969267.1] [location=complement(2142391..2142819)] [gbkey=CDS]	0.994120483317781	true
NT98_RS05845	lcl|NZ_CP009941.1_prot_WP_033691275.1_880 [locus_tag=NT98_RS05845] [protein=hypothetical protein] [protein_id=WP_033691275.1] [location=complement(867121..867576)] [gbkey=CDS]	0.994114739122069	true
NT98_RS12400	lcl|NZ_CP009941.1_prot_WP_001969233.1_2163 [locus_tag=NT98_RS12400] [protein=serine hydrolase] [protein_id=WP_001969233.1] [location=complement(2156436..2157473)] [gbkey=CDS]	0.993957304747150	true
NT98_RS09695.speA	lcl|NZ_CP009941.1_prot_WP_033692457.1_1633 [gene=speA] [locus_tag=NT98_RS09695] [protein=arginine decarboxylase] [protein_id=WP_033692457.1] [location=complement(1599196..1600668)] [gbkey=CDS]	0.993844858525086	true
NT98_RS13475	lcl|NZ_CP009941.1_prot_WP_001968674.1_2377 [locus_tag=NT98_RS13475] [protein=class I SAM-dependent methyltransferase] [protein_id=WP_001968674.1] [location=2360987..2361736] [gbkey=CDS]	0.993759494615565	true
NT98_RS10410.proS	lcl|NZ_CP009941.1_prot_WP_002194819.1_1776 [gene=proS] [locus_tag=NT98_RS10410] [protein=proline--tRNA ligase] [protein_id=WP_002194819.1] [location=1743270..1744970] [gbkey=CDS]	0.993641409243049	true
NT98_RS15120	lcl|NZ_CP009941.1_prot_WP_000415812.1_2712 [locus_tag=NT98_RS15120] [protein=spore coat protein] [protein_id=WP_000415812.1] [location=2690634..2691086] [gbkey=CDS]	0.993580935456461	true
NT98_RS01670	lcl|NZ_CP009941.1_prot_WP_000912415.1_86 [locus_tag=NT98_RS01670] [protein=DUF2529 domain-containing protein] [protein_id=WP_000912415.1] [location=complement(93018..93542)] [gbkey=CDS]	0.993541256753866	true
NT98_RS23210.addA	lcl|NZ_CP009941.1_prot_WP_002194449.1_4312 [gene=addA] [locus_tag=NT98_RS23210] [protein=helicase-exonuclease AddAB subunit AddA] [protein_id=WP_002194449.1] [location=complement(4243210..4246935)] [gbkey=CDS]	0.993430672157123	true
NT98_RS06830	lcl|NZ_CP009941.1_prot_WP_000439783.1_1075 [locus_tag=NT98_RS06830] [protein=ComE operon protein 2] [protein_id=WP_000439783.1] [location=1062624..1063181] [gbkey=CDS]	0.993341512336890	true
NT98_RS17680	lcl|NZ_CP009941.1_prot_WP_001972363.1_3220 [locus_tag=NT98_RS17680] [protein=DUF3947 family protein] [protein_id=WP_001972363.1] [location=complement(3180253..3180504)] [gbkey=CDS]	0.993287064858071	true
NT98_RS16440	lcl|NZ_CP009941.1_prot_WP_001977667.1_2975 [locus_tag=NT98_RS16440] [protein=DUF3267 domain-containing protein] [protein_id=WP_001977667.1] [location=complement(2931272..2931808)] [gbkey=CDS]	0.993244010115042	true
NT98_RS03130	lcl|NZ_CP009941.1_prot_WP_000939486.1_368 [locus_tag=NT98_RS03130] [protein=TrmB family transcriptional regulator] [protein_id=WP_000939486.1] [location=complement(383007..383765)] [gbkey=CDS]	0.993215245445195	true
NT98_RS25545	lcl|NZ_CP009941.1_prot_WP_001977879.1_4754 [locus_tag=NT98_RS25545] [protein=hypothetical protein] [protein_id=WP_001977879.1] [location=complement(4686504..4686707)] [gbkey=CDS]	0.992791033074349	true
NT98_RS18930.rsgA	lcl|NZ_CP009941.1_prot_WP_033691625.1_3474 [gene=rsgA] [locus_tag=NT98_RS18930] [protein=ribosome small subunit-dependent GTPase A] [protein_id=WP_033691625.1] [location=complement(3423613..3424662)] [gbkey=CDS]	0.992721587498305	true
NT98_RS21695	lcl|NZ_CP009941.1_prot_WP_001973390.1_4020 [locus_tag=NT98_RS21695] [protein=ferredoxin--nitrite reductase] [protein_id=WP_001973390.1] [location=complement(3969812..3971434)] [gbkey=CDS]	0.991972317377597	true
NT98_RS14575	lcl|NZ_CP009941.1_prot_WP_001977814.1_2604 [locus_tag=NT98_RS14575] [protein=sugar-binding transcriptional regulator] [protein_id=WP_001977814.1] [location=complement(2592220..2593152)] [gbkey=CDS]	0.991878855256540	true
NT98_RS20645	lcl|NZ_CP009941.1_prot_WP_002194227.1_3811 [locus_tag=NT98_RS20645] [protein=hypothetical protein] [protein_id=WP_002194227.1] [location=complement(3763257..3763973)] [gbkey=CDS]	0.991535821138562	true
NT98_RS11695	lcl|NZ_CP009941.1_prot_WP_002194756.1_2024 [locus_tag=NT98_RS11695] [protein=hypothetical protein] [protein_id=WP_002194756.1] [location=2009112..2010308] [gbkey=CDS]	0.991438192950477	true
NT98_RS18355.moaE	lcl|NZ_CP009941.1_prot_WP_002194305.1_3357 [gene=moaE] [locus_tag=NT98_RS18355] [protein=molybdopterin synthase catalytic subunit MoaE] [protein_id=WP_002194305.1] [location=complement(3319601..3320071)] [gbkey=CDS]	0.990894258768154	true
NT98_RS31165	lcl|NZ_CP009940.1_prot_WP_142244187.1_5617 [locus_tag=NT98_RS31165] [protein=IS3 family transposase] [exception=ribosomal slippage] [protein_id=WP_142244187.1] [location=complement(join(131393..132282,132282..132588))] [gbkey=CDS]	0.990686024354260	true
NT98_RS19925	lcl|NZ_CP009941.1_prot_WP_001245918.1_3668 [locus_tag=NT98_RS19925] [protein=N-acetylmuramoyl-L-alanine amidase] [protein_id=WP_001245918.1] [location=complement(3630677..3631921)] [gbkey=CDS]	0.990492394206247	true
NT98_RS17130	lcl|NZ_CP009941.1_prot_WP_002194901.1_3113 [locus_tag=NT98_RS17130] [protein=N-acetylmuramoyl-L-alanine amidase] [protein_id=WP_002194901.1] [location=complement(3069997..3070734)] [gbkey=CDS]	0.990415268619628	true
NT98_RS06210	lcl|NZ_CP009941.1_prot_WP_001973720.1_953 [locus_tag=NT98_RS06210] [protein=ribosomal-processing cysteine protease Prp] [protein_id=WP_001973720.1] [location=939525..939869] [gbkey=CDS]	0.990326207577069	true
NT98_RS17995	lcl|NZ_CP009941.1_prot_WP_001972145.1_3284 [locus_tag=NT98_RS17995] [protein=phosphatase PAP2 family protein] [protein_id=WP_001972145.1] [location=complement(3244268..3245122)] [gbkey=CDS]	0.990265303091673	true
NT98_RS02785	lcl|NZ_CP009941.1_prot_WP_001975031.1_304 [locus_tag=NT98_RS02785] [protein=MFS transporter] [protein_id=WP_001975031.1] [location=316095..317288] [gbkey=CDS]	0.989321139833657	true
NT98_RS23300	lcl|NZ_CP009941.1_prot_WP_001006053.1_4330 [locus_tag=NT98_RS23300] [protein=hypothetical protein] [protein_id=WP_001006053.1] [location=complement(4264432..4264731)] [gbkey=CDS]	0.989318336431458	true
NT98_RS04250	lcl|NZ_CP009941.1_prot_WP_001141559.1_567 [locus_tag=NT98_RS04250] [protein=spore germination protein] [protein_id=WP_001141559.1] [location=571670..571885] [gbkey=CDS]	0.989176421719891	true
NT98_RS08315	lcl|NZ_CP009941.1_prot_WP_000916417.1_1366 [locus_tag=NT98_RS08315] [protein=hypothetical protein] [protein_id=WP_000916417.1] [location=1345872..1346456] [gbkey=CDS]	0.988813516240526	true
NT98_RS09295	lcl|NZ_CP009941.1_prot_WP_002194067.1_1553 [locus_tag=NT98_RS09295] [protein=pyridoxal phosphate-dependent aminotransferase] [protein_id=WP_002194067.1] [location=complement(1529041..1530219)] [gbkey=CDS]	0.987481523239886	true
NT98_RS23655	lcl|NZ_CP009941.1_prot_WP_001970605.1_4402 [locus_tag=NT98_RS23655] [protein=ring-cleaving dioxygenase] [protein_id=WP_001970605.1] [location=complement(4331352..4332329)] [gbkey=CDS]	0.987420589471982	true
NT98_RS25200.tenA	lcl|NZ_CP009941.1_prot_WP_000666826.1_4710 [gene=tenA] [locus_tag=NT98_RS25200] [protein=thiaminase II] [protein_id=WP_000666826.1] [location=complement(4632658..4633353)] [gbkey=CDS]	0.986665086922632	true
NT98_RS22360	lcl|NZ_CP009941.1_prot_WP_001973079.1_4148 [locus_tag=NT98_RS22360] [protein=RluA family pseudouridine synthase] [protein_id=WP_001973079.1] [location=complement(4083686..4084609)] [gbkey=CDS]	0.986641352592507	true
NT98_RS13355	lcl|NZ_CP009941.1_prot_WP_001968736.1_2354 [locus_tag=NT98_RS13355] [protein=class I SAM-dependent methyltransferase] [protein_id=WP_001968736.1] [location=2335323..2336243] [gbkey=CDS]	0.985255012322987	true
NT98_RS12990	lcl|NZ_CP009941.1_prot_WP_033691878.1_2283 [locus_tag=NT98_RS12990] [protein=alpha/beta hydrolase] [protein_id=WP_033691878.1] [location=2265058..2266074] [gbkey=CDS]	0.984410900135976	true
NT98_RS10680.miaB	lcl|NZ_CP009941.1_prot_WP_001976674.1_1829 [gene=miaB] [locus_tag=NT98_RS10680] [protein=tRNA (N6-isopentenyl adenosine(37)-C2)-methylthiotransferase MiaB] [protein_id=WP_001976674.1] [location=1803210..1804739] [gbkey=CDS]	0.984334672388537	true
NT98_RS25900	lcl|NZ_CP009941.1_prot_WP_000382683.1_4826 [locus_tag=NT98_RS25900] [protein=acid-soluble spore protein H] [protein_id=WP_000382683.1] [location=complement(4768552..4768731)] [gbkey=CDS]	0.984241455576210	true
NT98_RS16260	lcl|NZ_CP009941.1_prot_WP_033691710.1_2939 [locus_tag=NT98_RS16260] [protein=serine/threonine protein kinase] [protein_id=WP_033691710.1] [location=2894025..2894906] [gbkey=CDS]	0.983774761870213	true
NT98_RS09080.spoIIAB	lcl|NZ_CP009941.1_prot_WP_001243399.1_1513 [gene=spoIIAB] [locus_tag=NT98_RS09080] [protein=anti-sigma F factor] [protein_id=WP_001243399.1] [location=1495510..1495950] [gbkey=CDS]	0.983580801188632	true
NT98_RS26685.yfkAB	lcl|NZ_CP009941.1_prot_WP_000156015.1_4965 [gene=yfkAB] [locus_tag=NT98_RS26685] [protein=radical SAM/CxCxxxxC motif protein YfkAB] [protein_id=WP_000156015.1] [location=4931083..4932210] [gbkey=CDS]	0.983269559424398	true
NT98_RS07715	lcl|NZ_CP009941.1_prot_WP_001053154.1_1249 [locus_tag=NT98_RS07715] [protein=hypothetical protein] [protein_id=WP_001053154.1] [location=complement(1221473..1221859)] [gbkey=CDS]	0.982342208950826	true
NT98_RS29400	lcl|NZ_CP009941.1_prot_WP_001977199.1_5431 [locus_tag=NT98_RS29400] [protein=oligosaccharide flippase family protein] [protein_id=WP_001977199.1] [location=complement(5453904..5455358)] [gbkey=CDS]	0.982045847843286	true
NT98_RS01500.speE	lcl|NZ_CP009941.1_prot_WP_000424696.1_54 [gene=speE] [locus_tag=NT98_RS01500] [protein=spermidine synthase] [protein_id=WP_000424696.1] [location=52079..52906] [gbkey=CDS]	0.980144860198358	true
NT98_RS22210	lcl|NZ_CP009941.1_prot_WP_001973179.1_4118 [locus_tag=NT98_RS22210] [protein=putative 2-aminoethylphosphonate ABC transporter ATP-binding protein] [protein_id=WP_001973179.1] [location=complement(4055490..4056491)] [gbkey=CDS]	0.978422261850473	true
NT98_RS11905	lcl|NZ_CP009941.1_prot_WP_002194715.1_2065 [locus_tag=NT98_RS11905] [protein=ASCH domain-containing protein] [protein_id=WP_002194715.1] [location=2058766..2059107] [gbkey=CDS]	0.977358746497815	true
NT98_RS26995	lcl|NZ_CP009941.1_prot_WP_001978806.1_5027 [locus_tag=NT98_RS26995] [protein=PRK06851 family protein] [protein_id=WP_001978806.1] [location=complement(5001855..5002964)] [gbkey=CDS]	0.977357258060035	true
NT98_RS02305	lcl|NZ_CP009941.1_prot_WP_000989055.1_212 [locus_tag=NT98_RS02305] [protein=PTS lactose/cellobiose transporter subunit IIA] [protein_id=WP_000989055.1] [location=225681..226004] [gbkey=CDS]	0.977342652125245	true
NT98_RS08930	lcl|NZ_CP009941.1_prot_WP_001976373.1_1484 [locus_tag=NT98_RS08930] [protein=alpha/beta hydrolase] [protein_id=WP_001976373.1] [location=complement(1471035..1472033)] [gbkey=CDS]	0.976986046003096	true
NT98_RS18120	lcl|NZ_CP009941.1_prot_WP_001980276.1_3309 [locus_tag=NT98_RS18120] [protein=HAD-IIIA family hydrolase] [protein_id=WP_001980276.1] [location=3268049..3268576] [gbkey=CDS]	0.976978725436322	true
NT98_RS13685	lcl|NZ_CP009941.1_prot_WP_001968556.1_2418 [locus_tag=NT98_RS13685] [protein=NADH dehydrogenase subunit 5] [protein_id=WP_001968556.1] [location=2404056..2405588] [gbkey=CDS]	0.976671924268016	true
NT98_RS07105.phoX	lcl|NZ_CP009941.1_prot_WP_002194534.1_1126 [gene=phoX] [locus_tag=NT98_RS07105] [protein=phosphate ABC transporter substrate-binding protein PhoX] [protein_id=WP_002194534.1] [location=1114251..1115168] [gbkey=CDS]	0.975854505095452	true
NT98_RS09850.rsmD	lcl|NZ_CP009941.1_prot_WP_001266974.1_1664 [gene=rsmD] [locus_tag=NT98_RS09850] [protein=16S rRNA (guanine(966)-N(2))-methyltransferase RsmD] [protein_id=WP_001266974.1] [location=1627260..1627826] [gbkey=CDS]	0.975395427855239	true
NT98_RS15485	lcl|NZ_CP009941.1_prot_WP_000540642.1_2783 [locus_tag=NT98_RS15485] [protein=N-acetylmuramoyl-L-alanine amidase] [protein_id=WP_000540642.1] [location=2754875..2755681] [gbkey=CDS]	0.973961834972107	true
NT98_RS28525.gltX	lcl|NZ_CP009941.1_prot_WP_000415154.1_5289 [gene=gltX] [locus_tag=NT98_RS28525] [protein=glutamate--tRNA ligase] [protein_id=WP_000415154.1] [location=complement(5284676..5286133)] [gbkey=CDS]	0.972954336083346	true
NT98_RS03160	lcl|NZ_CP009941.1_prot_WP_001096347.1_374 [locus_tag=NT98_RS03160] [protein=YuzL family protein] [protein_id=WP_001096347.1] [location=complement(388804..388950)] [gbkey=CDS]	0.972715719588917	true
NT98_RS02510	lcl|NZ_CP009941.1_prot_WP_001975201.1_251 [locus_tag=NT98_RS02510] [protein=DUF4362 domain-containing protein] [protein_id=WP_001975201.1] [location=264767..265198] [gbkey=CDS]	0.972064863647054	true
NT98_RS13785	lcl|NZ_CP009941.1_prot_WP_001968520.1_2438 [locus_tag=NT98_RS13785] [protein=amidohydrolase] [protein_id=WP_001968520.1] [location=complement(2425577..2427412)] [gbkey=CDS]	0.972032819079051	true
NT98_RS11005.pfkB	lcl|NZ_CP009941.1_prot_WP_001978489.1_1893 [gene=pfkB] [locus_tag=NT98_RS11005] [protein=1-phosphofructokinase] [protein_id=WP_001978489.1] [location=1872579..1873490] [gbkey=CDS]	0.969033240580692	true
NT98_RS25010	lcl|NZ_CP009941.1_prot_WP_001969780.1_4674 [locus_tag=NT98_RS25010] [protein=GerAB/ArcD/ProY family transporter] [protein_id=WP_001969780.1] [location=4603222..4604331] [gbkey=CDS]	0.968836519201517	true
NT98_RS08915	lcl|NZ_CP009941.1_prot_WP_001976382.1_1481 [locus_tag=NT98_RS08915] [protein=GNAT family N-acetyltransferase] [protein_id=WP_001976382.1] [location=1468115..1468597] [gbkey=CDS]	0.968678936630326	true
NT98_RS11285	lcl|NZ_CP009941.1_prot_WP_002194633.1_1946 [locus_tag=NT98_RS11285] [protein=DUF11 domain-containing protein] [protein_id=WP_002194633.1] [location=complement(1924747..1932309)] [gbkey=CDS]	0.968414726657460	true
NT98_RS05895	lcl|NZ_CP009941.1_prot_WP_033691261.1_890 [locus_tag=NT98_RS05895] [protein=hypothetical protein] [protein_id=WP_033691261.1] [location=876155..876850] [gbkey=CDS]	0.967392334876391	true
NT98_RS16205	lcl|NZ_CP009941.1_prot_WP_001979262.1_2928 [locus_tag=NT98_RS16205] [protein=DegV family protein] [protein_id=WP_001979262.1] [location=complement(2881962..2882768)] [gbkey=CDS]	0.966363160449162	true
NT98_RS06575	lcl|NZ_CP009941.1_prot_WP_001973546.1_1025 [locus_tag=NT98_RS06575] [protein=bifunctional cystathionine gamma-lyase/homocysteine desulfhydrase] [protein_id=WP_001973546.1] [location=1012953..1014086] [gbkey=CDS]	0.966068343515790	true
NT98_RS03295.sufU	lcl|NZ_CP009941.1_prot_WP_000009523.1_401 [gene=sufU] [locus_tag=NT98_RS03295] [protein=iron-sulfur cluster assembly scaffold protein SufU] [protein_id=WP_000009523.1] [location=411759..412190] [gbkey=CDS]	0.965797771299948	true
NT98_RS16555	lcl|NZ_CP009941.1_prot_WP_001977614.1_2997 [locus_tag=NT98_RS16555] [protein=M3 family oligoendopeptidase] [protein_id=WP_001977614.1] [location=2952168..2953859] [gbkey=CDS]	0.965749787820731	true
NT98_RS00190	lcl|NZ_CP009939.1_prot_WP_002194838.1_5477 [locus_tag=NT98_RS00190] [protein=hypothetical protein] [protein_id=WP_002194838.1] [location=complement(20705..21457)] [gbkey=CDS]	0.965721023491598	true
NT98_RS08425.ltrA	lcl|NZ_CP009941.1_prot_WP_002194492.1_1388 [gene=ltrA] [locus_tag=NT98_RS08425] [protein=group II intron reverse transcriptase/maturase] [protein_id=WP_002194492.1] [location=complement(1374792..1376723)] [gbkey=CDS]	0.964608037599336	true
NT98_RS05230	lcl|NZ_CP009941.1_prot_WP_001970886.1_759 [locus_tag=NT98_RS05230] [protein=cupin domain-containing protein] [protein_id=WP_001970886.1] [location=749563..749895] [gbkey=CDS]	0.964258469828383	true
NT98_RS05825	lcl|NZ_CP009941.1_prot_WP_033691279.1_876 [locus_tag=NT98_RS05825] [protein=amidohydrolase family protein] [protein_id=WP_033691279.1] [location=863083..864324] [gbkey=CDS]	0.964246170706472	true
NT98_RS09220.ptsH	lcl|NZ_CP009941.1_prot_WP_000411079.1_1539 [gene=ptsH] [locus_tag=NT98_RS09220] [protein=phosphocarrier protein HPr] [protein_id=WP_000411079.1] [location=1517368..1517631] [gbkey=CDS]	0.963337911013877	true
NT98_RS00865	lcl|NZ_CP009940.1_prot_WP_001971574.1_5611 [locus_tag=NT98_RS00865] [protein=oligosaccharide flippase family protein] [protein_id=WP_001971574.1] [location=120722..121996] [gbkey=CDS]	0.960726321646659	true
NT98_RS03305	lcl|NZ_CP009941.1_prot_WP_001974335.1_403 [locus_tag=NT98_RS03305] [protein=VanZ family protein] [protein_id=WP_001974335.1] [location=complement(413903..414649)] [gbkey=CDS]	0.960035207472480	true
NT98_RS15025	lcl|NZ_CP009941.1_prot_WP_033691773.1_2694 [locus_tag=NT98_RS15025] [protein=hypothetical protein] [protein_id=WP_033691773.1] [location=2673433..2673828] [gbkey=CDS]	0.957207993217001	true
NT98_RS27930	lcl|NZ_CP009941.1_prot_WP_001975364.1_5182 [locus_tag=NT98_RS27930] [protein=LysR family transcriptional regulator] [protein_id=WP_001975364.1] [location=5188192..5189058] [gbkey=CDS]	0.956939424341470	true
NT98_RS05790	lcl|NZ_CP009941.1_prot_WP_033691285.1_869 [locus_tag=NT98_RS05790] [protein=ATP-binding cassette domain-containing protein] [protein_id=WP_033691285.1] [location=857486..858370] [gbkey=CDS]	0.955558401947724	true
NT98_RS23895.dhaS	lcl|NZ_CP009941.1_prot_WP_000204220.1_4451 [gene=dhaS] [locus_tag=NT98_RS23895] [protein=dihydroxyacetone kinase transcriptional activator DhaS] [protein_id=WP_000204220.1] [location=4376361..4376927] [gbkey=CDS]	0.954407231373212	true
NT98_RS20005.malS	lcl|NZ_CP009941.1_prot_WP_033691646.1_3681 [gene=malS] [locus_tag=NT98_RS20005] [protein=oxaloacetate-decarboxylating malate dehydrogenase] [protein_id=WP_033691646.1] [location=complement(3646602..3648314)] [gbkey=CDS]	0.954273253760089	true
NT98_RS18840.namA	lcl|NZ_CP009941.1_prot_WP_000555704.1_3456 [gene=namA] [locus_tag=NT98_RS18840] [protein=NADPH dehydrogenase NamA] [protein_id=WP_000555704.1] [location=3407157..3408194] [gbkey=CDS]	0.953824433186341	true
NT98_RS28565	lcl|NZ_CP009941.1_prot_WP_001979504.1_5297 [locus_tag=NT98_RS28565] [protein=UvrB/UvrC motif-containing protein] [protein_id=WP_001979504.1] [location=complement(5294859..5295407)] [gbkey=CDS]	0.952969570148787	true
NT98_RS25160.thiF	lcl|NZ_CP009941.1_prot_WP_001969673.1_4702 [gene=thiF] [locus_tag=NT98_RS25160] [protein=thiazole biosynthesis adenylyltransferase ThiF] [protein_id=WP_001969673.1] [location=complement(4626453..4627472)] [gbkey=CDS]	0.951204558454702	true
NT98_RS25910	lcl|NZ_CP009941.1_prot_WP_000109114.1_4828 [locus_tag=NT98_RS25910] [protein=lactate permease LctP family transporter] [protein_id=WP_000109114.1] [location=4770010..4771629] [gbkey=CDS]	0.951095941232403	true
NT98_RS18155	lcl|NZ_CP009941.1_prot_WP_000028910.1_3316 [locus_tag=NT98_RS18155] [protein=DUF2837 family protein] [protein_id=WP_000028910.1] [location=3274247..3275044] [gbkey=CDS]	0.950826383587863	true
NT98_RS20870	lcl|NZ_CP009941.1_prot_WP_033692268.1_3856 [locus_tag=NT98_RS20870] [protein=hypothetical protein] [protein_id=WP_033692268.1] [location=complement(3815302..3816849)] [gbkey=CDS]	0.950480066158328	true
