# Supplementary material for: Evaluating the Safety of Bacillus cereus GW-01 Obtained from Sheep Rumen Chyme
Source: Microorganisms. 2024 Jul 18;12(7):1457. doi: 10.3390/microorganisms12071457 (PMC11278751; doi:10.3390/microorganisms12071457)
Supplement: Supplementary file 1 [file microorganisms-12-01457-s001.zip › Supplemental Document S3/effectiveT3/B.cereus.1000305/B.cereus.1000305.effectiveT3.std.anno.xls]

Gene_id	Description	Score	is secreted
FORC085_RS00290	lcl|NZ_CP028516.1_prot_WP_000107420.1_45 [locus_tag=FORC085_RS00290] [protein=ribose-phosphate diphosphokinase] [protein_id=WP_000107420.1] [location=52014..52967] [gbkey=CDS]	1.000000000000000	true
FORC085_RS00330.yabP	lcl|NZ_CP028516.1_prot_WP_001059104.1_53 [gene=yabP] [locus_tag=FORC085_RS00330] [protein=sporulation protein YabP] [protein_id=WP_001059104.1] [location=61858..62166] [gbkey=CDS]	1.000000000000000	true
FORC085_RS01110	lcl|NZ_CP028516.1_prot_WP_000922547.1_179 [locus_tag=FORC085_RS01110] [protein=hypothetical protein] [protein_id=WP_000922547.1] [location=191108..191299] [gbkey=CDS]	1.000000000000000	true
FORC085_RS02120	lcl|NZ_CP028516.1_prot_WP_025710042.1_342 [locus_tag=FORC085_RS02120] [protein=aromatic acid/H+ symport family MFS transporter] [protein_id=WP_025710042.1] [location=complement(388415..389716)] [gbkey=CDS]	1.000000000000000	true
FORC085_RS03360	lcl|NZ_CP028516.1_prot_WP_001106382.1_570 [locus_tag=FORC085_RS03360] [protein=hypothetical protein] [protein_id=WP_001106382.1] [location=704982..705320] [gbkey=CDS]	1.000000000000000	true
FORC085_RS03715.qoxD	lcl|NZ_CP028516.1_prot_WP_000068425.1_640 [gene=qoxD] [locus_tag=FORC085_RS03715] [protein=cytochrome aa3 quinol oxidase subunit IV] [protein_id=WP_000068425.1] [location=complement(779125..779436)] [gbkey=CDS]	1.000000000000000	true
FORC085_RS04380	lcl|NZ_CP028516.1_prot_WP_000791330.1_750 [locus_tag=FORC085_RS04380] [protein=DUF3992 domain-containing protein] [protein_id=WP_000791330.1] [location=complement(889214..889639)] [gbkey=CDS]	1.000000000000000	true
FORC085_RS04435	lcl|NZ_CP028516.1_prot_WP_001126697.1_762 [locus_tag=FORC085_RS04435] [protein=nuclear transport factor 2 family protein] [protein_id=WP_001126697.1] [location=901480..901881] [gbkey=CDS]	1.000000000000000	true
FORC085_RS04515	lcl|NZ_CP028516.1_prot_WP_001063866.1_778 [locus_tag=FORC085_RS04515] [protein=hypothetical protein] [protein_id=WP_001063866.1] [location=complement(914020..914223)] [gbkey=CDS]	1.000000000000000	true
FORC085_RS04600	lcl|NZ_CP028516.1_prot_WP_000510476.1_792 [locus_tag=FORC085_RS04600] [protein=hypothetical protein] [protein_id=WP_000510476.1] [location=931714..931959] [gbkey=CDS]	1.000000000000000	true
FORC085_RS04865	lcl|NZ_CP028516.1_prot_WP_016121983.1_843 [locus_tag=FORC085_RS04865] [protein=TIGR04197 family type VII secretion effector] [protein_id=WP_016121983.1] [location=989300..989575] [gbkey=CDS]	1.000000000000000	true
FORC085_RS05140	lcl|NZ_CP028516.1_prot_WP_000540377.1_897 [locus_tag=FORC085_RS05140] [protein=YjcZ family sporulation protein] [protein_id=WP_000540377.1] [location=complement(1034349..1034474)] [gbkey=CDS]	1.000000000000000	true
FORC085_RS05345	lcl|NZ_CP028516.1_prot_WP_000991356.1_938 [locus_tag=FORC085_RS05345] [protein=hypothetical protein] [protein_id=WP_000991356.1] [location=complement(1067665..1067916)] [gbkey=CDS]	1.000000000000000	true
FORC085_RS05605	lcl|NZ_CP028516.1_prot_WP_078186684.1_990 [locus_tag=FORC085_RS05605] [protein=YjcZ family sporulation protein] [protein_id=WP_078186684.1] [location=complement(1113765..1113899)] [gbkey=CDS]	1.000000000000000	true
FORC085_RS05995	lcl|NZ_CP028516.1_prot_WP_025709862.1_1069 [locus_tag=FORC085_RS05995] [protein=hypothetical protein] [protein_id=WP_025709862.1] [location=complement(1192577..1192780)] [gbkey=CDS]	1.000000000000000	true
FORC085_RS06055.gerPB	lcl|NZ_CP028516.1_prot_WP_001012508.1_1081 [gene=gerPB] [locus_tag=FORC085_RS06055] [protein=spore germination protein GerPB] [protein_id=WP_001012508.1] [location=complement(1205156..1205362)] [gbkey=CDS]	1.000000000000000	true
FORC085_RS06370	lcl|NZ_CP028516.1_prot_WP_135811482.1_1143 [locus_tag=FORC085_RS06370] [protein=collagen-like protein] [protein_id=WP_135811482.1] [location=complement(1266336..1267232)] [gbkey=CDS]	1.000000000000000	true
FORC085_RS06435	lcl|NZ_CP028516.1_prot_WP_029948404.1_1156 [locus_tag=FORC085_RS06435] [protein=hypothetical protein] [protein_id=WP_029948404.1] [location=1276609..1276794] [gbkey=CDS]	1.000000000000000	true
FORC085_RS06700	lcl|NZ_CP028516.1_prot_WP_025709888.1_1207 [locus_tag=FORC085_RS06700] [protein=aldehyde dehydrogenase] [protein_id=WP_025709888.1] [location=1326812..1328179] [gbkey=CDS]	1.000000000000000	true
FORC085_RS07095	lcl|NZ_CP028516.1_prot_WP_016122156.1_1286 [locus_tag=FORC085_RS07095] [protein=LD-carboxypeptidase] [protein_id=WP_016122156.1] [location=complement(1401505..1402425)] [gbkey=CDS]	1.000000000000000	true
FORC085_RS07185	lcl|NZ_CP028516.1_prot_WP_000184928.1_1307 [locus_tag=FORC085_RS07185] [protein=hypothetical protein] [protein_id=WP_000184928.1] [location=1417624..1417779] [gbkey=CDS]	1.000000000000000	true
FORC085_RS08520	lcl|NZ_CP028516.1_prot_WP_025709196.1_1572 [locus_tag=FORC085_RS08520] [protein=flagellar hook-length control protein FliK] [protein_id=WP_025709196.1] [location=1671056..1672165] [gbkey=CDS]	1.000000000000000	true
FORC085_RS08530	lcl|NZ_CP028516.1_prot_WP_000588320.1_1574 [locus_tag=FORC085_RS08530] [protein=flagellar hook protein FlgE] [protein_id=WP_000588320.1] [location=1672764..1673987] [gbkey=CDS]	1.000000000000000	true
FORC085_RS08560	lcl|NZ_CP028516.1_prot_WP_025709190.1_1580 [locus_tag=FORC085_RS08560] [protein=flagellin] [protein_id=WP_025709190.1] [location=complement(1679040..1680125)] [gbkey=CDS]	1.000000000000000	true
FORC085_RS08660	lcl|NZ_CP028516.1_prot_WP_000157888.1_1600 [locus_tag=FORC085_RS08660] [protein=antibiotic biosynthesis monooxygenase] [protein_id=WP_000157888.1] [location=complement(1694217..1694552)] [gbkey=CDS]	1.000000000000000	true
FORC085_RS09395	lcl|NZ_CP028516.1_prot_WP_016122301.1_1743 [locus_tag=FORC085_RS09395] [protein=TIGR04197 family type VII secretion effector] [protein_id=WP_016122301.1] [location=1842363..1842638] [gbkey=CDS]	1.000000000000000	true
FORC085_RS09750	lcl|NZ_CP028516.1_prot_WP_000695203.1_1810 [locus_tag=FORC085_RS09750] [protein=hypothetical protein] [protein_id=WP_000695203.1] [location=1932630..1933076] [gbkey=CDS]	1.000000000000000	true
FORC085_RS09965	lcl|NZ_CP028516.1_prot_WP_000540425.1_1853 [locus_tag=FORC085_RS09965] [protein=YjcZ family sporulation protein] [protein_id=WP_000540425.1] [location=complement(1976544..1976690)] [gbkey=CDS]	1.000000000000000	true
FORC085_RS10770	lcl|NZ_CP028516.1_prot_WP_006929626.1_2012 [locus_tag=FORC085_RS10770] [protein=hypothetical protein] [protein_id=WP_006929626.1] [location=complement(2125688..2126236)] [gbkey=CDS]	1.000000000000000	true
FORC085_RS11410	lcl|NZ_CP028516.1_prot_WP_000355695.1_2136 [locus_tag=FORC085_RS11410] [protein=hypothetical protein] [protein_id=WP_000355695.1] [location=2248031..2248306] [gbkey=CDS]	1.000000000000000	true
FORC085_RS11795	lcl|NZ_CP028516.1_prot_WP_001060658.1_2212 [locus_tag=FORC085_RS11795] [protein=DUF4021 domain-containing protein] [protein_id=WP_001060658.1] [location=complement(2328829..2329011)] [gbkey=CDS]	1.000000000000000	true
FORC085_RS11980	lcl|NZ_CP028516.1_prot_WP_025709624.1_2247 [locus_tag=FORC085_RS11980] [protein=collagen-like repeat preface domain-containing protein] [protein_id=WP_025709624.1] [location=2360581..2361879] [gbkey=CDS]	1.000000000000000	true
FORC085_RS11985	lcl|NZ_CP028516.1_prot_WP_025709623.1_2248 [locus_tag=FORC085_RS11985] [protein=cupin domain-containing protein] [protein_id=WP_025709623.1] [location=complement(2362446..2363078)] [gbkey=CDS]	1.000000000000000	true
FORC085_RS12130	lcl|NZ_CP028516.1_prot_WP_000381792.1_2278 [locus_tag=FORC085_RS12130] [protein=class I SAM-dependent methyltransferase] [protein_id=WP_000381792.1] [location=2390902..2391684] [gbkey=CDS]	1.000000000000000	true
FORC085_RS12790	lcl|NZ_CP028516.1_prot_WP_001165493.1_2406 [locus_tag=FORC085_RS12790] [protein=DUF3914 domain-containing protein] [protein_id=WP_001165493.1] [location=complement(2547420..2547761)] [gbkey=CDS]	1.000000000000000	true
FORC085_RS12890.vat	lcl|NZ_CP028516.1_prot_WP_001069244.1_2424 [gene=vat] [locus_tag=FORC085_RS12890] [protein=Vat family streptogramin A O-acetyltransferase] [protein_id=WP_001069244.1] [location=2566162..2566794] [gbkey=CDS]	1.000000000000000	true
FORC085_RS12950	lcl|NZ_CP028516.1_prot_WP_025710274.1_2436 [locus_tag=FORC085_RS12950] [protein=energy-coupling factor ABC transporter ATP-binding protein] [protein_id=WP_025710274.1] [location=2579084..2580784] [gbkey=CDS]	1.000000000000000	true
FORC085_RS12980	lcl|NZ_CP028516.1_prot_WP_025710270.1_2442 [locus_tag=FORC085_RS12980] [protein=hypothetical protein] [protein_id=WP_025710270.1] [location=complement(2584472..2584936)] [gbkey=CDS]	1.000000000000000	true
FORC085_RS13315	lcl|NZ_CP028516.1_prot_WP_025709432.1_2508 [locus_tag=FORC085_RS13315] [protein=hypothetical protein] [protein_id=WP_025709432.1] [location=2644615..2644794] [gbkey=CDS]	1.000000000000000	true
FORC085_RS13350	lcl|NZ_CP028516.1_prot_WP_001058786.1_2515 [locus_tag=FORC085_RS13350] [protein=mep operon protein MepB] [protein_id=WP_001058786.1] [location=complement(2649846..2650349)] [gbkey=CDS]	1.000000000000000	true
FORC085_RS13545.kynB	lcl|NZ_CP028516.1_prot_WP_000858074.1_2554 [gene=kynB] [locus_tag=FORC085_RS13545] [protein=arylformamidase] [protein_id=WP_000858074.1] [location=complement(2699510..2700139)] [gbkey=CDS]	1.000000000000000	true
FORC085_RS14050	lcl|NZ_CP028516.1_prot_WP_087875455.1_2657 [locus_tag=FORC085_RS14050] [protein=class I SAM-dependent methyltransferase] [protein_id=WP_087875455.1] [location=complement(2785483..2786244)] [gbkey=CDS]	1.000000000000000	true
FORC085_RS15055	lcl|NZ_CP028516.1_prot_WP_016122756.1_2854 [locus_tag=FORC085_RS15055] [protein=amino acid permease] [protein_id=WP_016122756.1] [location=2975453..2976919] [gbkey=CDS]	1.000000000000000	true
FORC085_RS15200	lcl|NZ_CP028516.1_prot_WP_135811524.1_2882 [locus_tag=FORC085_RS15200] [protein=GNAT family N-acetyltransferase] [protein_id=WP_135811524.1] [location=complement(3001544..3002059)] [gbkey=CDS]	1.000000000000000	true
FORC085_RS15510	lcl|NZ_CP028516.1_prot_WP_065382363.1_2943 [locus_tag=FORC085_RS15510] [protein=DUF3841 domain-containing protein] [protein_id=WP_065382363.1] [location=3073603..3074172] [gbkey=CDS]	1.000000000000000	true
FORC085_RS16125	lcl|NZ_CP028516.1_prot_WP_001986511.1_3060 [locus_tag=FORC085_RS16125] [protein=M15 family metallopeptidase] [protein_id=WP_001986511.1] [location=complement(3189876..3190595)] [gbkey=CDS]	1.000000000000000	true
FORC085_RS16560.tkt	lcl|NZ_CP028516.1_prot_WP_044306802.1_3147 [gene=tkt] [locus_tag=FORC085_RS16560] [protein=transketolase] [protein_id=WP_044306802.1] [location=complement(3271396..3273390)] [gbkey=CDS]	1.000000000000000	true
FORC085_RS16610	lcl|NZ_CP028516.1_prot_WP_000987462.1_3157 [locus_tag=FORC085_RS16610] [protein=IDEAL domain-containing protein] [protein_id=WP_000987462.1] [location=complement(3283019..3283354)] [gbkey=CDS]	1.000000000000000	true
FORC085_RS16750	lcl|NZ_CP028516.1_prot_WP_025708830.1_3186 [locus_tag=FORC085_RS16750] [protein=glycosyl hydrolase] [protein_id=WP_025708830.1] [location=complement(3308157..3309449)] [gbkey=CDS]	1.000000000000000	true
FORC085_RS17235	lcl|NZ_CP028516.1_prot_WP_025708920.1_3280 [locus_tag=FORC085_RS17235] [protein=hypothetical protein] [protein_id=WP_025708920.1] [location=3403017..3405086] [gbkey=CDS]	1.000000000000000	true
FORC085_RS18090	lcl|NZ_CP028516.1_prot_WP_025710102.1_3448 [locus_tag=FORC085_RS18090] [protein=SH3 domain-containing protein] [protein_id=WP_025710102.1] [location=complement(3586709..3587755)] [gbkey=CDS]	1.000000000000000	true
FORC085_RS18115.tkt	lcl|NZ_CP028516.1_prot_WP_135811574.1_3453 [gene=tkt] [locus_tag=FORC085_RS18115] [protein=transketolase] [protein_id=WP_135811574.1] [location=complement(3592420..3594420)] [gbkey=CDS]	1.000000000000000	true
FORC085_RS19685	lcl|NZ_CP028516.1_prot_WP_000283738.1_3764 [locus_tag=FORC085_RS19685] [protein=hypothetical protein] [protein_id=WP_000283738.1] [location=3909433..3909669] [gbkey=CDS]	1.000000000000000	true
FORC085_RS19700	lcl|NZ_CP028516.1_prot_WP_000804864.1_3767 [locus_tag=FORC085_RS19700] [protein=hypothetical protein] [protein_id=WP_000804864.1] [location=3913764..3914222] [gbkey=CDS]	1.000000000000000	true
FORC085_RS20465	lcl|NZ_CP028516.1_prot_WP_000665709.1_3916 [locus_tag=FORC085_RS20465] [protein=DUF3932 family protein] [protein_id=WP_000665709.1] [location=4047066..4047317] [gbkey=CDS]	1.000000000000000	true
FORC085_RS20955	lcl|NZ_CP028516.1_prot_WP_000183867.1_4012 [locus_tag=FORC085_RS20955] [protein=2OG-Fe(II) oxygenase] [protein_id=WP_000183867.1] [location=complement(4126490..4127140)] [gbkey=CDS]	1.000000000000000	true
FORC085_RS22330	lcl|NZ_CP028516.1_prot_WP_135811585.1_4284 [locus_tag=FORC085_RS22330] [protein=collagen-like protein] [protein_id=WP_135811585.1] [location=complement(4391787..4392860)] [gbkey=CDS]	1.000000000000000	true
FORC085_RS22470.rnhC	lcl|NZ_CP028516.1_prot_WP_025709906.1_4313 [gene=rnhC] [locus_tag=FORC085_RS22470] [protein=ribonuclease HIII] [protein_id=WP_025709906.1] [location=4422214..4423149] [gbkey=CDS]	1.000000000000000	true
FORC085_RS22530	lcl|NZ_CP028516.1_prot_WP_001182122.1_4324 [locus_tag=FORC085_RS22530] [protein=CPBP family intramembrane metalloprotease] [protein_id=WP_001182122.1] [location=4433446..4434159] [gbkey=CDS]	1.000000000000000	true
FORC085_RS23405	lcl|NZ_CP028516.1_prot_WP_088859656.1_4497 [locus_tag=FORC085_RS23405] [protein=spore germination protein] [protein_id=WP_088859656.1] [location=4595602..4597866] [gbkey=CDS]	1.000000000000000	true
FORC085_RS24585	lcl|NZ_CP028516.1_prot_WP_135811601.1_4702 [locus_tag=FORC085_RS24585] [protein=phosphoribosyltransferase family protein] [protein_id=WP_135811601.1] [location=4801483..4802829] [gbkey=CDS]	1.000000000000000	true
FORC085_RS24990	lcl|NZ_CP028516.1_prot_WP_076876005.1_4781 [locus_tag=FORC085_RS24990] [protein=methyl-accepting chemotaxis protein] [protein_id=WP_076876005.1] [location=4871702..4873396] [gbkey=CDS]	1.000000000000000	true
FORC085_RS25135	lcl|NZ_CP028516.1_prot_WP_001115311.1_4809 [locus_tag=FORC085_RS25135] [protein=DUF1641 domain-containing protein] [protein_id=WP_001115311.1] [location=4902773..4903213] [gbkey=CDS]	1.000000000000000	true
FORC085_RS25480.ppaX	lcl|NZ_CP028516.1_prot_WP_001222402.1_4874 [gene=ppaX] [locus_tag=FORC085_RS25480] [protein=pyrophosphatase PpaX] [protein_id=WP_001222402.1] [location=complement(4966750..4967400)] [gbkey=CDS]	1.000000000000000	true
FORC085_RS25760	lcl|NZ_CP028516.1_prot_WP_000194290.1_4929 [locus_tag=FORC085_RS25760] [protein=acyltransferase] [protein_id=WP_000194290.1] [location=5023745..5024902] [gbkey=CDS]	1.000000000000000	true
FORC085_RS25790	lcl|NZ_CP028516.1_prot_WP_000544187.1_4936 [locus_tag=FORC085_RS25790] [protein=cytochrome d ubiquinol oxidase subunit II] [protein_id=WP_000544187.1] [location=5031360..5032385] [gbkey=CDS]	1.000000000000000	true
FORC085_RS26220	lcl|NZ_CP028516.1_prot_WP_025709672.1_5019 [locus_tag=FORC085_RS26220] [protein=EAL domain-containing protein] [protein_id=WP_025709672.1] [location=5119237..5121966] [gbkey=CDS]	1.000000000000000	true
FORC085_RS27300	lcl|NZ_CP028516.1_prot_WP_000391374.1_1070 [locus_tag=FORC085_RS27300] [protein=hypothetical protein] [protein_id=WP_000391374.1] [location=complement(1193138..1193311)] [gbkey=CDS]	1.000000000000000	true
FORC085_RS27430	lcl|NZ_CP028516.1_prot_WP_044307607.1_3179 [locus_tag=FORC085_RS27430] [protein=hypothetical protein] [protein_id=WP_044307607.1] [location=complement(3300101..3300256)] [gbkey=CDS]	1.000000000000000	true
FORC085_RS27440	lcl|NZ_CP028516.1_prot_WP_000181500.1_3480 [locus_tag=FORC085_RS27440] [protein=hypothetical protein] [protein_id=WP_000181500.1] [location=3616788..3616925] [gbkey=CDS]	1.000000000000000	true
FORC085_RS06105.katB	lcl|NZ_CP028516.1_prot_WP_001069179.1_1091 [gene=katB] [locus_tag=FORC085_RS06105] [protein=catalase] [protein_id=WP_001069179.1] [location=1213132..1214598] [gbkey=CDS]	1.000000000000000	true
FORC085_RS17780	lcl|NZ_CP028516.1_prot_WP_000518058.1_3389 [locus_tag=FORC085_RS17780] [protein=small acid-soluble spore protein O] [protein_id=WP_000518058.1] [location=3536975..3537124] [gbkey=CDS]	1.000000000000000	true
FORC085_RS04060	lcl|NZ_CP028516.1_prot_WP_001136265.1_686 [locus_tag=FORC085_RS04060] [protein=SDR family oxidoreductase] [protein_id=WP_001136265.1] [location=832867..833733] [gbkey=CDS]	1.000000000000000	true
FORC085_RS06035.gerPF	lcl|NZ_CP028516.1_prot_WP_001141566.1_1077 [gene=gerPF] [locus_tag=FORC085_RS06035] [protein=spore germination protein GerPF] [protein_id=WP_001141566.1] [location=complement(1203612..1203827)] [gbkey=CDS]	1.000000000000000	true
FORC085_RS11455.gerPF	lcl|NZ_CP028516.1_prot_WP_001141569.1_2145 [gene=gerPF] [locus_tag=FORC085_RS11455] [protein=spore germination protein GerPF] [protein_id=WP_001141569.1] [location=complement(2255115..2255330)] [gbkey=CDS]	1.000000000000000	true
FORC085_RS15525	lcl|NZ_CP028516.1_prot_WP_135811535.1_2946 [locus_tag=FORC085_RS15525] [protein=DUF2309 family protein] [protein_id=WP_135811535.1] [location=complement(3076428..3079034)] [gbkey=CDS]	1.000000000000000	true
FORC085_RS08020	lcl|NZ_CP028516.1_prot_WP_000546270.1_1474 [locus_tag=FORC085_RS08020] [protein=spore coat protein D] [protein_id=WP_000546270.1] [location=1570446..1570874] [gbkey=CDS]	1.000000000000000	true
FORC085_RS13690	lcl|NZ_CP028516.1_prot_WP_000283219.1_2583 [locus_tag=FORC085_RS13690] [protein=hypothetical protein] [protein_id=WP_000283219.1] [location=2722747..2722983] [gbkey=CDS]	1.000000000000000	true
FORC085_RS12620	lcl|NZ_CP028516.1_prot_WP_000833444.1_2372 [locus_tag=FORC085_RS12620] [protein=alpha/beta hydrolase] [protein_id=WP_000833444.1] [location=2516491..2517324] [gbkey=CDS]	0.999999999999999	true
FORC085_RS26660.gerQ	lcl|NZ_CP028516.1_prot_WP_000068652.1_5107 [gene=gerQ] [locus_tag=FORC085_RS26660] [protein=spore coat protein GerQ] [protein_id=WP_000068652.1] [location=5215761..5216189] [gbkey=CDS]	0.999999999999999	true
FORC085_RS18375	lcl|NZ_CP028516.1_prot_WP_001098700.1_3505 [locus_tag=FORC085_RS18375] [protein=alpha/beta hydrolase] [protein_id=WP_001098700.1] [location=complement(3643262..3644080)] [gbkey=CDS]	0.999999999999999	true
FORC085_RS17125	lcl|NZ_CP028516.1_prot_WP_025708902.1_3259 [locus_tag=FORC085_RS17125] [protein=YdiU family protein] [protein_id=WP_025708902.1] [location=3377479..3378945] [gbkey=CDS]	0.999999999999999	true
FORC085_RS08525	lcl|NZ_CP028516.1_prot_WP_025709195.1_1573 [locus_tag=FORC085_RS08525] [protein=flagellar hook assembly protein FlgD] [protein_id=WP_025709195.1] [location=1672169..1672747] [gbkey=CDS]	0.999999999999999	true
FORC085_RS11615	lcl|NZ_CP028516.1_prot_WP_025709705.1_2177 [locus_tag=FORC085_RS11615] [protein=non-ribosomal peptide synthetase] [protein_id=WP_025709705.1] [location=2287862..2295019] [gbkey=CDS]	0.999999999999999	true
FORC085_RS15615	lcl|NZ_CP028516.1_prot_WP_025708635.1_2963 [locus_tag=FORC085_RS15615] [protein=AAA family ATPase] [protein_id=WP_025708635.1] [location=complement(3095196..3097505)] [gbkey=CDS]	0.999999999999999	true
FORC085_RS08485.flgC	lcl|NZ_CP028516.1_prot_WP_000484680.1_1565 [gene=flgC] [locus_tag=FORC085_RS08485] [protein=flagellar basal body rod protein FlgC] [protein_id=WP_000484680.1] [location=1665197..1665610] [gbkey=CDS]	0.999999999999999	true
FORC085_RS17570	lcl|NZ_CP028516.1_prot_WP_000534516.1_3347 [locus_tag=FORC085_RS17570] [protein=spore germination protein] [protein_id=WP_000534516.1] [location=3488072..3489610] [gbkey=CDS]	0.999999999999999	true
FORC085_RS04550.gapN	lcl|NZ_CP028516.1_prot_WP_000213634.1_785 [gene=gapN] [locus_tag=FORC085_RS04550] [protein=NADP-dependent glyceraldehyde-3-phosphate dehydrogenase] [protein_id=WP_000213634.1] [location=complement(922666..924105)] [gbkey=CDS]	0.999999999999997	true
FORC085_RS23575.pckA	lcl|NZ_CP028516.1_prot_WP_000108815.1_4528 [gene=pckA] [locus_tag=FORC085_RS23575] [protein=phosphoenolpyruvate carboxykinase (ATP)] [protein_id=WP_000108815.1] [location=4626317..4627903] [gbkey=CDS]	0.999999999999997	true
FORC085_RS17565.fdhF	lcl|NZ_CP028516.1_prot_WP_025710118.1_3346 [gene=fdhF] [locus_tag=FORC085_RS17565] [protein=formate dehydrogenase subunit alpha] [protein_id=WP_025710118.1] [location=complement(3484766..3487705)] [gbkey=CDS]	0.999999999999996	true
FORC085_RS14795	lcl|NZ_CP028516.1_prot_WP_001186926.1_2803 [locus_tag=FORC085_RS14795] [protein=MFS transporter] [protein_id=WP_001186926.1] [location=complement(2922848..2924305)] [gbkey=CDS]	0.999999999999996	true
FORC085_RS11495	lcl|NZ_CP028516.1_prot_WP_000270101.1_2153 [locus_tag=FORC085_RS11495] [protein=hypothetical protein] [protein_id=WP_000270101.1] [location=complement(2261446..2261730)] [gbkey=CDS]	0.999999999999995	true
FORC085_RS22780	lcl|NZ_CP028516.1_prot_WP_000941469.1_4374 [locus_tag=FORC085_RS22780] [protein=DUF2785 domain-containing protein] [protein_id=WP_000941469.1] [location=4484858..4485685] [gbkey=CDS]	0.999999999999995	true
FORC085_RS02665	lcl|NZ_CP028516.1_prot_WP_025687085.1_449 [locus_tag=FORC085_RS02665] [protein=gamma-type small acid-soluble spore protein] [protein_id=WP_025687085.1] [location=503348..503629] [gbkey=CDS]	0.999999999999994	true
FORC085_RS14130	lcl|NZ_CP028516.1_prot_WP_000027163.1_2673 [locus_tag=FORC085_RS14130] [protein=GNAT family N-acetyltransferase] [protein_id=WP_000027163.1] [location=2801694..2802125] [gbkey=CDS]	0.999999999999994	true
FORC085_RS13320	lcl|NZ_CP028516.1_prot_WP_025686885.1_2509 [locus_tag=FORC085_RS13320] [protein=serine/threonine protein kinase] [protein_id=WP_025686885.1] [location=complement(2644984..2645643)] [gbkey=CDS]	0.999999999999993	true
FORC085_RS14535	lcl|NZ_CP028516.1_prot_WP_000070150.1_2752 [locus_tag=FORC085_RS14535] [protein=kinase] [protein_id=WP_000070150.1] [location=2873057..2873581] [gbkey=CDS]	0.999999999999988	true
FORC085_RS18470	lcl|NZ_CP028516.1_prot_WP_025709012.1_3524 [locus_tag=FORC085_RS18470] [protein=DUF2515 domain-containing protein] [protein_id=WP_025709012.1] [location=3661713..3662891] [gbkey=CDS]	0.999999999999987	true
FORC085_RS17935	lcl|NZ_CP028516.1_prot_WP_000204582.1_3419 [locus_tag=FORC085_RS17935] [protein=alkene reductase] [protein_id=WP_000204582.1] [location=complement(3561243..3562370)] [gbkey=CDS]	0.999999999999986	true
FORC085_RS01775.purN	lcl|NZ_CP028516.1_prot_WP_000088594.1_276 [gene=purN] [locus_tag=FORC085_RS01775] [protein=phosphoribosylglycinamide formyltransferase] [protein_id=WP_000088594.1] [location=319572..320159] [gbkey=CDS]	0.999999999999977	true
FORC085_RS24055	lcl|NZ_CP028516.1_prot_WP_088867959.1_4622 [locus_tag=FORC085_RS24055] [protein=1,4-dihydroxy-2-naphthoate polyprenyltransferase] [protein_id=WP_088867959.1] [location=4710734..4711687] [gbkey=CDS]	0.999999999999976	true
FORC085_RS08445	lcl|NZ_CP028516.1_prot_WP_000946323.1_1557 [locus_tag=FORC085_RS08445] [protein=YaaR family protein] [protein_id=WP_000946323.1] [location=1659191..1659655] [gbkey=CDS]	0.999999999999974	true
FORC085_RS02105	lcl|NZ_CP028516.1_prot_WP_000862983.1_339 [locus_tag=FORC085_RS02105] [protein=cyclase family protein] [protein_id=WP_000862983.1] [location=complement(385419..386051)] [gbkey=CDS]	0.999999999999970	true
FORC085_RS13935	lcl|NZ_CP028516.1_prot_WP_000087063.1_2635 [locus_tag=FORC085_RS13935] [protein=(2Fe-2S)-binding protein] [protein_id=WP_000087063.1] [location=2767084..2767416] [gbkey=CDS]	0.999999999999948	true
FORC085_RS09060	lcl|NZ_CP028516.1_prot_WP_025710153.1_1678 [locus_tag=FORC085_RS09060] [protein=8-oxo-dGTP diphosphatase] [protein_id=WP_025710153.1] [location=complement(1769611..1770096)] [gbkey=CDS]	0.999999999999934	true
FORC085_RS09605	lcl|NZ_CP028516.1_prot_WP_033695258.1_1782 [locus_tag=FORC085_RS09605] [protein=Rrf2 family transcriptional regulator] [protein_id=WP_033695258.1] [location=1901135..1901566] [gbkey=CDS]	0.999999999999911	true
FORC085_RS21210	lcl|NZ_CP028516.1_prot_WP_000484164.1_4062 [locus_tag=FORC085_RS21210] [protein=YqfQ family protein] [protein_id=WP_000484164.1] [location=4172964..4173704] [gbkey=CDS]	0.999999999999903	true
FORC085_RS04095	lcl|NZ_CP028516.1_prot_WP_025709930.1_693 [locus_tag=FORC085_RS04095] [protein=DUF1540 domain-containing protein] [protein_id=WP_025709930.1] [location=complement(839975..840190)] [gbkey=CDS]	0.999999999999897	true
FORC085_RS14225.exsC	lcl|NZ_CP028516.1_prot_WP_000148797.1_2692 [gene=exsC] [locus_tag=FORC085_RS14225] [protein=exosporium protein ExsC] [protein_id=WP_000148797.1] [location=2817705..2818139] [gbkey=CDS]	0.999999999999889	true
FORC085_RS08015	lcl|NZ_CP028516.1_prot_WP_016122190.1_1473 [locus_tag=FORC085_RS08015] [protein=YppG family protein] [protein_id=WP_016122190.1] [location=1569727..1570290] [gbkey=CDS]	0.999999999999766	true
FORC085_RS16400	lcl|NZ_CP028516.1_prot_WP_025708771.1_3114 [locus_tag=FORC085_RS16400] [protein=1-deoxy-D-xylulose-5-phosphate reductoisomerase] [protein_id=WP_025708771.1] [location=3239111..3240268] [gbkey=CDS]	0.999999999999764	true
FORC085_RS14900	lcl|NZ_CP028516.1_prot_WP_088859568.1_2824 [locus_tag=FORC085_RS14900] [protein=cytoplasmic protein] [protein_id=WP_088859568.1] [location=complement(2949575..2951398)] [gbkey=CDS]	0.999999999999740	true
FORC085_RS04875	lcl|NZ_CP028516.1_prot_WP_135811451.1_845 [locus_tag=FORC085_RS04875] [protein=hypothetical protein] [protein_id=WP_135811451.1] [location=989976..991265] [gbkey=CDS]	0.999999999999687	true
FORC085_RS04165	lcl|NZ_CP028516.1_prot_WP_025709932.1_707 [locus_tag=FORC085_RS04165] [protein=MarR family transcriptional regulator] [protein_id=WP_025709932.1] [location=complement(851942..852412)] [gbkey=CDS]	0.999999999999642	true
FORC085_RS05025	lcl|NZ_CP028516.1_prot_WP_135811459.1_873 [locus_tag=FORC085_RS05025] [protein=AAA family ATPase] [protein_id=WP_135811459.1] [location=1009812..1011452] [gbkey=CDS]	0.999999999999638	true
FORC085_RS01240.abc-f	lcl|NZ_CP028516.1_prot_WP_025710408.1_205 [gene=abc-f] [locus_tag=FORC085_RS01240] [protein=ABC-F type ribosomal protection protein] [protein_id=WP_025710408.1] [location=214194..216074] [gbkey=CDS]	0.999999999999595	true
FORC085_RS08825	lcl|NZ_CP028516.1_prot_WP_001104673.1_1633 [locus_tag=FORC085_RS08825] [protein=class I SAM-dependent methyltransferase] [protein_id=WP_001104673.1] [location=1722929..1723588] [gbkey=CDS]	0.999999999999495	true
FORC085_RS26635	lcl|NZ_CP028516.1_prot_WP_000071951.1_5102 [locus_tag=FORC085_RS26635] [protein=lipoate--protein ligase family protein] [protein_id=WP_000071951.1] [location=5210656..5211501] [gbkey=CDS]	0.999999999999475	true
FORC085_RS18250.spoVK	lcl|NZ_CP028516.1_prot_WP_000438178.1_3481 [gene=spoVK] [locus_tag=FORC085_RS18250] [protein=stage V sporulation protein K] [protein_id=WP_000438178.1] [location=complement(3616957..3617913)] [gbkey=CDS]	0.999999999999314	true
FORC085_RS07690.gudB	lcl|NZ_CP028516.1_prot_WP_000225173.1_1408 [gene=gudB] [locus_tag=FORC085_RS07690] [protein=NAD-specific glutamate dehydrogenase] [protein_id=WP_000225173.1] [location=1513232..1514518] [gbkey=CDS]	0.999999999999216	true
FORC085_RS25270	lcl|NZ_CP028516.1_prot_WP_000042075.1_4835 [locus_tag=FORC085_RS25270] [protein=iron chelate uptake ABC transporter family permease subunit] [protein_id=WP_000042075.1] [location=complement(4927790..4928806)] [gbkey=CDS]	0.999999999999024	true
FORC085_RS07315	lcl|NZ_CP028516.1_prot_WP_001118878.1_1333 [locus_tag=FORC085_RS07315] [protein=YozQ family protein] [protein_id=WP_001118878.1] [location=1441118..1441285] [gbkey=CDS]	0.999999999998791	true
FORC085_RS22665.icd	lcl|NZ_CP028516.1_prot_WP_000206898.1_4351 [gene=icd] [locus_tag=FORC085_RS22665] [protein=NADP-dependent isocitrate dehydrogenase] [protein_id=WP_000206898.1] [location=complement(4460805..4462097)] [gbkey=CDS]	0.999999999998784	true
FORC085_RS21440.aroE	lcl|NZ_CP028516.1_prot_WP_025709768.1_4109 [gene=aroE] [locus_tag=FORC085_RS21440] [protein=shikimate dehydrogenase] [protein_id=WP_025709768.1] [location=complement(4216125..4216958)] [gbkey=CDS]	0.999999999998599	true
FORC085_RS18990	lcl|NZ_CP028516.1_prot_WP_000027129.1_3626 [locus_tag=FORC085_RS18990] [protein=DAK2 domain-containing protein] [protein_id=WP_000027129.1] [location=complement(3777523..3779199)] [gbkey=CDS]	0.999999999996740	true
FORC085_RS14295	lcl|NZ_CP028516.1_prot_WP_000156193.1_2706 [locus_tag=FORC085_RS14295] [protein=YrzI family small protein] [protein_id=WP_000156193.1] [location=2828264..2828404] [gbkey=CDS]	0.999999999996542	true
FORC085_RS13715	lcl|NZ_CP028516.1_prot_WP_049108049.1_2588 [locus_tag=FORC085_RS13715] [protein=RNA polymerase subunit sigma-70] [protein_id=WP_049108049.1] [location=complement(2726747..2727433)] [gbkey=CDS]	0.999999999995948	true
FORC085_RS05100	lcl|NZ_CP028516.1_prot_WP_135811470.1_889 [locus_tag=FORC085_RS05100] [protein=multidrug efflux MFS transporter] [protein_id=WP_135811470.1] [location=1026768..1028243] [gbkey=CDS]	0.999999999995667	true
FORC085_RS14480.aroA	lcl|NZ_CP028516.1_prot_WP_000664629.1_2742 [gene=aroA] [locus_tag=FORC085_RS14480] [protein=3-phosphoshikimate 1-carboxyvinyltransferase] [protein_id=WP_000664629.1] [location=complement(2860406..2861695)] [gbkey=CDS]	0.999999999995538	true
FORC085_RS01620	lcl|NZ_CP028516.1_prot_WP_000074575.1_255 [locus_tag=FORC085_RS01620] [protein=ABC transporter ATP-binding protein] [protein_id=WP_000074575.1] [location=complement(280993..281922)] [gbkey=CDS]	0.999999999994767	true
FORC085_RS16775	lcl|NZ_CP028516.1_prot_WP_065224192.1_3191 [locus_tag=FORC085_RS16775] [protein=HTH domain-containing protein] [protein_id=WP_065224192.1] [location=3311935..3312897] [gbkey=CDS]	0.999999999994484	true
FORC085_RS21055.metI	lcl|NZ_CP028516.1_prot_WP_000103897.1_4032 [gene=metI] [locus_tag=FORC085_RS21055] [protein=cystathionine gamma-synthase/O-acetylhomoserine thiolyase] [protein_id=WP_000103897.1] [location=4143782..4144894] [gbkey=CDS]	0.999999999994475	true
FORC085_RS05045	lcl|NZ_CP028516.1_prot_WP_135811463.1_877 [locus_tag=FORC085_RS05045] [protein=nucleoside triphosphate pyrophosphohydrolase] [protein_id=WP_135811463.1] [location=1015980..1016306] [gbkey=CDS]	0.999999999994472	true
FORC085_RS23000	lcl|NZ_CP028516.1_prot_WP_088859650.1_4418 [locus_tag=FORC085_RS23000] [protein=colicin] [protein_id=WP_088859650.1] [location=4522238..4523923] [gbkey=CDS]	0.999999999993311	true
FORC085_RS23480	lcl|NZ_CP028516.1_prot_WP_001129341.1_4511 [locus_tag=FORC085_RS23480] [protein=hypothetical protein] [protein_id=WP_001129341.1] [location=complement(4613104..4613253)] [gbkey=CDS]	0.999999999990572	true
FORC085_RS15765	lcl|NZ_CP028516.1_prot_WP_135811546.1_2993 [locus_tag=FORC085_RS15765] [protein=hypothetical protein] [protein_id=WP_135811546.1] [location=complement(3133691..3134836)] [gbkey=CDS]	0.999999999990495	true
FORC085_RS18210	lcl|NZ_CP028516.1_prot_WP_025710427.1_3472 [locus_tag=FORC085_RS18210] [protein=ORF6C domain-containing protein] [protein_id=WP_025710427.1] [location=complement(3609121..3609879)] [gbkey=CDS]	0.999999999990460	true
FORC085_RS04740	lcl|NZ_CP028516.1_prot_WP_000930085.1_819 [locus_tag=FORC085_RS04740] [protein=M42 family metallopeptidase] [protein_id=WP_000930085.1] [location=964493..965542] [gbkey=CDS]	0.999999999990382	true
FORC085_RS19405	lcl|NZ_CP028516.1_prot_WP_000535802.1_3709 [locus_tag=FORC085_RS19405] [protein=formamidase] [protein_id=WP_000535802.1] [location=complement(3861062..3862060)] [gbkey=CDS]	0.999999999988990	true
FORC085_RS21285	lcl|NZ_CP028516.1_prot_WP_000091509.1_4078 [locus_tag=FORC085_RS21285] [protein=HD family phosphohydrolase] [protein_id=WP_000091509.1] [location=complement(4186258..4188402)] [gbkey=CDS]	0.999999999987644	true
FORC085_RS16180	lcl|NZ_CP028516.1_prot_WP_135811557.1_3071 [locus_tag=FORC085_RS16180] [protein=NAD(P)H-dependent oxidoreductase] [protein_id=WP_135811557.1] [location=complement(3200620..3201195)] [gbkey=CDS]	0.999999999985972	true
FORC085_RS01705	lcl|NZ_CP028516.1_prot_WP_000483017.1_266 [locus_tag=FORC085_RS01705] [protein=sulfotransferase family 2 domain-containing protein] [protein_id=WP_000483017.1] [location=complement(303481..304272)] [gbkey=CDS]	0.999999999985455	true
FORC085_RS08665	lcl|NZ_CP028516.1_prot_WP_001025737.1_1601 [locus_tag=FORC085_RS08665] [protein=H-type small acid-soluble spore protein] [protein_id=WP_001025737.1] [location=complement(1694737..1694916)] [gbkey=CDS]	0.999999999983871	true
FORC085_RS26490	lcl|NZ_CP028516.1_prot_WP_000411129.1_5073 [locus_tag=FORC085_RS26490] [protein=ABC transporter ATP-binding protein] [protein_id=WP_000411129.1] [location=complement(5173444..5174346)] [gbkey=CDS]	0.999999999983504	true
FORC085_RS05785	lcl|NZ_CP028516.1_prot_WP_033687693.1_1027 [locus_tag=FORC085_RS05785] [protein=hypothetical protein] [protein_id=WP_033687693.1] [location=1156839..1157015] [gbkey=CDS]	0.999999999982550	true
FORC085_RS08460	lcl|NZ_CP028516.1_prot_WP_001266416.1_1560 [locus_tag=FORC085_RS08460] [protein=flagellar hook-associated protein 3] [protein_id=WP_001266416.1] [location=1661481..1662344] [gbkey=CDS]	0.999999999982288	true
FORC085_RS13915	lcl|NZ_CP028516.1_prot_WP_016122676.1_2631 [locus_tag=FORC085_RS13915] [protein=proline racemase family protein] [protein_id=WP_016122676.1] [location=complement(2762651..2763688)] [gbkey=CDS]	0.999999999977382	true
FORC085_RS08490.fliE	lcl|NZ_CP028516.1_prot_WP_000701670.1_1566 [gene=fliE] [locus_tag=FORC085_RS08490] [protein=flagellar hook-basal body complex protein FliE] [protein_id=WP_000701670.1] [location=1665627..1665926] [gbkey=CDS]	0.999999999977029	true
FORC085_RS12675	lcl|NZ_CP028516.1_prot_WP_001176009.1_2383 [locus_tag=FORC085_RS12675] [protein=cysteine dioxygenase family protein] [protein_id=WP_001176009.1] [location=complement(2526551..2526994)] [gbkey=CDS]	0.999999999976248	true
FORC085_RS12815.tenA	lcl|NZ_CP028516.1_prot_WP_000144513.1_2411 [gene=tenA] [locus_tag=FORC085_RS12815] [protein=thiaminase II] [protein_id=WP_000144513.1] [location=2553158..2553847] [gbkey=CDS]	0.999999999973852	true
FORC085_RS16035	lcl|NZ_CP028516.1_prot_WP_025708725.1_3044 [locus_tag=FORC085_RS16035] [protein=hypothetical protein] [protein_id=WP_025708725.1] [location=complement(3179824..3180102)] [gbkey=CDS]	0.999999999973176	true
FORC085_RS05720	lcl|NZ_CP028516.1_prot_WP_033686608.1_1014 [locus_tag=FORC085_RS05720] [protein=M48 family metalloprotease] [protein_id=WP_033686608.1] [location=1143324..1145237] [gbkey=CDS]	0.999999999970329	true
FORC085_RS19390	lcl|NZ_CP028516.1_prot_WP_001143346.1_3706 [locus_tag=FORC085_RS19390] [protein=YlbD family protein] [protein_id=WP_001143346.1] [location=complement(3858786..3859223)] [gbkey=CDS]	0.999999999964039	true
FORC085_RS12985	lcl|NZ_CP028516.1_prot_WP_025710269.1_2443 [locus_tag=FORC085_RS12985] [protein=hypothetical protein] [protein_id=WP_025710269.1] [location=complement(2585228..2585692)] [gbkey=CDS]	0.999999999962962	true
FORC085_RS25805	lcl|NZ_CP028516.1_prot_WP_157673800.1_4939 [locus_tag=FORC085_RS25805] [protein=transposase] [protein_id=WP_157673800.1] [location=5036329..5036685] [gbkey=CDS]	0.999999999961422	true
FORC085_RS13675	lcl|NZ_CP028516.1_prot_WP_088859552.1_2580 [locus_tag=FORC085_RS13675] [protein=protein phosphatase 2C domain-containing protein] [protein_id=WP_088859552.1] [location=complement(2720961..2721785)] [gbkey=CDS]	0.999999999953912	true
FORC085_RS07360.cysC	lcl|NZ_CP028516.1_prot_WP_000380499.1_1342 [gene=cysC] [locus_tag=FORC085_RS07360] [protein=adenylyl-sulfate kinase] [protein_id=WP_000380499.1] [location=1450048..1450641] [gbkey=CDS]	0.999999999952764	true
FORC085_RS13205.dnaN	lcl|NZ_CP028516.1_prot_WP_135811499.1_2487 [gene=dnaN] [locus_tag=FORC085_RS13205] [protein=DNA polymerase III subunit beta] [protein_id=WP_135811499.1] [location=2626398..2627528] [gbkey=CDS]	0.999999999945645	true
FORC085_RS23385	lcl|NZ_CP028516.1_prot_WP_000512463.1_4493 [locus_tag=FORC085_RS23385] [protein=spore germination protein] [protein_id=WP_000512463.1] [location=complement(4593287..4593511)] [gbkey=CDS]	0.999999999943659	true
FORC085_RS10580	lcl|NZ_CP028516.1_prot_WP_000581462.1_1975 [locus_tag=FORC085_RS10580] [protein=VOC family protein] [protein_id=WP_000581462.1] [location=2087808..2088191] [gbkey=CDS]	0.999999999941301	true
FORC085_RS24985	lcl|NZ_CP028516.1_prot_WP_001072220.1_4780 [locus_tag=FORC085_RS24985] [protein=class I SAM-dependent methyltransferase] [protein_id=WP_001072220.1] [location=4870469..4871287] [gbkey=CDS]	0.999999999935606	true
FORC085_RS10370	lcl|NZ_CP028516.1_prot_WP_006923787.1_1933 [locus_tag=FORC085_RS10370] [protein=Macrolide glycosyltransferase] [protein_id=WP_006923787.1] [location=2046352..2047560] [gbkey=CDS]	0.999999999930258	true
FORC085_RS25765	lcl|NZ_CP028516.1_prot_WP_000610162.1_4930 [locus_tag=FORC085_RS25765] [protein=VOC family protein] [protein_id=WP_000610162.1] [location=5024942..5025322] [gbkey=CDS]	0.999999999928049	true
FORC085_RS14155	lcl|NZ_CP028516.1_prot_WP_000400902.1_2678 [locus_tag=FORC085_RS14155] [protein=polymer-forming cytoskeletal protein] [protein_id=WP_000400902.1] [location=complement(2806488..2807195)] [gbkey=CDS]	0.999999999918533	true
FORC085_RS15515	lcl|NZ_CP028516.1_prot_WP_078186638.1_2944 [locus_tag=FORC085_RS15515] [protein=FAD-binding oxidoreductase] [protein_id=WP_078186638.1] [location=complement(3074309..3075526)] [gbkey=CDS]	0.999999999914763	true
FORC085_RS27280	lcl|NZ_CP028516.1_prot_WP_162871148.1_974 [locus_tag=FORC085_RS27280] [protein=hypothetical protein] [protein_id=WP_162871148.1] [location=1100436..1100660] [gbkey=CDS]	0.999999999905303	true
FORC085_RS19920	lcl|NZ_CP028516.1_prot_WP_025709088.1_3810 [locus_tag=FORC085_RS19920] [protein=2-hydroxy-3-keto-5-methylthiopentenyl-1-phosphate phosphatase] [protein_id=WP_025709088.1] [location=3954623..3955282] [gbkey=CDS]	0.999999999895846	true
FORC085_RS08620.flgG	lcl|NZ_CP028516.1_prot_WP_025709186.1_1592 [gene=flgG] [locus_tag=FORC085_RS08620] [protein=flagellar basal-body rod protein FlgG] [protein_id=WP_025709186.1] [location=1689515..1690288] [gbkey=CDS]	0.999999999890162	true
FORC085_RS13140	lcl|NZ_CP028516.1_prot_WP_000495168.1_2473 [locus_tag=FORC085_RS13140] [protein=DUF4269 domain-containing protein] [protein_id=WP_000495168.1] [location=2614803..2615333] [gbkey=CDS]	0.999999999883820	true
FORC085_RS06485	lcl|NZ_CP028516.1_prot_WP_000878730.1_1165 [locus_tag=FORC085_RS06485] [protein=Ig-like domain-containing protein] [protein_id=WP_000878730.1] [location=complement(1283661..1284059)] [gbkey=CDS]	0.999999999881697	true
FORC085_RS04585	lcl|NZ_CP028516.1_prot_WP_135811447.1_789 [locus_tag=FORC085_RS04585] [protein=amino acid ABC transporter permease] [protein_id=WP_135811447.1] [location=929539..930237] [gbkey=CDS]	0.999999999842180	true
FORC085_RS22410	lcl|NZ_CP028516.1_prot_WP_044306745.1_4301 [locus_tag=FORC085_RS22410] [protein=ABC transporter ATP-binding protein] [protein_id=WP_044306745.1] [location=complement(4407172..4407942)] [gbkey=CDS]	0.999999999821494	true
FORC085_RS06305	lcl|NZ_CP028516.1_prot_WP_000360645.1_1130 [locus_tag=FORC085_RS06305] [protein=DsbA family protein] [protein_id=WP_000360645.1] [location=complement(1254770..1255663)] [gbkey=CDS]	0.999999999800299	true
FORC085_RS13180	lcl|NZ_CP028516.1_prot_WP_001071389.1_2481 [locus_tag=FORC085_RS13180] [protein=heterocycloanthracin/sonorensin family bacteriocin] [protein_id=WP_001071389.1] [location=2622041..2622307] [gbkey=CDS]	0.999999999786461	true
FORC085_RS03205	lcl|NZ_CP028516.1_prot_WP_016121823.1_539 [locus_tag=FORC085_RS03205] [protein=SAM-dependent methyltransferase] [protein_id=WP_016121823.1] [location=669768..670325] [gbkey=CDS]	0.999999999774736	true
FORC085_RS20885	lcl|NZ_CP028516.1_prot_WP_001021351.1_3999 [locus_tag=FORC085_RS20885] [protein=GntR family transcriptional regulator] [protein_id=WP_001021351.1] [location=complement(4115921..4116295)] [gbkey=CDS]	0.999999999683071	true
FORC085_RS27410	lcl|NZ_CP028516.1_prot_WP_000682743.1_2612 [locus_tag=FORC085_RS27410] [protein=hypothetical protein] [protein_id=WP_000682743.1] [location=2746950..2747111] [gbkey=CDS]	0.999999999607694	true
FORC085_RS19435.ctaB	lcl|NZ_CP028516.1_prot_WP_001015058.1_3715 [gene=ctaB] [locus_tag=FORC085_RS19435] [protein=protoheme IX farnesyltransferase] [protein_id=WP_001015058.1] [location=complement(3867271..3868194)] [gbkey=CDS]	0.999999999571357	true
FORC085_RS16105	lcl|NZ_CP028516.1_prot_WP_001198201.1_3056 [locus_tag=FORC085_RS16105] [protein=hypothetical protein] [protein_id=WP_001198201.1] [location=complement(3187408..3187734)] [gbkey=CDS]	0.999999999557128	true
FORC085_RS16420	lcl|NZ_CP028516.1_prot_WP_025708774.1_3119 [locus_tag=FORC085_RS16420] [protein=collagen-like protein] [protein_id=WP_025708774.1] [location=complement(3242897..3245404)] [gbkey=CDS]	0.999999999492917	true
FORC085_RS16435	lcl|NZ_CP028516.1_prot_WP_006922529.1_3122 [locus_tag=FORC085_RS16435] [protein=CGNR zinc finger domain-containing protein] [protein_id=WP_006922529.1] [location=complement(3248885..3249427)] [gbkey=CDS]	0.999999999447149	true
FORC085_RS08470	lcl|NZ_CP028516.1_prot_WP_001149516.1_1562 [locus_tag=FORC085_RS08470] [protein=flagellar protein FliS] [protein_id=WP_001149516.1] [location=1663769..1664137] [gbkey=CDS]	0.999999999442392	true
FORC085_RS11960	lcl|NZ_CP028516.1_prot_WP_016122493.1_2243 [locus_tag=FORC085_RS11960] [protein=LysE family transporter] [protein_id=WP_016122493.1] [location=complement(2356601..2357185)] [gbkey=CDS]	0.999999999388813	true
FORC085_RS21670.udk	lcl|NZ_CP028516.1_prot_WP_000537078.1_4154 [gene=udk] [locus_tag=FORC085_RS21670] [protein=uridine kinase] [protein_id=WP_000537078.1] [location=complement(4257944..4258582)] [gbkey=CDS]	0.999999999244237	true
FORC085_RS21595	lcl|NZ_CP028516.1_prot_WP_000626525.1_4140 [locus_tag=FORC085_RS21595] [protein=ABC transporter ATP-binding protein] [protein_id=WP_000626525.1] [location=complement(4243686..4244504)] [gbkey=CDS]	0.999999999070200	true
FORC085_RS10060	lcl|NZ_CP028516.1_prot_WP_025710171.1_1871 [locus_tag=FORC085_RS10060] [protein=hypothetical protein] [protein_id=WP_025710171.1] [location=1992994..1993299] [gbkey=CDS]	0.999999998927367	true
FORC085_RS24475.dapF	lcl|NZ_CP028516.1_prot_WP_000077396.1_4681 [gene=dapF] [locus_tag=FORC085_RS24475] [protein=diaminopimelate epimerase] [protein_id=WP_000077396.1] [location=complement(4786368..4787234)] [gbkey=CDS]	0.999999998818414	true
FORC085_RS27395	lcl|NZ_CP028516.1_prot_WP_000653680.1_2483 [locus_tag=FORC085_RS27395] [protein=hypothetical protein] [protein_id=WP_000653680.1] [location=2623457..2623600] [gbkey=CDS]	0.999999998634104	true
FORC085_RS26325	lcl|NZ_CP028516.1_prot_WP_000949054.1_5040 [locus_tag=FORC085_RS26325] [protein=flavin reductase family protein] [protein_id=WP_000949054.1] [location=5137476..5138087] [gbkey=CDS]	0.999999998623584	true
FORC085_RS18275	lcl|NZ_CP028516.1_prot_WP_000814429.1_3486 [locus_tag=FORC085_RS18275] [protein=hypothetical protein] [protein_id=WP_000814429.1] [location=3623932..3624177] [gbkey=CDS]	0.999999998622937	true
FORC085_RS10705	lcl|NZ_CP028516.1_prot_WP_000043368.1_2000 [locus_tag=FORC085_RS10705] [protein=hypothetical protein] [protein_id=WP_000043368.1] [location=2113757..2114134] [gbkey=CDS]	0.999999998489009	true
FORC085_RS07680	lcl|NZ_CP028516.1_prot_WP_025709291.1_1406 [locus_tag=FORC085_RS07680] [protein=MerR family transcriptional regulator] [protein_id=WP_025709291.1] [location=1511354..1512229] [gbkey=CDS]	0.999999998403219	true
FORC085_RS08385	lcl|NZ_CP028516.1_prot_WP_000291691.1_1545 [locus_tag=FORC085_RS08385] [protein=aspartyl-phosphate phosphatase Spo0E family protein] [protein_id=WP_000291691.1] [location=1648287..1648505] [gbkey=CDS]	0.999999998386074	true
FORC085_RS02125	lcl|NZ_CP028516.1_prot_WP_000199978.1_343 [locus_tag=FORC085_RS02125] [protein=FAD-dependent oxidoreductase] [protein_id=WP_000199978.1] [location=complement(389860..391386)] [gbkey=CDS]	0.999999998292176	true
FORC085_RS23010	lcl|NZ_CP028516.1_prot_WP_000056015.1_4420 [locus_tag=FORC085_RS23010] [protein=hypothetical protein] [protein_id=WP_000056015.1] [location=4524596..4525015] [gbkey=CDS]	0.999999998230900	true
FORC085_RS23635	lcl|NZ_CP028516.1_prot_WP_000873636.1_4539 [locus_tag=FORC085_RS23635] [protein=sulfatase-like hydrolase/transferase] [protein_id=WP_000873636.1] [location=complement(4636535..4638604)] [gbkey=CDS]	0.999999997808515	true
FORC085_RS01600	lcl|NZ_CP028516.1_prot_WP_001072419.1_252 [locus_tag=FORC085_RS01600] [protein=ASCH domain-containing protein] [protein_id=WP_001072419.1] [location=complement(278635..279093)] [gbkey=CDS]	0.999999997623671	true
FORC085_RS00060	lcl|NZ_CP028516.1_prot_WP_000554280.1_7 [locus_tag=FORC085_RS00060] [protein=YaaC family protein] [protein_id=WP_000554280.1] [location=complement(13951..14952)] [gbkey=CDS]	0.999999997416230	true
FORC085_RS23015	lcl|NZ_CP028516.1_prot_WP_174726040.1_4421 [locus_tag=FORC085_RS23015] [protein=HNH endonuclease] [protein_id=WP_174726040.1] [location=4525253..4526179] [gbkey=CDS]	0.999999997389632	true
FORC085_RS03420	lcl|NZ_CP028516.1_prot_WP_012593146.1_581 [locus_tag=FORC085_RS03420] [protein=amino acid ABC transporter ATP-binding protein] [protein_id=WP_012593146.1] [location=719983..720711] [gbkey=CDS]	0.999999996888321	true
FORC085_RS25475	lcl|NZ_CP028516.1_prot_WP_001255070.1_4873 [locus_tag=FORC085_RS25475] [protein=acetyltransferase] [protein_id=WP_001255070.1] [location=complement(4966204..4966716)] [gbkey=CDS]	0.999999996815908	true
FORC085_RS17720	lcl|NZ_CP028516.1_prot_WP_001054455.1_3377 [locus_tag=FORC085_RS17720] [protein=HesB/YadR/YfhF family protein] [protein_id=WP_001054455.1] [location=3526789..3527079] [gbkey=CDS]	0.999999995969041	true
FORC085_RS06965	lcl|NZ_CP028516.1_prot_WP_000941961.1_1260 [locus_tag=FORC085_RS06965] [protein=DinB family protein] [protein_id=WP_000941961.1] [location=1382523..1383056] [gbkey=CDS]	0.999999995888017	true
FORC085_RS01845	lcl|NZ_CP028516.1_prot_WP_000622969.1_289 [locus_tag=FORC085_RS01845] [protein=methionine ABC transporter ATP-binding protein] [protein_id=WP_000622969.1] [location=335299..336318] [gbkey=CDS]	0.999999995846847	true
FORC085_RS27460	lcl|NZ_CP028516.1_prot_WP_001242605.1_4178 [locus_tag=FORC085_RS27460] [protein=hypothetical protein] [protein_id=WP_001242605.1] [location=complement(4283002..4283178)] [gbkey=CDS]	0.999999995555415	true
FORC085_RS09505	lcl|NZ_CP028516.1_prot_WP_016122311.1_1763 [locus_tag=FORC085_RS09505] [protein=SagB/ThcOx family dehydrogenase] [protein_id=WP_016122311.1] [location=1862549..1863529] [gbkey=CDS]	0.999999994896643	true
FORC085_RS13240	lcl|NZ_CP028516.1_prot_WP_025709415.1_2493 [locus_tag=FORC085_RS13240] [protein=hypothetical protein] [protein_id=WP_025709415.1] [location=complement(2634145..2634510)] [gbkey=CDS]	0.999999994755236	true
FORC085_RS23120.ccpA	lcl|NZ_CP028516.1_prot_WP_001103297.1_4442 [gene=ccpA] [locus_tag=FORC085_RS23120] [protein=catabolite control protein A] [protein_id=WP_001103297.1] [location=complement(4542012..4543010)] [gbkey=CDS]	0.999999994753484	true
FORC085_RS22520.sspI	lcl|NZ_CP028516.1_prot_WP_000009509.1_4322 [gene=sspI] [locus_tag=FORC085_RS22520] [protein=small acid-soluble spore protein SspI] [protein_id=WP_000009509.1] [location=4432363..4432572] [gbkey=CDS]	0.999999994578343	true
FORC085_RS17790	lcl|NZ_CP028516.1_prot_WP_001146295.1_3391 [locus_tag=FORC085_RS17790] [protein=hypothetical protein] [protein_id=WP_001146295.1] [location=complement(3537938..3538201)] [gbkey=CDS]	0.999999994287481	true
FORC085_RS02655.mutY	lcl|NZ_CP028516.1_prot_WP_000171397.1_447 [gene=mutY] [locus_tag=FORC085_RS02655] [protein=A/G-specific adenine glycosylase] [protein_id=WP_000171397.1] [location=501866..502963] [gbkey=CDS]	0.999999994244196	true
FORC085_RS23700	lcl|NZ_CP028516.1_prot_WP_000448409.1_4552 [locus_tag=FORC085_RS23700] [protein=hypothetical protein] [protein_id=WP_000448409.1] [location=complement(4647333..4647650)] [gbkey=CDS]	0.999999993429891	true
FORC085_RS18405	lcl|NZ_CP028516.1_prot_WP_006922223.1_3511 [locus_tag=FORC085_RS18405] [protein=methylphosphotriester-DNA--protein-cysteine methyltransferase family protein] [protein_id=WP_006922223.1] [location=3648467..3649063] [gbkey=CDS]	0.999999993416222	true
FORC085_RS23375	lcl|NZ_CP028516.1_prot_WP_088859655.1_4491 [locus_tag=FORC085_RS23375] [protein=exosporium leader peptide-containing protein] [protein_id=WP_088859655.1] [location=complement(4588825..4592826)] [gbkey=CDS]	0.999999992933810	true
FORC085_RS10555	lcl|NZ_CP028516.1_prot_WP_000160049.1_1970 [locus_tag=FORC085_RS10555] [protein=class I SAM-dependent methyltransferase] [protein_id=WP_000160049.1] [location=2082455..2083135] [gbkey=CDS]	0.999999992905387	true
FORC085_RS12885	lcl|NZ_CP028516.1_prot_WP_000106401.1_2423 [locus_tag=FORC085_RS12885] [protein=MFS transporter] [protein_id=WP_000106401.1] [location=2564889..2566172] [gbkey=CDS]	0.999999991754336	true
FORC085_RS15655	lcl|NZ_CP028516.1_prot_WP_025708648.1_2972 [locus_tag=FORC085_RS15655] [protein=L,D-transpeptidase family protein] [protein_id=WP_025708648.1] [location=complement(3103025..3104470)] [gbkey=CDS]	0.999999991706080	true
FORC085_RS17405	lcl|NZ_CP028516.1_prot_WP_000070938.1_3314 [locus_tag=FORC085_RS17405] [protein=transcriptional regulator] [protein_id=WP_000070938.1] [location=complement(3450799..3451419)] [gbkey=CDS]	0.999999990814525	true
FORC085_RS08465	lcl|NZ_CP028516.1_prot_WP_000929309.1_1561 [locus_tag=FORC085_RS08465] [protein=flagellar hook-associated protein 2] [protein_id=WP_000929309.1] [location=1662364..1663746] [gbkey=CDS]	0.999999990156901	true
FORC085_RS10440	lcl|NZ_CP028516.1_prot_WP_001007571.1_1947 [locus_tag=FORC085_RS10440] [protein=hypothetical protein] [protein_id=WP_001007571.1] [location=2060076..2060327] [gbkey=CDS]	0.999999989416716	true
FORC085_RS08230	lcl|NZ_CP028516.1_prot_WP_025709236.1_1514 [locus_tag=FORC085_RS08230] [protein=DUF11 domain-containing protein] [protein_id=WP_025709236.1] [location=complement(1609090..1624122)] [gbkey=CDS]	0.999999985975613	true
FORC085_RS04595.sasP	lcl|NZ_CP028516.1_prot_WP_000013338.1_791 [gene=sasP] [locus_tag=FORC085_RS04595] [protein=small acid-soluble spore protein, SasP family] [protein_id=WP_000013338.1] [location=complement(931052..931255)] [gbkey=CDS]	0.999999985922238	true
FORC085_RS20165	lcl|NZ_CP028516.1_prot_WP_001161448.1_3857 [locus_tag=FORC085_RS20165] [protein=SIMPL domain-containing protein] [protein_id=WP_001161448.1] [location=3993196..3993867] [gbkey=CDS]	0.999999985369200	true
FORC085_RS09930	lcl|NZ_CP028516.1_prot_WP_000877681.1_1846 [locus_tag=FORC085_RS09930] [protein=sugar phosphate isomerase/epimerase] [protein_id=WP_000877681.1] [location=1970329..1971171] [gbkey=CDS]	0.999999983436170	true
FORC085_RS13890	lcl|NZ_CP028516.1_prot_WP_002005224.1_2626 [locus_tag=FORC085_RS13890] [protein=carboxymuconolactone decarboxylase family protein] [protein_id=WP_002005224.1] [location=complement(2757206..2757598)] [gbkey=CDS]	0.999999982230288	true
FORC085_RS23380	lcl|NZ_CP028516.1_prot_WP_001110852.1_4492 [locus_tag=FORC085_RS23380] [protein=hypothetical protein] [protein_id=WP_001110852.1] [location=complement(4592943..4593266)] [gbkey=CDS]	0.999999978675710	true
FORC085_RS15740	lcl|NZ_CP028516.1_prot_WP_135811543.1_2988 [locus_tag=FORC085_RS15740] [protein=hypothetical protein] [protein_id=WP_135811543.1] [location=3128179..3128772] [gbkey=CDS]	0.999999977767052	true
FORC085_RS11610	lcl|NZ_CP028516.1_prot_WP_001007283.1_2176 [locus_tag=FORC085_RS11610] [protein=isochorismatase family protein] [protein_id=WP_001007283.1] [location=2286935..2287828] [gbkey=CDS]	0.999999977603563	true
FORC085_RS16115	lcl|NZ_CP028516.1_prot_WP_044307295.1_3058 [locus_tag=FORC085_RS16115] [protein=WXG100 family type VII secretion target] [protein_id=WP_044307295.1] [location=complement(3188476..3188781)] [gbkey=CDS]	0.999999975563030	true
FORC085_RS23290	lcl|NZ_CP028516.1_prot_WP_000437765.1_4476 [locus_tag=FORC085_RS23290] [protein=SRPBCC domain-containing protein] [protein_id=WP_000437765.1] [location=complement(4578938..4579369)] [gbkey=CDS]	0.999999973864689	true
FORC085_RS13740	lcl|NZ_CP028516.1_prot_WP_088859554.1_2593 [locus_tag=FORC085_RS13740] [protein=glycosyl transferase family 1] [protein_id=WP_088859554.1] [location=complement(2731048..2732241)] [gbkey=CDS]	0.999999972348404	true
FORC085_RS18265.hfq	lcl|NZ_CP028516.1_prot_WP_000813896.1_3484 [gene=hfq] [locus_tag=FORC085_RS18265] [protein=RNA chaperone Hfq] [protein_id=WP_000813896.1] [location=complement(3622552..3622776)] [gbkey=CDS]	0.999999970470574	true
FORC085_RS24700	lcl|NZ_CP028516.1_prot_WP_080348338.1_4724 [locus_tag=FORC085_RS24700] [protein=bifunctional metallophosphatase/5'-nucleotidase] [protein_id=WP_080348338.1] [location=complement(4818594..4819985)] [gbkey=CDS]	0.999999968403420	true
FORC085_RS14685	lcl|NZ_CP028516.1_prot_WP_000250758.1_2782 [locus_tag=FORC085_RS14685] [protein=IclR family transcriptional regulator] [protein_id=WP_000250758.1] [location=complement(2903251..2904000)] [gbkey=CDS]	0.999999963745385	true
FORC085_RS20135	lcl|NZ_CP028516.1_prot_WP_000548044.1_3851 [locus_tag=FORC085_RS20135] [protein=GntR family transcriptional regulator] [protein_id=WP_000548044.1] [location=3988533..3988952] [gbkey=CDS]	0.999999956755220	true
FORC085_RS20065.spoVAF	lcl|NZ_CP028516.1_prot_WP_000165595.1_3838 [gene=spoVAF] [locus_tag=FORC085_RS20065] [protein=spore germination protein SpoVAF] [protein_id=WP_000165595.1] [location=complement(3978648..3980120)] [gbkey=CDS]	0.999999954831202	true
FORC085_RS01890.gatA	lcl|NZ_CP028516.1_prot_WP_000051441.1_298 [gene=gatA] [locus_tag=FORC085_RS01890] [protein=Asp-tRNA(Asn)/Glu-tRNA(Gln) amidotransferase subunit GatA] [protein_id=WP_000051441.1] [location=341386..342843] [gbkey=CDS]	0.999999951846176	true
FORC085_RS02990	lcl|NZ_CP028516.1_prot_WP_088859381.1_497 [locus_tag=FORC085_RS02990] [protein=GNAT family N-acetyltransferase] [protein_id=WP_088859381.1] [location=616094..616963] [gbkey=CDS]	0.999999939237399	true
FORC085_RS11735	lcl|NZ_CP028516.1_prot_WP_025709638.1_2200 [locus_tag=FORC085_RS11735] [protein=MBL fold metallo-hydrolase] [protein_id=WP_025709638.1] [location=2318150..2319016] [gbkey=CDS]	0.999999937753687	true
FORC085_RS23020	lcl|NZ_CP028516.1_prot_WP_001060036.1_4422 [locus_tag=FORC085_RS23020] [protein=SMI1/KNR4 family protein] [protein_id=WP_001060036.1] [location=4526192..4526644] [gbkey=CDS]	0.999999936655128	true
FORC085_RS20825	lcl|NZ_CP028516.1_prot_WP_033695179.1_3987 [locus_tag=FORC085_RS20825] [protein=hypothetical protein] [protein_id=WP_033695179.1] [location=complement(4108530..4109066)] [gbkey=CDS]	0.999999929401198	true
FORC085_RS24645	lcl|NZ_CP028516.1_prot_WP_000435943.1_4713 [locus_tag=FORC085_RS24645] [protein=DUF1027 domain-containing protein] [protein_id=WP_000435943.1] [location=complement(4810884..4811186)] [gbkey=CDS]	0.999999927442516	true
FORC085_RS07455	lcl|NZ_CP028516.1_prot_WP_000026272.1_1362 [locus_tag=FORC085_RS07455] [protein=class I SAM-dependent methyltransferase] [protein_id=WP_000026272.1] [location=complement(1468529..1469305)] [gbkey=CDS]	0.999999924467337	true
FORC085_RS14830	lcl|NZ_CP028516.1_prot_WP_000429619.1_2810 [locus_tag=FORC085_RS14830] [protein=hypothetical protein] [protein_id=WP_000429619.1] [location=complement(2931664..2932686)] [gbkey=CDS]	0.999999922971753	true
FORC085_RS08260	lcl|NZ_CP028516.1_prot_WP_025709232.1_1520 [locus_tag=FORC085_RS08260] [protein=aldose 1-epimerase family protein] [protein_id=WP_025709232.1] [location=complement(1627521..1628393)] [gbkey=CDS]	0.999999920157858	true
FORC085_RS06175.clpB	lcl|NZ_CP028516.1_prot_WP_016122101.1_1104 [gene=clpB] [locus_tag=FORC085_RS06175] [protein=ATP-dependent chaperone ClpB] [protein_id=WP_016122101.1] [location=1225366..1227966] [gbkey=CDS]	0.999999916527003	true
FORC085_RS01935	lcl|NZ_CP028516.1_prot_WP_000007349.1_307 [locus_tag=FORC085_RS01935] [protein=aminopeptidase] [protein_id=WP_000007349.1] [location=complement(352119..353348)] [gbkey=CDS]	0.999999905716226	true
FORC085_RS15455	lcl|NZ_CP028516.1_prot_WP_000423182.1_2932 [locus_tag=FORC085_RS15455] [protein=LysR family transcriptional regulator] [protein_id=WP_000423182.1] [location=complement(3062522..3063400)] [gbkey=CDS]	0.999999901366886	true
FORC085_RS06050.gerPC	lcl|NZ_CP028516.1_prot_WP_025709865.1_1080 [gene=gerPC] [locus_tag=FORC085_RS06050] [protein=spore germination protein GerPC] [protein_id=WP_025709865.1] [location=complement(1204474..1205088)] [gbkey=CDS]	0.999999890384347	true
FORC085_RS22000.minD	lcl|NZ_CP028516.1_prot_WP_000503309.1_4220 [gene=minD] [locus_tag=FORC085_RS22000] [protein=septum site-determining protein MinD] [protein_id=WP_000503309.1] [location=complement(4325874..4326671)] [gbkey=CDS]	0.999999889676024	true
FORC085_RS17735.tlp	lcl|NZ_CP028516.1_prot_WP_001133511.1_3380 [gene=tlp] [locus_tag=FORC085_RS17735] [protein=small acid-soluble spore protein Tlp] [protein_id=WP_001133511.1] [location=complement(3528956..3529153)] [gbkey=CDS]	0.999999883039490	true
FORC085_RS15350	lcl|NZ_CP028516.1_prot_WP_000897399.1_2911 [locus_tag=FORC085_RS15350] [protein=alpha/beta-type small acid-soluble spore protein] [protein_id=WP_000897399.1] [location=complement(3036683..3036913)] [gbkey=CDS]	0.999999859436632	true
FORC085_RS06600.odhA	lcl|NZ_CP028516.1_prot_WP_000197136.1_1187 [gene=odhA] [locus_tag=FORC085_RS06600] [protein=2-oxoglutarate dehydrogenase E1 component] [protein_id=WP_000197136.1] [location=complement(1308543..1311410)] [gbkey=CDS]	0.999999853136445	true
FORC085_RS16415	lcl|NZ_CP028516.1_prot_WP_000601226.1_3117 [locus_tag=FORC085_RS16415] [protein=GNAT family N-acetyltransferase] [protein_id=WP_000601226.1] [location=3241941..3242402] [gbkey=CDS]	0.999999849528281	true
FORC085_RS02675	lcl|NZ_CP028516.1_prot_WP_000506622.1_451 [locus_tag=FORC085_RS02675] [protein=DUF402 domain-containing protein] [protein_id=WP_000506622.1] [location=504353..504883] [gbkey=CDS]	0.999999829628688	true
FORC085_RS07575	lcl|NZ_CP028516.1_prot_WP_000067557.1_1385 [locus_tag=FORC085_RS07575] [protein=YpuI family protein] [protein_id=WP_000067557.1] [location=1491577..1492068] [gbkey=CDS]	0.999999823447239	true
FORC085_RS21535	lcl|NZ_CP028516.1_prot_WP_000071866.1_4128 [locus_tag=FORC085_RS21535] [protein=DUF4023 domain-containing protein] [protein_id=WP_000071866.1] [location=4232158..4232280] [gbkey=CDS]	0.999999823072555	true
FORC085_RS10845	lcl|NZ_CP028516.1_prot_WP_000692566.1_2026 [locus_tag=FORC085_RS10845] [protein=conserved virulence factor C family protein] [protein_id=WP_000692566.1] [location=2136580..2137707] [gbkey=CDS]	0.999999821198429	true
FORC085_RS03165.fdhD	lcl|NZ_CP028516.1_prot_WP_000529241.1_532 [gene=fdhD] [locus_tag=FORC085_RS03165] [protein=formate dehydrogenase accessory sulfurtransferase FdhD] [protein_id=WP_000529241.1] [location=complement(658566..659372)] [gbkey=CDS]	0.999999817325492	true
FORC085_RS00515.ctsR	lcl|NZ_CP028516.1_prot_WP_001244558.1_73 [gene=ctsR] [locus_tag=FORC085_RS00515] [protein=transcriptional regulator CtsR] [protein_id=WP_001244558.1] [location=92633..93094] [gbkey=CDS]	0.999999807198504	true
FORC085_RS24590	lcl|NZ_CP028516.1_prot_WP_074618681.1_4703 [locus_tag=FORC085_RS24590] [protein=cysteine protease StiP family protein] [protein_id=WP_074618681.1] [location=4802835..4803947] [gbkey=CDS]	0.999999784420514	true
FORC085_RS07990.recU	lcl|NZ_CP028516.1_prot_WP_000155598.1_1468 [gene=recU] [locus_tag=FORC085_RS07990] [protein=Holliday junction resolvase RecU] [protein_id=WP_000155598.1] [location=complement(1566581..1567183)] [gbkey=CDS]	0.999999783803323	true
FORC085_RS14005	lcl|NZ_CP028516.1_prot_WP_000271312.1_2649 [locus_tag=FORC085_RS14005] [protein=DUF3870 domain-containing protein] [protein_id=WP_000271312.1] [location=complement(2779978..2780304)] [gbkey=CDS]	0.999999758002063	true
FORC085_RS02250	lcl|NZ_CP028516.1_prot_WP_000082906.1_367 [locus_tag=FORC085_RS02250] [protein=MTH1187 family thiamine-binding protein] [protein_id=WP_000082906.1] [location=425350..425670] [gbkey=CDS]	0.999999754784172	true
FORC085_RS05980	lcl|NZ_CP028516.1_prot_WP_000073794.1_1066 [locus_tag=FORC085_RS05980] [protein=phosphotransferase] [protein_id=WP_000073794.1] [location=complement(1190587..1191378)] [gbkey=CDS]	0.999999729573114	true
FORC085_RS27315	lcl|NZ_CP028516.1_prot_WP_000240799.1_1244 [locus_tag=FORC085_RS27315] [protein=hypothetical protein] [protein_id=WP_000240799.1] [location=1364064..1364216] [gbkey=CDS]	0.999999716637410	true
FORC085_RS09485	lcl|NZ_CP028516.1_prot_WP_025710121.1_1759 [locus_tag=FORC085_RS09485] [protein=hypothetical protein] [protein_id=WP_025710121.1] [location=complement(1856980..1857525)] [gbkey=CDS]	0.999999689838803	true
FORC085_RS20575	lcl|NZ_CP028516.1_prot_WP_000115781.1_3939 [locus_tag=FORC085_RS20575] [protein=butyrate kinase] [protein_id=WP_000115781.1] [location=complement(4068477..4069580)] [gbkey=CDS]	0.999999680681065	true
FORC085_RS06625	lcl|NZ_CP028516.1_prot_WP_001267333.1_1193 [locus_tag=FORC085_RS06625] [protein=hypothetical protein] [protein_id=WP_001267333.1] [location=1313881..1314426] [gbkey=CDS]	0.999999668153665	true
FORC085_RS15100	lcl|NZ_CP028516.1_prot_WP_080353321.1_2862 [locus_tag=FORC085_RS15100] [protein=cephalosporin hydroxylase family protein] [protein_id=WP_080353321.1] [location=2982783..2983406] [gbkey=CDS]	0.999999666781530	true
FORC085_RS18640	lcl|NZ_CP028516.1_prot_WP_000759604.1_3557 [locus_tag=FORC085_RS18640] [protein=SDR family oxidoreductase] [protein_id=WP_000759604.1] [location=complement(3701472..3702185)] [gbkey=CDS]	0.999999665936989	true
FORC085_RS06845.phaQ	lcl|NZ_CP028516.1_prot_WP_000939956.1_1236 [gene=phaQ] [locus_tag=FORC085_RS06845] [protein=poly-beta-hydroxybutyrate-responsive repressor] [protein_id=WP_000939956.1] [location=complement(1356212..1356664)] [gbkey=CDS]	0.999999638793333	true
FORC085_RS23995	lcl|NZ_CP028516.1_prot_WP_000181896.1_4610 [locus_tag=FORC085_RS23995] [protein=KDGP aldolase family protein] [protein_id=WP_000181896.1] [location=complement(4696575..4697330)] [gbkey=CDS]	0.999999632974664	true
FORC085_RS15240	lcl|NZ_CP028516.1_prot_WP_000368283.1_2890 [locus_tag=FORC085_RS15240] [protein=MBL fold metallo-hydrolase] [protein_id=WP_000368283.1] [location=3011909..3012766] [gbkey=CDS]	0.999999616095637	true
FORC085_RS22755	lcl|NZ_CP028516.1_prot_WP_000201572.1_4368 [locus_tag=FORC085_RS22755] [protein=CBS domain-containing protein] [protein_id=WP_000201572.1] [location=complement(4480282..4481595)] [gbkey=CDS]	0.999999591062029	true
FORC085_RS19245.ftsA	lcl|NZ_CP028516.1_prot_WP_001087558.1_3677 [gene=ftsA] [locus_tag=FORC085_RS19245] [protein=cell division protein FtsA] [protein_id=WP_001087558.1] [location=complement(3829673..3830980)] [gbkey=CDS]	0.999999571842151	true
FORC085_RS20300.ribD	lcl|NZ_CP028516.1_prot_WP_000131988.1_3884 [gene=ribD] [locus_tag=FORC085_RS20300] [protein=bifunctional diaminohydroxyphosphoribosylaminopyrimidine deaminase/5-amino-6-(5-phosphoribosylamino)uracil reductase RibD] [protein_id=WP_000131988.1] [location=4016364..4017476] [gbkey=CDS]	0.999999571655816	true
FORC085_RS10090	lcl|NZ_CP028516.1_prot_WP_000594045.1_1877 [locus_tag=FORC085_RS10090] [protein=LLM class flavin-dependent oxidoreductase] [protein_id=WP_000594045.1] [location=complement(1997508..1998509)] [gbkey=CDS]	0.999999537043481	true
FORC085_RS12075	lcl|NZ_CP028516.1_prot_WP_000415083.1_2267 [locus_tag=FORC085_RS12075] [protein=DUF1232 domain-containing protein] [protein_id=WP_000415083.1] [location=complement(2380826..2381155)] [gbkey=CDS]	0.999999503089059	true
FORC085_RS08215	lcl|NZ_CP028516.1_prot_WP_025709238.1_1511 [locus_tag=FORC085_RS08215] [protein=glycosyltransferase family 2 protein] [protein_id=WP_025709238.1] [location=1605488..1606288] [gbkey=CDS]	0.999999420153588	true
FORC085_RS23230	lcl|NZ_CP028516.1_prot_WP_001122235.1_4464 [locus_tag=FORC085_RS23230] [protein=YtzH-like family protein] [protein_id=WP_001122235.1] [location=4565086..4565364] [gbkey=CDS]	0.999999419031852	true
FORC085_RS26915	lcl|NZ_CP028516.1_prot_WP_001103412.1_5157 [locus_tag=FORC085_RS26915] [protein=MFS transporter] [protein_id=WP_001103412.1] [location=5271969..5273267] [gbkey=CDS]	0.999999413510020	true
FORC085_RS09765	lcl|NZ_CP028516.1_prot_WP_025710349.1_1813 [locus_tag=FORC085_RS09765] [protein=LD-carboxypeptidase] [protein_id=WP_025710349.1] [location=complement(1933928..1934929)] [gbkey=CDS]	0.999999325624988	true
FORC085_RS16490.rfbG	lcl|NZ_CP028516.1_prot_WP_016111537.1_3133 [gene=rfbG] [locus_tag=FORC085_RS16490] [protein=CDP-glucose 4,6-dehydratase] [protein_id=WP_016111537.1] [location=3257777..3258832] [gbkey=CDS]	0.999999311627929	true
FORC085_RS11890	lcl|NZ_CP028516.1_prot_WP_000093108.1_2230 [locus_tag=FORC085_RS11890] [protein=hypothetical protein] [protein_id=WP_000093108.1] [location=complement(2343361..2343792)] [gbkey=CDS]	0.999999224084685	true
FORC085_RS14350	lcl|NZ_CP028516.1_prot_WP_000218587.1_2717 [locus_tag=FORC085_RS14350] [protein=ABC transporter ATP-binding protein] [protein_id=WP_000218587.1] [location=complement(2835147..2835902)] [gbkey=CDS]	0.999999164017977	true
FORC085_RS08785	lcl|NZ_CP028516.1_prot_WP_000510034.1_1625 [locus_tag=FORC085_RS08785] [protein=cation transporter] [protein_id=WP_000510034.1] [location=1716111..1717010] [gbkey=CDS]	0.999999158826273	true
FORC085_RS19770	lcl|NZ_CP028516.1_prot_WP_000434577.1_3780 [locus_tag=FORC085_RS19770] [protein=aminotransferase A] [protein_id=WP_000434577.1] [location=3926474..3927637] [gbkey=CDS]	0.999998665996909	true
FORC085_RS19295.ftsL	lcl|NZ_CP028516.1_prot_WP_000182804.1_3687 [gene=ftsL] [locus_tag=FORC085_RS19295] [protein=cell division protein FtsL] [protein_id=WP_000182804.1] [location=complement(3843928..3844290)] [gbkey=CDS]	0.999998664351340	true
FORC085_RS19990.glcT	lcl|NZ_CP028516.1_prot_WP_000073858.1_3824 [gene=glcT] [locus_tag=FORC085_RS19990] [protein=ptsGHI operon transcription antiterminator GlcT] [protein_id=WP_000073858.1] [location=complement(3967331..3968179)] [gbkey=CDS]	0.999998536521808	true
FORC085_RS20450.sdaAB	lcl|NZ_CP028516.1_prot_WP_000877445.1_3913 [gene=sdaAB] [locus_tag=FORC085_RS20450] [protein=L-serine ammonia-lyase, iron-sulfur-dependent, subunit beta] [protein_id=WP_000877445.1] [location=complement(4044413..4045072)] [gbkey=CDS]	0.999998480224307	true
FORC085_RS03780	lcl|NZ_CP028516.1_prot_WP_000033871.1_654 [locus_tag=FORC085_RS03780] [protein=50S ribosome-binding GTPase] [protein_id=WP_000033871.1] [location=complement(794222..794944)] [gbkey=CDS]	0.999998447963473	true
FORC085_RS17425	lcl|NZ_CP028516.1_prot_WP_025708945.1_3318 [locus_tag=FORC085_RS17425] [protein=DUF11 domain-containing protein] [protein_id=WP_025708945.1] [location=complement(3452955..3460427)] [gbkey=CDS]	0.999998388456435	true
FORC085_RS17250	lcl|NZ_CP028516.1_prot_WP_025708925.1_3283 [locus_tag=FORC085_RS17250] [protein=tetratricopeptide repeat protein] [protein_id=WP_025708925.1] [location=3408381..3409496] [gbkey=CDS]	0.999998312391953	true
FORC085_RS24950	lcl|NZ_CP028516.1_prot_WP_000388769.1_4773 [locus_tag=FORC085_RS24950] [protein=DUF3978 family protein] [protein_id=WP_000388769.1] [location=4863606..4864049] [gbkey=CDS]	0.999998237025644	true
FORC085_RS21130.pstC	lcl|NZ_CP028516.1_prot_WP_000940918.1_4047 [gene=pstC] [locus_tag=FORC085_RS21130] [protein=phosphate ABC transporter permease subunit PstC] [protein_id=WP_000940918.1] [location=complement(4157342..4158292)] [gbkey=CDS]	0.999998138648187	true
FORC085_RS18290.pfkB	lcl|NZ_CP028516.1_prot_WP_006922254.1_3489 [gene=pfkB] [locus_tag=FORC085_RS18290] [protein=1-phosphofructokinase] [protein_id=WP_006922254.1] [location=complement(3627409..3628320)] [gbkey=CDS]	0.999998077187342	true
FORC085_RS07765	lcl|NZ_CP028516.1_prot_WP_000369754.1_1424 [locus_tag=FORC085_RS07765] [protein=stage VI sporulation protein F] [protein_id=WP_000369754.1] [location=1526383..1526634] [gbkey=CDS]	0.999997794653014	true
FORC085_RS20830	lcl|NZ_CP028516.1_prot_WP_025709788.1_3988 [locus_tag=FORC085_RS20830] [protein=LacI family DNA-binding transcriptional regulator] [protein_id=WP_025709788.1] [location=4109381..4110358] [gbkey=CDS]	0.999997738669990	true
FORC085_RS24660	lcl|NZ_CP028516.1_prot_WP_002164635.1_4716 [locus_tag=FORC085_RS24660] [protein=YhfC family intramembrane metalloprotease] [protein_id=WP_002164635.1] [location=4812753..4813568] [gbkey=CDS]	0.999997532739246	true
FORC085_RS22885.ackA	lcl|NZ_CP028516.1_prot_WP_000034575.1_4394 [gene=ackA] [locus_tag=FORC085_RS22885] [protein=acetate kinase] [protein_id=WP_000034575.1] [location=complement(4499699..4500892)] [gbkey=CDS]	0.999997440414721	true
FORC085_RS13045	lcl|NZ_CP028516.1_prot_WP_025709367.1_2453 [locus_tag=FORC085_RS13045] [protein=undecaprenyl-diphosphatase] [protein_id=WP_025709367.1] [location=2594100..2594699] [gbkey=CDS]	0.999997410074978	true
FORC085_RS10815	lcl|NZ_CP028516.1_prot_WP_025709741.1_2020 [locus_tag=FORC085_RS10815] [protein=hypothetical protein] [protein_id=WP_025709741.1] [location=complement(2130894..2131721)] [gbkey=CDS]	0.999997239956776	true
FORC085_RS15330.hblC	lcl|NZ_CP028516.1_prot_WP_000850151.1_2908 [gene=hblC] [locus_tag=FORC085_RS15330] [protein=hemolytic enterotoxin HBL lytic component L2] [protein_id=WP_000850151.1] [location=complement(3031647..3032966)] [gbkey=CDS]	0.999997188111642	true
FORC085_RS14160	lcl|NZ_CP028516.1_prot_WP_001258384.1_2679 [locus_tag=FORC085_RS14160] [protein=polymer-forming cytoskeletal protein] [protein_id=WP_001258384.1] [location=complement(2807214..2807924)] [gbkey=CDS]	0.999997049583521	true
FORC085_RS07940	lcl|NZ_CP028516.1_prot_WP_000707025.1_1458 [locus_tag=FORC085_RS07940] [protein=pantoate--beta-alanine ligase] [protein_id=WP_000707025.1] [location=1555458..1556306] [gbkey=CDS]	0.999997028887136	true
FORC085_RS02425	lcl|NZ_CP028516.1_prot_WP_000151414.1_401 [locus_tag=FORC085_RS02425] [protein=GTP-binding protein] [protein_id=WP_000151414.1] [location=complement(457731..460493)] [gbkey=CDS]	0.999996206081022	true
FORC085_RS03935	lcl|NZ_CP028516.1_prot_WP_000648912.1_661 [locus_tag=FORC085_RS03935] [protein=DUF3965 domain-containing protein] [protein_id=WP_000648912.1] [location=809956..811107] [gbkey=CDS]	0.999996189117485	true
FORC085_RS00275	lcl|NZ_CP028516.1_prot_WP_000869815.1_42 [locus_tag=FORC085_RS00275] [protein=RidA family protein] [protein_id=WP_000869815.1] [location=49483..49857] [gbkey=CDS]	0.999995958670342	true
FORC085_RS09695	lcl|NZ_CP028516.1_prot_WP_001205523.1_1799 [locus_tag=FORC085_RS09695] [protein=MarR family transcriptional regulator] [protein_id=WP_001205523.1] [location=1918290..1918733] [gbkey=CDS]	0.999995760117296	true
FORC085_RS14010	lcl|NZ_CP028516.1_prot_WP_001228372.1_2650 [locus_tag=FORC085_RS14010] [protein=septum formation initiator family protein] [protein_id=WP_001228372.1] [location=complement(2780600..2780956)] [gbkey=CDS]	0.999995588672183	true
FORC085_RS18140	lcl|NZ_CP028516.1_prot_WP_000437456.1_3458 [locus_tag=FORC085_RS18140] [protein=5'-nucleotidase C-terminal domain-containing protein] [protein_id=WP_000437456.1] [location=3598292..3599875] [gbkey=CDS]	0.999995366526738	true
FORC085_RS12495	lcl|NZ_CP028516.1_prot_WP_000369206.1_2347 [locus_tag=FORC085_RS12495] [protein=AAA family ATPase] [protein_id=WP_000369206.1] [location=2489557..2490117] [gbkey=CDS]	0.999995345991938	true
FORC085_RS20215.spoIIM	lcl|NZ_CP028516.1_prot_WP_000269093.1_3867 [gene=spoIIM] [locus_tag=FORC085_RS20215] [protein=stage II sporulation protein M] [protein_id=WP_000269093.1] [location=complement(4002710..4003357)] [gbkey=CDS]	0.999995113289061	true
FORC085_RS09035	lcl|NZ_CP028516.1_prot_WP_025710155.1_1674 [locus_tag=FORC085_RS09035] [protein=aspartate kinase] [protein_id=WP_025710155.1] [location=complement(1765596..1766825)] [gbkey=CDS]	0.999994451348632	true
FORC085_RS16585	lcl|NZ_CP028516.1_prot_WP_116269170.1_3152 [locus_tag=FORC085_RS16585] [protein=heme-degrading domain-containing protein] [protein_id=WP_116269170.1] [location=complement(3278430..3278945)] [gbkey=CDS]	0.999994092616898	true
FORC085_RS09850	lcl|NZ_CP028516.1_prot_WP_025710158.1_1830 [locus_tag=FORC085_RS09850] [protein=homoserine kinase] [protein_id=WP_025710158.1] [location=1952192..1953085] [gbkey=CDS]	0.999993825532088	true
FORC085_RS23920	lcl|NZ_CP028516.1_prot_WP_000861047.1_4595 [locus_tag=FORC085_RS23920] [protein=MerR family transcriptional regulator] [protein_id=WP_000861047.1] [location=complement(4680775..4681473)] [gbkey=CDS]	0.999993701586161	true
FORC085_RS13030	lcl|NZ_CP028516.1_prot_WP_025709360.1_2450 [locus_tag=FORC085_RS13030] [protein=serine/threonine protein kinase] [protein_id=WP_025709360.1] [location=complement(2591175..2592056)] [gbkey=CDS]	0.999992941714845	true
FORC085_RS06090	lcl|NZ_CP028516.1_prot_WP_000616046.1_1088 [locus_tag=FORC085_RS06090] [protein=DUF2777 domain-containing protein] [protein_id=WP_000616046.1] [location=complement(1209286..1209840)] [gbkey=CDS]	0.999992823802574	true
FORC085_RS04530	lcl|NZ_CP028516.1_prot_WP_000021359.1_781 [locus_tag=FORC085_RS04530] [protein=ABC transporter permease] [protein_id=WP_000021359.1] [location=complement(917346..918545)] [gbkey=CDS]	0.999992785408777	true
FORC085_RS20920	lcl|NZ_CP028516.1_prot_WP_025709785.1_4005 [locus_tag=FORC085_RS20920] [protein=DEAD/DEAH box helicase family protein] [protein_id=WP_025709785.1] [location=4121649..4123331] [gbkey=CDS]	0.999992511644558	true
FORC085_RS06760.glcD	lcl|NZ_CP028516.1_prot_WP_000890752.1_1219 [gene=glcD] [locus_tag=FORC085_RS06760] [protein=glycolate oxidase subunit GlcD] [protein_id=WP_000890752.1] [location=complement(1340068..1341480)] [gbkey=CDS]	0.999992242940121	true
FORC085_RS16540.gntK	lcl|NZ_CP028516.1_prot_WP_000254946.1_3143 [gene=gntK] [locus_tag=FORC085_RS16540] [protein=gluconokinase] [protein_id=WP_000254946.1] [location=complement(3266256..3267797)] [gbkey=CDS]	0.999991963260148	true
FORC085_RS07000	lcl|NZ_CP028516.1_prot_WP_000703102.1_1268 [locus_tag=FORC085_RS07000] [protein=hypothetical protein] [protein_id=WP_000703102.1] [location=1387955..1388557] [gbkey=CDS]	0.999991635965604	true
FORC085_RS02950	lcl|NZ_CP028516.1_prot_WP_025710230.1_487 [locus_tag=FORC085_RS02950] [protein=efflux RND transporter permease subunit] [protein_id=WP_025710230.1] [location=600567..603593] [gbkey=CDS]	0.999991510519048	true
FORC085_RS14815	lcl|NZ_CP028516.1_prot_WP_001277646.1_2807 [locus_tag=FORC085_RS14815] [protein=hypothetical protein] [protein_id=WP_001277646.1] [location=complement(2927045..2927245)] [gbkey=CDS]	0.999991420635104	true
FORC085_RS06655	lcl|NZ_CP028516.1_prot_WP_000251856.1_1198 [locus_tag=FORC085_RS06655] [protein=hypothetical protein] [protein_id=WP_000251856.1] [location=1318343..1318570] [gbkey=CDS]	0.999991014331806	true
FORC085_RS04375	lcl|NZ_CP028516.1_prot_WP_000525814.1_749 [locus_tag=FORC085_RS04375] [protein=DUF3992 domain-containing protein] [protein_id=WP_000525814.1] [location=888813..889157] [gbkey=CDS]	0.999990991707665	true
FORC085_RS19555	lcl|NZ_CP028516.1_prot_WP_001163299.1_3738 [locus_tag=FORC085_RS19555] [protein=DUF1885 family protein] [protein_id=WP_001163299.1] [location=3887284..3887676] [gbkey=CDS]	0.999990724646346	true
FORC085_RS12605	lcl|NZ_CP028516.1_prot_WP_025709574.1_2369 [locus_tag=FORC085_RS12605] [protein=SDR family oxidoreductase] [protein_id=WP_025709574.1] [location=complement(2514060..2514776)] [gbkey=CDS]	0.999988379739652	true
FORC085_RS10465	lcl|NZ_CP028516.1_prot_WP_000363091.1_1952 [locus_tag=FORC085_RS10465] [protein=hypothetical protein] [protein_id=WP_000363091.1] [location=2068471..2068731] [gbkey=CDS]	0.999986978980379	true
FORC085_RS02885.yhbH	lcl|NZ_CP028516.1_prot_WP_025710396.1_474 [gene=yhbH] [locus_tag=FORC085_RS02885] [protein=sporulation protein YhbH] [protein_id=WP_025710396.1] [location=538434..539597] [gbkey=CDS]	0.999986247071304	true
FORC085_RS18020	lcl|NZ_CP028516.1_prot_WP_000253675.1_3434 [locus_tag=FORC085_RS18020] [protein=M20 peptidase aminoacylase family protein] [protein_id=WP_000253675.1] [location=3575936..3577081] [gbkey=CDS]	0.999984007555644	true
FORC085_RS14115	lcl|NZ_CP028516.1_prot_WP_000361676.1_2670 [locus_tag=FORC085_RS14115] [protein=spore coat protein X] [protein_id=WP_000361676.1] [location=complement(2799221..2799673)] [gbkey=CDS]	0.999983978035800	true
FORC085_RS09535	lcl|NZ_CP028516.1_prot_WP_016122317.1_1769 [locus_tag=FORC085_RS09535] [protein=4'-phosphopantetheinyl transferase superfamily protein] [protein_id=WP_016122317.1] [location=1884369..1885067] [gbkey=CDS]	0.999983892006797	true
FORC085_RS25415	lcl|NZ_CP028516.1_prot_WP_000215909.1_4862 [locus_tag=FORC085_RS25415] [protein=DUF1657 domain-containing protein] [protein_id=WP_000215909.1] [location=4956114..4956320] [gbkey=CDS]	0.999983841455875	true
FORC085_RS09475	lcl|NZ_CP028516.1_prot_WP_025710122.1_1758 [locus_tag=FORC085_RS09475] [protein=SH3 domain-containing protein] [protein_id=WP_025710122.1] [location=1854953..1856647] [gbkey=CDS]	0.999982457581401	true
FORC085_RS17740.sspN	lcl|NZ_CP028516.1_prot_WP_000527987.1_3381 [gene=sspN] [locus_tag=FORC085_RS17740] [protein=acid-soluble spore protein SspN] [protein_id=WP_000527987.1] [location=complement(3529253..3529387)] [gbkey=CDS]	0.999980618775927	true
FORC085_RS22485.tnpA	lcl|NZ_CP028516.1_prot_WP_000606465.1_4315 [gene=tnpA] [locus_tag=FORC085_RS22485] [protein=IS200/IS605 family transposase] [protein_id=WP_000606465.1] [location=4423853..4424254] [gbkey=CDS]	0.999980476385254	true
FORC085_RS00220.rsmI	lcl|NZ_CP028516.1_prot_WP_000267821.1_31 [gene=rsmI] [locus_tag=FORC085_RS00220] [protein=16S rRNA (cytidine(1402)-2'-O)-methyltransferase] [protein_id=WP_000267821.1] [location=39432..40307] [gbkey=CDS]	0.999979906258092	true
FORC085_RS00030.gyrA	lcl|NZ_CP028516.1_prot_WP_001282864.1_6 [gene=gyrA] [locus_tag=FORC085_RS00030] [protein=DNA gyrase subunit A] [protein_id=WP_001282864.1] [location=6195..8666] [gbkey=CDS]	0.999979663948955	true
FORC085_RS16600	lcl|NZ_CP028516.1_prot_WP_001014190.1_3155 [locus_tag=FORC085_RS16600] [protein=septum formation initiator] [protein_id=WP_001014190.1] [location=complement(3280597..3281916)] [gbkey=CDS]	0.999979336488870	true
FORC085_RS18130.phnC	lcl|NZ_CP028516.1_prot_WP_000569244.1_3456 [gene=phnC] [locus_tag=FORC085_RS18130] [protein=phosphonate ABC transporter ATP-binding protein] [protein_id=WP_000569244.1] [location=complement(3596311..3597084)] [gbkey=CDS]	0.999979197067981	true
FORC085_RS11700	lcl|NZ_CP028516.1_prot_WP_000106426.1_2193 [locus_tag=FORC085_RS11700] [protein=ABC transporter ATP-binding protein] [protein_id=WP_000106426.1] [location=2309855..2310622] [gbkey=CDS]	0.999977406870268	true
FORC085_RS12595	lcl|NZ_CP028516.1_prot_WP_025709576.1_2367 [locus_tag=FORC085_RS12595] [protein=ATP-binding cassette domain-containing protein] [protein_id=WP_025709576.1] [location=2509631..2512801] [gbkey=CDS]	0.999977113025549	true
FORC085_RS06590	lcl|NZ_CP028516.1_prot_WP_025709881.1_1185 [locus_tag=FORC085_RS06590] [protein=putative thiazole-containing bacteriocin maturation protein] [protein_id=WP_025709881.1] [location=complement(1305106..1307025)] [gbkey=CDS]	0.999974595486212	true
FORC085_RS21550	lcl|NZ_CP028516.1_prot_WP_025709765.1_4131 [locus_tag=FORC085_RS21550] [protein=aromatic amino acid hydroxylase] [protein_id=WP_025709765.1] [location=4237412..4239166] [gbkey=CDS]	0.999972978940959	true
FORC085_RS04870	lcl|NZ_CP028516.1_prot_WP_000076118.1_844 [locus_tag=FORC085_RS04870] [protein=DUF3958 family protein] [protein_id=WP_000076118.1] [location=989617..989979] [gbkey=CDS]	0.999972242712753	true
FORC085_RS04645.alsD	lcl|NZ_CP028516.1_prot_WP_044306520.1_801 [gene=alsD] [locus_tag=FORC085_RS04645] [protein=alpha-acetolactate decarboxylase] [protein_id=WP_044306520.1] [location=940407..941165] [gbkey=CDS]	0.999971501983226	true
FORC085_RS17310.lsa	lcl|NZ_CP028516.1_prot_WP_000061794.1_3295 [gene=lsa] [locus_tag=FORC085_RS17310] [protein=Lsa family ABC-F type ribosomal protection protein] [protein_id=WP_000061794.1] [location=3428180..3429658] [gbkey=CDS]	0.999967600126076	true
FORC085_RS05015	lcl|NZ_CP028516.1_prot_WP_135811457.1_871 [locus_tag=FORC085_RS05015] [protein=hypothetical protein] [protein_id=WP_135811457.1] [location=complement(1007761..1008051)] [gbkey=CDS]	0.999966089070125	true
FORC085_RS23130	lcl|NZ_CP028516.1_prot_WP_006926860.1_4444 [locus_tag=FORC085_RS23130] [protein=CamS family sex pheromone protein] [protein_id=WP_006926860.1] [location=complement(4544743..4545765)] [gbkey=CDS]	0.999965728943563	true
FORC085_RS12470	lcl|NZ_CP028516.1_prot_WP_000886744.1_2342 [locus_tag=FORC085_RS12470] [protein=acyl-CoA carboxylase subunit beta] [protein_id=WP_000886744.1] [location=2483653..2485194] [gbkey=CDS]	0.999965646395879	true
FORC085_RS13305	lcl|NZ_CP028516.1_prot_WP_025709429.1_2506 [locus_tag=FORC085_RS13305] [protein=PQQ-dependent sugar dehydrogenase] [protein_id=WP_025709429.1] [location=complement(2642698..2644128)] [gbkey=CDS]	0.999962825402304	true
FORC085_RS07835	lcl|NZ_CP028516.1_prot_WP_001095925.1_1438 [locus_tag=FORC085_RS07835] [protein=YpiB family protein] [protein_id=WP_001095925.1] [location=1539532..1540068] [gbkey=CDS]	0.999961778329335	true
FORC085_RS01675	lcl|NZ_CP028516.1_prot_WP_025710436.1_263 [locus_tag=FORC085_RS01675] [protein=class I SAM-dependent methyltransferase] [protein_id=WP_025710436.1] [location=complement(294194..294970)] [gbkey=CDS]	0.999958922517472	true
FORC085_RS23525	lcl|NZ_CP028516.1_prot_WP_001102460.1_4518 [locus_tag=FORC085_RS23525] [protein=tetraprenyl-beta-curcumene synthase family protein] [protein_id=WP_001102460.1] [location=complement(4617827..4618891)] [gbkey=CDS]	0.999958285219019	true
FORC085_RS09095	lcl|NZ_CP028516.1_prot_WP_025710148.1_1685 [locus_tag=FORC085_RS09095] [protein=ketoacyl-ACP synthase III] [protein_id=WP_025710148.1] [location=complement(1777556..1778539)] [gbkey=CDS]	0.999958202701751	true
FORC085_RS11210	lcl|NZ_CP028516.1_prot_WP_025709726.1_2097 [locus_tag=FORC085_RS11210] [protein=DUF2711 family protein] [protein_id=WP_025709726.1] [location=complement(2210034..2210798)] [gbkey=CDS]	0.999953435089319	true
FORC085_RS14580	lcl|NZ_CP028516.1_prot_WP_000337442.1_2761 [locus_tag=FORC085_RS14580] [protein=DUF2332 domain-containing protein] [protein_id=WP_000337442.1] [location=complement(2879564..2880610)] [gbkey=CDS]	0.999948866425405	true
FORC085_RS23730.luxS	lcl|NZ_CP028516.1_prot_WP_001141371.1_4557 [gene=luxS] [locus_tag=FORC085_RS23730] [protein=S-ribosylhomocysteine lyase LuxS] [protein_id=WP_001141371.1] [location=complement(4648997..4649470)] [gbkey=CDS]	0.999948655366892	true
FORC085_RS01815.pcrA	lcl|NZ_CP028516.1_prot_WP_033695235.1_283 [gene=pcrA] [locus_tag=FORC085_RS01815] [protein=DNA helicase PcrA] [protein_id=WP_033695235.1] [location=325955..328204] [gbkey=CDS]	0.999946338513957	true
FORC085_RS06955	lcl|NZ_CP028516.1_prot_WP_000203336.1_1258 [locus_tag=FORC085_RS06955] [protein=MarR family transcriptional regulator] [protein_id=WP_000203336.1] [location=1380089..1380535] [gbkey=CDS]	0.999943918409382	true
FORC085_RS16960	lcl|NZ_CP028516.1_prot_WP_000902738.1_3227 [locus_tag=FORC085_RS16960] [protein=iron ABC transporter permease] [protein_id=WP_000902738.1] [location=complement(3343594..3344628)] [gbkey=CDS]	0.999941994565840	true
FORC085_RS00650.rpsL	lcl|NZ_CP028516.1_prot_WP_001142341.1_100 [gene=rpsL] [locus_tag=FORC085_RS00650] [protein=30S ribosomal protein S12] [protein_id=WP_001142341.1] [location=121287..121709] [gbkey=CDS]	0.999936786973460	true
FORC085_RS07665	lcl|NZ_CP028516.1_prot_WP_001025780.1_1403 [locus_tag=FORC085_RS07665] [protein=CPBP family intramembrane metalloprotease] [protein_id=WP_001025780.1] [location=1509446..1510009] [gbkey=CDS]	0.999934929468474	true
FORC085_RS22900.ytfJ	lcl|NZ_CP028516.1_prot_WP_000350003.1_4397 [gene=ytfJ] [locus_tag=FORC085_RS22900] [protein=GerW family sporulation protein] [protein_id=WP_000350003.1] [location=complement(4503012..4503407)] [gbkey=CDS]	0.999934314329372	true
FORC085_RS11475	lcl|NZ_CP028516.1_prot_WP_025709713.1_2149 [locus_tag=FORC085_RS11475] [protein=hypothetical protein] [protein_id=WP_025709713.1] [location=2257107..2257781] [gbkey=CDS]	0.999928642741645	true
FORC085_RS03240	lcl|NZ_CP028516.1_prot_WP_000852225.1_546 [locus_tag=FORC085_RS03240] [protein=TVP38/TMEM64 family protein] [protein_id=WP_000852225.1] [location=complement(678482..679045)] [gbkey=CDS]	0.999927961353099	true
FORC085_RS20470	lcl|NZ_CP028516.1_prot_WP_000249063.1_3917 [locus_tag=FORC085_RS20470] [protein=hypothetical protein] [protein_id=WP_000249063.1] [location=complement(4047352..4047891)] [gbkey=CDS]	0.999926663370305	true
FORC085_RS04605	lcl|NZ_CP028516.1_prot_WP_000658062.1_793 [locus_tag=FORC085_RS04605] [protein=YheC/YheD family protein] [protein_id=WP_000658062.1] [location=complement(931979..933436)] [gbkey=CDS]	0.999925612913134	true
FORC085_RS07355.sat	lcl|NZ_CP028516.1_prot_WP_025709338.1_1341 [gene=sat] [locus_tag=FORC085_RS07355] [protein=sulfate adenylyltransferase] [protein_id=WP_025709338.1] [location=1448899..1450035] [gbkey=CDS]	0.999922974542045	true
FORC085_RS25825.lldP	lcl|NZ_CP028516.1_prot_WP_046393082.1_4943 [gene=lldP] [locus_tag=FORC085_RS25825] [protein=L-lactate permease] [protein_id=WP_046393082.1] [location=complement(5039390..5041051)] [gbkey=CDS]	0.999917887887477	true
FORC085_RS16370	lcl|NZ_CP028516.1_prot_WP_000437803.1_3108 [locus_tag=FORC085_RS16370] [protein=tyrosine-protein phosphatase] [protein_id=WP_000437803.1] [location=complement(3233562..3234584)] [gbkey=CDS]	0.999916165386396	true
FORC085_RS05460	lcl|NZ_CP028516.1_prot_WP_000554479.1_962 [locus_tag=FORC085_RS05460] [protein=DUF2935 domain-containing protein] [protein_id=WP_000554479.1] [location=1087605..1088456] [gbkey=CDS]	0.999915203920753	true
FORC085_RS20415.argJ	lcl|NZ_CP028516.1_prot_WP_000598394.1_3906 [gene=argJ] [locus_tag=FORC085_RS20415] [protein=bifunctional glutamate N-acetyltransferase/amino-acid acetyltransferase ArgJ] [protein_id=WP_000598394.1] [location=complement(4037993..4039216)] [gbkey=CDS]	0.999915164824362	true
FORC085_RS22045.valS	lcl|NZ_CP028516.1_prot_WP_000072250.1_4229 [gene=valS] [locus_tag=FORC085_RS22045] [protein=valine--tRNA ligase] [protein_id=WP_000072250.1] [location=complement(4334069..4336714)] [gbkey=CDS]	0.999908634666787	true
FORC085_RS25190	lcl|NZ_CP028516.1_prot_WP_001293759.1_4820 [locus_tag=FORC085_RS25190] [protein=MFS transporter] [protein_id=WP_001293759.1] [location=complement(4912547..4913740)] [gbkey=CDS]	0.999906252475992	true
FORC085_RS10005	lcl|NZ_CP028516.1_prot_WP_000099746.1_1861 [locus_tag=FORC085_RS10005] [protein=serine protease] [protein_id=WP_000099746.1] [location=1983476..1984423] [gbkey=CDS]	0.999901156855653	true
FORC085_RS00695.rplB	lcl|NZ_CP028516.1_prot_WP_000511583.1_108 [gene=rplB] [locus_tag=FORC085_RS00695] [protein=50S ribosomal protein L2] [protein_id=WP_000511583.1] [location=128143..128973] [gbkey=CDS]	0.999891965843203	true
FORC085_RS13265.bstA	lcl|NZ_CP028516.1_prot_WP_000999071.1_2498 [gene=bstA] [locus_tag=FORC085_RS13265] [protein=bacillithiol transferase BstA] [protein_id=WP_000999071.1] [location=complement(2637179..2637700)] [gbkey=CDS]	0.999884307024430	true
FORC085_RS13380	lcl|NZ_CP028516.1_prot_WP_025709438.1_2521 [locus_tag=FORC085_RS13380] [protein=DinB family protein] [protein_id=WP_025709438.1] [location=2656575..2657111] [gbkey=CDS]	0.999875411930330	true
FORC085_RS12935	lcl|NZ_CP028516.1_prot_WP_000932155.1_2433 [locus_tag=FORC085_RS12935] [protein=UDP-glucosyltransferase] [protein_id=WP_000932155.1] [location=2576157..2577344] [gbkey=CDS]	0.999872667026777	true
FORC085_RS08595	lcl|NZ_CP028516.1_prot_WP_001098080.1_1587 [locus_tag=FORC085_RS08595] [protein=flagellar biosynthetic protein FliQ] [protein_id=WP_001098080.1] [location=1683948..1684223] [gbkey=CDS]	0.999869802251598	true
FORC085_RS13975	lcl|NZ_CP028516.1_prot_WP_000558695.1_2643 [locus_tag=FORC085_RS13975] [protein=hypothetical protein] [protein_id=WP_000558695.1] [location=2773683..2773907] [gbkey=CDS]	0.999869421164193	true
FORC085_RS04295	lcl|NZ_CP028516.1_prot_WP_001097719.1_733 [locus_tag=FORC085_RS04295] [protein=ABC transporter permease] [protein_id=WP_001097719.1] [location=complement(876492..877670)] [gbkey=CDS]	0.999867475404520	true
FORC085_RS25950	lcl|NZ_CP028516.1_prot_WP_000368309.1_4965 [locus_tag=FORC085_RS25950] [protein=competence protein ComK] [protein_id=WP_000368309.1] [location=5066645..5067121] [gbkey=CDS]	0.999866985193358	true
FORC085_RS13075	lcl|NZ_CP028516.1_prot_WP_025709375.1_2460 [locus_tag=FORC085_RS13075] [protein=DegV family protein] [protein_id=WP_025709375.1] [location=2602112..2602918] [gbkey=CDS]	0.999855332241012	true
FORC085_RS12105	lcl|NZ_CP028516.1_prot_WP_001111728.1_2273 [locus_tag=FORC085_RS12105] [protein=MFS transporter] [protein_id=WP_001111728.1] [location=2386864..2388108] [gbkey=CDS]	0.999851966355081	true
FORC085_RS15335	lcl|NZ_CP028516.1_prot_WP_001097917.1_2909 [locus_tag=FORC085_RS15335] [protein=AraC family transcriptional regulator] [protein_id=WP_001097917.1] [location=complement(3034146..3035375)] [gbkey=CDS]	0.999851039943801	true
FORC085_RS07335	lcl|NZ_CP028516.1_prot_WP_001228823.1_1337 [locus_tag=FORC085_RS07335] [protein=DUF3888 domain-containing protein] [protein_id=WP_001228823.1] [location=1445463..1445858] [gbkey=CDS]	0.999834633058449	true
FORC085_RS14680	lcl|NZ_CP028516.1_prot_WP_000049569.1_2781 [locus_tag=FORC085_RS14680] [protein=M20/M25/M40 family metallo-hydrolase] [protein_id=WP_000049569.1] [location=complement(2901536..2903176)] [gbkey=CDS]	0.999832204029983	true
FORC085_RS07245.leuA	lcl|NZ_CP028516.1_prot_WP_000815753.1_1319 [gene=leuA] [locus_tag=FORC085_RS07245] [protein=2-isopropylmalate synthase] [protein_id=WP_000815753.1] [location=1428626..1430146] [gbkey=CDS]	0.999829591315591	true
FORC085_RS26935.sodA	lcl|NZ_CP028516.1_prot_WP_000094037.1_5160 [gene=sodA] [locus_tag=FORC085_RS26935] [protein=superoxide dismutase [Mn]] [protein_id=WP_000094037.1] [location=5276538..5277164] [gbkey=CDS]	0.999824681881085	true
FORC085_RS19355.coaD	lcl|NZ_CP028516.1_prot_WP_000200601.1_3699 [gene=coaD] [locus_tag=FORC085_RS19355] [protein=pantetheine-phosphate adenylyltransferase] [protein_id=WP_000200601.1] [location=complement(3854924..3855415)] [gbkey=CDS]	0.999823508360637	true
FORC085_RS06220.trpS	lcl|NZ_CP028516.1_prot_WP_000110982.1_1113 [gene=trpS] [locus_tag=FORC085_RS06220] [protein=tryptophan--tRNA ligase] [protein_id=WP_000110982.1] [location=complement(1235051..1236040)] [gbkey=CDS]	0.999818034813739	true
FORC085_RS20755.efp	lcl|NZ_CP028516.1_prot_WP_000626516.1_3973 [gene=efp] [locus_tag=FORC085_RS20755] [protein=elongation factor P] [protein_id=WP_000626516.1] [location=complement(4098291..4098848)] [gbkey=CDS]	0.999817971447708	true
FORC085_RS11415	lcl|NZ_CP028516.1_prot_WP_000500100.1_2137 [locus_tag=FORC085_RS11415] [protein=DUF3947 family protein] [protein_id=WP_000500100.1] [location=2248451..2248702] [gbkey=CDS]	0.999805172025943	true
FORC085_RS10155.fosB	lcl|NZ_CP028516.1_prot_WP_000943774.1_1891 [gene=fosB] [locus_tag=FORC085_RS10155] [protein=FosB/FosD family fosfomycin resistance bacillithiol transferase] [protein_id=WP_000943774.1] [location=2010490..2010906] [gbkey=CDS]	0.999801702390144	true
FORC085_RS08545	lcl|NZ_CP028516.1_prot_WP_000075943.1_1577 [locus_tag=FORC085_RS08545] [protein=chemotaxis protein CheV] [protein_id=WP_000075943.1] [location=1675292..1676200] [gbkey=CDS]	0.999791915235824	true
FORC085_RS22325	lcl|NZ_CP028516.1_prot_WP_025710201.1_4283 [locus_tag=FORC085_RS22325] [protein=long-chain-fatty-acid--CoA ligase] [protein_id=WP_025710201.1] [location=complement(4389912..4391597)] [gbkey=CDS]	0.999784650397715	true
FORC085_RS03120	lcl|NZ_CP028516.1_prot_WP_025710218.1_523 [locus_tag=FORC085_RS03120] [protein=2-hydroxycarboxylate transporter family protein] [protein_id=WP_025710218.1] [location=648053..649399] [gbkey=CDS]	0.999765315777531	true
FORC085_RS10365	lcl|NZ_CP028516.1_prot_WP_006923785.1_1932 [locus_tag=FORC085_RS10365] [protein=hypothetical protein] [protein_id=WP_006923785.1] [location=complement(2045074..2045952)] [gbkey=CDS]	0.999758195619311	true
FORC085_RS02380	lcl|NZ_CP028516.1_prot_WP_044307137.1_392 [locus_tag=FORC085_RS02380] [protein=cation-translocating P-type ATPase] [protein_id=WP_044307137.1] [location=complement(447680..450346)] [gbkey=CDS]	0.999752284006354	true
FORC085_RS25925	lcl|NZ_CP028516.1_prot_WP_025709695.1_4960 [locus_tag=FORC085_RS25925] [protein=DEAD/DEAH box helicase] [protein_id=WP_025709695.1] [location=5061911..5064667] [gbkey=CDS]	0.999723475993216	true
FORC085_RS18330	lcl|NZ_CP028516.1_prot_WP_025708992.1_3496 [locus_tag=FORC085_RS18330] [protein=metallophosphoesterase] [protein_id=WP_025708992.1] [location=complement(3634789..3635682)] [gbkey=CDS]	0.999716620494867	true
FORC085_RS05355	lcl|NZ_CP028516.1_prot_WP_002023439.1_941 [locus_tag=FORC085_RS05355] [protein=DUF4028 family protein] [protein_id=WP_002023439.1] [location=1069000..1069203] [gbkey=CDS]	0.999712060345874	true
FORC085_RS20555	lcl|NZ_CP028516.1_prot_WP_000257660.1_3935 [locus_tag=FORC085_RS20555] [protein=2-oxo acid dehydrogenase subunit E2] [protein_id=WP_000257660.1] [location=complement(4063690..4065009)] [gbkey=CDS]	0.999690083235621	true
FORC085_RS07340.lysA	lcl|NZ_CP028516.1_prot_WP_025709340.1_1338 [gene=lysA] [locus_tag=FORC085_RS07340] [protein=diaminopimelate decarboxylase] [protein_id=WP_025709340.1] [location=1446310..1447626] [gbkey=CDS]	0.999689702473705	true
FORC085_RS24805	lcl|NZ_CP028516.1_prot_WP_001180555.1_4744 [locus_tag=FORC085_RS24805] [protein=hypothetical protein] [protein_id=WP_001180555.1] [location=complement(4836671..4836856)] [gbkey=CDS]	0.999681611588201	true
FORC085_RS16335	lcl|NZ_CP028516.1_prot_WP_000570206.1_3102 [locus_tag=FORC085_RS16335] [protein=ABC transporter ATP-binding protein] [protein_id=WP_000570206.1] [location=complement(3229696..3230421)] [gbkey=CDS]	0.999659213928485	true
FORC085_RS02830	lcl|NZ_CP028516.1_prot_WP_000149743.1_464 [locus_tag=FORC085_RS02830] [protein=DUF3884 family protein] [protein_id=WP_000149743.1] [location=complement(526385..526705)] [gbkey=CDS]	0.999625432631636	true
FORC085_RS18410	lcl|NZ_CP028516.1_prot_WP_001089833.1_3512 [locus_tag=FORC085_RS18410] [protein=methylated-DNA--[protein]-cysteine S-methyltransferase] [protein_id=WP_001089833.1] [location=3649044..3649574] [gbkey=CDS]	0.999596480218574	true
FORC085_RS14215	lcl|NZ_CP028516.1_prot_WP_000071478.1_2690 [locus_tag=FORC085_RS14215] [protein=hypothetical protein] [protein_id=WP_000071478.1] [location=complement(2816537..2816905)] [gbkey=CDS]	0.999588611754871	true
FORC085_RS10135.namA	lcl|NZ_CP028516.1_prot_WP_025710175.1_1887 [gene=namA] [locus_tag=FORC085_RS10135] [protein=NADPH dehydrogenase NamA] [protein_id=WP_025710175.1] [location=complement(2006049..2007086)] [gbkey=CDS]	0.999579423586240	true
FORC085_RS09655	lcl|NZ_CP028516.1_prot_WP_000149338.1_1791 [locus_tag=FORC085_RS09655] [protein=ABC transporter ATP-binding protein] [protein_id=WP_000149338.1] [location=1911391..1912164] [gbkey=CDS]	0.999571745462741	true
FORC085_RS07540	lcl|NZ_CP028516.1_prot_WP_000806236.1_1379 [locus_tag=FORC085_RS07540] [protein=tyrosine-type recombinase/integrase] [protein_id=WP_000806236.1] [location=complement(1483962..1484492)] [gbkey=CDS]	0.999545033409795	true
FORC085_RS12700	lcl|NZ_CP028516.1_prot_WP_025709571.1_2388 [locus_tag=FORC085_RS12700] [protein=class I SAM-dependent methyltransferase] [protein_id=WP_025709571.1] [location=2530241..2530870] [gbkey=CDS]	0.999528236330860	true
FORC085_RS13470	lcl|NZ_CP028516.1_prot_WP_001290786.1_2539 [locus_tag=FORC085_RS13470] [protein=alpha/beta hydrolase] [protein_id=WP_001290786.1] [location=2687812..2688666] [gbkey=CDS]	0.999524615725355	true
FORC085_RS08550	lcl|NZ_CP028516.1_prot_WP_025709193.1_1578 [locus_tag=FORC085_RS08550] [protein=DNA-binding domain-containing protein] [protein_id=WP_025709193.1] [location=1676944..1677891] [gbkey=CDS]	0.999520536186606	true
FORC085_RS05715	lcl|NZ_CP028516.1_prot_WP_000184510.1_1013 [locus_tag=FORC085_RS05715] [protein=BlaI/MecI/CopY family transcriptional regulator] [protein_id=WP_000184510.1] [location=1142920..1143321] [gbkey=CDS]	0.999488793664353	true
FORC085_RS14910	lcl|NZ_CP028516.1_prot_WP_000503643.1_2826 [locus_tag=FORC085_RS14910] [protein=TIGR04197 family type VII secretion effector] [protein_id=WP_000503643.1] [location=complement(2951798..2952073)] [gbkey=CDS]	0.999479870063857	true
FORC085_RS19335	lcl|NZ_CP028516.1_prot_WP_071732660.1_3695 [locus_tag=FORC085_RS19335] [protein=nucleotidyltransferase] [protein_id=WP_071732660.1] [location=3850532..3851758] [gbkey=CDS]	0.999477047827754	true
FORC085_RS20475.mgtA	lcl|NZ_CP028516.1_prot_WP_025709794.1_3918 [gene=mgtA] [locus_tag=FORC085_RS20475] [protein=magnesium-translocating P-type ATPase] [protein_id=WP_025709794.1] [location=4048559..4051264] [gbkey=CDS]	0.999402410145032	true
FORC085_RS12830	lcl|NZ_CP028516.1_prot_WP_001071364.1_2413 [locus_tag=FORC085_RS12830] [protein=heterocycloanthracin/sonorensin family bacteriocin] [protein_id=WP_001071364.1] [location=2555066..2555386] [gbkey=CDS]	0.999388254305241	true
FORC085_RS03665	lcl|NZ_CP028516.1_prot_WP_000791506.1_630 [locus_tag=FORC085_RS03665] [protein=DNA-binding protein] [protein_id=WP_000791506.1] [location=complement(769195..770742)] [gbkey=CDS]	0.999369088657997	true
FORC085_RS25800.thiC	lcl|NZ_CP028516.1_prot_WP_000814450.1_4938 [gene=thiC] [locus_tag=FORC085_RS25800] [protein=phosphomethylpyrimidine synthase ThiC] [protein_id=WP_000814450.1] [location=complement(5034237..5035997)] [gbkey=CDS]	0.999351615920091	true
FORC085_RS10560	lcl|NZ_CP028516.1_prot_WP_001169570.1_1971 [locus_tag=FORC085_RS10560] [protein=formate--tetrahydrofolate ligase] [protein_id=WP_001169570.1] [location=2083167..2084918] [gbkey=CDS]	0.999343048798715	true
FORC085_RS06145	lcl|NZ_CP028516.1_prot_WP_001120851.1_1098 [locus_tag=FORC085_RS06145] [protein=DUF3941 domain-containing protein] [protein_id=WP_001120851.1] [location=complement(1222118..1222249)] [gbkey=CDS]	0.999332863213497	true
FORC085_RS05235	lcl|NZ_CP028516.1_prot_WP_000940664.1_915 [locus_tag=FORC085_RS05235] [protein=hypothetical protein] [protein_id=WP_000940664.1] [location=1048309..1048698] [gbkey=CDS]	0.999323603593634	true
FORC085_RS11245	lcl|NZ_CP028516.1_prot_WP_000181014.1_2104 [locus_tag=FORC085_RS11245] [protein=ABC transporter permease/substrate-binding protein] [protein_id=WP_000181014.1] [location=2216932..2218443] [gbkey=CDS]	0.999318501965058	true
FORC085_RS06840.phaP	lcl|NZ_CP028516.1_prot_WP_000448594.1_1235 [gene=phaP] [locus_tag=FORC085_RS06840] [protein=polyhydroxyalkanoic acid inclusion protein PhaP] [protein_id=WP_000448594.1] [location=complement(1355645..1356169)] [gbkey=CDS]	0.999303777998768	true
FORC085_RS06245	lcl|NZ_CP028516.1_prot_WP_000974106.1_1117 [locus_tag=FORC085_RS06245] [protein=ABC transporter permease] [protein_id=WP_000974106.1] [location=1239847..1240863] [gbkey=CDS]	0.999301616512540	true
FORC085_RS17595	lcl|NZ_CP028516.1_prot_WP_000175124.1_3352 [locus_tag=FORC085_RS17595] [protein=tubulin-like doman-containing protein] [protein_id=WP_000175124.1] [location=complement(3493995..3497357)] [gbkey=CDS]	0.999283464361702	true
FORC085_RS15465	lcl|NZ_CP028516.1_prot_WP_135811531.1_2934 [locus_tag=FORC085_RS15465] [protein=magnesium transporter CorA family protein] [protein_id=WP_135811531.1] [location=complement(3064506..3065456)] [gbkey=CDS]	0.999263468921066	true
FORC085_RS11975	lcl|NZ_CP028516.1_prot_WP_046392687.1_2246 [locus_tag=FORC085_RS11975] [protein=DUF4183 domain-containing protein] [protein_id=WP_046392687.1] [location=2359019..2360020] [gbkey=CDS]	0.999254385584895	true
FORC085_RS13850	lcl|NZ_CP028516.1_prot_WP_000135278.1_2618 [locus_tag=FORC085_RS13850] [protein=N-acetylmuramoyl-L-alanine amidase] [protein_id=WP_000135278.1] [location=complement(2751194..2751928)] [gbkey=CDS]	0.999191211256990	true
FORC085_RS08225	lcl|NZ_CP028516.1_prot_WP_006928703.1_1513 [locus_tag=FORC085_RS08225] [protein=hypothetical protein] [protein_id=WP_006928703.1] [location=1607430..1608977] [gbkey=CDS]	0.999150858605764	true
FORC085_RS18585	lcl|NZ_CP028516.1_prot_WP_000625418.1_3546 [locus_tag=FORC085_RS18585] [protein=2-oxoacid:acceptor oxidoreductase subunit alpha] [protein_id=WP_000625418.1] [location=complement(3689837..3691594)] [gbkey=CDS]	0.999144842915439	true
FORC085_RS03970.tenI	lcl|NZ_CP028516.1_prot_WP_000787170.1_668 [gene=tenI] [locus_tag=FORC085_RS03970] [protein=thiazole tautomerase TenI] [protein_id=WP_000787170.1] [location=816644..817264] [gbkey=CDS]	0.999124186183732	true
FORC085_RS03955	lcl|NZ_CP028516.1_prot_WP_001256824.1_665 [locus_tag=FORC085_RS03955] [protein=ABC transporter ATP-binding protein] [protein_id=WP_001256824.1] [location=814134..814883] [gbkey=CDS]	0.999119448870635	true
FORC085_RS11940	lcl|NZ_CP028516.1_prot_WP_001257875.1_2239 [locus_tag=FORC085_RS11940] [protein=hypothetical protein] [protein_id=WP_001257875.1] [location=complement(2353573..2354076)] [gbkey=CDS]	0.998999224826695	true
FORC085_RS25195	lcl|NZ_CP028516.1_prot_WP_088867968.1_4821 [locus_tag=FORC085_RS25195] [protein=ABC-F family ATP-binding cassette domain-containing protein] [protein_id=WP_088867968.1] [location=complement(4913746..4915293)] [gbkey=CDS]	0.998946512270805	true
FORC085_RS06040	lcl|NZ_CP028516.1_prot_WP_000902333.1_1078 [locus_tag=FORC085_RS06040] [protein=spore germination protein GerPE] [protein_id=WP_000902333.1] [location=complement(1203871..1204257)] [gbkey=CDS]	0.998933657217977	true
FORC085_RS16665	lcl|NZ_CP028516.1_prot_WP_025708814.1_3168 [locus_tag=FORC085_RS16665] [protein=phosphotransferase] [protein_id=WP_025708814.1] [location=complement(3291336..3292175)] [gbkey=CDS]	0.998919847387336	true
FORC085_RS18260	lcl|NZ_CP028516.1_prot_WP_135811575.1_3483 [locus_tag=FORC085_RS18260] [protein=Gly-Xaa-Xaa repeat protein] [protein_id=WP_135811575.1] [location=3619106..3622471] [gbkey=CDS]	0.998900779083177	true
FORC085_RS27005	lcl|NZ_CP028516.1_prot_WP_135811614.1_5173 [locus_tag=FORC085_RS27005] [protein=recombinase family protein] [protein_id=WP_135811614.1] [location=complement(5292068..5292946)] [gbkey=CDS]	0.998879628563462	true
FORC085_RS06450	lcl|NZ_CP028516.1_prot_WP_000191204.1_1159 [locus_tag=FORC085_RS06450] [protein=ATP-dependent helicase] [protein_id=WP_000191204.1] [location=complement(1278151..1280217)] [gbkey=CDS]	0.998863855016250	true
FORC085_RS13385	lcl|NZ_CP028516.1_prot_WP_000273230.1_2522 [locus_tag=FORC085_RS13385] [protein=hypothetical protein] [protein_id=WP_000273230.1] [location=2657313..2657495] [gbkey=CDS]	0.998827257812317	true
FORC085_RS21935	lcl|NZ_CP028516.1_prot_WP_025710188.1_4207 [locus_tag=FORC085_RS21935] [protein=ABC transporter permease] [protein_id=WP_025710188.1] [location=complement(4313008..4314921)] [gbkey=CDS]	0.998788641476340	true
FORC085_RS19840	lcl|NZ_CP028516.1_prot_WP_000567998.1_3794 [locus_tag=FORC085_RS19840] [protein=AAA family ATPase] [protein_id=WP_000567998.1] [location=3941331..3942083] [gbkey=CDS]	0.998755828038101	true
FORC085_RS27040	lcl|NZ_CP028516.1_prot_WP_135811616.1_5180 [locus_tag=FORC085_RS27040] [protein=radical SAM protein] [protein_id=WP_135811616.1] [location=complement(5299285..5300190)] [gbkey=CDS]	0.998742000296605	true
FORC085_RS25960	lcl|NZ_CP028516.1_prot_WP_000387924.1_4967 [locus_tag=FORC085_RS25960] [protein=YIP1 family protein] [protein_id=WP_000387924.1] [location=complement(5067862..5068542)] [gbkey=CDS]	0.998734121745962	true
FORC085_RS20650	lcl|NZ_CP028516.1_prot_WP_000366452.1_3952 [locus_tag=FORC085_RS20650] [protein=1-deoxy-D-xylulose-5-phosphate synthase] [protein_id=WP_000366452.1] [location=complement(4082315..4084207)] [gbkey=CDS]	0.998730333657846	true
FORC085_RS23430	lcl|NZ_CP028516.1_prot_WP_135811595.1_4502 [locus_tag=FORC085_RS23430] [protein=hypothetical protein] [protein_id=WP_135811595.1] [location=complement(4600873..4601850)] [gbkey=CDS]	0.998671175154668	true
FORC085_RS17165	lcl|NZ_CP028516.1_prot_WP_000446433.1_3267 [locus_tag=FORC085_RS17165] [protein=DUF5065 family protein] [protein_id=WP_000446433.1] [location=complement(3384345..3384503)] [gbkey=CDS]	0.998575599770117	true
FORC085_RS24600	lcl|NZ_CP028516.1_prot_WP_000683439.1_4705 [locus_tag=FORC085_RS24600] [protein=NAD(P)H-dependent oxidoreductase] [protein_id=WP_000683439.1] [location=4805315..4805896] [gbkey=CDS]	0.998479530871070	true
FORC085_RS11535	lcl|NZ_CP028516.1_prot_WP_000633344.1_2161 [locus_tag=FORC085_RS11535] [protein=CoA-acylating methylmalonate-semialdehyde dehydrogenase] [protein_id=WP_000633344.1] [location=2270189..2271649] [gbkey=CDS]	0.998479059436227	true
FORC085_RS14190	lcl|NZ_CP028516.1_prot_WP_000834883.1_2685 [locus_tag=FORC085_RS14190] [protein=hypothetical protein] [protein_id=WP_000834883.1] [location=complement(2813358..2813753)] [gbkey=CDS]	0.998468852938503	true
FORC085_RS09110	lcl|NZ_CP028516.1_prot_WP_025710146.1_1688 [locus_tag=FORC085_RS09110] [protein=MFS transporter] [protein_id=WP_025710146.1] [location=1781231..1782442] [gbkey=CDS]	0.998415115098741	true
FORC085_RS13930	lcl|NZ_CP028516.1_prot_WP_135811507.1_2634 [locus_tag=FORC085_RS13930] [protein=(2Fe-2S)-binding protein] [protein_id=WP_135811507.1] [location=2766815..2767087] [gbkey=CDS]	0.998379580283483	true
FORC085_RS17050	lcl|NZ_CP028516.1_prot_WP_025708884.1_3244 [locus_tag=FORC085_RS17050] [protein=agmatine deiminase family protein] [protein_id=WP_025708884.1] [location=complement(3362202..3363248)] [gbkey=CDS]	0.998346573923502	true
FORC085_RS20265	lcl|NZ_CP028516.1_prot_WP_000898970.1_3877 [locus_tag=FORC085_RS20265] [protein=alpha/beta hydrolase] [protein_id=WP_000898970.1] [location=4010196..4011194] [gbkey=CDS]	0.998324003056222	true
FORC085_RS22080.ccsA	lcl|NZ_CP028516.1_prot_WP_000007721.1_4236 [gene=ccsA] [locus_tag=FORC085_RS22080] [protein=cytochrome c biogenesis protein CcsA] [protein_id=WP_000007721.1] [location=complement(4343415..4344248)] [gbkey=CDS]	0.998153379669315	true
FORC085_RS04985	lcl|NZ_CP028516.1_prot_WP_000449723.1_865 [locus_tag=FORC085_RS04985] [protein=YIP1 family protein] [protein_id=WP_000449723.1] [location=1000458..1001108] [gbkey=CDS]	0.998137107164270	true
FORC085_RS18305	lcl|NZ_CP028516.1_prot_WP_000228315.1_3492 [locus_tag=FORC085_RS18305] [protein=DUF420 domain-containing protein] [protein_id=WP_000228315.1] [location=complement(3630508..3631050)] [gbkey=CDS]	0.998132499359121	true
FORC085_RS07280.hisB	lcl|NZ_CP028516.1_prot_WP_001249960.1_1326 [gene=hisB] [locus_tag=FORC085_RS07280] [protein=imidazoleglycerol-phosphate dehydratase HisB] [protein_id=WP_001249960.1] [location=1436726..1437310] [gbkey=CDS]	0.998058702744687	true
FORC085_RS13420	lcl|NZ_CP028516.1_prot_WP_001290968.1_2529 [locus_tag=FORC085_RS13420] [protein=SagB/ThcOx family dehydrogenase] [protein_id=WP_001290968.1] [location=complement(2671694..2672671)] [gbkey=CDS]	0.998053667039314	true
FORC085_RS25250	lcl|NZ_CP028516.1_prot_WP_025709809.1_4831 [locus_tag=FORC085_RS25250] [protein=purine/pyrimidine permease] [protein_id=WP_025709809.1] [location=4922692..4923972] [gbkey=CDS]	0.998026282985516	true
FORC085_RS14825	lcl|NZ_CP028516.1_prot_WP_000839309.1_2809 [locus_tag=FORC085_RS14825] [protein=glycosyltransferase] [protein_id=WP_000839309.1] [location=complement(2929925..2931442)] [gbkey=CDS]	0.998001670097868	true
FORC085_RS24425	lcl|NZ_CP028516.1_prot_WP_000829789.1_4671 [locus_tag=FORC085_RS24425] [protein=NAD(P)/FAD-dependent oxidoreductase] [protein_id=WP_000829789.1] [location=4769283..4770272] [gbkey=CDS]	0.997854671954073	true
FORC085_RS09495	lcl|NZ_CP028516.1_prot_WP_016122309.1_1761 [locus_tag=FORC085_RS09495] [protein=thioesterase] [protein_id=WP_016122309.1] [location=1858437..1859174] [gbkey=CDS]	0.997829360118820	true
FORC085_RS17730	lcl|NZ_CP028516.1_prot_WP_025710110.1_3379 [locus_tag=FORC085_RS17730] [protein=LysM peptidoglycan-binding domain-containing protein] [protein_id=WP_025710110.1] [location=3527635..3528927] [gbkey=CDS]	0.997787664740901	true
FORC085_RS15750	lcl|NZ_CP028516.1_prot_WP_135811544.1_2990 [locus_tag=FORC085_RS15750] [protein=D-cysteine desulfhydrase] [protein_id=WP_135811544.1] [location=complement(3129712..3130707)] [gbkey=CDS]	0.997614036485648	true
FORC085_RS26715	lcl|NZ_CP028516.1_prot_WP_000181975.1_5118 [locus_tag=FORC085_RS26715] [protein=LacI family DNA-binding transcriptional regulator] [protein_id=WP_000181975.1] [location=complement(5224400..5225377)] [gbkey=CDS]	0.997539258901056	true
FORC085_RS06880	lcl|NZ_CP028516.1_prot_WP_000726027.1_1243 [locus_tag=FORC085_RS06880] [protein=DUF3905 domain-containing protein] [protein_id=WP_000726027.1] [location=complement(1363580..1363915)] [gbkey=CDS]	0.997482754934862	true
FORC085_RS24310	lcl|NZ_CP028516.1_prot_WP_016123670.1_4647 [locus_tag=FORC085_RS24310] [protein=pyridoxal phosphate-dependent aminotransferase] [protein_id=WP_016123670.1] [location=4747287..4748438] [gbkey=CDS]	0.997385985914584	true
FORC085_RS03395	lcl|NZ_CP028516.1_prot_WP_000185774.1_577 [locus_tag=FORC085_RS03395] [protein=GerAB/ArcD/ProY family transporter] [protein_id=WP_000185774.1] [location=complement(714478..715584)] [gbkey=CDS]	0.997329836629502	true
FORC085_RS11640	lcl|NZ_CP028516.1_prot_WP_001043905.1_2182 [locus_tag=FORC085_RS11640] [protein=HU family DNA-binding protein] [protein_id=WP_001043905.1] [location=complement(2298084..2298356)] [gbkey=CDS]	0.997319912104348	true
FORC085_RS02640	lcl|NZ_CP028516.1_prot_WP_000517891.1_444 [locus_tag=FORC085_RS02640] [protein=small, acid-soluble spore protein K] [protein_id=WP_000517891.1] [location=complement(500164..500322)] [gbkey=CDS]	0.997267923175352	true
FORC085_RS17210	lcl|NZ_CP028516.1_prot_WP_025708916.1_3275 [locus_tag=FORC085_RS17210] [protein=spore germination protein] [protein_id=WP_025708916.1] [location=3396754..3398262] [gbkey=CDS]	0.997161414976734	true
FORC085_RS03260	lcl|NZ_CP028516.1_prot_WP_025710097.1_550 [locus_tag=FORC085_RS03260] [protein=LCP family protein] [protein_id=WP_025710097.1] [location=complement(681791..682807)] [gbkey=CDS]	0.996995051435414	true
FORC085_RS17130	lcl|NZ_CP028516.1_prot_WP_025708904.1_3260 [locus_tag=FORC085_RS17130] [protein=histidine kinase] [protein_id=WP_025708904.1] [location=complement(3379285..3380379)] [gbkey=CDS]	0.996434427556349	true
FORC085_RS10740.ric	lcl|NZ_CP028516.1_prot_WP_000401361.1_2006 [gene=ric] [locus_tag=FORC085_RS10740] [protein=iron-sulfur cluster repair di-iron protein] [protein_id=WP_000401361.1] [location=complement(2119924..2120631)] [gbkey=CDS]	0.996128527989691	true
FORC085_RS14385	lcl|NZ_CP028516.1_prot_WP_000783346.1_2724 [locus_tag=FORC085_RS14385] [protein=AAC(3) family N-acetyltransferase] [protein_id=WP_000783346.1] [location=complement(2840800..2841603)] [gbkey=CDS]	0.996116116099913	true
FORC085_RS02065	lcl|NZ_CP028516.1_prot_WP_016121517.1_331 [locus_tag=FORC085_RS02065] [protein=hypothetical protein] [protein_id=WP_016121517.1] [location=complement(379068..379436)] [gbkey=CDS]	0.995942453977494	true
FORC085_RS08505.fliH	lcl|NZ_CP028516.1_prot_WP_025709197.1_1569 [gene=fliH] [locus_tag=FORC085_RS08505] [protein=flagellar assembly protein H] [protein_id=WP_025709197.1] [location=1668528..1669217] [gbkey=CDS]	0.995922822787994	true
FORC085_RS03950.tenA	lcl|NZ_CP028516.1_prot_WP_044306892.1_664 [gene=tenA] [locus_tag=FORC085_RS03950] [protein=thiaminase II] [protein_id=WP_044306892.1] [location=813470..814165] [gbkey=CDS]	0.995892178485796	true
FORC085_RS01020	lcl|NZ_CP028516.1_prot_WP_000527151.1_161 [locus_tag=FORC085_RS01020] [protein=ABC transporter permease] [protein_id=WP_000527151.1] [location=complement(172990..173658)] [gbkey=CDS]	0.995694080568213	true
FORC085_RS03595	lcl|NZ_CP028516.1_prot_WP_025710080.1_616 [locus_tag=FORC085_RS03595] [protein=FAD-binding protein] [protein_id=WP_025710080.1] [location=754657..755973] [gbkey=CDS]	0.995375391249887	true
FORC085_RS19775.malR	lcl|NZ_CP028516.1_prot_WP_000219053.1_3781 [gene=malR] [locus_tag=FORC085_RS19775] [protein=maltose operon transcriptional repressor MalR] [protein_id=WP_000219053.1] [location=complement(3927651..3928673)] [gbkey=CDS]	0.995289843186006	true
FORC085_RS17825	lcl|NZ_CP028516.1_prot_WP_001247730.1_3398 [locus_tag=FORC085_RS17825] [protein=SAP domain-containing protein] [protein_id=WP_001247730.1] [location=3542645..3543226] [gbkey=CDS]	0.995123694855018	true
FORC085_RS21060.metC	lcl|NZ_CP028516.1_prot_WP_000122299.1_4033 [gene=metC] [locus_tag=FORC085_RS21060] [protein=cystathionine beta-lyase] [protein_id=WP_000122299.1] [location=4144891..4146054] [gbkey=CDS]	0.995103489919535	true
FORC085_RS14340	lcl|NZ_CP028516.1_prot_WP_025709540.1_2715 [locus_tag=FORC085_RS14340] [protein=ABC transporter permease] [protein_id=WP_025709540.1] [location=complement(2833278..2834126)] [gbkey=CDS]	0.995053563215349	true
FORC085_RS09855	lcl|NZ_CP028516.1_prot_WP_001031479.1_1831 [locus_tag=FORC085_RS09855] [protein=hypothetical protein] [protein_id=WP_001031479.1] [location=1953219..1953428] [gbkey=CDS]	0.994981921996273	true
FORC085_RS22350	lcl|NZ_CP028516.1_prot_WP_000284973.1_4288 [locus_tag=FORC085_RS22350] [protein=DinB family protein] [protein_id=WP_000284973.1] [location=4397676..4398179] [gbkey=CDS]	0.994980920134050	true
FORC085_RS10865.argS	lcl|NZ_CP028516.1_prot_WP_025709740.1_2030 [gene=argS] [locus_tag=FORC085_RS10865] [protein=arginine--tRNA ligase] [protein_id=WP_025709740.1] [location=2139739..2141427] [gbkey=CDS]	0.994713330790436	true
FORC085_RS14905	lcl|NZ_CP028516.1_prot_WP_000076585.1_2825 [locus_tag=FORC085_RS14905] [protein=DUF3958 family protein] [protein_id=WP_000076585.1] [location=complement(2951395..2951757)] [gbkey=CDS]	0.994406822288648	true
FORC085_RS10535	lcl|NZ_CP028516.1_prot_WP_000014087.1_1966 [locus_tag=FORC085_RS10535] [protein=oxalate:formate antiporter] [protein_id=WP_000014087.1] [location=2080321..2081097] [gbkey=CDS]	0.994160362751413	true
FORC085_RS17915	lcl|NZ_CP028516.1_prot_WP_025710106.1_3415 [locus_tag=FORC085_RS17915] [protein=ring-cleaving dioxygenase] [protein_id=WP_025710106.1] [location=complement(3555935..3556873)] [gbkey=CDS]	0.994070845997709	true
FORC085_RS19080	lcl|NZ_CP028516.1_prot_WP_000625866.1_3644 [locus_tag=FORC085_RS19080] [protein=YicC family protein] [protein_id=WP_000625866.1] [location=complement(3794465..3795340)] [gbkey=CDS]	0.994044674760455	true
FORC085_RS08420.fliY	lcl|NZ_CP028516.1_prot_WP_025709212.1_1552 [gene=fliY] [locus_tag=FORC085_RS08420] [protein=flagellar motor switch phosphatase FliY] [protein_id=WP_025709212.1] [location=1653915..1655552] [gbkey=CDS]	0.994014239645785	true
FORC085_RS21900.nadA	lcl|NZ_CP028516.1_prot_WP_006927543.1_4200 [gene=nadA] [locus_tag=FORC085_RS21900] [protein=quinolinate synthase NadA] [protein_id=WP_006927543.1] [location=complement(4305872..4306978)] [gbkey=CDS]	0.994004110509325	true
FORC085_RS10380	lcl|NZ_CP028516.1_prot_WP_025710183.1_1935 [locus_tag=FORC085_RS10380] [protein=PLP-dependent aminotransferase family protein] [protein_id=WP_025710183.1] [location=complement(2048676..2050091)] [gbkey=CDS]	0.993927394936627	true
FORC085_RS19525.speA	lcl|NZ_CP028516.1_prot_WP_000084899.1_3732 [gene=speA] [locus_tag=FORC085_RS19525] [protein=arginine decarboxylase] [protein_id=WP_000084899.1] [location=3883758..3885230] [gbkey=CDS]	0.993844858525086	true
FORC085_RS18805.proS	lcl|NZ_CP028516.1_prot_WP_000814309.1_3589 [gene=proS] [locus_tag=FORC085_RS18805] [protein=proline--tRNA ligase] [protein_id=WP_000814309.1] [location=complement(3739352..3741052)] [gbkey=CDS]	0.993641409243049	true
FORC085_RS26400	lcl|NZ_CP028516.1_prot_WP_000912404.1_5055 [locus_tag=FORC085_RS26400] [protein=DUF2529 domain-containing protein] [protein_id=WP_000912404.1] [location=5152013..5152537] [gbkey=CDS]	0.993541256753866	true
FORC085_RS21400	lcl|NZ_CP028516.1_prot_WP_000439773.1_4101 [locus_tag=FORC085_RS21400] [protein=ComE operon protein 2] [protein_id=WP_000439773.1] [location=complement(4211164..4211721)] [gbkey=CDS]	0.993341512336890	true
FORC085_RS03605	lcl|NZ_CP028516.1_prot_WP_135811445.1_618 [locus_tag=FORC085_RS03605] [protein=hypothetical protein] [protein_id=WP_135811445.1] [location=757350..757553] [gbkey=CDS]	0.993228112786790	true
FORC085_RS24870	lcl|NZ_CP028516.1_prot_WP_025709835.1_4757 [locus_tag=FORC085_RS24870] [protein=TrmB family transcriptional regulator] [protein_id=WP_025709835.1] [location=4850757..4851515] [gbkey=CDS]	0.993215245445195	true
FORC085_RS10050.rsgA	lcl|NZ_CP028516.1_prot_WP_135811489.1_1869 [gene=rsgA] [locus_tag=FORC085_RS10050] [protein=ribosome small subunit-dependent GTPase A] [protein_id=WP_135811489.1] [location=1989563..1990612] [gbkey=CDS]	0.992721587498305	true
FORC085_RS02405.cadA	lcl|NZ_CP028516.1_prot_WP_001083747.1_397 [gene=cadA] [locus_tag=FORC085_RS02405] [protein=cadmium-translocating P-type ATPase] [protein_id=WP_001083747.1] [location=complement(453032..454957)] [gbkey=CDS]	0.992687300368499	true
FORC085_RS08110	lcl|NZ_CP028516.1_prot_WP_000193194.1_1491 [locus_tag=FORC085_RS08110] [protein=DUF418 domain-containing protein] [protein_id=WP_000193194.1] [location=complement(1586060..1587223)] [gbkey=CDS]	0.992341454519983	true
FORC085_RS14610	lcl|NZ_CP028516.1_prot_WP_000192709.1_2767 [locus_tag=FORC085_RS14610] [protein=sugar-binding transcriptional regulator] [protein_id=WP_000192709.1] [location=2887196..2888128] [gbkey=CDS]	0.991878855256540	true
FORC085_RS21040.murG	lcl|NZ_CP028516.1_prot_WP_000724779.1_4029 [gene=murG] [locus_tag=FORC085_RS21040] [protein=undecaprenyldiphospho-muramoylpentapeptide beta-N-acetylglucosaminyltransferase] [protein_id=WP_000724779.1] [location=complement(4136886..4137944)] [gbkey=CDS]	0.991861033179961	true
FORC085_RS20290	lcl|NZ_CP028516.1_prot_WP_000360793.1_3882 [locus_tag=FORC085_RS20290] [protein=DUF2552 family protein] [protein_id=WP_000360793.1] [location=complement(4015133..4015378)] [gbkey=CDS]	0.991482825430346	true
FORC085_RS05985	lcl|NZ_CP028516.1_prot_WP_000182396.1_1067 [locus_tag=FORC085_RS05985] [protein=hypothetical protein] [protein_id=WP_000182396.1] [location=complement(1191398..1191892)] [gbkey=CDS]	0.991386650502039	true
FORC085_RS10790	lcl|NZ_CP028516.1_prot_WP_080339949.1_2016 [locus_tag=FORC085_RS10790] [protein=hypothetical protein] [protein_id=WP_080339949.1] [location=2128188..2128409] [gbkey=CDS]	0.991377731681070	true
FORC085_RS16195	lcl|NZ_CP028516.1_prot_WP_000554032.1_3074 [locus_tag=FORC085_RS16195] [protein=hypothetical protein] [protein_id=WP_000554032.1] [location=3202459..3202650] [gbkey=CDS]	0.990516868861542	true
FORC085_RS15970	lcl|NZ_CP028516.1_prot_WP_000451794.1_3033 [locus_tag=FORC085_RS15970] [protein=immunity 22 family protein] [protein_id=WP_000451794.1] [location=complement(3173255..3173629)] [gbkey=CDS]	0.990348773982724	true
FORC085_RS21975	lcl|NZ_CP028516.1_prot_WP_001973720.1_4215 [locus_tag=FORC085_RS21975] [protein=ribosomal-processing cysteine protease Prp] [protein_id=WP_001973720.1] [location=complement(4321850..4322194)] [gbkey=CDS]	0.990326207577069	true
FORC085_RS19785.malC	lcl|NZ_CP028516.1_prot_WP_001194996.1_3783 [gene=malC] [locus_tag=FORC085_RS19785] [protein=maltosaccharide ABC transporter permease MalC] [protein_id=WP_001194996.1] [location=complement(3929786..3931087)] [gbkey=CDS]	0.989760711545335	true
FORC085_RS08795	lcl|NZ_CP028516.1_prot_WP_025709161.1_1627 [locus_tag=FORC085_RS08795] [protein=GntR family transcriptional regulator] [protein_id=WP_025709161.1] [location=complement(1717431..1718102)] [gbkey=CDS]	0.988848955020385	true
FORC085_RS19960	lcl|NZ_CP028516.1_prot_WP_000180387.1_3818 [locus_tag=FORC085_RS19960] [protein=nitroreductase family protein] [protein_id=WP_000180387.1] [location=3961090..3961707] [gbkey=CDS]	0.988729529689385	true
FORC085_RS08200	lcl|NZ_CP028516.1_prot_WP_000617648.1_1508 [locus_tag=FORC085_RS08200] [protein=sugar transferase] [protein_id=WP_000617648.1] [location=1602168..1602806] [gbkey=CDS]	0.988265814402050	true
FORC085_RS05435	lcl|NZ_CP028516.1_prot_WP_088867667.1_957 [locus_tag=FORC085_RS05435] [protein=ring-cleaving dioxygenase] [protein_id=WP_088867667.1] [location=1083485..1084462] [gbkey=CDS]	0.987420589471982	true
FORC085_RS18475	lcl|NZ_CP028516.1_prot_WP_033667178.1_3525 [locus_tag=FORC085_RS18475] [protein=hypothetical protein] [protein_id=WP_033667178.1] [location=3662866..3663267] [gbkey=CDS]	0.986876569707790	true
FORC085_RS05430	lcl|NZ_CP028516.1_prot_WP_000276675.1_956 [locus_tag=FORC085_RS05430] [protein=ring-cleaving dioxygenase] [protein_id=WP_000276675.1] [location=1082497..1083441] [gbkey=CDS]	0.986223236068407	true
FORC085_RS26765	lcl|NZ_CP028516.1_prot_WP_025709653.1_5128 [locus_tag=FORC085_RS26765] [protein=GAF domain-containing sensor histidine kinase] [protein_id=WP_025709653.1] [location=complement(5234571..5236142)] [gbkey=CDS]	0.985575166627721	true
FORC085_RS13255	lcl|NZ_CP028516.1_prot_WP_000522476.1_2496 [locus_tag=FORC085_RS13255] [protein=PH domain-containing protein] [protein_id=WP_000522476.1] [location=2636206..2636583] [gbkey=CDS]	0.985432774499249	true
FORC085_RS09460	lcl|NZ_CP028516.1_prot_WP_025710124.1_1755 [locus_tag=FORC085_RS09460] [protein=aminopeptidase P family protein] [protein_id=WP_025710124.1] [location=1850312..1851595] [gbkey=CDS]	0.985040399968842	true
FORC085_RS05160	lcl|NZ_CP028516.1_prot_WP_000368844.1_901 [locus_tag=FORC085_RS05160] [protein=HPP family protein] [protein_id=WP_000368844.1] [location=1036693..1037247] [gbkey=CDS]	0.984471440144550	true
FORC085_RS00990	lcl|NZ_CP028516.1_prot_WP_000864887.1_155 [locus_tag=FORC085_RS00990] [protein=S9 family peptidase] [protein_id=WP_000864887.1] [location=166903..168867] [gbkey=CDS]	0.984330948030667	true
FORC085_RS03295	lcl|NZ_CP028516.1_prot_WP_000382679.1_557 [locus_tag=FORC085_RS03295] [protein=acid-soluble spore protein H] [protein_id=WP_000382679.1] [location=690620..690799] [gbkey=CDS]	0.984241455576210	true
FORC085_RS12435	lcl|NZ_CP028516.1_prot_WP_000728157.1_2335 [locus_tag=FORC085_RS12435] [protein=WGxxGxxG-CTERM domain-containing protein] [protein_id=WP_000728157.1] [location=complement(2477467..2477766)] [gbkey=CDS]	0.983589585022037	true
FORC085_RS20115.spoIIAB	lcl|NZ_CP028516.1_prot_WP_001243398.1_3848 [gene=spoIIAB] [locus_tag=FORC085_RS20115] [protein=anti-sigma F factor] [protein_id=WP_001243398.1] [location=complement(3986215..3986655)] [gbkey=CDS]	0.983580801188632	true
FORC085_RS11230	lcl|NZ_CP028516.1_prot_WP_000097165.1_2101 [locus_tag=FORC085_RS11230] [protein=MFS transporter] [protein_id=WP_000097165.1] [location=2214030..2215259] [gbkey=CDS]	0.983452465176711	true
FORC085_RS02460.yfkAB	lcl|NZ_CP028516.1_prot_WP_016125372.1_408 [gene=yfkAB] [locus_tag=FORC085_RS02460] [protein=radical SAM/CxCxxxxC motif protein YfkAB] [protein_id=WP_016125372.1] [location=complement(465089..466216)] [gbkey=CDS]	0.983269559424398	true
FORC085_RS06045.gerPD	lcl|NZ_CP028516.1_prot_WP_001052807.1_1079 [gene=gerPD] [locus_tag=FORC085_RS06045] [protein=spore germination protein GerPD] [protein_id=WP_001052807.1] [location=complement(1204273..1204467)] [gbkey=CDS]	0.982284889390131	true
FORC085_RS07365	lcl|NZ_CP028516.1_prot_WP_025709336.1_1343 [locus_tag=FORC085_RS07365] [protein=ferredoxin--nitrite reductase] [protein_id=WP_025709336.1] [location=1450653..1452275] [gbkey=CDS]	0.981944962338788	true
FORC085_RS11920	lcl|NZ_CP028516.1_prot_WP_001027670.1_2236 [locus_tag=FORC085_RS11920] [protein=DUF1349 domain-containing protein] [protein_id=WP_001027670.1] [location=2348543..2349139] [gbkey=CDS]	0.980926028533805	true
FORC085_RS04085	lcl|NZ_CP028516.1_prot_WP_025709929.1_691 [locus_tag=FORC085_RS04085] [protein=PTS sucrose transporter subunit IIBC] [protein_id=WP_025709929.1] [location=complement(837360..838736)] [gbkey=CDS]	0.980493267427665	true
FORC085_RS26560.speE	lcl|NZ_CP028516.1_prot_WP_000424696.1_5087 [gene=speE] [locus_tag=FORC085_RS26560] [protein=spermidine synthase] [protein_id=WP_000424696.1] [location=complement(5196336..5197163)] [gbkey=CDS]	0.980144860198358	true
FORC085_RS11825	lcl|NZ_CP028516.1_prot_WP_025709631.1_2218 [locus_tag=FORC085_RS11825] [protein=hypothetical protein] [protein_id=WP_025709631.1] [location=2333542..2334489] [gbkey=CDS]	0.979454882511170	true
FORC085_RS16645	lcl|NZ_CP028516.1_prot_WP_044306809.1_3164 [locus_tag=FORC085_RS16645] [protein=S8 family serine peptidase] [protein_id=WP_044306809.1] [location=complement(3287571..3288947)] [gbkey=CDS]	0.979150302405737	true
FORC085_RS02375	lcl|NZ_CP028516.1_prot_WP_001064409.1_391 [locus_tag=FORC085_RS02375] [protein=toxic anion resistance protein] [protein_id=WP_001064409.1] [location=446537..447619] [gbkey=CDS]	0.978002496929426	true
FORC085_RS02110	lcl|NZ_CP028516.1_prot_WP_000147486.1_340 [locus_tag=FORC085_RS02110] [protein=PRK06851 family protein] [protein_id=WP_000147486.1] [location=386398..387507] [gbkey=CDS]	0.977357258060035	true
FORC085_RS25715	lcl|NZ_CP028516.1_prot_WP_000989048.1_4920 [locus_tag=FORC085_RS25715] [protein=PTS lactose/cellobiose transporter subunit IIA] [protein_id=WP_000989048.1] [location=complement(5015994..5016317)] [gbkey=CDS]	0.977342652125245	true
FORC085_RS19910	lcl|NZ_CP028516.1_prot_WP_000765508.1_3808 [locus_tag=FORC085_RS19910] [protein=pyridoxal phosphate-dependent aminotransferase] [protein_id=WP_000765508.1] [location=3951969..3953147] [gbkey=CDS]	0.977312725821873	true
FORC085_RS15530	lcl|NZ_CP028516.1_prot_WP_135811536.1_2947 [locus_tag=FORC085_RS15530] [protein=NADH dehydrogenase subunit 5] [protein_id=WP_135811536.1] [location=complement(3079034..3080566)] [gbkey=CDS]	0.976671924268016	true
FORC085_RS23835	lcl|NZ_CP028516.1_prot_WP_000415613.1_4578 [locus_tag=FORC085_RS23835] [protein=hypothetical protein] [protein_id=WP_000415613.1] [location=complement(4667524..4667856)] [gbkey=CDS]	0.976537298919822	true
FORC085_RS19360.rsmD	lcl|NZ_CP028516.1_prot_WP_001266978.1_3700 [gene=rsmD] [locus_tag=FORC085_RS19360] [protein=16S rRNA (guanine(966)-N(2))-methyltransferase RsmD] [protein_id=WP_001266978.1] [location=complement(3855412..3855978)] [gbkey=CDS]	0.975395427855239	true
FORC085_RS25565	lcl|NZ_CP028516.1_prot_WP_000497611.1_4891 [locus_tag=FORC085_RS25565] [protein=flavodoxin family protein] [protein_id=WP_000497611.1] [location=4981317..4981862] [gbkey=CDS]	0.974946980354804	true
FORC085_RS02100	lcl|NZ_CP028516.1_prot_WP_000424119.1_338 [locus_tag=FORC085_RS02100] [protein=hypothetical protein] [protein_id=WP_000424119.1] [location=385011..385391] [gbkey=CDS]	0.974206939690752	true
FORC085_RS06155	lcl|NZ_CP028516.1_prot_WP_000527407.1_1100 [locus_tag=FORC085_RS06155] [protein=DUF3813 domain-containing protein] [protein_id=WP_000527407.1] [location=complement(1223233..1223430)] [gbkey=CDS]	0.973302921776766	true
FORC085_RS01080	lcl|NZ_CP028516.1_prot_WP_000501538.1_173 [locus_tag=FORC085_RS01080] [protein=ABC transporter permease] [protein_id=WP_000501538.1] [location=185159..186163] [gbkey=CDS]	0.973119208972240	true
FORC085_RS00560.gltX	lcl|NZ_CP028516.1_prot_WP_000415143.1_82 [gene=gltX] [locus_tag=FORC085_RS00560] [protein=glutamate--tRNA ligase] [protein_id=WP_000415143.1] [location=102539..103996] [gbkey=CDS]	0.972954336083346	true
FORC085_RS11630.sfp	lcl|NZ_CP028516.1_prot_WP_025709703.1_2180 [gene=sfp] [locus_tag=FORC085_RS11630] [protein=4'-phosphopantetheinyl transferase Sfp] [protein_id=WP_025709703.1] [location=2296728..2297477] [gbkey=CDS]	0.972863700176460	true
FORC085_RS17860	lcl|NZ_CP028516.1_prot_WP_000810948.1_3405 [locus_tag=FORC085_RS17860] [protein=hypothetical protein] [protein_id=WP_000810948.1] [location=complement(3549035..3549238)] [gbkey=CDS]	0.972539165362688	true
FORC085_RS26830	lcl|NZ_CP028516.1_prot_WP_025709649.1_5140 [locus_tag=FORC085_RS26830] [protein=glycosyltransferase family 39 protein] [protein_id=WP_025709649.1] [location=complement(5249229..5250542)] [gbkey=CDS]	0.972474967548390	true
FORC085_RS10075	lcl|NZ_CP028516.1_prot_WP_000105199.1_1874 [locus_tag=FORC085_RS10075] [protein=DNA starvation/stationary phase protection protein] [protein_id=WP_000105199.1] [location=1995303..1995746] [gbkey=CDS]	0.972447194307525	true
FORC085_RS08755	lcl|NZ_CP028516.1_prot_WP_000282375.1_1619 [locus_tag=FORC085_RS08755] [protein=MarR family transcriptional regulator] [protein_id=WP_000282375.1] [location=complement(1709628..1710038)] [gbkey=CDS]	0.971954978689399	true
FORC085_RS16680	lcl|NZ_CP028516.1_prot_WP_025708820.1_3171 [locus_tag=FORC085_RS16680] [protein=PhzF family phenazine biosynthesis isomerase] [protein_id=WP_025708820.1] [location=complement(3293468..3294367)] [gbkey=CDS]	0.971811147814068	true
FORC085_RS10940	lcl|NZ_CP028516.1_prot_WP_000028911.1_2044 [locus_tag=FORC085_RS10940] [protein=lipid II flippase Amj family protein] [protein_id=WP_000028911.1] [location=complement(2160705..2161502)] [gbkey=CDS]	0.969405404010814	true
FORC085_RS07820	lcl|NZ_CP028516.1_prot_WP_000526821.1_1435 [locus_tag=FORC085_RS07820] [protein=3-dehydroquinate synthase] [protein_id=WP_000526821.1] [location=1535537..1536622] [gbkey=CDS]	0.968245334889893	true
FORC085_RS14565	lcl|NZ_CP028516.1_prot_WP_001132392.1_2758 [locus_tag=FORC085_RS14565] [protein=BBE domain-containing protein] [protein_id=WP_001132392.1] [location=2877833..2878123] [gbkey=CDS]	0.966564389544309	true
FORC085_RS21625	lcl|NZ_CP028516.1_prot_WP_001201908.1_4145 [locus_tag=FORC085_RS21625] [protein=bifunctional cystathionine gamma-lyase/homocysteine desulfhydrase] [protein_id=WP_001201908.1] [location=complement(4249853..4250986)] [gbkey=CDS]	0.966068343515790	true
FORC085_RS24715.sufU	lcl|NZ_CP028516.1_prot_WP_000009523.1_4726 [gene=sufU] [locus_tag=FORC085_RS24715] [protein=iron-sulfur cluster assembly scaffold protein SufU] [protein_id=WP_000009523.1] [location=complement(4822151..4822582)] [gbkey=CDS]	0.965797771299948	true
FORC085_RS14040	lcl|NZ_CP028516.1_prot_WP_000432429.1_2655 [locus_tag=FORC085_RS14040] [protein=hypothetical protein] [protein_id=WP_000432429.1] [location=complement(2784414..2784677)] [gbkey=CDS]	0.965648041123814	true
FORC085_RS05625	lcl|NZ_CP028516.1_prot_WP_074619093.1_995 [locus_tag=FORC085_RS05625] [protein=hypothetical protein] [protein_id=WP_074619093.1] [location=1116881..1117324] [gbkey=CDS]	0.964957528042906	true
FORC085_RS09290	lcl|NZ_CP028516.1_prot_WP_001030679.1_1723 [locus_tag=FORC085_RS09290] [protein=Nramp family divalent metal transporter] [protein_id=WP_001030679.1] [location=complement(1817178..1818473)] [gbkey=CDS]	0.964404569961622	true
FORC085_RS26070	lcl|NZ_CP028516.1_prot_WP_025709682.1_4989 [locus_tag=FORC085_RS26070] [protein=DegT/DnrJ/EryC1/StrS aminotransferase family protein] [protein_id=WP_025709682.1] [location=complement(5090097..5091314)] [gbkey=CDS]	0.963955836189000	true
FORC085_RS19980.ptsH	lcl|NZ_CP028516.1_prot_WP_000411080.1_3822 [gene=ptsH] [locus_tag=FORC085_RS19980] [protein=phosphocarrier protein HPr] [protein_id=WP_000411080.1] [location=complement(3964529..3964792)] [gbkey=CDS]	0.963337911013877	true
FORC085_RS02265	lcl|NZ_CP028516.1_prot_WP_135811435.1_370 [locus_tag=FORC085_RS02265] [protein=ABC transporter ATP-binding protein] [protein_id=WP_135811435.1] [location=427407..428156] [gbkey=CDS]	0.960568356710787	true
FORC085_RS07205.ytfJ	lcl|NZ_CP028516.1_prot_WP_000204234.1_1311 [gene=ytfJ] [locus_tag=FORC085_RS07205] [protein=GerW family sporulation protein] [protein_id=WP_000204234.1] [location=1422167..1422634] [gbkey=CDS]	0.960240372599303	true
FORC085_RS18450	lcl|NZ_CP028516.1_prot_WP_000047564.1_3520 [locus_tag=FORC085_RS18450] [protein=undecaprenyldiphospho-muramoylpentapeptide beta-N-acetylglucosaminyltransferase] [protein_id=WP_000047564.1] [location=complement(3658056..3659120)] [gbkey=CDS]	0.960105612983408	true
FORC085_RS04635	lcl|NZ_CP028516.1_prot_WP_001042965.1_799 [locus_tag=FORC085_RS04635] [protein=DUF1700 domain-containing protein] [protein_id=WP_001042965.1] [location=complement(937705..938265)] [gbkey=CDS]	0.959812508021854	true
FORC085_RS14670.proB	lcl|NZ_CP028516.1_prot_WP_000744802.1_2779 [gene=proB] [locus_tag=FORC085_RS14670] [protein=glutamate 5-kinase] [protein_id=WP_000744802.1] [location=complement(2898745..2899848)] [gbkey=CDS]	0.957768020461565	true
FORC085_RS22245	lcl|NZ_CP028516.1_prot_WP_000058117.1_4267 [locus_tag=FORC085_RS22245] [protein=ATP-binding cassette domain-containing protein] [protein_id=WP_000058117.1] [location=complement(4374776..4375660)] [gbkey=CDS]	0.955558401947724	true
FORC085_RS16050	lcl|NZ_CP028516.1_prot_WP_000804050.1_3046 [locus_tag=FORC085_RS16050] [protein=hypothetical protein] [protein_id=WP_000804050.1] [location=complement(3181651..3181884)] [gbkey=CDS]	0.954744898862092	true
FORC085_RS05195.dhaS	lcl|NZ_CP028516.1_prot_WP_000204220.1_908 [gene=dhaS] [locus_tag=FORC085_RS05195] [protein=dihydroxyacetone kinase transcriptional activator DhaS] [protein_id=WP_000204220.1] [location=complement(1041647..1042213)] [gbkey=CDS]	0.954407231373212	true
FORC085_RS16290	lcl|NZ_CP028516.1_prot_WP_071731050.1_3093 [locus_tag=FORC085_RS16290] [protein=winged helix-turn-helix transcriptional regulator] [protein_id=WP_071731050.1] [location=complement(3221614..3221994)] [gbkey=CDS]	0.954087158332249	true
FORC085_RS10635	lcl|NZ_CP028516.1_prot_WP_001135805.1_1986 [locus_tag=FORC085_RS10635] [protein=MoxR family ATPase] [protein_id=WP_001135805.1] [location=complement(2097438..2098400)] [gbkey=CDS]	0.953705152810142	true
FORC085_RS00520	lcl|NZ_CP028516.1_prot_WP_000128399.1_74 [locus_tag=FORC085_RS00520] [protein=UvrB/UvrC motif-containing protein] [protein_id=WP_000128399.1] [location=93265..93813] [gbkey=CDS]	0.952969570148787	true
FORC085_RS03990.thiF	lcl|NZ_CP028516.1_prot_WP_001065417.1_672 [gene=thiF] [locus_tag=FORC085_RS03990] [protein=thiazole biosynthesis adenylyltransferase ThiF] [protein_id=WP_001065417.1] [location=819351..820370] [gbkey=CDS]	0.951204558454702	true
FORC085_RS03285	lcl|NZ_CP028516.1_prot_WP_000109101.1_555 [locus_tag=FORC085_RS03285] [protein=lactate permease LctP family transporter] [protein_id=WP_000109101.1] [location=complement(687704..689323)] [gbkey=CDS]	0.951095941232403	true
