# Supplementary material for: Evaluating the Safety of Bacillus cereus GW-01 Obtained from Sheep Rumen Chyme
Source: Microorganisms. 2024 Jul 18;12(7):1457. doi: 10.3390/microorganisms12071457 (PMC11278751; doi:10.3390/microorganisms12071457)
Supplement: Supplementary file 1 [file microorganisms-12-01457-s001.zip › Supplemental Document S3/effectiveT3/B.cereus.21155/B.cereus.21155.effectiveT3.std.anno.xls]

Gene_id	Description	Score	is secreted
JM956_RS00285	lcl|NZ_CP068719.1_prot_WP_000107420.1_45 [locus_tag=JM956_RS00285] [protein=ribose-phosphate diphosphokinase] [protein_id=WP_000107420.1] [location=52017..52970] [gbkey=CDS]	1.000000000000000	true
JM956_RS00325.yabP	lcl|NZ_CP068719.1_prot_WP_001059104.1_53 [gene=yabP] [locus_tag=JM956_RS00325] [protein=sporulation protein YabP] [protein_id=WP_001059104.1] [location=61861..62169] [gbkey=CDS]	1.000000000000000	true
JM956_RS01015	lcl|NZ_CP068719.1_prot_WP_199718114.1_162 [locus_tag=JM956_RS01015] [protein=zinc-binding dehydrogenase] [protein_id=WP_199718114.1] [location=complement(174219..175148)] [gbkey=CDS]	1.000000000000000	true
JM956_RS01060	lcl|NZ_CP068719.1_prot_WP_000477648.1_171 [locus_tag=JM956_RS01060] [protein=hypothetical protein] [protein_id=WP_000477648.1] [location=183558..183749] [gbkey=CDS]	1.000000000000000	true
JM956_RS03165	lcl|NZ_CP068719.1_prot_WP_001106370.1_541 [locus_tag=JM956_RS03165] [protein=hypothetical protein] [protein_id=WP_001106370.1] [location=623648..623986] [gbkey=CDS]	1.000000000000000	true
JM956_RS03505.qoxD	lcl|NZ_CP068719.1_prot_WP_000081349.1_609 [gene=qoxD] [locus_tag=JM956_RS03505] [protein=cytochrome aa3 quinol oxidase subunit IV] [protein_id=WP_000081349.1] [location=complement(696711..697022)] [gbkey=CDS]	1.000000000000000	true
JM956_RS04290	lcl|NZ_CP068719.1_prot_WP_002163857.1_743 [locus_tag=JM956_RS04290] [protein=hypothetical protein] [protein_id=WP_002163857.1] [location=complement(829066..829269)] [gbkey=CDS]	1.000000000000000	true
JM956_RS04360	lcl|NZ_CP068719.1_prot_WP_000510474.1_757 [locus_tag=JM956_RS04360] [protein=hypothetical protein] [protein_id=WP_000510474.1] [location=845914..846159] [gbkey=CDS]	1.000000000000000	true
JM956_RS05020	lcl|NZ_CP068719.1_prot_WP_000540377.1_889 [locus_tag=JM956_RS05020] [protein=YjcZ family sporulation protein] [protein_id=WP_000540377.1] [location=complement(959555..959680)] [gbkey=CDS]	1.000000000000000	true
JM956_RS05130	lcl|NZ_CP068719.1_prot_WP_202822449.1_911 [locus_tag=JM956_RS05130] [protein=C40 family peptidase] [protein_id=WP_202822449.1] [location=982387..983727] [gbkey=CDS]	1.000000000000000	true
JM956_RS05280	lcl|NZ_CP068719.1_prot_WP_001100943.1_941 [locus_tag=JM956_RS05280] [protein=hypothetical protein] [protein_id=WP_001100943.1] [location=complement(1010920..1011171)] [gbkey=CDS]	1.000000000000000	true
JM956_RS05900	lcl|NZ_CP068719.1_prot_WP_046945920.1_1065 [locus_tag=JM956_RS05900] [protein=phosphotransferase] [protein_id=WP_046945920.1] [location=complement(1138713..1139504)] [gbkey=CDS]	1.000000000000000	true
JM956_RS05920	lcl|NZ_CP068719.1_prot_WP_000391367.1_1069 [locus_tag=JM956_RS05920] [protein=hypothetical protein] [protein_id=WP_000391367.1] [location=complement(1141261..1141446)] [gbkey=CDS]	1.000000000000000	true
JM956_RS05980.gerPB	lcl|NZ_CP068719.1_prot_WP_001012516.1_1081 [gene=gerPB] [locus_tag=JM956_RS05980] [protein=spore germination protein GerPB] [protein_id=WP_001012516.1] [location=complement(1153583..1153789)] [gbkey=CDS]	1.000000000000000	true
JM956_RS06290	lcl|NZ_CP068719.1_prot_WP_202822476.1_1143 [locus_tag=JM956_RS06290] [protein=exosporium leader peptide-containing protein] [protein_id=WP_202822476.1] [location=complement(1215158..1216045)] [gbkey=CDS]	1.000000000000000	true
JM956_RS06355	lcl|NZ_CP068719.1_prot_WP_033672524.1_1156 [locus_tag=JM956_RS06355] [protein=hypothetical protein] [protein_id=WP_033672524.1] [location=1225423..1225608] [gbkey=CDS]	1.000000000000000	true
JM956_RS06590	lcl|NZ_CP068719.1_prot_WP_000028373.1_1202 [locus_tag=JM956_RS06590] [protein=aldehyde dehydrogenase] [protein_id=WP_000028373.1] [location=1273405..1274772] [gbkey=CDS]	1.000000000000000	true
JM956_RS06855	lcl|NZ_CP068719.1_prot_WP_202822480.1_1255 [locus_tag=JM956_RS06855] [protein=DinB family protein] [protein_id=WP_202822480.1] [location=1328867..1329400] [gbkey=CDS]	1.000000000000000	true
JM956_RS06985	lcl|NZ_CP068719.1_prot_WP_000640069.1_1281 [locus_tag=JM956_RS06985] [protein=LD-carboxypeptidase] [protein_id=WP_000640069.1] [location=complement(1347733..1348653)] [gbkey=CDS]	1.000000000000000	true
JM956_RS07095	lcl|NZ_CP068719.1_prot_WP_000184928.1_1303 [locus_tag=JM956_RS07095] [protein=hypothetical protein] [protein_id=WP_000184928.1] [location=1364615..1364770] [gbkey=CDS]	1.000000000000000	true
JM956_RS07225	lcl|NZ_CP068719.1_prot_WP_001118887.1_1329 [locus_tag=JM956_RS07225] [protein=DUF4025 domain-containing protein] [protein_id=WP_001118887.1] [location=1388269..1388436] [gbkey=CDS]	1.000000000000000	true
JM956_RS08390	lcl|NZ_CP068719.1_prot_WP_002163916.1_1559 [locus_tag=JM956_RS08390] [protein=flagellar hook-length control protein FliK] [protein_id=WP_002163916.1] [location=1609370..1610479] [gbkey=CDS]	1.000000000000000	true
JM956_RS08400	lcl|NZ_CP068719.1_prot_WP_000588314.1_1561 [locus_tag=JM956_RS08400] [protein=flagellar hook protein FlgE] [protein_id=WP_000588314.1] [location=1611078..1612298] [gbkey=CDS]	1.000000000000000	true
JM956_RS08430	lcl|NZ_CP068719.1_prot_WP_202822495.1_1567 [locus_tag=JM956_RS08430] [protein=flagellin] [protein_id=WP_202822495.1] [location=complement(1617164..1618261)] [gbkey=CDS]	1.000000000000000	true
JM956_RS08530	lcl|NZ_CP068719.1_prot_WP_000426498.1_1587 [locus_tag=JM956_RS08530] [protein=antibiotic biosynthesis monooxygenase] [protein_id=WP_000426498.1] [location=complement(1632353..1632688)] [gbkey=CDS]	1.000000000000000	true
JM956_RS09500	lcl|NZ_CP068719.1_prot_WP_046945384.1_1781 [locus_tag=JM956_RS09500] [protein=hypothetical protein] [protein_id=WP_046945384.1] [location=1839253..1839699] [gbkey=CDS]	1.000000000000000	true
JM956_RS09715	lcl|NZ_CP068719.1_prot_WP_000540419.1_1824 [locus_tag=JM956_RS09715] [protein=YjcZ family sporulation protein] [protein_id=WP_000540419.1] [location=complement(1883221..1883361)] [gbkey=CDS]	1.000000000000000	true
JM956_RS10300	lcl|NZ_CP068719.1_prot_WP_201144412.1_1941 [locus_tag=JM956_RS10300] [protein=Rha family transcriptional regulator] [protein_id=WP_201144412.1] [location=1983640..1984302] [gbkey=CDS]	1.000000000000000	true
JM956_RS10885	lcl|NZ_CP068719.1_prot_WP_002163978.1_2057 [locus_tag=JM956_RS10885] [protein=hypothetical protein] [protein_id=WP_002163978.1] [location=complement(2081936..2082400)] [gbkey=CDS]	1.000000000000000	true
JM956_RS11990	lcl|NZ_CP068719.1_prot_WP_086389051.1_2278 [locus_tag=JM956_RS11990] [protein=helix-turn-helix domain-containing protein] [protein_id=WP_086389051.1] [location=2308453..2308890] [gbkey=CDS]	1.000000000000000	true
JM956_RS12135	lcl|NZ_CP068719.1_prot_WP_202822664.1_2307 [locus_tag=JM956_RS12135] [protein=dUTPase] [protein_id=WP_202822664.1] [location=2329522..2329959] [gbkey=CDS]	1.000000000000000	true
JM956_RS12570	lcl|NZ_CP068719.1_prot_WP_001060656.1_2394 [locus_tag=JM956_RS12570] [protein=DUF4021 domain-containing protein] [protein_id=WP_001060656.1] [location=complement(2414166..2414348)] [gbkey=CDS]	1.000000000000000	true
JM956_RS12750	lcl|NZ_CP068719.1_prot_WP_000126317.1_2430 [locus_tag=JM956_RS12750] [protein=cupin domain-containing protein] [protein_id=WP_000126317.1] [location=complement(2446390..2447022)] [gbkey=CDS]	1.000000000000000	true
JM956_RS13650	lcl|NZ_CP068719.1_prot_WP_001165521.1_2610 [locus_tag=JM956_RS13650] [protein=DUF3914 domain-containing protein] [protein_id=WP_001165521.1] [location=complement(2657672..2658013)] [gbkey=CDS]	1.000000000000000	true
JM956_RS13995	lcl|NZ_CP068719.1_prot_WP_001069256.1_2679 [locus_tag=JM956_RS13995] [protein=Vat family streptogramin A O-acetyltransferase] [protein_id=WP_001069256.1] [location=2713657..2714289] [gbkey=CDS]	1.000000000000000	true
JM956_RS14050	lcl|NZ_CP068719.1_prot_WP_001182529.1_2690 [locus_tag=JM956_RS14050] [protein=ABC transporter ATP-binding protein] [protein_id=WP_001182529.1] [location=2726158..2727858] [gbkey=CDS]	1.000000000000000	true
JM956_RS14090	lcl|NZ_CP068719.1_prot_WP_001109250.1_2698 [locus_tag=JM956_RS14090] [protein=hypothetical protein] [protein_id=WP_001109250.1] [location=complement(2733103..2733567)] [gbkey=CDS]	1.000000000000000	true
JM956_RS14390	lcl|NZ_CP068719.1_prot_WP_000026326.1_2758 [locus_tag=JM956_RS14390] [protein=hypothetical protein] [protein_id=WP_000026326.1] [location=2789120..2789299] [gbkey=CDS]	1.000000000000000	true
JM956_RS14425	lcl|NZ_CP068719.1_prot_WP_001058783.1_2765 [locus_tag=JM956_RS14425] [protein=mep operon protein MepB] [protein_id=WP_001058783.1] [location=complement(2795770..2796273)] [gbkey=CDS]	1.000000000000000	true
JM956_RS14610.kynB	lcl|NZ_CP068719.1_prot_WP_000858074.1_2802 [gene=kynB] [locus_tag=JM956_RS14610] [protein=arylformamidase] [protein_id=WP_000858074.1] [location=complement(2842081..2842710)] [gbkey=CDS]	1.000000000000000	true
JM956_RS15120	lcl|NZ_CP068719.1_prot_WP_000490915.1_2904 [locus_tag=JM956_RS15120] [protein=class I SAM-dependent methyltransferase] [protein_id=WP_000490915.1] [location=complement(2925092..2925853)] [gbkey=CDS]	1.000000000000000	true
JM956_RS16150	lcl|NZ_CP068719.1_prot_WP_001024542.1_3110 [locus_tag=JM956_RS16150] [protein=hypothetical protein] [protein_id=WP_001024542.1] [location=3125818..3126690] [gbkey=CDS]	1.000000000000000	true
JM956_RS16205	lcl|NZ_CP068719.1_prot_WP_001083386.1_3121 [locus_tag=JM956_RS16205] [protein=amino acid permease] [protein_id=WP_001083386.1] [location=3136334..3137800] [gbkey=CDS]	1.000000000000000	true
JM956_RS16440	lcl|NZ_CP068719.1_prot_WP_000069660.1_3168 [locus_tag=JM956_RS16440] [protein=alpha/beta-type small acid-soluble spore protein] [protein_id=WP_000069660.1] [location=complement(3180553..3180765)] [gbkey=CDS]	1.000000000000000	true
JM956_RS16575	lcl|NZ_CP068719.1_prot_WP_202822196.1_3195 [locus_tag=JM956_RS16575] [protein=DUF3841 domain-containing protein] [protein_id=WP_202822196.1] [location=3210577..3211146] [gbkey=CDS]	1.000000000000000	true
JM956_RS16590	lcl|NZ_CP068719.1_prot_WP_000029060.1_3198 [locus_tag=JM956_RS16590] [protein=DUF2309 family protein] [protein_id=WP_000029060.1] [location=complement(3213525..3216131)] [gbkey=CDS]	1.000000000000000	true
JM956_RS17305	lcl|NZ_CP068719.1_prot_WP_002181338.1_3341 [locus_tag=JM956_RS17305] [protein=M15 family metallopeptidase] [protein_id=WP_002181338.1] [location=complement(3351428..3352147)] [gbkey=CDS]	1.000000000000000	true
JM956_RS17705.tkt	lcl|NZ_CP068719.1_prot_WP_000193053.1_3421 [gene=tkt] [locus_tag=JM956_RS17705] [protein=transketolase] [protein_id=WP_000193053.1] [location=complement(3427001..3428995)] [gbkey=CDS]	1.000000000000000	true
JM956_RS17790	lcl|NZ_CP068719.1_prot_WP_000987461.1_3438 [locus_tag=JM956_RS17790] [protein=IDEAL domain-containing protein] [protein_id=WP_000987461.1] [location=complement(3448640..3448975)] [gbkey=CDS]	1.000000000000000	true
JM956_RS17940	lcl|NZ_CP068719.1_prot_WP_202822211.1_3468 [locus_tag=JM956_RS17940] [protein=glycosyl hydrolase] [protein_id=WP_202822211.1] [location=complement(3476755..3478047)] [gbkey=CDS]	1.000000000000000	true
JM956_RS19195.tkt	lcl|NZ_CP068719.1_prot_WP_000019769.1_3719 [gene=tkt] [locus_tag=JM956_RS19195] [protein=transketolase] [protein_id=WP_000019769.1] [location=complement(3773065..3775065)] [gbkey=CDS]	1.000000000000000	true
JM956_RS19335	lcl|NZ_CP068719.1_prot_WP_000181501.1_3747 [locus_tag=JM956_RS19335] [protein=hypothetical protein] [protein_id=WP_000181501.1] [location=3797765..3797902] [gbkey=CDS]	1.000000000000000	true
JM956_RS19995	lcl|NZ_CP068719.1_prot_WP_001141265.1_3879 [locus_tag=JM956_RS19995] [protein=hypothetical protein] [protein_id=WP_001141265.1] [location=complement(3937461..3937709)] [gbkey=CDS]	1.000000000000000	true
JM956_RS20990	lcl|NZ_CP068719.1_prot_WP_000283738.1_4078 [locus_tag=JM956_RS20990] [protein=hypothetical protein] [protein_id=WP_000283738.1] [location=4131757..4131993] [gbkey=CDS]	1.000000000000000	true
JM956_RS21005	lcl|NZ_CP068719.1_prot_WP_000804864.1_4081 [locus_tag=JM956_RS21005] [protein=hypothetical protein] [protein_id=WP_000804864.1] [location=4136087..4136545] [gbkey=CDS]	1.000000000000000	true
JM956_RS21740	lcl|NZ_CP068719.1_prot_WP_000665709.1_4228 [locus_tag=JM956_RS21740] [protein=DUF3932 family protein] [protein_id=WP_000665709.1] [location=4267680..4267931] [gbkey=CDS]	1.000000000000000	true
JM956_RS22215	lcl|NZ_CP068719.1_prot_WP_000183865.1_4323 [locus_tag=JM956_RS22215] [protein=2OG-Fe(II) oxygenase] [protein_id=WP_000183865.1] [location=complement(4344572..4345222)] [gbkey=CDS]	1.000000000000000	true
JM956_RS23600	lcl|NZ_CP068719.1_prot_WP_202822296.1_4597 [locus_tag=JM956_RS23600] [protein=collagen-like protein] [protein_id=WP_202822296.1] [location=complement(4610941..4611870)] [gbkey=CDS]	1.000000000000000	true
JM956_RS23750.rnhC	lcl|NZ_CP068719.1_prot_WP_202822301.1_4627 [gene=rnhC] [locus_tag=JM956_RS23750] [protein=ribonuclease HIII] [protein_id=WP_202822301.1] [location=4641382..4642317] [gbkey=CDS]	1.000000000000000	true
JM956_RS23800	lcl|NZ_CP068719.1_prot_WP_001182121.1_4637 [locus_tag=JM956_RS23800] [protein=CPBP family intramembrane metalloprotease] [protein_id=WP_001182121.1] [location=4650829..4651542] [gbkey=CDS]	1.000000000000000	true
JM956_RS24055	lcl|NZ_CP068719.1_prot_WP_000941450.1_4688 [locus_tag=JM956_RS24055] [protein=DUF2785 domain-containing protein] [protein_id=WP_000941450.1] [location=4702308..4703135] [gbkey=CDS]	1.000000000000000	true
JM956_RS24690	lcl|NZ_CP068719.1_prot_WP_202822311.1_4815 [locus_tag=JM956_RS24690] [protein=spore germination protein] [protein_id=WP_202822311.1] [location=4811370..4813688] [gbkey=CDS]	1.000000000000000	true
JM956_RS25770	lcl|NZ_CP068719.1_prot_WP_098508540.1_5006 [locus_tag=JM956_RS25770] [protein=hypothetical protein] [protein_id=WP_098508540.1] [location=complement(5007080..5008042)] [gbkey=CDS]	1.000000000000000	true
JM956_RS26300	lcl|NZ_CP068719.1_prot_WP_202822332.1_5112 [locus_tag=JM956_RS26300] [protein=HAMP domain-containing protein] [protein_id=WP_202822332.1] [location=5099386..5101080] [gbkey=CDS]	1.000000000000000	true
JM956_RS26435	lcl|NZ_CP068719.1_prot_WP_001115311.1_5139 [locus_tag=JM956_RS26435] [protein=DUF1641 domain-containing protein] [protein_id=WP_001115311.1] [location=5131435..5131875] [gbkey=CDS]	1.000000000000000	true
JM956_RS26785.ppaX	lcl|NZ_CP068719.1_prot_WP_202822345.1_5207 [gene=ppaX] [locus_tag=JM956_RS26785] [protein=pyrophosphatase PpaX] [protein_id=WP_202822345.1] [location=complement(5199140..5199790)] [gbkey=CDS]	1.000000000000000	true
JM956_RS27050	lcl|NZ_CP068719.1_prot_WP_202822361.1_5260 [locus_tag=JM956_RS27050] [protein=acyltransferase] [protein_id=WP_202822361.1] [location=5256071..5257228] [gbkey=CDS]	1.000000000000000	true
JM956_RS27085	lcl|NZ_CP068719.1_prot_WP_000544169.1_5267 [locus_tag=JM956_RS27085] [protein=cytochrome d ubiquinol oxidase subunit II] [protein_id=WP_000544169.1] [location=5263686..5264711] [gbkey=CDS]	1.000000000000000	true
JM956_RS27490	lcl|NZ_CP068719.1_prot_WP_000744999.1_5348 [locus_tag=JM956_RS27490] [protein=EAL domain-containing protein] [protein_id=WP_000744999.1] [location=5351093..5353822] [gbkey=CDS]	1.000000000000000	true
JM956_RS29190	lcl|NZ_CP068720.1_prot_WP_000120184.1_5684 [locus_tag=JM956_RS29190] [protein=YjcZ family sporulation protein] [protein_id=WP_000120184.1] [location=complement(152891..152995)] [gbkey=CDS]	1.000000000000000	true
JM956_RS29925	lcl|NZ_CP068720.1_prot_WP_002006226.1_5831 [locus_tag=JM956_RS29925] [protein=hypothetical protein] [protein_id=WP_002006226.1] [location=320180..320308] [gbkey=CDS]	1.000000000000000	true
JM956_RS30360	lcl|NZ_CP068720.1_prot_WP_000312558.1_5918 [locus_tag=JM956_RS30360] [protein=AbfB domain-containing protein] [protein_id=WP_000312558.1] [location=453812..454279] [gbkey=CDS]	1.000000000000000	true
JM956_RS30405.tet	lcl|NZ_CP068720.1_prot_WP_202822814.1_5927 [gene=tet] [locus_tag=JM956_RS30405] [protein=Tet(L)/Tet(K)/Tet(45) family tetracycline efflux MFS transporter] [protein_id=WP_202822814.1] [location=complement(460608..461984)] [gbkey=CDS]	1.000000000000000	true
JM956_RS30490	lcl|NZ_CP068720.1_prot_WP_097912637.1_5944 [locus_tag=JM956_RS30490] [protein=hypothetical protein] [protein_id=WP_097912637.1] [location=complement(485754..486320)] [gbkey=CDS]	1.000000000000000	true
JM956_RS30985	lcl|NZ_CP068720.1_prot_WP_202822845.1_6042 [locus_tag=JM956_RS30985] [protein=alpha-helical pore-forming toxin family protein] [protein_id=WP_202822845.1] [location=complement(590545..591678)] [gbkey=CDS]	1.000000000000000	true
JM956_RS31190	lcl|NZ_CP068720.1_prot_WP_000536029.1_6083 [locus_tag=JM956_RS31190] [protein=septum formation initiator family protein] [protein_id=WP_000536029.1] [location=complement(646727..647086)] [gbkey=CDS]	1.000000000000000	true
JM956_RS03880	lcl|NZ_CP068719.1_prot_WP_001136284.1_661 [locus_tag=JM956_RS03880] [protein=SDR family oxidoreductase] [protein_id=WP_001136284.1] [location=756119..756985] [gbkey=CDS]	1.000000000000000	true
JM956_RS06030.katB	lcl|NZ_CP068719.1_prot_WP_001069163.1_1091 [gene=katB] [locus_tag=JM956_RS06030] [protein=catalase] [protein_id=WP_001069163.1] [location=1161561..1163027] [gbkey=CDS]	1.000000000000000	true
JM956_RS09020	lcl|NZ_CP068719.1_prot_WP_000739167.1_1685 [locus_tag=JM956_RS09020] [protein=NAD(P)-dependent oxidoreductase] [protein_id=WP_000739167.1] [location=complement(1731074..1732027)] [gbkey=CDS]	1.000000000000000	true
JM956_RS17415.rraA	lcl|NZ_CP068719.1_prot_WP_061884406.1_3363 [gene=rraA] [locus_tag=JM956_RS17415] [protein=ribonuclease E activity regulator RraA] [protein_id=WP_061884406.1] [location=complement(3371810..3372289)] [gbkey=CDS]	1.000000000000000	true
JM956_RS05960.gerPF	lcl|NZ_CP068719.1_prot_WP_001141566.1_1077 [gene=gerPF] [locus_tag=JM956_RS05960] [protein=spore germination protein GerPF] [protein_id=WP_001141566.1] [location=complement(1152040..1152255)] [gbkey=CDS]	1.000000000000000	true
JM956_RS11870.gerPF	lcl|NZ_CP068719.1_prot_WP_001141569.1_2254 [gene=gerPF] [locus_tag=JM956_RS11870] [protein=spore germination protein GerPF] [protein_id=WP_001141569.1] [location=complement(2282922..2283137)] [gbkey=CDS]	1.000000000000000	true
JM956_RS26550	lcl|NZ_CP068719.1_prot_WP_000041820.1_5162 [locus_tag=JM956_RS26550] [protein=iron chelate uptake ABC transporter family permease subunit] [protein_id=WP_000041820.1] [location=complement(5154189..5155205)] [gbkey=CDS]	1.000000000000000	true
JM956_RS29950.sbnB	lcl|NZ_CP068720.1_prot_WP_002164345.1_5836 [gene=sbnB] [locus_tag=JM956_RS29950] [protein=2,3-diaminopropionate biosynthesis protein SbnB] [protein_id=WP_002164345.1] [location=complement(323323..324291)] [gbkey=CDS]	1.000000000000000	true
JM956_RS07925	lcl|NZ_CP068719.1_prot_WP_000546272.1_1469 [locus_tag=JM956_RS07925] [protein=spore coat protein] [protein_id=WP_000546272.1] [location=1517938..1518369] [gbkey=CDS]	1.000000000000000	true
JM956_RS14750	lcl|NZ_CP068719.1_prot_WP_000283222.1_2830 [locus_tag=JM956_RS14750] [protein=hypothetical protein] [protein_id=WP_000283222.1] [location=2863902..2864138] [gbkey=CDS]	1.000000000000000	true
JM956_RS19460	lcl|NZ_CP068719.1_prot_WP_061884500.1_3772 [locus_tag=JM956_RS19460] [protein=alpha/beta hydrolase] [protein_id=WP_061884500.1] [location=complement(3822710..3823528)] [gbkey=CDS]	1.000000000000000	true
JM956_RS25375	lcl|NZ_CP068719.1_prot_WP_080029573.1_4952 [locus_tag=JM956_RS25375] [protein=peptidase] [protein_id=WP_080029573.1] [location=complement(4943402..4943563)] [gbkey=CDS]	1.000000000000000	true
JM956_RS18665	lcl|NZ_CP068719.1_prot_WP_202822238.1_3613 [locus_tag=JM956_RS18665] [protein=spore germination protein] [protein_id=WP_202822238.1] [location=3668309..3669847] [gbkey=CDS]	1.000000000000000	true
JM956_RS27935.gerQ	lcl|NZ_CP068719.1_prot_WP_000068651.1_5437 [gene=gerQ] [locus_tag=JM956_RS27935] [protein=spore coat protein GerQ] [protein_id=WP_000068651.1] [location=5448857..5449285] [gbkey=CDS]	0.999999999999999	true
JM956_RS30640	lcl|NZ_CP068720.1_prot_WP_000260423.1_5974 [locus_tag=JM956_RS30640] [protein=4'-phosphopantetheinyl transferase superfamily protein] [protein_id=WP_000260423.1] [location=complement(516983..517678)] [gbkey=CDS]	0.999999999999999	true
JM956_RS18235	lcl|NZ_CP068719.1_prot_WP_046945706.1_3527 [locus_tag=JM956_RS18235] [protein=YdiU family protein] [protein_id=WP_046945706.1] [location=3533099..3534565] [gbkey=CDS]	0.999999999999999	true
JM956_RS08395	lcl|NZ_CP068719.1_prot_WP_001143462.1_1560 [locus_tag=JM956_RS08395] [protein=flagellar hook assembly protein FlgD] [protein_id=WP_001143462.1] [location=1610483..1611061] [gbkey=CDS]	0.999999999999999	true
JM956_RS12410	lcl|NZ_CP068719.1_prot_WP_202822688.1_2362 [locus_tag=JM956_RS12410] [protein=amino acid adenylation domain-containing protein] [protein_id=WP_202822688.1] [location=2376741..2383898] [gbkey=CDS]	0.999999999999999	true
JM956_RS16695	lcl|NZ_CP068719.1_prot_WP_002181394.1_3219 [locus_tag=JM956_RS16695] [protein=AAA family ATPase] [protein_id=WP_002181394.1] [location=complement(3237827..3240136)] [gbkey=CDS]	0.999999999999999	true
JM956_RS08355.flgC	lcl|NZ_CP068719.1_prot_WP_000484680.1_1552 [gene=flgC] [locus_tag=JM956_RS08355] [protein=flagellar basal body rod protein FlgC] [protein_id=WP_000484680.1] [location=1603511..1603924] [gbkey=CDS]	0.999999999999999	true
JM956_RS04325.gapN	lcl|NZ_CP068719.1_prot_WP_000213634.1_750 [gene=gapN] [locus_tag=JM956_RS04325] [protein=NADP-dependent glyceraldehyde-3-phosphate dehydrogenase] [protein_id=WP_000213634.1] [location=complement(836869..838308)] [gbkey=CDS]	0.999999999999997	true
JM956_RS17020	lcl|NZ_CP068719.1_prot_WP_002181372.1_3284 [locus_tag=JM956_RS17020] [protein=hypothetical protein] [protein_id=WP_002181372.1] [location=complement(3313669..3313965)] [gbkey=CDS]	0.999999999999997	true
JM956_RS24850.pckA	lcl|NZ_CP068719.1_prot_WP_000108811.1_4847 [gene=pckA] [locus_tag=JM956_RS24850] [protein=phosphoenolpyruvate carboxykinase (ATP)] [protein_id=WP_000108811.1] [location=4842602..4844188] [gbkey=CDS]	0.999999999999997	true
JM956_RS18660.fdhF	lcl|NZ_CP068719.1_prot_WP_202822237.1_3612 [gene=fdhF] [locus_tag=JM956_RS18660] [protein=formate dehydrogenase subunit alpha] [protein_id=WP_202822237.1] [location=complement(3665073..3668012)] [gbkey=CDS]	0.999999999999996	true
JM956_RS15890	lcl|NZ_CP068719.1_prot_WP_001186931.1_3058 [locus_tag=JM956_RS15890] [protein=MFS transporter] [protein_id=WP_001186931.1] [location=complement(3075946..3077403)] [gbkey=CDS]	0.999999999999996	true
JM956_RS15200	lcl|NZ_CP068719.1_prot_WP_202822171.1_2920 [locus_tag=JM956_RS15200] [protein=GNAT family N-acetyltransferase] [protein_id=WP_202822171.1] [location=2941487..2941918] [gbkey=CDS]	0.999999999999995	true
JM956_RS02570	lcl|NZ_CP068719.1_prot_WP_000039044.1_441 [locus_tag=JM956_RS02570] [protein=gamma-type small acid-soluble spore protein] [protein_id=WP_000039044.1] [location=494862..495143] [gbkey=CDS]	0.999999999999994	true
JM956_RS29230	lcl|NZ_CP068720.1_prot_WP_202822874.1_5692 [locus_tag=JM956_RS29230] [protein=gamma-type small acid-soluble spore protein] [protein_id=WP_202822874.1] [location=158262..158765] [gbkey=CDS]	0.999999999999994	true
JM956_RS14280.dnaN	lcl|NZ_CP068719.1_prot_WP_000394492.1_2736 [gene=dnaN] [locus_tag=JM956_RS14280] [protein=DNA polymerase III subunit beta] [protein_id=WP_000394492.1] [location=2771114..2772244] [gbkey=CDS]	0.999999999999991	true
JM956_RS19020	lcl|NZ_CP068719.1_prot_WP_202822253.1_3684 [locus_tag=JM956_RS19020] [protein=alkene reductase] [protein_id=WP_202822253.1] [location=complement(3740454..3741581)] [gbkey=CDS]	0.999999999999986	true
JM956_RS19555	lcl|NZ_CP068719.1_prot_WP_000366099.1_3791 [locus_tag=JM956_RS19555] [protein=DUF2515 domain-containing protein] [protein_id=WP_000366099.1] [location=3841871..3843049] [gbkey=CDS]	0.999999999999986	true
JM956_RS24290	lcl|NZ_CP068719.1_prot_WP_080029667.1_4735 [locus_tag=JM956_RS24290] [protein=HNH endonuclease] [protein_id=WP_080029667.1] [location=4742565..4743038] [gbkey=CDS]	0.999999999999984	true
JM956_RS16740	lcl|NZ_CP068719.1_prot_WP_001064078.1_3228 [locus_tag=JM956_RS16740] [protein=L,D-transpeptidase family protein] [protein_id=WP_001064078.1] [location=complement(3248400..3249845)] [gbkey=CDS]	0.999999999999978	true
JM956_RS01715.purN	lcl|NZ_CP068719.1_prot_WP_000088593.1_270 [gene=purN] [locus_tag=JM956_RS01715] [protein=phosphoribosylglycinamide formyltransferase] [protein_id=WP_000088593.1] [location=312556..313143] [gbkey=CDS]	0.999999999999977	true
JM956_RS02045	lcl|NZ_CP068719.1_prot_WP_202822416.1_336 [locus_tag=JM956_RS02045] [protein=aromatic acid/H+ symport family MFS transporter] [protein_id=WP_202822416.1] [location=complement(381233..382534)] [gbkey=CDS]	0.999999999999976	true
JM956_RS25315	lcl|NZ_CP068719.1_prot_WP_000425764.1_4940 [locus_tag=JM956_RS25315] [protein=1,4-dihydroxy-2-naphthoate polyprenyltransferase] [protein_id=WP_000425764.1] [location=4929180..4930133] [gbkey=CDS]	0.999999999999976	true
JM956_RS08315	lcl|NZ_CP068719.1_prot_WP_000946323.1_1544 [locus_tag=JM956_RS08315] [protein=YaaR family protein] [protein_id=WP_000946323.1] [location=1597505..1597969] [gbkey=CDS]	0.999999999999974	true
JM956_RS31360	lcl|NZ_CP068721.1_prot_WP_202822893.1_6117 [locus_tag=JM956_RS31360] [protein=phage tail family protein] [protein_id=WP_202822893.1] [location=complement(23665..25122)] [gbkey=CDS]	0.999999999999971	true
JM956_RS28845	lcl|NZ_CP068720.1_prot_WP_202822862.1_5615 [locus_tag=JM956_RS28845] [protein=hypothetical protein] [protein_id=WP_202822862.1] [location=81433..82182] [gbkey=CDS]	0.999999999999970	true
JM956_RS02030	lcl|NZ_CP068719.1_prot_WP_000862984.1_333 [locus_tag=JM956_RS02030] [protein=cyclase family protein] [protein_id=WP_000862984.1] [location=complement(378237..378869)] [gbkey=CDS]	0.999999999999970	true
JM956_RS07920	lcl|NZ_CP068719.1_prot_WP_000487630.1_1468 [locus_tag=JM956_RS07920] [protein=YppG family protein] [protein_id=WP_000487630.1] [location=1517254..1517781] [gbkey=CDS]	0.999999999999969	true
JM956_RS29510	lcl|NZ_CP068720.1_prot_WP_202822880.1_5748 [locus_tag=JM956_RS29510] [protein=FAD-dependent oxidoreductase] [protein_id=WP_202822880.1] [location=complement(220913..222490)] [gbkey=CDS]	0.999999999999957	true
JM956_RS15015	lcl|NZ_CP068719.1_prot_WP_097855969.1_2883 [locus_tag=JM956_RS15015] [protein=(2Fe-2S)-binding protein] [protein_id=WP_097855969.1] [location=2907650..2907982] [gbkey=CDS]	0.999999999999948	true
JM956_RS09360	lcl|NZ_CP068719.1_prot_WP_202822536.1_1753 [locus_tag=JM956_RS09360] [protein=Rrf2 family transcriptional regulator] [protein_id=WP_202822536.1] [location=1807813..1808244] [gbkey=CDS]	0.999999999999911	true
JM956_RS22470	lcl|NZ_CP068719.1_prot_WP_000484172.1_4373 [locus_tag=JM956_RS22470] [protein=VrrA protein] [protein_id=WP_000484172.1] [location=4391031..4391768] [gbkey=CDS]	0.999999999999903	true
JM956_RS03915	lcl|NZ_CP068719.1_prot_WP_001115482.1_668 [locus_tag=JM956_RS03915] [protein=DUF1540 domain-containing protein] [protein_id=WP_001115482.1] [location=complement(763228..763443)] [gbkey=CDS]	0.999999999999897	true
JM956_RS05915	lcl|NZ_CP068719.1_prot_WP_000356609.1_1068 [locus_tag=JM956_RS05915] [protein=hypothetical protein] [protein_id=WP_000356609.1] [location=complement(1140707..1140910)] [gbkey=CDS]	0.999999999999887	true
JM956_RS13135	lcl|NZ_CP068719.1_prot_WP_000897402.1_2507 [locus_tag=JM956_RS13135] [protein=alpha/beta-type small acid-soluble spore protein] [protein_id=WP_000897402.1] [location=2551139..2551342] [gbkey=CDS]	0.999999999999881	true
JM956_RS16410	lcl|NZ_CP068719.1_prot_WP_000494506.1_3162 [locus_tag=JM956_RS16410] [protein=DUF2243 domain-containing protein] [protein_id=WP_000494506.1] [location=complement(3175498..3176004)] [gbkey=CDS]	0.999999999999876	true
JM956_RS29555	lcl|NZ_CP068720.1_prot_WP_202822881.1_5757 [locus_tag=JM956_RS29555] [protein=serine hydrolase] [protein_id=WP_202822881.1] [location=231861..232898] [gbkey=CDS]	0.999999999999846	true
JM956_RS17555	lcl|NZ_CP068719.1_prot_WP_000241796.1_3391 [locus_tag=JM956_RS17555] [protein=1-deoxy-D-xylulose-5-phosphate reductoisomerase] [protein_id=WP_000241796.1] [location=3396829..3397986] [gbkey=CDS]	0.999999999999764	true
JM956_RS16015	lcl|NZ_CP068719.1_prot_WP_202822187.1_3083 [locus_tag=JM956_RS16015] [protein=cytoplasmic protein] [protein_id=WP_202822187.1] [location=complement(3103943..3105700)] [gbkey=CDS]	0.999999999999740	true
JM956_RS04235	lcl|NZ_CP068719.1_prot_WP_001126686.1_732 [locus_tag=JM956_RS04235] [protein=nuclear transport factor 2 family protein] [protein_id=WP_001126686.1] [location=819589..819990] [gbkey=CDS]	0.999999999999553	true
JM956_RS08695	lcl|NZ_CP068719.1_prot_WP_001104670.1_1620 [locus_tag=JM956_RS08695] [protein=class I SAM-dependent methyltransferase] [protein_id=WP_001104670.1] [location=1663086..1663745] [gbkey=CDS]	0.999999999999495	true
JM956_RS27910	lcl|NZ_CP068719.1_prot_WP_000071947.1_5432 [locus_tag=JM956_RS27910] [protein=lipoate--protein ligase family protein] [protein_id=WP_000071947.1] [location=5443899..5444744] [gbkey=CDS]	0.999999999999475	true
JM956_RS05165	lcl|NZ_CP068719.1_prot_WP_000406132.1_918 [locus_tag=JM956_RS05165] [protein=hypothetical protein] [protein_id=WP_000406132.1] [location=complement(990186..991571)] [gbkey=CDS]	0.999999999999377	true
JM956_RS19340.spoVK	lcl|NZ_CP068719.1_prot_WP_000438174.1_3748 [gene=spoVK] [locus_tag=JM956_RS19340] [protein=stage V sporulation protein K] [protein_id=WP_000438174.1] [location=complement(3797934..3798890)] [gbkey=CDS]	0.999999999999314	true
JM956_RS07600.gudB	lcl|NZ_CP068719.1_prot_WP_000225173.1_1404 [gene=gudB] [locus_tag=JM956_RS07600] [protein=NAD-specific glutamate dehydrogenase] [protein_id=WP_000225173.1] [location=1460991..1462277] [gbkey=CDS]	0.999999999999216	true
JM956_RS12310	lcl|NZ_CP068719.1_prot_WP_202822681.1_2342 [locus_tag=JM956_RS12310] [protein=phage tail protein] [protein_id=WP_202822681.1] [location=2356000..2360457] [gbkey=CDS]	0.999999999999013	true
JM956_RS23940.icd	lcl|NZ_CP068719.1_prot_WP_000206898.1_4665 [gene=icd] [locus_tag=JM956_RS23940] [protein=NADP-dependent isocitrate dehydrogenase] [protein_id=WP_000206898.1] [location=complement(4678190..4679482)] [gbkey=CDS]	0.999999999998784	true
JM956_RS22695.aroE	lcl|NZ_CP068719.1_prot_WP_202822285.1_4418 [gene=aroE] [locus_tag=JM956_RS22695] [protein=shikimate dehydrogenase] [protein_id=WP_202822285.1] [location=complement(4433925..4434758)] [gbkey=CDS]	0.999999999998599	true
JM956_RS00060	lcl|NZ_CP068719.1_prot_WP_000554287.1_7 [locus_tag=JM956_RS00060] [protein=YaaC family protein] [protein_id=WP_000554287.1] [location=complement(13952..14953)] [gbkey=CDS]	0.999999999996982	true
JM956_RS20295	lcl|NZ_CP068719.1_prot_WP_000027129.1_3939 [locus_tag=JM956_RS20295] [protein=DAK2 domain-containing protein] [protein_id=WP_000027129.1] [location=complement(3998601..4000277)] [gbkey=CDS]	0.999999999996740	true
JM956_RS15340	lcl|NZ_CP068719.1_prot_WP_000156196.1_2948 [locus_tag=JM956_RS15340] [protein=YrzI family small protein] [protein_id=WP_000156196.1] [location=2964336..2964476] [gbkey=CDS]	0.999999999996542	true
JM956_RS09805	lcl|NZ_CP068719.1_prot_WP_000539571.1_1842 [locus_tag=JM956_RS09805] [protein=hypothetical protein] [protein_id=WP_000539571.1] [location=1899646..1899951] [gbkey=CDS]	0.999999999996000	true
JM956_RS10880	lcl|NZ_CP068719.1_prot_WP_202822594.1_2056 [locus_tag=JM956_RS10880] [protein=exosporium leader peptide-containing protein] [protein_id=WP_202822594.1] [location=complement(2081089..2081655)] [gbkey=CDS]	0.999999999995865	true
JM956_RS04915	lcl|NZ_CP068719.1_prot_WP_199718348.1_868 [locus_tag=JM956_RS04915] [protein=DHA2 family efflux MFS transporter permease subunit] [protein_id=WP_199718348.1] [location=945520..946995] [gbkey=CDS]	0.999999999995667	true
JM956_RS15590.aroA	lcl|NZ_CP068719.1_prot_WP_000664613.1_2998 [gene=aroA] [locus_tag=JM956_RS15590] [protein=3-phosphoshikimate 1-carboxyvinyltransferase] [protein_id=WP_000664613.1] [location=complement(3012028..3013317)] [gbkey=CDS]	0.999999999995538	true
JM956_RS18870.sspO	lcl|NZ_CP068719.1_prot_WP_000518057.1_3654 [gene=sspO] [locus_tag=JM956_RS18870] [protein=acid-soluble spore protein SspO] [protein_id=WP_000518057.1] [location=3715315..3715464] [gbkey=CDS]	0.999999999995350	true
JM956_RS29990	lcl|NZ_CP068720.1_prot_WP_000256369.1_5844 [locus_tag=JM956_RS29990] [protein=LacI family DNA-binding transcriptional regulator] [protein_id=WP_000256369.1] [location=331362..332351] [gbkey=CDS]	0.999999999995255	true
JM956_RS17950	lcl|NZ_CP068719.1_prot_WP_000755056.1_3470 [locus_tag=JM956_RS17950] [protein=HTH domain-containing protein] [protein_id=WP_000755056.1] [location=3479002..3479964] [gbkey=CDS]	0.999999999994484	true
JM956_RS09220	lcl|NZ_CP068719.1_prot_WP_075313868.1_1725 [locus_tag=JM956_RS09220] [protein=IS4 family transposase] [protein_id=WP_075313868.1] [location=complement(1776741..1778171)] [gbkey=CDS]	0.999999999993250	true
JM956_RS28925	lcl|NZ_CP068720.1_prot_WP_075313868.1_5631 [locus_tag=JM956_RS28925] [protein=IS4 family transposase] [protein_id=WP_075313868.1] [location=101488..102918] [gbkey=CDS]	0.999999999993250	true
JM956_RS08105	lcl|NZ_CP068719.1_prot_WP_000084977.1_1502 [locus_tag=JM956_RS08105] [protein=hypothetical protein] [protein_id=WP_000084977.1] [location=1551593..1553140] [gbkey=CDS]	0.999999999992729	true
JM956_RS16065	lcl|NZ_CP068719.1_prot_WP_000265344.1_3093 [locus_tag=JM956_RS16065] [protein=SMI1/KNR4 family protein] [protein_id=WP_000265344.1] [location=complement(3112436..3112867)] [gbkey=CDS]	0.999999999992129	true
JM956_RS05180	lcl|NZ_CP068719.1_prot_WP_000395615.1_921 [locus_tag=JM956_RS05180] [protein=acyl-CoA/acyl-ACP dehydrogenase] [protein_id=WP_000395615.1] [location=993645..994811] [gbkey=CDS]	0.999999999990742	true
JM956_RS11910	lcl|NZ_CP068719.1_prot_WP_000270088.1_2262 [locus_tag=JM956_RS11910] [protein=hypothetical protein] [protein_id=WP_000270088.1] [location=complement(2289511..2289792)] [gbkey=CDS]	0.999999999990697	true
JM956_RS24760	lcl|NZ_CP068719.1_prot_WP_001129340.1_4829 [locus_tag=JM956_RS24760] [protein=hypothetical protein] [protein_id=WP_001129340.1] [location=complement(4829143..4829292)] [gbkey=CDS]	0.999999999990572	true
JM956_RS19295	lcl|NZ_CP068719.1_prot_WP_000531300.1_3739 [locus_tag=JM956_RS19295] [protein=phage regulatory protein] [protein_id=WP_000531300.1] [location=complement(3790079..3790837)] [gbkey=CDS]	0.999999999990460	true
JM956_RS04490	lcl|NZ_CP068719.1_prot_WP_000930085.1_783 [locus_tag=JM956_RS04490] [protein=M42 family metallopeptidase] [protein_id=WP_000930085.1] [location=877041..878090] [gbkey=CDS]	0.999999999990382	true
JM956_RS20715	lcl|NZ_CP068719.1_prot_WP_000535803.1_4023 [locus_tag=JM956_RS20715] [protein=formamidase] [protein_id=WP_000535803.1] [location=complement(4083348..4084346)] [gbkey=CDS]	0.999999999988990	true
JM956_RS04740	lcl|NZ_CP068719.1_prot_WP_000529664.1_833 [locus_tag=JM956_RS04740] [protein=TIGR04197 family type VII secretion effector] [protein_id=WP_000529664.1] [location=911193..911468] [gbkey=CDS]	0.999999999988845	true
JM956_RS22545	lcl|NZ_CP068719.1_prot_WP_000091508.1_4388 [locus_tag=JM956_RS22545] [protein=HD family phosphohydrolase] [protein_id=WP_000091508.1] [location=complement(4404322..4406466)] [gbkey=CDS]	0.999999999987644	true
JM956_RS26295	lcl|NZ_CP068719.1_prot_WP_001072236.1_5111 [locus_tag=JM956_RS26295] [protein=class I SAM-dependent methyltransferase] [protein_id=WP_001072236.1] [location=5098153..5098971] [gbkey=CDS]	0.999999999986452	true
JM956_RS29495	lcl|NZ_CP068720.1_prot_WP_000002845.1_5745 [locus_tag=JM956_RS29495] [protein=alpha/beta-type small acid-soluble spore protein] [protein_id=WP_000002845.1] [location=217922..218134] [gbkey=CDS]	0.999999999982361	true
JM956_RS08330	lcl|NZ_CP068719.1_prot_WP_001266415.1_1547 [locus_tag=JM956_RS08330] [protein=flagellar hook-associated protein 3] [protein_id=WP_001266415.1] [location=1599795..1600658] [gbkey=CDS]	0.999999999982288	true
JM956_RS08360.fliE	lcl|NZ_CP068719.1_prot_WP_000701670.1_1553 [gene=fliE] [locus_tag=JM956_RS08360] [protein=flagellar hook-basal body complex protein FliE] [protein_id=WP_000701670.1] [location=1603941..1604240] [gbkey=CDS]	0.999999999977029	true
JM956_RS14205	lcl|NZ_CP068719.1_prot_WP_000495165.1_2721 [locus_tag=JM956_RS14205] [protein=DUF4269 domain-containing protein] [protein_id=WP_000495165.1] [location=2758494..2759024] [gbkey=CDS]	0.999999999974483	true
JM956_RS13675.tenA	lcl|NZ_CP068719.1_prot_WP_000144512.1_2615 [gene=tenA] [locus_tag=JM956_RS13675] [protein=thiaminase II] [protein_id=WP_000144512.1] [location=2663410..2664099] [gbkey=CDS]	0.999999999973852	true
JM956_RS27760	lcl|NZ_CP068719.1_prot_WP_000411133.1_5402 [locus_tag=JM956_RS27760] [protein=ABC transporter ATP-binding protein] [protein_id=WP_000411133.1] [location=complement(5405596..5406498)] [gbkey=CDS]	0.999999999972054	true
JM956_RS14995	lcl|NZ_CP068719.1_prot_WP_202822168.1_2879 [locus_tag=JM956_RS14995] [protein=proline racemase family protein] [protein_id=WP_202822168.1] [location=complement(2903217..2904254)] [gbkey=CDS]	0.999999999972030	true
JM956_RS05640	lcl|NZ_CP068719.1_prot_WP_002163881.1_1013 [locus_tag=JM956_RS05640] [protein=M48 family metalloprotease] [protein_id=WP_002163881.1] [location=1085701..1087599] [gbkey=CDS]	0.999999999970329	true
JM956_RS24155	lcl|NZ_CP068719.1_prot_WP_046945884.1_4708 [locus_tag=JM956_RS24155] [protein=amino acid permease] [protein_id=WP_046945884.1] [location=4716419..4717054] [gbkey=CDS]	0.999999999969724	true
JM956_RS16580	lcl|NZ_CP068719.1_prot_WP_000365626.1_3196 [locus_tag=JM956_RS16580] [protein=FAD-binding oxidoreductase] [protein_id=WP_000365626.1] [location=complement(3211271..3212488)] [gbkey=CDS]	0.999999999968852	true
JM956_RS29220	lcl|NZ_CP068720.1_prot_WP_001161899.1_5690 [locus_tag=JM956_RS29220] [protein=hypothetical protein] [protein_id=WP_001161899.1] [location=complement(157500..157874)] [gbkey=CDS]	0.999999999966097	true
JM956_RS20700	lcl|NZ_CP068719.1_prot_WP_001143346.1_4020 [locus_tag=JM956_RS20700] [protein=YlbD family protein] [protein_id=WP_001143346.1] [location=complement(4081073..4081510)] [gbkey=CDS]	0.999999999964039	true
JM956_RS28565	lcl|NZ_CP068720.1_prot_WP_001123886.1_5559 [locus_tag=JM956_RS28565] [protein=caspase family protein] [protein_id=WP_001123886.1] [location=complement(27138..27968)] [gbkey=CDS]	0.999999999963221	true
JM956_RS12875	lcl|NZ_CP068719.1_prot_WP_202822710.1_2455 [locus_tag=JM956_RS12875] [protein=exosporium protein D] [protein_id=WP_202822710.1] [location=complement(2473016..2473480)] [gbkey=CDS]	0.999999999962962	true
JM956_RS07270.cysC	lcl|NZ_CP068719.1_prot_WP_000380505.1_1338 [gene=cysC] [locus_tag=JM956_RS07270] [protein=adenylyl-sulfate kinase] [protein_id=WP_000380505.1] [location=1397199..1397792] [gbkey=CDS]	0.999999999952764	true
JM956_RS24670	lcl|NZ_CP068719.1_prot_WP_000512463.1_4811 [locus_tag=JM956_RS24670] [protein=spore germination protein] [protein_id=WP_000512463.1] [location=complement(4809055..4809279)] [gbkey=CDS]	0.999999999943659	true
JM956_RS10575	lcl|NZ_CP068719.1_prot_WP_000581467.1_1995 [locus_tag=JM956_RS10575] [protein=VOC family protein] [protein_id=WP_000581467.1] [location=2029065..2029448] [gbkey=CDS]	0.999999999941301	true
JM956_RS10115	lcl|NZ_CP068719.1_prot_WP_061884091.1_1904 [locus_tag=JM956_RS10115] [protein=glycosyl transferase] [protein_id=WP_061884091.1] [location=1952195..1953403] [gbkey=CDS]	0.999999999930258	true
JM956_RS11840	lcl|NZ_CP068719.1_prot_WP_000392280.1_2248 [locus_tag=JM956_RS11840] [protein=hypothetical protein] [protein_id=WP_000392280.1] [location=2277658..2278248] [gbkey=CDS]	0.999999999929249	true
JM956_RS27055	lcl|NZ_CP068719.1_prot_WP_202822362.1_5261 [locus_tag=JM956_RS27055] [protein=VOC family protein] [protein_id=WP_202822362.1] [location=5257269..5257649] [gbkey=CDS]	0.999999999928049	true
JM956_RS15225	lcl|NZ_CP068719.1_prot_WP_000400908.1_2925 [locus_tag=JM956_RS15225] [protein=hypothetical protein] [protein_id=WP_000400908.1] [location=complement(2946251..2946958)] [gbkey=CDS]	0.999999999918533	true
JM956_RS24715	lcl|NZ_CP068719.1_prot_WP_202822312.1_4820 [locus_tag=JM956_RS24715] [protein=hypothetical protein] [protein_id=WP_202822312.1] [location=complement(4816787..4817761)] [gbkey=CDS]	0.999999999897191	true
JM956_RS14900	lcl|NZ_CP068719.1_prot_WP_001016536.1_2860 [locus_tag=JM956_RS14900] [protein=hypothetical protein] [protein_id=WP_001016536.1] [location=2887534..2887695] [gbkey=CDS]	0.999999999896135	true
JM956_RS21215	lcl|NZ_CP068719.1_prot_WP_000027462.1_4123 [locus_tag=JM956_RS21215] [protein=2-hydroxy-3-keto-5-methylthiopentenyl-1-phosphate phosphatase] [protein_id=WP_000027462.1] [location=4176656..4177315] [gbkey=CDS]	0.999999999895846	true
JM956_RS08490.flgG	lcl|NZ_CP068719.1_prot_WP_001013930.1_1579 [gene=flgG] [locus_tag=JM956_RS08490] [protein=flagellar basal-body rod protein FlgG] [protein_id=WP_001013930.1] [location=1627651..1628424] [gbkey=CDS]	0.999999999890162	true
JM956_RS25785	lcl|NZ_CP068719.1_prot_WP_098508546.1_5009 [locus_tag=JM956_RS25785] [protein=hypothetical protein] [protein_id=WP_098508546.1] [location=complement(5011165..5011608)] [gbkey=CDS]	0.999999999884164	true
JM956_RS06400	lcl|NZ_CP068719.1_prot_WP_000878730.1_1165 [locus_tag=JM956_RS06400] [protein=Ig-like domain-containing protein] [protein_id=WP_000878730.1] [location=complement(1232516..1232914)] [gbkey=CDS]	0.999999999881697	true
JM956_RS28500	lcl|NZ_CP068720.1_prot_WP_000122228.1_5546 [locus_tag=JM956_RS28500] [protein=YuzF family protein] [protein_id=WP_000122228.1] [location=15303..15536] [gbkey=CDS]	0.999999999858869	true
JM956_RS08540	lcl|NZ_CP068719.1_prot_WP_001025731.1_1589 [locus_tag=JM956_RS08540] [protein=H-type small acid-soluble spore protein] [protein_id=WP_001025731.1] [location=complement(1635205..1635384)] [gbkey=CDS]	0.999999999857416	true
JM956_RS30850	lcl|NZ_CP068720.1_prot_WP_000548171.1_6015 [locus_tag=JM956_RS30850] [protein=hypothetical protein] [protein_id=WP_000548171.1] [location=complement(558566..558997)] [gbkey=CDS]	0.999999999831553	true
JM956_RS23690	lcl|NZ_CP068719.1_prot_WP_000403761.1_4615 [locus_tag=JM956_RS23690] [protein=ABC transporter ATP-binding protein] [protein_id=WP_000403761.1] [location=complement(4626886..4627656)] [gbkey=CDS]	0.999999999821494	true
JM956_RS06225	lcl|NZ_CP068719.1_prot_WP_000360646.1_1130 [locus_tag=JM956_RS06225] [protein=DsbA family protein] [protein_id=WP_000360646.1] [location=complement(1203580..1204473)] [gbkey=CDS]	0.999999999800299	true
JM956_RS04870	lcl|NZ_CP068719.1_prot_WP_001143670.1_859 [locus_tag=JM956_RS04870] [protein=nucleoside triphosphate pyrophosphohydrolase] [protein_id=WP_001143670.1] [location=937950..938276] [gbkey=CDS]	0.999999999741276	true
JM956_RS22155	lcl|NZ_CP068719.1_prot_WP_001021358.1_4311 [locus_tag=JM956_RS22155] [protein=GntR family transcriptional regulator] [protein_id=WP_001021358.1] [location=complement(4334005..4334379)] [gbkey=CDS]	0.999999999683071	true
JM956_RS08915	lcl|NZ_CP068719.1_prot_WP_001139829.1_1664 [locus_tag=JM956_RS08915] [protein=8-oxo-dGTP diphosphatase] [protein_id=WP_001139829.1] [location=complement(1709999..1710484)] [gbkey=CDS]	0.999999999667980	true
JM956_RS10940	lcl|NZ_CP068719.1_prot_WP_202822598.1_2068 [locus_tag=JM956_RS10940] [protein=hypothetical protein] [protein_id=WP_202822598.1] [location=2093418..2093744] [gbkey=CDS]	0.999999999629482	true
JM956_RS20745.ctaB	lcl|NZ_CP068719.1_prot_WP_001015061.1_4029 [gene=ctaB] [locus_tag=JM956_RS20745] [protein=protoheme IX farnesyltransferase] [protein_id=WP_001015061.1] [location=complement(4089556..4090479)] [gbkey=CDS]	0.999999999571357	true
JM956_RS11015	lcl|NZ_CP068719.1_prot_WP_086392353.1_2083 [locus_tag=JM956_RS11015] [protein=hypothetical protein] [protein_id=WP_086392353.1] [location=2104057..2104482] [gbkey=CDS]	0.999999999532992	true
JM956_RS19820	lcl|NZ_CP068719.1_prot_WP_202822259.1_3844 [locus_tag=JM956_RS19820] [protein=phage tail family protein] [protein_id=WP_202822259.1] [location=complement(3910452..3911909)] [gbkey=CDS]	0.999999999513006	true
JM956_RS17570	lcl|NZ_CP068719.1_prot_WP_000601237.1_3394 [locus_tag=JM956_RS17570] [protein=GNAT family N-acetyltransferase] [protein_id=WP_000601237.1] [location=3399659..3400120] [gbkey=CDS]	0.999999999463349	true
JM956_RS08340	lcl|NZ_CP068719.1_prot_WP_001149519.1_1549 [locus_tag=JM956_RS08340] [protein=flagellar protein FliS] [protein_id=WP_001149519.1] [location=1602083..1602451] [gbkey=CDS]	0.999999999442392	true
JM956_RS17045	lcl|NZ_CP068719.1_prot_WP_002181367.1_3289 [locus_tag=JM956_RS17045] [protein=pentapeptide repeat-containing protein] [protein_id=WP_002181367.1] [location=complement(3317011..3317166)] [gbkey=CDS]	0.999999999427681	true
JM956_RS12725	lcl|NZ_CP068719.1_prot_WP_001121277.1_2425 [locus_tag=JM956_RS12725] [protein=LysE family transporter] [protein_id=WP_001121277.1] [location=complement(2440726..2441310)] [gbkey=CDS]	0.999999999388813	true
JM956_RS26010	lcl|NZ_CP068719.1_prot_WP_202822783.1_5054 [locus_tag=JM956_RS26010] [protein=bifunctional metallophosphatase/5'-nucleotidase] [protein_id=WP_202822783.1] [location=complement(5045440..5046831)] [gbkey=CDS]	0.999999999363467	true
JM956_RS22920.udk	lcl|NZ_CP068719.1_prot_WP_000537078.1_4463 [gene=udk] [locus_tag=JM956_RS22920] [protein=uridine kinase] [protein_id=WP_000537078.1] [location=complement(4475686..4476324)] [gbkey=CDS]	0.999999999244237	true
JM956_RS22850	lcl|NZ_CP068719.1_prot_WP_000626529.1_4449 [locus_tag=JM956_RS22850] [protein=ABC transporter ATP-binding protein] [protein_id=WP_000626529.1] [location=complement(4461431..4462249)] [gbkey=CDS]	0.999999999070200	true
JM956_RS18810	lcl|NZ_CP068719.1_prot_WP_001054453.1_3642 [locus_tag=JM956_RS18810] [protein=HesB/YadR/YfhF family protein] [protein_id=WP_001054453.1] [location=3705127..3705417] [gbkey=CDS]	0.999999998841848	true
JM956_RS25815.dapF	lcl|NZ_CP068719.1_prot_WP_000077413.1_5015 [gene=dapF] [locus_tag=JM956_RS25815] [protein=diaminopimelate epimerase] [protein_id=WP_000077413.1] [location=complement(5017625..5018491)] [gbkey=CDS]	0.999999998818414	true
JM956_RS30025	lcl|NZ_CP068720.1_prot_WP_000608549.1_5851 [locus_tag=JM956_RS30025] [protein=LLM class flavin-dependent oxidoreductase] [protein_id=WP_000608549.1] [location=complement(349574..350650)] [gbkey=CDS]	0.999999998764483	true
JM956_RS19365	lcl|NZ_CP068719.1_prot_WP_000814428.1_3753 [locus_tag=JM956_RS19365] [protein=hypothetical protein] [protein_id=WP_000814428.1] [location=3803681..3803926] [gbkey=CDS]	0.999999998622937	true
JM956_RS21285.glcT	lcl|NZ_CP068719.1_prot_WP_000073878.1_4137 [gene=glcT] [locus_tag=JM956_RS21285] [protein=ptsGHI operon transcription antiterminator GlcT] [protein_id=WP_000073878.1] [location=complement(4189351..4190199)] [gbkey=CDS]	0.999999998617586	true
JM956_RS12745	lcl|NZ_CP068719.1_prot_WP_202822700.1_2429 [locus_tag=JM956_RS12745] [protein=collagen-like repeat preface domain-containing protein] [protein_id=WP_202822700.1] [location=2444573..2445826] [gbkey=CDS]	0.999999998578416	true
JM956_RS19815	lcl|NZ_CP068719.1_prot_WP_202822258.1_3843 [locus_tag=JM956_RS19815] [protein=phage tail protein] [protein_id=WP_202822258.1] [location=complement(3906067..3910455)] [gbkey=CDS]	0.999999998576935	true
JM956_RS10695	lcl|NZ_CP068719.1_prot_WP_002181618.1_2019 [locus_tag=JM956_RS10695] [protein=hypothetical protein] [protein_id=WP_002181618.1] [location=2054930..2055307] [gbkey=CDS]	0.999999998489009	true
JM956_RS07370	lcl|NZ_CP068719.1_prot_WP_199718194.1_1358 [locus_tag=JM956_RS07370] [protein=methyltransferase domain-containing protein] [protein_id=WP_199718194.1] [location=complement(1415577..1416353)] [gbkey=CDS]	0.999999998409474	true
JM956_RS07590	lcl|NZ_CP068719.1_prot_WP_046945523.1_1402 [locus_tag=JM956_RS07590] [protein=MerR family transcriptional regulator] [protein_id=WP_046945523.1] [location=1459119..1459994] [gbkey=CDS]	0.999999998403219	true
JM956_RS08255	lcl|NZ_CP068719.1_prot_WP_000291691.1_1532 [locus_tag=JM956_RS08255] [protein=aspartyl-phosphate phosphatase Spo0E family protein] [protein_id=WP_000291691.1] [location=1586586..1586804] [gbkey=CDS]	0.999999998386074	true
JM956_RS10820	lcl|NZ_CP068719.1_prot_WP_000487842.1_2044 [locus_tag=JM956_RS10820] [protein=ImmA/IrrE family metallo-endopeptidase] [protein_id=WP_000487842.1] [location=complement(2074028..2074546)] [gbkey=CDS]	0.999999998370486	true
JM956_RS16455.sasP	lcl|NZ_CP068719.1_prot_WP_000002833.1_3171 [gene=sasP] [locus_tag=JM956_RS16455] [protein=small acid-soluble spore protein, SasP family] [protein_id=WP_000002833.1] [location=complement(3182362..3182574)] [gbkey=CDS]	0.999999998146465	true
JM956_RS14630	lcl|NZ_CP068719.1_prot_WP_199717756.1_2806 [locus_tag=JM956_RS14630] [protein=hypothetical protein] [protein_id=WP_199717756.1] [location=2845340..2846119] [gbkey=CDS]	0.999999997865950	true
JM956_RS24900	lcl|NZ_CP068719.1_prot_WP_000873618.1_4857 [locus_tag=JM956_RS24900] [protein=LTA synthase family protein] [protein_id=WP_000873618.1] [location=complement(4852942..4855011)] [gbkey=CDS]	0.999999997808515	true
JM956_RS21355.spoVAF	lcl|NZ_CP068719.1_prot_WP_000165589.1_4151 [gene=spoVAF] [locus_tag=JM956_RS21355] [protein=spore germination protein SpoVAF] [protein_id=WP_000165589.1] [location=complement(4200664..4202136)] [gbkey=CDS]	0.999999997575332	true
JM956_RS03220	lcl|NZ_CP068719.1_prot_WP_002163843.1_552 [locus_tag=JM956_RS03220] [protein=amino acid ABC transporter ATP-binding protein] [protein_id=WP_002163843.1] [location=638651..639379] [gbkey=CDS]	0.999999996888321	true
JM956_RS26780	lcl|NZ_CP068719.1_prot_WP_001255070.1_5206 [locus_tag=JM956_RS26780] [protein=acetyltransferase] [protein_id=WP_001255070.1] [location=complement(5198594..5199106)] [gbkey=CDS]	0.999999996815908	true
JM956_RS04525	lcl|NZ_CP068719.1_prot_WP_001067127.1_790 [locus_tag=JM956_RS04525] [protein=SMI1/KNR4 family protein] [protein_id=WP_001067127.1] [location=883977..884432] [gbkey=CDS]	0.999999996657410	true
JM956_RS12905	lcl|NZ_CP068719.1_prot_WP_001294982.1_2461 [locus_tag=JM956_RS12905] [protein=hypothetical protein] [protein_id=WP_001294982.1] [location=2481122..2481823] [gbkey=CDS]	0.999999996114243	true
JM956_RS01780	lcl|NZ_CP068719.1_prot_WP_000622969.1_283 [locus_tag=JM956_RS01780] [protein=methionine ABC transporter ATP-binding protein] [protein_id=WP_000622969.1] [location=328123..329142] [gbkey=CDS]	0.999999995846847	true
JM956_RS23040	lcl|NZ_CP068719.1_prot_WP_001242605.1_4487 [locus_tag=JM956_RS23040] [protein=hypothetical protein] [protein_id=WP_001242605.1] [location=complement(4500441..4500617)] [gbkey=CDS]	0.999999995555415	true
JM956_RS28505	lcl|NZ_CP068720.1_prot_WP_202822854.1_5547 [locus_tag=JM956_RS28505] [protein=hypothetical protein] [protein_id=WP_202822854.1] [location=complement(15589..15864)] [gbkey=CDS]	0.999999995212960	true
JM956_RS29350	lcl|NZ_CP068720.1_prot_WP_202822876.1_5716 [locus_tag=JM956_RS29350] [protein=hypothetical protein] [protein_id=WP_202822876.1] [location=complement(182371..182646)] [gbkey=CDS]	0.999999995212960	true
JM956_RS14315	lcl|NZ_CP068719.1_prot_WP_000800305.1_2743 [locus_tag=JM956_RS14315] [protein=hypothetical protein] [protein_id=WP_000800305.1] [location=complement(2778633..2778998)] [gbkey=CDS]	0.999999994755236	true
JM956_RS24420.ccpA	lcl|NZ_CP068719.1_prot_WP_001103300.1_4761 [gene=ccpA] [locus_tag=JM956_RS24420] [protein=catabolite control protein A] [protein_id=WP_001103300.1] [location=complement(4762719..4763717)] [gbkey=CDS]	0.999999994753484	true
JM956_RS23790.sspI	lcl|NZ_CP068719.1_prot_WP_000009509.1_4635 [gene=sspI] [locus_tag=JM956_RS23790] [protein=small acid-soluble spore protein SspI] [protein_id=WP_000009509.1] [location=4649746..4649955] [gbkey=CDS]	0.999999994578343	true
JM956_RS18880	lcl|NZ_CP068719.1_prot_WP_001146295.1_3656 [locus_tag=JM956_RS18880] [protein=hypothetical protein] [protein_id=WP_001146295.1] [location=complement(3716278..3716541)] [gbkey=CDS]	0.999999994287481	true
JM956_RS02560.mutY	lcl|NZ_CP068719.1_prot_WP_000171392.1_439 [gene=mutY] [locus_tag=JM956_RS02560] [protein=A/G-specific adenine glycosylase] [protein_id=WP_000171392.1] [location=493379..494476] [gbkey=CDS]	0.999999994244196	true
JM956_RS05160	lcl|NZ_CP068719.1_prot_WP_000102998.1_917 [locus_tag=JM956_RS05160] [protein=aspartate aminotransferase family protein] [protein_id=WP_000102998.1] [location=complement(988804..990162)] [gbkey=CDS]	0.999999993986587	true
JM956_RS24965	lcl|NZ_CP068719.1_prot_WP_000448412.1_4870 [locus_tag=JM956_RS24965] [protein=hypothetical protein] [protein_id=WP_000448412.1] [location=complement(4863742..4864059)] [gbkey=CDS]	0.999999993429891	true
JM956_RS19490	lcl|NZ_CP068719.1_prot_WP_000551322.1_3778 [locus_tag=JM956_RS19490] [protein=methylphosphotriester-DNA--protein-cysteine methyltransferase family protein] [protein_id=WP_000551322.1] [location=3828610..3829206] [gbkey=CDS]	0.999999993416222	true
JM956_RS10550	lcl|NZ_CP068719.1_prot_WP_000160041.1_1990 [locus_tag=JM956_RS10550] [protein=class I SAM-dependent methyltransferase] [protein_id=WP_000160041.1] [location=2023712..2024392] [gbkey=CDS]	0.999999992905387	true
JM956_RS13990	lcl|NZ_CP068719.1_prot_WP_000106397.1_2678 [locus_tag=JM956_RS13990] [protein=MFS transporter] [protein_id=WP_000106397.1] [location=2712384..2713667] [gbkey=CDS]	0.999999991754336	true
JM956_RS18505	lcl|NZ_CP068719.1_prot_WP_000070938.1_3581 [locus_tag=JM956_RS18505] [protein=transcriptional regulator] [protein_id=WP_000070938.1] [location=complement(3632441..3633061)] [gbkey=CDS]	0.999999990814525	true
JM956_RS10470	lcl|NZ_CP068719.1_prot_WP_202822581.1_1974 [locus_tag=JM956_RS10470] [protein=N-acetylmuramoyl-L-alanine amidase] [protein_id=WP_202822581.1] [location=2011905..2012690] [gbkey=CDS]	0.999999990493436	true
JM956_RS08335	lcl|NZ_CP068719.1_prot_WP_131249701.1_1548 [locus_tag=JM956_RS08335] [protein=flagellar hook-associated protein 2] [protein_id=WP_131249701.1] [location=1600678..1602060] [gbkey=CDS]	0.999999990156901	true
JM956_RS10190	lcl|NZ_CP068719.1_prot_WP_001007571.1_1919 [locus_tag=JM956_RS10190] [protein=hypothetical protein] [protein_id=WP_001007571.1] [location=1965958..1966209] [gbkey=CDS]	0.999999989416716	true
JM956_RS21820	lcl|NZ_CP068719.1_prot_WP_002181135.1_4244 [locus_tag=JM956_RS21820] [protein=DUF421 domain-containing protein] [protein_id=WP_002181135.1] [location=complement(4278749..4279405)] [gbkey=CDS]	0.999999989232434	true
JM956_RS28995	lcl|NZ_CP068720.1_prot_WP_199718432.1_5645 [locus_tag=JM956_RS28995] [protein=hypothetical protein] [protein_id=WP_199718432.1] [location=complement(113376..113942)] [gbkey=CDS]	0.999999988978955	true
JM956_RS29425	lcl|NZ_CP068720.1_prot_WP_000858315.1_5731 [locus_tag=JM956_RS29425] [protein=Bax inhibitor-1/YccA family protein] [protein_id=WP_000858315.1] [location=199783..200517] [gbkey=CDS]	0.999999987874696	true
JM956_RS04355.sasP	lcl|NZ_CP068719.1_prot_WP_000013338.1_756 [gene=sasP] [locus_tag=JM956_RS04355] [protein=small acid-soluble spore protein, SasP family] [protein_id=WP_000013338.1] [location=complement(845251..845454)] [gbkey=CDS]	0.999999985922238	true
JM956_RS21450	lcl|NZ_CP068719.1_prot_WP_001161437.1_4170 [locus_tag=JM956_RS21450] [protein=SIMPL domain-containing protein] [protein_id=WP_001161437.1] [location=4215204..4215875] [gbkey=CDS]	0.999999985369200	true
JM956_RS09680	lcl|NZ_CP068719.1_prot_WP_000877688.1_1817 [locus_tag=JM956_RS09680] [protein=sugar phosphate isomerase/epimerase] [protein_id=WP_000877688.1] [location=1877012..1877854] [gbkey=CDS]	0.999999983436170	true
JM956_RS12665	lcl|NZ_CP068719.1_prot_WP_061884147.1_2413 [locus_tag=JM956_RS12665] [protein=hypothetical protein] [protein_id=WP_061884147.1] [location=complement(2428492..2428923)] [gbkey=CDS]	0.999999982494721	true
JM956_RS15795	lcl|NZ_CP068719.1_prot_WP_202822180.1_3039 [locus_tag=JM956_RS15795] [protein=amino acid permease] [protein_id=WP_202822180.1] [location=3057253..3058677] [gbkey=CDS]	0.999999982312040	true
JM956_RS14970	lcl|NZ_CP068719.1_prot_WP_192797065.1_2874 [locus_tag=JM956_RS14970] [protein=carboxymuconolactone decarboxylase family protein] [protein_id=WP_192797065.1] [location=complement(2897771..2898163)] [gbkey=CDS]	0.999999982230288	true
JM956_RS28900	lcl|NZ_CP068720.1_prot_WP_202822865.1_5626 [locus_tag=JM956_RS28900] [protein=IS4 family transposase] [protein_id=WP_202822865.1] [location=complement(94772..96196)] [gbkey=CDS]	0.999999980671982	true
JM956_RS16935	lcl|NZ_CP068719.1_prot_WP_199717636.1_3267 [locus_tag=JM956_RS16935] [protein=DUF4132 domain-containing protein] [protein_id=WP_199717636.1] [location=complement(3297401..3300814)] [gbkey=CDS]	0.999999980132896	true
JM956_RS24665	lcl|NZ_CP068719.1_prot_WP_001110851.1_4810 [locus_tag=JM956_RS24665] [protein=hypothetical protein] [protein_id=WP_001110851.1] [location=complement(4808711..4809034)] [gbkey=CDS]	0.999999978675710	true
JM956_RS12405	lcl|NZ_CP068719.1_prot_WP_151522070.1_2361 [locus_tag=JM956_RS12405] [protein=isochorismatase family protein] [protein_id=WP_151522070.1] [location=2375814..2376707] [gbkey=CDS]	0.999999977603563	true
JM956_RS17295	lcl|NZ_CP068719.1_prot_WP_000014535.1_3339 [locus_tag=JM956_RS17295] [protein=WXG100 family type VII secretion target] [protein_id=WP_000014535.1] [location=complement(3350028..3350333)] [gbkey=CDS]	0.999999975563030	true
JM956_RS28425	lcl|NZ_CP068720.1_prot_WP_001257908.1_5531 [locus_tag=JM956_RS28425] [protein=hypothetical protein] [protein_id=WP_001257908.1] [location=complement(24..527)] [gbkey=CDS]	0.999999975313769	true
JM956_RS25955	lcl|NZ_CP068719.1_prot_WP_000435945.1_5043 [locus_tag=JM956_RS25955] [protein=YutD family protein] [protein_id=WP_000435945.1] [location=complement(5037723..5038031)] [gbkey=CDS]	0.999999974205810	true
JM956_RS31245	lcl|NZ_CP068721.1_prot_WP_202822924.1_6094 [locus_tag=JM956_RS31245] [protein=AAA family ATPase] [protein_id=WP_202822924.1] [location=complement(6637..7338)] [gbkey=CDS]	0.999999970774705	true
JM956_RS19355.hfq	lcl|NZ_CP068719.1_prot_WP_000813896.1_3751 [gene=hfq] [locus_tag=JM956_RS19355] [protein=RNA chaperone Hfq] [protein_id=WP_000813896.1] [location=complement(3802302..3802526)] [gbkey=CDS]	0.999999970470574	true
JM956_RS22315.metI	lcl|NZ_CP068719.1_prot_WP_000103871.1_4343 [gene=metI] [locus_tag=JM956_RS22315] [protein=cystathionine gamma-synthase/O-acetylhomoserine thiolyase] [protein_id=WP_000103871.1] [location=4361861..4362973] [gbkey=CDS]	0.999999969791154	true
JM956_RS10975	lcl|NZ_CP068719.1_prot_WP_070183781.1_2075 [locus_tag=JM956_RS10975] [protein=major capsid protein] [protein_id=WP_070183781.1] [location=2099837..2100823] [gbkey=CDS]	0.999999969707493	true
JM956_RS10280	lcl|NZ_CP068719.1_prot_WP_202822565.1_1937 [locus_tag=JM956_RS10280] [protein=hypothetical protein] [protein_id=WP_202822565.1] [location=1981330..1981680] [gbkey=CDS]	0.999999967842528	true
JM956_RS29345	lcl|NZ_CP068720.1_prot_WP_202822875.1_5715 [locus_tag=JM956_RS29345] [protein=YuzF family protein] [protein_id=WP_202822875.1] [location=182085..182318] [gbkey=CDS]	0.999999964327435	true
JM956_RS16005	lcl|NZ_CP068719.1_prot_WP_202822186.1_3081 [locus_tag=JM956_RS16005] [protein=hypothetical protein] [protein_id=WP_202822186.1] [location=complement(3102162..3102929)] [gbkey=CDS]	0.999999963788761	true
JM956_RS15790	lcl|NZ_CP068719.1_prot_WP_098022294.1_3038 [locus_tag=JM956_RS15790] [protein=IclR family transcriptional regulator] [protein_id=WP_098022294.1] [location=complement(3056236..3056985)] [gbkey=CDS]	0.999999963745385	true
JM956_RS04640	lcl|NZ_CP068719.1_prot_WP_199717839.1_813 [locus_tag=JM956_RS04640] [protein=SMI1/KNR4 family protein] [protein_id=WP_199717839.1] [location=894521..894976] [gbkey=CDS]	0.999999961109866	true
JM956_RS17925	lcl|NZ_CP068719.1_prot_WP_000141001.1_3465 [locus_tag=JM956_RS17925] [protein=glycosyltransferase] [protein_id=WP_000141001.1] [location=complement(3475369..3476130)] [gbkey=CDS]	0.999999961065428	true
JM956_RS21420	lcl|NZ_CP068719.1_prot_WP_000548037.1_4164 [locus_tag=JM956_RS21420] [protein=GntR family transcriptional regulator] [protein_id=WP_000548037.1] [location=4210548..4210967] [gbkey=CDS]	0.999999956755220	true
JM956_RS29205	lcl|NZ_CP068720.1_prot_WP_000427351.1_5687 [locus_tag=JM956_RS29205] [protein=hypothetical protein] [protein_id=WP_000427351.1] [location=complement(155083..155271)] [gbkey=CDS]	0.999999953362378	true
JM956_RS24585	lcl|NZ_CP068719.1_prot_WP_000437773.1_4794 [locus_tag=JM956_RS24585] [protein=SRPBCC domain-containing protein] [protein_id=WP_000437773.1] [location=complement(4797641..4798072)] [gbkey=CDS]	0.999999953327381	true
JM956_RS14775	lcl|NZ_CP068719.1_prot_WP_000337504.1_2835 [locus_tag=JM956_RS14775] [protein=RNA polymerase subunit sigma-70] [protein_id=WP_000337504.1] [location=complement(2867903..2868589)] [gbkey=CDS]	0.999999953164787	true
JM956_RS01825.gatA	lcl|NZ_CP068719.1_prot_WP_000051441.1_292 [gene=gatA] [locus_tag=JM956_RS01825] [protein=Asp-tRNA(Asn)/Glu-tRNA(Gln) amidotransferase subunit GatA] [protein_id=WP_000051441.1] [location=334216..335673] [gbkey=CDS]	0.999999951846176	true
JM956_RS08630	lcl|NZ_CP068719.1_prot_WP_001059785.1_1607 [locus_tag=JM956_RS08630] [protein=MarR family transcriptional regulator] [protein_id=WP_001059785.1] [location=complement(1650100..1650510)] [gbkey=CDS]	0.999999943997457	true
JM956_RS11030	lcl|NZ_CP068719.1_prot_WP_202822609.1_2086 [locus_tag=JM956_RS11030] [protein=hypothetical protein] [protein_id=WP_202822609.1] [location=2108217..2109764] [gbkey=CDS]	0.999999939046457	true
JM956_RS12500	lcl|NZ_CP068719.1_prot_WP_046946323.1_2380 [locus_tag=JM956_RS12500] [protein=MBL fold metallo-hydrolase] [protein_id=WP_046946323.1] [location=2401572..2402438] [gbkey=CDS]	0.999999937753687	true
JM956_RS01615	lcl|NZ_CP068719.1_prot_WP_202822413.1_256 [locus_tag=JM956_RS01615] [protein=ABC transporter ATP-binding protein] [protein_id=WP_202822413.1] [location=complement(287306..288235)] [gbkey=CDS]	0.999999931831501	true
JM956_RS10995	lcl|NZ_CP068719.1_prot_WP_000024034.1_2079 [locus_tag=JM956_RS10995] [protein=hypothetical protein] [protein_id=WP_000024034.1] [location=2102066..2102476] [gbkey=CDS]	0.999999929909387	true
JM956_RS11060	lcl|NZ_CP068719.1_prot_WP_202822612.1_2092 [locus_tag=JM956_RS11060] [protein=hypothetical protein] [protein_id=WP_202822612.1] [location=2114103..2116616] [gbkey=CDS]	0.999999929225135	true
JM956_RS08140	lcl|NZ_CP068719.1_prot_WP_000127398.1_1509 [locus_tag=JM956_RS08140] [protein=aldose 1-epimerase family protein] [protein_id=WP_000127398.1] [location=complement(1568147..1569019)] [gbkey=CDS]	0.999999920157858	true
JM956_RS06095.clpB	lcl|NZ_CP068719.1_prot_WP_000365399.1_1104 [gene=clpB] [locus_tag=JM956_RS06095] [protein=ATP-dependent chaperone ClpB] [protein_id=WP_000365399.1] [location=1173965..1176565] [gbkey=CDS]	0.999999916527003	true
JM956_RS18380	lcl|NZ_CP068719.1_prot_WP_001273092.1_3556 [locus_tag=JM956_RS18380] [protein=ABC transporter ATP-binding protein] [protein_id=WP_001273092.1] [location=complement(3600458..3601378)] [gbkey=CDS]	0.999999913961337	true
JM956_RS01870	lcl|NZ_CP068719.1_prot_WP_000007357.1_301 [locus_tag=JM956_RS01870] [protein=aminopeptidase] [protein_id=WP_000007357.1] [location=complement(344949..346178)] [gbkey=CDS]	0.999999905716226	true
JM956_RS31055	lcl|NZ_CP068720.1_prot_WP_001259115.1_6056 [locus_tag=JM956_RS31055] [protein=hypothetical protein] [protein_id=WP_001259115.1] [location=complement(609094..610020)] [gbkey=CDS]	0.999999904614912	true
JM956_RS16515	lcl|NZ_CP068719.1_prot_WP_000423210.1_3183 [locus_tag=JM956_RS16515] [protein=LysR family transcriptional regulator] [protein_id=WP_000423210.1] [location=complement(3198063..3198941)] [gbkey=CDS]	0.999999901366886	true
JM956_RS31575	lcl|NZ_CP068723.1_prot_WP_061661033.1_6160 [locus_tag=JM956_RS31575] [protein=hypothetical protein] [protein_id=WP_061661033.1] [location=2372..2716] [gbkey=CDS]	0.999999893169757	true
JM956_RS30315	lcl|NZ_CP068720.1_prot_WP_033690397.1_5909 [locus_tag=JM956_RS30315] [protein=glycosyltransferase] [protein_id=WP_033690397.1] [location=complement(442100..442918)] [gbkey=CDS]	0.999999890767616	true
JM956_RS23260.minD	lcl|NZ_CP068719.1_prot_WP_000503309.1_4531 [gene=minD] [locus_tag=JM956_RS23260] [protein=septum site-determining protein MinD] [protein_id=WP_000503309.1] [location=complement(4544436..4545233)] [gbkey=CDS]	0.999999889676024	true
JM956_RS10410	lcl|NZ_CP068719.1_prot_WP_061660392.1_1962 [locus_tag=JM956_RS10410] [protein=hypothetical protein] [protein_id=WP_061660392.1] [location=1997013..1997849] [gbkey=CDS]	0.999999887721718	true
JM956_RS18825.tlp	lcl|NZ_CP068719.1_prot_WP_001133511.1_3645 [gene=tlp] [locus_tag=JM956_RS18825] [protein=small acid-soluble spore protein Tlp] [protein_id=WP_001133511.1] [location=complement(3707297..3707494)] [gbkey=CDS]	0.999999883039490	true
JM956_RS30345	lcl|NZ_CP068720.1_prot_WP_202822812.1_5915 [locus_tag=JM956_RS30345] [protein=glycosyltransferase] [protein_id=WP_202822812.1] [location=complement(448488..451043)] [gbkey=CDS]	0.999999876527995	true
JM956_RS29640	lcl|NZ_CP068720.1_prot_WP_000069205.1_5774 [locus_tag=JM956_RS29640] [protein=hypothetical protein] [protein_id=WP_000069205.1] [location=250390..251148] [gbkey=CDS]	0.999999861691101	true
JM956_RS31535	lcl|NZ_CP068722.1_prot_WP_202822941.1_6152 [locus_tag=JM956_RS31535] [protein=hypothetical protein] [protein_id=WP_202822941.1] [location=complement(8958..10109)] [gbkey=CDS]	0.999999859101898	true
JM956_RS06510.odhA	lcl|NZ_CP068719.1_prot_WP_000197156.1_1187 [gene=odhA] [locus_tag=JM956_RS06510] [protein=2-oxoglutarate dehydrogenase E1 component] [protein_id=WP_000197156.1] [location=complement(1257398..1260265)] [gbkey=CDS]	0.999999853136445	true
JM956_RS05965	lcl|NZ_CP068719.1_prot_WP_000902323.1_1078 [locus_tag=JM956_RS05965] [protein=spore germination protein GerPE] [protein_id=WP_000902323.1] [location=complement(1152298..1152684)] [gbkey=CDS]	0.999999841933802	true
JM956_RS02580	lcl|NZ_CP068719.1_prot_WP_000506625.1_443 [locus_tag=JM956_RS02580] [protein=DUF402 domain-containing protein] [protein_id=WP_000506625.1] [location=495856..496386] [gbkey=CDS]	0.999999829628688	true
JM956_RS17525	lcl|NZ_CP068719.1_prot_WP_000437789.1_3385 [locus_tag=JM956_RS17525] [protein=tyrosine-protein phosphatase] [protein_id=WP_000437789.1] [location=complement(3391274..3392296)] [gbkey=CDS]	0.999999829365433	true
JM956_RS22790	lcl|NZ_CP068719.1_prot_WP_000071861.1_4437 [locus_tag=JM956_RS22790] [protein=DUF4023 domain-containing protein] [protein_id=WP_000071861.1] [location=4449882..4450004] [gbkey=CDS]	0.999999828790344	true
JM956_RS15185	lcl|NZ_CP068719.1_prot_WP_000415813.1_2917 [locus_tag=JM956_RS15185] [protein=spore coat protein] [protein_id=WP_000415813.1] [location=complement(2939246..2939698)] [gbkey=CDS]	0.999999827320757	true
JM956_RS07485	lcl|NZ_CP068719.1_prot_WP_000067558.1_1381 [locus_tag=JM956_RS07485] [protein=YpuI family protein] [protein_id=WP_000067558.1] [location=1439344..1439835] [gbkey=CDS]	0.999999823447239	true
JM956_RS11270	lcl|NZ_CP068719.1_prot_WP_000692564.1_2134 [locus_tag=JM956_RS11270] [protein=virulence factor] [protein_id=WP_000692564.1] [location=2163364..2164491] [gbkey=CDS]	0.999999821198429	true
JM956_RS02985.fdhD	lcl|NZ_CP068719.1_prot_WP_000529231.1_505 [gene=fdhD] [locus_tag=JM956_RS02985] [protein=formate dehydrogenase accessory sulfurtransferase FdhD] [protein_id=WP_000529231.1] [location=complement(579185..579991)] [gbkey=CDS]	0.999999817325492	true
JM956_RS00510.ctsR	lcl|NZ_CP068719.1_prot_WP_001244565.1_73 [gene=ctsR] [locus_tag=JM956_RS00510] [protein=transcriptional regulator CtsR] [protein_id=WP_001244565.1] [location=92640..93101] [gbkey=CDS]	0.999999807198504	true
JM956_RS11145	lcl|NZ_CP068719.1_prot_WP_139894415.1_2109 [locus_tag=JM956_RS11145] [protein=helix-turn-helix transcriptional regulator] [protein_id=WP_139894415.1] [location=complement(2131313..2131546)] [gbkey=CDS]	0.999999790830681	true
JM956_RS07895.recU	lcl|NZ_CP068719.1_prot_WP_000155598.1_1463 [gene=recU] [locus_tag=JM956_RS07895] [protein=Holliday junction resolvase RecU] [protein_id=WP_000155598.1] [location=complement(1514108..1514710)] [gbkey=CDS]	0.999999783803323	true
JM956_RS29680	lcl|NZ_CP068720.1_prot_WP_061885017.1_5782 [locus_tag=JM956_RS29680] [protein=aminotransferase class III-fold pyridoxal phosphate-dependent enzyme] [protein_id=WP_061885017.1] [location=258197..259486] [gbkey=CDS]	0.999999783235147	true
JM956_RS30260	lcl|NZ_CP068720.1_prot_WP_202822805.1_5898 [locus_tag=JM956_RS30260] [protein=SDR family oxidoreductase] [protein_id=WP_202822805.1] [location=complement(429714..430505)] [gbkey=CDS]	0.999999771945916	true
JM956_RS15080	lcl|NZ_CP068719.1_prot_WP_000271314.1_2896 [locus_tag=JM956_RS15080] [protein=DUF3870 domain-containing protein] [protein_id=WP_000271314.1] [location=complement(2919633..2919959)] [gbkey=CDS]	0.999999758002063	true
JM956_RS02165	lcl|NZ_CP068719.1_prot_WP_000082906.1_360 [locus_tag=JM956_RS02165] [protein=MTH1187 family thiamine-binding protein] [protein_id=WP_000082906.1] [location=416841..417161] [gbkey=CDS]	0.999999754784172	true
JM956_RS30605	lcl|NZ_CP068720.1_prot_WP_001172810.1_5967 [locus_tag=JM956_RS30605] [protein=hypothetical protein] [protein_id=WP_001172810.1] [location=complement(507608..508696)] [gbkey=CDS]	0.999999750159513	true
JM956_RS06775	lcl|NZ_CP068719.1_prot_WP_000240798.1_1239 [locus_tag=JM956_RS06775] [protein=hypothetical protein] [protein_id=WP_000240798.1] [location=1310482..1310628] [gbkey=CDS]	0.999999716637410	true
JM956_RS09755	lcl|NZ_CP068719.1_prot_WP_000099756.1_1832 [locus_tag=JM956_RS09755] [protein=serine protease] [protein_id=WP_000099756.1] [location=1890137..1891084] [gbkey=CDS]	0.999999712943208	true
JM956_RS30435	lcl|NZ_CP068720.1_prot_WP_202822818.1_5933 [locus_tag=JM956_RS30435] [protein=DEAD/DEAH box helicase] [protein_id=WP_202822818.1] [location=complement(464995..467550)] [gbkey=CDS]	0.999999696229917	true
JM956_RS21855	lcl|NZ_CP068719.1_prot_WP_000115780.1_4251 [locus_tag=JM956_RS21855] [protein=butyrate kinase] [protein_id=WP_000115780.1] [location=complement(4287774..4288877)] [gbkey=CDS]	0.999999680681065	true
JM956_RS19705	lcl|NZ_CP068719.1_prot_WP_000759623.1_3821 [locus_tag=JM956_RS19705] [protein=SDR family oxidoreductase] [protein_id=WP_000759623.1] [location=complement(3880498..3881211)] [gbkey=CDS]	0.999999665936989	true
JM956_RS06740.phaQ	lcl|NZ_CP068719.1_prot_WP_000939955.1_1232 [gene=phaQ] [locus_tag=JM956_RS06740] [protein=poly-beta-hydroxybutyrate-responsive repressor] [protein_id=WP_000939955.1] [location=complement(1304102..1304554)] [gbkey=CDS]	0.999999638793333	true
JM956_RS16400	lcl|NZ_CP068719.1_prot_WP_000368277.1_3160 [locus_tag=JM956_RS16400] [protein=MBL fold metallo-hydrolase] [protein_id=WP_000368277.1] [location=3173531..3174388] [gbkey=CDS]	0.999999616095637	true
JM956_RS31355	lcl|NZ_CP068721.1_prot_WP_202822936.1_6116 [locus_tag=JM956_RS31355] [protein=phage tail protein] [protein_id=WP_202822936.1] [location=complement(19304..23668)] [gbkey=CDS]	0.999999611457292	true
JM956_RS10290	lcl|NZ_CP068719.1_prot_WP_202822566.1_1939 [locus_tag=JM956_RS10290] [protein=hypothetical protein] [protein_id=WP_202822566.1] [location=1982212..1982787] [gbkey=CDS]	0.999999600602308	true
JM956_RS24025	lcl|NZ_CP068719.1_prot_WP_000201574.1_4682 [locus_tag=JM956_RS24025] [protein=CBS domain-containing protein] [protein_id=WP_000201574.1] [location=complement(4697742..4699055)] [gbkey=CDS]	0.999999591062029	true
JM956_RS20555.ftsA	lcl|NZ_CP068719.1_prot_WP_001087557.1_3991 [gene=ftsA] [locus_tag=JM956_RS20555] [protein=cell division protein FtsA] [protein_id=WP_001087557.1] [location=complement(4051970..4053277)] [gbkey=CDS]	0.999999571842151	true
JM956_RS21585.ribD	lcl|NZ_CP068719.1_prot_WP_000131982.1_4197 [gene=ribD] [locus_tag=JM956_RS21585] [protein=bifunctional diaminohydroxyphosphoribosylaminopyrimidine deaminase/5-amino-6-(5-phosphoribosylamino)uracil reductase RibD] [protein_id=WP_000131982.1] [location=4238452..4239564] [gbkey=CDS]	0.999999571655816	true
JM956_RS09835	lcl|NZ_CP068719.1_prot_WP_000594046.1_1848 [locus_tag=JM956_RS09835] [protein=LLM class flavin-dependent oxidoreductase] [protein_id=WP_000594046.1] [location=complement(1904164..1905165)] [gbkey=CDS]	0.999999537043481	true
JM956_RS12300	lcl|NZ_CP068719.1_prot_WP_086396535.1_2340 [locus_tag=JM956_RS12300] [protein=phage tail tape measure protein] [protein_id=WP_086396535.1] [location=2350704..2354504] [gbkey=CDS]	0.999999504203325	true
JM956_RS12850	lcl|NZ_CP068719.1_prot_WP_000415089.1_2450 [locus_tag=JM956_RS12850] [protein=DUF1232 domain-containing protein] [protein_id=WP_000415089.1] [location=complement(2466148..2466477)] [gbkey=CDS]	0.999999503089059	true
JM956_RS04345	lcl|NZ_CP068719.1_prot_WP_000281499.1_754 [locus_tag=JM956_RS04345] [protein=amino acid ABC transporter permease] [protein_id=WP_000281499.1] [location=843738..844436] [gbkey=CDS]	0.999999492404466	true
JM956_RS08095	lcl|NZ_CP068719.1_prot_WP_202822486.1_1500 [locus_tag=JM956_RS08095] [protein=glycosyltransferase family 2 protein] [protein_id=WP_202822486.1] [location=1549652..1550431] [gbkey=CDS]	0.999999420153588	true
JM956_RS24530	lcl|NZ_CP068719.1_prot_WP_001122234.1_4783 [locus_tag=JM956_RS24530] [protein=YtzH-like family protein] [protein_id=WP_001122234.1] [location=4785202..4785480] [gbkey=CDS]	0.999999419031852	true
JM956_RS28180	lcl|NZ_CP068719.1_prot_WP_001103415.1_5486 [locus_tag=JM956_RS28180] [protein=MFS transporter] [protein_id=WP_001103415.1] [location=5503802..5505100] [gbkey=CDS]	0.999999413510020	true
JM956_RS27595	lcl|NZ_CP068719.1_prot_WP_000949038.1_5369 [locus_tag=JM956_RS27595] [protein=flavin reductase family protein] [protein_id=WP_000949038.1] [location=5369090..5369701] [gbkey=CDS]	0.999999378972066	true
JM956_RS14535	lcl|NZ_CP068719.1_prot_WP_001290771.1_2787 [locus_tag=JM956_RS14535] [protein=alpha/beta hydrolase] [protein_id=WP_001290771.1] [location=2831177..2832031] [gbkey=CDS]	0.999999374337998	true
JM956_RS10815	lcl|NZ_CP068719.1_prot_WP_000678743.1_2043 [locus_tag=JM956_RS10815] [protein=tyrosine-type recombinase/integrase] [protein_id=WP_000678743.1] [location=complement(2072871..2074007)] [gbkey=CDS]	0.999999363635464	true
JM956_RS17640.rfbG	lcl|NZ_CP068719.1_prot_WP_000168648.1_3408 [gene=rfbG] [locus_tag=JM956_RS17640] [protein=CDP-glucose 4,6-dehydratase] [protein_id=WP_000168648.1] [location=3413658..3414713] [gbkey=CDS]	0.999999311627929	true
JM956_RS29705	lcl|NZ_CP068720.1_prot_WP_000846733.1_5787 [locus_tag=JM956_RS29705] [protein=class I tRNA ligase family protein] [protein_id=WP_000846733.1] [location=263759..265396] [gbkey=CDS]	0.999999281114819	true
JM956_RS29505	lcl|NZ_CP068720.1_prot_WP_202822879.1_5747 [locus_tag=JM956_RS29505] [protein=MATE family efflux transporter] [protein_id=WP_202822879.1] [location=219356..220765] [gbkey=CDS]	0.999999214613388	true
JM956_RS08660	lcl|NZ_CP068719.1_prot_WP_202822510.1_1613 [locus_tag=JM956_RS08660] [protein=cation transporter] [protein_id=WP_202822510.1] [location=1656577..1657476] [gbkey=CDS]	0.999999158826273	true
JM956_RS30930	lcl|NZ_CP068720.1_prot_WP_001167047.1_6031 [locus_tag=JM956_RS30930] [protein=alpha/beta-type small acid-soluble spore protein] [protein_id=WP_001167047.1] [location=complement(574376..574591)] [gbkey=CDS]	0.999999017659717	true
JM956_RS03595	lcl|NZ_CP068719.1_prot_WP_000465766.1_627 [locus_tag=JM956_RS03595] [protein=ATP-binding protein] [protein_id=WP_000465766.1] [location=716093..716617] [gbkey=CDS]	0.999998922563442	true
JM956_RS09515	lcl|NZ_CP068719.1_prot_WP_089148977.1_1784 [locus_tag=JM956_RS09515] [protein=LD-carboxypeptidase] [protein_id=WP_089148977.1] [location=complement(1840551..1841552)] [gbkey=CDS]	0.999998907303982	true
JM956_RS01600	lcl|NZ_CP068719.1_prot_WP_001072426.1_253 [locus_tag=JM956_RS01600] [protein=ASCH domain-containing protein] [protein_id=WP_001072426.1] [location=complement(284945..285403)] [gbkey=CDS]	0.999998866530607	true
JM956_RS00980	lcl|NZ_CP068719.1_prot_WP_033672941.1_155 [locus_tag=JM956_RS00980] [protein=S9 family peptidase] [protein_id=WP_033672941.1] [location=166930..168894] [gbkey=CDS]	0.999998842779253	true
JM956_RS24300	lcl|NZ_CP068719.1_prot_WP_202822304.1_4737 [locus_tag=JM956_RS24300] [protein=hypothetical protein] [protein_id=WP_202822304.1] [location=4743773..4745389] [gbkey=CDS]	0.999998694872718	true
JM956_RS29460	lcl|NZ_CP068720.1_prot_WP_001014197.1_5738 [locus_tag=JM956_RS29460] [protein=septum formation initiator] [protein_id=WP_001014197.1] [location=208381..209700] [gbkey=CDS]	0.999998667830090	true
JM956_RS21070	lcl|NZ_CP068719.1_prot_WP_000434579.1_4094 [locus_tag=JM956_RS21070] [protein=aminotransferase A] [protein_id=WP_000434579.1] [location=4148744..4149907] [gbkey=CDS]	0.999998665996909	true
JM956_RS20605.ftsL	lcl|NZ_CP068719.1_prot_WP_000182804.1_4001 [gene=ftsL] [locus_tag=JM956_RS20605] [protein=cell division protein FtsL] [protein_id=WP_000182804.1] [location=complement(4066218..4066580)] [gbkey=CDS]	0.999998664351340	true
JM956_RS02050	lcl|NZ_CP068719.1_prot_WP_000180403.1_337 [locus_tag=JM956_RS02050] [protein=FAD-dependent oxidoreductase] [protein_id=WP_000180403.1] [location=complement(382678..384204)] [gbkey=CDS]	0.999998511801392	true
JM956_RS21725.sdaAB	lcl|NZ_CP068719.1_prot_WP_000877445.1_4225 [gene=sdaAB] [locus_tag=JM956_RS21725] [protein=L-serine ammonia-lyase, iron-sulfur-dependent subunit beta] [protein_id=WP_000877445.1] [location=complement(4265026..4265685)] [gbkey=CDS]	0.999998480224307	true
JM956_RS03570	lcl|NZ_CP068719.1_prot_WP_000033858.1_622 [locus_tag=JM956_RS03570] [protein=50S ribosome-binding GTPase] [protein_id=WP_000033858.1] [location=complement(711686..712408)] [gbkey=CDS]	0.999998447963473	true
JM956_RS19560	lcl|NZ_CP068719.1_prot_WP_033672769.1_3792 [locus_tag=JM956_RS19560] [protein=hypothetical protein] [protein_id=WP_033672769.1] [location=3843024..3843425] [gbkey=CDS]	0.999998414926383	true
JM956_RS07115.ytfJ	lcl|NZ_CP068719.1_prot_WP_000204241.1_1307 [gene=ytfJ] [locus_tag=JM956_RS07115] [protein=GerW family sporulation protein] [protein_id=WP_000204241.1] [location=1369322..1369789] [gbkey=CDS]	0.999998336849212	true
JM956_RS18295	lcl|NZ_CP068719.1_prot_WP_000116959.1_3539 [locus_tag=JM956_RS18295] [protein=tetratricopeptide repeat protein] [protein_id=WP_000116959.1] [location=3542535..3543650] [gbkey=CDS]	0.999998312391953	true
JM956_RS26260	lcl|NZ_CP068719.1_prot_WP_000388768.1_5104 [locus_tag=JM956_RS26260] [protein=DUF3978 family protein] [protein_id=WP_000388768.1] [location=5091330..5091770] [gbkey=CDS]	0.999998237025644	true
JM956_RS22390.pstC	lcl|NZ_CP068719.1_prot_WP_000940914.1_4358 [gene=pstC] [locus_tag=JM956_RS22390] [protein=phosphate ABC transporter permease subunit PstC] [protein_id=WP_000940914.1] [location=complement(4375420..4376370)] [gbkey=CDS]	0.999998138648187	true
JM956_RS19380.pfkB	lcl|NZ_CP068719.1_prot_WP_000640861.1_3756 [gene=pfkB] [locus_tag=JM956_RS19380] [protein=1-phosphofructokinase] [protein_id=WP_000640861.1] [location=complement(3807140..3808051)] [gbkey=CDS]	0.999998077187342	true
JM956_RS13935	lcl|NZ_CP068719.1_prot_WP_202822755.1_2667 [locus_tag=JM956_RS13935] [protein=N-acetylmuramoyl-L-alanine amidase] [protein_id=WP_202822755.1] [location=2703227..2704045] [gbkey=CDS]	0.999997868124803	true
JM956_RS07680	lcl|NZ_CP068719.1_prot_WP_000369754.1_1420 [locus_tag=JM956_RS07680] [protein=stage VI sporulation protein F] [protein_id=WP_000369754.1] [location=1474141..1474392] [gbkey=CDS]	0.999997794653014	true
JM956_RS22105	lcl|NZ_CP068719.1_prot_WP_001273977.1_4301 [locus_tag=JM956_RS22105] [protein=LacI family DNA-binding transcriptional regulator] [protein_id=WP_001273977.1] [location=4328105..4329082] [gbkey=CDS]	0.999997738669990	true
JM956_RS04305	lcl|NZ_CP068719.1_prot_WP_000021351.1_746 [locus_tag=JM956_RS04305] [protein=ABC transporter permease] [protein_id=WP_000021351.1] [location=complement(832234..833433)] [gbkey=CDS]	0.999997730528636	true
JM956_RS28530	lcl|NZ_CP068720.1_prot_WP_199718462.1_5552 [locus_tag=JM956_RS28530] [protein=hypothetical protein] [protein_id=WP_199718462.1] [location=20941..21741] [gbkey=CDS]	0.999997662075832	true
JM956_RS04750	lcl|NZ_CP068719.1_prot_WP_000056070.1_835 [locus_tag=JM956_RS04750] [protein=hypothetical protein] [protein_id=WP_000056070.1] [location=911868..913139] [gbkey=CDS]	0.999997583196297	true
JM956_RS25970	lcl|NZ_CP068719.1_prot_WP_002164224.1_5046 [locus_tag=JM956_RS25970] [protein=YhfC family intramembrane metalloprotease] [protein_id=WP_002164224.1] [location=5039597..5040412] [gbkey=CDS]	0.999997532739246	true
JM956_RS24165.ackA	lcl|NZ_CP068719.1_prot_WP_000034575.1_4710 [gene=ackA] [locus_tag=JM956_RS24165] [protein=acetate kinase] [protein_id=WP_000034575.1] [location=complement(4717583..4718776)] [gbkey=CDS]	0.999997440414721	true
JM956_RS14130	lcl|NZ_CP068719.1_prot_WP_001110128.1_2706 [locus_tag=JM956_RS14130] [protein=undecaprenyl-diphosphatase] [protein_id=WP_001110128.1] [location=2742599..2743198] [gbkey=CDS]	0.999997410074978	true
JM956_RS30005	lcl|NZ_CP068720.1_prot_WP_003301888.1_5847 [locus_tag=JM956_RS30005] [protein=thioesterase] [protein_id=WP_003301888.1] [location=complement(340146..340865)] [gbkey=CDS]	0.999997328345778	true
JM956_RS16475	lcl|NZ_CP068719.1_prot_WP_000800255.1_3175 [locus_tag=JM956_RS16475] [protein=YolD-like family protein] [protein_id=WP_000800255.1] [location=complement(3187211..3187552)] [gbkey=CDS]	0.999997300126909	true
JM956_RS31275	lcl|NZ_CP068721.1_prot_WP_097981745.1_6100 [locus_tag=JM956_RS31275] [protein=helix-turn-helix transcriptional regulator] [protein_id=WP_097981745.1] [location=complement(9103..9303)] [gbkey=CDS]	0.999997290459538	true
JM956_RS11115	lcl|NZ_CP068719.1_prot_WP_202822616.1_2103 [locus_tag=JM956_RS11115] [protein=hypothetical protein] [protein_id=WP_202822616.1] [location=complement(2126018..2126866)] [gbkey=CDS]	0.999997239956776	true
JM956_RS31570	lcl|NZ_CP068723.1_prot_WP_061661034.1_6159 [locus_tag=JM956_RS31570] [protein=hypothetical protein] [protein_id=WP_061661034.1] [location=2056..2382] [gbkey=CDS]	0.999997210614399	true
JM956_RS17365	lcl|NZ_CP068719.1_prot_WP_001101654.1_3353 [locus_tag=JM956_RS17365] [protein=NAD(P)H-dependent oxidoreductase] [protein_id=WP_001101654.1] [location=complement(3362652..3363227)] [gbkey=CDS]	0.999997187470834	true
JM956_RS15230	lcl|NZ_CP068719.1_prot_WP_001258385.1_2926 [locus_tag=JM956_RS15230] [protein=polymer-forming cytoskeletal protein] [protein_id=WP_001258385.1] [location=complement(2946977..2947687)] [gbkey=CDS]	0.999997049583521	true
JM956_RS17760	lcl|NZ_CP068719.1_prot_WP_116777641.1_3432 [locus_tag=JM956_RS17760] [protein=heme-degrading domain-containing protein] [protein_id=WP_116777641.1] [location=complement(3442610..3443125)] [gbkey=CDS]	0.999996965147847	true
JM956_RS28690	lcl|NZ_CP068720.1_prot_WP_165375051.1_5584 [locus_tag=JM956_RS28690] [protein=hypothetical protein] [protein_id=WP_165375051.1] [location=56919..57074] [gbkey=CDS]	0.999996480825546	true
JM956_RS28830	lcl|NZ_CP068720.1_prot_WP_202822860.1_5612 [locus_tag=JM956_RS28830] [protein=WXG100 family type VII secretion target] [protein_id=WP_202822860.1] [location=78435..79667] [gbkey=CDS]	0.999996479756052	true
JM956_RS02335	lcl|NZ_CP068719.1_prot_WP_000151422.1_394 [locus_tag=JM956_RS02335] [protein=hypothetical protein] [protein_id=WP_000151422.1] [location=complement(449235..451997)] [gbkey=CDS]	0.999996206081022	true
JM956_RS03725	lcl|NZ_CP068719.1_prot_WP_000648911.1_630 [locus_tag=JM956_RS03725] [protein=DUF3965 domain-containing protein] [protein_id=WP_000648911.1] [location=727885..729036] [gbkey=CDS]	0.999996189117485	true
JM956_RS14380	lcl|NZ_CP068719.1_prot_WP_000169997.1_2756 [locus_tag=JM956_RS14380] [protein=PQQ-dependent sugar dehydrogenase] [protein_id=WP_000169997.1] [location=complement(2787203..2788633)] [gbkey=CDS]	0.999996095006210	true
JM956_RS00270	lcl|NZ_CP068719.1_prot_WP_000869814.1_42 [locus_tag=JM956_RS00270] [protein=RidA family protein] [protein_id=WP_000869814.1] [location=49483..49857] [gbkey=CDS]	0.999995958670342	true
JM956_RS26570	lcl|NZ_CP068719.1_prot_WP_202822339.1_5166 [locus_tag=JM956_RS26570] [protein=site-specific integrase] [protein_id=WP_202822339.1] [location=5158189..5159673] [gbkey=CDS]	0.999995930600593	true
JM956_RS06770	lcl|NZ_CP068719.1_prot_WP_000743724.1_1238 [locus_tag=JM956_RS06770] [protein=DUF3905 domain-containing protein] [protein_id=WP_000743724.1] [location=complement(1309998..1310333)] [gbkey=CDS]	0.999995911300694	true
JM956_RS09445	lcl|NZ_CP068719.1_prot_WP_001205522.1_1770 [locus_tag=JM956_RS09445] [protein=MarR family transcriptional regulator] [protein_id=WP_001205522.1] [location=1824972..1825415] [gbkey=CDS]	0.999995760117296	true
JM956_RS09230	lcl|NZ_CP068719.1_prot_WP_000690728.1_1727 [locus_tag=JM956_RS09230] [protein=hypothetical protein] [protein_id=WP_000690728.1] [location=1778665..1779174] [gbkey=CDS]	0.999995594595462	true
JM956_RS28910	lcl|NZ_CP068720.1_prot_WP_000690728.1_5628 [locus_tag=JM956_RS28910] [protein=hypothetical protein] [protein_id=WP_000690728.1] [location=complement(99195..99704)] [gbkey=CDS]	0.999995594595462	true
JM956_RS19220	lcl|NZ_CP068719.1_prot_WP_089149542.1_3724 [locus_tag=JM956_RS19220] [protein=bifunctional metallophosphatase/5'-nucleotidase] [protein_id=WP_089149542.1] [location=3778936..3780519] [gbkey=CDS]	0.999995366526738	true
JM956_RS21500.spoIIM	lcl|NZ_CP068719.1_prot_WP_000269093.1_4180 [gene=spoIIM] [locus_tag=JM956_RS21500] [protein=stage II sporulation protein M] [protein_id=WP_000269093.1] [location=complement(4224721..4225368)] [gbkey=CDS]	0.999995113289061	true
JM956_RS08895	lcl|NZ_CP068719.1_prot_WP_000448071.1_1660 [locus_tag=JM956_RS08895] [protein=aspartate kinase] [protein_id=WP_000448071.1] [location=complement(1705005..1706234)] [gbkey=CDS]	0.999994451348632	true
JM956_RS30255	lcl|NZ_CP068720.1_prot_WP_001182747.1_5897 [locus_tag=JM956_RS30255] [protein=glycosyltransferase family 2 protein] [protein_id=WP_001182747.1] [location=428010..429299] [gbkey=CDS]	0.999994258182947	true
JM956_RS09600	lcl|NZ_CP068719.1_prot_WP_000612100.1_1801 [locus_tag=JM956_RS09600] [protein=homoserine kinase] [protein_id=WP_000612100.1] [location=1858841..1859734] [gbkey=CDS]	0.999993825532088	true
JM956_RS06015	lcl|NZ_CP068719.1_prot_WP_000616044.1_1088 [locus_tag=JM956_RS06015] [protein=DUF2777 domain-containing protein] [protein_id=WP_000616044.1] [location=complement(1157715..1158269)] [gbkey=CDS]	0.999992823802574	true
JM956_RS22185	lcl|NZ_CP068719.1_prot_WP_001100037.1_4317 [locus_tag=JM956_RS22185] [protein=DEAD/DEAH box helicase family protein] [protein_id=WP_001100037.1] [location=4339732..4341414] [gbkey=CDS]	0.999992511644558	true
JM956_RS06655.glcD	lcl|NZ_CP068719.1_prot_WP_000890761.1_1215 [gene=glcD] [locus_tag=JM956_RS06655] [protein=glycolate oxidase subunit GlcD] [protein_id=WP_000890761.1] [location=complement(1288111..1289523)] [gbkey=CDS]	0.999992242940121	true
JM956_RS17685.gntK	lcl|NZ_CP068719.1_prot_WP_002181319.1_3417 [gene=gntK] [locus_tag=JM956_RS17685] [protein=gluconokinase] [protein_id=WP_002181319.1] [location=complement(3421852..3423393)] [gbkey=CDS]	0.999991963260148	true
JM956_RS13780	lcl|NZ_CP068719.1_prot_WP_202822740.1_2636 [locus_tag=JM956_RS13780] [protein=hypothetical protein] [protein_id=WP_202822740.1] [location=2675951..2676169] [gbkey=CDS]	0.999991492339853	true
JM956_RS14340.bstA	lcl|NZ_CP068719.1_prot_WP_202822163.1_2748 [gene=bstA] [locus_tag=JM956_RS14340] [protein=bacillithiol transferase BstA] [protein_id=WP_202822163.1] [location=complement(2781668..2782186)] [gbkey=CDS]	0.999991152162808	true
JM956_RS24265	lcl|NZ_CP068719.1_prot_WP_202822303.1_4730 [locus_tag=JM956_RS24265] [protein=HNH endonuclease] [protein_id=WP_202822303.1] [location=4738273..4739856] [gbkey=CDS]	0.999991121777327	true
JM956_RS10460	lcl|NZ_CP068719.1_prot_WP_202822580.1_1972 [locus_tag=JM956_RS10460] [protein=hypothetical protein] [protein_id=WP_202822580.1] [location=2005238..2011549] [gbkey=CDS]	0.999991059258341	true
JM956_RS06545	lcl|NZ_CP068719.1_prot_WP_000251856.1_1193 [locus_tag=JM956_RS06545] [protein=hypothetical protein] [protein_id=WP_000251856.1] [location=1264877..1265104] [gbkey=CDS]	0.999991014331806	true
JM956_RS04170	lcl|NZ_CP068719.1_prot_WP_000525819.1_719 [locus_tag=JM956_RS04170] [protein=DUF3992 domain-containing protein] [protein_id=WP_000525819.1] [location=806899..807243] [gbkey=CDS]	0.999990991707665	true
JM956_RS20860	lcl|NZ_CP068719.1_prot_WP_001163299.1_4052 [locus_tag=JM956_RS20860] [protein=DUF1885 family protein] [protein_id=WP_001163299.1] [location=4109570..4109962] [gbkey=CDS]	0.999990724646346	true
JM956_RS28090	lcl|NZ_CP068719.1_prot_WP_202822399.1_5468 [locus_tag=JM956_RS28090] [protein=globin-coupled sensor protein] [protein_id=WP_202822399.1] [location=5479521..5480822] [gbkey=CDS]	0.999990664892625	true
JM956_RS14115	lcl|NZ_CP068719.1_prot_WP_000662484.1_2703 [locus_tag=JM956_RS14115] [protein=serine/threonine protein kinase] [protein_id=WP_000662484.1] [location=complement(2739681..2740562)] [gbkey=CDS]	0.999989895924981	true
JM956_RS11175	lcl|NZ_CP068719.1_prot_WP_202822621.1_2115 [locus_tag=JM956_RS11175] [protein=hypothetical protein] [protein_id=WP_202822621.1] [location=2136484..2136912] [gbkey=CDS]	0.999988942136961	true
JM956_RS25780	lcl|NZ_CP068719.1_prot_WP_098508544.1_5008 [locus_tag=JM956_RS25780] [protein=hypothetical protein] [protein_id=WP_098508544.1] [location=complement(5010764..5011168)] [gbkey=CDS]	0.999988694992299	true
JM956_RS28460	lcl|NZ_CP068720.1_prot_WP_001260636.1_5538 [locus_tag=JM956_RS28460] [protein=Bax inhibitor-1/YccA family protein] [protein_id=WP_001260636.1] [location=9001..9735] [gbkey=CDS]	0.999987181827551	true
JM956_RS30215.pseI	lcl|NZ_CP068720.1_prot_WP_000073378.1_5889 [gene=pseI] [locus_tag=JM956_RS30215] [protein=pseudaminic acid synthase] [protein_id=WP_000073378.1] [location=complement(419580..420629)] [gbkey=CDS]	0.999987161805963	true
JM956_RS10215	lcl|NZ_CP068719.1_prot_WP_000363090.1_1924 [locus_tag=JM956_RS10215] [protein=hypothetical protein] [protein_id=WP_000363090.1] [location=1974341..1974601] [gbkey=CDS]	0.999986978980379	true
JM956_RS02790.yhbH	lcl|NZ_CP068719.1_prot_WP_000503514.1_466 [gene=yhbH] [locus_tag=JM956_RS02790] [protein=sporulation protein YhbH] [protein_id=WP_000503514.1] [location=529847..531022] [gbkey=CDS]	0.999986247071304	true
JM956_RS09885.namA	lcl|NZ_CP068719.1_prot_WP_001083646.1_1858 [gene=namA] [locus_tag=JM956_RS09885] [protein=NADPH dehydrogenase NamA] [protein_id=WP_001083646.1] [location=complement(1912705..1913742)] [gbkey=CDS]	0.999984817526490	true
JM956_RS26725	lcl|NZ_CP068719.1_prot_WP_000215912.1_5195 [locus_tag=JM956_RS26725] [protein=DUF1657 domain-containing protein] [protein_id=WP_000215912.1] [location=5188622..5188828] [gbkey=CDS]	0.999983841455875	true
JM956_RS31475	lcl|NZ_CP068721.1_prot_WP_202822912.1_6140 [locus_tag=JM956_RS31475] [protein=hypothetical protein] [protein_id=WP_202822912.1] [location=complement(40614..40814)] [gbkey=CDS]	0.999982807320731	true
JM956_RS30610	lcl|NZ_CP068720.1_prot_WP_202822832.1_5968 [locus_tag=JM956_RS30610] [protein=beta-ketoacyl-[acyl-carrier-protein] synthase family protein] [protein_id=WP_202822832.1] [location=complement(508671..509798)] [gbkey=CDS]	0.999982056613523	true
JM956_RS16880	lcl|NZ_CP068719.1_prot_WP_000454095.1_3256 [locus_tag=JM956_RS16880] [protein=DUF3224 domain-containing protein] [protein_id=WP_000454095.1] [location=3286231..3286626] [gbkey=CDS]	0.999981502225478	true
JM956_RS18830.sspN	lcl|NZ_CP068719.1_prot_WP_000527987.1_3646 [gene=sspN] [locus_tag=JM956_RS18830] [protein=acid-soluble spore protein SspN] [protein_id=WP_000527987.1] [location=complement(3707594..3707728)] [gbkey=CDS]	0.999980618775927	true
JM956_RS00215.rsmI	lcl|NZ_CP068719.1_prot_WP_000267817.1_31 [gene=rsmI] [locus_tag=JM956_RS00215] [protein=16S rRNA (cytidine(1402)-2'-O)-methyltransferase] [protein_id=WP_000267817.1] [location=39433..40308] [gbkey=CDS]	0.999979906258092	true
JM956_RS00030.gyrA	lcl|NZ_CP068719.1_prot_WP_001282864.1_6 [gene=gyrA] [locus_tag=JM956_RS00030] [protein=DNA gyrase subunit A] [protein_id=WP_001282864.1] [location=6195..8666] [gbkey=CDS]	0.999979663948955	true
JM956_RS10090	lcl|NZ_CP068719.1_prot_WP_002163957.1_1899 [locus_tag=JM956_RS10090] [protein=hypothetical protein] [protein_id=WP_002163957.1] [location=1948166..1948525] [gbkey=CDS]	0.999979554713999	true
JM956_RS19210.phnC	lcl|NZ_CP068719.1_prot_WP_000569248.1_3722 [gene=phnC] [locus_tag=JM956_RS19210] [protein=phosphonate ABC transporter ATP-binding protein] [protein_id=WP_000569248.1] [location=complement(3776955..3777728)] [gbkey=CDS]	0.999979197067981	true
JM956_RS18370	lcl|NZ_CP068719.1_prot_WP_000010574.1_3554 [locus_tag=JM956_RS18370] [protein=undecaprenyl-diphosphatase] [protein_id=WP_000010574.1] [location=complement(3599024..3599623)] [gbkey=CDS]	0.999978497674168	true
JM956_RS01575	lcl|NZ_CP068719.1_prot_WP_000657498.1_251 [locus_tag=JM956_RS01575] [protein=class I SAM-dependent methyltransferase] [protein_id=WP_000657498.1] [location=complement(276860..277633)] [gbkey=CDS]	0.999975140574918	true
JM956_RS06500	lcl|NZ_CP068719.1_prot_WP_001061558.1_1185 [locus_tag=JM956_RS06500] [protein=putative thiazole-containing bacteriocin maturation protein] [protein_id=WP_001061558.1] [location=complement(1253961..1255880)] [gbkey=CDS]	0.999974595486212	true
JM956_RS22805	lcl|NZ_CP068719.1_prot_WP_000163215.1_4440 [locus_tag=JM956_RS22805] [protein=aromatic amino acid hydroxylase] [protein_id=WP_000163215.1] [location=4455156..4456910] [gbkey=CDS]	0.999972978940959	true
JM956_RS18410	lcl|NZ_CP068719.1_prot_WP_000061795.1_3562 [locus_tag=JM956_RS18410] [protein=Lsa family ABC-F type ribosomal protection protein] [protein_id=WP_000061795.1] [location=3609858..3611336] [gbkey=CDS]	0.999967600126076	true
JM956_RS14735	lcl|NZ_CP068719.1_prot_WP_000557592.1_2827 [locus_tag=JM956_RS14735] [protein=protein phosphatase 2C domain-containing protein] [protein_id=WP_000557592.1] [location=complement(2862105..2862941)] [gbkey=CDS]	0.999967299858367	true
JM956_RS30770	lcl|NZ_CP068720.1_prot_WP_061663104.1_6000 [locus_tag=JM956_RS30770] [protein=TIGR04197 family type VII secretion effector] [protein_id=WP_061663104.1] [location=542176..542448] [gbkey=CDS]	0.999965911442485	true
JM956_RS13360	lcl|NZ_CP068719.1_prot_WP_000886746.1_2552 [locus_tag=JM956_RS13360] [protein=acyl-CoA carboxylase subunit beta] [protein_id=WP_000886746.1] [location=2601383..2602924] [gbkey=CDS]	0.999965646395879	true
JM956_RS07750	lcl|NZ_CP068719.1_prot_WP_001095925.1_1434 [locus_tag=JM956_RS07750] [protein=YpiB family protein] [protein_id=WP_001095925.1] [location=1487442..1487978] [gbkey=CDS]	0.999961778329335	true
JM956_RS10920	lcl|NZ_CP068719.1_prot_WP_001078042.1_2064 [locus_tag=JM956_RS10920] [protein=DUF2935 domain-containing protein] [protein_id=WP_001078042.1] [location=2090535..2091383] [gbkey=CDS]	0.999958729800520	true
JM956_RS30920	lcl|NZ_CP068720.1_prot_WP_001100602.1_6029 [locus_tag=JM956_RS30920] [protein=tetratricopeptide repeat protein] [protein_id=WP_001100602.1] [location=571948..573042] [gbkey=CDS]	0.999958648024339	true
JM956_RS07845	lcl|NZ_CP068719.1_prot_WP_000707012.1_1453 [locus_tag=JM956_RS07845] [protein=pantoate--beta-alanine ligase] [protein_id=WP_000707012.1] [location=1502990..1503838] [gbkey=CDS]	0.999958374795032	true
JM956_RS24795	lcl|NZ_CP068719.1_prot_WP_001102462.1_4836 [locus_tag=JM956_RS24795] [protein=tetraprenyl-beta-curcumene synthase family protein] [protein_id=WP_001102462.1] [location=complement(4833976..4835040)] [gbkey=CDS]	0.999958285219019	true
JM956_RS08955	lcl|NZ_CP068719.1_prot_WP_202822520.1_1672 [locus_tag=JM956_RS08955] [protein=ketoacyl-ACP synthase III] [protein_id=WP_202822520.1] [location=complement(1717881..1718864)] [gbkey=CDS]	0.999958202701751	true
JM956_RS05975.gerPC	lcl|NZ_CP068719.1_prot_WP_001070760.1_1080 [gene=gerPC] [locus_tag=JM956_RS05975] [protein=spore germination protein GerPC] [protein_id=WP_001070760.1] [location=complement(1152901..1153515)] [gbkey=CDS]	0.999954546774467	true
JM956_RS24660	lcl|NZ_CP068719.1_prot_WP_000398846.1_4809 [locus_tag=JM956_RS24660] [protein=exosporium leader peptide-containing protein] [protein_id=WP_000398846.1] [location=complement(4807602..4808489)] [gbkey=CDS]	0.999953512352097	true
JM956_RS13385	lcl|NZ_CP068719.1_prot_WP_000136051.1_2557 [locus_tag=JM956_RS13385] [protein=hypothetical protein] [protein_id=WP_000136051.1] [location=complement(2607504..2608112)] [gbkey=CDS]	0.999950819173142	true
JM956_RS25005.luxS	lcl|NZ_CP068719.1_prot_WP_001141371.1_4878 [gene=luxS] [locus_tag=JM956_RS25005] [protein=S-ribosylhomocysteine lyase LuxS] [protein_id=WP_001141371.1] [location=complement(4867374..4867847)] [gbkey=CDS]	0.999948655366892	true
JM956_RS01750.pcrA	lcl|NZ_CP068719.1_prot_WP_002181827.1_277 [gene=pcrA] [locus_tag=JM956_RS01750] [protein=DNA helicase PcrA] [protein_id=WP_002181827.1] [location=318780..321029] [gbkey=CDS]	0.999946338513957	true
JM956_RS18170	lcl|NZ_CP068719.1_prot_WP_089148888.1_3514 [locus_tag=JM956_RS18170] [protein=exosporium leader peptide-containing protein] [protein_id=WP_089148888.1] [location=3518340..3519095] [gbkey=CDS]	0.999944549846875	true
JM956_RS06845	lcl|NZ_CP068719.1_prot_WP_000203347.1_1253 [locus_tag=JM956_RS06845] [protein=MarR family transcriptional regulator] [protein_id=WP_000203347.1] [location=1326432..1326878] [gbkey=CDS]	0.999943918409382	true
JM956_RS11250	lcl|NZ_CP068719.1_prot_WP_202822630.1_2130 [locus_tag=JM956_RS11250] [protein=helix-turn-helix domain-containing protein] [protein_id=WP_202822630.1] [location=complement(2157704..2160625)] [gbkey=CDS]	0.999939769624528	true
JM956_RS00645.rpsL	lcl|NZ_CP068719.1_prot_WP_001142341.1_100 [gene=rpsL] [locus_tag=JM956_RS00645] [protein=30S ribosomal protein S12] [protein_id=WP_001142341.1] [location=121293..121715] [gbkey=CDS]	0.999936786973460	true
JM956_RS15690	lcl|NZ_CP068719.1_prot_WP_001259288.1_3018 [locus_tag=JM956_RS15690] [protein=DUF2332 domain-containing protein] [protein_id=WP_001259288.1] [location=complement(3033175..3034221)] [gbkey=CDS]	0.999935734208948	true
JM956_RS07575	lcl|NZ_CP068719.1_prot_WP_001025780.1_1399 [locus_tag=JM956_RS07575] [protein=CPBP family intramembrane metalloprotease] [protein_id=WP_001025780.1] [location=1457210..1457773] [gbkey=CDS]	0.999934929468474	true
JM956_RS24180.ytfJ	lcl|NZ_CP068719.1_prot_WP_000350003.1_4713 [gene=ytfJ] [locus_tag=JM956_RS24180] [protein=GerW family sporulation protein] [protein_id=WP_000350003.1] [location=complement(4720895..4721290)] [gbkey=CDS]	0.999934314329372	true
JM956_RS04365	lcl|NZ_CP068719.1_prot_WP_000658098.1_758 [locus_tag=JM956_RS04365] [protein=YheC/YheD family protein] [protein_id=WP_000658098.1] [location=complement(846179..847636)] [gbkey=CDS]	0.999929795515995	true
JM956_RS11890	lcl|NZ_CP068719.1_prot_WP_001070042.1_2258 [locus_tag=JM956_RS11890] [protein=hypothetical protein] [protein_id=WP_001070042.1] [location=2284897..2285550] [gbkey=CDS]	0.999928642741645	true
JM956_RS03045	lcl|NZ_CP068719.1_prot_WP_000852223.1_517 [locus_tag=JM956_RS03045] [protein=TVP38/TMEM64 family protein] [protein_id=WP_000852223.1] [location=complement(597052..597600)] [gbkey=CDS]	0.999927961353099	true
JM956_RS07265.sat	lcl|NZ_CP068719.1_prot_WP_199718204.1_1337 [gene=sat] [locus_tag=JM956_RS07265] [protein=sulfate adenylyltransferase] [protein_id=WP_199718204.1] [location=1396050..1397186] [gbkey=CDS]	0.999922974542045	true
JM956_RS27105.lldP	lcl|NZ_CP068719.1_prot_WP_001099332.1_5271 [gene=lldP] [locus_tag=JM956_RS27105] [protein=L-lactate permease] [protein_id=WP_001099332.1] [location=complement(5268624..5270282)] [gbkey=CDS]	0.999917887887477	true
JM956_RS05405	lcl|NZ_CP068719.1_prot_WP_000554486.1_966 [locus_tag=JM956_RS05405] [protein=DUF2935 domain-containing protein] [protein_id=WP_000554486.1] [location=1033420..1034271] [gbkey=CDS]	0.999915203920753	true
JM956_RS21690.argJ	lcl|NZ_CP068719.1_prot_WP_202822279.1_4218 [gene=argJ] [locus_tag=JM956_RS21690] [protein=bifunctional glutamate N-acetyltransferase/amino-acid acetyltransferase ArgJ] [protein_id=WP_202822279.1] [location=complement(4258606..4259829)] [gbkey=CDS]	0.999915164824362	true
JM956_RS21625.bioF	lcl|NZ_CP068719.1_prot_WP_001075422.1_4205 [gene=bioF] [locus_tag=JM956_RS21625] [protein=8-amino-7-oxononanoate synthase] [protein_id=WP_001075422.1] [location=complement(4244914..4246101)] [gbkey=CDS]	0.999909973259119	true
JM956_RS23305.valS	lcl|NZ_CP068719.1_prot_WP_000072247.1_4540 [gene=valS] [locus_tag=JM956_RS23305] [protein=valine--tRNA ligase] [protein_id=WP_000072247.1] [location=complement(4552630..4555275)] [gbkey=CDS]	0.999908634666787	true
JM956_RS26490	lcl|NZ_CP068719.1_prot_WP_001293749.1_5150 [locus_tag=JM956_RS26490] [protein=MFS transporter] [protein_id=WP_001293749.1] [location=complement(5141436..5142629)] [gbkey=CDS]	0.999906252475992	true
JM956_RS17095	lcl|NZ_CP068719.1_prot_WP_202822202.1_3299 [locus_tag=JM956_RS17095] [protein=SMI1/KNR4 family protein] [protein_id=WP_202822202.1] [location=complement(3322728..3323183)] [gbkey=CDS]	0.999903852811369	true
JM956_RS29250	lcl|NZ_CP068720.1_prot_WP_001028234.1_5696 [locus_tag=JM956_RS29250] [protein=hypothetical protein] [protein_id=WP_001028234.1] [location=complement(162455..162604)] [gbkey=CDS]	0.999896335855165	true
JM956_RS18525	lcl|NZ_CP068719.1_prot_WP_202822232.1_3585 [locus_tag=JM956_RS18525] [protein=DUF11 domain-containing protein] [protein_id=WP_202822232.1] [location=complement(3634595..3642067)] [gbkey=CDS]	0.999895398724358	true
JM956_RS00685.rplB	lcl|NZ_CP068719.1_prot_WP_000511583.1_108 [gene=rplB] [locus_tag=JM956_RS00685] [protein=50S ribosomal protein L2] [protein_id=WP_000511583.1] [location=128151..128981] [gbkey=CDS]	0.999891965843203	true
JM956_RS14450	lcl|NZ_CP068719.1_prot_WP_199717751.1_2770 [locus_tag=JM956_RS14450] [protein=DinB family protein] [protein_id=WP_199717751.1] [location=2800540..2801076] [gbkey=CDS]	0.999875411930330	true
JM956_RS14035	lcl|NZ_CP068719.1_prot_WP_000932162.1_2687 [locus_tag=JM956_RS14035] [protein=UDP-glucosyltransferase] [protein_id=WP_000932162.1] [location=2723230..2724417] [gbkey=CDS]	0.999872667026777	true
JM956_RS15395	lcl|NZ_CP068719.1_prot_WP_000218573.1_2959 [locus_tag=JM956_RS15395] [protein=ABC transporter ATP-binding protein] [protein_id=WP_000218573.1] [location=complement(2971219..2971974)] [gbkey=CDS]	0.999871587081870	true
JM956_RS10965	lcl|NZ_CP068719.1_prot_WP_202822603.1_2073 [locus_tag=JM956_RS10965] [protein=minor capsid protein] [protein_id=WP_202822603.1] [location=2097984..2098502] [gbkey=CDS]	0.999870232415004	true
JM956_RS04090	lcl|NZ_CP068719.1_prot_WP_001097700.1_703 [locus_tag=JM956_RS04090] [protein=ABC transporter permease] [protein_id=WP_001097700.1] [location=complement(794575..795750)] [gbkey=CDS]	0.999867475404520	true
JM956_RS27215	lcl|NZ_CP068719.1_prot_WP_000368311.1_5293 [locus_tag=JM956_RS27215] [protein=competence protein ComK] [protein_id=WP_000368311.1] [location=5295702..5296178] [gbkey=CDS]	0.999866985193358	true
JM956_RS28810	lcl|NZ_CP068720.1_prot_WP_001021538.1_5608 [locus_tag=JM956_RS28810] [protein=tyrosine-type recombinase/integrase] [protein_id=WP_001021538.1] [location=complement(74948..75991)] [gbkey=CDS]	0.999865402790446	true
JM956_RS25140.ltrA	lcl|NZ_CP068719.1_prot_WP_202822782.1_4905 [gene=ltrA] [locus_tag=JM956_RS25140] [protein=group II intron reverse transcriptase/maturase] [protein_id=WP_202822782.1] [location=4890004..4891830] [gbkey=CDS]	0.999858388152062	true
JM956_RS28685	lcl|NZ_CP068720.1_prot_WP_061884972.1_5583 [locus_tag=JM956_RS28685] [protein=undecaprenyl-diphosphatase] [protein_id=WP_061884972.1] [location=complement(55999..56598)] [gbkey=CDS]	0.999855798085017	true
JM956_RS11105	lcl|NZ_CP068719.1_prot_WP_202822615.1_2101 [locus_tag=JM956_RS11105] [protein=collagen-like repeat preface domain-containing protein] [protein_id=WP_202822615.1] [location=2123439..2124764] [gbkey=CDS]	0.999854333168957	true
JM956_RS13145	lcl|NZ_CP068719.1_prot_WP_202822727.1_2509 [locus_tag=JM956_RS13145] [protein=helix-turn-helix domain-containing protein] [protein_id=WP_202822727.1] [location=2552609..2553838] [gbkey=CDS]	0.999851039943801	true
JM956_RS05375	lcl|NZ_CP068719.1_prot_WP_000272982.1_960 [locus_tag=JM956_RS05375] [protein=ring-cleaving dioxygenase] [protein_id=WP_000272982.1] [location=1028288..1029232] [gbkey=CDS]	0.999837548375016	true
JM956_RS28195.sodA	lcl|NZ_CP068719.1_prot_WP_000094038.1_5489 [gene=sodA] [locus_tag=JM956_RS28195] [protein=superoxide dismutase [Mn]] [protein_id=WP_000094038.1] [location=5508371..5508997] [gbkey=CDS]	0.999824681881085	true
JM956_RS20665.coaD	lcl|NZ_CP068719.1_prot_WP_000200601.1_4013 [gene=coaD] [locus_tag=JM956_RS20665] [protein=pantetheine-phosphate adenylyltransferase] [protein_id=WP_000200601.1] [location=complement(4077210..4077701)] [gbkey=CDS]	0.999823508360637	true
JM956_RS13500	lcl|NZ_CP068719.1_prot_WP_033690253.1_2580 [locus_tag=JM956_RS13500] [protein=alpha/beta hydrolase] [protein_id=WP_033690253.1] [location=2630790..2631623] [gbkey=CDS]	0.999821612156004	true
JM956_RS06140.trpS	lcl|NZ_CP068719.1_prot_WP_000110982.1_1113 [gene=trpS] [locus_tag=JM956_RS06140] [protein=tryptophan--tRNA ligase] [protein_id=WP_000110982.1] [location=complement(1183862..1184851)] [gbkey=CDS]	0.999818034813739	true
JM956_RS12710	lcl|NZ_CP068719.1_prot_WP_001257879.1_2422 [locus_tag=JM956_RS12710] [protein=hypothetical protein] [protein_id=WP_001257879.1] [location=complement(2438701..2439204)] [gbkey=CDS]	0.999817694108979	true
JM956_RS11820	lcl|NZ_CP068719.1_prot_WP_089148453.1_2244 [locus_tag=JM956_RS11820] [protein=DUF3947 family protein] [protein_id=WP_089148453.1] [location=2274852..2275100] [gbkey=CDS]	0.999805172025943	true
JM956_RS09905.fosB	lcl|NZ_CP068719.1_prot_WP_000943766.1_1862 [gene=fosB] [locus_tag=JM956_RS09905] [protein=FosB/FosD family fosfomycin resistance bacillithiol transferase] [protein_id=WP_000943766.1] [location=1917146..1917562] [gbkey=CDS]	0.999801702390144	true
JM956_RS19965	lcl|NZ_CP068719.1_prot_WP_202822265.1_3873 [locus_tag=JM956_RS19965] [protein=DnaD domain protein] [protein_id=WP_202822265.1] [location=complement(3934155..3935105)] [gbkey=CDS]	0.999798316709470	true
JM956_RS13890	lcl|NZ_CP068719.1_prot_WP_202822752.1_2658 [locus_tag=JM956_RS13890] [protein=phage tail protein] [protein_id=WP_202822752.1] [location=2692111..2692695] [gbkey=CDS]	0.999795924340623	true
JM956_RS08415	lcl|NZ_CP068719.1_prot_WP_000075943.1_1564 [locus_tag=JM956_RS08415] [protein=chemotaxis protein CheV] [protein_id=WP_000075943.1] [location=1613507..1614415] [gbkey=CDS]	0.999791915235824	true
JM956_RS10265	lcl|NZ_CP068719.1_prot_WP_202822562.1_1934 [locus_tag=JM956_RS10265] [protein=siphovirus Gp157 family protein] [protein_id=WP_202822562.1] [location=1979935..1980417] [gbkey=CDS]	0.999786884799192	true
JM956_RS23595	lcl|NZ_CP068719.1_prot_WP_000414740.1_4596 [locus_tag=JM956_RS23595] [protein=long-chain-fatty-acid--CoA ligase] [protein_id=WP_000414740.1] [location=complement(4608914..4610599)] [gbkey=CDS]	0.999784650397715	true
JM956_RS18030	lcl|NZ_CP068719.1_prot_WP_033690086.1_3486 [locus_tag=JM956_RS18030] [protein=hypothetical protein] [protein_id=WP_033690086.1] [location=3491023..3491517] [gbkey=CDS]	0.999765682313482	true
JM956_RS02935	lcl|NZ_CP068719.1_prot_WP_000512725.1_495 [locus_tag=JM956_RS02935] [protein=2-hydroxycarboxylate transporter family protein] [protein_id=WP_000512725.1] [location=567021..568367] [gbkey=CDS]	0.999765315777531	true
JM956_RS30820	lcl|NZ_CP068720.1_prot_WP_098279451.1_6010 [locus_tag=JM956_RS30820] [protein=PLP-dependent aminotransferase family protein] [protein_id=WP_098279451.1] [location=complement(553641..555029)] [gbkey=CDS]	0.999759788253550	true
JM956_RS03805	lcl|NZ_CP068719.1_prot_WP_000571593.1_646 [locus_tag=JM956_RS03805] [protein=ABC transporter ATP-binding protein] [protein_id=WP_000571593.1] [location=742396..743058] [gbkey=CDS]	0.999757079375462	true
JM956_RS27190	lcl|NZ_CP068719.1_prot_WP_000610110.1_5288 [locus_tag=JM956_RS27190] [protein=DEAD/DEAH box helicase] [protein_id=WP_000610110.1] [location=5291109..5293865] [gbkey=CDS]	0.999723475993216	true
JM956_RS29440	lcl|NZ_CP068720.1_prot_WP_000193987.1_5734 [locus_tag=JM956_RS29440] [protein=amino acid permease] [protein_id=WP_000193987.1] [location=complement(203682..204977)] [gbkey=CDS]	0.999723399435620	true
JM956_RS05295	lcl|NZ_CP068719.1_prot_WP_000635853.1_944 [locus_tag=JM956_RS05295] [protein=DUF4028 family protein] [protein_id=WP_000635853.1] [location=1012254..1012457] [gbkey=CDS]	0.999712060345874	true
JM956_RS21835	lcl|NZ_CP068719.1_prot_WP_000257673.1_4247 [locus_tag=JM956_RS21835] [protein=2-oxo acid dehydrogenase subunit E2] [protein_id=WP_000257673.1] [location=complement(4282987..4284306)] [gbkey=CDS]	0.999690083235621	true
JM956_RS07250.lysA	lcl|NZ_CP068719.1_prot_WP_000280643.1_1334 [gene=lysA] [locus_tag=JM956_RS07250] [protein=diaminopimelate decarboxylase] [protein_id=WP_000280643.1] [location=1393461..1394777] [gbkey=CDS]	0.999689702473705	true
JM956_RS18390	lcl|NZ_CP068719.1_prot_WP_202822228.1_3558 [locus_tag=JM956_RS18390] [protein=peroxidase] [protein_id=WP_202822228.1] [location=complement(3603086..3603505)] [gbkey=CDS]	0.999686252857650	true
JM956_RS26110	lcl|NZ_CP068719.1_prot_WP_001180555.1_5074 [locus_tag=JM956_RS26110] [protein=hypothetical protein] [protein_id=WP_001180555.1] [location=complement(5063305..5063490)] [gbkey=CDS]	0.999681611588201	true
JM956_RS29125	lcl|NZ_CP068720.1_prot_WP_202822868.1_5671 [locus_tag=JM956_RS29125] [protein=replication initiation protein] [protein_id=WP_202822868.1] [location=138300..139514] [gbkey=CDS]	0.999673818350354	true
JM956_RS17495	lcl|NZ_CP068719.1_prot_WP_199717846.1_3379 [locus_tag=JM956_RS17495] [protein=ATP-binding cassette domain-containing protein] [protein_id=WP_199717846.1] [location=complement(3386949..3387674)] [gbkey=CDS]	0.999659213928485	true
JM956_RS12485	lcl|NZ_CP068719.1_prot_WP_001275722.1_2377 [locus_tag=JM956_RS12485] [protein=ABC transporter ATP-binding protein] [protein_id=WP_001275722.1] [location=2397695..2398462] [gbkey=CDS]	0.999641191749238	true
JM956_RS12035	lcl|NZ_CP068719.1_prot_WP_001092481.1_2287 [locus_tag=JM956_RS12035] [protein=hypothetical protein] [protein_id=WP_001092481.1] [location=2313838..2313993] [gbkey=CDS]	0.999632638534430	true
JM956_RS17780	lcl|NZ_CP068719.1_prot_WP_001014169.1_3436 [locus_tag=JM956_RS17780] [protein=septum formation initiator] [protein_id=WP_001014169.1] [location=complement(3446219..3447538)] [gbkey=CDS]	0.999620835604673	true
JM956_RS15285	lcl|NZ_CP068719.1_prot_WP_000071478.1_2937 [locus_tag=JM956_RS15285] [protein=hypothetical protein] [protein_id=WP_000071478.1] [location=complement(2956272..2956640)] [gbkey=CDS]	0.999588611754871	true
JM956_RS12050	lcl|NZ_CP068719.1_prot_WP_202822653.1_2290 [locus_tag=JM956_RS12050] [protein=toprim domain-containing protein] [protein_id=WP_202822653.1] [location=2317200..2318216] [gbkey=CDS]	0.999585057121658	true
JM956_RS27300	lcl|NZ_CP068719.1_prot_WP_202822375.1_5310 [locus_tag=JM956_RS27300] [protein=glycosyltransferase] [protein_id=WP_202822375.1] [location=complement(5314101..5315090)] [gbkey=CDS]	0.999565068975169	true
JM956_RS05220	lcl|NZ_CP068719.1_prot_WP_000751338.1_929 [locus_tag=JM956_RS05220] [protein=hypothetical protein] [protein_id=WP_000751338.1] [location=complement(1001503..1001958)] [gbkey=CDS]	0.999549509068888	true
JM956_RS07455	lcl|NZ_CP068719.1_prot_WP_000806236.1_1375 [locus_tag=JM956_RS07455] [protein=tyrosine-type recombinase/integrase] [protein_id=WP_000806236.1] [location=complement(1431882..1432412)] [gbkey=CDS]	0.999545033409795	true
JM956_RS13150.hblC	lcl|NZ_CP068719.1_prot_WP_000850238.1_2510 [gene=hblC] [locus_tag=JM956_RS13150] [protein=hemolytic enterotoxin HBL lytic component L2] [protein_id=WP_000850238.1] [location=2555018..2556337] [gbkey=CDS]	0.999542485482109	true
JM956_RS19420	lcl|NZ_CP068719.1_prot_WP_001095331.1_3764 [locus_tag=JM956_RS19420] [protein=metallophosphoesterase] [protein_id=WP_001095331.1] [location=complement(3815691..3816584)] [gbkey=CDS]	0.999535718389499	true
JM956_RS08420	lcl|NZ_CP068719.1_prot_WP_202822768.1_1565 [locus_tag=JM956_RS08420] [protein=DNA-binding domain-containing protein] [protein_id=WP_202822768.1] [location=1615063..1616010] [gbkey=CDS]	0.999520536186606	true
JM956_RS29740	lcl|NZ_CP068720.1_prot_WP_000999354.1_5794 [locus_tag=JM956_RS29740] [protein=hypothetical protein] [protein_id=WP_000999354.1] [location=complement(272498..272938)] [gbkey=CDS]	0.999516767923661	true
JM956_RS12695	lcl|NZ_CP068719.1_prot_WP_001027685.1_2419 [locus_tag=JM956_RS12695] [protein=DUF1349 domain-containing protein] [protein_id=WP_001027685.1] [location=2433672..2434268] [gbkey=CDS]	0.999492736942554	true
JM956_RS23185	lcl|NZ_CP068719.1_prot_WP_000796369.1_4516 [locus_tag=JM956_RS23185] [protein=hypothetical protein] [protein_id=WP_000796369.1] [location=4529982..4530452] [gbkey=CDS]	0.999480063960460	true
JM956_RS20645	lcl|NZ_CP068719.1_prot_WP_074593572.1_4009 [locus_tag=JM956_RS20645] [protein=nucleotidyltransferase] [protein_id=WP_074593572.1] [location=4072818..4074044] [gbkey=CDS]	0.999477047827754	true
JM956_RS14250	lcl|NZ_CP068719.1_prot_WP_202822763.1_2730 [locus_tag=JM956_RS14250] [protein=beta-lactamase family protein] [protein_id=WP_202822763.1] [location=2766102..2767118] [gbkey=CDS]	0.999469512487789	true
JM956_RS14245	lcl|NZ_CP068719.1_prot_WP_202822762.1_2729 [locus_tag=JM956_RS14245] [protein=heterocycloanthracin/sonorensin family bacteriocin] [protein_id=WP_202822762.1] [location=2765717..2766001] [gbkey=CDS]	0.999443442291450	true
JM956_RS17230	lcl|NZ_CP068719.1_prot_WP_202822203.1_3326 [locus_tag=JM956_RS17230] [protein=DNA/RNA non-specific endonuclease] [protein_id=WP_202822203.1] [location=complement(3340775..3341536)] [gbkey=CDS]	0.999429818510517	true
JM956_RS14100	lcl|NZ_CP068719.1_prot_WP_000058013.1_2700 [locus_tag=JM956_RS14100] [protein=hypothetical protein] [protein_id=WP_000058013.1] [location=2736664..2737833] [gbkey=CDS]	0.999421523065963	true
JM956_RS03785.thiD	lcl|NZ_CP068719.1_prot_WP_157407039.1_642 [gene=thiD] [locus_tag=JM956_RS03785] [protein=bifunctional hydroxymethylpyrimidine kinase/phosphomethylpyrimidine kinase] [protein_id=WP_157407039.1] [location=738307..739128] [gbkey=CDS]	0.999412120820893	true
JM956_RS02735	lcl|NZ_CP068719.1_prot_WP_000149742.1_456 [locus_tag=JM956_RS02735] [protein=DUF3884 family protein] [protein_id=WP_000149742.1] [location=complement(517800..518120)] [gbkey=CDS]	0.999402777570006	true
JM956_RS03465	lcl|NZ_CP068719.1_prot_WP_000791512.1_601 [locus_tag=JM956_RS03465] [protein=hypothetical protein] [protein_id=WP_000791512.1] [location=complement(688332..689879)] [gbkey=CDS]	0.999369088657997	true
JM956_RS27100.thiC	lcl|NZ_CP068719.1_prot_WP_061884764.1_5270 [gene=thiC] [locus_tag=JM956_RS27100] [protein=phosphomethylpyrimidine synthase ThiC] [protein_id=WP_061884764.1] [location=complement(5266564..5268324)] [gbkey=CDS]	0.999351615920091	true
JM956_RS10555	lcl|NZ_CP068719.1_prot_WP_001169571.1_1991 [locus_tag=JM956_RS10555] [protein=formate--tetrahydrofolate ligase] [protein_id=WP_001169571.1] [location=2024424..2026175] [gbkey=CDS]	0.999343048798715	true
JM956_RS06065	lcl|NZ_CP068719.1_prot_WP_001120851.1_1098 [locus_tag=JM956_RS06065] [protein=DUF3941 domain-containing protein] [protein_id=WP_001120851.1] [location=complement(1170719..1170850)] [gbkey=CDS]	0.999332863213497	true
JM956_RS18110	lcl|NZ_CP068719.1_prot_WP_151522760.1_3502 [locus_tag=JM956_RS18110] [protein=iron ABC transporter permease] [protein_id=WP_151522760.1] [location=complement(3506141..3507175)] [gbkey=CDS]	0.999328674187774	true
JM956_RS11645	lcl|NZ_CP068719.1_prot_WP_000181011.1_2209 [locus_tag=JM956_RS11645] [protein=ABC transporter permease/substrate-binding protein] [protein_id=WP_000181011.1] [location=2240593..2242104] [gbkey=CDS]	0.999318501965058	true
JM956_RS06735.phaP	lcl|NZ_CP068719.1_prot_WP_000448594.1_1231 [gene=phaP] [locus_tag=JM956_RS06735] [protein=polyhydroxyalkanoic acid inclusion protein PhaP] [protein_id=WP_000448594.1] [location=complement(1303535..1304059)] [gbkey=CDS]	0.999303777998768	true
JM956_RS06160	lcl|NZ_CP068719.1_prot_WP_000974106.1_1117 [locus_tag=JM956_RS06160] [protein=ABC transporter permease] [protein_id=WP_000974106.1] [location=1188660..1189676] [gbkey=CDS]	0.999301616512540	true
JM956_RS15640	lcl|NZ_CP068719.1_prot_WP_202822175.1_3008 [locus_tag=JM956_RS15640] [protein=kinase] [protein_id=WP_202822175.1] [location=3024827..3025345] [gbkey=CDS]	0.999284919726665	true
JM956_RS18685	lcl|NZ_CP068719.1_prot_WP_046945594.1_3617 [locus_tag=JM956_RS18685] [protein=tubulin-like doman-containing protein] [protein_id=WP_046945594.1] [location=complement(3672350..3675712)] [gbkey=CDS]	0.999283464361702	true
JM956_RS10775	lcl|NZ_CP068719.1_prot_WP_002163975.1_2035 [locus_tag=JM956_RS10775] [protein=HNH endonuclease] [protein_id=WP_002163975.1] [location=complement(2068627..2069019)] [gbkey=CDS]	0.999277113626646	true
JM956_RS16520	lcl|NZ_CP068719.1_prot_WP_000388920.1_3184 [locus_tag=JM956_RS16520] [protein=magnesium transporter CorA family protein] [protein_id=WP_000388920.1] [location=complement(3199990..3200940)] [gbkey=CDS]	0.999263468921066	true
JM956_RS12740	lcl|NZ_CP068719.1_prot_WP_202822699.1_2428 [locus_tag=JM956_RS12740] [protein=DUF4183 domain-containing protein] [protein_id=WP_202822699.1] [location=2443140..2444015] [gbkey=CDS]	0.999254385584895	true
JM956_RS05040	lcl|NZ_CP068719.1_prot_WP_000368838.1_893 [locus_tag=JM956_RS05040] [protein=HPP family protein] [protein_id=WP_000368838.1] [location=963016..963570] [gbkey=CDS]	0.999253330009838	true
JM956_RS14930	lcl|NZ_CP068719.1_prot_WP_000135279.1_2866 [locus_tag=JM956_RS14930] [protein=N-acetylmuramoyl-L-alanine amidase] [protein_id=WP_000135279.1] [location=complement(2891780..2892514)] [gbkey=CDS]	0.999191211256990	true
JM956_RS08730	lcl|NZ_CP068719.1_prot_WP_000804132.1_1627 [locus_tag=JM956_RS08730] [protein=MATE family efflux transporter] [protein_id=WP_000804132.1] [location=1670411..1671820] [gbkey=CDS]	0.999188124256239	true
JM956_RS19650	lcl|NZ_CP068719.1_prot_WP_000625429.1_3810 [locus_tag=JM956_RS19650] [protein=2-oxoacid:acceptor oxidoreductase subunit alpha] [protein_id=WP_000625429.1] [location=complement(3868862..3870619)] [gbkey=CDS]	0.999144842915439	true
JM956_RS08425	lcl|NZ_CP068719.1_prot_WP_202822494.1_1566 [locus_tag=JM956_RS08425] [protein=flagellin] [protein_id=WP_202822494.1] [location=complement(1616106..1616906)] [gbkey=CDS]	0.999142102277655	true
JM956_RS03760.tenI	lcl|NZ_CP068719.1_prot_WP_000787159.1_637 [gene=tenI] [locus_tag=JM956_RS03760] [protein=thiazole tautomerase TenI] [protein_id=WP_000787159.1] [location=734574..735194] [gbkey=CDS]	0.999124186183732	true
JM956_RS19785	lcl|NZ_CP068719.1_prot_WP_002000636.1_3837 [locus_tag=JM956_RS19785] [protein=hypothetical protein] [protein_id=WP_002000636.1] [location=3899999..3901705] [gbkey=CDS]	0.998966940369563	true
JM956_RS26495	lcl|NZ_CP068719.1_prot_WP_000054867.1_5151 [locus_tag=JM956_RS26495] [protein=ABC-F family ATP-binding cassette domain-containing protein] [protein_id=WP_000054867.1] [location=complement(5142635..5144182)] [gbkey=CDS]	0.998946512270805	true
JM956_RS19350	lcl|NZ_CP068719.1_prot_WP_202822254.1_3750 [locus_tag=JM956_RS19350] [protein=Gly-Xaa-Xaa repeat protein] [protein_id=WP_202822254.1] [location=3800083..3802221] [gbkey=CDS]	0.998900779083177	true
JM956_RS06370	lcl|NZ_CP068719.1_prot_WP_000191198.1_1159 [locus_tag=JM956_RS06370] [protein=ATP-dependent helicase] [protein_id=WP_000191198.1] [location=complement(1226970..1229036)] [gbkey=CDS]	0.998863855016250	true
JM956_RS30855	lcl|NZ_CP068720.1_prot_WP_001037033.1_6016 [locus_tag=JM956_RS30855] [protein=purine/pyrimidine permease] [protein_id=WP_001037033.1] [location=complement(559647..560927)] [gbkey=CDS]	0.998779550526771	true
JM956_RS18290	lcl|NZ_CP068719.1_prot_WP_003302152.1_3538 [locus_tag=JM956_RS18290] [protein=DUF5065 family protein] [protein_id=WP_003302152.1] [location=complement(3542094..3542276)] [gbkey=CDS]	0.998770148914741	true
JM956_RS07245	lcl|NZ_CP068719.1_prot_WP_001228752.1_1333 [locus_tag=JM956_RS07245] [protein=DUF3888 domain-containing protein] [protein_id=WP_001228752.1] [location=1392614..1393009] [gbkey=CDS]	0.998754891184549	true
JM956_RS25870	lcl|NZ_CP068719.1_prot_WP_002181021.1_5026 [locus_tag=JM956_RS25870] [protein=DUF4304 domain-containing protein] [protein_id=WP_002181021.1] [location=5025270..5025908] [gbkey=CDS]	0.998737331691469	true
JM956_RS27225	lcl|NZ_CP068719.1_prot_WP_000387920.1_5295 [locus_tag=JM956_RS27225] [protein=YIP1 family protein] [protein_id=WP_000387920.1] [location=complement(5296924..5297604)] [gbkey=CDS]	0.998734121745962	true
JM956_RS21140	lcl|NZ_CP068719.1_prot_WP_000568013.1_4108 [locus_tag=JM956_RS21140] [protein=AAA family ATPase] [protein_id=WP_000568013.1] [location=4163593..4164318] [gbkey=CDS]	0.998731084445338	true
JM956_RS21925	lcl|NZ_CP068719.1_prot_WP_000366452.1_4265 [locus_tag=JM956_RS21925] [protein=1-deoxy-D-xylulose-5-phosphate synthase] [protein_id=WP_000366452.1] [location=complement(4301599..4303491)] [gbkey=CDS]	0.998730333657846	true
JM956_RS09405	lcl|NZ_CP068719.1_prot_WP_000149324.1_1762 [locus_tag=JM956_RS09405] [protein=ABC transporter ATP-binding protein] [protein_id=WP_000149324.1] [location=1818069..1818842] [gbkey=CDS]	0.998637136446255	true
JM956_RS07190.hisB	lcl|NZ_CP068719.1_prot_WP_001249955.1_1322 [gene=hisB] [locus_tag=JM956_RS07190] [protein=imidazoleglycerol-phosphate dehydratase HisB] [protein_id=WP_001249955.1] [location=1383877..1384461] [gbkey=CDS]	0.998591638883885	true
JM956_RS25920	lcl|NZ_CP068719.1_prot_WP_000683454.1_5036 [locus_tag=JM956_RS25920] [protein=NAD(P)H-dependent oxidoreductase] [protein_id=WP_000683454.1] [location=5032586..5033167] [gbkey=CDS]	0.998479530871070	true
JM956_RS11950	lcl|NZ_CP068719.1_prot_WP_000633347.1_2270 [locus_tag=JM956_RS11950] [protein=CoA-acylating methylmalonate-semialdehyde dehydrogenase] [protein_id=WP_000633347.1] [location=2298250..2299710] [gbkey=CDS]	0.998479059436227	true
JM956_RS08965	lcl|NZ_CP068719.1_prot_WP_001149411.1_1674 [locus_tag=JM956_RS08965] [protein=MFS transporter] [protein_id=WP_001149411.1] [location=1721026..1722237] [gbkey=CDS]	0.998415115098741	true
JM956_RS15010	lcl|NZ_CP068719.1_prot_WP_000182619.1_2882 [locus_tag=JM956_RS15010] [protein=(2Fe-2S)-binding protein] [protein_id=WP_000182619.1] [location=2907381..2907653] [gbkey=CDS]	0.998379580283483	true
JM956_RS29635	lcl|NZ_CP068720.1_prot_WP_202822883.1_5773 [locus_tag=JM956_RS29635] [protein=hypothetical protein] [protein_id=WP_202822883.1] [location=248691..249668] [gbkey=CDS]	0.998334307345126	true
JM956_RS21550	lcl|NZ_CP068719.1_prot_WP_000898976.1_4190 [locus_tag=JM956_RS21550] [protein=alpha/beta hydrolase] [protein_id=WP_000898976.1] [location=4232138..4233136] [gbkey=CDS]	0.998324003056222	true
JM956_RS23340.ccsA	lcl|NZ_CP068719.1_prot_WP_000009002.1_4547 [gene=ccsA] [locus_tag=JM956_RS23340] [protein=cytochrome c biogenesis protein CcsA] [protein_id=WP_000009002.1] [location=complement(4561848..4562681)] [gbkey=CDS]	0.998308028537968	true
JM956_RS13265	lcl|NZ_CP068719.1_prot_WP_000492689.1_2533 [locus_tag=JM956_RS13265] [protein=hypothetical protein] [protein_id=WP_000492689.1] [location=2581169..2581441] [gbkey=CDS]	0.998300111375393	true
JM956_RS30780	lcl|NZ_CP068720.1_prot_WP_061663102.1_6002 [locus_tag=JM956_RS30780] [protein=EndoU domain-containing protein] [protein_id=WP_061663102.1] [location=542876..544474] [gbkey=CDS]	0.998156647492844	true
JM956_RS04660	lcl|NZ_CP068719.1_prot_WP_000449725.1_817 [locus_tag=JM956_RS04660] [protein=YIP1 family protein] [protein_id=WP_000449725.1] [location=897390..898040] [gbkey=CDS]	0.998137107164270	true
JM956_RS19395	lcl|NZ_CP068719.1_prot_WP_000228316.1_3759 [locus_tag=JM956_RS19395] [protein=DUF420 domain-containing protein] [protein_id=WP_000228316.1] [location=complement(3810238..3810780)] [gbkey=CDS]	0.998132499359121	true
JM956_RS30145	lcl|NZ_CP068720.1_prot_WP_000855244.1_5875 [locus_tag=JM956_RS30145] [protein=NAD(P)H-dependent oxidoreductase] [protein_id=WP_000855244.1] [location=complement(396556..397116)] [gbkey=CDS]	0.998117310594991	true
JM956_RS14485	lcl|NZ_CP068719.1_prot_WP_139032761.1_2777 [locus_tag=JM956_RS14485] [protein=SagB/ThcOx family dehydrogenase] [protein_id=WP_139032761.1] [location=complement(2815198..2816175)] [gbkey=CDS]	0.998053667039314	true
JM956_RS15915	lcl|NZ_CP068719.1_prot_WP_000839306.1_3063 [locus_tag=JM956_RS15915] [protein=glycosyltransferase] [protein_id=WP_000839306.1] [location=complement(3083023..3084540)] [gbkey=CDS]	0.998001670097868	true
JM956_RS13095	lcl|NZ_CP068719.1_prot_WP_000629019.1_2499 [locus_tag=JM956_RS13095] [protein=GerAB/ArcD/ProY family transporter] [protein_id=WP_000629019.1] [location=2542736..2543827] [gbkey=CDS]	0.997932093899469	true
JM956_RS25690	lcl|NZ_CP068719.1_prot_WP_000829786.1_4990 [locus_tag=JM956_RS25690] [protein=NAD(P)/FAD-dependent oxidoreductase] [protein_id=WP_000829786.1] [location=4984831..4985820] [gbkey=CDS]	0.997854671954073	true
JM956_RS18820	lcl|NZ_CP068719.1_prot_WP_000614855.1_3644 [locus_tag=JM956_RS18820] [protein=LysM peptidoglycan-binding domain-containing protein] [protein_id=WP_000614855.1] [location=3705975..3707267] [gbkey=CDS]	0.997787664740901	true
JM956_RS25755	lcl|NZ_CP068719.1_prot_WP_098508536.1_5003 [locus_tag=JM956_RS25755] [protein=hypothetical protein] [protein_id=WP_098508536.1] [location=complement(5004862..5005665)] [gbkey=CDS]	0.997573166487187	true
JM956_RS18350	lcl|NZ_CP068719.1_prot_WP_202822227.1_3550 [locus_tag=JM956_RS18350] [protein=amino acid adenylation domain-containing protein] [protein_id=WP_202822227.1] [location=complement(3579299..3595120)] [gbkey=CDS]	0.997548003728051	true
JM956_RS05635	lcl|NZ_CP068719.1_prot_WP_000184507.1_1012 [locus_tag=JM956_RS05635] [protein=BlaI/MecI/CopY family transcriptional regulator] [protein_id=WP_000184507.1] [location=1085297..1085698] [gbkey=CDS]	0.997476603328552	true
JM956_RS25570	lcl|NZ_CP068719.1_prot_WP_001175810.1_4966 [locus_tag=JM956_RS25570] [protein=pyridoxal phosphate-dependent aminotransferase] [protein_id=WP_001175810.1] [location=4962504..4963655] [gbkey=CDS]	0.997385985914584	true
JM956_RS03200	lcl|NZ_CP068719.1_prot_WP_202822427.1_548 [locus_tag=JM956_RS03200] [protein=GerAB/ArcD/ProY family transporter] [protein_id=WP_202822427.1] [location=complement(633145..634251)] [gbkey=CDS]	0.997329836629502	true
JM956_RS12435	lcl|NZ_CP068719.1_prot_WP_001043905.1_2367 [locus_tag=JM956_RS12435] [protein=HU family DNA-binding protein] [protein_id=WP_001043905.1] [location=complement(2386965..2387237)] [gbkey=CDS]	0.997319912104348	true
JM956_RS25320	lcl|NZ_CP068719.1_prot_WP_000957367.1_4941 [locus_tag=JM956_RS25320] [protein=yteA family sporulation protein] [protein_id=WP_000957367.1] [location=4930243..4930974] [gbkey=CDS]	0.997269489058465	true
JM956_RS02545	lcl|NZ_CP068719.1_prot_WP_000517891.1_436 [locus_tag=JM956_RS02545] [protein=small, acid-soluble spore protein K] [protein_id=WP_000517891.1] [location=complement(491673..491831)] [gbkey=CDS]	0.997267923175352	true
JM956_RS04095	lcl|NZ_CP068719.1_prot_WP_000609108.1_704 [locus_tag=JM956_RS04095] [protein=ABC transporter ATP-binding protein] [protein_id=WP_000609108.1] [location=complement(795753..796427)] [gbkey=CDS]	0.997134454818555	true
JM956_RS15055	lcl|NZ_CP068719.1_prot_WP_000558686.1_2891 [locus_tag=JM956_RS15055] [protein=hypothetical protein] [protein_id=WP_000558686.1] [location=2913919..2914143] [gbkey=CDS]	0.997014677640697	true
JM956_RS15920	lcl|NZ_CP068719.1_prot_WP_000429637.1_3064 [locus_tag=JM956_RS15920] [protein=hypothetical protein] [protein_id=WP_000429637.1] [location=complement(3084917..3085939)] [gbkey=CDS]	0.996928008113606	true
JM956_RS30095	lcl|NZ_CP068720.1_prot_WP_000841201.1_5865 [locus_tag=JM956_RS30095] [protein=MerR family transcriptional regulator] [protein_id=WP_000841201.1] [location=complement(386955..387656)] [gbkey=CDS]	0.996470055812331	true
JM956_RS10725.ric	lcl|NZ_CP068719.1_prot_WP_000401345.1_2025 [gene=ric] [locus_tag=JM956_RS10725] [protein=iron-sulfur cluster repair di-iron protein] [protein_id=WP_000401345.1] [location=complement(2061062..2061769)] [gbkey=CDS]	0.996128527989691	true
JM956_RS02285	lcl|NZ_CP068719.1_prot_WP_001064413.1_384 [locus_tag=JM956_RS02285] [protein=toxic anion resistance protein] [protein_id=WP_001064413.1] [location=437925..439007] [gbkey=CDS]	0.996053786858813	true
JM956_RS01990	lcl|NZ_CP068719.1_prot_WP_000235475.1_325 [locus_tag=JM956_RS01990] [protein=hypothetical protein] [protein_id=WP_000235475.1] [location=complement(371881..372249)] [gbkey=CDS]	0.995942453977494	true
JM956_RS08375.fliH	lcl|NZ_CP068719.1_prot_WP_000051704.1_1556 [gene=fliH] [locus_tag=JM956_RS08375] [protein=flagellar assembly protein FliH] [protein_id=WP_000051704.1] [location=1606842..1607531] [gbkey=CDS]	0.995922822787994	true
JM956_RS01000	lcl|NZ_CP068719.1_prot_WP_000527154.1_159 [locus_tag=JM956_RS01000] [protein=ABC transporter permease] [protein_id=WP_000527154.1] [location=complement(171357..172025)] [gbkey=CDS]	0.995694080568213	true
JM956_RS05170	lcl|NZ_CP068719.1_prot_WP_000609507.1_919 [locus_tag=JM956_RS05170] [protein=CGNR zinc finger domain-containing protein] [protein_id=WP_000609507.1] [location=991943..992482] [gbkey=CDS]	0.995542316983172	true
JM956_RS16275	lcl|NZ_CP068719.1_prot_WP_000132268.1_3135 [locus_tag=JM956_RS16275] [protein=hypothetical protein] [protein_id=WP_000132268.1] [location=3151787..3152401] [gbkey=CDS]	0.995378482244897	true
JM956_RS03395	lcl|NZ_CP068719.1_prot_WP_000948945.1_587 [locus_tag=JM956_RS03395] [protein=FAD-binding protein] [protein_id=WP_000948945.1] [location=673838..675154] [gbkey=CDS]	0.995375391249887	true
JM956_RS21075.malR	lcl|NZ_CP068719.1_prot_WP_000219050.1_4095 [gene=malR] [locus_tag=JM956_RS21075] [protein=maltose operon transcriptional repressor MalR] [protein_id=WP_000219050.1] [location=complement(4149922..4150944)] [gbkey=CDS]	0.995289843186006	true
JM956_RS15260	lcl|NZ_CP068719.1_prot_WP_000847589.1_2932 [locus_tag=JM956_RS15260] [protein=hypothetical protein] [protein_id=WP_000847589.1] [location=complement(2953093..2953488)] [gbkey=CDS]	0.995188711845010	true
JM956_RS22320.metC	lcl|NZ_CP068719.1_prot_WP_000122295.1_4344 [gene=metC] [locus_tag=JM956_RS22320] [protein=cystathionine beta-lyase] [protein_id=WP_000122295.1] [location=4362970..4364133] [gbkey=CDS]	0.995103489919535	true
JM956_RS09605	lcl|NZ_CP068719.1_prot_WP_001031483.1_1802 [locus_tag=JM956_RS09605] [protein=hypothetical protein] [protein_id=WP_001031483.1] [location=1859867..1860076] [gbkey=CDS]	0.994981921996273	true
JM956_RS18885	lcl|NZ_CP068719.1_prot_WP_000517653.1_3657 [locus_tag=JM956_RS18885] [protein=small acid-soluble spore protein P] [protein_id=WP_000517653.1] [location=3716663..3716785] [gbkey=CDS]	0.994962890564094	true
JM956_RS13945	lcl|NZ_CP068719.1_prot_WP_202822756.1_2669 [locus_tag=JM956_RS13945] [protein=DUF3893 domain-containing protein] [protein_id=WP_202822756.1] [location=2704879..2706540] [gbkey=CDS]	0.994736466538856	true
JM956_RS11290.argS	lcl|NZ_CP068719.1_prot_WP_000384908.1_2138 [gene=argS] [locus_tag=JM956_RS11290] [protein=arginine--tRNA ligase] [protein_id=WP_000384908.1] [location=2166523..2168211] [gbkey=CDS]	0.994713330790436	true
JM956_RS23770.asnS	lcl|NZ_CP068719.1_prot_WP_000432177.1_4631 [gene=asnS] [locus_tag=JM956_RS23770] [protein=asparagine--tRNA ligase] [protein_id=WP_000432177.1] [location=complement(4643221..4644612)] [gbkey=CDS]	0.994692212262137	true
JM956_RS16020	lcl|NZ_CP068719.1_prot_WP_000076588.1_3084 [locus_tag=JM956_RS16020] [protein=DUF3958 family protein] [protein_id=WP_000076588.1] [location=complement(3105697..3106059)] [gbkey=CDS]	0.994406822288648	true
JM956_RS04835	lcl|NZ_CP068719.1_prot_WP_000361139.1_852 [locus_tag=JM956_RS04835] [protein=N-6 DNA methylase] [protein_id=WP_000361139.1] [location=931459..933216] [gbkey=CDS]	0.994304693948502	true
JM956_RS10530	lcl|NZ_CP068719.1_prot_WP_000014087.1_1986 [locus_tag=JM956_RS10530] [protein=oxalate:formate antiporter] [protein_id=WP_000014087.1] [location=2021578..2022354] [gbkey=CDS]	0.994160362751413	true
JM956_RS09145	lcl|NZ_CP068719.1_prot_WP_000414476.1_1710 [locus_tag=JM956_RS09145] [protein=response regulator transcription factor] [protein_id=WP_000414476.1] [location=1756597..1757295] [gbkey=CDS]	0.994157284143936	true
JM956_RS20385	lcl|NZ_CP068719.1_prot_WP_000625869.1_3957 [locus_tag=JM956_RS20385] [protein=YicC family protein] [protein_id=WP_000625869.1] [location=complement(4015571..4016446)] [gbkey=CDS]	0.994044674760455	true
JM956_RS08290.fliY	lcl|NZ_CP068719.1_prot_WP_202822492.1_1539 [gene=fliY] [locus_tag=JM956_RS08290] [protein=flagellar motor switch phosphatase FliY] [protein_id=WP_202822492.1] [location=1592220..1593860] [gbkey=CDS]	0.994014239645785	true
JM956_RS23155.nadA	lcl|NZ_CP068719.1_prot_WP_000025343.1_4510 [gene=nadA] [locus_tag=JM956_RS23155] [protein=quinolinate synthase NadA] [protein_id=WP_000025343.1] [location=complement(4523749..4524855)] [gbkey=CDS]	0.994004110509325	true
JM956_RS29135	lcl|NZ_CP068720.1_prot_WP_000333409.1_5673 [locus_tag=JM956_RS29135] [protein=hypothetical protein] [protein_id=WP_000333409.1] [location=141501..141776] [gbkey=CDS]	0.993955731704214	true
JM956_RS10125	lcl|NZ_CP068719.1_prot_WP_000348033.1_1906 [locus_tag=JM956_RS10125] [protein=PLP-dependent aminotransferase family protein] [protein_id=WP_000348033.1] [location=complement(1954519..1955934)] [gbkey=CDS]	0.993927394936627	true
JM956_RS20830.speA	lcl|NZ_CP068719.1_prot_WP_000084899.1_4046 [gene=speA] [locus_tag=JM956_RS20830] [protein=arginine decarboxylase] [protein_id=WP_000084899.1] [location=4106044..4107516] [gbkey=CDS]	0.993844858525086	true
JM956_RS27990	lcl|NZ_CP068719.1_prot_WP_000181947.1_5448 [locus_tag=JM956_RS27990] [protein=LacI family DNA-binding transcriptional regulator] [protein_id=WP_000181947.1] [location=complement(5457498..5458475)] [gbkey=CDS]	0.993662976931131	true
JM956_RS20110.proS	lcl|NZ_CP068719.1_prot_WP_000814326.1_3902 [gene=proS] [locus_tag=JM956_RS20110] [protein=proline--tRNA ligase] [protein_id=WP_000814326.1] [location=complement(3960431..3962131)] [gbkey=CDS]	0.993641409243049	true
JM956_RS27670	lcl|NZ_CP068719.1_prot_WP_000912412.1_5384 [locus_tag=JM956_RS27670] [protein=DUF2529 domain-containing protein] [protein_id=WP_000912412.1] [location=5383865..5384389] [gbkey=CDS]	0.993541256753866	true
JM956_RS05950.addA	lcl|NZ_CP068719.1_prot_WP_202822474.1_1075 [gene=addA] [locus_tag=JM956_RS05950] [protein=helicase-exonuclease AddAB subunit AddA] [protein_id=WP_202822474.1] [location=1147877..1151602] [gbkey=CDS]	0.993430672157123	true
JM956_RS22655	lcl|NZ_CP068719.1_prot_WP_000439771.1_4410 [locus_tag=JM956_RS22655] [protein=ComE operon protein 2] [protein_id=WP_000439771.1] [location=complement(4428965..4429522)] [gbkey=CDS]	0.993341512336890	true
JM956_RS03405	lcl|NZ_CP068719.1_prot_WP_001268332.1_589 [locus_tag=JM956_RS03405] [protein=hypothetical protein] [protein_id=WP_001268332.1] [location=676569..676772] [gbkey=CDS]	0.993228112786790	true
JM956_RS26175	lcl|NZ_CP068719.1_prot_WP_000939477.1_5087 [locus_tag=JM956_RS26175] [protein=TrmB family transcriptional regulator] [protein_id=WP_000939477.1] [location=5077491..5078249] [gbkey=CDS]	0.993215245445195	true
JM956_RS29725	lcl|NZ_CP068720.1_prot_WP_050426822.1_5791 [locus_tag=JM956_RS29725] [protein=winged helix-turn-helix transcriptional regulator] [protein_id=WP_050426822.1] [location=complement(268154..268501)] [gbkey=CDS]	0.992946359743371	true
JM956_RS02315.cadA	lcl|NZ_CP068719.1_prot_WP_001083756.1_390 [gene=cadA] [locus_tag=JM956_RS02315] [protein=cadmium-translocating P-type ATPase] [protein_id=WP_001083756.1] [location=complement(444542..446467)] [gbkey=CDS]	0.992687300368499	true
JM956_RS18240	lcl|NZ_CP068719.1_prot_WP_202822222.1_3528 [locus_tag=JM956_RS18240] [protein=hypothetical protein] [protein_id=WP_202822222.1] [location=3534821..3535915] [gbkey=CDS]	0.992551626113343	true
JM956_RS12230.terL	lcl|NZ_CP068719.1_prot_WP_033690188.1_2326 [gene=terL] [locus_tag=JM956_RS12230] [protein=phage terminase large subunit] [protein_id=WP_033690188.1] [location=2341563..2343008] [gbkey=CDS]	0.992534735578070	true
JM956_RS12245	lcl|NZ_CP068719.1_prot_WP_000257440.1_2329 [locus_tag=JM956_RS12245] [protein=DUF5309 family protein] [protein_id=WP_000257440.1] [location=2345343..2346467] [gbkey=CDS]	0.992498555311621	true
JM956_RS12335	lcl|NZ_CP068719.1_prot_WP_202822683.1_2347 [locus_tag=JM956_RS12335] [protein=N-acetylmuramoyl-L-alanine amidase] [protein_id=WP_202822683.1] [location=2361999..2363090] [gbkey=CDS]	0.992308022352233	true
JM956_RS31075	lcl|NZ_CP068720.1_prot_WP_202822850.1_6060 [locus_tag=JM956_RS31075] [protein=group II intron reverse transcriptase/maturase] [protein_id=WP_202822850.1] [location=complement(616123..617940)] [gbkey=CDS]	0.992168649116328	true
JM956_RS22300	lcl|NZ_CP068719.1_prot_WP_202822282.1_4340 [locus_tag=JM956_RS22300] [protein=undecaprenyldiphospho-muramoylpentapeptide beta-N-acetylglucosaminyltransferase] [protein_id=WP_202822282.1] [location=complement(4354966..4356024)] [gbkey=CDS]	0.991861033179961	true
JM956_RS21575	lcl|NZ_CP068719.1_prot_WP_000360793.1_4195 [locus_tag=JM956_RS21575] [protein=DUF2552 family protein] [protein_id=WP_000360793.1] [location=complement(4237072..4237317)] [gbkey=CDS]	0.991482825430346	true
JM956_RS16250	lcl|NZ_CP068719.1_prot_WP_000828139.1_3130 [locus_tag=JM956_RS16250] [protein=class I SAM-dependent methyltransferase] [protein_id=WP_000828139.1] [location=3146337..3147098] [gbkey=CDS]	0.991481630266832	true
JM956_RS29130	lcl|NZ_CP068720.1_prot_WP_002164293.1_5672 [locus_tag=JM956_RS29130] [protein=calcium-binding protein] [protein_id=WP_002164293.1] [location=complement(140987..141328)] [gbkey=CDS]	0.990562861597626	true
JM956_RS17380	lcl|NZ_CP068719.1_prot_WP_000554032.1_3356 [locus_tag=JM956_RS17380] [protein=hypothetical protein] [protein_id=WP_000554032.1] [location=3364492..3364683] [gbkey=CDS]	0.990516868861542	true
JM956_RS23235	lcl|NZ_CP068719.1_prot_WP_002164192.1_4526 [locus_tag=JM956_RS23235] [protein=ribosomal-processing cysteine protease Prp] [protein_id=WP_002164192.1] [location=complement(4540413..4540757)] [gbkey=CDS]	0.990326207577069	true
JM956_RS21085.malC	lcl|NZ_CP068719.1_prot_WP_001194994.1_4097 [gene=malC] [locus_tag=JM956_RS21085] [protein=maltosaccharide ABC transporter permease MalC] [protein_id=WP_001194994.1] [location=complement(4152056..4153357)] [gbkey=CDS]	0.989760711545335	true
JM956_RS15515	lcl|NZ_CP068719.1_prot_WP_061660900.1_2983 [locus_tag=JM956_RS15515] [protein=hypothetical protein] [protein_id=WP_061660900.1] [location=complement(2996077..2996874)] [gbkey=CDS]	0.989700101593803	true
JM956_RS22445	lcl|NZ_CP068719.1_prot_WP_001059656.1_4368 [locus_tag=JM956_RS22445] [protein=metal ABC transporter ATP-binding protein] [protein_id=WP_001059656.1] [location=complement(4386222..4386992)] [gbkey=CDS]	0.989493372039474	true
JM956_RS11155	lcl|NZ_CP068719.1_prot_WP_202822617.1_2111 [locus_tag=JM956_RS11155] [protein=hypothetical protein] [protein_id=WP_202822617.1] [location=2132284..2133072] [gbkey=CDS]	0.989370966248497	true
JM956_RS05905	lcl|NZ_CP068719.1_prot_WP_000182384.1_1066 [locus_tag=JM956_RS05905] [protein=hypothetical protein] [protein_id=WP_000182384.1] [location=complement(1139525..1140019)] [gbkey=CDS]	0.989263063496236	true
JM956_RS07990	lcl|NZ_CP068719.1_prot_WP_000193185.1_1481 [locus_tag=JM956_RS07990] [protein=DUF418 domain-containing protein] [protein_id=WP_000193185.1] [location=complement(1530212..1531375)] [gbkey=CDS]	0.989128628321221	true
JM956_RS31260	lcl|NZ_CP068721.1_prot_WP_202822937.1_6097 [locus_tag=JM956_RS31260] [protein=hypothetical protein] [protein_id=WP_202822937.1] [location=complement(7741..7941)] [gbkey=CDS]	0.988835974397532	true
JM956_RS21255	lcl|NZ_CP068719.1_prot_WP_000180389.1_4131 [locus_tag=JM956_RS21255] [protein=nitroreductase family protein] [protein_id=WP_000180389.1] [location=4183113..4183730] [gbkey=CDS]	0.988729529689385	true
JM956_RS08080	lcl|NZ_CP068719.1_prot_WP_000617641.1_1497 [locus_tag=JM956_RS08080] [protein=sugar transferase] [protein_id=WP_000617641.1] [location=1546328..1546966] [gbkey=CDS]	0.988265814402050	true
JM956_RS30250	lcl|NZ_CP068720.1_prot_WP_001124413.1_5896 [locus_tag=JM956_RS30250] [protein=glycosyltransferase family 2 protein] [protein_id=WP_001124413.1] [location=complement(426953..427720)] [gbkey=CDS]	0.988194725282689	true
JM956_RS25380	lcl|NZ_CP068719.1_prot_WP_001265338.1_4953 [locus_tag=JM956_RS25380] [protein=peptidase] [protein_id=WP_001265338.1] [location=4943670..4944287] [gbkey=CDS]	0.988190534136237	true
JM956_RS10795	lcl|NZ_CP068719.1_prot_WP_001016942.1_2039 [locus_tag=JM956_RS10795] [protein=hypothetical protein] [protein_id=WP_001016942.1] [location=2070132..2070329] [gbkey=CDS]	0.987986690766011	true
JM956_RS25340	lcl|NZ_CP068719.1_prot_WP_000037214.1_4945 [locus_tag=JM956_RS25340] [protein=MerR family transcriptional regulator] [protein_id=WP_000037214.1] [location=complement(4933096..4933866)] [gbkey=CDS]	0.987457341508641	true
JM956_RS05380	lcl|NZ_CP068719.1_prot_WP_001072556.1_961 [locus_tag=JM956_RS05380] [protein=ring-cleaving dioxygenase] [protein_id=WP_001072556.1] [location=1029276..1030253] [gbkey=CDS]	0.987420589471982	true
JM956_RS14865	lcl|NZ_CP068719.1_prot_WP_000629083.1_2853 [locus_tag=JM956_RS14865] [protein=DUF952 domain-containing protein] [protein_id=WP_000629083.1] [location=complement(2879924..2880259)] [gbkey=CDS]	0.987273137043529	true
JM956_RS14375	lcl|NZ_CP068719.1_prot_WP_001103996.1_2755 [locus_tag=JM956_RS14375] [protein=hypothetical protein] [protein_id=WP_001103996.1] [location=complement(2786429..2787001)] [gbkey=CDS]	0.987228053960771	true
JM956_RS15085	lcl|NZ_CP068719.1_prot_WP_001228728.1_2897 [locus_tag=JM956_RS15085] [protein=septum formation initiator family protein] [protein_id=WP_001228728.1] [location=complement(2920219..2920575)] [gbkey=CDS]	0.987190696037007	true
JM956_RS10385	lcl|NZ_CP068719.1_prot_WP_202822571.1_1957 [locus_tag=JM956_RS10385] [protein=PBSX family phage terminase large subunit] [protein_id=WP_202822571.1] [location=1992099..1993421] [gbkey=CDS]	0.986750018950911	true
JM956_RS03740.tenA	lcl|NZ_CP068719.1_prot_WP_000666825.1_633 [gene=tenA] [locus_tag=JM956_RS03740] [protein=thiaminase II] [protein_id=WP_000666825.1] [location=731400..732095] [gbkey=CDS]	0.986665086922632	true
JM956_RS01555	lcl|NZ_CP068719.1_prot_WP_001058686.1_247 [locus_tag=JM956_RS01555] [protein=class I SAM-dependent methyltransferase] [protein_id=WP_001058686.1] [location=complement(272888..273760)] [gbkey=CDS]	0.986273879625884	true
JM956_RS28035	lcl|NZ_CP068719.1_prot_WP_000488137.1_5457 [locus_tag=JM956_RS28035] [protein=GAF domain-containing sensor histidine kinase] [protein_id=WP_000488137.1] [location=complement(5466256..5467827)] [gbkey=CDS]	0.985575166627721	true
JM956_RS14330	lcl|NZ_CP068719.1_prot_WP_000522472.1_2746 [locus_tag=JM956_RS14330] [protein=PH domain-containing protein] [protein_id=WP_000522472.1] [location=2780695..2781072] [gbkey=CDS]	0.985432774499249	true
JM956_RS15905	lcl|NZ_CP068719.1_prot_WP_000752466.1_3061 [locus_tag=JM956_RS15905] [protein=hypothetical protein] [protein_id=WP_000752466.1] [location=complement(3079790..3080032)] [gbkey=CDS]	0.985231284116950	true
JM956_RS09290	lcl|NZ_CP068719.1_prot_WP_202822530.1_1739 [locus_tag=JM956_RS09290] [protein=aminopeptidase P family protein] [protein_id=WP_202822530.1] [location=1790330..1791613] [gbkey=CDS]	0.985040399968842	true
JM956_RS11095	lcl|NZ_CP068719.1_prot_WP_202822773.1_2099 [locus_tag=JM956_RS11095] [protein=DDE-type integrase/transposase/recombinase] [protein_id=WP_202822773.1] [location=2122108..2122227] [gbkey=CDS]	0.984810897394378	true
JM956_RS03100	lcl|NZ_CP068719.1_prot_WP_000382679.1_528 [locus_tag=JM956_RS03100] [protein=acid-soluble spore protein H] [protein_id=WP_000382679.1] [location=609321..609500] [gbkey=CDS]	0.984241455576210	true
JM956_RS21405.spoIIAB	lcl|NZ_CP068719.1_prot_WP_001243398.1_4161 [gene=spoIIAB] [locus_tag=JM956_RS21405] [protein=anti-sigma F factor] [protein_id=WP_001243398.1] [location=complement(4208230..4208670)] [gbkey=CDS]	0.983580801188632	true
JM956_RS11630	lcl|NZ_CP068719.1_prot_WP_163051553.1_2206 [locus_tag=JM956_RS11630] [protein=MFS transporter] [protein_id=WP_163051553.1] [location=2237690..2238919] [gbkey=CDS]	0.983452465176711	true
JM956_RS02370.yfkAB	lcl|NZ_CP068719.1_prot_WP_000156023.1_401 [gene=yfkAB] [locus_tag=JM956_RS02370] [protein=radical SAM/CxCxxxxC motif protein YfkAB] [protein_id=WP_000156023.1] [location=complement(456592..457719)] [gbkey=CDS]	0.983269559424398	true
JM956_RS17825	lcl|NZ_CP068719.1_prot_WP_046945742.1_3445 [locus_tag=JM956_RS17825] [protein=S8 family serine peptidase] [protein_id=WP_046945742.1] [location=complement(3453196..3454572)] [gbkey=CDS]	0.982648577843942	true
JM956_RS05970.gerPD	lcl|NZ_CP068719.1_prot_WP_001052806.1_1079 [gene=gerPD] [locus_tag=JM956_RS05970] [protein=spore germination protein GerPD] [protein_id=WP_001052806.1] [location=complement(1152700..1152894)] [gbkey=CDS]	0.982284889390131	true
JM956_RS13355	lcl|NZ_CP068719.1_prot_WP_000939800.1_2551 [locus_tag=JM956_RS13355] [protein=enoyl-CoA hydratase] [protein_id=WP_000939800.1] [location=2600592..2601380] [gbkey=CDS]	0.982056022075217	true
JM956_RS07275	lcl|NZ_CP068719.1_prot_WP_000119627.1_1339 [locus_tag=JM956_RS07275] [protein=ferredoxin--nitrite reductase] [protein_id=WP_000119627.1] [location=1397804..1399426] [gbkey=CDS]	0.981944962338788	true
JM956_RS18155	lcl|NZ_CP068719.1_prot_WP_000797114.1_3511 [locus_tag=JM956_RS18155] [protein=histidine phosphatase family protein] [protein_id=WP_000797114.1] [location=complement(3514434..3515144)] [gbkey=CDS]	0.980750417035321	true
JM956_RS27835.speE	lcl|NZ_CP068719.1_prot_WP_000424696.1_5417 [gene=speE] [locus_tag=JM956_RS27835] [protein=spermidine synthase] [protein_id=WP_000424696.1] [location=complement(5429585..5430412)] [gbkey=CDS]	0.980144860198358	true
JM956_RS29040	lcl|NZ_CP068720.1_prot_WP_001041681.1_5654 [locus_tag=JM956_RS29040] [protein=small acid-soluble spore protein H] [protein_id=WP_001041681.1] [location=121026..121205] [gbkey=CDS]	0.979818515036446	true
JM956_RS11245	lcl|NZ_CP068719.1_prot_WP_202822629.1_2129 [locus_tag=JM956_RS11245] [protein=site-specific integrase] [protein_id=WP_202822629.1] [location=complement(2156077..2157678)] [gbkey=CDS]	0.978618161741036	true
JM956_RS04830	lcl|NZ_CP068719.1_prot_WP_199718350.1_851 [locus_tag=JM956_RS04830] [protein=DUF2357 domain-containing protein] [protein_id=WP_199718350.1] [location=928556..931000] [gbkey=CDS]	0.978322612841301	true
JM956_RS12175	lcl|NZ_CP068719.1_prot_WP_202822671.1_2315 [locus_tag=JM956_RS12175] [protein=hypothetical protein] [protein_id=WP_202822671.1] [location=2334216..2334740] [gbkey=CDS]	0.978002770775993	true
JM956_RS15665	lcl|NZ_CP068719.1_prot_WP_202822177.1_3013 [locus_tag=JM956_RS15665] [protein=BBE domain-containing protein] [protein_id=WP_202822177.1] [location=3029987..3030295] [gbkey=CDS]	0.977655272125943	true
JM956_RS15970	lcl|NZ_CP068719.1_prot_WP_199717591.1_3074 [locus_tag=JM956_RS15970] [protein=hypothetical protein] [protein_id=WP_199717591.1] [location=complement(3097065..3097418)] [gbkey=CDS]	0.977604542109073	true
JM956_RS18515	lcl|NZ_CP068719.1_prot_WP_001268365.1_3583 [locus_tag=JM956_RS18515] [protein=ASCH domain-containing protein] [protein_id=WP_001268365.1] [location=complement(3633540..3633881)] [gbkey=CDS]	0.977358746497815	true
JM956_RS02035	lcl|NZ_CP068719.1_prot_WP_000147469.1_334 [locus_tag=JM956_RS02035] [protein=PRK06851 family protein] [protein_id=WP_000147469.1] [location=379216..380322] [gbkey=CDS]	0.977357258060035	true
JM956_RS27005	lcl|NZ_CP068719.1_prot_WP_202822356.1_5251 [locus_tag=JM956_RS27005] [protein=PTS lactose/cellobiose transporter subunit IIA] [protein_id=WP_202822356.1] [location=complement(5248121..5248444)] [gbkey=CDS]	0.977342652125245	true
JM956_RS21205	lcl|NZ_CP068719.1_prot_WP_202822273.1_4121 [locus_tag=JM956_RS21205] [protein=pyridoxal phosphate-dependent aminotransferase] [protein_id=WP_202822273.1] [location=4174002..4175180] [gbkey=CDS]	0.977312725821873	true
JM956_RS14480	lcl|NZ_CP068719.1_prot_WP_199717752.1_2776 [locus_tag=JM956_RS14480] [protein=amino acid adenylation domain-containing protein] [protein_id=WP_199717752.1] [location=complement(2808155..2815165)] [gbkey=CDS]	0.976967120393049	true
JM956_RS16595	lcl|NZ_CP068719.1_prot_WP_000908947.1_3199 [locus_tag=JM956_RS16595] [protein=NADH dehydrogenase subunit 5] [protein_id=WP_000908947.1] [location=complement(3216131..3217663)] [gbkey=CDS]	0.976671924268016	true
JM956_RS13735	lcl|NZ_CP068719.1_prot_WP_202822735.1_2627 [locus_tag=JM956_RS13735] [protein=DnaD domain protein] [protein_id=WP_202822735.1] [location=2671584..2672648] [gbkey=CDS]	0.976379868136737	true
JM956_RS20670.rsmD	lcl|NZ_CP068719.1_prot_WP_001266977.1_4014 [gene=rsmD] [locus_tag=JM956_RS20670] [protein=16S rRNA (guanine(966)-N(2))-methyltransferase RsmD] [protein_id=WP_001266977.1] [location=complement(4077698..4078264)] [gbkey=CDS]	0.975395427855239	true
JM956_RS30010	lcl|NZ_CP068720.1_prot_WP_202822789.1_5848 [locus_tag=JM956_RS30010] [protein=amino acid adenylation domain-containing protein] [protein_id=WP_202822789.1] [location=complement(340921..345417)] [gbkey=CDS]	0.975093816774271	true
JM956_RS12260	lcl|NZ_CP068719.1_prot_WP_202822678.1_2332 [locus_tag=JM956_RS12260] [protein=hypothetical protein] [protein_id=WP_202822678.1] [location=2347088..2347429] [gbkey=CDS]	0.973884928042057	true
JM956_RS30075	lcl|NZ_CP068720.1_prot_WP_202822792.1_5861 [locus_tag=JM956_RS30075] [protein=C39 family peptidase] [protein_id=WP_202822792.1] [location=complement(366066..368720)] [gbkey=CDS]	0.973808113558596	true
JM956_RS06075	lcl|NZ_CP068719.1_prot_WP_000527407.1_1100 [locus_tag=JM956_RS06075] [protein=DUF3813 domain-containing protein] [protein_id=WP_000527407.1] [location=complement(1171834..1172031)] [gbkey=CDS]	0.973302921776766	true
JM956_RS04030	lcl|NZ_CP068719.1_prot_WP_001016953.1_691 [locus_tag=JM956_RS04030] [protein=YhdH/YhfP family quinone oxidoreductase] [protein_id=WP_001016953.1] [location=780810..781805] [gbkey=CDS]	0.973170454667963	true
JM956_RS00555.gltX	lcl|NZ_CP068719.1_prot_WP_000415142.1_82 [gene=gltX] [locus_tag=JM956_RS00555] [protein=glutamate--tRNA ligase] [protein_id=WP_000415142.1] [location=102546..104003] [gbkey=CDS]	0.972954336083346	true
JM956_RS30335	lcl|NZ_CP068720.1_prot_WP_202822810.1_5913 [locus_tag=JM956_RS30335] [protein=acyltransferase] [protein_id=WP_202822810.1] [location=complement(446779..447345)] [gbkey=CDS]	0.972927614629273	true
JM956_RS12425.sfp	lcl|NZ_CP068719.1_prot_WP_000573001.1_2365 [gene=sfp] [locus_tag=JM956_RS12425] [protein=4'-phosphopantetheinyl transferase Sfp] [protein_id=WP_000573001.1] [location=2385607..2386356] [gbkey=CDS]	0.972863700176460	true
JM956_RS09820	lcl|NZ_CP068719.1_prot_WP_000105199.1_1845 [locus_tag=JM956_RS09820] [protein=DNA starvation/stationary phase protection protein] [protein_id=WP_000105199.1] [location=1901956..1902399] [gbkey=CDS]	0.972447194307525	true
JM956_RS07155.leuA	lcl|NZ_CP068719.1_prot_WP_002181741.1_1315 [gene=leuA] [locus_tag=JM956_RS07155] [protein=2-isopropylmalate synthase] [protein_id=WP_002181741.1] [location=1375777..1377297] [gbkey=CDS]	0.972010428675550	true
JM956_RS17855	lcl|NZ_CP068719.1_prot_WP_199717909.1_3451 [locus_tag=JM956_RS17855] [protein=PhzF family phenazine biosynthesis isomerase] [protein_id=WP_199717909.1] [location=complement(3458686..3459585)] [gbkey=CDS]	0.971811147814068	true
JM956_RS15800	lcl|NZ_CP068719.1_prot_WP_199717581.1_3040 [locus_tag=JM956_RS15800] [protein=VOC family protein] [protein_id=WP_199717581.1] [location=3058950..3059408] [gbkey=CDS]	0.971163617011110	true
JM956_RS29920	lcl|NZ_CP068720.1_prot_WP_000219743.1_5830 [locus_tag=JM956_RS29920] [protein=hypothetical protein] [protein_id=WP_000219743.1] [location=319730..320026] [gbkey=CDS]	0.970183436986622	true
JM956_RS11350	lcl|NZ_CP068719.1_prot_WP_000028912.1_2150 [locus_tag=JM956_RS11350] [protein=DUF2837 family protein] [protein_id=WP_000028912.1] [location=complement(2185333..2186130)] [gbkey=CDS]	0.969405404010814	true
JM956_RS29730	lcl|NZ_CP068720.1_prot_WP_033703646.1_5792 [locus_tag=JM956_RS29730] [protein=methylphosphotriester-DNA--protein-cysteine methyltransferase family protein] [protein_id=WP_033703646.1] [location=complement(268844..269386)] [gbkey=CDS]	0.968107274275744	true
JM956_RS14170	lcl|NZ_CP068719.1_prot_WP_000831930.1_2714 [locus_tag=JM956_RS14170] [protein=DegV family protein] [protein_id=WP_000831930.1] [location=2751872..2752678] [gbkey=CDS]	0.966363160449162	true
JM956_RS22875	lcl|NZ_CP068719.1_prot_WP_001201908.1_4454 [locus_tag=JM956_RS22875] [protein=bifunctional cystathionine gamma-lyase/homocysteine desulfhydrase] [protein_id=WP_001201908.1] [location=complement(4467595..4468728)] [gbkey=CDS]	0.966068343515790	true
JM956_RS26020.sufU	lcl|NZ_CP068719.1_prot_WP_000009523.1_5056 [gene=sufU] [locus_tag=JM956_RS26020] [protein=iron-sulfur cluster assembly scaffold protein SufU] [protein_id=WP_000009523.1] [location=complement(5049034..5049465)] [gbkey=CDS]	0.965797771299948	true
JM956_RS15110	lcl|NZ_CP068719.1_prot_WP_000432427.1_2902 [locus_tag=JM956_RS15110] [protein=hypothetical protein] [protein_id=WP_000432427.1] [location=complement(2924023..2924286)] [gbkey=CDS]	0.965648041123814	true
JM956_RS23480	lcl|NZ_CP068719.1_prot_WP_000219553.1_4573 [locus_tag=JM956_RS23480] [protein=amidohydrolase family protein] [protein_id=WP_000219553.1] [location=complement(4587820..4589061)] [gbkey=CDS]	0.965201208140579	true
JM956_RS09160	lcl|NZ_CP068719.1_prot_WP_001030680.1_1713 [locus_tag=JM956_RS09160] [protein=Nramp family divalent metal transporter] [protein_id=WP_001030680.1] [location=complement(1759353..1760648)] [gbkey=CDS]	0.964404569961622	true
JM956_RS21275.ptsH	lcl|NZ_CP068719.1_prot_WP_000411080.1_4135 [gene=ptsH] [locus_tag=JM956_RS21275] [protein=phosphocarrier protein HPr] [protein_id=WP_000411080.1] [location=complement(4186549..4186812)] [gbkey=CDS]	0.963337911013877	true
JM956_RS30200	lcl|NZ_CP068720.1_prot_WP_001262458.1_5886 [locus_tag=JM956_RS30200] [protein=hypothetical protein] [protein_id=WP_001262458.1] [location=417631..417864] [gbkey=CDS]	0.960911983147765	true
JM956_RS19535	lcl|NZ_CP068719.1_prot_WP_000047557.1_3787 [locus_tag=JM956_RS19535] [protein=undecaprenyldiphospho-muramoylpentapeptide beta-N-acetylglucosaminyltransferase] [protein_id=WP_000047557.1] [location=complement(3838215..3839279)] [gbkey=CDS]	0.960105612983408	true
JM956_RS18970	lcl|NZ_CP068719.1_prot_WP_000402976.1_3674 [locus_tag=JM956_RS18970] [protein=N-acetylmuramoyl-L-alanine amidase] [protein_id=WP_000402976.1] [location=complement(3730086..3730538)] [gbkey=CDS]	0.957286519417377	true
JM956_RS23515	lcl|NZ_CP068719.1_prot_WP_000058121.1_4580 [locus_tag=JM956_RS23515] [protein=ATP-binding cassette domain-containing protein] [protein_id=WP_000058121.1] [location=complement(4593779..4594663)] [gbkey=CDS]	0.955558401947724	true
JM956_RS05085.dhaS	lcl|NZ_CP068719.1_prot_WP_000204220.1_902 [gene=dhaS] [locus_tag=JM956_RS05085] [protein=dihydroxyacetone kinase transcriptional activator DhaS] [protein_id=WP_000204220.1] [location=complement(971079..971645)] [gbkey=CDS]	0.954407231373212	true
JM956_RS17450	lcl|NZ_CP068719.1_prot_WP_199717844.1_3370 [locus_tag=JM956_RS17450] [protein=winged helix-turn-helix transcriptional regulator] [protein_id=WP_199717844.1] [location=complement(3378846..3379226)] [gbkey=CDS]	0.954087158332249	true
JM956_RS10630	lcl|NZ_CP068719.1_prot_WP_001135813.1_2006 [locus_tag=JM956_RS10630] [protein=MoxR family ATPase] [protein_id=WP_001135813.1] [location=complement(2038695..2039657)] [gbkey=CDS]	0.953705152810142	true
JM956_RS00515	lcl|NZ_CP068719.1_prot_WP_000128401.1_74 [locus_tag=JM956_RS00515] [protein=UvrB/UvrC motif-containing protein] [protein_id=WP_000128401.1] [location=93272..93820] [gbkey=CDS]	0.952969570148787	true
JM956_RS16420	lcl|NZ_CP068719.1_prot_WP_000178273.1_3164 [locus_tag=JM956_RS16420] [protein=YqcI/YcgG family protein] [protein_id=WP_000178273.1] [location=3177344..3178102] [gbkey=CDS]	0.952346259660950	true
JM956_RS03780.thiF	lcl|NZ_CP068719.1_prot_WP_001065425.1_641 [gene=thiF] [locus_tag=JM956_RS03780] [protein=thiazole biosynthesis adenylyltransferase ThiF] [protein_id=WP_001065425.1] [location=737281..738300] [gbkey=CDS]	0.951204558454702	true
JM956_RS03090	lcl|NZ_CP068719.1_prot_WP_000109096.1_526 [locus_tag=JM956_RS03090] [protein=lactate permease LctP family transporter] [protein_id=WP_000109096.1] [location=complement(606406..608025)] [gbkey=CDS]	0.951095941232403	true
