# Supplementary material for: Evaluating the Safety of Bacillus cereus GW-01 Obtained from Sheep Rumen Chyme
Source: Microorganisms. 2024 Jul 18;12(7):1457. doi: 10.3390/microorganisms12071457 (PMC11278751; doi:10.3390/microorganisms12071457)
Supplement: Supplementary file 1 [file microorganisms-12-01457-s001.zip › Supplemental Document S3/effectiveT3/B.cereus.3a/B.cereus.3a.effectiveT3.std.anno.xls]

Gene_id	Description	Score	is secreted
BG11_RS00605	lcl|NZ_CP009595.1_prot_WP_000609759.1_5459 [locus_tag=BG11_RS00605] [protein=SMI1/KNR4 family protein] [protein_id=WP_000609759.1] [location=complement(36573..37103)] [gbkey=CDS]	1.000000000000000	true
BG11_RS00885.cadA	lcl|NZ_CP009595.1_prot_WP_000794192.1_5514 [gene=cadA] [locus_tag=BG11_RS00885] [protein=cadmium-translocating P-type ATPase] [protein_id=WP_000794192.1] [location=92657..94744] [gbkey=CDS]	1.000000000000000	true
BG11_RS01235	lcl|NZ_CP009595.1_prot_WP_000527887.1_5583 [locus_tag=BG11_RS01235] [protein=tyrosine-type recombinase/integrase] [protein_id=WP_000527887.1] [location=complement(181446..182618)] [gbkey=CDS]	1.000000000000000	true
BG11_RS01995	lcl|NZ_CP009596.1_prot_WP_001098332.1_40 [locus_tag=BG11_RS01995] [protein=alpha/beta hydrolase] [protein_id=WP_001098332.1] [location=44810..45637] [gbkey=CDS]	1.000000000000000	true
BG11_RS02030	lcl|NZ_CP009596.1_prot_WP_001095323.1_48 [locus_tag=BG11_RS02030] [protein=metallophosphoesterase] [protein_id=WP_001095323.1] [location=51237..52130] [gbkey=CDS]	1.000000000000000	true
BG11_RS02160	lcl|NZ_CP009596.1_prot_WP_017561975.1_73 [locus_tag=BG11_RS02160] [protein=hypothetical protein] [protein_id=WP_017561975.1] [location=complement(79285..80001)] [gbkey=CDS]	1.000000000000000	true
BG11_RS02235.tkt	lcl|NZ_CP009596.1_prot_WP_000019778.1_88 [gene=tkt] [locus_tag=BG11_RS02235] [protein=transketolase] [protein_id=WP_000019778.1] [location=91457..93457] [gbkey=CDS]	1.000000000000000	true
BG11_RS02415	lcl|NZ_CP009596.1_prot_WP_000204387.1_123 [locus_tag=BG11_RS02415] [protein=alkene reductase] [protein_id=WP_000204387.1] [location=131691..132818] [gbkey=CDS]	1.000000000000000	true
BG11_RS02990	lcl|NZ_CP009596.1_prot_WP_002036890.1_236 [locus_tag=BG11_RS02990] [protein=hypothetical protein] [protein_id=WP_002036890.1] [location=complement(248115..248456)] [gbkey=CDS]	1.000000000000000	true
BG11_RS03615	lcl|NZ_CP009596.1_prot_WP_000987472.1_360 [locus_tag=BG11_RS03615] [protein=IDEAL domain-containing protein] [protein_id=WP_000987472.1] [location=364128..364463] [gbkey=CDS]	1.000000000000000	true
BG11_RS03700.tkt	lcl|NZ_CP009596.1_prot_WP_000193020.1_378 [gene=tkt] [locus_tag=BG11_RS03700] [protein=transketolase] [protein_id=WP_000193020.1] [location=382378..384372] [gbkey=CDS]	1.000000000000000	true
BG11_RS05015	lcl|NZ_CP009596.1_prot_WP_000069660.1_642 [locus_tag=BG11_RS05015] [protein=alpha/beta-type small acid-soluble spore protein] [protein_id=WP_000069660.1] [location=655829..656041] [gbkey=CDS]	1.000000000000000	true
BG11_RS06335	lcl|NZ_CP009596.1_prot_WP_000490887.1_905 [locus_tag=BG11_RS06335] [protein=class I SAM-dependent methyltransferase] [protein_id=WP_000490887.1] [location=910021..910785] [gbkey=CDS]	1.000000000000000	true
BG11_RS06420	lcl|NZ_CP009596.1_prot_WP_000087057.1_924 [locus_tag=BG11_RS06420] [protein=(2Fe-2S)-binding protein] [protein_id=WP_000087057.1] [location=complement(924516..924848)] [gbkey=CDS]	1.000000000000000	true
BG11_RS06830.kynB	lcl|NZ_CP009596.1_prot_WP_000858056.1_1006 [gene=kynB] [locus_tag=BG11_RS06830] [protein=arylformamidase] [protein_id=WP_000858056.1] [location=992349..992978] [gbkey=CDS]	1.000000000000000	true
BG11_RS06995	lcl|NZ_CP009596.1_prot_WP_001058773.1_1039 [locus_tag=BG11_RS06995] [protein=mep operon protein MepB] [protein_id=WP_001058773.1] [location=1033303..1033806] [gbkey=CDS]	1.000000000000000	true
BG11_RS07025	lcl|NZ_CP009596.1_prot_WP_000026329.1_1045 [locus_tag=BG11_RS07025] [protein=hypothetical protein] [protein_id=WP_000026329.1] [location=complement(1038477..1038656)] [gbkey=CDS]	1.000000000000000	true
BG11_RS07365	lcl|NZ_CP009596.1_prot_WP_001182474.1_1112 [locus_tag=BG11_RS07365] [protein=ABC transporter ATP-binding protein] [protein_id=WP_001182474.1] [location=complement(1099852..1101552)] [gbkey=CDS]	1.000000000000000	true
BG11_RS07420	lcl|NZ_CP009596.1_prot_WP_001069233.1_1123 [locus_tag=BG11_RS07420] [protein=Vat family streptogramin A O-acetyltransferase] [protein_id=WP_001069233.1] [location=complement(1113280..1113912)] [gbkey=CDS]	1.000000000000000	true
BG11_RS07620	lcl|NZ_CP009596.1_prot_WP_001164498.1_1164 [locus_tag=BG11_RS07620] [protein=cupin domain-containing protein] [protein_id=WP_001164498.1] [location=1153730..1154302] [gbkey=CDS]	1.000000000000000	true
BG11_RS07625	lcl|NZ_CP009596.1_prot_WP_033688511.1_1165 [locus_tag=BG11_RS07625] [protein=DUF3947 family protein] [protein_id=WP_033688511.1] [location=complement(1154585..1154833)] [gbkey=CDS]	1.000000000000000	true
BG11_RS07780	lcl|NZ_CP009596.1_prot_WP_001165506.1_1194 [locus_tag=BG11_RS07780] [protein=DUF3914 domain-containing protein] [protein_id=WP_001165506.1] [location=1176107..1176433] [gbkey=CDS]	1.000000000000000	true
BG11_RS08030.exsK	lcl|NZ_CP009596.1_prot_WP_000535710.1_1245 [gene=exsK] [locus_tag=BG11_RS08030] [protein=exosporium protein ExsK] [protein_id=WP_000535710.1] [location=complement(1222952..1223281)] [gbkey=CDS]	1.000000000000000	true
BG11_RS08510	lcl|NZ_CP009596.1_prot_WP_033687862.1_1342 [locus_tag=BG11_RS08510] [protein=cupin domain-containing protein] [protein_id=WP_033687862.1] [location=1320637..1321269] [gbkey=CDS]	1.000000000000000	true
BG11_RS08515	lcl|NZ_CP009596.1_prot_WP_000682182.1_1343 [locus_tag=BG11_RS08515] [protein=collagen-like repeat preface domain-containing protein] [protein_id=WP_000682182.1] [location=complement(1321875..1323170)] [gbkey=CDS]	1.000000000000000	true
BG11_RS08650	lcl|NZ_CP009596.1_prot_WP_000720256.1_1369 [locus_tag=BG11_RS08650] [protein=Cof-type HAD-IIB family hydrolase] [protein_id=WP_000720256.1] [location=complement(1344667..1345440)] [gbkey=CDS]	1.000000000000000	true
BG11_RS08740	lcl|NZ_CP009596.1_prot_WP_001060702.1_1387 [locus_tag=BG11_RS08740] [protein=DUF4021 domain-containing protein] [protein_id=WP_001060702.1] [location=1359007..1359189] [gbkey=CDS]	1.000000000000000	true
BG11_RS10690	lcl|NZ_CP009596.1_prot_WP_000540419.1_1774 [locus_tag=BG11_RS10690] [protein=YjcZ family sporulation protein] [protein_id=WP_000540419.1] [location=1732418..1732558] [gbkey=CDS]	1.000000000000000	true
BG11_RS11835	lcl|NZ_CP009596.1_prot_WP_000098977.1_2000 [locus_tag=BG11_RS11835] [protein=cupin domain-containing protein] [protein_id=WP_000098977.1] [location=complement(1969333..1969968)] [gbkey=CDS]	1.000000000000000	true
BG11_RS11900	lcl|NZ_CP009596.1_prot_WP_000035416.1_2013 [locus_tag=BG11_RS11900] [protein=antibiotic biosynthesis monooxygenase] [protein_id=WP_000035416.1] [location=1981535..1981870] [gbkey=CDS]	1.000000000000000	true
BG11_RS12000	lcl|NZ_CP009596.1_prot_WP_001222335.1_2033 [locus_tag=BG11_RS12000] [protein=flagellin] [protein_id=WP_001222335.1] [location=1995746..1996885] [gbkey=CDS]	1.000000000000000	true
BG11_RS12040	lcl|NZ_CP009596.1_prot_WP_001989754.1_2041 [locus_tag=BG11_RS12040] [protein=flagellar hook-length control protein FliK] [protein_id=WP_001989754.1] [location=complement(2003730..2004845)] [gbkey=CDS]	1.000000000000000	true
BG11_RS12525	lcl|NZ_CP009596.1_prot_WP_000487705.1_2138 [locus_tag=BG11_RS12525] [protein=hypothetical protein] [protein_id=WP_000487705.1] [location=complement(2105935..2106414)] [gbkey=CDS]	1.000000000000000	true
BG11_RS13240	lcl|NZ_CP009596.1_prot_WP_001118888.1_2279 [locus_tag=BG11_RS13240] [protein=YozQ family protein] [protein_id=WP_001118888.1] [location=complement(2237717..2237884)] [gbkey=CDS]	1.000000000000000	true
BG11_RS13380	lcl|NZ_CP009596.1_prot_WP_000184930.1_2305 [locus_tag=BG11_RS13380] [protein=hypothetical protein] [protein_id=WP_000184930.1] [location=complement(2261299..2261454)] [gbkey=CDS]	1.000000000000000	true
BG11_RS13485	lcl|NZ_CP009596.1_prot_WP_000640086.1_2326 [locus_tag=BG11_RS13485] [protein=LD-carboxypeptidase] [protein_id=WP_000640086.1] [location=2276529..2277449] [gbkey=CDS]	1.000000000000000	true
BG11_RS13640	lcl|NZ_CP009596.1_prot_WP_042631239.1_2355 [locus_tag=BG11_RS13640] [protein=DinB family protein] [protein_id=WP_042631239.1] [location=complement(2296801..2297334)] [gbkey=CDS]	1.000000000000000	true
BG11_RS14290	lcl|NZ_CP009596.1_prot_WP_033671491.1_2484 [locus_tag=BG11_RS14290] [protein=hypothetical protein] [protein_id=WP_033671491.1] [location=complement(2417712..2417897)] [gbkey=CDS]	1.000000000000000	true
BG11_RS14345	lcl|NZ_CP009596.1_prot_WP_001087866.1_2495 [locus_tag=BG11_RS14345] [protein=class I SAM-dependent methyltransferase] [protein_id=WP_001087866.1] [location=complement(2425101..2425790)] [gbkey=CDS]	1.000000000000000	true
BG11_RS14355	lcl|NZ_CP009596.1_prot_WP_000069724.1_2497 [locus_tag=BG11_RS14355] [protein=hypothetical protein] [protein_id=WP_000069724.1] [location=2427208..2428095] [gbkey=CDS]	1.000000000000000	true
BG11_RS14685.gerPB	lcl|NZ_CP009596.1_prot_WP_001012512.1_2560 [gene=gerPB] [locus_tag=BG11_RS14685] [protein=spore germination protein GerPB] [protein_id=WP_001012512.1] [location=2489031..2489237] [gbkey=CDS]	1.000000000000000	true
BG11_RS15670	lcl|NZ_CP009596.1_prot_WP_000540386.1_2753 [locus_tag=BG11_RS15670] [protein=YjcZ family sporulation protein] [protein_id=WP_000540386.1] [location=2668620..2668745] [gbkey=CDS]	1.000000000000000	true
BG11_RS16045	lcl|NZ_CP009596.1_prot_WP_000510454.1_2829 [locus_tag=BG11_RS16045] [protein=hypothetical protein] [protein_id=WP_000510454.1] [location=complement(2760860..2761105)] [gbkey=CDS]	1.000000000000000	true
BG11_RS16120	lcl|NZ_CP009596.1_prot_WP_001066490.1_2843 [locus_tag=BG11_RS16120] [protein=hypothetical protein] [protein_id=WP_001066490.1] [location=2778314..2778517] [gbkey=CDS]	1.000000000000000	true
BG11_RS16195	lcl|NZ_CP009596.1_prot_WP_000045919.1_2858 [locus_tag=BG11_RS16195] [protein=nuclear transport factor 2 family protein] [protein_id=WP_000045919.1] [location=complement(2789770..2790171)] [gbkey=CDS]	1.000000000000000	true
BG11_RS17250	lcl|NZ_CP009596.1_prot_WP_001106399.1_3043 [locus_tag=BG11_RS17250] [protein=hypothetical protein] [protein_id=WP_001106399.1] [location=complement(2980389..2980727)] [gbkey=CDS]	1.000000000000000	true
BG11_RS17870	lcl|NZ_CP009596.1_prot_WP_000377617.1_3170 [locus_tag=BG11_RS17870] [protein=hypothetical protein] [protein_id=WP_000377617.1] [location=complement(3106208..3106390)] [gbkey=CDS]	1.000000000000000	true
BG11_RS18645	lcl|NZ_CP009596.1_prot_WP_000862964.1_3303 [locus_tag=BG11_RS18645] [protein=cyclase family protein] [protein_id=WP_000862964.1] [location=3254824..3255456] [gbkey=CDS]	1.000000000000000	true
BG11_RS19630	lcl|NZ_CP009596.1_prot_WP_000922543.1_3466 [locus_tag=BG11_RS19630] [protein=lipoprotein] [protein_id=WP_000922543.1] [location=complement(3441352..3441543)] [gbkey=CDS]	1.000000000000000	true
BG11_RS20475	lcl|NZ_CP009596.1_prot_WP_000107420.1_3606 [locus_tag=BG11_RS20475] [protein=ribose-phosphate diphosphokinase] [protein_id=WP_000107420.1] [location=complement(3588424..3589377)] [gbkey=CDS]	1.000000000000000	true
BG11_RS20490	lcl|NZ_CP009596.1_prot_WP_000869808.1_3609 [locus_tag=BG11_RS20490] [protein=RidA family protein] [protein_id=WP_000869808.1] [location=complement(3591545..3591919)] [gbkey=CDS]	1.000000000000000	true
BG11_RS21055	lcl|NZ_CP009596.1_prot_WP_000439383.1_3706 [locus_tag=BG11_RS21055] [protein=glycosyltransferase family 39 protein] [protein_id=WP_000439383.1] [location=3700313..3701752] [gbkey=CDS]	1.000000000000000	true
BG11_RS21680	lcl|NZ_CP009596.1_prot_WP_000743637.1_3833 [locus_tag=BG11_RS21680] [protein=EAL domain-containing protein] [protein_id=WP_000743637.1] [location=complement(3834676..3837405)] [gbkey=CDS]	1.000000000000000	true
BG11_RS22060	lcl|NZ_CP009596.1_prot_WP_000544174.1_3909 [locus_tag=BG11_RS22060] [protein=cytochrome d ubiquinol oxidase subunit II] [protein_id=WP_000544174.1] [location=complement(3918278..3919303)] [gbkey=CDS]	1.000000000000000	true
BG11_RS22095	lcl|NZ_CP009596.1_prot_WP_000194306.1_3916 [locus_tag=BG11_RS22095] [protein=acyltransferase] [protein_id=WP_000194306.1] [location=complement(3925763..3926920)] [gbkey=CDS]	1.000000000000000	true
BG11_RS22385.ppaX	lcl|NZ_CP009596.1_prot_WP_000700956.1_3972 [gene=ppaX] [locus_tag=BG11_RS22385] [protein=pyrophosphatase PpaX] [protein_id=WP_000700956.1] [location=3983597..3984247] [gbkey=CDS]	1.000000000000000	true
BG11_RS22640	lcl|NZ_CP009596.1_prot_WP_001219915.1_4022 [locus_tag=BG11_RS22640] [protein=hypothetical protein] [protein_id=WP_001219915.1] [location=4029334..4029930] [gbkey=CDS]	1.000000000000000	true
BG11_RS22665	lcl|NZ_CP009596.1_prot_WP_001115309.1_4028 [locus_tag=BG11_RS22665] [protein=DUF1641 domain-containing protein] [protein_id=WP_001115309.1] [location=complement(4034866..4035306)] [gbkey=CDS]	1.000000000000000	true
BG11_RS22805	lcl|NZ_CP009596.1_prot_WP_000878460.1_4055 [locus_tag=BG11_RS22805] [protein=methyl-accepting chemotaxis protein] [protein_id=WP_000878460.1] [location=complement(4066312..4068006)] [gbkey=CDS]	1.000000000000000	true
BG11_RS22935	lcl|NZ_CP009596.1_prot_WP_001290584.1_4081 [locus_tag=BG11_RS22935] [protein=YusU family protein] [protein_id=WP_001290584.1] [location=4093933..4094190] [gbkey=CDS]	1.000000000000000	true
BG11_RS24330	lcl|NZ_CP009596.1_prot_WP_000638101.1_4331 [locus_tag=BG11_RS24330] [protein=spore germination protein] [protein_id=WP_000638101.1] [location=complement(4329688..4331697)] [gbkey=CDS]	1.000000000000000	true
BG11_RS25195	lcl|NZ_CP009596.1_prot_WP_001190245.1_4501 [locus_tag=BG11_RS25195] [protein=CPBP family intramembrane metalloprotease] [protein_id=WP_001190245.1] [location=complement(4485366..4486076)] [gbkey=CDS]	1.000000000000000	true
BG11_RS25245.rnhC	lcl|NZ_CP009596.1_prot_WP_000071577.1_4511 [gene=rnhC] [locus_tag=BG11_RS25245] [protein=ribonuclease HIII] [protein_id=WP_000071577.1] [location=complement(4494651..4495586)] [gbkey=CDS]	1.000000000000000	true
BG11_RS25395	lcl|NZ_CP009596.1_prot_WP_042631261.1_4540 [locus_tag=BG11_RS25395] [protein=collagen-like protein] [protein_id=WP_042631261.1] [location=4525155..4526147] [gbkey=CDS]	1.000000000000000	true
BG11_RS25545	lcl|NZ_CP009596.1_prot_WP_000453817.1_4570 [locus_tag=BG11_RS25545] [protein=ABC transporter permease] [protein_id=WP_000453817.1] [location=complement(4553722..4554621)] [gbkey=CDS]	1.000000000000000	true
BG11_RS27540	lcl|NZ_CP009596.1_prot_WP_000656490.1_4960 [locus_tag=BG11_RS27540] [protein=DUF3932 family protein] [protein_id=WP_000656490.1] [location=complement(4913346..4913597)] [gbkey=CDS]	1.000000000000000	true
BG11_RS28300	lcl|NZ_CP009596.1_prot_WP_000804868.1_5106 [locus_tag=BG11_RS28300] [protein=hypothetical protein] [protein_id=WP_000804868.1] [location=complement(5044048..5044506)] [gbkey=CDS]	1.000000000000000	true
BG11_RS28315	lcl|NZ_CP009596.1_prot_WP_000283747.1_5109 [locus_tag=BG11_RS28315] [protein=hypothetical protein] [protein_id=WP_000283747.1] [location=complement(5048613..5048849)] [gbkey=CDS]	1.000000000000000	true
BG11_RS29435	lcl|NZ_CP009595.1_prot_WP_001015347.1_5505 [locus_tag=BG11_RS29435] [protein=hypothetical protein] [protein_id=WP_001015347.1] [location=82977..83225] [gbkey=CDS]	1.000000000000000	true
BG11_RS31105	lcl|NZ_CP009596.1_prot_WP_000274352.1_3044 [locus_tag=BG11_RS31105] [protein=hypothetical protein] [protein_id=WP_000274352.1] [location=complement(2980758..2980994)] [gbkey=CDS]	1.000000000000000	true
BG11_RS31250	lcl|NZ_CP009596.1_prot_WP_009879430.1_262 [locus_tag=BG11_RS31250] [protein=hypothetical protein] [protein_id=WP_009879430.1] [location=complement(276781..276951)] [gbkey=CDS]	1.000000000000000	true
BG11_RS31300	lcl|NZ_CP009596.1_prot_WP_158319812.1_3259 [locus_tag=BG11_RS31300] [protein=hypothetical protein] [protein_id=WP_158319812.1] [location=complement(3203062..3203673)] [gbkey=CDS]	1.000000000000000	true
BG11_RS06270	lcl|NZ_CP009596.1_prot_WP_000022181.1_891 [locus_tag=BG11_RS06270] [protein=GNAT family N-acetyltransferase] [protein_id=WP_000022181.1] [location=complement(896675..897106)] [gbkey=CDS]	1.000000000000000	true
BG11_RS14635.katB	lcl|NZ_CP009596.1_prot_WP_001069158.1_2550 [gene=katB] [locus_tag=BG11_RS14635] [protein=catalase] [protein_id=WP_001069158.1] [location=complement(2479865..2481331)] [gbkey=CDS]	1.000000000000000	true
BG11_RS14740	lcl|NZ_CP009596.1_prot_WP_000391382.1_2571 [locus_tag=BG11_RS14740] [protein=hypothetical protein] [protein_id=WP_000391382.1] [location=2500819..2501004] [gbkey=CDS]	1.000000000000000	true
BG11_RS16535	lcl|NZ_CP009596.1_prot_WP_001136289.1_2926 [locus_tag=BG11_RS16535] [protein=SDR family oxidoreductase] [protein_id=WP_001136289.1] [location=complement(2850155..2851021)] [gbkey=CDS]	1.000000000000000	true
BG11_RS05230	lcl|NZ_CP009596.1_prot_WP_001083409.1_684 [locus_tag=BG11_RS05230] [protein=amino acid permease] [protein_id=WP_001083409.1] [location=complement(696182..697648)] [gbkey=CDS]	1.000000000000000	true
BG11_RS09050.gerPF	lcl|NZ_CP009596.1_prot_WP_001141565.1_1446 [gene=gerPF] [locus_tag=BG11_RS09050] [protein=spore germination protein GerPF] [protein_id=WP_001141565.1] [location=1426948..1427163] [gbkey=CDS]	1.000000000000000	true
BG11_RS14705.gerPF	lcl|NZ_CP009596.1_prot_WP_001141566.1_2564 [gene=gerPF] [locus_tag=BG11_RS14705] [protein=spore germination protein GerPF] [protein_id=WP_001141566.1] [location=2490565..2490780] [gbkey=CDS]	1.000000000000000	true
BG11_RS22570	lcl|NZ_CP009596.1_prot_WP_000041820.1_4008 [locus_tag=BG11_RS22570] [protein=iron chelate uptake ABC transporter family permease subunit] [protein_id=WP_000041820.1] [location=4017304..4018320] [gbkey=CDS]	1.000000000000000	true
BG11_RS06180	lcl|NZ_CP009596.1_prot_WP_042631269.1_873 [locus_tag=BG11_RS06180] [protein=hypothetical protein] [protein_id=WP_042631269.1] [location=complement(881685..882119)] [gbkey=CDS]	1.000000000000000	true
BG11_RS12520	lcl|NZ_CP009596.1_prot_WP_000546265.1_2137 [locus_tag=BG11_RS12520] [protein=spore coat protein D] [protein_id=WP_000546265.1] [location=complement(2105354..2105779)] [gbkey=CDS]	1.000000000000000	true
BG11_RS21250.gerQ	lcl|NZ_CP009596.1_prot_WP_000068638.1_3745 [gene=gerQ] [locus_tag=BG11_RS21250] [protein=spore coat protein GerQ] [protein_id=WP_000068638.1] [location=complement(3742588..3743025)] [gbkey=CDS]	0.999999999999999	true
BG11_RS08235	lcl|NZ_CP009596.1_prot_WP_000991764.1_1287 [locus_tag=BG11_RS08235] [protein=MFS transporter] [protein_id=WP_000991764.1] [location=1269303..1270583] [gbkey=CDS]	0.999999999999999	true
BG11_RS18625	lcl|NZ_CP009596.1_prot_WP_000199963.1_3299 [locus_tag=BG11_RS18625] [protein=FAD-dependent oxidoreductase] [protein_id=WP_000199963.1] [location=3249476..3251002] [gbkey=CDS]	0.999999999999999	true
BG11_RS04680	lcl|NZ_CP009596.1_prot_WP_002036675.1_573 [locus_tag=BG11_RS04680] [protein=AAA family ATPase] [protein_id=WP_002036675.1] [location=581118..583427] [gbkey=CDS]	0.999999999999999	true
BG11_RS07125	lcl|NZ_CP009596.1_prot_WP_001142885.1_1064 [locus_tag=BG11_RS07125] [protein=hypothetical protein] [protein_id=WP_001142885.1] [location=complement(1052922..1054007)] [gbkey=CDS]	0.999999999999999	true
BG11_RS12075.flgC	lcl|NZ_CP009596.1_prot_WP_000484673.1_2048 [gene=flgC] [locus_tag=BG11_RS12075] [protein=flagellar basal body rod protein FlgC] [protein_id=WP_000484673.1] [location=complement(2010287..2010700)] [gbkey=CDS]	0.999999999999999	true
BG11_RS08900.dhbF	lcl|NZ_CP009596.1_prot_WP_001133946.1_1418 [gene=dhbF] [locus_tag=BG11_RS08900] [protein=nonribosomal peptide synthetase DhbF] [protein_id=WP_001133946.1] [location=complement(1388880..1396037)] [gbkey=CDS]	0.999999999999999	true
BG11_RS16085.gapN	lcl|NZ_CP009596.1_prot_WP_000213637.1_2836 [gene=gapN] [locus_tag=BG11_RS16085] [protein=NADP-dependent glyceraldehyde-3-phosphate dehydrogenase] [protein_id=WP_000213637.1] [location=2768589..2770028] [gbkey=CDS]	0.999999999999997	true
BG11_RS20435.yabP	lcl|NZ_CP009596.1_prot_WP_001059101.1_3598 [gene=yabP] [locus_tag=BG11_RS20435] [protein=sporulation protein YabP] [protein_id=WP_001059101.1] [location=complement(3579225..3579533)] [gbkey=CDS]	0.999999999999997	true
BG11_RS24160.pckA	lcl|NZ_CP009596.1_prot_WP_000108802.1_4297 [gene=pckA] [locus_tag=BG11_RS24160] [protein=phosphoenolpyruvate carboxykinase (ATP)] [protein_id=WP_000108802.1] [location=complement(4298318..4299904)] [gbkey=CDS]	0.999999999999997	true
BG11_RS02795.fdhF	lcl|NZ_CP009596.1_prot_WP_001063665.1_197 [gene=fdhF] [locus_tag=BG11_RS02795] [protein=formate dehydrogenase subunit alpha] [protein_id=WP_001063665.1] [location=207544..210483] [gbkey=CDS]	0.999999999999996	true
BG11_RS05575	lcl|NZ_CP009596.1_prot_WP_001186941.1_753 [locus_tag=BG11_RS05575] [protein=MFS transporter] [protein_id=WP_001186941.1] [location=765265..766722] [gbkey=CDS]	0.999999999999996	true
BG11_RS18105	lcl|NZ_CP009596.1_prot_WP_000039039.1_3196 [locus_tag=BG11_RS18105] [protein=gamma-type small acid-soluble spore protein] [protein_id=WP_000039039.1] [location=complement(3143353..3143634)] [gbkey=CDS]	0.999999999999994	true
BG11_RS13095	lcl|NZ_CP009596.1_prot_WP_001122118.1_2251 [locus_tag=BG11_RS13095] [protein=class I SAM-dependent methyltransferase] [protein_id=WP_001122118.1] [location=2209791..2210567] [gbkey=CDS]	0.999999999999994	true
BG11_RS23725	lcl|NZ_CP009596.1_prot_WP_000425741.1_4209 [locus_tag=BG11_RS23725] [protein=1,4-dihydroxy-2-naphthoate polyprenyltransferase] [protein_id=WP_000425741.1] [location=complement(4219196..4220149)] [gbkey=CDS]	0.999999999999982	true
BG11_RS18980.purN	lcl|NZ_CP009596.1_prot_WP_000088592.1_3368 [gene=purN] [locus_tag=BG11_RS18980] [protein=phosphoribosylglycinamide formyltransferase] [protein_id=WP_000088592.1] [location=complement(3320222..3320809)] [gbkey=CDS]	0.999999999999977	true
BG11_RS12115	lcl|NZ_CP009596.1_prot_WP_000946323.1_2056 [locus_tag=BG11_RS12115] [protein=YaaR family protein] [protein_id=WP_000946323.1] [location=complement(2016399..2016863)] [gbkey=CDS]	0.999999999999974	true
BG11_RS15265	lcl|NZ_CP009596.1_prot_WP_000841455.1_2675 [locus_tag=BG11_RS15265] [protein=MarR family transcriptional regulator] [protein_id=WP_000841455.1] [location=2601271..2601756] [gbkey=CDS]	0.999999999999964	true
BG11_RS11225	lcl|NZ_CP009596.1_prot_WP_001030656.1_1879 [locus_tag=BG11_RS11225] [protein=Nramp family divalent metal transporter] [protein_id=WP_001030656.1] [location=1844552..1845847] [gbkey=CDS]	0.999999999999952	true
BG11_RS00425	lcl|NZ_CP009595.1_prot_WP_001092361.1_5422 [locus_tag=BG11_RS00425] [protein=hypothetical protein] [protein_id=WP_001092361.1] [location=2653..3093] [gbkey=CDS]	0.999999999999934	true
BG11_RS04595	lcl|NZ_CP009596.1_prot_WP_001077887.1_556 [locus_tag=BG11_RS04595] [protein=hypothetical protein] [protein_id=WP_001077887.1] [location=complement(563578..564180)] [gbkey=CDS]	0.999999999999920	true
BG11_RS22810	lcl|NZ_CP009596.1_prot_WP_001072243.1_4056 [locus_tag=BG11_RS22810] [protein=class I SAM-dependent methyltransferase] [protein_id=WP_001072243.1] [location=complement(4068420..4069238)] [gbkey=CDS]	0.999999999999914	true
BG11_RS15460	lcl|NZ_CP009596.1_prot_WP_000991339.1_2711 [locus_tag=BG11_RS15460] [protein=hypothetical protein] [protein_id=WP_000991339.1] [location=2634384..2634635] [gbkey=CDS]	0.999999999999899	true
BG11_RS16520	lcl|NZ_CP009596.1_prot_WP_001115479.1_2923 [locus_tag=BG11_RS16520] [protein=DUF1540 domain-containing protein] [protein_id=WP_001115479.1] [location=2848722..2848937] [gbkey=CDS]	0.999999999999897	true
BG11_RS27070	lcl|NZ_CP009596.1_prot_WP_000183878.1_4870 [locus_tag=BG11_RS27070] [protein=2OG-Fe(II) oxygenase] [protein_id=WP_000183878.1] [location=4839237..4839887] [gbkey=CDS]	0.999999999999880	true
BG11_RS03815	lcl|NZ_CP009596.1_prot_WP_000241809.1_401 [locus_tag=BG11_RS03815] [protein=1-deoxy-D-xylulose-5-phosphate reductoisomerase] [protein_id=WP_000241809.1] [location=complement(403604..404761)] [gbkey=CDS]	0.999999999999764	true
BG11_RS26710	lcl|NZ_CP009596.1_prot_WP_000484153.1_4799 [locus_tag=BG11_RS26710] [protein=VrrA protein] [protein_id=WP_000484153.1] [location=complement(4777277..4778029)] [gbkey=CDS]	0.999999999999764	true
BG11_RS06045	lcl|NZ_CP009596.1_prot_WP_000218627.1_847 [locus_tag=BG11_RS06045] [protein=ABC transporter ATP-binding protein] [protein_id=WP_000218627.1] [location=863824..864579] [gbkey=CDS]	0.999999999999729	true
BG11_RS12035	lcl|NZ_CP009596.1_prot_WP_001143478.1_2040 [locus_tag=BG11_RS12035] [protein=flagellar hook assembly protein FlgD] [protein_id=WP_001143478.1] [location=complement(2003154..2003726)] [gbkey=CDS]	0.999999999999619	true
BG11_RS19090	lcl|NZ_CP009596.1_prot_WP_000074586.1_3382 [locus_tag=BG11_RS19090] [protein=ABC transporter ATP-binding protein] [protein_id=WP_000074586.1] [location=3345387..3346316] [gbkey=CDS]	0.999999999999609	true
BG11_RS21895	lcl|NZ_CP009596.1_prot_WP_000387988.1_3876 [locus_tag=BG11_RS21895] [protein=DUF1282 family protein] [protein_id=WP_000387988.1] [location=3883167..3883865] [gbkey=CDS]	0.999999999999596	true
BG11_RS19475.abc-f	lcl|NZ_CP009596.1_prot_WP_000150900.1_3437 [gene=abc-f] [locus_tag=BG11_RS19475] [protein=ABC-F type ribosomal protection protein] [protein_id=WP_000150900.1] [location=complement(3414386..3416266)] [gbkey=CDS]	0.999999999999595	true
BG11_RS05350	lcl|NZ_CP009596.1_prot_WP_000432461.1_709 [locus_tag=BG11_RS05350] [protein=ABC transporter ATP-binding protein] [protein_id=WP_000432461.1] [location=717935..718807] [gbkey=CDS]	0.999999999999554	true
BG11_RS17660	lcl|NZ_CP009596.1_prot_WP_144405015.1_3125 [locus_tag=BG11_RS17660] [protein=tail fiber domain-containing protein] [protein_id=WP_144405015.1] [location=complement(3075453..3077585)] [gbkey=CDS]	0.999999999999499	true
BG11_RS21280	lcl|NZ_CP009596.1_prot_WP_000071930.1_3751 [locus_tag=BG11_RS21280] [protein=lipoate--protein ligase family protein] [protein_id=WP_000071930.1] [location=complement(3748207..3749052)] [gbkey=CDS]	0.999999999999475	true
BG11_RS29725	lcl|NZ_CP009596.1_prot_WP_073806370.1_597 [locus_tag=BG11_RS29725] [protein=peptidoglycan N-acetylglucosamine deacetylase] [protein_id=WP_073806370.1] [location=604869..605060] [gbkey=CDS]	0.999999999999461	true
BG11_RS19045	lcl|NZ_CP009596.1_prot_WP_000483025.1_3378 [locus_tag=BG11_RS19045] [protein=sulfotransferase family 2 domain-containing protein] [protein_id=WP_000483025.1] [location=3336037..3336828] [gbkey=CDS]	0.999999999999422	true
BG11_RS02115.spoVK	lcl|NZ_CP009596.1_prot_WP_000438185.1_64 [gene=spoVK] [locus_tag=BG11_RS02115] [protein=stage V sporulation protein K] [protein_id=WP_000438185.1] [location=69435..70391] [gbkey=CDS]	0.999999999999314	true
BG11_RS16015	lcl|NZ_CP009596.1_prot_WP_001042988.1_2823 [locus_tag=BG11_RS16015] [protein=DUF1700 domain-containing protein] [protein_id=WP_001042988.1] [location=2755324..2755884] [gbkey=CDS]	0.999999999999227	true
BG11_RS12855.gudB	lcl|NZ_CP009596.1_prot_WP_000225170.1_2204 [gene=gudB] [locus_tag=BG11_RS12855] [protein=NAD-specific glutamate dehydrogenase] [protein_id=WP_000225170.1] [location=complement(2161291..2162577)] [gbkey=CDS]	0.999999999999216	true
BG11_RS11895	lcl|NZ_CP009596.1_prot_WP_001025740.1_2012 [locus_tag=BG11_RS11895] [protein=H-type small acid-soluble spore protein] [protein_id=WP_001025740.1] [location=1981169..1981348] [gbkey=CDS]	0.999999999999182	true
BG11_RS09560	lcl|NZ_CP009596.1_prot_WP_000849693.1_1547 [locus_tag=BG11_RS09560] [protein=phosphotransferase] [protein_id=WP_000849693.1] [location=complement(1516833..1517765)] [gbkey=CDS]	0.999999999998997	true
BG11_RS16895.qoxD	lcl|NZ_CP009596.1_prot_WP_000531389.1_2972 [gene=qoxD] [locus_tag=BG11_RS16895] [protein=cytochrome aa3 quinol oxidase subunit IV] [protein_id=WP_000531389.1] [location=2903056..2903367] [gbkey=CDS]	0.999999999998923	true
BG11_RS07905	lcl|NZ_CP009596.1_prot_WP_000495564.1_1220 [locus_tag=BG11_RS07905] [protein=hypothetical protein] [protein_id=WP_000495564.1] [location=complement(1201279..1201554)] [gbkey=CDS]	0.999999999998790	true
BG11_RS25055.icd	lcl|NZ_CP009596.1_prot_WP_000206905.1_4473 [gene=icd] [locus_tag=BG11_RS25055] [protein=NADP-dependent isocitrate dehydrogenase] [protein_id=WP_000206905.1] [location=4456827..4458119] [gbkey=CDS]	0.999999999998784	true
BG11_RS26470.aroE	lcl|NZ_CP009596.1_prot_WP_000812089.1_4753 [gene=aroE] [locus_tag=BG11_RS26470] [protein=shikimate dehydrogenase] [protein_id=WP_000812089.1] [location=4735094..4735927] [gbkey=CDS]	0.999999999998599	true
BG11_RS06350	lcl|NZ_CP009596.1_prot_WP_001228716.1_910 [locus_tag=BG11_RS06350] [protein=septum formation initiator family protein] [protein_id=WP_001228716.1] [location=912794..913150] [gbkey=CDS]	0.999999999997483	true
BG11_RS06105	lcl|NZ_CP009596.1_prot_WP_000156190.1_858 [locus_tag=BG11_RS06105] [protein=YrzI family small protein] [protein_id=WP_000156190.1] [location=complement(871245..871385)] [gbkey=CDS]	0.999999999996887	true
BG11_RS29020	lcl|NZ_CP009596.1_prot_WP_000027136.1_5250 [locus_tag=BG11_RS29020] [protein=DAK2 domain-containing protein] [protein_id=WP_000027136.1] [location=5182209..5183885] [gbkey=CDS]	0.999999999996740	true
BG11_RS12030.flgE	lcl|NZ_CP009596.1_prot_WP_000588295.1_2039 [gene=flgE] [locus_tag=BG11_RS12030] [protein=flagellar hook protein FlgE] [protein_id=WP_000588295.1] [location=complement(2001819..2003132)] [gbkey=CDS]	0.999999999996490	true
BG11_RS10600	lcl|NZ_CP009596.1_prot_WP_000539564.1_1757 [locus_tag=BG11_RS10600] [protein=hypothetical protein] [protein_id=WP_000539564.1] [location=complement(1716592..1716897)] [gbkey=CDS]	0.999999999996000	true
BG11_RS05900.aroA	lcl|NZ_CP009596.1_prot_WP_000664621.1_818 [gene=aroA] [locus_tag=BG11_RS05900] [protein=3-phosphoshikimate 1-carboxyvinyltransferase] [protein_id=WP_000664621.1] [location=834659..835948] [gbkey=CDS]	0.999999999995538	true
BG11_RS04350	lcl|NZ_CP009596.1_prot_WP_000256374.1_509 [locus_tag=BG11_RS04350] [protein=LacI family DNA-binding transcriptional regulator] [protein_id=WP_000256374.1] [location=complement(515147..516136)] [gbkey=CDS]	0.999999999995255	true
BG11_RS18630	lcl|NZ_CP009596.1_prot_WP_001183117.1_3300 [locus_tag=BG11_RS18630] [protein=aromatic acid/H+ symport family MFS transporter] [protein_id=WP_001183117.1] [location=3251146..3252447] [gbkey=CDS]	0.999999999994568	true
BG11_RS03445	lcl|NZ_CP009596.1_prot_WP_000755042.1_326 [locus_tag=BG11_RS03445] [protein=HTH domain-containing protein] [protein_id=WP_000755042.1] [location=complement(334208..335170)] [gbkey=CDS]	0.999999999994484	true
BG11_RS26865.metI	lcl|NZ_CP009596.1_prot_WP_000103885.1_4829 [gene=metI] [locus_tag=BG11_RS26865] [protein=cystathionine gamma-synthase/O-acetylhomoserine thiolyase] [protein_id=WP_000103885.1] [location=complement(4806078..4807190)] [gbkey=CDS]	0.999999999994475	true
BG11_RS05675	lcl|NZ_CP009596.1_prot_WP_000084555.1_773 [locus_tag=BG11_RS05675] [protein=amino acid permease] [protein_id=WP_000084555.1] [location=complement(782850..784274)] [gbkey=CDS]	0.999999999993053	true
BG11_RS24255	lcl|NZ_CP009596.1_prot_WP_001129338.1_4316 [locus_tag=BG11_RS24255] [protein=hypothetical protein] [protein_id=WP_001129338.1] [location=4314079..4314228] [gbkey=CDS]	0.999999999990572	true
BG11_RS04520	lcl|NZ_CP009596.1_prot_WP_000615349.1_543 [locus_tag=BG11_RS04520] [protein=hypothetical protein] [protein_id=WP_000615349.1] [location=549320..550465] [gbkey=CDS]	0.999999999990495	true
BG11_RS10570	lcl|NZ_CP009596.1_prot_WP_000594069.1_1751 [locus_tag=BG11_RS10570] [protein=LLM class flavin-dependent oxidoreductase] [protein_id=WP_000594069.1] [location=1711434..1712435] [gbkey=CDS]	0.999999999986820	true
BG11_RS06645	lcl|NZ_CP009596.1_prot_WP_000124903.1_969 [locus_tag=BG11_RS06645] [protein=glycosyl transferase family 1] [protein_id=WP_000124903.1] [location=962911..964104] [gbkey=CDS]	0.999999999985726	true
BG11_RS05345	lcl|NZ_CP009596.1_prot_WP_001167463.1_708 [locus_tag=BG11_RS05345] [protein=GntR family transcriptional regulator] [protein_id=WP_001167463.1] [location=717558..717947] [gbkey=CDS]	0.999999999985716	true
BG11_RS01965.adaA	lcl|NZ_CP009596.1_prot_WP_000551309.1_34 [gene=adaA] [locus_tag=BG11_RS01965] [protein=bifunctional transcriptional activator/DNA repair enzyme AdaA] [protein_id=WP_000551309.1] [location=complement(39133..39729)] [gbkey=CDS]	0.999999999984192	true
BG11_RS15690	lcl|NZ_CP009596.1_prot_WP_001057534.1_2757 [locus_tag=BG11_RS15690] [protein=multidrug efflux MFS transporter] [protein_id=WP_001057534.1] [location=complement(2670328..2671803)] [gbkey=CDS]	0.999999999982331	true
BG11_RS10250	lcl|NZ_CP009596.1_prot_WP_000024457.1_1686 [locus_tag=BG11_RS10250] [protein=glycosyl transferase] [protein_id=WP_000024457.1] [location=complement(1656312..1657520)] [gbkey=CDS]	0.999999999981501	true
BG11_RS06440	lcl|NZ_CP009596.1_prot_WP_001257551.1_928 [locus_tag=BG11_RS06440] [protein=proline racemase family protein] [protein_id=WP_001257551.1] [location=928206..929243] [gbkey=CDS]	0.999999999977382	true
BG11_RS03100	lcl|NZ_CP009596.1_prot_WP_000164883.1_258 [locus_tag=BG11_RS03100] [protein=YdiU family protein] [protein_id=WP_000164883.1] [location=complement(271205..272671)] [gbkey=CDS]	0.999999999968521	true
BG11_RS17845	lcl|NZ_CP009596.1_prot_WP_001274341.1_3165 [locus_tag=BG11_RS17845] [protein=hypothetical protein] [protein_id=WP_001274341.1] [location=complement(3103914..3104123)] [gbkey=CDS]	0.999999999966418	true
BG11_RS28615	lcl|NZ_CP009596.1_prot_WP_001143340.1_5169 [locus_tag=BG11_RS28615] [protein=YlbD family protein] [protein_id=WP_001143340.1] [location=5101634..5102071] [gbkey=CDS]	0.999999999964039	true
BG11_RS12070.fliE	lcl|NZ_CP009596.1_prot_WP_000701688.1_2047 [gene=fliE] [locus_tag=BG11_RS12070] [protein=flagellar hook-basal body complex protein FliE] [protein_id=WP_000701688.1] [location=complement(2009972..2010271)] [gbkey=CDS]	0.999999999958680	true
BG11_RS05045	lcl|NZ_CP009596.1_prot_WP_000234949.1_648 [locus_tag=BG11_RS05045] [protein=DUF2243 domain-containing protein] [protein_id=WP_000234949.1] [location=660619..661125] [gbkey=CDS]	0.999999999957269	true
BG11_RS12100	lcl|NZ_CP009596.1_prot_WP_001266432.1_2053 [locus_tag=BG11_RS12100] [protein=flagellar hook-associated protein 3] [protein_id=WP_001266432.1] [location=complement(2013546..2014409)] [gbkey=CDS]	0.999999999956941	true
BG11_RS13195.cysC	lcl|NZ_CP009596.1_prot_WP_000380504.1_2270 [gene=cysC] [locus_tag=BG11_RS13195] [protein=adenylyl-sulfate kinase] [protein_id=WP_000380504.1] [location=complement(2228367..2228960)] [gbkey=CDS]	0.999999999952764	true
BG11_RS24350	lcl|NZ_CP009596.1_prot_WP_000512463.1_4335 [locus_tag=BG11_RS24350] [protein=spore germination protein] [protein_id=WP_000512463.1] [location=4333790..4334014] [gbkey=CDS]	0.999999999943659	true
BG11_RS10090	lcl|NZ_CP009596.1_prot_WP_000581473.1_1654 [locus_tag=BG11_RS10090] [protein=VOC family protein] [protein_id=WP_000581473.1] [location=complement(1634034..1634417)] [gbkey=CDS]	0.999999999941301	true
BG11_RS18905	lcl|NZ_CP009596.1_prot_WP_000622981.1_3354 [locus_tag=BG11_RS18905] [protein=methionine ABC transporter ATP-binding protein] [protein_id=WP_000622981.1] [location=complement(3303915..3304934)] [gbkey=CDS]	0.999999999924584	true
BG11_RS01320	lcl|NZ_CP009595.1_prot_WP_000462739.1_5601 [locus_tag=BG11_RS01320] [protein=hypothetical protein] [protein_id=WP_000462739.1] [location=202818..203291] [gbkey=CDS]	0.999999999922590	true
BG11_RS28560.ctaB	lcl|NZ_CP009596.1_prot_WP_001015052.1_5158 [gene=ctaB] [locus_tag=BG11_RS28560] [protein=protoheme IX farnesyltransferase] [protein_id=WP_001015052.1] [location=5090019..5090942] [gbkey=CDS]	0.999999999919617	true
BG11_RS06250	lcl|NZ_CP009596.1_prot_WP_000400890.1_887 [locus_tag=BG11_RS06250] [protein=polymer-forming cytoskeletal protein] [protein_id=WP_000400890.1] [location=892885..893592] [gbkey=CDS]	0.999999999918533	true
BG11_RS09995.trxA	lcl|NZ_CP009596.1_prot_WP_001021678.1_1634 [gene=trxA] [locus_tag=BG11_RS09995] [protein=thioredoxin] [protein_id=WP_001021678.1] [location=complement(1611677..1612009)] [gbkey=CDS]	0.999999999909595	true
BG11_RS04295	lcl|NZ_CP009596.1_prot_WP_001014203.1_497 [locus_tag=BG11_RS04295] [protein=septum formation initiator] [protein_id=WP_001014203.1] [location=502262..503581] [gbkey=CDS]	0.999999999902381	true
BG11_RS03930	lcl|NZ_CP009596.1_prot_WP_033688568.1_425 [locus_tag=BG11_RS03930] [protein=pyruvate kinase] [protein_id=WP_033688568.1] [location=425223..426281] [gbkey=CDS]	0.999999999899917	true
BG11_RS28070.mtnX	lcl|NZ_CP009596.1_prot_WP_000027476.1_5063 [gene=mtnX] [locus_tag=BG11_RS28070] [protein=2-hydroxy-3-keto-5-methylthiopentenyl-1-phosphate phosphatase] [protein_id=WP_000027476.1] [location=complement(5002095..5002754)] [gbkey=CDS]	0.999999999895846	true
BG11_RS14755	lcl|NZ_CP009596.1_prot_WP_000122656.1_2574 [locus_tag=BG11_RS14755] [protein=phosphotransferase] [protein_id=WP_000122656.1] [location=2501963..2502751] [gbkey=CDS]	0.999999999892450	true
BG11_RS11940.flgG	lcl|NZ_CP009596.1_prot_WP_001013955.1_2021 [gene=flgG] [locus_tag=BG11_RS11940] [protein=flagellar basal-body rod protein FlgG] [protein_id=WP_001013955.1] [location=complement(1985799..1986572)] [gbkey=CDS]	0.999999999890162	true
BG11_RS24930	lcl|NZ_CP009596.1_prot_WP_000941463.1_4449 [locus_tag=BG11_RS24930] [protein=DUF2785 domain-containing protein] [protein_id=WP_000941463.1] [location=complement(4432872..4433699)] [gbkey=CDS]	0.999999999883509	true
BG11_RS14245	lcl|NZ_CP009596.1_prot_WP_000878722.1_2475 [locus_tag=BG11_RS14245] [protein=Ig domain-containing protein] [protein_id=WP_000878722.1] [location=2410335..2410733] [gbkey=CDS]	0.999999999881697	true
BG11_RS03030	lcl|NZ_CP009596.1_prot_WP_000064846.1_244 [locus_tag=BG11_RS03030] [protein=glycosyltransferase] [protein_id=WP_000064846.1] [location=257631..260186] [gbkey=CDS]	0.999999999870038	true
BG11_RS24710	lcl|NZ_CP009596.1_prot_WP_002003619.1_4405 [locus_tag=BG11_RS24710] [protein=YjdJ family protein] [protein_id=WP_002003619.1] [location=complement(4396424..4396711)] [gbkey=CDS]	0.999999999858020	true
BG11_RS22090	lcl|NZ_CP009596.1_prot_WP_000609857.1_3915 [locus_tag=BG11_RS22090] [protein=VOC family protein] [protein_id=WP_000609857.1] [location=complement(3925340..3925720)] [gbkey=CDS]	0.999999999824367	true
BG11_RS23140	lcl|NZ_CP009596.1_prot_WP_078384002.1_4119 [locus_tag=BG11_RS23140] [protein=bifunctional metallophosphatase/5'-nucleotidase] [protein_id=WP_078384002.1] [location=4125056..4126447] [gbkey=CDS]	0.999999999815796	true
BG11_RS14420	lcl|NZ_CP009596.1_prot_WP_000360638.1_2510 [locus_tag=BG11_RS14420] [protein=DsbA family protein] [protein_id=WP_000360638.1] [location=2438665..2439558] [gbkey=CDS]	0.999999999800299	true
BG11_RS07190	lcl|NZ_CP009596.1_prot_WP_001071381.1_1077 [locus_tag=BG11_RS07190] [protein=heterocycloanthracin/sonorensin family bacteriocin] [protein_id=WP_001071381.1] [location=complement(1064978..1065244)] [gbkey=CDS]	0.999999999786461	true
BG11_RS09480	lcl|NZ_CP009596.1_prot_WP_000627511.1_1530 [locus_tag=BG11_RS09480] [protein=GNAT family N-acetyltransferase] [protein_id=WP_000627511.1] [location=complement(1500748..1501107)] [gbkey=CDS]	0.999999999750299	true
BG11_RS10895	lcl|NZ_CP009596.1_prot_WP_001130814.1_1815 [locus_tag=BG11_RS10895] [protein=LD-carboxypeptidase] [protein_id=WP_001130814.1] [location=1773037..1774038] [gbkey=CDS]	0.999999999690232	true
BG11_RS27135	lcl|NZ_CP009596.1_prot_WP_001021351.1_4883 [locus_tag=BG11_RS27135] [protein=GntR family transcriptional regulator] [protein_id=WP_001021351.1] [location=4849925..4850299] [gbkey=CDS]	0.999999999683071	true
BG11_RS09975	lcl|NZ_CP009596.1_prot_WP_000700656.1_1630 [locus_tag=BG11_RS09975] [protein=cysteine hydrolase] [protein_id=WP_000700656.1] [location=complement(1608531..1609166)] [gbkey=CDS]	0.999999999491238	true
BG11_RS22390	lcl|NZ_CP009596.1_prot_WP_001255050.1_3973 [locus_tag=BG11_RS22390] [protein=acetyltransferase] [protein_id=WP_001255050.1] [location=3984271..3984783] [gbkey=CDS]	0.999999999482624	true
BG11_RS00215.recT	lcl|NZ_CP009594.1_prot_WP_000002672.1_5374 [gene=recT] [locus_tag=BG11_RS00215] [protein=recombination protein RecT] [protein_id=WP_000002672.1] [location=26378..27205] [gbkey=CDS]	0.999999999477314	true
BG11_RS12090	lcl|NZ_CP009596.1_prot_WP_001149510.1_2051 [locus_tag=BG11_RS12090] [protein=flagellar protein FliS] [protein_id=WP_001149510.1] [location=complement(2011759..2012127)] [gbkey=CDS]	0.999999999442392	true
BG11_RS06670	lcl|NZ_CP009596.1_prot_WP_000337490.1_974 [locus_tag=BG11_RS06670] [protein=RNA polymerase subunit sigma-70] [protein_id=WP_000337490.1] [location=967633..968319] [gbkey=CDS]	0.999999999439766	true
BG11_RS08540	lcl|NZ_CP009596.1_prot_WP_001121269.1_1348 [locus_tag=BG11_RS08540] [protein=LysE family transporter] [protein_id=WP_001121269.1] [location=1326909..1327493] [gbkey=CDS]	0.999999999388813	true
BG11_RS00245	lcl|NZ_CP009594.1_prot_WP_042631156.1_5380 [locus_tag=BG11_RS00245] [protein=hypothetical protein] [protein_id=WP_042631156.1] [location=30382..30948] [gbkey=CDS]	0.999999999386012	true
BG11_RS10535	lcl|NZ_CP009596.1_prot_WP_000343258.1_1743 [locus_tag=BG11_RS10535] [protein=exosporium leader peptide-containing protein] [protein_id=WP_000343258.1] [location=1705387..1705620] [gbkey=CDS]	0.999999999379090	true
BG11_RS26250.udk	lcl|NZ_CP009596.1_prot_WP_000537085.1_4709 [gene=udk] [locus_tag=BG11_RS26250] [protein=uridine kinase] [protein_id=WP_000537085.1] [location=4694572..4695210] [gbkey=CDS]	0.999999999244237	true
BG11_RS05185	lcl|NZ_CP009596.1_prot_WP_000132277.1_675 [locus_tag=BG11_RS05185] [protein=hypothetical protein] [protein_id=WP_000132277.1] [location=complement(688287..688868)] [gbkey=CDS]	0.999999999170063	true
BG11_RS17655	lcl|NZ_CP009596.1_prot_WP_000614141.1_3124 [locus_tag=BG11_RS17655] [protein=hypothetical protein] [protein_id=WP_000614141.1] [location=3074374..3075174] [gbkey=CDS]	0.999999999155506	true
BG11_RS26315	lcl|NZ_CP009596.1_prot_WP_000626544.1_4722 [locus_tag=BG11_RS26315] [protein=ABC transporter ATP-binding protein] [protein_id=WP_000626544.1] [location=4707800..4708618] [gbkey=CDS]	0.999999999070200	true
BG11_RS25480	lcl|NZ_CP009596.1_prot_WP_000058133.1_4557 [locus_tag=BG11_RS25480] [protein=ATP-binding cassette domain-containing protein] [protein_id=WP_000058133.1] [location=4542279..4543163] [gbkey=CDS]	0.999999998956195	true
BG11_RS15875	lcl|NZ_CP009596.1_prot_WP_000930036.1_2795 [locus_tag=BG11_RS15875] [protein=M42 family metallopeptidase] [protein_id=WP_000930036.1] [location=complement(2715136..2716185)] [gbkey=CDS]	0.999999998949638	true
BG11_RS09740	lcl|NZ_CP009596.1_prot_WP_000966846.1_1582 [locus_tag=BG11_RS09740] [protein=VWA domain-containing protein] [protein_id=WP_000966846.1] [location=complement(1554679..1555443)] [gbkey=CDS]	0.999999998945110	true
BG11_RS03800	lcl|NZ_CP009596.1_prot_WP_000615126.1_398 [locus_tag=BG11_RS03800] [protein=GNAT family N-acetyltransferase] [protein_id=WP_000615126.1] [location=complement(401543..402004)] [gbkey=CDS]	0.999999998900818	true
BG11_RS05000.sasP	lcl|NZ_CP009596.1_prot_WP_000002841.1_639 [gene=sasP] [locus_tag=BG11_RS05000] [protein=small acid-soluble spore protein, SasP family] [protein_id=WP_000002841.1] [location=654020..654232] [gbkey=CDS]	0.999999998872306	true
BG11_RS23325.dapF	lcl|NZ_CP009596.1_prot_WP_000077384.1_4154 [gene=dapF] [locus_tag=BG11_RS23325] [protein=diaminopimelate epimerase] [protein_id=WP_000077384.1] [location=4151086..4151952] [gbkey=CDS]	0.999999998818414	true
BG11_RS07100	lcl|NZ_CP009596.1_prot_WP_000432679.1_1060 [locus_tag=BG11_RS07100] [protein=hypothetical protein] [protein_id=WP_000432679.1] [location=1048737..1049102] [gbkey=CDS]	0.999999998719748	true
BG11_RS31510	lcl|NZ_CP009596.1_prot_WP_000653680.1_1075 [locus_tag=BG11_RS31510] [protein=hypothetical protein] [protein_id=WP_000653680.1] [location=complement(1063685..1063828)] [gbkey=CDS]	0.999999998634104	true
BG11_RS14130	lcl|NZ_CP009596.1_prot_WP_000067629.1_2452 [locus_tag=BG11_RS14130] [protein=putative thiazole-containing bacteriocin maturation protein] [protein_id=WP_000067629.1] [location=2386059..2387978] [gbkey=CDS]	0.999999998531543	true
BG11_RS30470	lcl|NZ_CP009596.1_prot_WP_080000553.1_3135 [locus_tag=BG11_RS30470] [protein=hypothetical protein] [protein_id=WP_080000553.1] [location=complement(3087445..3087618)] [gbkey=CDS]	0.999999998103364	true
BG11_RS03785	lcl|NZ_CP009596.1_prot_WP_001072933.1_395 [locus_tag=BG11_RS03785] [protein=CGNR zinc finger domain-containing protein] [protein_id=WP_001072933.1] [location=399728..400270] [gbkey=CDS]	0.999999998001570	true
BG11_RS21575	lcl|NZ_CP009596.1_prot_WP_000949069.1_3812 [locus_tag=BG11_RS21575] [protein=flavin reductase family protein] [protein_id=WP_000949069.1] [location=complement(3818796..3819407)] [gbkey=CDS]	0.999999997293431	true
BG11_RS31410	lcl|NZ_CP009595.1_prot_WP_000334784.1_5430 [locus_tag=BG11_RS31410] [protein=hypothetical protein] [protein_id=WP_000334784.1] [location=complement(7787..7954)] [gbkey=CDS]	0.999999997213396	true
BG11_RS17685	lcl|NZ_CP009596.1_prot_WP_000301569.1_3130 [locus_tag=BG11_RS17685] [protein=hypothetical protein] [protein_id=WP_000301569.1] [location=complement(3085427..3086011)] [gbkey=CDS]	0.999999995991849	true
BG11_RS17435.fdhD	lcl|NZ_CP009596.1_prot_WP_000529224.1_3080 [gene=fdhD] [locus_tag=BG11_RS17435] [protein=formate dehydrogenase accessory sulfurtransferase FdhD] [protein_id=WP_000529224.1] [location=3024151..3024957] [gbkey=CDS]	0.999999995856911	true
BG11_RS00150	lcl|NZ_CP009594.1_prot_WP_042631195.1_5359 [locus_tag=BG11_RS00150] [protein=hypothetical protein] [protein_id=WP_042631195.1] [location=complement(14976..15239)] [gbkey=CDS]	0.999999995812603	true
BG11_RS31730	lcl|NZ_CP009596.1_prot_WP_001242605.1_4685 [locus_tag=BG11_RS31730] [protein=hypothetical protein] [protein_id=WP_001242605.1] [location=4670483..4670659] [gbkey=CDS]	0.999999995555415	true
BG11_RS01340	lcl|NZ_CP009595.1_prot_WP_000024608.1_5604 [locus_tag=BG11_RS01340] [protein=hypothetical protein] [protein_id=WP_000024608.1] [location=204849..205259] [gbkey=CDS]	0.999999994828039	true
BG11_RS24610.ccpA	lcl|NZ_CP009596.1_prot_WP_001103304.1_4385 [gene=ccpA] [locus_tag=BG11_RS24610] [protein=catabolite control protein A] [protein_id=WP_001103304.1] [location=4380357..4381355] [gbkey=CDS]	0.999999994753484	true
BG11_RS02555	lcl|NZ_CP009596.1_prot_WP_001146294.1_152 [locus_tag=BG11_RS02555] [protein=hypothetical protein] [protein_id=WP_001146294.1] [location=156923..157186] [gbkey=CDS]	0.999999994287481	true
BG11_RS25205.sspI	lcl|NZ_CP009596.1_prot_WP_000009513.1_4503 [gene=sspI] [locus_tag=BG11_RS25205] [protein=small acid-soluble spore protein SspI] [protein_id=WP_000009513.1] [location=complement(4486935..4487144)] [gbkey=CDS]	0.999999994213705	true
BG11_RS10115	lcl|NZ_CP009596.1_prot_WP_000160046.1_1659 [locus_tag=BG11_RS10115] [protein=class I SAM-dependent methyltransferase] [protein_id=WP_000160046.1] [location=complement(1638621..1639331)] [gbkey=CDS]	0.999999992905387	true
BG11_RS02950	lcl|NZ_CP009596.1_prot_WP_000070938.1_228 [locus_tag=BG11_RS02950] [protein=transcriptional regulator] [protein_id=WP_000070938.1] [location=242334..242954] [gbkey=CDS]	0.999999990814525	true
BG11_RS18115.mutY	lcl|NZ_CP009596.1_prot_WP_000171408.1_3198 [gene=mutY] [locus_tag=BG11_RS18115] [protein=A/G-specific adenine glycosylase] [protein_id=WP_000171408.1] [location=complement(3144018..3145115)] [gbkey=CDS]	0.999999989116611	true
BG11_RS01490	lcl|NZ_CP009595.1_prot_WP_001076757.1_5635 [locus_tag=BG11_RS01490] [protein=sigma-70 family RNA polymerase sigma factor] [protein_id=WP_001076757.1] [location=complement(233062..234033)] [gbkey=CDS]	0.999999987135285	true
BG11_RS01185	lcl|NZ_CP009595.1_prot_WP_042631276.1_5574 [locus_tag=BG11_RS01185] [protein=DUF11 domain-containing protein] [protein_id=WP_042631276.1] [location=158109..173144] [gbkey=CDS]	0.999999985975613	true
BG11_RS12350	lcl|NZ_CP009596.1_prot_WP_042631234.1_2103 [locus_tag=BG11_RS12350] [protein=DUF11 domain-containing protein] [protein_id=WP_042631234.1] [location=2055290..2070343] [gbkey=CDS]	0.999999985975613	true
BG11_RS16050.sasP	lcl|NZ_CP009596.1_prot_WP_000013338.1_2830 [gene=sasP] [locus_tag=BG11_RS16050] [protein=small acid-soluble spore protein, SasP family] [protein_id=WP_000013338.1] [location=2761462..2761665] [gbkey=CDS]	0.999999985922238	true
BG11_RS27830	lcl|NZ_CP009596.1_prot_WP_001161435.1_5018 [locus_tag=BG11_RS27830] [protein=SIMPL domain-containing protein] [protein_id=WP_001161435.1] [location=complement(4965237..4965908)] [gbkey=CDS]	0.999999985369200	true
BG11_RS25310	lcl|NZ_CP009596.1_prot_WP_000403748.1_4523 [locus_tag=BG11_RS25310] [protein=ABC transporter ATP-binding protein] [protein_id=WP_000403748.1] [location=4509899..4510669] [gbkey=CDS]	0.999999985233297	true
BG11_RS10720.asbF	lcl|NZ_CP009596.1_prot_WP_000877695.1_1780 [gene=asbF] [locus_tag=BG11_RS10720] [protein=petrobactin biosynthesis 3-dehydroshikimate dehydratase AsbF] [protein_id=WP_000877695.1] [location=complement(1736504..1737346)] [gbkey=CDS]	0.999999983436170	true
BG11_RS24050	lcl|NZ_CP009596.1_prot_WP_000435820.1_4275 [locus_tag=BG11_RS24050] [protein=hypothetical protein] [protein_id=WP_000435820.1] [location=4280444..4280761] [gbkey=CDS]	0.999999981138286	true
BG11_RS05815	lcl|NZ_CP009596.1_prot_WP_001260260.1_801 [locus_tag=BG11_RS05815] [protein=DUF2332 domain-containing protein] [protein_id=WP_001260260.1] [location=812912..813958] [gbkey=CDS]	0.999999979268837	true
BG11_RS11735	lcl|NZ_CP009596.1_prot_WP_001104686.1_1980 [locus_tag=BG11_RS11735] [protein=class I SAM-dependent methyltransferase] [protein_id=WP_001104686.1] [location=complement(1951389..1952048)] [gbkey=CDS]	0.999999979164014	true
BG11_RS24355	lcl|NZ_CP009596.1_prot_WP_001110865.1_4336 [locus_tag=BG11_RS24355] [protein=hypothetical protein] [protein_id=WP_001110865.1] [location=4334035..4334358] [gbkey=CDS]	0.999999978675710	true
BG11_RS08905.dhbB	lcl|NZ_CP009596.1_prot_WP_001007275.1_1419 [gene=dhbB] [locus_tag=BG11_RS08905] [protein=isochorismatase] [protein_id=WP_001007275.1] [location=complement(1396069..1396956)] [gbkey=CDS]	0.999999977603563	true
BG11_RS12365	lcl|NZ_CP009596.1_prot_WP_000237692.1_2106 [locus_tag=BG11_RS12365] [protein=glycosyltransferase family 2 protein] [protein_id=WP_000237692.1] [location=complement(2073144..2073944)] [gbkey=CDS]	0.999999974928024	true
BG11_RS02100.hfq	lcl|NZ_CP009596.1_prot_WP_000813896.1_61 [gene=hfq] [locus_tag=BG11_RS02100] [protein=RNA chaperone Hfq] [protein_id=WP_000813896.1] [location=64198..64422] [gbkey=CDS]	0.999999970470574	true
BG11_RS29505	lcl|NZ_CP009595.1_prot_WP_073519111.1_5578 [locus_tag=BG11_RS29505] [protein=DUF5065 family protein] [protein_id=WP_073519111.1] [location=177182..177316] [gbkey=CDS]	0.999999966222476	true
BG11_RS05680	lcl|NZ_CP009596.1_prot_WP_000250768.1_774 [locus_tag=BG11_RS05680] [protein=IclR family transcriptional regulator] [protein_id=WP_000250768.1] [location=784542..785291] [gbkey=CDS]	0.999999963745385	true
BG11_RS19350.murF	lcl|NZ_CP009596.1_prot_WP_000610677.1_3413 [gene=murF] [locus_tag=BG11_RS19350] [protein=UDP-N-acetylmuramoyl-tripeptide--D-alanyl-D-alanine ligase] [protein_id=WP_000610677.1] [location=complement(3392525..3393901)] [gbkey=CDS]	0.999999959532737	true
BG11_RS01125	lcl|NZ_CP009595.1_prot_WP_001169292.1_5563 [locus_tag=BG11_RS01125] [protein=recombinase family protein] [protein_id=WP_001169292.1] [location=complement(145265..145840)] [gbkey=CDS]	0.999999957452663	true
BG11_RS27860	lcl|NZ_CP009596.1_prot_WP_000548036.1_5023 [locus_tag=BG11_RS27860] [protein=GntR family transcriptional regulator] [protein_id=WP_000548036.1] [location=complement(4969158..4969577)] [gbkey=CDS]	0.999999956755220	true
BG11_RS20700	lcl|NZ_CP009596.1_prot_WP_000554264.1_3644 [locus_tag=BG11_RS20700] [protein=YaaC family protein] [protein_id=WP_000554264.1] [location=3626565..3627566] [gbkey=CDS]	0.999999954915939	true
BG11_RS08365	lcl|NZ_CP009596.1_prot_WP_001257911.1_1313 [locus_tag=BG11_RS08365] [protein=hypothetical protein] [protein_id=WP_001257911.1] [location=1295995..1296498] [gbkey=CDS]	0.999999954575814	true
BG11_RS27730	lcl|NZ_CP009596.1_prot_WP_000898982.1_4998 [locus_tag=BG11_RS27730] [protein=alpha/beta hydrolase] [protein_id=WP_000898982.1] [location=complement(4947919..4948917)] [gbkey=CDS]	0.999999952552762	true
BG11_RS18860.gatA	lcl|NZ_CP009596.1_prot_WP_000051435.1_3345 [gene=gatA] [locus_tag=BG11_RS18860] [protein=Asp-tRNA(Asn)/Glu-tRNA(Gln) amidotransferase subunit GatA] [protein_id=WP_000051435.1] [location=complement(3297385..3298842)] [gbkey=CDS]	0.999999951846176	true
BG11_RS00990	lcl|NZ_CP009595.1_prot_WP_000107145.1_5535 [locus_tag=BG11_RS00990] [protein=WXG100 family type VII secretion target] [protein_id=WP_000107145.1] [location=complement(117511..118743)] [gbkey=CDS]	0.999999950267709	true
BG11_RS28710.ftsL	lcl|NZ_CP009596.1_prot_WP_000067081.1_5188 [gene=ftsL] [locus_tag=BG11_RS28710] [protein=cell division protein FtsL] [protein_id=WP_000067081.1] [location=5116676..5117038] [gbkey=CDS]	0.999999949981534	true
BG11_RS07425	lcl|NZ_CP009596.1_prot_WP_000106376.1_1124 [locus_tag=BG11_RS07425] [protein=MFS transporter] [protein_id=WP_000106376.1] [location=complement(1113902..1115185)] [gbkey=CDS]	0.999999949678838	true
BG11_RS31320	lcl|NZ_CP009596.1_prot_WP_157404515.1_4325 [locus_tag=BG11_RS31320] [protein=hypothetical protein] [protein_id=WP_157404515.1] [location=complement(4325451..4325615)] [gbkey=CDS]	0.999999947885167	true
BG11_RS21935	lcl|NZ_CP009596.1_prot_WP_000610081.1_3884 [locus_tag=BG11_RS21935] [protein=DEAD/DEAH box helicase] [protein_id=WP_000610081.1] [location=complement(3887692..3890448)] [gbkey=CDS]	0.999999947641130	true
BG11_RS01560	lcl|NZ_CP009595.1_prot_WP_001245660.1_5649 [locus_tag=BG11_RS01560] [protein=maturase] [protein_id=WP_001245660.1] [location=251919..253736] [gbkey=CDS]	0.999999945862614	true
BG11_RS09795	lcl|NZ_CP009596.1_prot_WP_001245660.1_1593 [locus_tag=BG11_RS09795] [protein=maturase] [protein_id=WP_001245660.1] [location=complement(1572329..1574146)] [gbkey=CDS]	0.999999945862614	true
BG11_RS21000	lcl|NZ_CP009596.1_prot_WP_001103422.1_3695 [locus_tag=BG11_RS21000] [protein=MFS transporter] [protein_id=WP_001103422.1] [location=complement(3686596..3687894)] [gbkey=CDS]	0.999999937772687	true
BG11_RS06465	lcl|NZ_CP009596.1_prot_WP_170933233.1_933 [locus_tag=BG11_RS06465] [protein=carboxymuconolactone decarboxylase] [protein_id=WP_170933233.1] [location=934232..934669] [gbkey=CDS]	0.999999937374094	true
BG11_RS27925.spoVAF	lcl|NZ_CP009596.1_prot_WP_000165584.1_5036 [gene=spoVAF] [locus_tag=BG11_RS27925] [protein=spore germination protein SpoVAF] [protein_id=WP_000165584.1] [location=4977995..4979467] [gbkey=CDS]	0.999999937271262	true
BG11_RS11450	lcl|NZ_CP009596.1_prot_WP_001086313.1_1924 [locus_tag=BG11_RS11450] [protein=ketoacyl-ACP synthase III] [protein_id=WP_001086313.1] [location=1892577..1893560] [gbkey=CDS]	0.999999930950934	true
BG11_RS23195	lcl|NZ_CP009596.1_prot_WP_000435941.1_4130 [locus_tag=BG11_RS23195] [protein=DUF1027 domain-containing protein] [protein_id=WP_000435941.1] [location=4133800..4134102] [gbkey=CDS]	0.999999927442516	true
BG11_RS15250	lcl|NZ_CP009596.1_prot_WP_000993834.1_2672 [locus_tag=BG11_RS15250] [protein=multidrug efflux MFS transporter] [protein_id=WP_000993834.1] [location=complement(2597597..2599045)] [gbkey=CDS]	0.999999925337882	true
BG11_RS00060	lcl|NZ_CP009594.1_prot_WP_042631182.1_5342 [locus_tag=BG11_RS00060] [protein=phage tail family protein] [protein_id=WP_042631182.1] [location=1520..2401] [gbkey=CDS]	0.999999922851087	true
BG11_RS06025	lcl|NZ_CP009596.1_prot_WP_001057908.1_843 [locus_tag=BG11_RS06025] [protein=NUDIX hydrolase] [protein_id=WP_001057908.1] [location=860965..861459] [gbkey=CDS]	0.999999917867345	true
BG11_RS00115	lcl|NZ_CP009594.1_prot_WP_042631190.1_5353 [locus_tag=BG11_RS00115] [protein=nucleotide excision repair endonuclease] [protein_id=WP_042631190.1] [location=9869..10705] [gbkey=CDS]	0.999999917562931	true
BG11_RS14555.clpB	lcl|NZ_CP009596.1_prot_WP_000365381.1_2536 [gene=clpB] [locus_tag=BG11_RS14555] [protein=ATP-dependent chaperone ClpB] [protein_id=WP_000365381.1] [location=complement(2465964..2468564)] [gbkey=CDS]	0.999999916527003	true
BG11_RS02605.tlp	lcl|NZ_CP009596.1_prot_WP_001133509.1_162 [gene=tlp] [locus_tag=BG11_RS02605] [protein=small acid-soluble spore protein Tlp] [protein_id=WP_001133509.1] [location=165662..165859] [gbkey=CDS]	0.999999914967634	true
BG11_RS18820	lcl|NZ_CP009596.1_prot_WP_000007344.1_3337 [locus_tag=BG11_RS18820] [protein=aminopeptidase] [protein_id=WP_000007344.1] [location=3287601..3288830] [gbkey=CDS]	0.999999905716226	true
BG11_RS04865	lcl|NZ_CP009596.1_prot_WP_000423197.1_611 [locus_tag=BG11_RS04865] [protein=LysR family transcriptional regulator] [protein_id=WP_000423197.1] [location=619230..620108] [gbkey=CDS]	0.999999901366886	true
BG11_RS11055	lcl|NZ_CP009596.1_prot_WP_017561904.1_1846 [locus_tag=BG11_RS11055] [protein=Rrf2 family transcriptional regulator] [protein_id=WP_017561904.1] [location=complement(1804351..1804791)] [gbkey=CDS]	0.999999889999274	true
BG11_RS25910.minD	lcl|NZ_CP009596.1_prot_WP_000503310.1_4642 [gene=minD] [locus_tag=BG11_RS25910] [protein=septum site-determining protein MinD] [protein_id=WP_000503310.1] [location=4626533..4627330] [gbkey=CDS]	0.999999889676024	true
BG11_RS13200.sat	lcl|NZ_CP009596.1_prot_WP_000108776.1_2271 [gene=sat] [locus_tag=BG11_RS13200] [protein=sulfate adenylyltransferase] [protein_id=WP_000108776.1] [location=complement(2228973..2230109)] [gbkey=CDS]	0.999999884843237	true
BG11_RS05825	lcl|NZ_CP009596.1_prot_WP_000892287.1_803 [locus_tag=BG11_RS05825] [protein=ATP-dependent acyl-CoA ligase] [protein_id=WP_000892287.1] [location=816298..817902] [gbkey=CDS]	0.999999874998143	true
BG11_RS04075	lcl|NZ_CP009596.1_prot_WP_001101667.1_454 [locus_tag=BG11_RS04075] [protein=NAD(P)H-dependent oxidoreductase] [protein_id=WP_001101667.1] [location=454688..455263] [gbkey=CDS]	0.999999873322484	true
BG11_RS08220	lcl|NZ_CP009596.1_prot_WP_000218124.1_1284 [locus_tag=BG11_RS08220] [protein=CoA-acylating methylmalonate-semialdehyde dehydrogenase] [protein_id=WP_000218124.1] [location=complement(1265143..1266606)] [gbkey=CDS]	0.999999866863805	true
BG11_RS02620	lcl|NZ_CP009596.1_prot_WP_001054445.1_165 [locus_tag=BG11_RS02620] [protein=HesB/YadR/YfhF family protein] [protein_id=WP_001054445.1] [location=complement(167736..168026)] [gbkey=CDS]	0.999999865934248	true
BG11_RS01755	lcl|NZ_CP009595.1_prot_WP_000281181.1_5690 [locus_tag=BG11_RS01755] [protein=hypothetical protein] [protein_id=WP_000281181.1] [location=305281..305751] [gbkey=CDS]	0.999999857716421	true
BG11_RS14120.odhA	lcl|NZ_CP009596.1_prot_WP_000197127.1_2450 [gene=odhA] [locus_tag=BG11_RS14120] [protein=2-oxoglutarate dehydrogenase E1 component] [protein_id=WP_000197127.1] [location=2381677..2384544] [gbkey=CDS]	0.999999853136445	true
BG11_RS18095	lcl|NZ_CP009596.1_prot_WP_000506628.1_3194 [locus_tag=BG11_RS18095] [protein=DUF402 domain-containing protein] [protein_id=WP_000506628.1] [location=complement(3142141..3142671)] [gbkey=CDS]	0.999999829628688	true
BG11_RS26375	lcl|NZ_CP009596.1_prot_WP_000071861.1_4734 [locus_tag=BG11_RS26375] [protein=DUF4023 domain-containing protein] [protein_id=WP_000071861.1] [location=complement(4719887..4720009)] [gbkey=CDS]	0.999999828790344	true
BG11_RS09815	lcl|NZ_CP009596.1_prot_WP_000692591.1_1597 [locus_tag=BG11_RS09815] [protein=virulence factor] [protein_id=WP_000692591.1] [location=complement(1576283..1577410)] [gbkey=CDS]	0.999999821198429	true
BG11_RS20250.ctsR	lcl|NZ_CP009596.1_prot_WP_001244563.1_3578 [gene=ctsR] [locus_tag=BG11_RS20250] [protein=transcriptional regulator CtsR] [protein_id=WP_001244563.1] [location=complement(3548325..3548786)] [gbkey=CDS]	0.999999807198504	true
BG11_RS16060	lcl|NZ_CP009596.1_prot_WP_000281493.1_2832 [locus_tag=BG11_RS16060] [protein=amino acid ABC transporter permease] [protein_id=WP_000281493.1] [location=complement(2762480..2763178)] [gbkey=CDS]	0.999999806285439	true
BG11_RS07495	lcl|NZ_CP009596.1_prot_WP_000094100.1_1138 [locus_tag=BG11_RS07495] [protein=phage tail family protein] [protein_id=WP_000094100.1] [location=complement(1132248..1133732)] [gbkey=CDS]	0.999999775054505	true
BG11_RS17210.gerKA	lcl|NZ_CP009596.1_prot_WP_000139253.1_3035 [gene=gerKA] [locus_tag=BG11_RS17210] [protein=spore germination protein GerKA] [protein_id=WP_000139253.1] [location=2968770..2970272] [gbkey=CDS]	0.999999767823718	true
BG11_RS18515	lcl|NZ_CP009596.1_prot_WP_000082906.1_3277 [locus_tag=BG11_RS18515] [protein=MTH1187 family thiamine-binding protein] [protein_id=WP_000082906.1] [location=complement(3220123..3220443)] [gbkey=CDS]	0.999999754784172	true
BG11_RS12175	lcl|NZ_CP009596.1_prot_WP_002080856.1_2068 [locus_tag=BG11_RS12175] [protein=aspartyl-phosphate phosphatase Spo0E family protein] [protein_id=WP_002080856.1] [location=complement(2027529..2027747)] [gbkey=CDS]	0.999999746196284	true
BG11_RS06355	lcl|NZ_CP009596.1_prot_WP_000271330.1_911 [locus_tag=BG11_RS06355] [protein=DUF3870 domain-containing protein] [protein_id=WP_000271330.1] [location=913410..913736] [gbkey=CDS]	0.999999744650593	true
BG11_RS19660	lcl|NZ_CP009596.1_prot_WP_000501553.1_3472 [locus_tag=BG11_RS19660] [protein=ABC transporter permease] [protein_id=WP_000501553.1] [location=complement(3446479..3447483)] [gbkey=CDS]	0.999999736776189	true
BG11_RS31645	lcl|NZ_CP009596.1_prot_WP_000240799.1_2371 [locus_tag=BG11_RS31645] [protein=hypothetical protein] [protein_id=WP_000240799.1] [location=complement(2315324..2315476)] [gbkey=CDS]	0.999999716637410	true
BG11_RS29845	lcl|NZ_CP009596.1_prot_WP_002036502.1_909 [locus_tag=BG11_RS29845] [protein=hypothetical protein] [protein_id=WP_002036502.1] [location=912244..912399] [gbkey=CDS]	0.999999705616724	true
BG11_RS27435	lcl|NZ_CP009596.1_prot_WP_000115773.1_4940 [locus_tag=BG11_RS27435] [protein=butyrate kinase] [protein_id=WP_000115773.1] [location=4895833..4896936] [gbkey=CDS]	0.999999680681065	true
BG11_RS29370	lcl|NZ_CP009596.1_prot_WP_000759617.1_5319 [locus_tag=BG11_RS29370] [protein=SDR family oxidoreductase] [protein_id=WP_000759617.1] [location=5259301..5260014] [gbkey=CDS]	0.999999665936989	true
BG11_RS21900	lcl|NZ_CP009596.1_prot_WP_000387907.1_3877 [locus_tag=BG11_RS21900] [protein=YIP1 family protein] [protein_id=WP_000387907.1] [location=3883882..3884562] [gbkey=CDS]	0.999999656052016	true
BG11_RS05055	lcl|NZ_CP009596.1_prot_WP_000368274.1_650 [locus_tag=BG11_RS05055] [protein=MBL fold metallo-hydrolase] [protein_id=WP_000368274.1] [location=complement(662224..663081)] [gbkey=CDS]	0.999999616095637	true
BG11_RS24960	lcl|NZ_CP009596.1_prot_WP_000201587.1_4455 [locus_tag=BG11_RS24960] [protein=CBS domain-containing protein] [protein_id=WP_000201587.1] [location=4436966..4438279] [gbkey=CDS]	0.999999591062029	true
BG11_RS16040	lcl|NZ_CP009596.1_prot_WP_042631245.1_2828 [locus_tag=BG11_RS16040] [protein=YheC/YheD family protein] [protein_id=WP_042631245.1] [location=2759383..2760843] [gbkey=CDS]	0.999999580465125	true
BG11_RS28760.ftsA	lcl|NZ_CP009596.1_prot_WP_001087551.1_5198 [gene=ftsA] [locus_tag=BG11_RS28760] [protein=cell division protein FtsA] [protein_id=WP_001087551.1] [location=5129860..5131167] [gbkey=CDS]	0.999999571842151	true
BG11_RS26625	lcl|NZ_CP009596.1_prot_WP_000946454.1_4783 [locus_tag=BG11_RS26625] [protein=HD family phosphohydrolase] [protein_id=WP_000946454.1] [location=4762593..4764737] [gbkey=CDS]	0.999999516432885	true
BG11_RS12095	lcl|NZ_CP009596.1_prot_WP_000929226.1_2052 [locus_tag=BG11_RS12095] [protein=flagellar hook-associated protein 2] [protein_id=WP_000929226.1] [location=complement(2012150..2013526)] [gbkey=CDS]	0.999999507856328	true
BG11_RS13760.phaQ	lcl|NZ_CP009596.1_prot_WP_000903022.1_2378 [gene=phaQ] [locus_tag=BG11_RS13760] [protein=poly-beta-hydroxybutyrate-responsive repressor] [protein_id=WP_000903022.1] [location=2321405..2321857] [gbkey=CDS]	0.999999491972837	true
BG11_RS02710	lcl|NZ_CP009596.1_prot_WP_000430090.1_182 [locus_tag=BG11_RS02710] [protein=LCP family protein] [protein_id=WP_000430090.1] [location=185492..186529] [gbkey=CDS]	0.999999472693252	true
BG11_RS05380	lcl|NZ_CP009596.1_prot_WP_000836230.1_715 [locus_tag=BG11_RS05380] [protein=aromatic acid/H+ symport family MFS transporter] [protein_id=WP_000836230.1] [location=723302..724660] [gbkey=CDS]	0.999999439583523	true
BG11_RS24495	lcl|NZ_CP009596.1_prot_WP_001122234.1_4363 [locus_tag=BG11_RS24495] [protein=YtzH-like family protein] [protein_id=WP_001122234.1] [location=complement(4360033..4360311)] [gbkey=CDS]	0.999999419031852	true
BG11_RS07465	lcl|NZ_CP009596.1_prot_WP_000600883.1_1132 [locus_tag=BG11_RS07465] [protein=DUF3893 domain-containing protein] [protein_id=WP_000600883.1] [location=complement(1121073..1122761)] [gbkey=CDS]	0.999999415114825	true
BG11_RS01775	lcl|NZ_CP009595.1_prot_WP_000586187.1_5694 [locus_tag=BG11_RS01775] [protein=IS200/IS605 family element transposase accessory protein TnpB] [protein_id=WP_000586187.1] [location=complement(307485..308606)] [gbkey=CDS]	0.999999323427058	true
BG11_RS07400	lcl|NZ_CP009596.1_prot_WP_000954463.1_1119 [locus_tag=BG11_RS07400] [protein=cysteine dioxygenase family protein] [protein_id=WP_000954463.1] [location=complement(1110408..1110986)] [gbkey=CDS]	0.999999310395106	true
BG11_RS18360.cadA	lcl|NZ_CP009596.1_prot_WP_001083795.1_3246 [gene=cadA] [locus_tag=BG11_RS18360] [protein=cadmium-translocating P-type ATPase] [protein_id=WP_001083795.1] [location=3188799..3190724] [gbkey=CDS]	0.999999303874195	true
BG11_RS31275	lcl|NZ_CP009596.1_prot_WP_158319811.1_2343 [locus_tag=BG11_RS31275] [protein=hypothetical protein] [protein_id=WP_158319811.1] [location=2289575..2289751] [gbkey=CDS]	0.999999296602671	true
BG11_RS07305	lcl|NZ_CP009596.1_prot_WP_000831945.1_1099 [locus_tag=BG11_RS07305] [protein=DegV family protein] [protein_id=WP_000831945.1] [location=complement(1086155..1086961)] [gbkey=CDS]	0.999999229159678	true
BG11_RS06900	lcl|NZ_CP009596.1_prot_WP_000136586.1_1020 [locus_tag=BG11_RS06900] [protein=alpha/beta hydrolase] [protein_id=WP_000136586.1] [location=complement(1003177..1004040)] [gbkey=CDS]	0.999999174831071	true
BG11_RS12010	lcl|NZ_CP009596.1_prot_WP_000274726.1_2035 [locus_tag=BG11_RS12010] [protein=DNA-binding domain-containing protein] [protein_id=WP_000274726.1] [location=complement(1998023..1998970)] [gbkey=CDS]	0.999998937198707	true
BG11_RS15600	lcl|NZ_CP009596.1_prot_WP_001081585.1_2740 [locus_tag=BG11_RS15600] [protein=hypothetical protein] [protein_id=WP_001081585.1] [location=2660336..2660770] [gbkey=CDS]	0.999998889406756	true
BG11_RS16985	lcl|NZ_CP009596.1_prot_WP_001268339.1_2990 [locus_tag=BG11_RS16985] [protein=hypothetical protein] [protein_id=WP_001268339.1] [location=complement(2921526..2921729)] [gbkey=CDS]	0.999998874190231	true
BG11_RS00925	lcl|NZ_CP009595.1_prot_WP_172855412.1_5522 [locus_tag=BG11_RS00925] [protein=ATP-binding cassette domain-containing protein] [protein_id=WP_172855412.1] [location=102734..103474] [gbkey=CDS]	0.999998873222517	true
BG11_RS01710	lcl|NZ_CP009595.1_prot_WP_001275786.1_5681 [locus_tag=BG11_RS01710] [protein=hypothetical protein] [protein_id=WP_001275786.1] [location=293123..294094] [gbkey=CDS]	0.999998782708177	true
BG11_RS28225	lcl|NZ_CP009596.1_prot_WP_000434590.1_5093 [locus_tag=BG11_RS28225] [protein=aminotransferase A] [protein_id=WP_000434590.1] [location=complement(5030290..5031453)] [gbkey=CDS]	0.999998665996909	true
BG11_RS13360.ytfJ	lcl|NZ_CP009596.1_prot_WP_000204235.1_2301 [gene=ytfJ] [locus_tag=BG11_RS13360] [protein=GerW family sporulation protein] [protein_id=WP_000204235.1] [location=complement(2256404..2256871)] [gbkey=CDS]	0.999998624710961	true
BG11_RS28005.glcT	lcl|NZ_CP009596.1_prot_WP_000073874.1_5050 [gene=glcT] [locus_tag=BG11_RS28005] [protein=ptsGHI operon transcription antiterminator GlcT] [protein_id=WP_000073874.1] [location=4989931..4990779] [gbkey=CDS]	0.999998536521808	true
BG11_RS01260.ltrA	lcl|NZ_CP009595.1_prot_WP_001097732.1_5588 [gene=ltrA] [locus_tag=BG11_RS01260] [protein=group II intron reverse transcriptase/maturase] [protein_id=WP_001097732.1] [location=complement(185585..187231)] [gbkey=CDS]	0.999998491692986	true
BG11_RS03970.ltrA	lcl|NZ_CP009596.1_prot_WP_001097732.1_433 [gene=ltrA] [locus_tag=BG11_RS03970] [protein=group II intron reverse transcriptase/maturase] [protein_id=WP_001097732.1] [location=432525..434171] [gbkey=CDS]	0.999998491692986	true
BG11_RS09820.ltrA	lcl|NZ_CP009596.1_prot_WP_001097732.1_1598 [gene=ltrA] [locus_tag=BG11_RS09820] [protein=group II intron reverse transcriptase/maturase] [protein_id=WP_001097732.1] [location=complement(1577785..1579431)] [gbkey=CDS]	0.999998491692986	true
BG11_RS10155.ltrA	lcl|NZ_CP009596.1_prot_WP_001097732.1_1666 [gene=ltrA] [locus_tag=BG11_RS10155] [protein=group II intron reverse transcriptase/maturase] [protein_id=WP_001097732.1] [location=1643846..1645492] [gbkey=CDS]	0.999998491692986	true
BG11_RS27555.sdaAB	lcl|NZ_CP009596.1_prot_WP_000877452.1_4963 [gene=sdaAB] [locus_tag=BG11_RS27555] [protein=L-serine ammonia-lyase, iron-sulfur-dependent subunit beta] [protein_id=WP_000877452.1] [location=4915454..4916113] [gbkey=CDS]	0.999998480224307	true
BG11_RS16825	lcl|NZ_CP009596.1_prot_WP_000033855.1_2959 [locus_tag=BG11_RS16825] [protein=50S ribosome-binding GTPase] [protein_id=WP_000033855.1] [location=2889206..2889928] [gbkey=CDS]	0.999998447963473	true
BG11_RS14890	lcl|NZ_CP009596.1_prot_WP_002035905.1_2601 [locus_tag=BG11_RS14890] [protein=hypothetical protein] [protein_id=WP_002035905.1] [location=complement(2526313..2526561)] [gbkey=CDS]	0.999998371527744	true
BG11_RS04345	lcl|NZ_CP009596.1_prot_WP_000116967.1_508 [locus_tag=BG11_RS04345] [protein=tetratricopeptide repeat protein] [protein_id=WP_000116967.1] [location=complement(513795..514910)] [gbkey=CDS]	0.999998312391953	true
BG11_RS15365	lcl|NZ_CP009596.1_prot_WP_000877276.1_2693 [locus_tag=BG11_RS15365] [protein=hypothetical protein] [protein_id=WP_000877276.1] [location=complement(2619214..2619597)] [gbkey=CDS]	0.999998298356737	true
BG11_RS05465	lcl|NZ_CP009596.1_prot_WP_000164871.1_732 [locus_tag=BG11_RS05465] [protein=DinB family protein] [protein_id=WP_000164871.1] [location=741986..742486] [gbkey=CDS]	0.999998254434192	true
BG11_RS22840	lcl|NZ_CP009596.1_prot_WP_000388751.1_4062 [locus_tag=BG11_RS22840] [protein=DUF3978 domain-containing protein] [protein_id=WP_000388751.1] [location=complement(4075334..4075777)] [gbkey=CDS]	0.999998237025644	true
BG11_RS27105	lcl|NZ_CP009596.1_prot_WP_001100022.1_4877 [locus_tag=BG11_RS27105] [protein=DEAD/DEAH box helicase family protein] [protein_id=WP_001100022.1] [location=complement(4843037..4844719)] [gbkey=CDS]	0.999998169418498	true
BG11_RS04560	lcl|NZ_CP009596.1_prot_WP_001064097.1_549 [locus_tag=BG11_RS04560] [protein=L,D-transpeptidase family protein] [protein_id=WP_001064097.1] [location=557150..558595] [gbkey=CDS]	0.999998159320182	true
BG11_RS13905	lcl|NZ_CP009596.1_prot_WP_000116798.1_2407 [locus_tag=BG11_RS13905] [protein=aldehyde dehydrogenase] [protein_id=WP_000116798.1] [location=complement(2349711..2351078)] [gbkey=CDS]	0.999998088777208	true
BG11_RS23180	lcl|NZ_CP009596.1_prot_WP_002003767.1_4127 [locus_tag=BG11_RS23180] [protein=YhfC family intramembrane metalloprotease] [protein_id=WP_002003767.1] [location=complement(4131436..4132251)] [gbkey=CDS]	0.999998012024733	true
BG11_RS09045	lcl|NZ_CP009596.1_prot_WP_001066870.1_1445 [locus_tag=BG11_RS09045] [protein=hypothetical protein] [protein_id=WP_001066870.1] [location=complement(1426403..1426738)] [gbkey=CDS]	0.999997929287415	true
BG11_RS12775	lcl|NZ_CP009596.1_prot_WP_000369753.1_2188 [locus_tag=BG11_RS12775] [protein=stage VI sporulation protein F] [protein_id=WP_000369753.1] [location=complement(2149167..2149418)] [gbkey=CDS]	0.999997794653014	true
BG11_RS27195	lcl|NZ_CP009596.1_prot_WP_001273966.1_4894 [locus_tag=BG11_RS27195] [protein=LacI family DNA-binding transcriptional regulator] [protein_id=WP_001273966.1] [location=complement(4855861..4856838)] [gbkey=CDS]	0.999997738669990	true
BG11_RS12880	lcl|NZ_CP009596.1_prot_WP_001025765.1_2209 [locus_tag=BG11_RS12880] [protein=CPBP family intramembrane metalloprotease] [protein_id=WP_001025765.1] [location=complement(2165742..2166305)] [gbkey=CDS]	0.999997651215710	true
BG11_RS02565.sspO	lcl|NZ_CP009596.1_prot_WP_000518052.1_154 [gene=sspO] [locus_tag=BG11_RS02565] [protein=acid-soluble spore protein SspO] [protein_id=WP_000518052.1] [location=complement(158000..158149)] [gbkey=CDS]	0.999997634558758	true
BG11_RS24810.ackA	lcl|NZ_CP009596.1_prot_WP_000034580.1_4425 [gene=ackA] [locus_tag=BG11_RS24810] [protein=acetate kinase] [protein_id=WP_000034580.1] [location=4415718..4416911] [gbkey=CDS]	0.999997440414721	true
BG11_RS18335	lcl|NZ_CP009596.1_prot_WP_000151434.1_3241 [locus_tag=BG11_RS18335] [protein=GTP-binding protein] [protein_id=WP_000151434.1] [location=3182911..3185673] [gbkey=CDS]	0.999997149077911	true
BG11_RS03555	lcl|NZ_CP009596.1_prot_WP_000951530.1_348 [locus_tag=BG11_RS03555] [protein=SRPBCC family protein] [protein_id=WP_000951530.1] [location=complement(355780..356196)] [gbkey=CDS]	0.999997102854674	true
BG11_RS07475	lcl|NZ_CP009596.1_prot_WP_000753428.1_1134 [locus_tag=BG11_RS07475] [protein=N-acetylmuramoyl-L-alanine amidase] [protein_id=WP_000753428.1] [location=complement(1125779..1126843)] [gbkey=CDS]	0.999996994171397	true
BG11_RS18270.truA	lcl|NZ_CP009596.1_prot_WP_001067300.1_3228 [gene=truA] [locus_tag=BG11_RS18270] [protein=tRNA pseudouridine(38-40) synthase TruA] [protein_id=WP_001067300.1] [location=complement(3171164..3171901)] [gbkey=CDS]	0.999996786092530	true
BG11_RS03470	lcl|NZ_CP009596.1_prot_WP_000136090.1_331 [locus_tag=BG11_RS03470] [protein=glycosyltransferase] [protein_id=WP_000136090.1] [location=338641..339402] [gbkey=CDS]	0.999996230277703	true
BG11_RS06245	lcl|NZ_CP009596.1_prot_WP_001258580.1_886 [locus_tag=BG11_RS06245] [protein=polymer-forming cytoskeletal protein] [protein_id=WP_001258580.1] [location=892156..892866] [gbkey=CDS]	0.999996175108972	true
BG11_RS17945	lcl|NZ_CP009596.1_prot_WP_000149822.1_3182 [locus_tag=BG11_RS17945] [protein=DUF3884 family protein] [protein_id=WP_000149822.1] [location=3120928..3121248] [gbkey=CDS]	0.999995840269466	true
BG11_RS10935	lcl|NZ_CP009596.1_prot_WP_001205523.1_1823 [locus_tag=BG11_RS10935] [protein=MarR family transcriptional regulator] [protein_id=WP_001205523.1] [location=complement(1782816..1783259)] [gbkey=CDS]	0.999995760117296	true
BG11_RS06385	lcl|NZ_CP009596.1_prot_WP_000558700.1_917 [locus_tag=BG11_RS06385] [protein=hypothetical protein] [protein_id=WP_000558700.1] [location=complement(919758..919982)] [gbkey=CDS]	0.999995495063680	true
BG11_RS02200	lcl|NZ_CP009596.1_prot_WP_001069259.1_82 [locus_tag=BG11_RS02200] [protein=bifunctional metallophosphatase/5'-nucleotidase] [protein_id=WP_001069259.1] [location=complement(84488..86071)] [gbkey=CDS]	0.999995069480471	true
BG11_RS11520	lcl|NZ_CP009596.1_prot_WP_000448050.1_1937 [locus_tag=BG11_RS11520] [protein=aspartate kinase] [protein_id=WP_000448050.1] [location=1907246..1908475] [gbkey=CDS]	0.999994451348632	true
BG11_RS00770.copZ	lcl|NZ_CP009595.1_prot_WP_000156565.1_5491 [gene=copZ] [locus_tag=BG11_RS00770] [protein=copper chaperone CopZ] [protein_id=WP_000156565.1] [location=complement(67674..67877)] [gbkey=CDS]	0.999993711144514	true
BG11_RS04660	lcl|NZ_CP009596.1_prot_WP_001245415.1_569 [locus_tag=BG11_RS04660] [protein=DUF1203 domain-containing protein] [protein_id=WP_001245415.1] [location=579134..579607] [gbkey=CDS]	0.999993598223343	true
BG11_RS18940.pcrA	lcl|NZ_CP009596.1_prot_WP_033688400.1_3361 [gene=pcrA] [locus_tag=BG11_RS18940] [protein=DNA helicase PcrA] [protein_id=WP_033688400.1] [location=complement(3312339..3314582)] [gbkey=CDS]	0.999993409336399	true
BG11_RS04080	lcl|NZ_CP009596.1_prot_WP_001004516.1_455 [locus_tag=BG11_RS04080] [protein=hypothetical protein] [protein_id=WP_001004516.1] [location=455260..455613] [gbkey=CDS]	0.999993229498344	true
BG11_RS05850	lcl|NZ_CP009596.1_prot_WP_000070094.1_808 [locus_tag=BG11_RS05850] [protein=kinase] [protein_id=WP_000070094.1] [location=complement(822800..823315)] [gbkey=CDS]	0.999993220137554	true
BG11_RS10990	lcl|NZ_CP009596.1_prot_WP_002036184.1_1834 [locus_tag=BG11_RS10990] [protein=MaoC family dehydratase] [protein_id=WP_002036184.1] [location=complement(1791522..1791938)] [gbkey=CDS]	0.999993214263215	true
BG11_RS20970	lcl|NZ_CP009596.1_prot_WP_001128266.1_3689 [locus_tag=BG11_RS20970] [protein=hypothetical protein] [protein_id=WP_001128266.1] [location=complement(3680167..3680568)] [gbkey=CDS]	0.999993135926141	true
BG11_RS14650	lcl|NZ_CP009596.1_prot_WP_000616043.1_2553 [locus_tag=BG11_RS14650] [protein=DUF2777 domain-containing protein] [protein_id=WP_000616043.1] [location=2484625..2485179] [gbkey=CDS]	0.999992823802574	true
BG11_RS10255	lcl|NZ_CP009596.1_prot_WP_000941342.1_1687 [locus_tag=BG11_RS10255] [protein=nitrate reductase] [protein_id=WP_000941342.1] [location=1657908..1658786] [gbkey=CDS]	0.999992007262983	true
BG11_RS03720.gntK	lcl|NZ_CP009596.1_prot_WP_000254941.1_382 [gene=gntK] [locus_tag=BG11_RS03720] [protein=gluconokinase] [protein_id=WP_000254941.1] [location=387861..389402] [gbkey=CDS]	0.999991963260148	true
BG11_RS13950	lcl|NZ_CP009596.1_prot_WP_000251855.1_2416 [locus_tag=BG11_RS13950] [protein=hypothetical protein] [protein_id=WP_000251855.1] [location=complement(2359466..2359693)] [gbkey=CDS]	0.999991014331806	true
BG11_RS16260	lcl|NZ_CP009596.1_prot_WP_000525808.1_2871 [locus_tag=BG11_RS16260] [protein=DUF3992 domain-containing protein] [protein_id=WP_000525808.1] [location=complement(2802364..2802708)] [gbkey=CDS]	0.999990991707665	true
BG11_RS28445	lcl|NZ_CP009596.1_prot_WP_001163307.1_5135 [locus_tag=BG11_RS28445] [protein=DUF1885 family protein] [protein_id=WP_001163307.1] [location=complement(5070560..5070952)] [gbkey=CDS]	0.999990724646346	true
BG11_RS26860.metC	lcl|NZ_CP009596.1_prot_WP_000122276.1_4828 [gene=metC] [locus_tag=BG11_RS26860] [protein=cystathionine beta-lyase] [protein_id=WP_000122276.1] [location=complement(4804918..4806081)] [gbkey=CDS]	0.999989636106681	true
BG11_RS01505.ltrA	lcl|NZ_CP009595.1_prot_WP_033674543.1_5638 [gene=ltrA] [locus_tag=BG11_RS01505] [protein=group II intron reverse transcriptase/maturase] [protein_id=WP_033674543.1] [location=complement(236055..237878)] [gbkey=CDS]	0.999989474304221	true
BG11_RS16105	lcl|NZ_CP009596.1_prot_WP_000021416.1_2840 [locus_tag=BG11_RS16105] [protein=ABC transporter permease] [protein_id=WP_000021416.1] [location=2774149..2775348] [gbkey=CDS]	0.999987729644251	true
BG11_RS07900	lcl|NZ_CP009596.1_prot_WP_000661036.1_1219 [locus_tag=BG11_RS07900] [protein=phosphotransferase] [protein_id=WP_000661036.1] [location=1200249..1201196] [gbkey=CDS]	0.999987374296922	true
BG11_RS07120	lcl|NZ_CP009596.1_prot_WP_001169719.1_1063 [locus_tag=BG11_RS07120] [protein=RidA family protein] [protein_id=WP_001169719.1] [location=complement(1052408..1052803)] [gbkey=CDS]	0.999986475354304	true
BG11_RS17880.yhbH	lcl|NZ_CP009596.1_prot_WP_033687796.1_3172 [gene=yhbH] [locus_tag=BG11_RS17880] [protein=sporulation protein YhbH] [protein_id=WP_033687796.1] [location=complement(3108088..3109188)] [gbkey=CDS]	0.999986247071304	true
BG11_RS00715	lcl|NZ_CP009595.1_prot_WP_002019976.1_5480 [locus_tag=BG11_RS00715] [protein=inorganic phosphate transporter] [protein_id=WP_002019976.1] [location=complement(56255..57409)] [gbkey=CDS]	0.999985903066759	true
BG11_RS01415	lcl|NZ_CP009595.1_prot_WP_000615510.1_5620 [locus_tag=BG11_RS01415] [protein=ThiF family adenylyltransferase] [protein_id=WP_000615510.1] [location=complement(219187..219588)] [gbkey=CDS]	0.999985408819658	true
BG11_RS10470.namA	lcl|NZ_CP009596.1_prot_WP_001083631.1_1731 [gene=namA] [locus_tag=BG11_RS10470] [protein=NADPH dehydrogenase NamA] [protein_id=WP_001083631.1] [location=1695311..1696348] [gbkey=CDS]	0.999984817526490	true
BG11_RS02680	lcl|NZ_CP009596.1_prot_WP_000626603.1_176 [locus_tag=BG11_RS02680] [protein=ABC transporter ATP-binding protein] [protein_id=WP_000626603.1] [location=180626..181519] [gbkey=CDS]	0.999984739734851	true
BG11_RS01070	lcl|NZ_CP009595.1_prot_WP_000215903.1_5552 [locus_tag=BG11_RS01070] [protein=DUF1657 domain-containing protein] [protein_id=WP_000215903.1] [location=complement(138269..138475)] [gbkey=CDS]	0.999983841455875	true
BG11_RS22445	lcl|NZ_CP009596.1_prot_WP_000215915.1_3984 [locus_tag=BG11_RS22445] [protein=DUF1657 domain-containing protein] [protein_id=WP_000215915.1] [location=complement(3994340..3994546)] [gbkey=CDS]	0.999983841455875	true
BG11_RS16675	lcl|NZ_CP009596.1_prot_WP_000648923.1_2952 [locus_tag=BG11_RS16675] [protein=DUF3965 domain-containing protein] [protein_id=WP_000648923.1] [location=complement(2873074..2874225)] [gbkey=CDS]	0.999983325903753	true
BG11_RS11115	lcl|NZ_CP009596.1_prot_WP_000721651.1_1858 [locus_tag=BG11_RS11115] [protein=SH3 domain-containing protein] [protein_id=WP_000721651.1] [location=complement(1818440..1820134)] [gbkey=CDS]	0.999982457581401	true
BG11_RS11690	lcl|NZ_CP009596.1_prot_WP_000762140.1_1971 [locus_tag=BG11_RS11690] [protein=peptidase E] [protein_id=WP_000762140.1] [location=1942701..1943399] [gbkey=CDS]	0.999982134197804	true
BG11_RS27780.spoIIM	lcl|NZ_CP009596.1_prot_WP_000269101.1_5008 [gene=spoIIM] [locus_tag=BG11_RS27780] [protein=stage II sporulation protein M] [protein_id=WP_000269101.1] [location=4955690..4956337] [gbkey=CDS]	0.999982003794145	true
BG11_RS29440	lcl|NZ_CP009595.1_prot_WP_052495554.1_5508 [locus_tag=BG11_RS29440] [protein=hypothetical protein] [protein_id=WP_052495554.1] [location=complement(85984..86463)] [gbkey=CDS]	0.999981792857095	true
BG11_RS02600.sspN	lcl|NZ_CP009596.1_prot_WP_000527987.1_161 [gene=sspN] [locus_tag=BG11_RS02600] [protein=acid-soluble spore protein SspN] [protein_id=WP_000527987.1] [location=165428..165562] [gbkey=CDS]	0.999980618775927	true
BG11_RS20545.rsmI	lcl|NZ_CP009596.1_prot_WP_000267808.1_3620 [gene=rsmI] [locus_tag=BG11_RS20545] [protein=16S rRNA (cytidine(1402)-2'-O)-methyltransferase] [protein_id=WP_000267808.1] [location=complement(3601113..3601988)] [gbkey=CDS]	0.999979906258092	true
BG11_RS20730.gyrA	lcl|NZ_CP009596.1_prot_WP_001282849.1_3645 [gene=gyrA] [locus_tag=BG11_RS20730] [protein=DNA gyrase subunit A] [protein_id=WP_001282849.1] [location=complement(3632853..3635324)] [gbkey=CDS]	0.999979663948955	true
BG11_RS02210.phnC	lcl|NZ_CP009596.1_prot_WP_000569256.1_84 [gene=phnC] [locus_tag=BG11_RS02210] [protein=phosphonate ABC transporter ATP-binding protein] [protein_id=WP_000569256.1] [location=87279..88052] [gbkey=CDS]	0.999979197067981	true
BG11_RS11250	lcl|NZ_CP009596.1_prot_WP_001046902.1_1884 [locus_tag=BG11_RS11250] [protein=TIGR04053 family radical SAM/SPASM domain-containing protein] [protein_id=WP_001046902.1] [location=complement(1849395..1850528)] [gbkey=CDS]	0.999978528868244	true
BG11_RS17190	lcl|NZ_CP009596.1_prot_WP_003169029.1_3031 [locus_tag=BG11_RS17190] [protein=amino acid ABC transporter ATP-binding protein] [protein_id=WP_003169029.1] [location=complement(2964456..2965184)] [gbkey=CDS]	0.999977926851623	true
BG11_RS08820	lcl|NZ_CP009596.1_prot_WP_000106419.1_1403 [locus_tag=BG11_RS08820] [protein=ABC transporter ATP-binding protein] [protein_id=WP_000106419.1] [location=complement(1374334..1375101)] [gbkey=CDS]	0.999977406870268	true
BG11_RS24435	lcl|NZ_CP009596.1_prot_WP_000437669.1_4352 [locus_tag=BG11_RS24435] [protein=SRPBCC domain-containing protein] [protein_id=WP_000437669.1] [location=4347552..4347983] [gbkey=CDS]	0.999975660643043	true
BG11_RS17860	lcl|NZ_CP009596.1_prot_WP_001021824.1_3168 [locus_tag=BG11_RS17860] [protein=ImmA/IrrE family metallo-endopeptidase] [protein_id=WP_001021824.1] [location=3104954..3105388] [gbkey=CDS]	0.999975338806299	true
BG11_RS26360	lcl|NZ_CP009596.1_prot_WP_000163219.1_4731 [locus_tag=BG11_RS26360] [protein=aromatic amino acid hydroxylase] [protein_id=WP_000163219.1] [location=complement(4713131..4714885)] [gbkey=CDS]	0.999972978940959	true
BG11_RS03045	lcl|NZ_CP009596.1_prot_WP_000426884.1_247 [locus_tag=BG11_RS03045] [protein=FkbM family methyltransferase] [protein_id=WP_000426884.1] [location=262340..263680] [gbkey=CDS]	0.999972341635840	true
BG11_RS07950	lcl|NZ_CP009596.1_prot_WP_001182546.1_1229 [locus_tag=BG11_RS07950] [protein=hypothetical protein] [protein_id=WP_001182546.1] [location=complement(1208671..1209408)] [gbkey=CDS]	0.999969132240056	true
BG11_RS03875	lcl|NZ_CP009596.1_prot_WP_000437787.1_414 [locus_tag=BG11_RS03875] [protein=tyrosine-protein phosphatase] [protein_id=WP_000437787.1] [location=416137..417159] [gbkey=CDS]	0.999968413089990	true
BG11_RS22555	lcl|NZ_CP009596.1_prot_WP_000632234.1_4005 [locus_tag=BG11_RS22555] [protein=GNAT family N-acetyltransferase] [protein_id=WP_000632234.1] [location=complement(4013995..4014762)] [gbkey=CDS]	0.999965883384573	true
BG11_RS09115	lcl|NZ_CP009596.1_prot_WP_001243656.1_1460 [locus_tag=BG11_RS09115] [protein=RidA family protein] [protein_id=WP_001243656.1] [location=1436817..1437215] [gbkey=CDS]	0.999963619558916	true
BG11_RS12705	lcl|NZ_CP009596.1_prot_WP_001095923.1_2174 [locus_tag=BG11_RS12705] [protein=YpiB family protein] [protein_id=WP_001095923.1] [location=complement(2135703..2136239)] [gbkey=CDS]	0.999961778329335	true
BG11_RS04970	lcl|NZ_CP009596.1_prot_WP_000028487.1_633 [locus_tag=BG11_RS04970] [protein=IS3 family transposase] [protein_id=WP_000028487.1] [location=complement(647921..648052)] [gbkey=CDS]	0.999961758206382	true
BG11_RS25530	lcl|NZ_CP009596.1_prot_WP_000108441.1_4567 [locus_tag=BG11_RS25530] [protein=dipeptide ABC transporter ATP-binding protein] [protein_id=WP_000108441.1] [location=complement(4550767..4551753)] [gbkey=CDS]	0.999959457586848	true
BG11_RS08040	lcl|NZ_CP009596.1_prot_WP_000566963.1_1247 [locus_tag=BG11_RS08040] [protein=acyl-CoA carboxylase subunit beta] [protein_id=WP_000566963.1] [location=complement(1225441..1226982)] [gbkey=CDS]	0.999958859563292	true
BG11_RS24210	lcl|NZ_CP009596.1_prot_WP_001102455.1_4307 [locus_tag=BG11_RS24210] [protein=tetraprenyl-beta-curcumene synthase family protein] [protein_id=WP_001102455.1] [location=4306920..4307984] [gbkey=CDS]	0.999958285219019	true
BG11_RS29455	lcl|NZ_CP009596.1_prot_WP_157404511.1_2427 [locus_tag=BG11_RS29455] [protein=HNH endonuclease] [protein_id=WP_157404511.1] [location=complement(2369167..2369511)] [gbkey=CDS]	0.999958122693359	true
BG11_RS07275	lcl|NZ_CP009596.1_prot_WP_000836222.1_1093 [locus_tag=BG11_RS07275] [protein=hypothetical protein] [protein_id=WP_000836222.1] [location=1080984..1081289] [gbkey=CDS]	0.999955318477974	true
BG11_RS01120	lcl|NZ_CP009595.1_prot_WP_000701228.1_5562 [locus_tag=BG11_RS01120] [protein=hypothetical protein] [protein_id=WP_000701228.1] [location=144563..145015] [gbkey=CDS]	0.999954845375148	true
BG11_RS24030.luxS	lcl|NZ_CP009596.1_prot_WP_001141369.1_4271 [gene=luxS] [locus_tag=BG11_RS24030] [protein=S-ribosylhomocysteine lyase LuxS] [protein_id=WP_001141369.1] [location=4278765..4279238] [gbkey=CDS]	0.999948655366892	true
BG11_RS21145	lcl|NZ_CP009596.1_prot_WP_000485094.1_3724 [locus_tag=BG11_RS21145] [protein=GAF domain-containing sensor histidine kinase] [protein_id=WP_000485094.1] [location=3722709..3724280] [gbkey=CDS]	0.999948565462412	true
BG11_RS13590	lcl|NZ_CP009596.1_prot_WP_000703113.1_2347 [locus_tag=BG11_RS13590] [protein=phosphoglycerate mutase] [protein_id=WP_000703113.1] [location=complement(2291291..2291893)] [gbkey=CDS]	0.999947670264809	true
BG11_RS00540	lcl|NZ_CP009595.1_prot_WP_049800275.1_5446 [locus_tag=BG11_RS00540] [protein=hypothetical protein] [protein_id=WP_049800275.1] [location=20931..21530] [gbkey=CDS]	0.999947292089475	true
BG11_RS17375	lcl|NZ_CP009596.1_prot_WP_000852196.1_3068 [locus_tag=BG11_RS17375] [protein=TVP38/TMEM64 family protein] [protein_id=WP_000852196.1] [location=3006453..3007001] [gbkey=CDS]	0.999944430488555	true
BG11_RS26975	lcl|NZ_CP009596.1_prot_WP_000828709.1_4849 [locus_tag=BG11_RS26975] [protein=hypothetical protein] [protein_id=WP_000828709.1] [location=complement(4825328..4825573)] [gbkey=CDS]	0.999944060961988	true
BG11_RS13650	lcl|NZ_CP009596.1_prot_WP_000203348.1_2357 [locus_tag=BG11_RS13650] [protein=MarR family transcriptional regulator] [protein_id=WP_000203348.1] [location=complement(2299328..2299774)] [gbkey=CDS]	0.999943918409382	true
BG11_RS11770	lcl|NZ_CP009596.1_prot_WP_000510045.1_1987 [locus_tag=BG11_RS11770] [protein=cation transporter] [protein_id=WP_000510045.1] [location=complement(1957659..1958558)] [gbkey=CDS]	0.999943530573360	true
BG11_RS20115.rpsL	lcl|NZ_CP009596.1_prot_WP_001142340.1_3551 [gene=rpsL] [locus_tag=BG11_RS20115] [protein=30S ribosomal protein S12] [protein_id=WP_001142340.1] [location=complement(3519726..3520148)] [gbkey=CDS]	0.999936786973460	true
BG11_RS24795.ytfJ	lcl|NZ_CP009596.1_prot_WP_000350005.1_4422 [gene=ytfJ] [locus_tag=BG11_RS24795] [protein=GerW family sporulation protein] [protein_id=WP_000350005.1] [location=4413094..4413489] [gbkey=CDS]	0.999934314329372	true
BG11_RS24665	lcl|NZ_CP009596.1_prot_WP_000269882.1_4396 [locus_tag=BG11_RS24665] [protein=alpha/beta hydrolase] [protein_id=WP_000269882.1] [location=complement(4387808..4388647)] [gbkey=CDS]	0.999932953890971	true
BG11_RS03945	lcl|NZ_CP009596.1_prot_WP_000340653.1_428 [locus_tag=BG11_RS03945] [protein=winged helix-turn-helix transcriptional regulator] [protein_id=WP_000340653.1] [location=427569..427949] [gbkey=CDS]	0.999930735767607	true
BG11_RS07755.tenA	lcl|NZ_CP009596.1_prot_WP_000144491.1_1189 [gene=tenA] [locus_tag=BG11_RS07755] [protein=thiaminase II] [protein_id=WP_000144491.1] [location=complement(1170001..1170690)] [gbkey=CDS]	0.999927024053637	true
BG11_RS04315	lcl|NZ_CP009596.1_prot_WP_001161885.1_502 [locus_tag=BG11_RS04315] [protein=hypothetical protein] [protein_id=WP_001161885.1] [location=complement(508539..508913)] [gbkey=CDS]	0.999922721655212	true
BG11_RS26790.pstC	lcl|NZ_CP009596.1_prot_WP_000323878.1_4814 [gene=pstC] [locus_tag=BG11_RS26790] [protein=phosphate ABC transporter permease subunit PstC] [protein_id=WP_000323878.1] [location=4792813..4793763] [gbkey=CDS]	0.999919255832423	true
BG11_RS22025.lldP	lcl|NZ_CP009596.1_prot_WP_001099323.1_3901 [gene=lldP] [locus_tag=BG11_RS22025] [protein=L-lactate permease] [protein_id=WP_001099323.1] [location=3911039..3912697] [gbkey=CDS]	0.999917887887477	true
BG11_RS15330	lcl|NZ_CP009596.1_prot_WP_000554487.1_2686 [locus_tag=BG11_RS15330] [protein=DUF2935 domain-containing protein] [protein_id=WP_000554487.1] [location=complement(2612797..2613648)] [gbkey=CDS]	0.999915203920753	true
BG11_RS25865.valS	lcl|NZ_CP009596.1_prot_WP_000072245.1_4633 [gene=valS] [locus_tag=BG11_RS25865] [protein=valine--tRNA ligase] [protein_id=WP_000072245.1] [location=4616488..4619133] [gbkey=CDS]	0.999908634666787	true
BG11_RS07490	lcl|NZ_CP009596.1_prot_WP_001260148.1_1137 [locus_tag=BG11_RS07490] [protein=phage tail protein] [protein_id=WP_001260148.1] [location=complement(1127407..1132251)] [gbkey=CDS]	0.999907673202015	true
BG11_RS16650	lcl|NZ_CP009596.1_prot_WP_001256814.1_2948 [locus_tag=BG11_RS16650] [protein=ABC transporter ATP-binding protein] [protein_id=WP_001256814.1] [location=complement(2869304..2870053)] [gbkey=CDS]	0.999901479731358	true
BG11_RS23470	lcl|NZ_CP009596.1_prot_WP_001175846.1_4183 [locus_tag=BG11_RS23470] [protein=pyridoxal phosphate-dependent aminotransferase] [protein_id=WP_001175846.1] [location=complement(4186046..4187197)] [gbkey=CDS]	0.999897895635037	true
BG11_RS20075.rplB	lcl|NZ_CP009596.1_prot_WP_000511580.1_3543 [gene=rplB] [locus_tag=BG11_RS20075] [protein=50S ribosomal protein L2] [protein_id=WP_000511580.1] [location=complement(3512463..3513293)] [gbkey=CDS]	0.999891965843203	true
BG11_RS07075.bstA	lcl|NZ_CP009596.1_prot_WP_000999075.1_1055 [gene=bstA] [locus_tag=BG11_RS07075] [protein=bacillithiol transferase BstA] [protein_id=WP_000999075.1] [location=1045561..1046082] [gbkey=CDS]	0.999884307024430	true
BG11_RS00035	lcl|NZ_CP009593.1_prot_WP_042631211.1_5337 [locus_tag=BG11_RS00035] [protein=transcriptional regulator] [protein_id=WP_042631211.1] [location=complement(3488..3982)] [gbkey=CDS]	0.999880291879727	true
BG11_RS28310	lcl|NZ_CP009596.1_prot_WP_000423561.1_5108 [locus_tag=BG11_RS28310] [protein=polyphosphate kinase] [protein_id=WP_000423561.1] [location=5046331..5048439] [gbkey=CDS]	0.999876861988306	true
BG11_RS13310.leuA	lcl|NZ_CP009596.1_prot_WP_000809584.1_2293 [gene=leuA] [locus_tag=BG11_RS13310] [protein=2-isopropylmalate synthase] [protein_id=WP_000809584.1] [location=complement(2248854..2250374)] [gbkey=CDS]	0.999876104104289	true
BG11_RS05260	lcl|NZ_CP009596.1_prot_WP_000088052.1_690 [locus_tag=BG11_RS05260] [protein=uridine kinase] [protein_id=WP_000088052.1] [location=702535..703206] [gbkey=CDS]	0.999871154210434	true
BG11_RS16340	lcl|NZ_CP009596.1_prot_WP_001097707.1_2887 [locus_tag=BG11_RS16340] [protein=ABC transporter permease] [protein_id=WP_001097707.1] [location=2813871..2815046] [gbkey=CDS]	0.999867475404520	true
BG11_RS08420	lcl|NZ_CP009596.1_prot_WP_000415077.1_1324 [locus_tag=BG11_RS08420] [protein=DUF1232 domain-containing protein] [protein_id=WP_000415077.1] [location=1303249..1303578] [gbkey=CDS]	0.999863224862154	true
BG11_RS01735	lcl|NZ_CP009595.1_prot_WP_033693703.1_5686 [locus_tag=BG11_RS01735] [protein=hypothetical protein] [protein_id=WP_033693703.1] [location=complement(300705..301937)] [gbkey=CDS]	0.999860372660462	true
BG11_RS01915	lcl|NZ_CP009596.1_prot_WP_000546383.1_24 [locus_tag=BG11_RS01915] [protein=DUF2515 domain-containing protein] [protein_id=WP_000546383.1] [location=complement(28402..29568)] [gbkey=CDS]	0.999858641398404	true
BG11_RS29815	lcl|NZ_CP009596.1_prot_WP_078438430.1_869 [locus_tag=BG11_RS29815] [protein=DMT family transporter] [protein_id=WP_078438430.1] [location=complement(878894..879091)] [gbkey=CDS]	0.999858332722654	true
BG11_RS01530	lcl|NZ_CP009595.1_prot_WP_000572424.1_5643 [locus_tag=BG11_RS01530] [protein=MerR family transcriptional regulator] [protein_id=WP_000572424.1] [location=243647..244396] [gbkey=CDS]	0.999849618493899	true
BG11_RS04855	lcl|NZ_CP009596.1_prot_WP_000388902.1_609 [locus_tag=BG11_RS04855] [protein=magnesium transporter CorA family protein] [protein_id=WP_000388902.1] [location=617185..618135] [gbkey=CDS]	0.999846365067334	true
BG11_RS15360	lcl|NZ_CP009596.1_prot_WP_000272960.1_2692 [locus_tag=BG11_RS15360] [protein=ring-cleaving dioxygenase] [protein_id=WP_000272960.1] [location=complement(2617777..2618721)] [gbkey=CDS]	0.999837548375016	true
BG11_RS06325	lcl|NZ_CP009596.1_prot_WP_000516724.1_903 [locus_tag=BG11_RS06325] [protein=Xaa-Pro dipeptidyl-peptidase] [protein_id=WP_000516724.1] [location=907687..909480] [gbkey=CDS]	0.999835084879368	true
BG11_RS28650.coaD	lcl|NZ_CP009596.1_prot_WP_000200598.1_5176 [gene=coaD] [locus_tag=BG11_RS28650] [protein=pantetheine-phosphate adenylyltransferase] [protein_id=WP_000200598.1] [location=5105464..5105955] [gbkey=CDS]	0.999823508360637	true
BG11_RS14510.trpS	lcl|NZ_CP009596.1_prot_WP_000110993.1_2527 [gene=trpS] [locus_tag=BG11_RS14510] [protein=tryptophan--tRNA ligase] [protein_id=WP_000110993.1] [location=2458235..2459224] [gbkey=CDS]	0.999818034813739	true
BG11_RS24305	lcl|NZ_CP009596.1_prot_WP_000677576.1_4326 [locus_tag=BG11_RS24305] [protein=hypothetical protein] [protein_id=WP_000677576.1] [location=4325683..4326588] [gbkey=CDS]	0.999806663004729	true
BG11_RS14610	lcl|NZ_CP009596.1_prot_WP_001040153.1_2546 [locus_tag=BG11_RS14610] [protein=YajQ family cyclic di-GMP-binding protein] [protein_id=WP_001040153.1] [location=2474382..2474873] [gbkey=CDS]	0.999794568466154	true
BG11_RS12015	lcl|NZ_CP009596.1_prot_WP_000075958.1_2036 [locus_tag=BG11_RS12015] [protein=chemotaxis protein CheV] [protein_id=WP_000075958.1] [location=complement(1999650..2000558)] [gbkey=CDS]	0.999791915235824	true
BG11_RS25400	lcl|NZ_CP009596.1_prot_WP_000414737.1_4541 [locus_tag=BG11_RS25400] [protein=long-chain-fatty-acid--CoA ligase] [protein_id=WP_000414737.1] [location=4526337..4528022] [gbkey=CDS]	0.999784650397715	true
BG11_RS21160.yeiL	lcl|NZ_CP009596.1_prot_WP_000868711.1_3727 [gene=yeiL] [locus_tag=BG11_RS21160] [protein=transcriptional regulator YeiL] [protein_id=WP_000868711.1] [location=complement(3725826..3726497)] [gbkey=CDS]	0.999774179455849	true
BG11_RS17485	lcl|NZ_CP009596.1_prot_WP_000512718.1_3089 [locus_tag=BG11_RS17485] [protein=2-hydroxycarboxylate transporter family protein] [protein_id=WP_000512718.1] [location=complement(3034061..3035407)] [gbkey=CDS]	0.999765315777531	true
BG11_RS09850	lcl|NZ_CP009596.1_prot_WP_000499706.1_1604 [locus_tag=BG11_RS09850] [protein=hypothetical protein] [protein_id=WP_000499706.1] [location=1584628..1585389] [gbkey=CDS]	0.999758466936448	true
BG11_RS14690.gerPC	lcl|NZ_CP009596.1_prot_WP_001070767.1_2561 [gene=gerPC] [locus_tag=BG11_RS14690] [protein=spore germination protein GerPC] [protein_id=WP_001070767.1] [location=2489305..2489919] [gbkey=CDS]	0.999739350251466	true
BG11_RS04250	lcl|NZ_CP009596.1_prot_WP_000193978.1_488 [locus_tag=BG11_RS04250] [protein=amino acid permease] [protein_id=WP_000193978.1] [location=complement(491659..492954)] [gbkey=CDS]	0.999723399435620	true
BG11_RS09980	lcl|NZ_CP009596.1_prot_WP_000024176.1_1631 [locus_tag=BG11_RS09980] [protein=OsmC family protein] [protein_id=WP_000024176.1] [location=complement(1609251..1609682)] [gbkey=CDS]	0.999717624844694	true
BG11_RS15445	lcl|NZ_CP009596.1_prot_WP_000635850.1_2708 [locus_tag=BG11_RS15445] [protein=DUF4028 family protein] [protein_id=WP_000635850.1] [location=complement(2633113..2633316)] [gbkey=CDS]	0.999712060345874	true
BG11_RS06705	lcl|NZ_CP009596.1_prot_WP_000557589.1_981 [locus_tag=BG11_RS06705] [protein=protein phosphatase 2C domain-containing protein] [protein_id=WP_000557589.1] [location=973060..973884] [gbkey=CDS]	0.999707346605119	true
BG11_RS06710	lcl|NZ_CP009596.1_prot_WP_002036451.1_982 [locus_tag=BG11_RS06710] [protein=DUF4181 domain-containing protein] [protein_id=WP_002036451.1] [location=973953..974270] [gbkey=CDS]	0.999702917068707	true
BG11_RS07670	lcl|NZ_CP009596.1_prot_WP_000190242.1_1174 [locus_tag=BG11_RS07670] [protein=DnaD domain protein] [protein_id=WP_000190242.1] [location=complement(1159831..1160550)] [gbkey=CDS]	0.999696221812578	true
BG11_RS27455	lcl|NZ_CP009596.1_prot_WP_000257639.1_4944 [locus_tag=BG11_RS27455] [protein=2-oxo acid dehydrogenase subunit E2] [protein_id=WP_000257639.1] [location=4900404..4901723] [gbkey=CDS]	0.999690083235621	true
BG11_RS18535.thiM	lcl|NZ_CP009596.1_prot_WP_001092689.1_3281 [gene=thiM] [locus_tag=BG11_RS18535] [protein=hydroxyethylthiazole kinase] [protein_id=WP_001092689.1] [location=complement(3225061..3225867)] [gbkey=CDS]	0.999689994645127	true
BG11_RS13215.lysA	lcl|NZ_CP009596.1_prot_WP_000280660.1_2274 [gene=lysA] [locus_tag=BG11_RS13215] [protein=diaminopimelate decarboxylase] [protein_id=WP_000280660.1] [location=complement(2231380..2232696)] [gbkey=CDS]	0.999689702473705	true
BG11_RS23000	lcl|NZ_CP009596.1_prot_WP_001180555.1_4094 [locus_tag=BG11_RS23000] [protein=hypothetical protein] [protein_id=WP_001180555.1] [location=4105891..4106076] [gbkey=CDS]	0.999681611588201	true
BG11_RS16395	lcl|NZ_CP009596.1_prot_WP_001016984.1_2898 [locus_tag=BG11_RS16395] [protein=YhdH/YhfP family quinone oxidoreductase] [protein_id=WP_001016984.1] [location=complement(2827223..2828221)] [gbkey=CDS]	0.999667534943218	true
BG11_RS03910	lcl|NZ_CP009596.1_prot_WP_000570195.1_421 [locus_tag=BG11_RS03910] [protein=ABC transporter ATP-binding protein] [protein_id=WP_000570195.1] [location=420891..421616] [gbkey=CDS]	0.999659213928485	true
BG11_RS06005.aacC	lcl|NZ_CP009596.1_prot_WP_140157313.1_839 [gene=aacC] [locus_tag=BG11_RS06005] [protein=BA2930 family N-acetyltransferase] [protein_id=WP_140157313.1] [location=857769..858566] [gbkey=CDS]	0.999642062390201	true
BG11_RS03125	lcl|NZ_CP009596.1_prot_WP_000417231.1_263 [locus_tag=BG11_RS03125] [protein=hypothetical protein] [protein_id=WP_000417231.1] [location=277065..277718] [gbkey=CDS]	0.999641781429571	true
BG11_RS01310	lcl|NZ_CP009595.1_prot_WP_000613334.1_5598 [locus_tag=BG11_RS01310] [protein=hypothetical protein] [protein_id=WP_000613334.1] [location=complement(201086..201685)] [gbkey=CDS]	0.999554850800644	true
BG11_RS13005	lcl|NZ_CP009596.1_prot_WP_000806236.1_2234 [locus_tag=BG11_RS13005] [protein=tyrosine-type recombinase/integrase] [protein_id=WP_000806236.1] [location=2192850..2193380] [gbkey=CDS]	0.999545033409795	true
BG11_RS25570	lcl|NZ_CP009596.1_prot_WP_033688609.1_4575 [locus_tag=BG11_RS25570] [protein=purine/pyrimidine permease] [protein_id=WP_033688609.1] [location=4560164..4561459] [gbkey=CDS]	0.999537992561551	true
BG11_RS15035	lcl|NZ_CP009596.1_prot_WP_000021260.1_2630 [locus_tag=BG11_RS15035] [protein=alpha/beta fold hydrolase] [protein_id=WP_000021260.1] [location=complement(2559343..2560179)] [gbkey=CDS]	0.999534900683185	true
BG11_RS10800.thrB	lcl|NZ_CP009596.1_prot_WP_000612669.1_1796 [gene=thrB] [locus_tag=BG11_RS10800] [protein=homoserine kinase] [protein_id=WP_000612669.1] [location=complement(1754453..1755346)] [gbkey=CDS]	0.999427028344234	true
BG11_RS02490	lcl|NZ_CP009596.1_prot_WP_000104596.1_138 [locus_tag=BG11_RS02490] [protein=GNAT family N-acetyltransferase] [protein_id=WP_000104596.1] [location=complement(146171..146983)] [gbkey=CDS]	0.999421886908067	true
BG11_RS16610.thiD	lcl|NZ_CP009596.1_prot_WP_002035802.1_2940 [gene=thiD] [locus_tag=BG11_RS16610] [protein=bifunctional hydroxymethylpyrimidine kinase/phosphomethylpyrimidine kinase] [protein_id=WP_002035802.1] [location=complement(2862989..2863810)] [gbkey=CDS]	0.999412120820893	true
BG11_RS02930	lcl|NZ_CP009596.1_prot_WP_001116389.1_224 [locus_tag=BG11_RS02930] [protein=DUF11 domain-containing protein] [protein_id=WP_001116389.1] [location=233326..240798] [gbkey=CDS]	0.999405657807834	true
BG11_RS14695.gerPD	lcl|NZ_CP009596.1_prot_WP_001052802.1_2562 [gene=gerPD] [locus_tag=BG11_RS14695] [protein=spore germination protein GerPD] [protein_id=WP_001052802.1] [location=2489926..2490120] [gbkey=CDS]	0.999396069326711	true
BG11_RS31540	lcl|NZ_CP009596.1_prot_WP_001099235.1_1187 [locus_tag=BG11_RS31540] [protein=hypothetical protein] [protein_id=WP_001099235.1] [location=complement(1168613..1168777)] [gbkey=CDS]	0.999392297704065	true
BG11_RS01230	lcl|NZ_CP009595.1_prot_WP_001025787.1_5582 [locus_tag=BG11_RS01230] [protein=alpha/beta-type small acid-soluble spore protein] [protein_id=WP_001025787.1] [location=complement(180888..181106)] [gbkey=CDS]	0.999369827756346	true
BG11_RS22050.thiC	lcl|NZ_CP009596.1_prot_WP_000814488.1_3907 [gene=thiC] [locus_tag=BG11_RS22050] [protein=phosphomethylpyrimidine synthase ThiC] [protein_id=WP_000814488.1] [location=3914728..3916488] [gbkey=CDS]	0.999351615920091	true
BG11_RS06915	lcl|NZ_CP009596.1_prot_WP_000700997.1_1023 [locus_tag=BG11_RS06915] [protein=hypothetical protein] [protein_id=WP_000700997.1] [location=1007031..1008056] [gbkey=CDS]	0.999343785680444	true
BG11_RS10110	lcl|NZ_CP009596.1_prot_WP_001169589.1_1658 [locus_tag=BG11_RS10110] [protein=formate--tetrahydrofolate ligase] [protein_id=WP_001169589.1] [location=complement(1636869..1638620)] [gbkey=CDS]	0.999343048798715	true
BG11_RS15565	lcl|NZ_CP009596.1_prot_WP_000940651.1_2733 [locus_tag=BG11_RS15565] [protein=hypothetical protein] [protein_id=WP_000940651.1] [location=complement(2653107..2653496)] [gbkey=CDS]	0.999323603593634	true
BG11_RS13765.phaP	lcl|NZ_CP009596.1_prot_WP_000448580.1_2379 [gene=phaP] [locus_tag=BG11_RS13765] [protein=polyhydroxyalkanoic acid inclusion protein PhaP] [protein_id=WP_000448580.1] [location=2321900..2322424] [gbkey=CDS]	0.999303777998768	true
BG11_RS14490	lcl|NZ_CP009596.1_prot_WP_000974102.1_2523 [locus_tag=BG11_RS14490] [protein=ABC transporter permease] [protein_id=WP_000974102.1] [location=complement(2453436..2454452)] [gbkey=CDS]	0.999301616512540	true
BG11_RS07225	lcl|NZ_CP009596.1_prot_WP_000495188.1_1084 [locus_tag=BG11_RS07225] [protein=DUF4269 domain-containing protein] [protein_id=WP_000495188.1] [location=complement(1071144..1071674)] [gbkey=CDS]	0.999294611451036	true
BG11_RS02765	lcl|NZ_CP009596.1_prot_WP_000175154.1_192 [locus_tag=BG11_RS02765] [protein=tubulin-like doman-containing protein] [protein_id=WP_000175154.1] [location=199693..203055] [gbkey=CDS]	0.999283464361702	true
BG11_RS08695	lcl|NZ_CP009596.1_prot_WP_000600645.1_1378 [locus_tag=BG11_RS08695] [protein=alpha/beta hydrolase] [protein_id=WP_000600645.1] [location=complement(1351997..1352725)] [gbkey=CDS]	0.999254848416151	true
BG11_RS07210	lcl|NZ_CP009596.1_prot_WP_001013613.1_1081 [locus_tag=BG11_RS07210] [protein=chitosanase] [protein_id=WP_001013613.1] [location=complement(1067103..1068464)] [gbkey=CDS]	0.999181154749582	true
BG11_RS02090	lcl|NZ_CP009596.1_prot_WP_000814422.1_59 [locus_tag=BG11_RS02090] [protein=hypothetical protein] [protein_id=WP_000814422.1] [location=complement(62796..63041)] [gbkey=CDS]	0.999162679271475	true
BG11_RS12005	lcl|NZ_CP009596.1_prot_WP_001219702.1_2034 [locus_tag=BG11_RS12005] [protein=flagellin] [protein_id=WP_001219702.1] [location=1997127..1997927] [gbkey=CDS]	0.999142102277655	true
BG11_RS06300	lcl|NZ_CP009596.1_prot_WP_000910329.1_898 [locus_tag=BG11_RS06300] [protein=alpha/beta hydrolase] [protein_id=WP_000910329.1] [location=903366..904070] [gbkey=CDS]	0.999102978585044	true
BG11_RS27645.bioA	lcl|NZ_CP009596.1_prot_WP_000144314.1_4981 [gene=bioA] [locus_tag=BG11_RS27645] [protein=adenosylmethionine--8-amino-7-oxononanoate transaminase] [protein_id=WP_000144314.1] [location=4933010..4934398] [gbkey=CDS]	0.999088798859216	true
BG11_RS08520	lcl|NZ_CP009596.1_prot_WP_001121641.1_1344 [locus_tag=BG11_RS08520] [protein=DUF4183 domain-containing protein] [protein_id=WP_001121641.1] [location=1323617..1323907] [gbkey=CDS]	0.999076392045888	true
BG11_RS19780	lcl|NZ_CP009596.1_prot_WP_000029410.1_3496 [locus_tag=BG11_RS19780] [protein=alpha/beta hydrolase] [protein_id=WP_000029410.1] [location=complement(3473398..3474207)] [gbkey=CDS]	0.998958394219412	true
BG11_RS14275	lcl|NZ_CP009596.1_prot_WP_000191176.1_2481 [locus_tag=BG11_RS14275] [protein=ATP-dependent helicase] [protein_id=WP_000191176.1] [location=2414283..2416349] [gbkey=CDS]	0.998863855016250	true
BG11_RS27360	lcl|NZ_CP009596.1_prot_WP_000366447.1_4927 [locus_tag=BG11_RS27360] [protein=1-deoxy-D-xylulose-5-phosphate synthase] [protein_id=WP_000366447.1] [location=4880274..4882166] [gbkey=CDS]	0.998730333657846	true
BG11_RS06430	lcl|NZ_CP009596.1_prot_WP_000885721.1_926 [locus_tag=BG11_RS06430] [protein=sigma 54-interacting transcriptional regulator] [protein_id=WP_000885721.1] [location=complement(925192..926853)] [gbkey=CDS]	0.998669994652277	true
BG11_RS10975	lcl|NZ_CP009596.1_prot_WP_000149316.1_1831 [locus_tag=BG11_RS10975] [protein=ABC transporter ATP-binding protein] [protein_id=WP_000149316.1] [location=complement(1788265..1789038)] [gbkey=CDS]	0.998637136446255	true
BG11_RS14020	lcl|NZ_CP009596.1_prot_WP_000828804.1_2431 [locus_tag=BG11_RS14020] [protein=hypothetical protein] [protein_id=WP_000828804.1] [location=2372042..2372281] [gbkey=CDS]	0.998619769154230	true
BG11_RS02580	lcl|NZ_CP009596.1_prot_WP_001083881.1_157 [locus_tag=BG11_RS02580] [protein=hypothetical protein] [protein_id=WP_001083881.1] [location=complement(162954..163211)] [gbkey=CDS]	0.998557612320652	true
BG11_RS23240	lcl|NZ_CP009596.1_prot_WP_000683417.1_4138 [locus_tag=BG11_RS23240] [protein=NAD(P)H-dependent oxidoreductase] [protein_id=WP_000683417.1] [location=complement(4139119..4139700)] [gbkey=CDS]	0.998479530871070	true
BG11_RS08985	lcl|NZ_CP009596.1_prot_WP_000633351.1_1434 [locus_tag=BG11_RS08985] [protein=CoA-acylating methylmalonate-semialdehyde dehydrogenase] [protein_id=WP_000633351.1] [location=complement(1412334..1413794)] [gbkey=CDS]	0.998479059436227	true
BG11_RS10450.fosB	lcl|NZ_CP009596.1_prot_WP_000911686.1_1727 [gene=fosB] [locus_tag=BG11_RS10450] [protein=FosB/FosD family fosfomycin resistance bacillithiol transferase] [protein_id=WP_000911686.1] [location=complement(1691491..1691907)] [gbkey=CDS]	0.998473087481132	true
BG11_RS12195	lcl|NZ_CP009596.1_prot_WP_000461275.1_2072 [locus_tag=BG11_RS12195] [protein=winged helix-turn-helix transcriptional regulator] [protein_id=WP_000461275.1] [location=2030093..2030542] [gbkey=CDS]	0.998445339364829	true
BG11_RS11430	lcl|NZ_CP009596.1_prot_WP_001149421.1_1920 [locus_tag=BG11_RS11430] [protein=MFS transporter] [protein_id=WP_001149421.1] [location=complement(1886988..1888199)] [gbkey=CDS]	0.998415115098741	true
BG11_RS03055	lcl|NZ_CP009596.1_prot_WP_000054586.1_249 [locus_tag=BG11_RS03055] [protein=glycosyltransferase] [protein_id=WP_000054586.1] [location=263910..264722] [gbkey=CDS]	0.998408806708293	true
BG11_RS25830.ccsA	lcl|NZ_CP009596.1_prot_WP_000008996.1_4626 [gene=ccsA] [locus_tag=BG11_RS25830] [protein=cytochrome c biogenesis protein CcsA] [protein_id=WP_000008996.1] [location=4609082..4609915] [gbkey=CDS]	0.998308028537968	true
BG11_RS16635.tenI	lcl|NZ_CP009596.1_prot_WP_000787188.1_2945 [gene=tenI] [locus_tag=BG11_RS16635] [protein=thiazole tautomerase TenI] [protein_id=WP_000787188.1] [location=complement(2866923..2867543)] [gbkey=CDS]	0.998245865829795	true
BG11_RS15835	lcl|NZ_CP009596.1_prot_WP_000449731.1_2787 [locus_tag=BG11_RS15835] [protein=YIP1 family protein] [protein_id=WP_000449731.1] [location=complement(2706554..2707204)] [gbkey=CDS]	0.998137107164270	true
BG11_RS02060	lcl|NZ_CP009596.1_prot_WP_000228316.1_53 [locus_tag=BG11_RS02060] [protein=DUF420 domain-containing protein] [protein_id=WP_000228316.1] [location=55941..56483] [gbkey=CDS]	0.998132499359121	true
BG11_RS13985	lcl|NZ_CP009596.1_prot_WP_001003089.1_2422 [locus_tag=BG11_RS13985] [protein=phage major capsid protein] [protein_id=WP_001003089.1] [location=complement(2364589..2366325)] [gbkey=CDS]	0.998116541554927	true
BG11_RS09120	lcl|NZ_CP009596.1_prot_WP_000807974.1_1461 [locus_tag=BG11_RS09120] [protein=hypothetical protein] [protein_id=WP_000807974.1] [location=1437628..1438236] [gbkey=CDS]	0.998063269934910	true
BG11_RS06950	lcl|NZ_CP009596.1_prot_WP_001290958.1_1030 [locus_tag=BG11_RS06950] [protein=SagB/ThcOx family dehydrogenase] [protein_id=WP_001290958.1] [location=1018123..1019100] [gbkey=CDS]	0.998053667039314	true
BG11_RS23200	lcl|NZ_CP009596.1_prot_WP_001174599.1_4131 [locus_tag=BG11_RS23200] [protein=hypothetical protein] [protein_id=WP_001174599.1] [location=complement(4134148..4134645)] [gbkey=CDS]	0.997986397941024	true
BG11_RS09725.essC	lcl|NZ_CP009596.1_prot_WP_001172765.1_1579 [gene=essC] [locus_tag=BG11_RS09725] [protein=type VII secretion protein EssC] [protein_id=WP_001172765.1] [location=complement(1549463..1553470)] [gbkey=CDS]	0.997953821116280	true
BG11_RS18660	lcl|NZ_CP009596.1_prot_WP_003172433.1_3306 [locus_tag=BG11_RS18660] [protein=hypothetical protein] [protein_id=WP_003172433.1] [location=complement(3256344..3256460)] [gbkey=CDS]	0.997860848929764	true
BG11_RS23365	lcl|NZ_CP009596.1_prot_WP_000829779.1_4162 [locus_tag=BG11_RS23365] [protein=NAD(P)/FAD-dependent oxidoreductase] [protein_id=WP_000829779.1] [location=complement(4167400..4168389)] [gbkey=CDS]	0.997854671954073	true
BG11_RS02610	lcl|NZ_CP009596.1_prot_WP_000614846.1_163 [locus_tag=BG11_RS02610] [protein=LysM peptidoglycan-binding domain-containing protein] [protein_id=WP_000614846.1] [location=complement(165888..167180)] [gbkey=CDS]	0.997787664740901	true
BG11_RS08020	lcl|NZ_CP009596.1_prot_WP_001036635.1_1243 [locus_tag=BG11_RS08020] [protein=hypothetical protein] [protein_id=WP_001036635.1] [location=complement(1221680..1222240)] [gbkey=CDS]	0.997668694988808	true
BG11_RS21195	lcl|NZ_CP009596.1_prot_WP_000181986.1_3734 [locus_tag=BG11_RS21195] [protein=LacI family DNA-binding transcriptional regulator] [protein_id=WP_000181986.1] [location=3733461..3734438] [gbkey=CDS]	0.997539258901056	true
BG11_RS13730	lcl|NZ_CP009596.1_prot_WP_000726022.1_2372 [locus_tag=BG11_RS13730] [protein=DUF3905 domain-containing protein] [protein_id=WP_000726022.1] [location=2315625..2315960] [gbkey=CDS]	0.997482754934862	true
BG11_RS07650	lcl|NZ_CP009596.1_prot_WP_000811853.1_1170 [locus_tag=BG11_RS07650] [protein=hypothetical protein] [protein_id=WP_000811853.1] [location=complement(1158382..1158636)] [gbkey=CDS]	0.997462613981050	true
BG11_RS02695	lcl|NZ_CP009596.1_prot_WP_002036859.1_179 [locus_tag=BG11_RS02695] [protein=DUF4064 domain-containing protein] [protein_id=WP_002036859.1] [location=complement(182949..183374)] [gbkey=CDS]	0.997394975856297	true
BG11_RS17215	lcl|NZ_CP009596.1_prot_WP_000185786.1_3036 [locus_tag=BG11_RS17215] [protein=GerAB/ArcD/ProY family transporter] [protein_id=WP_000185786.1] [location=2970253..2971359] [gbkey=CDS]	0.997329836629502	true
BG11_RS08875	lcl|NZ_CP009596.1_prot_WP_001043907.1_1413 [locus_tag=BG11_RS08875] [protein=HU family DNA-binding protein] [protein_id=WP_001043907.1] [location=1385546..1385818] [gbkey=CDS]	0.997319912104348	true
BG11_RS23720	lcl|NZ_CP009596.1_prot_WP_000957377.1_4208 [locus_tag=BG11_RS23720] [protein=yteA family sporulation protein] [protein_id=WP_000957377.1] [location=complement(4218354..4219085)] [gbkey=CDS]	0.997269489058465	true
BG11_RS18130	lcl|NZ_CP009596.1_prot_WP_000517891.1_3201 [locus_tag=BG11_RS18130] [protein=small, acid-soluble spore protein K] [protein_id=WP_000517891.1] [location=3146658..3146816] [gbkey=CDS]	0.997267923175352	true
BG11_RS27590.argJ	lcl|NZ_CP009596.1_prot_WP_000598415.1_4970 [gene=argJ] [locus_tag=BG11_RS27590] [protein=bifunctional glutamate N-acetyltransferase/amino-acid acetyltransferase ArgJ] [protein_id=WP_000598415.1] [location=4921311..4922534] [gbkey=CDS]	0.997232595739611	true
BG11_RS02495	lcl|NZ_CP009596.1_prot_WP_000810863.1_139 [locus_tag=BG11_RS02495] [protein=hypothetical protein] [protein_id=WP_000810863.1] [location=147136..147339] [gbkey=CDS]	0.997194400319703	true
BG11_RS31355	lcl|NZ_CP009596.1_prot_WP_001983557.1_49 [locus_tag=BG11_RS31355] [protein=hypothetical protein] [protein_id=WP_001983557.1] [location=52130..52273] [gbkey=CDS]	0.997049041316468	true
BG11_RS11810	lcl|NZ_CP009596.1_prot_WP_000531700.1_1995 [locus_tag=BG11_RS11810] [protein=alpha/beta hydrolase] [protein_id=WP_000531700.1] [location=1965374..1966234] [gbkey=CDS]	0.996937344433339	true
BG11_RS05535	lcl|NZ_CP009596.1_prot_WP_000429630.1_746 [locus_tag=BG11_RS05535] [protein=hypothetical protein] [protein_id=WP_000429630.1] [location=756858..757880] [gbkey=CDS]	0.996928008113606	true
BG11_RS03200	lcl|NZ_CP009596.1_prot_WP_000797135.1_278 [locus_tag=BG11_RS03200] [protein=histidine phosphatase family protein] [protein_id=WP_000797135.1] [location=293774..294478] [gbkey=CDS]	0.996848049418552	true
BG11_RS17100	lcl|NZ_CP009596.1_prot_WP_000880733.1_3013 [locus_tag=BG11_RS17100] [protein=ABC transporter permease] [protein_id=WP_000880733.1] [location=2947150..2948055] [gbkey=CDS]	0.996677675067635	true
BG11_RS04185	lcl|NZ_CP009596.1_prot_WP_000210428.1_475 [locus_tag=BG11_RS04185] [protein=DUF4132 domain-containing protein] [protein_id=WP_000210428.1] [location=474580..477999] [gbkey=CDS]	0.996202023479608	true
BG11_RS03530	lcl|NZ_CP009596.1_prot_WP_000849342.1_343 [locus_tag=BG11_RS03530] [protein=PhzF family phenazine biosynthesis isomerase] [protein_id=WP_000849342.1] [location=351828..352727] [gbkey=CDS]	0.996132683260402	true
BG11_RS09900.ric	lcl|NZ_CP009596.1_prot_WP_000401356.1_1615 [gene=ric] [locus_tag=BG11_RS09900] [protein=iron-sulfur cluster repair di-iron protein] [protein_id=WP_000401356.1] [location=1593116..1593823] [gbkey=CDS]	0.996128527989691	true
BG11_RS18390	lcl|NZ_CP009596.1_prot_WP_001064413.1_3252 [locus_tag=BG11_RS18390] [protein=toxic anion resistance protein] [protein_id=WP_001064413.1] [location=complement(3196102..3197184)] [gbkey=CDS]	0.996053786858813	true
BG11_RS18695	lcl|NZ_CP009596.1_prot_WP_000235482.1_3313 [locus_tag=BG11_RS18695] [protein=hypothetical protein] [protein_id=WP_000235482.1] [location=3260720..3261088] [gbkey=CDS]	0.995942453977494	true
BG11_RS12055.fliH	lcl|NZ_CP009596.1_prot_WP_000051714.1_2044 [gene=fliH] [locus_tag=BG11_RS12055] [protein=flagellar assembly protein FliH] [protein_id=WP_000051714.1] [location=complement(2006684..2007370)] [gbkey=CDS]	0.995922822787994	true
BG11_RS20985.sodA	lcl|NZ_CP009596.1_prot_WP_000094049.1_3692 [gene=sodA] [locus_tag=BG11_RS20985] [protein=superoxide dismutase [Mn]] [protein_id=WP_000094049.1] [location=complement(3682661..3683287)] [gbkey=CDS]	0.995858661480417	true
BG11_RS16995	lcl|NZ_CP009596.1_prot_WP_000948920.1_2992 [locus_tag=BG11_RS16995] [protein=FAD-binding protein] [protein_id=WP_000948920.1] [location=complement(2923061..2924374)] [gbkey=CDS]	0.995375391249887	true
BG11_RS22985	lcl|NZ_CP009596.1_prot_WP_000813828.1_4091 [locus_tag=BG11_RS22985] [protein=helix-turn-helix transcriptional regulator] [protein_id=WP_000813828.1] [location=4104100..4104327] [gbkey=CDS]	0.995200685010125	true
BG11_RS06215	lcl|NZ_CP009596.1_prot_WP_000847591.1_880 [locus_tag=BG11_RS06215] [protein=hypothetical protein] [protein_id=WP_000847591.1] [location=886066..886461] [gbkey=CDS]	0.995188711845010	true
BG11_RS29430	lcl|NZ_CP009594.1_prot_WP_144405013.1_5376 [locus_tag=BG11_RS29430] [protein=hypothetical protein] [protein_id=WP_144405013.1] [location=27672..28541] [gbkey=CDS]	0.994955716168620	true
BG11_RS07035	lcl|NZ_CP009596.1_prot_WP_000169977.1_1047 [locus_tag=BG11_RS07035] [protein=PQQ-dependent sugar dehydrogenase] [protein_id=WP_000169977.1] [location=1039143..1040573] [gbkey=CDS]	0.994908824297910	true
BG11_RS00745	lcl|NZ_CP009595.1_prot_WP_001010919.1_5487 [locus_tag=BG11_RS00745] [protein=hypothetical protein] [protein_id=WP_001010919.1] [location=complement(61741..63267)] [gbkey=CDS]	0.994886187402505	true
BG11_RS11125	lcl|NZ_CP009596.1_prot_WP_000842999.1_1860 [locus_tag=BG11_RS11125] [protein=aminopeptidase P family protein] [protein_id=WP_000842999.1] [location=complement(1822514..1823797)] [gbkey=CDS]	0.994236083957443	true
BG11_RS21825.tagH	lcl|NZ_CP009596.1_prot_WP_000122508.1_3862 [gene=tagH] [locus_tag=BG11_RS21825] [protein=teichoic acids export ABC transporter ATP-binding subunit TagH] [protein_id=WP_000122508.1] [location=3865313..3866989] [gbkey=CDS]	0.994163811028891	true
BG11_RS10135	lcl|NZ_CP009596.1_prot_WP_000014091.1_1663 [locus_tag=BG11_RS10135] [protein=oxalate:formate antiporter] [protein_id=WP_000014091.1] [location=complement(1640559..1641335)] [gbkey=CDS]	0.994160362751413	true
BG11_RS05555	lcl|NZ_CP009596.1_prot_WP_001277649.1_749 [locus_tag=BG11_RS05555] [protein=hypothetical protein] [protein_id=WP_001277649.1] [location=762326..762526] [gbkey=CDS]	0.994156068450757	true
BG11_RS12140.fliY	lcl|NZ_CP009596.1_prot_WP_001115020.1_2061 [gene=fliY] [locus_tag=BG11_RS12140] [protein=flagellar motor switch phosphatase FliY] [protein_id=WP_001115020.1] [location=complement(2020486..2022126)] [gbkey=CDS]	0.994014239645785	true
BG11_RS28475.speA	lcl|NZ_CP009596.1_prot_WP_000084880.1_5141 [gene=speA] [locus_tag=BG11_RS28475] [protein=arginine decarboxylase] [protein_id=WP_000084880.1] [location=complement(5073002..5074474)] [gbkey=CDS]	0.993844858525086	true
BG11_RS29205.proS	lcl|NZ_CP009596.1_prot_WP_000814312.1_5287 [gene=proS] [locus_tag=BG11_RS29205] [protein=proline--tRNA ligase] [protein_id=WP_000814312.1] [location=5220350..5222050] [gbkey=CDS]	0.993641409243049	true
BG11_RS21500	lcl|NZ_CP009596.1_prot_WP_000912432.1_3797 [locus_tag=BG11_RS21500] [protein=DUF2529 domain-containing protein] [protein_id=WP_000912432.1] [location=complement(3804770..3805294)] [gbkey=CDS]	0.993541256753866	true
BG11_RS05830	lcl|NZ_CP009596.1_prot_WP_000445566.1_804 [locus_tag=BG11_RS05830] [protein=enoyl-CoA hydratase] [protein_id=WP_000445566.1] [location=817947..818738] [gbkey=CDS]	0.993511823719801	true
BG11_RS14715.addA	lcl|NZ_CP009596.1_prot_WP_000572289.1_2566 [gene=addA] [locus_tag=BG11_RS14715] [protein=helicase-exonuclease AddAB subunit AddA] [protein_id=WP_000572289.1] [location=complement(2491118..2494840)] [gbkey=CDS]	0.993430672157123	true
BG11_RS26510	lcl|NZ_CP009596.1_prot_WP_000439782.1_4761 [locus_tag=BG11_RS26510] [protein=ComE operon protein 2] [protein_id=WP_000439782.1] [location=4740325..4740882] [gbkey=CDS]	0.993341512336890	true
BG11_RS22920	lcl|NZ_CP009596.1_prot_WP_000939488.1_4078 [locus_tag=BG11_RS22920] [protein=TrmB family transcriptional regulator] [protein_id=WP_000939488.1] [location=complement(4090557..4091315)] [gbkey=CDS]	0.993215245445195	true
BG11_RS11490	lcl|NZ_CP009596.1_prot_WP_000797234.1_1932 [locus_tag=BG11_RS11490] [protein=N-acetylmuramoyl-L-alanine amidase] [protein_id=WP_000797234.1] [location=complement(1901594..1902838)] [gbkey=CDS]	0.993089286547252	true
BG11_RS10615.rsgA	lcl|NZ_CP009596.1_prot_WP_001073056.1_1759 [gene=rsgA] [locus_tag=BG11_RS10615] [protein=ribosome small subunit-dependent GTPase A] [protein_id=WP_001073056.1] [location=complement(1719282..1720331)] [gbkey=CDS]	0.992721587498305	true
BG11_RS17710	lcl|NZ_CP009596.1_prot_WP_000154580.1_3136 [locus_tag=BG11_RS17710] [protein=phage major capsid protein] [protein_id=WP_000154580.1] [location=complement(3087593..3088744)] [gbkey=CDS]	0.992662517779660	true
BG11_RS31490	lcl|NZ_CP009596.1_prot_WP_001982172.1_564 [locus_tag=BG11_RS31490] [protein=hypothetical protein] [protein_id=WP_001982172.1] [location=complement(573532..573690)] [gbkey=CDS]	0.992308757661057	true
BG11_RS13190	lcl|NZ_CP009596.1_prot_WP_000119642.1_2269 [locus_tag=BG11_RS13190] [protein=ferredoxin--nitrite reductase] [protein_id=WP_000119642.1] [location=complement(2226733..2228355)] [gbkey=CDS]	0.991972317377597	true
BG11_RS05785	lcl|NZ_CP009596.1_prot_WP_000192704.1_795 [locus_tag=BG11_RS05785] [protein=sugar-binding transcriptional regulator] [protein_id=WP_000192704.1] [location=complement(805397..806329)] [gbkey=CDS]	0.991878855256540	true
BG11_RS26885.murG	lcl|NZ_CP009596.1_prot_WP_000724762.1_4832 [gene=murG] [locus_tag=BG11_RS26885] [protein=undecaprenyldiphospho-muramoylpentapeptide beta-N-acetylglucosaminyltransferase] [protein_id=WP_000724762.1] [location=4813026..4814084] [gbkey=CDS]	0.991861033179961	true
BG11_RS12130	lcl|NZ_CP009596.1_prot_WP_000403981.1_2059 [locus_tag=BG11_RS12130] [protein=hypothetical protein] [protein_id=WP_000403981.1] [location=complement(2018360..2019076)] [gbkey=CDS]	0.991535821138562	true
BG11_RS03035	lcl|NZ_CP009596.1_prot_WP_001084739.1_245 [locus_tag=BG11_RS03035] [protein=aminotransferase class I/II-fold pyridoxal phosphate-dependent enzyme] [protein_id=WP_001084739.1] [location=260206..261336] [gbkey=CDS]	0.991269489411241	true
BG11_RS31505	lcl|NZ_CP009596.1_prot_WP_001034777.1_964 [locus_tag=BG11_RS31505] [protein=hypothetical protein] [protein_id=WP_001034777.1] [location=960070..960207] [gbkey=CDS]	0.990944803853245	true
BG11_RS01390	lcl|NZ_CP009595.1_prot_WP_001103073.1_5615 [locus_tag=BG11_RS01390] [protein=hypothetical protein] [protein_id=WP_001103073.1] [location=complement(213363..213851)] [gbkey=CDS]	0.990778499171118	true
BG11_RS00750	lcl|NZ_CP009595.1_prot_WP_000134102.1_5488 [locus_tag=BG11_RS00750] [protein=ATP-binding protein] [protein_id=WP_000134102.1] [location=complement(63306..64307)] [gbkey=CDS]	0.990563769904062	true
BG11_RS09085	lcl|NZ_CP009596.1_prot_WP_000500085.1_1453 [locus_tag=BG11_RS09085] [protein=DUF3947 family protein] [protein_id=WP_000500085.1] [location=complement(1432507..1432758)] [gbkey=CDS]	0.990336855787895	true
BG11_RS25935	lcl|NZ_CP009596.1_prot_WP_001973720.1_4647 [locus_tag=BG11_RS25935] [protein=ribosomal-processing cysteine protease Prp] [protein_id=WP_001973720.1] [location=4631009..4631353] [gbkey=CDS]	0.990326207577069	true
BG11_RS07185	lcl|NZ_CP009596.1_prot_WP_000288883.1_1076 [locus_tag=BG11_RS07185] [protein=serine hydrolase] [protein_id=WP_000288883.1] [location=complement(1063860..1064876)] [gbkey=CDS]	0.990324252325097	true
BG11_RS09790.argS	lcl|NZ_CP009596.1_prot_WP_000384895.1_1591 [gene=argS] [locus_tag=BG11_RS09790] [protein=arginine--tRNA ligase] [protein_id=WP_000384895.1] [location=complement(1570015..1571703)] [gbkey=CDS]	0.990004584587623	true
BG11_RS14800	lcl|NZ_CP009596.1_prot_WP_001006052.1_2583 [locus_tag=BG11_RS14800] [protein=hypothetical protein] [protein_id=WP_001006052.1] [location=complement(2511440..2511739)] [gbkey=CDS]	0.989318336431458	true
BG11_RS24005	lcl|NZ_CP009596.1_prot_WP_001141561.1_4266 [locus_tag=BG11_RS24005] [protein=spore germination protein] [protein_id=WP_001141561.1] [location=4274866..4275081] [gbkey=CDS]	0.989176421719891	true
BG11_RS02105	lcl|NZ_CP009596.1_prot_WP_049689089.1_62 [locus_tag=BG11_RS02105] [protein=Gly-Xaa-Xaa repeat protein] [protein_id=WP_049689089.1] [location=complement(64502..68242)] [gbkey=CDS]	0.989169857581171	true
BG11_RS04635	lcl|NZ_CP009596.1_prot_WP_000239256.1_563 [locus_tag=BG11_RS04635] [protein=helix-turn-helix domain-containing protein] [protein_id=WP_000239256.1] [location=complement(573109..573429)] [gbkey=CDS]	0.989109736162833	true
BG11_RS05705	lcl|NZ_CP009596.1_prot_WP_000239256.1_779 [locus_tag=BG11_RS05705] [protein=helix-turn-helix domain-containing protein] [protein_id=WP_000239256.1] [location=complement(789767..790087)] [gbkey=CDS]	0.989109736162833	true
BG11_RS15990	lcl|NZ_CP009596.1_prot_WP_042631244.1_2818 [locus_tag=BG11_RS15990] [protein=choice-of-anchor A family protein] [protein_id=WP_042631244.1] [location=complement(2747221..2750157)] [gbkey=CDS]	0.989026240136376	true
BG11_RS19705	lcl|NZ_CP009596.1_prot_WP_000643875.1_3481 [locus_tag=BG11_RS19705] [protein=NAD(P)-dependent alcohol dehydrogenase] [protein_id=WP_000643875.1] [location=3455984..3456892] [gbkey=CDS]	0.987797741538129	true
BG11_RS15355	lcl|NZ_CP009596.1_prot_WP_001072540.1_2691 [locus_tag=BG11_RS15355] [protein=ring-cleaving dioxygenase] [protein_id=WP_001072540.1] [location=complement(2616756..2617733)] [gbkey=CDS]	0.987420589471982	true
BG11_RS14430.pepF	lcl|NZ_CP009596.1_prot_WP_000003393.1_2512 [gene=pepF] [locus_tag=BG11_RS14430] [protein=oligoendopeptidase F] [protein_id=WP_000003393.1] [location=complement(2440081..2441907)] [gbkey=CDS]	0.987334047757211	true
BG11_RS08045	lcl|NZ_CP009596.1_prot_WP_000939785.1_1248 [locus_tag=BG11_RS08045] [protein=enoyl-CoA hydratase] [protein_id=WP_000939785.1] [location=complement(1226985..1227773)] [gbkey=CDS]	0.986689110762219	true
BG11_RS16655.tenA	lcl|NZ_CP009596.1_prot_WP_000666826.1_2949 [gene=tenA] [locus_tag=BG11_RS16655] [protein=thiaminase II] [protein_id=WP_000666826.1] [location=complement(2870022..2870717)] [gbkey=CDS]	0.986665086922632	true
BG11_RS26970	lcl|NZ_CP009596.1_prot_WP_000141450.1_4848 [locus_tag=BG11_RS26970] [protein=helix-turn-helix domain-containing protein] [protein_id=WP_000141450.1] [location=complement(4825089..4825331)] [gbkey=CDS]	0.985719319634323	true
BG11_RS04805	lcl|NZ_CP009596.1_prot_WP_000908909.1_599 [locus_tag=BG11_RS04805] [protein=NADH dehydrogenase subunit 5] [protein_id=WP_000908909.1] [location=606425..607957] [gbkey=CDS]	0.985273813195122	true
BG11_RS05560	lcl|NZ_CP009596.1_prot_WP_000752461.1_750 [locus_tag=BG11_RS05560] [protein=hypothetical protein] [protein_id=WP_000752461.1] [location=762637..762879] [gbkey=CDS]	0.985231284116950	true
BG11_RS07045	lcl|NZ_CP009596.1_prot_WP_000282933.1_1049 [locus_tag=BG11_RS07045] [protein=GNAT family N-acetyltransferase] [protein_id=WP_000282933.1] [location=1041355..1041918] [gbkey=CDS]	0.984964847556824	true
BG11_RS01810.miaB	lcl|NZ_CP009596.1_prot_WP_001005400.1_3 [gene=miaB] [locus_tag=BG11_RS01810] [protein=tRNA (N6-isopentenyl adenosine(37)-C2)-methylthiotransferase MiaB] [protein_id=WP_001005400.1] [location=2270..3799] [gbkey=CDS]	0.984334672388537	true
BG11_RS17320	lcl|NZ_CP009596.1_prot_WP_000382680.1_3057 [locus_tag=BG11_RS17320] [protein=acid-soluble spore protein H] [protein_id=WP_000382680.1] [location=complement(2994635..2994814)] [gbkey=CDS]	0.984241455576210	true
BG11_RS08785	lcl|NZ_CP009596.1_prot_WP_001184072.1_1396 [locus_tag=BG11_RS08785] [protein=MBL fold metallo-hydrolase] [protein_id=WP_001184072.1] [location=complement(1367072..1367938)] [gbkey=CDS]	0.983702041969353	true
BG11_RS27875.spoIIAB	lcl|NZ_CP009596.1_prot_WP_001243400.1_5026 [gene=spoIIAB] [locus_tag=BG11_RS27875] [protein=anti-sigma F factor] [protein_id=WP_001243400.1] [location=4971456..4971896] [gbkey=CDS]	0.983580801188632	true
BG11_RS18300.yfkAB	lcl|NZ_CP009596.1_prot_WP_000156007.1_3234 [gene=yfkAB] [locus_tag=BG11_RS18300] [protein=radical SAM/CxCxxxxC motif protein YfkAB] [protein_id=WP_000156007.1] [location=3177303..3178430] [gbkey=CDS]	0.983269559424398	true
BG11_RS01045	lcl|NZ_CP009595.1_prot_WP_000841207.1_5547 [locus_tag=BG11_RS01045] [protein=GerAB/ArcD/ProY family transporter] [protein_id=WP_000841207.1] [location=133373..134467] [gbkey=CDS]	0.982518604416739	true
BG11_RS21075	lcl|NZ_CP009596.1_prot_WP_001172397.1_3710 [locus_tag=BG11_RS21075] [protein=oligosaccharide flippase family protein] [protein_id=WP_001172397.1] [location=complement(3705938..3707392)] [gbkey=CDS]	0.982045847843286	true
BG11_RS11695	lcl|NZ_CP009596.1_prot_WP_000804157.1_1972 [locus_tag=BG11_RS11695] [protein=MATE family efflux transporter] [protein_id=WP_000804157.1] [location=complement(1943456..1944865)] [gbkey=CDS]	0.981119134194395	true
BG11_RS21360.speE	lcl|NZ_CP009596.1_prot_WP_000424696.1_3767 [gene=speE] [locus_tag=BG11_RS21360] [protein=spermidine synthase] [protein_id=WP_000424696.1] [location=3763404..3764231] [gbkey=CDS]	0.980144860198358	true
BG11_RS00370	lcl|NZ_CP009594.1_prot_WP_042631174.1_5409 [locus_tag=BG11_RS00370] [protein=phage major capsid protein] [protein_id=WP_042631174.1] [location=45828..46745] [gbkey=CDS]	0.979867354351711	true
BG11_RS05170	lcl|NZ_CP009596.1_prot_WP_000859088.1_672 [locus_tag=BG11_RS05170] [protein=IS200/IS605 family accessory protein TnpB-related protein] [protein_id=WP_000859088.1] [location=684988..686535] [gbkey=CDS]	0.979736987946675	true
BG11_RS19720	lcl|NZ_CP009596.1_prot_WP_000428869.1_3484 [locus_tag=BG11_RS19720] [protein=ABC transporter permease] [protein_id=WP_000428869.1] [location=3459012..3459680] [gbkey=CDS]	0.978998098462715	true
BG11_RS04275.ectB	lcl|NZ_CP009596.1_prot_WP_000261659.1_493 [gene=ectB] [locus_tag=BG11_RS04275] [protein=diaminobutyrate--2-oxoglutarate transaminase] [protein_id=WP_000261659.1] [location=497861..499135] [gbkey=CDS]	0.978783896822875	true
BG11_RS11100	lcl|NZ_CP009596.1_prot_WP_001059287.1_1855 [locus_tag=BG11_RS11100] [protein=DUF4153 domain-containing protein] [protein_id=WP_001059287.1] [location=complement(1813719..1814966)] [gbkey=CDS]	0.978409297717803	true
BG11_RS00870	lcl|NZ_CP009595.1_prot_WP_000263022.1_5510 [locus_tag=BG11_RS00870] [protein=pyridoxal-phosphate dependent enzyme] [protein_id=WP_000263022.1] [location=complement(89542..90558)] [gbkey=CDS]	0.977775662515819	true
BG11_RS02940	lcl|NZ_CP009596.1_prot_WP_001268363.1_226 [locus_tag=BG11_RS02940] [protein=ASCH domain-containing protein] [protein_id=WP_001268363.1] [location=241514..241855] [gbkey=CDS]	0.977358746497815	true
BG11_RS22140	lcl|NZ_CP009596.1_prot_WP_000989050.1_3925 [locus_tag=BG11_RS22140] [protein=PTS lactose/cellobiose transporter subunit IIA] [protein_id=WP_000989050.1] [location=3934242..3934565] [gbkey=CDS]	0.977342652125245	true
BG11_RS28080	lcl|NZ_CP009596.1_prot_WP_000765525.1_5065 [locus_tag=BG11_RS28080] [protein=pyridoxal phosphate-dependent aminotransferase] [protein_id=WP_000765525.1] [location=complement(5004232..5005410)] [gbkey=CDS]	0.977312725821873	true
BG11_RS15150	lcl|NZ_CP009596.1_prot_WP_001293725.1_2653 [locus_tag=BG11_RS15150] [protein=DUF2974 domain-containing protein] [protein_id=WP_001293725.1] [location=complement(2582105..2583355)] [gbkey=CDS]	0.977273966422330	true
BG11_RS06955	lcl|NZ_CP009596.1_prot_WP_000547612.1_1031 [locus_tag=BG11_RS06955] [protein=non-ribosomal peptide synthetase] [protein_id=WP_000547612.1] [location=1019133..1026143] [gbkey=CDS]	0.976967120393049	true
BG11_RS14700	lcl|NZ_CP009596.1_prot_WP_000902341.1_2563 [locus_tag=BG11_RS14700] [protein=spore germination protein GerPE] [protein_id=WP_000902341.1] [location=2490136..2490522] [gbkey=CDS]	0.976592303973481	true
BG11_RS06975	lcl|NZ_CP009596.1_prot_WP_000273223.1_1035 [locus_tag=BG11_RS06975] [protein=hypothetical protein] [protein_id=WP_000273223.1] [location=complement(1030815..1030997)] [gbkey=CDS]	0.976561512619580	true
BG11_RS26785.phoX	lcl|NZ_CP009596.1_prot_WP_000871262.1_4813 [gene=phoX] [locus_tag=BG11_RS26785] [protein=phosphate ABC transporter substrate-binding protein PhoX] [protein_id=WP_000871262.1] [location=4791868..4792785] [gbkey=CDS]	0.975854505095452	true
BG11_RS28645.rsmD	lcl|NZ_CP009596.1_prot_WP_001266973.1_5175 [gene=rsmD] [locus_tag=BG11_RS28645] [protein=16S rRNA (guanine(966)-N(2))-methyltransferase RsmD] [protein_id=WP_001266973.1] [location=5104901..5105467] [gbkey=CDS]	0.975395427855239	true
BG11_RS07955	lcl|NZ_CP009596.1_prot_WP_000985669.1_1230 [locus_tag=BG11_RS07955] [protein=SAM-dependent methyltransferase] [protein_id=WP_000985669.1] [location=complement(1209545..1210105)] [gbkey=CDS]	0.975385597572140	true
BG11_RS08130	lcl|NZ_CP009596.1_prot_WP_000061782.1_1266 [locus_tag=BG11_RS08130] [protein=Lsa family ABC-F type ribosomal protection protein] [protein_id=WP_000061782.1] [location=1245420..1246898] [gbkey=CDS]	0.975278283934127	true
BG11_RS08885.sfp	lcl|NZ_CP009596.1_prot_WP_000573024.1_1415 [gene=sfp] [locus_tag=BG11_RS08885] [protein=4'-phosphopantetheinyl transferase Sfp] [protein_id=WP_000573024.1] [location=complement(1386434..1387183)] [gbkey=CDS]	0.974978448421373	true
BG11_RS06590	lcl|NZ_CP009596.1_prot_WP_000540637.1_958 [locus_tag=BG11_RS06590] [protein=N-acetylmuramoyl-L-alanine amidase] [protein_id=WP_000540637.1] [location=955613..956419] [gbkey=CDS]	0.973961834972107	true
BG11_RS03355.yeiL	lcl|NZ_CP009596.1_prot_WP_000754851.1_308 [gene=yeiL] [locus_tag=BG11_RS03355] [protein=transcriptional regulator YeiL] [protein_id=WP_000754851.1] [location=320799..321491] [gbkey=CDS]	0.973437149856897	true
BG11_RS20205.gltX	lcl|NZ_CP009596.1_prot_WP_000415154.1_3569 [gene=gltX] [locus_tag=BG11_RS20205] [protein=glutamate--tRNA ligase] [protein_id=WP_000415154.1] [location=complement(3537421..3538878)] [gbkey=CDS]	0.972954336083346	true
BG11_RS22950	lcl|NZ_CP009596.1_prot_WP_001096347.1_4084 [locus_tag=BG11_RS22950] [protein=YuzL family protein] [protein_id=WP_001096347.1] [location=complement(4096368..4096514)] [gbkey=CDS]	0.972715719588917	true
BG11_RS04810	lcl|NZ_CP009596.1_prot_WP_000026985.1_600 [locus_tag=BG11_RS04810] [protein=DUF2309 family protein] [protein_id=WP_000026985.1] [location=607957..610581] [gbkey=CDS]	0.972690742469882	true
BG11_RS10585	lcl|NZ_CP009596.1_prot_WP_000105198.1_1754 [locus_tag=BG11_RS10585] [protein=DNA starvation/stationary phase protection protein] [protein_id=WP_000105198.1] [location=complement(1714212..1714655)] [gbkey=CDS]	0.972447194307525	true
BG11_RS04870	lcl|NZ_CP009596.1_prot_WP_001102409.1_612 [locus_tag=BG11_RS04870] [protein=amidohydrolase] [protein_id=WP_001102409.1] [location=complement(620389..622224)] [gbkey=CDS]	0.972032819079051	true
BG11_RS03335	lcl|NZ_CP009596.1_prot_WP_000216605.1_304 [locus_tag=BG11_RS03335] [protein=N-acyl homoserine lactonase family protein] [protein_id=WP_000216605.1] [location=318389..319141] [gbkey=CDS]	0.971495742261097	true
BG11_RS21085	lcl|NZ_CP009596.1_prot_WP_001015662.1_3712 [locus_tag=BG11_RS21085] [protein=glycosyltransferase family 39 protein] [protein_id=WP_001015662.1] [location=3708602..3709915] [gbkey=CDS]	0.970458221878278	true
BG11_RS11285	lcl|NZ_CP009596.1_prot_WP_000350141.1_1891 [locus_tag=BG11_RS11285] [protein=hypothetical protein] [protein_id=WP_000350141.1] [location=complement(1857798..1858157)] [gbkey=CDS]	0.969987549514858	true
BG11_RS28795	lcl|NZ_CP009596.1_prot_WP_000218170.1_5205 [locus_tag=BG11_RS28795] [protein=YggS family pyridoxal phosphate-dependent enzyme] [protein_id=WP_000218170.1] [location=5136653..5137327] [gbkey=CDS]	0.969158768969311	true
BG11_RS02075.pfkB	lcl|NZ_CP009596.1_prot_WP_000640848.1_56 [gene=pfkB] [locus_tag=BG11_RS02075] [protein=1-phosphofructokinase] [protein_id=WP_000640848.1] [location=58671..59582] [gbkey=CDS]	0.969033240580692	true
BG11_RS16495	lcl|NZ_CP009596.1_prot_WP_000918578.1_2918 [locus_tag=BG11_RS16495] [protein=GerAB/ArcD/ProY family transporter] [protein_id=WP_000918578.1] [location=2845602..2846711] [gbkey=CDS]	0.968836519201517	true
BG11_RS02345	lcl|NZ_CP009596.1_prot_WP_000951999.1_110 [locus_tag=BG11_RS02345] [protein=DUF11 domain-containing protein] [protein_id=WP_000951999.1] [location=complement(112779..120341)] [gbkey=CDS]	0.968414726657460	true
BG11_RS13555	lcl|NZ_CP009596.1_prot_WP_000995585.1_2340 [locus_tag=BG11_RS13555] [protein=group I intron GIY-YIG endonuclease] [protein_id=WP_000995585.1] [location=complement(2287301..2288062)] [gbkey=CDS]	0.966234140461974	true
BG11_RS13845.glcD	lcl|NZ_CP009596.1_prot_WP_000890727.1_2395 [gene=glcD] [locus_tag=BG11_RS13845] [protein=glycolate oxidase subunit GlcD] [protein_id=WP_000890727.1] [location=2336432..2337844] [gbkey=CDS]	0.966139031185955	true
BG11_RS26290	lcl|NZ_CP009596.1_prot_WP_001201906.1_4717 [locus_tag=BG11_RS26290] [protein=bifunctional cystathionine gamma-lyase/homocysteine desulfhydrase] [protein_id=WP_001201906.1] [location=4701325..4702458] [gbkey=CDS]	0.966068343515790	true
BG11_RS23120.sufU	lcl|NZ_CP009596.1_prot_WP_000009523.1_4117 [gene=sufU] [locus_tag=BG11_RS23120] [protein=iron-sulfur cluster assembly scaffold protein SufU] [protein_id=WP_000009523.1] [location=4122334..4122765] [gbkey=CDS]	0.965797771299948	true
BG11_RS08790	lcl|NZ_CP009596.1_prot_WP_000454677.1_1397 [locus_tag=BG11_RS08790] [protein=class I SAM-dependent methyltransferase] [protein_id=WP_000454677.1] [location=complement(1368043..1368828)] [gbkey=CDS]	0.965651510570314	true
BG11_RS05455	lcl|NZ_CP009596.1_prot_WP_001218551.1_730 [locus_tag=BG11_RS05455] [protein=hypothetical protein] [protein_id=WP_001218551.1] [location=740394..740951] [gbkey=CDS]	0.963664734904105	true
BG11_RS28015.ptsH	lcl|NZ_CP009596.1_prot_WP_000411080.1_5052 [gene=ptsH] [locus_tag=BG11_RS28015] [protein=phosphocarrier protein HPr] [protein_id=WP_000411080.1] [location=4993318..4993581] [gbkey=CDS]	0.963337911013877	true
BG11_RS27580	lcl|NZ_CP009596.1_prot_WP_001003228.1_4968 [locus_tag=BG11_RS27580] [protein=hypothetical protein] [protein_id=WP_001003228.1] [location=complement(4919853..4920038)] [gbkey=CDS]	0.958735888094859	true
BG11_RS06520	lcl|NZ_CP009596.1_prot_WP_000287713.1_945 [locus_tag=BG11_RS06520] [protein=hypothetical protein] [protein_id=WP_000287713.1] [location=complement(942746..943369)] [gbkey=CDS]	0.958505282216431	true
BG11_RS25560	lcl|NZ_CP009596.1_prot_WP_001178582.1_4573 [locus_tag=BG11_RS25560] [protein=amidohydrolase family protein] [protein_id=WP_001178582.1] [location=4557887..4559131] [gbkey=CDS]	0.958170750535852	true
BG11_RS18640	lcl|NZ_CP009596.1_prot_WP_000147449.1_3302 [locus_tag=BG11_RS18640] [protein=PRK06851 family protein] [protein_id=WP_000147449.1] [location=complement(3253366..3254475)] [gbkey=CDS]	0.958084139164109	true
BG11_RS19555	lcl|NZ_CP009596.1_prot_WP_000423054.1_3453 [locus_tag=BG11_RS19555] [protein=LysR family transcriptional regulator] [protein_id=WP_000423054.1] [location=3427698..3428564] [gbkey=CDS]	0.956939424341470	true
BG11_RS23275	lcl|NZ_CP009596.1_prot_WP_000248599.1_4144 [locus_tag=BG11_RS23275] [protein=YuzD family protein] [protein_id=WP_000248599.1] [location=4143474..4143782] [gbkey=CDS]	0.956554428838035	true
BG11_RS15575.dhaS	lcl|NZ_CP009596.1_prot_WP_000204220.1_2735 [gene=dhaS] [locus_tag=BG11_RS15575] [protein=dihydroxyacetone kinase transcriptional activator DhaS] [protein_id=WP_000204220.1] [location=2655745..2656311] [gbkey=CDS]	0.954407231373212	true
BG11_RS11570.malS	lcl|NZ_CP009596.1_prot_WP_000033288.1_1947 [gene=malS] [locus_tag=BG11_RS11570] [protein=oxaloacetate-decarboxylating malate dehydrogenase] [protein_id=WP_000033288.1] [location=complement(1917777..1919489)] [gbkey=CDS]	0.954273253760089	true
BG11_RS20245	lcl|NZ_CP009596.1_prot_WP_000128391.1_3577 [locus_tag=BG11_RS20245] [protein=UvrB/UvrC motif-containing protein] [protein_id=WP_000128391.1] [location=complement(3547603..3548151)] [gbkey=CDS]	0.952969570148787	true
BG11_RS16615.thiF	lcl|NZ_CP009596.1_prot_WP_001065447.1_2941 [gene=thiF] [locus_tag=BG11_RS16615] [protein=thiazole biosynthesis adenylyltransferase ThiF] [protein_id=WP_001065447.1] [location=complement(2863817..2864836)] [gbkey=CDS]	0.951204558454702	true
BG11_RS17330	lcl|NZ_CP009596.1_prot_WP_000109121.1_3059 [locus_tag=BG11_RS17330] [protein=lactate permease LctP family transporter] [protein_id=WP_000109121.1] [location=2996129..2997748] [gbkey=CDS]	0.951095941232403	true
BG11_RS12355	lcl|NZ_CP009596.1_prot_WP_000006047.1_2104 [locus_tag=BG11_RS12355] [protein=hypothetical protein] [protein_id=WP_000006047.1] [location=complement(2070455..2072002)] [gbkey=CDS]	0.950480066158328	true
