# Supplementary material for: Evaluating the Safety of Bacillus cereus GW-01 Obtained from Sheep Rumen Chyme
Source: Microorganisms. 2024 Jul 18;12(7):1457. doi: 10.3390/microorganisms12071457 (PMC11278751; doi:10.3390/microorganisms12071457)
Supplement: Supplementary file 1 [file microorganisms-12-01457-s001.zip › Supplemental Document S3/effectiveT3/B.cereus.A1/B.cereus.A1.effectiveT3.std.anno.xls]

Gene_id	Description	Score	is secreted
DA68_RS00165.qoxD	lcl|NZ_CP015727.1_prot_WP_000531386.1_33 [gene=qoxD] [locus_tag=DA68_RS00165] [protein=cytochrome aa3 quinol oxidase subunit IV] [protein_id=WP_000531386.1] [location=complement(33713..34024)] [gbkey=CDS]	1.000000000000000	true
DA68_RS00835	lcl|NZ_CP015727.1_prot_WP_025966909.1_145 [locus_tag=DA68_RS00835] [protein=DUF3992 domain-containing protein] [protein_id=WP_025966909.1] [location=complement(145950..146375)] [gbkey=CDS]	1.000000000000000	true
DA68_RS01025	lcl|NZ_CP015727.1_prot_WP_001063872.1_185 [locus_tag=DA68_RS01025] [protein=hypothetical protein] [protein_id=WP_001063872.1] [location=complement(182738..182941)] [gbkey=CDS]	1.000000000000000	true
DA68_RS01095	lcl|NZ_CP015727.1_prot_WP_000510475.1_200 [locus_tag=DA68_RS01095] [protein=hypothetical protein] [protein_id=WP_000510475.1] [location=199607..199852] [gbkey=CDS]	1.000000000000000	true
DA68_RS01650	lcl|NZ_CP015727.1_prot_WP_000540377.1_320 [locus_tag=DA68_RS01650] [protein=YjcZ family sporulation protein] [protein_id=WP_000540377.1] [location=complement(311196..311321)] [gbkey=CDS]	1.000000000000000	true
DA68_RS01830	lcl|NZ_CP015727.1_prot_WP_000991357.1_359 [locus_tag=DA68_RS01830] [protein=hypothetical protein] [protein_id=WP_000991357.1] [location=complement(345491..345742)] [gbkey=CDS]	1.000000000000000	true
DA68_RS02430	lcl|NZ_CP015727.1_prot_WP_025967005.1_483 [locus_tag=DA68_RS02430] [protein=hypothetical protein] [protein_id=WP_025967005.1] [location=complement(471156..471341)] [gbkey=CDS]	1.000000000000000	true
DA68_RS02485.gerPB	lcl|NZ_CP015727.1_prot_WP_001012508.1_494 [gene=gerPB] [locus_tag=DA68_RS02485] [protein=spore germination protein GerPB] [protein_id=WP_001012508.1] [location=complement(483092..483298)] [gbkey=CDS]	1.000000000000000	true
DA68_RS02785	lcl|NZ_CP015727.1_prot_WP_000069723.1_556 [locus_tag=DA68_RS02785] [protein=exosporium leader peptide-containing protein] [protein_id=WP_000069723.1] [location=complement(542902..543798)] [gbkey=CDS]	1.000000000000000	true
DA68_RS02850	lcl|NZ_CP015727.1_prot_WP_029948404.1_569 [locus_tag=DA68_RS02850] [protein=hypothetical protein] [protein_id=WP_029948404.1] [location=553164..553349] [gbkey=CDS]	1.000000000000000	true
DA68_RS03100	lcl|NZ_CP015727.1_prot_WP_025967028.1_618 [locus_tag=DA68_RS03100] [protein=aldehyde dehydrogenase] [protein_id=WP_025967028.1] [location=601700..603067] [gbkey=CDS]	1.000000000000000	true
DA68_RS03365	lcl|NZ_CP015727.1_prot_WP_000941970.1_670 [locus_tag=DA68_RS03365] [protein=DinB family protein] [protein_id=WP_000941970.1] [location=655934..656467] [gbkey=CDS]	1.000000000000000	true
DA68_RS03510	lcl|NZ_CP015727.1_prot_WP_000640074.1_698 [locus_tag=DA68_RS03510] [protein=LD-carboxypeptidase] [protein_id=WP_000640074.1] [location=complement(675235..676155)] [gbkey=CDS]	1.000000000000000	true
DA68_RS03610	lcl|NZ_CP015727.1_prot_WP_000184928.1_718 [locus_tag=DA68_RS03610] [protein=hypothetical protein] [protein_id=WP_000184928.1] [location=690421..690576] [gbkey=CDS]	1.000000000000000	true
DA68_RS04910	lcl|NZ_CP015727.1_prot_WP_025967098.1_977 [locus_tag=DA68_RS04910] [protein=flagellar hook-length control protein FliK] [protein_id=WP_025967098.1] [location=940371..941480] [gbkey=CDS]	1.000000000000000	true
DA68_RS04920	lcl|NZ_CP015727.1_prot_WP_000588321.1_979 [locus_tag=DA68_RS04920] [protein=flagellar hook protein FlgE] [protein_id=WP_000588321.1] [location=942079..943302] [gbkey=CDS]	1.000000000000000	true
DA68_RS04950	lcl|NZ_CP015727.1_prot_WP_025967102.1_985 [locus_tag=DA68_RS04950] [protein=flagellin] [protein_id=WP_025967102.1] [location=complement(948357..949442)] [gbkey=CDS]	1.000000000000000	true
DA68_RS05050	lcl|NZ_CP015727.1_prot_WP_000157879.1_1005 [locus_tag=DA68_RS05050] [protein=antibiotic biosynthesis monooxygenase] [protein_id=WP_000157879.1] [location=complement(963629..963964)] [gbkey=CDS]	1.000000000000000	true
DA68_RS05140	lcl|NZ_CP015727.1_prot_WP_001059791.1_1024 [locus_tag=DA68_RS05140] [protein=MarR family transcriptional regulator] [protein_id=WP_001059791.1] [location=complement(979032..979442)] [gbkey=CDS]	1.000000000000000	true
DA68_RS05285	lcl|NZ_CP015727.1_prot_WP_001999537.1_1056 [locus_tag=DA68_RS05285] [protein=hypothetical protein] [protein_id=WP_001999537.1] [location=1006932..1007108] [gbkey=CDS]	1.000000000000000	true
DA68_RS05990	lcl|NZ_CP015727.1_prot_WP_000695230.1_1194 [locus_tag=DA68_RS05990] [protein=hypothetical protein] [protein_id=WP_000695230.1] [location=1155782..1156228] [gbkey=CDS]	1.000000000000000	true
DA68_RS06205	lcl|NZ_CP015727.1_prot_WP_000540425.1_1237 [locus_tag=DA68_RS06205] [protein=YjcZ family sporulation protein] [protein_id=WP_000540425.1] [location=complement(1199784..1199930)] [gbkey=CDS]	1.000000000000000	true
DA68_RS07075	lcl|NZ_CP015727.1_prot_WP_025966782.1_1413 [locus_tag=DA68_RS07075] [protein=hypothetical protein] [protein_id=WP_025966782.1] [location=complement(1366419..1366967)] [gbkey=CDS]	1.000000000000000	true
DA68_RS08015	lcl|NZ_CP015727.1_prot_WP_001060657.1_1606 [locus_tag=DA68_RS08015] [protein=DUF4021 domain-containing protein] [protein_id=WP_001060657.1] [location=complement(1561629..1561811)] [gbkey=CDS]	1.000000000000000	true
DA68_RS08185	lcl|NZ_CP015727.1_prot_WP_000126321.1_1640 [locus_tag=DA68_RS08185] [protein=cupin domain-containing protein] [protein_id=WP_000126321.1] [location=complement(1593460..1594092)] [gbkey=CDS]	1.000000000000000	true
DA68_RS08350	lcl|NZ_CP015727.1_prot_WP_000535863.1_1676 [locus_tag=DA68_RS08350] [protein=hypothetical protein] [protein_id=WP_000535863.1] [location=1624800..1625231] [gbkey=CDS]	1.000000000000000	true
DA68_RS08385	lcl|NZ_CP015727.1_prot_WP_029960449.1_1684 [locus_tag=DA68_RS08385] [protein=class I SAM-dependent methyltransferase] [protein_id=WP_029960449.1] [location=1634850..1635635] [gbkey=CDS]	1.000000000000000	true
DA68_RS09035	lcl|NZ_CP015727.1_prot_WP_001165516.1_1822 [locus_tag=DA68_RS09035] [protein=DUF3914 domain-containing protein] [protein_id=WP_001165516.1] [location=complement(1800615..1800956)] [gbkey=CDS]	1.000000000000000	true
DA68_RS09130	lcl|NZ_CP015727.1_prot_WP_001069248.1_1841 [locus_tag=DA68_RS09130] [protein=Vat family streptogramin A O-acetyltransferase] [protein_id=WP_001069248.1] [location=1819347..1819979] [gbkey=CDS]	1.000000000000000	true
DA68_RS09190	lcl|NZ_CP015727.1_prot_WP_001182507.1_1853 [locus_tag=DA68_RS09190] [protein=ABC transporter ATP-binding protein] [protein_id=WP_001182507.1] [location=1832267..1833967] [gbkey=CDS]	1.000000000000000	true
DA68_RS09215	lcl|NZ_CP015727.1_prot_WP_025966156.1_1859 [locus_tag=DA68_RS09215] [protein=collagen-like repeat preface domain-containing protein] [protein_id=WP_025966156.1] [location=complement(1838660..1840657)] [gbkey=CDS]	1.000000000000000	true
DA68_RS09220	lcl|NZ_CP015727.1_prot_WP_001109248.1_1860 [locus_tag=DA68_RS09220] [protein=hypothetical protein] [protein_id=WP_001109248.1] [location=complement(1841213..1841677)] [gbkey=CDS]	1.000000000000000	true
DA68_RS09230	lcl|NZ_CP015727.1_prot_WP_000794851.1_1862 [locus_tag=DA68_RS09230] [protein=serine/threonine protein kinase] [protein_id=WP_000794851.1] [location=complement(1842260..1843141)] [gbkey=CDS]	1.000000000000000	true
DA68_RS09515	lcl|NZ_CP015727.1_prot_WP_000026328.1_1919 [locus_tag=DA68_RS09515] [protein=hypothetical protein] [protein_id=WP_000026328.1] [location=1895360..1895539] [gbkey=CDS]	1.000000000000000	true
DA68_RS09550	lcl|NZ_CP015727.1_prot_WP_001058867.1_1926 [locus_tag=DA68_RS09550] [protein=mep operon protein MepB] [protein_id=WP_001058867.1] [location=complement(1900440..1900943)] [gbkey=CDS]	1.000000000000000	true
DA68_RS09735.kynB	lcl|NZ_CP015727.1_prot_WP_000858062.1_1962 [gene=kynB] [locus_tag=DA68_RS09735] [protein=arylformamidase] [protein_id=WP_000858062.1] [location=complement(1946476..1947105)] [gbkey=CDS]	1.000000000000000	true
DA68_RS10230	lcl|NZ_CP015727.1_prot_WP_000490908.1_2064 [locus_tag=DA68_RS10230] [protein=class I SAM-dependent methyltransferase] [protein_id=WP_000490908.1] [location=complement(2031416..2032177)] [gbkey=CDS]	1.000000000000000	true
DA68_RS11225	lcl|NZ_CP015727.1_prot_WP_001083387.1_2268 [locus_tag=DA68_RS11225] [protein=amino acid permease] [protein_id=WP_001083387.1] [location=2226399..2227865] [gbkey=CDS]	1.000000000000000	true
DA68_RS11695	lcl|NZ_CP015727.1_prot_WP_000743852.1_2367 [locus_tag=DA68_RS11695] [protein=DUF3841 domain-containing protein] [protein_id=WP_000743852.1] [location=2333612..2333896] [gbkey=CDS]	1.000000000000000	true
DA68_RS11735	lcl|NZ_CP015727.1_prot_WP_000028354.1_2375 [locus_tag=DA68_RS11735] [protein=DUF2309 family protein] [protein_id=WP_000028354.1] [location=complement(2342269..2344875)] [gbkey=CDS]	1.000000000000000	true
DA68_RS11965	lcl|NZ_CP015727.1_prot_WP_025966685.1_2421 [locus_tag=DA68_RS11965] [protein=hypothetical protein] [protein_id=WP_025966685.1] [location=2399243..2399836] [gbkey=CDS]	1.000000000000000	true
DA68_RS12215	lcl|NZ_CP015727.1_prot_WP_001986511.1_2471 [locus_tag=DA68_RS12215] [protein=M15 family metallopeptidase] [protein_id=WP_001986511.1] [location=complement(2447487..2448206)] [gbkey=CDS]	1.000000000000000	true
DA68_RS12620.tkt	lcl|NZ_CP015727.1_prot_WP_000193046.1_2554 [gene=tkt] [locus_tag=DA68_RS12620] [protein=transketolase] [protein_id=WP_000193046.1] [location=complement(2523385..2525379)] [gbkey=CDS]	1.000000000000000	true
DA68_RS12690	lcl|NZ_CP015727.1_prot_WP_000987462.1_2571 [locus_tag=DA68_RS12690] [protein=IDEAL domain-containing protein] [protein_id=WP_000987462.1] [location=complement(2544816..2545151)] [gbkey=CDS]	1.000000000000000	true
DA68_RS12805	lcl|NZ_CP015727.1_prot_WP_025966630.1_2597 [locus_tag=DA68_RS12805] [protein=hypothetical protein] [protein_id=WP_025966630.1] [location=complement(2567565..2568857)] [gbkey=CDS]	1.000000000000000	true
DA68_RS13260	lcl|NZ_CP015727.1_prot_WP_001087522.1_2688 [locus_tag=DA68_RS13260] [protein=hypothetical protein] [protein_id=WP_001087522.1] [location=2657689..2659758] [gbkey=CDS]	1.000000000000000	true
DA68_RS13370	lcl|NZ_CP015727.1_prot_WP_025966512.1_2712 [locus_tag=DA68_RS13370] [protein=hypothetical protein] [protein_id=WP_025966512.1] [location=complement(2689498..2690712)] [gbkey=CDS]	1.000000000000000	true
DA68_RS14500	lcl|NZ_CP015727.1_prot_WP_001181403.1_2942 [locus_tag=DA68_RS14500] [protein=SH3 domain-containing protein] [protein_id=WP_001181403.1] [location=complement(2956621..2957667)] [gbkey=CDS]	1.000000000000000	true
DA68_RS14525.tkt	lcl|NZ_CP015727.1_prot_WP_000019766.1_2947 [gene=tkt] [locus_tag=DA68_RS14525] [protein=transketolase] [protein_id=WP_000019766.1] [location=complement(2962333..2964333)] [gbkey=CDS]	1.000000000000000	true
DA68_RS16040	lcl|NZ_CP015727.1_prot_WP_000283738.1_3252 [locus_tag=DA68_RS16040] [protein=hypothetical protein] [protein_id=WP_000283738.1] [location=3273491..3273727] [gbkey=CDS]	1.000000000000000	true
DA68_RS16055	lcl|NZ_CP015727.1_prot_WP_000804862.1_3255 [locus_tag=DA68_RS16055] [protein=hypothetical protein] [protein_id=WP_000804862.1] [location=3277821..3278279] [gbkey=CDS]	1.000000000000000	true
DA68_RS16335.glcT	lcl|NZ_CP015727.1_prot_WP_001067317.1_3312 [gene=glcT] [locus_tag=DA68_RS16335] [protein=ptsGHI operon transcription antiterminator GlcT] [protein_id=WP_001067317.1] [location=complement(3331171..3332019)] [gbkey=CDS]	1.000000000000000	true
DA68_RS16785	lcl|NZ_CP015727.1_prot_WP_000665709.1_3403 [locus_tag=DA68_RS16785] [protein=DUF3932 family protein] [protein_id=WP_000665709.1] [location=3409575..3409826] [gbkey=CDS]	1.000000000000000	true
DA68_RS17240	lcl|NZ_CP015727.1_prot_WP_000183860.1_3498 [locus_tag=DA68_RS17240] [protein=2OG-Fe(II) oxygenase] [protein_id=WP_000183860.1] [location=complement(3487663..3488313)] [gbkey=CDS]	1.000000000000000	true
DA68_RS18585	lcl|NZ_CP015727.1_prot_WP_025966448.1_3766 [locus_tag=DA68_RS18585] [protein=collagen-like protein] [protein_id=WP_025966448.1] [location=complement(3749740..3750903)] [gbkey=CDS]	1.000000000000000	true
DA68_RS18735.rnhC	lcl|NZ_CP015727.1_prot_WP_000071570.1_3797 [gene=rnhC] [locus_tag=DA68_RS18735] [protein=ribonuclease HIII] [protein_id=WP_000071570.1] [location=3779833..3780768] [gbkey=CDS]	1.000000000000000	true
DA68_RS18785	lcl|NZ_CP015727.1_prot_WP_001182124.1_3807 [locus_tag=DA68_RS18785] [protein=CPBP family intramembrane metalloprotease] [protein_id=WP_001182124.1] [location=3789287..3790000] [gbkey=CDS]	1.000000000000000	true
DA68_RS20785	lcl|NZ_CP015727.1_prot_WP_025966878.1_4185 [locus_tag=DA68_RS20785] [protein=phosphoribosyltransferase domain-containing protein] [protein_id=WP_025966878.1] [location=4153596..4154942] [gbkey=CDS]	1.000000000000000	true
DA68_RS21175	lcl|NZ_CP015727.1_prot_WP_000878438.1_4264 [locus_tag=DA68_RS21175] [protein=methyl-accepting chemotaxis protein] [protein_id=WP_000878438.1] [location=4225171..4226865] [gbkey=CDS]	1.000000000000000	true
DA68_RS21315	lcl|NZ_CP015727.1_prot_WP_001115309.1_4292 [locus_tag=DA68_RS21315] [protein=DUF1641 domain-containing protein] [protein_id=WP_001115309.1] [location=4256291..4256731] [gbkey=CDS]	1.000000000000000	true
DA68_RS21695.ppaX	lcl|NZ_CP015727.1_prot_WP_002097946.1_4365 [gene=ppaX] [locus_tag=DA68_RS21695] [protein=pyrophosphatase PpaX] [protein_id=WP_002097946.1] [location=complement(4333674..4334324)] [gbkey=CDS]	1.000000000000000	true
DA68_RS21985	lcl|NZ_CP015727.1_prot_WP_025966394.1_4423 [locus_tag=DA68_RS21985] [protein=acyltransferase] [protein_id=WP_025966394.1] [location=4393794..4394951] [gbkey=CDS]	1.000000000000000	true
DA68_RS22020	lcl|NZ_CP015727.1_prot_WP_000544169.1_4430 [locus_tag=DA68_RS22020] [protein=cytochrome d ubiquinol oxidase subunit II] [protein_id=WP_000544169.1] [location=4401409..4402434] [gbkey=CDS]	1.000000000000000	true
DA68_RS22430	lcl|NZ_CP015727.1_prot_WP_000744998.1_4511 [locus_tag=DA68_RS22430] [protein=EAL domain-containing protein] [protein_id=WP_000744998.1] [location=4490630..4493359] [gbkey=CDS]	1.000000000000000	true
DA68_RS22845	lcl|NZ_CP015727.1_prot_WP_000099311.1_4594 [locus_tag=DA68_RS22845] [protein=lipoate--protein ligase family protein] [protein_id=WP_000099311.1] [location=4581189..4582034] [gbkey=CDS]	1.000000000000000	true
DA68_RS23635	lcl|NZ_CP015727.1_prot_WP_000107420.1_4736 [locus_tag=DA68_RS23635] [protein=ribose-phosphate diphosphokinase] [protein_id=WP_000107420.1] [location=4740295..4741248] [gbkey=CDS]	1.000000000000000	true
DA68_RS23675.yabP	lcl|NZ_CP015727.1_prot_WP_001059104.1_4744 [gene=yabP] [locus_tag=DA68_RS23675] [protein=sporulation protein YabP] [protein_id=WP_001059104.1] [location=4750139..4750447] [gbkey=CDS]	1.000000000000000	true
DA68_RS24405	lcl|NZ_CP015727.1_prot_WP_000922552.1_4862 [locus_tag=DA68_RS24405] [protein=hypothetical protein] [protein_id=WP_000922552.1] [location=4871800..4871991] [gbkey=CDS]	1.000000000000000	true
DA68_RS26475	lcl|NZ_CP015727.1_prot_WP_001106406.1_5232 [locus_tag=DA68_RS26475] [protein=hypothetical protein] [protein_id=WP_001106406.1] [location=5312548..5312904] [gbkey=CDS]	1.000000000000000	true
DA68_RS26830	lcl|NZ_CP015728.1_prot_WP_025967156.1_5529 [locus_tag=DA68_RS26830] [protein=GNAT family N-acetyltransferase] [protein_id=WP_025967156.1] [location=30558..31058] [gbkey=CDS]	1.000000000000000	true
DA68_RS26840	lcl|NZ_CP015728.1_prot_WP_025967154.1_5531 [locus_tag=DA68_RS26840] [protein=hypothetical protein] [protein_id=WP_025967154.1] [location=complement(32331..32615)] [gbkey=CDS]	1.000000000000000	true
DA68_RS27095	lcl|NZ_CP015729.1_prot_WP_025966243.1_5591 [locus_tag=DA68_RS27095] [protein=plasmid recombination protein] [protein_id=WP_025966243.1] [location=complement(7666..9132)] [gbkey=CDS]	1.000000000000000	true
DA68_RS27120	lcl|NZ_CP015730.1_prot_WP_025967131.1_5270 [locus_tag=DA68_RS27120] [protein=4'-phosphopantetheinyl transferase superfamily protein] [protein_id=WP_025967131.1] [location=2641..3339] [gbkey=CDS]	1.000000000000000	true
DA68_RS27695	lcl|NZ_CP015730.1_prot_WP_001065550.1_5387 [locus_tag=DA68_RS27695] [protein=anaerobic ribonucleoside triphosphate reductase] [protein_id=WP_001065550.1] [location=137929..139794] [gbkey=CDS]	1.000000000000000	true
DA68_RS27935	lcl|NZ_CP015730.1_prot_WP_025966373.1_5437 [locus_tag=DA68_RS27935] [protein=sulfite exporter TauE/SafE family protein] [protein_id=WP_025966373.1] [location=complement(200171..201028)] [gbkey=CDS]	1.000000000000000	true
DA68_RS28500	lcl|NZ_CP015727.1_prot_WP_000522758.1_405 [locus_tag=DA68_RS28500] [protein=YjcZ family sporulation protein] [protein_id=WP_000522758.1] [location=complement(388831..388974)] [gbkey=CDS]	1.000000000000000	true
DA68_RS29665	lcl|NZ_CP015727.1_prot_WP_080473653.1_3975 [locus_tag=DA68_RS29665] [protein=spore germination protein] [protein_id=WP_080473653.1] [location=3945730..3947877] [gbkey=CDS]	1.000000000000000	true
DA68_RS30420	lcl|NZ_CP015727.1_prot_WP_142323770.1_2229 [locus_tag=DA68_RS30420] [protein=hypothetical protein] [protein_id=WP_142323770.1] [location=complement(2193927..2194502)] [gbkey=CDS]	1.000000000000000	true
DA68_RS30735	lcl|NZ_CP015727.1_prot_WP_025966184.1_1737 [locus_tag=DA68_RS30735] [protein=linear amide C-N hydrolase] [protein_id=WP_025966184.1] [location=1710609..1710791] [gbkey=CDS]	1.000000000000000	true
DA68_RS30790	lcl|NZ_CP015727.1_prot_WP_001121202.1_2590 [locus_tag=DA68_RS30790] [protein=hypothetical protein] [protein_id=WP_001121202.1] [location=complement(2559474..2559629)] [gbkey=CDS]	1.000000000000000	true
DA68_RS30820	lcl|NZ_CP015727.1_prot_WP_000181501.1_2965 [locus_tag=DA68_RS30820] [protein=hypothetical protein] [protein_id=WP_000181501.1] [location=2979022..2979159] [gbkey=CDS]	1.000000000000000	true
DA68_RS02535.katB	lcl|NZ_CP015727.1_prot_WP_025967010.1_504 [gene=katB] [locus_tag=DA68_RS02535] [protein=catalase] [protein_id=WP_025967010.1] [location=490999..492465] [gbkey=CDS]	1.000000000000000	true
DA68_RS00530	lcl|NZ_CP015727.1_prot_WP_025966894.1_84 [locus_tag=DA68_RS00530] [protein=SDR family oxidoreductase] [protein_id=WP_025966894.1] [location=91285..92151] [gbkey=CDS]	1.000000000000000	true
DA68_RS02465.gerPF	lcl|NZ_CP015727.1_prot_WP_001141566.1_490 [gene=gerPF] [locus_tag=DA68_RS02465] [protein=spore germination protein GerPF] [protein_id=WP_001141566.1] [location=complement(481549..481764)] [gbkey=CDS]	1.000000000000000	true
DA68_RS07700.gerPF	lcl|NZ_CP015727.1_prot_WP_001141569.1_1543 [gene=gerPF] [locus_tag=DA68_RS07700] [protein=spore germination protein GerPF] [protein_id=WP_001141569.1] [location=complement(1491940..1492155)] [gbkey=CDS]	1.000000000000000	true
DA68_RS27135.sbnB	lcl|NZ_CP015730.1_prot_WP_025967128.1_5274 [gene=sbnB] [locus_tag=DA68_RS27135] [protein=2,3-diaminopropionate biosynthesis protein SbnB] [protein_id=WP_025967128.1] [location=6184..7152] [gbkey=CDS]	1.000000000000000	true
DA68_RS04435	lcl|NZ_CP015727.1_prot_WP_000546268.1_885 [locus_tag=DA68_RS04435] [protein=spore coat protein] [protein_id=WP_000546268.1] [location=843266..843694] [gbkey=CDS]	1.000000000000000	true
DA68_RS29690	lcl|NZ_CP015727.1_prot_WP_001013625.1_4112 [locus_tag=DA68_RS29690] [protein=hypothetical protein] [protein_id=WP_001013625.1] [location=complement(4076699..4076860)] [gbkey=CDS]	1.000000000000000	true
DA68_RS08355	lcl|NZ_CP015727.1_prot_WP_025966197.1_1678 [locus_tag=DA68_RS08355] [protein=phage tail family protein] [protein_id=WP_025966197.1] [location=1625849..1627528] [gbkey=CDS]	1.000000000000000	true
DA68_RS08900	lcl|NZ_CP015727.1_prot_WP_025966167.1_1793 [locus_tag=DA68_RS08900] [protein=alpha/beta hydrolase] [protein_id=WP_025966167.1] [location=1771757..1772590] [gbkey=CDS]	0.999999999999999	true
DA68_RS09900	lcl|NZ_CP015727.1_prot_WP_000337523.1_1996 [locus_tag=DA68_RS09900] [protein=RNA polymerase subunit sigma-70] [protein_id=WP_000337523.1] [location=complement(1972860..1973546)] [gbkey=CDS]	0.999999999999999	true
DA68_RS22870.gerQ	lcl|NZ_CP015727.1_prot_WP_000068652.1_4599 [gene=gerQ] [locus_tag=DA68_RS22870] [protein=spore coat protein GerQ] [protein_id=WP_000068652.1] [location=4586148..4586576] [gbkey=CDS]	0.999999999999999	true
DA68_RS14740	lcl|NZ_CP015727.1_prot_WP_001098703.1_2990 [locus_tag=DA68_RS14740] [protein=alpha/beta hydrolase] [protein_id=WP_001098703.1] [location=complement(3005413..3006231)] [gbkey=CDS]	0.999999999999999	true
DA68_RS13150	lcl|NZ_CP015727.1_prot_WP_025966613.1_2667 [locus_tag=DA68_RS13150] [protein=YdiU family protein] [protein_id=WP_025966613.1] [location=2631328..2632794] [gbkey=CDS]	0.999999999999999	true
DA68_RS04915	lcl|NZ_CP015727.1_prot_WP_001143460.1_978 [locus_tag=DA68_RS04915] [protein=flagellar hook assembly protein FlgD] [protein_id=WP_001143460.1] [location=941484..942062] [gbkey=CDS]	0.999999999999999	true
DA68_RS07855	lcl|NZ_CP015727.1_prot_WP_001133915.1_1574 [locus_tag=DA68_RS07855] [protein=non-ribosomal peptide synthetase] [protein_id=WP_001133915.1] [location=1523668..1530825] [gbkey=CDS]	0.999999999999999	true
DA68_RS04875.flgC	lcl|NZ_CP015727.1_prot_WP_000484686.1_970 [gene=flgC] [locus_tag=DA68_RS04875] [protein=flagellar basal body rod protein FlgC] [protein_id=WP_000484686.1] [location=934512..934925] [gbkey=CDS]	0.999999999999999	true
DA68_RS10315	lcl|NZ_CP015727.1_prot_WP_000027151.1_2081 [locus_tag=DA68_RS10315] [protein=GNAT family N-acetyltransferase] [protein_id=WP_000027151.1] [location=2047749..2048180] [gbkey=CDS]	0.999999999999999	true
DA68_RS13390	lcl|NZ_CP015727.1_prot_WP_001075732.1_2716 [locus_tag=DA68_RS13390] [protein=hypothetical protein] [protein_id=WP_001075732.1] [location=complement(2692915..2693142)] [gbkey=CDS]	0.999999999999998	true
DA68_RS27445	lcl|NZ_CP015730.1_prot_WP_000935110.1_5335 [locus_tag=DA68_RS27445] [protein=SMI1/KNR4 family protein] [protein_id=WP_000935110.1] [location=complement(77222..77413)] [gbkey=CDS]	0.999999999999998	true
DA68_RS01060.gapN	lcl|NZ_CP015727.1_prot_WP_000213621.1_193 [gene=gapN] [locus_tag=DA68_RS01060] [protein=NADP-dependent glyceraldehyde-3-phosphate dehydrogenase] [protein_id=WP_000213621.1] [location=complement(190583..192022)] [gbkey=CDS]	0.999999999999997	true
DA68_RS13995	lcl|NZ_CP015727.1_prot_WP_000534528.1_2841 [locus_tag=DA68_RS13995] [protein=spore germination protein] [protein_id=WP_000534528.1] [location=2858394..2859932] [gbkey=CDS]	0.999999999999997	true
DA68_RS19790.pckA	lcl|NZ_CP015727.1_prot_WP_000108802.1_4008 [gene=pckA] [locus_tag=DA68_RS19790] [protein=phosphoenolpyruvate carboxykinase (ATP)] [protein_id=WP_000108802.1] [location=3978376..3979962] [gbkey=CDS]	0.999999999999997	true
DA68_RS13990.fdhF	lcl|NZ_CP015727.1_prot_WP_001063641.1_2840 [gene=fdhF] [locus_tag=DA68_RS13990] [protein=formate dehydrogenase subunit alpha] [protein_id=WP_001063641.1] [location=complement(2855158..2858097)] [gbkey=CDS]	0.999999999999996	true
DA68_RS10935	lcl|NZ_CP015727.1_prot_WP_001186926.1_2211 [locus_tag=DA68_RS10935] [protein=MFS transporter] [protein_id=WP_001186926.1] [location=complement(2168354..2169811)] [gbkey=CDS]	0.999999999999996	true
DA68_RS09520	lcl|NZ_CP015727.1_prot_WP_000026528.1_1920 [locus_tag=DA68_RS09520] [protein=serine/threonine protein kinase] [protein_id=WP_000026528.1] [location=complement(1895733..1896392)] [gbkey=CDS]	0.999999999999995	true
DA68_RS25890	lcl|NZ_CP015727.1_prot_WP_000039046.1_5133 [locus_tag=DA68_RS25890] [protein=gamma-type small acid-soluble spore protein] [protein_id=WP_000039046.1] [location=5185977..5186258] [gbkey=CDS]	0.999999999999994	true
DA68_RS14830	lcl|NZ_CP015727.1_prot_WP_025966580.1_3009 [locus_tag=DA68_RS14830] [protein=DUF2515 domain-containing protein] [protein_id=WP_025966580.1] [location=3023883..3025061] [gbkey=CDS]	0.999999999999987	true
DA68_RS14355	lcl|NZ_CP015727.1_prot_WP_000204591.1_2913 [locus_tag=DA68_RS14355] [protein=alkene reductase] [protein_id=WP_000204591.1] [location=complement(2931183..2932310)] [gbkey=CDS]	0.999999999999986	true
DA68_RS20245	lcl|NZ_CP015727.1_prot_WP_000425740.1_4101 [locus_tag=DA68_RS20245] [protein=1,4-dihydroxy-2-naphthoate polyprenyltransferase] [protein_id=WP_000425740.1] [location=4063387..4064340] [gbkey=CDS]	0.999999999999982	true
DA68_RS25040.purN	lcl|NZ_CP015727.1_prot_WP_000088589.1_4960 [gene=purN] [locus_tag=DA68_RS25040] [protein=phosphoribosylglycinamide formyltransferase] [protein_id=WP_000088589.1] [location=5001334..5001921] [gbkey=CDS]	0.999999999999977	true
DA68_RS25365	lcl|NZ_CP015727.1_prot_WP_025966254.1_5027 [locus_tag=DA68_RS25365] [protein=aromatic acid/H+ symport family MFS transporter] [protein_id=WP_025966254.1] [location=complement(5072099..5073400)] [gbkey=CDS]	0.999999999999976	true
DA68_RS04835	lcl|NZ_CP015727.1_prot_WP_000946323.1_962 [locus_tag=DA68_RS04835] [protein=YaaR family protein] [protein_id=WP_000946323.1] [location=928505..928969] [gbkey=CDS]	0.999999999999974	true
DA68_RS04430	lcl|NZ_CP015727.1_prot_WP_025967080.1_884 [locus_tag=DA68_RS04430] [protein=YppG family protein] [protein_id=WP_025967080.1] [location=842535..843110] [gbkey=CDS]	0.999999999999970	true
DA68_RS25350	lcl|NZ_CP015727.1_prot_WP_000862982.1_5024 [locus_tag=DA68_RS25350] [protein=cyclase family protein] [protein_id=WP_000862982.1] [location=complement(5069103..5069735)] [gbkey=CDS]	0.999999999999970	true
DA68_RS21170	lcl|NZ_CP015727.1_prot_WP_001072240.1_4263 [locus_tag=DA68_RS21170] [protein=class I SAM-dependent methyltransferase] [protein_id=WP_001072240.1] [location=4223939..4224757] [gbkey=CDS]	0.999999999999967	true
DA68_RS13465	lcl|NZ_CP015727.1_prot_WP_001010565.1_2731 [locus_tag=DA68_RS13465] [protein=hypothetical protein] [protein_id=WP_001010565.1] [location=complement(2725509..2725874)] [gbkey=CDS]	0.999999999999952	true
DA68_RS10120	lcl|NZ_CP015727.1_prot_WP_000087068.1_2042 [locus_tag=DA68_RS10120] [protein=(2Fe-2S)-binding protein] [protein_id=WP_000087068.1] [location=2013013..2013345] [gbkey=CDS]	0.999999999999948	true
DA68_RS06735	lcl|NZ_CP015727.1_prot_WP_025966808.1_1346 [locus_tag=DA68_RS06735] [protein=AAA family ATPase] [protein_id=WP_025966808.1] [location=1300551..1302446] [gbkey=CDS]	0.999999999999924	true
DA68_RS05845	lcl|NZ_CP015727.1_prot_WP_000704073.1_1166 [locus_tag=DA68_RS05845] [protein=Rrf2 family transcriptional regulator] [protein_id=WP_000704073.1] [location=1124410..1124841] [gbkey=CDS]	0.999999999999911	true
DA68_RS17490	lcl|NZ_CP015727.1_prot_WP_000484162.1_3548 [locus_tag=DA68_RS17490] [protein=YqfQ family protein] [protein_id=WP_000484162.1] [location=3534093..3534830] [gbkey=CDS]	0.999999999999903	true
DA68_RS00565	lcl|NZ_CP015727.1_prot_WP_001115482.1_91 [locus_tag=DA68_RS00565] [protein=DUF1540 domain-containing protein] [protein_id=WP_001115482.1] [location=complement(98393..98608)] [gbkey=CDS]	0.999999999999897	true
DA68_RS10410.exsC	lcl|NZ_CP015727.1_prot_WP_000148798.1_2101 [gene=exsC] [locus_tag=DA68_RS10410] [protein=exosporium protein ExsC] [protein_id=WP_000148798.1] [location=2063277..2063711] [gbkey=CDS]	0.999999999999889	true
DA68_RS03480	lcl|NZ_CP015727.1_prot_WP_025967048.1_692 [locus_tag=DA68_RS03480] [protein=AbrB/MazE/SpoVT family DNA-binding domain-containing protein] [protein_id=WP_025967048.1] [location=672490..672855] [gbkey=CDS]	0.999999999999884	true
DA68_RS11505	lcl|NZ_CP015727.1_prot_WP_029960791.1_2326 [locus_tag=DA68_RS11505] [protein=alpha/beta-type small acid-soluble spore protein] [protein_id=WP_029960791.1] [location=complement(2286583..2286813)] [gbkey=CDS]	0.999999999999881	true
DA68_RS13515	lcl|NZ_CP015727.1_prot_WP_000108095.1_2742 [locus_tag=DA68_RS13515] [protein=hypothetical protein] [protein_id=WP_000108095.1] [location=complement(2750938..2751120)] [gbkey=CDS]	0.999999999999878	true
DA68_RS11055	lcl|NZ_CP015727.1_prot_WP_000056115.1_2234 [locus_tag=DA68_RS11055] [protein=hypothetical protein] [protein_id=WP_000056115.1] [location=complement(2197847..2199571)] [gbkey=CDS]	0.999999999999740	true
DA68_RS24530.abc-f	lcl|NZ_CP015727.1_prot_WP_000150886.1_4889 [gene=abc-f] [locus_tag=DA68_RS24530] [protein=ABC-F type ribosomal protection protein] [protein_id=WP_000150886.1] [location=4896646..4898526] [gbkey=CDS]	0.999999999999595	true
DA68_RS05210	lcl|NZ_CP015727.1_prot_WP_001104673.1_1038 [locus_tag=DA68_RS05210] [protein=class I SAM-dependent methyltransferase] [protein_id=WP_001104673.1] [location=992325..992984] [gbkey=CDS]	0.999999999999495	true
DA68_RS14615.spoVK	lcl|NZ_CP015727.1_prot_WP_000438175.1_2966 [gene=spoVK] [locus_tag=DA68_RS14615] [protein=stage V sporulation protein K] [protein_id=WP_000438175.1] [location=complement(2979191..2980147)] [gbkey=CDS]	0.999999999999314	true
DA68_RS04110.gudB	lcl|NZ_CP015727.1_prot_WP_025967067.1_819 [gene=gudB] [locus_tag=DA68_RS04110] [protein=NAD-specific glutamate dehydrogenase] [protein_id=WP_025967067.1] [location=786148..787434] [gbkey=CDS]	0.999999999999216	true
DA68_RS02425	lcl|NZ_CP015727.1_prot_WP_025967004.1_482 [locus_tag=DA68_RS02425] [protein=hypothetical protein] [protein_id=WP_025967004.1] [location=complement(470603..470806)] [gbkey=CDS]	0.999999999999190	true
DA68_RS21420	lcl|NZ_CP015727.1_prot_WP_000042071.1_4312 [locus_tag=DA68_RS21420] [protein=iron chelate uptake ABC transporter family permease subunit] [protein_id=WP_000042071.1] [location=complement(4276777..4277793)] [gbkey=CDS]	0.999999999999024	true
DA68_RS03740	lcl|NZ_CP015727.1_prot_WP_001118877.1_744 [locus_tag=DA68_RS03740] [protein=DUF4025 domain-containing protein] [protein_id=WP_001118877.1] [location=713993..714160] [gbkey=CDS]	0.999999999998791	true
DA68_RS18925.icd	lcl|NZ_CP015727.1_prot_WP_000206898.1_3835 [gene=icd] [locus_tag=DA68_RS18925] [protein=NADP-dependent isocitrate dehydrogenase] [protein_id=WP_000206898.1] [location=complement(3816646..3817938)] [gbkey=CDS]	0.999999999998784	true
DA68_RS17715.aroE	lcl|NZ_CP015727.1_prot_WP_000812076.1_3593 [gene=aroE] [locus_tag=DA68_RS17715] [protein=shikimate dehydrogenase] [protein_id=WP_000812076.1] [location=complement(3576984..3577817)] [gbkey=CDS]	0.999999999998599	true
DA68_RS13435	lcl|NZ_CP015727.1_prot_WP_025966520.1_2725 [locus_tag=DA68_RS13435] [protein=hypothetical protein] [protein_id=WP_025966520.1] [location=complement(2718700..2720883)] [gbkey=CDS]	0.999999999998301	true
DA68_RS19245	lcl|NZ_CP015727.1_prot_WP_000154632.1_3900 [locus_tag=DA68_RS19245] [protein=YjdJ family protein] [protein_id=WP_000154632.1] [location=3878120..3878422] [gbkey=CDS]	0.999999999997467	true
DA68_RS12090	lcl|NZ_CP015727.1_prot_WP_000213792.1_2447 [locus_tag=DA68_RS12090] [protein=DUF4132 domain-containing protein] [protein_id=WP_000213792.1] [location=complement(2424692..2428105)] [gbkey=CDS]	0.999999999997456	true
DA68_RS23410	lcl|NZ_CP015727.1_prot_WP_000554288.1_4698 [locus_tag=DA68_RS23410] [protein=YaaC family protein] [protein_id=WP_000554288.1] [location=complement(4702227..4703228)] [gbkey=CDS]	0.999999999996982	true
DA68_RS15340	lcl|NZ_CP015727.1_prot_WP_000027128.1_3112 [locus_tag=DA68_RS15340] [protein=DAK2 domain-containing protein] [protein_id=WP_000027128.1] [location=complement(3140003..3141679)] [gbkey=CDS]	0.999999999996740	true
DA68_RS00890	lcl|NZ_CP015727.1_prot_WP_001126693.1_157 [locus_tag=DA68_RS00890] [protein=nuclear transport factor 2 family protein] [protein_id=WP_001126693.1] [location=158217..158618] [gbkey=CDS]	0.999999999996542	true
DA68_RS06295	lcl|NZ_CP015727.1_prot_WP_000539571.1_1254 [locus_tag=DA68_RS06295] [protein=hypothetical protein] [protein_id=WP_000539571.1] [location=1215533..1215838] [gbkey=CDS]	0.999999999996000	true
DA68_RS01540	lcl|NZ_CP015727.1_prot_WP_025966960.1_293 [locus_tag=DA68_RS01540] [protein=multidrug efflux MFS transporter] [protein_id=WP_025966960.1] [location=292672..294147] [gbkey=CDS]	0.999999999995667	true
DA68_RS10645.aroA	lcl|NZ_CP015727.1_prot_WP_000664630.1_2151 [gene=aroA] [locus_tag=DA68_RS10645] [protein=3-phosphoshikimate 1-carboxyvinyltransferase] [protein_id=WP_000664630.1] [location=complement(2105933..2107222)] [gbkey=CDS]	0.999999999995538	true
DA68_RS24890	lcl|NZ_CP015727.1_prot_WP_000074576.1_4940 [locus_tag=DA68_RS24890] [protein=ABC transporter ATP-binding protein] [protein_id=WP_000074576.1] [location=complement(4963755..4964684)] [gbkey=CDS]	0.999999999994767	true
DA68_RS12830	lcl|NZ_CP015727.1_prot_WP_000755022.1_2602 [locus_tag=DA68_RS12830] [protein=HTH domain-containing protein] [protein_id=WP_000755022.1] [location=2571361..2572323] [gbkey=CDS]	0.999999999994484	true
DA68_RS17340.metI	lcl|NZ_CP015727.1_prot_WP_000103889.1_3518 [gene=metI] [locus_tag=DA68_RS17340] [protein=cystathionine gamma-synthase/O-acetylhomoserine thiolyase] [protein_id=WP_000103889.1] [location=3504952..3506064] [gbkey=CDS]	0.999999999994475	true
DA68_RS07740	lcl|NZ_CP015727.1_prot_WP_000270092.1_1551 [locus_tag=DA68_RS07740] [protein=hypothetical protein] [protein_id=WP_000270092.1] [location=complement(1498251..1498532)] [gbkey=CDS]	0.999999999990697	true
DA68_RS19695	lcl|NZ_CP015727.1_prot_WP_001129340.1_3990 [locus_tag=DA68_RS19695] [protein=hypothetical protein] [protein_id=WP_001129340.1] [location=complement(3963593..3963742)] [gbkey=CDS]	0.999999999990572	true
DA68_RS10100	lcl|NZ_CP015727.1_prot_WP_000842050.1_2038 [locus_tag=DA68_RS10100] [protein=proline racemase family protein] [protein_id=WP_000842050.1] [location=complement(2008580..2009617)] [gbkey=CDS]	0.999999999989462	true
DA68_RS15765	lcl|NZ_CP015727.1_prot_WP_025966303.1_3197 [locus_tag=DA68_RS15765] [protein=formamidase] [protein_id=WP_025966303.1] [location=complement(3225067..3226065)] [gbkey=CDS]	0.999999999988990	true
DA68_RS17565	lcl|NZ_CP015727.1_prot_WP_000091514.1_3563 [locus_tag=DA68_RS17565] [protein=HD family phosphohydrolase] [protein_id=WP_000091514.1] [location=complement(3547385..3549529)] [gbkey=CDS]	0.999999999987644	true
DA68_RS24970	lcl|NZ_CP015727.1_prot_WP_000483015.1_4950 [locus_tag=DA68_RS24970] [protein=sulfotransferase family 2 domain-containing protein] [protein_id=WP_000483015.1] [location=complement(4985246..4986037)] [gbkey=CDS]	0.999999999985455	true
DA68_RS04850	lcl|NZ_CP015727.1_prot_WP_001266405.1_965 [locus_tag=DA68_RS04850] [protein=flagellar hook-associated protein 3] [protein_id=WP_001266405.1] [location=930795..931658] [gbkey=CDS]	0.999999999982288	true
DA68_RS04880.fliE	lcl|NZ_CP015727.1_prot_WP_000701672.1_971 [gene=fliE] [locus_tag=DA68_RS04880] [protein=flagellar hook-basal body complex protein FliE] [protein_id=WP_000701672.1] [location=934942..935241] [gbkey=CDS]	0.999999999977029	true
DA68_RS09060.tenA	lcl|NZ_CP015727.1_prot_WP_000144509.1_1827 [gene=tenA] [locus_tag=DA68_RS09060] [protein=thiaminase II] [protein_id=WP_000144509.1] [location=1806352..1807041] [gbkey=CDS]	0.999999999973852	true
DA68_RS02170	lcl|NZ_CP015727.1_prot_WP_025966983.1_429 [locus_tag=DA68_RS02170] [protein=M56 family metallopeptidase] [protein_id=WP_025966983.1] [location=417962..419875] [gbkey=CDS]	0.999999999970329	true
DA68_RS15750	lcl|NZ_CP015727.1_prot_WP_001143346.1_3194 [locus_tag=DA68_RS15750] [protein=YlbD family protein] [protein_id=WP_001143346.1] [location=complement(3222792..3223229)] [gbkey=CDS]	0.999999999964039	true
DA68_RS06810	lcl|NZ_CP015727.1_prot_WP_025966793.1_1359 [locus_tag=DA68_RS06810] [protein=hypothetical protein] [protein_id=WP_025966793.1] [location=complement(1314936..1315160)] [gbkey=CDS]	0.999999999961716	true
DA68_RS09405.dnaN	lcl|NZ_CP015727.1_prot_WP_000394473.1_1897 [gene=dnaN] [locus_tag=DA68_RS09405] [protein=DNA polymerase III subunit beta] [protein_id=WP_000394473.1] [location=1877223..1878353] [gbkey=CDS]	0.999999999945645	true
DA68_RS06885	lcl|NZ_CP015727.1_prot_WP_000581467.1_1374 [locus_tag=DA68_RS06885] [protein=VOC family protein] [protein_id=WP_000581467.1] [location=1326974..1327357] [gbkey=CDS]	0.999999999941301	true
DA68_RS29190	lcl|NZ_CP015727.1_prot_WP_002164497.1_2425 [locus_tag=DA68_RS29190] [protein=hypothetical protein] [protein_id=WP_002164497.1] [location=complement(2403640..2403804)] [gbkey=CDS]	0.999999999939652	true
DA68_RS21990	lcl|NZ_CP015727.1_prot_WP_000610162.1_4424 [locus_tag=DA68_RS21990] [protein=VOC family protein] [protein_id=WP_000610162.1] [location=4394991..4395371] [gbkey=CDS]	0.999999999928049	true
DA68_RS22700	lcl|NZ_CP015727.1_prot_WP_000411110.1_4565 [locus_tag=DA68_RS22700] [protein=ABC transporter ATP-binding protein] [protein_id=WP_000411110.1] [location=complement(4544954..4545856)] [gbkey=CDS]	0.999999999920059	true
DA68_RS11720	lcl|NZ_CP015727.1_prot_WP_000365644.1_2372 [locus_tag=DA68_RS11720] [protein=FAD-binding oxidoreductase] [protein_id=WP_000365644.1] [location=complement(2339009..2340226)] [gbkey=CDS]	0.999999999919556	true
DA68_RS10340	lcl|NZ_CP015727.1_prot_WP_000400909.1_2086 [locus_tag=DA68_RS10340] [protein=hypothetical protein] [protein_id=WP_000400909.1] [location=complement(2052005..2052712)] [gbkey=CDS]	0.999999999918533	true
DA68_RS19600	lcl|NZ_CP015727.1_prot_WP_000512465.1_3971 [locus_tag=DA68_RS19600] [protein=spore germination protein] [protein_id=WP_000512465.1] [location=complement(3943415..3943639)] [gbkey=CDS]	0.999999999917100	true
DA68_RS19645	lcl|NZ_CP015727.1_prot_WP_025966479.1_3980 [locus_tag=DA68_RS19645] [protein=hypothetical protein] [protein_id=WP_025966479.1] [location=complement(3950886..3951788)] [gbkey=CDS]	0.999999999897191	true
DA68_RS16265	lcl|NZ_CP015727.1_prot_WP_016111258.1_3298 [locus_tag=DA68_RS16265] [protein=2-hydroxy-3-keto-5-methylthiopentenyl-1-phosphate phosphatase] [protein_id=WP_016111258.1] [location=3318471..3319130] [gbkey=CDS]	0.999999999895846	true
DA68_RS05010.flgG	lcl|NZ_CP015727.1_prot_WP_001013935.1_997 [gene=flgG] [locus_tag=DA68_RS05010] [protein=flagellar basal-body rod protein FlgG] [protein_id=WP_001013935.1] [location=958832..959605] [gbkey=CDS]	0.999999999890162	true
DA68_RS02895	lcl|NZ_CP015727.1_prot_WP_000878734.1_578 [locus_tag=DA68_RS02895] [protein=Ig-like domain-containing protein] [protein_id=WP_000878734.1] [location=complement(560184..560582)] [gbkey=CDS]	0.999999999881697	true
DA68_RS06595	lcl|NZ_CP015727.1_prot_WP_000024495.1_1317 [locus_tag=DA68_RS06595] [protein=glycosyl transferase] [protein_id=WP_000024495.1] [location=1270521..1271729] [gbkey=CDS]	0.999999999878512	true
DA68_RS03785.cysC	lcl|NZ_CP015727.1_prot_WP_025967057.1_753 [gene=cysC] [locus_tag=DA68_RS03785] [protein=adenylyl-sulfate kinase] [protein_id=WP_025967057.1] [location=722922..723515] [gbkey=CDS]	0.999999999867325	true
DA68_RS05055	lcl|NZ_CP015727.1_prot_WP_001025731.1_1006 [locus_tag=DA68_RS05055] [protein=H-type small acid-soluble spore protein] [protein_id=WP_001025731.1] [location=complement(964149..964328)] [gbkey=CDS]	0.999999999857416	true
DA68_RS27000	lcl|NZ_CP015728.1_prot_WP_025967182.1_5571 [locus_tag=DA68_RS27000] [protein=conserved phage C-terminal domain-containing protein] [protein_id=WP_025967182.1] [location=62976..63809] [gbkey=CDS]	0.999999999844838	true
DA68_RS11260	lcl|NZ_CP015727.1_prot_WP_074595418.1_2275 [locus_tag=DA68_RS11260] [protein=class I SAM-dependent methyltransferase] [protein_id=WP_074595418.1] [location=2232605..2233228] [gbkey=CDS]	0.999999999839191	true
DA68_RS18675	lcl|NZ_CP015727.1_prot_WP_000403761.1_3785 [locus_tag=DA68_RS18675] [protein=ABC transporter ATP-binding protein] [protein_id=WP_000403761.1] [location=complement(3765310..3766080)] [gbkey=CDS]	0.999999999821494	true
DA68_RS02720	lcl|NZ_CP015727.1_prot_WP_000360656.1_543 [locus_tag=DA68_RS02720] [protein=DsbA family protein] [protein_id=WP_000360656.1] [location=complement(531335..532228)] [gbkey=CDS]	0.999999999800299	true
DA68_RS25370	lcl|NZ_CP015727.1_prot_WP_000199992.1_5028 [locus_tag=DA68_RS25370] [protein=FAD-dependent oxidoreductase] [protein_id=WP_000199992.1] [location=complement(5073544..5075070)] [gbkey=CDS]	0.999999999787738	true
DA68_RS11845	lcl|NZ_CP015727.1_prot_WP_025966694.1_2397 [locus_tag=DA68_RS11845] [protein=AAA family ATPase] [protein_id=WP_025966694.1] [location=complement(2366584..2368893)] [gbkey=CDS]	0.999999999767149	true
DA68_RS01485	lcl|NZ_CP015727.1_prot_WP_025966949.1_281 [locus_tag=DA68_RS01485] [protein=nucleoside triphosphate pyrophosphohydrolase] [protein_id=WP_025966949.1] [location=279795..280121] [gbkey=CDS]	0.999999999741276	true
DA68_RS01330	lcl|NZ_CP015727.1_prot_WP_025966930.1_248 [locus_tag=DA68_RS01330] [protein=TIGR04197 family type VII secretion effector] [protein_id=WP_025966930.1] [location=252515..252790] [gbkey=CDS]	0.999999999731381	true
DA68_RS17175	lcl|NZ_CP015727.1_prot_WP_001021347.1_3485 [locus_tag=DA68_RS17175] [protein=GntR family transcriptional regulator] [protein_id=WP_001021347.1] [location=complement(3477095..3477469)] [gbkey=CDS]	0.999999999683071	true
DA68_RS13425	lcl|NZ_CP015727.1_prot_WP_025966518.1_2723 [locus_tag=DA68_RS13425] [protein=hypothetical protein] [protein_id=WP_025966518.1] [location=complement(2712776..2715253)] [gbkey=CDS]	0.999999999635649	true
DA68_RS28115	lcl|NZ_CP015730.1_prot_WP_025967151.1_5469 [locus_tag=DA68_RS28115] [protein=IS4 family transposase] [protein_id=WP_025967151.1] [location=236122..237552] [gbkey=CDS]	0.999999999576239	true
DA68_RS15795.ctaB	lcl|NZ_CP015727.1_prot_WP_025966304.1_3203 [gene=ctaB] [locus_tag=DA68_RS15795] [protein=protoheme IX farnesyltransferase] [protein_id=WP_025966304.1] [location=complement(3231282..3232205)] [gbkey=CDS]	0.999999999571357	true
DA68_RS12195	lcl|NZ_CP015727.1_prot_WP_001198201.1_2467 [locus_tag=DA68_RS12195] [protein=hypothetical protein] [protein_id=WP_001198201.1] [location=complement(2445019..2445345)] [gbkey=CDS]	0.999999999557128	true
DA68_RS12500	lcl|NZ_CP015727.1_prot_WP_025966646.1_2528 [locus_tag=DA68_RS12500] [protein=collagen-like protein] [protein_id=WP_025966646.1] [location=complement(2497830..2500337)] [gbkey=CDS]	0.999999999492917	true
DA68_RS13590	lcl|NZ_CP015727.1_prot_WP_000575194.1_2757 [locus_tag=DA68_RS13590] [protein=hypothetical protein] [protein_id=WP_000575194.1] [location=2767216..2767461] [gbkey=CDS]	0.999999999447035	true
DA68_RS10690	lcl|NZ_CP015727.1_prot_WP_000070081.1_2162 [locus_tag=DA68_RS10690] [protein=kinase] [protein_id=WP_000070081.1] [location=2118681..2119205] [gbkey=CDS]	0.999999999434593	true
DA68_RS10260	lcl|NZ_CP015727.1_prot_WP_000504407.1_2070 [locus_tag=DA68_RS10260] [protein=DinB family protein] [protein_id=WP_000504407.1] [location=complement(2038097..2038594)] [gbkey=CDS]	0.999999999401094	true
DA68_RS07015	lcl|NZ_CP015727.1_prot_WP_000043362.1_1401 [locus_tag=DA68_RS07015] [protein=hypothetical protein] [protein_id=WP_000043362.1] [location=1354395..1354772] [gbkey=CDS]	0.999999999326028	true
DA68_RS16500	lcl|NZ_CP015727.1_prot_WP_001161465.1_3345 [locus_tag=DA68_RS16500] [protein=SIMPL domain-containing protein] [protein_id=WP_001161465.1] [location=3357034..3357705] [gbkey=CDS]	0.999999999260783	true
DA68_RS17940.udk	lcl|NZ_CP015727.1_prot_WP_000537078.1_3638 [gene=udk] [locus_tag=DA68_RS17940] [protein=uridine kinase] [protein_id=WP_000537078.1] [location=complement(3618814..3619452)] [gbkey=CDS]	0.999999999244237	true
DA68_RS17870	lcl|NZ_CP015727.1_prot_WP_000626525.1_3624 [locus_tag=DA68_RS17870] [protein=ABC transporter ATP-binding protein] [protein_id=WP_000626525.1] [location=complement(3604554..3605372)] [gbkey=CDS]	0.999999999070200	true
DA68_RS01225	lcl|NZ_CP015727.1_prot_WP_000930028.1_226 [locus_tag=DA68_RS01225] [protein=M42 family metallopeptidase] [protein_id=WP_000930028.1] [location=231558..232607] [gbkey=CDS]	0.999999998949638	true
DA68_RS14140	lcl|NZ_CP015727.1_prot_WP_001054453.1_2870 [locus_tag=DA68_RS14140] [protein=HesB/YadR/YfhF family protein] [protein_id=WP_001054453.1] [location=2895378..2895668] [gbkey=CDS]	0.999999998841848	true
DA68_RS20675.dapF	lcl|NZ_CP015727.1_prot_WP_000077397.1_4162 [gene=dapF] [locus_tag=DA68_RS20675] [protein=diaminopimelate epimerase] [protein_id=WP_000077397.1] [location=complement(4137980..4138846)] [gbkey=CDS]	0.999999998818414	true
DA68_RS28220	lcl|NZ_CP015730.1_prot_WP_000608549.1_5490 [locus_tag=DA68_RS28220] [protein=LLM class flavin-dependent oxidoreductase] [protein_id=WP_000608549.1] [location=285478..286554] [gbkey=CDS]	0.999999998764483	true
DA68_RS27520	lcl|NZ_CP015730.1_prot_WP_001194341.1_5352 [locus_tag=DA68_RS27520] [protein=DUF4046 domain-containing protein] [protein_id=WP_001194341.1] [location=94329..95324] [gbkey=CDS]	0.999999998683448	true
DA68_RS30755	lcl|NZ_CP015727.1_prot_WP_000653680.1_1892 [locus_tag=DA68_RS30755] [protein=hypothetical protein] [protein_id=WP_000653680.1] [location=1873261..1873404] [gbkey=CDS]	0.999999998634104	true
DA68_RS22530	lcl|NZ_CP015727.1_prot_WP_000949055.1_4532 [locus_tag=DA68_RS22530] [protein=flavin reductase family protein] [protein_id=WP_000949055.1] [location=4508670..4509281] [gbkey=CDS]	0.999999998623584	true
DA68_RS08180	lcl|NZ_CP015727.1_prot_WP_025966291.1_1639 [locus_tag=DA68_RS08180] [protein=collagen-like repeat preface domain-containing protein] [protein_id=WP_025966291.1] [location=1591598..1592893] [gbkey=CDS]	0.999999998578416	true
DA68_RS03880	lcl|NZ_CP015727.1_prot_WP_000026285.1_773 [locus_tag=DA68_RS03880] [protein=class I SAM-dependent methyltransferase] [protein_id=WP_000026285.1] [location=complement(741415..742191)] [gbkey=CDS]	0.999999998409474	true
DA68_RS28025	lcl|NZ_CP015730.1_prot_WP_025966362.1_5453 [locus_tag=DA68_RS28025] [protein=IS4 family transposase] [protein_id=WP_025966362.1] [location=complement(215180..216604)] [gbkey=CDS]	0.999999998260058	true
DA68_RS27555	lcl|NZ_CP015730.1_prot_WP_001043922.1_5359 [locus_tag=DA68_RS27555] [protein=HU family DNA-binding protein] [protein_id=WP_001043922.1] [location=103530..103802] [gbkey=CDS]	0.999999998208073	true
DA68_RS11425.sasP	lcl|NZ_CP015727.1_prot_WP_000002832.1_2307 [gene=sasP] [locus_tag=DA68_RS11425] [protein=small acid-soluble spore protein, SasP family] [protein_id=WP_000002832.1] [location=complement(2262918..2263130)] [gbkey=CDS]	0.999999998146465	true
DA68_RS19835	lcl|NZ_CP015727.1_prot_WP_025966484.1_4018 [locus_tag=DA68_RS19835] [protein=sulfatase-like hydrolase/transferase] [protein_id=WP_025966484.1] [location=complement(3988158..3990227)] [gbkey=CDS]	0.999999997808515	true
DA68_RS24875	lcl|NZ_CP015727.1_prot_WP_001072418.1_4937 [locus_tag=DA68_RS24875] [protein=ASCH domain-containing protein] [protein_id=WP_001072418.1] [location=complement(4961393..4961851)] [gbkey=CDS]	0.999999997623671	true
DA68_RS26535	lcl|NZ_CP015727.1_prot_WP_009327624.1_5243 [locus_tag=DA68_RS26535] [protein=amino acid ABC transporter ATP-binding protein] [protein_id=WP_009327624.1] [location=5327567..5328295] [gbkey=CDS]	0.999999996888321	true
DA68_RS21690	lcl|NZ_CP015727.1_prot_WP_001255070.1_4364 [locus_tag=DA68_RS21690] [protein=acetyltransferase] [protein_id=WP_001255070.1] [location=complement(4333128..4333640)] [gbkey=CDS]	0.999999996815908	true
DA68_RS14205	lcl|NZ_CP015727.1_prot_WP_001146293.1_2883 [locus_tag=DA68_RS14205] [protein=hypothetical protein] [protein_id=WP_001146293.1] [location=complement(2906212..2906475)] [gbkey=CDS]	0.999999996206144	true
DA68_RS08360	lcl|NZ_CP015727.1_prot_WP_001294982.1_1679 [locus_tag=DA68_RS08360] [protein=hypothetical protein] [protein_id=WP_001294982.1] [location=1628600..1629301] [gbkey=CDS]	0.999999996114243	true
DA68_RS04860	lcl|NZ_CP015727.1_prot_WP_001149532.1_967 [locus_tag=DA68_RS04860] [protein=flagellar protein FliS] [protein_id=WP_001149532.1] [location=933083..933451] [gbkey=CDS]	0.999999995565212	true
DA68_RS30840	lcl|NZ_CP015727.1_prot_WP_001242605.1_3662 [locus_tag=DA68_RS30840] [protein=hypothetical protein] [protein_id=WP_001242605.1] [location=complement(3643647..3643823)] [gbkey=CDS]	0.999999995555415	true
DA68_RS09440	lcl|NZ_CP015727.1_prot_WP_000800299.1_1904 [locus_tag=DA68_RS09440] [protein=hypothetical protein] [protein_id=WP_000800299.1] [location=complement(1884878..1885243)] [gbkey=CDS]	0.999999994755236	true
DA68_RS19350.ccpA	lcl|NZ_CP015727.1_prot_WP_001103297.1_3921 [gene=ccpA] [locus_tag=DA68_RS19350] [protein=catabolite control protein A] [protein_id=WP_001103297.1] [location=complement(3893958..3894956)] [gbkey=CDS]	0.999999994753484	true
DA68_RS08335	lcl|NZ_CP015727.1_prot_WP_001061495.1_1671 [locus_tag=DA68_RS08335] [protein=DUF1259 domain-containing protein] [protein_id=WP_001061495.1] [location=complement(1622150..1622566)] [gbkey=CDS]	0.999999994718523	true
DA68_RS18775.sspI	lcl|NZ_CP015727.1_prot_WP_000009509.1_3805 [gene=sspI] [locus_tag=DA68_RS18775] [protein=small acid-soluble spore protein SspI] [protein_id=WP_000009509.1] [location=3788204..3788413] [gbkey=CDS]	0.999999994578343	true
DA68_RS27365	lcl|NZ_CP015730.1_prot_WP_025966266.1_5319 [locus_tag=DA68_RS27365] [protein=site-specific integrase] [protein_id=WP_025966266.1] [location=56801..57961] [gbkey=CDS]	0.999999994546963	true
DA68_RS09860	lcl|NZ_CP015727.1_prot_WP_000557605.1_1988 [locus_tag=DA68_RS09860] [protein=protein phosphatase 2C domain-containing protein] [protein_id=WP_000557605.1] [location=complement(1967071..1967895)] [gbkey=CDS]	0.999999994376976	true
DA68_RS25880.mutY	lcl|NZ_CP015727.1_prot_WP_000171395.1_5131 [gene=mutY] [locus_tag=DA68_RS25880] [protein=A/G-specific adenine glycosylase] [protein_id=WP_000171395.1] [location=5184495..5185592] [gbkey=CDS]	0.999999994244196	true
DA68_RS00500	lcl|NZ_CP015727.1_prot_WP_000676983.1_78 [locus_tag=DA68_RS00500] [protein=hypothetical protein] [protein_id=WP_000676983.1] [location=86017..86412] [gbkey=CDS]	0.999999993851166	true
DA68_RS19885	lcl|NZ_CP015727.1_prot_WP_000448409.1_4029 [locus_tag=DA68_RS19885] [protein=hypothetical protein] [protein_id=WP_000448409.1] [location=complement(3997022..3997339)] [gbkey=CDS]	0.999999993429891	true
DA68_RS19590	lcl|NZ_CP015727.1_prot_WP_029960686.1_3969 [locus_tag=DA68_RS19590] [protein=exosporium leader peptide-containing protein] [protein_id=WP_029960686.1] [location=complement(3939115..3942954)] [gbkey=CDS]	0.999999992933810	true
DA68_RS06860	lcl|NZ_CP015727.1_prot_WP_000160044.1_1369 [locus_tag=DA68_RS06860] [protein=class I SAM-dependent methyltransferase] [protein_id=WP_000160044.1] [location=1321621..1322301] [gbkey=CDS]	0.999999992905387	true
DA68_RS09125	lcl|NZ_CP015727.1_prot_WP_000106393.1_1840 [locus_tag=DA68_RS09125] [protein=MFS transporter] [protein_id=WP_000106393.1] [location=1818074..1819357] [gbkey=CDS]	0.999999991754336	true
DA68_RS11895	lcl|NZ_CP015727.1_prot_WP_001064068.1_2407 [locus_tag=DA68_RS11895] [protein=L,D-transpeptidase family protein] [protein_id=WP_001064068.1] [location=complement(2377062..2378507)] [gbkey=CDS]	0.999999991706080	true
DA68_RS22160	lcl|NZ_CP015727.1_prot_WP_025966402.1_4457 [locus_tag=DA68_RS22160] [protein=YIP1 family protein] [protein_id=WP_025966402.1] [location=complement(4434891..4435571)] [gbkey=CDS]	0.999999991543028	true
DA68_RS13835	lcl|NZ_CP015727.1_prot_WP_000070938.1_2809 [locus_tag=DA68_RS13835] [protein=transcriptional regulator] [protein_id=WP_000070938.1] [location=complement(2822514..2823134)] [gbkey=CDS]	0.999999990814525	true
DA68_RS11335	lcl|NZ_CP015727.1_prot_WP_025966064.1_2290 [locus_tag=DA68_RS11335] [protein=DinB family protein] [protein_id=WP_025966064.1] [location=2245720..2246190] [gbkey=CDS]	0.999999990475386	true
DA68_RS04855	lcl|NZ_CP015727.1_prot_WP_025967096.1_966 [locus_tag=DA68_RS04855] [protein=flagellar hook-associated protein 2] [protein_id=WP_025967096.1] [location=931678..933060] [gbkey=CDS]	0.999999990156901	true
DA68_RS26755	lcl|NZ_CP015728.1_prot_WP_080473702.1_5513 [locus_tag=DA68_RS26755] [protein=phage tail family protein] [protein_id=WP_080473702.1] [location=15502..16974] [gbkey=CDS]	0.999999989906987	true
DA68_RS12815	lcl|NZ_CP015727.1_prot_WP_025966628.1_2599 [locus_tag=DA68_RS12815] [protein=LysE family translocator] [protein_id=WP_025966628.1] [location=complement(2569584..2570216)] [gbkey=CDS]	0.999999989542581	true
DA68_RS06665	lcl|NZ_CP015727.1_prot_WP_001007571.1_1331 [locus_tag=DA68_RS06665] [protein=hypothetical protein] [protein_id=WP_001007571.1] [location=1284305..1284556] [gbkey=CDS]	0.999999989416716	true
DA68_RS04615	lcl|NZ_CP015727.1_prot_WP_025967088.1_918 [locus_tag=DA68_RS04615] [protein=DUF11 domain-containing protein] [protein_id=WP_025967088.1] [location=complement(877237..892269)] [gbkey=CDS]	0.999999985975613	true
DA68_RS01090.sasP	lcl|NZ_CP015727.1_prot_WP_000013338.1_199 [gene=sasP] [locus_tag=DA68_RS01090] [protein=small acid-soluble spore protein, SasP family] [protein_id=WP_000013338.1] [location=complement(198946..199149)] [gbkey=CDS]	0.999999985922238	true
DA68_RS06170	lcl|NZ_CP015727.1_prot_WP_000877671.1_1230 [locus_tag=DA68_RS06170] [protein=sugar phosphate isomerase/epimerase] [protein_id=WP_000877671.1] [location=1193569..1194411] [gbkey=CDS]	0.999999983436170	true
DA68_RS08110	lcl|NZ_CP015727.1_prot_WP_029960829.1_1625 [locus_tag=DA68_RS08110] [protein=hypothetical protein] [protein_id=WP_029960829.1] [location=complement(1576726..1577151)] [gbkey=CDS]	0.999999982494721	true
DA68_RS10835	lcl|NZ_CP015727.1_prot_WP_000079967.1_2191 [locus_tag=DA68_RS10835] [protein=amino acid permease] [protein_id=WP_000079967.1] [location=2148382..2149806] [gbkey=CDS]	0.999999982312040	true
DA68_RS10075	lcl|NZ_CP015727.1_prot_WP_001999958.1_2033 [locus_tag=DA68_RS10075] [protein=carboxymuconolactone decarboxylase family protein] [protein_id=WP_001999958.1] [location=complement(2003134..2003526)] [gbkey=CDS]	0.999999982230288	true
DA68_RS25145.gatA	lcl|NZ_CP015727.1_prot_WP_000051455.1_4982 [gene=gatA] [locus_tag=DA68_RS25145] [protein=Asp-tRNA(Asn)/Glu-tRNA(Gln) amidotransferase subunit GatA] [protein_id=WP_000051455.1] [location=5023145..5024602] [gbkey=CDS]	0.999999981335008	true
DA68_RS19595	lcl|NZ_CP015727.1_prot_WP_001110848.1_3970 [locus_tag=DA68_RS19595] [protein=hypothetical protein] [protein_id=WP_001110848.1] [location=complement(3943071..3943394)] [gbkey=CDS]	0.999999978675710	true
DA68_RS07850	lcl|NZ_CP015727.1_prot_WP_001007253.1_1573 [locus_tag=DA68_RS07850] [protein=isochorismatase family protein] [protein_id=WP_001007253.1] [location=1522741..1523634] [gbkey=CDS]	0.999999977603563	true
DA68_RS12205	lcl|NZ_CP015727.1_prot_WP_000014537.1_2469 [locus_tag=DA68_RS12205] [protein=WXG100 family type VII secretion target] [protein_id=WP_000014537.1] [location=complement(2446087..2446392)] [gbkey=CDS]	0.999999975563030	true
DA68_RS19515	lcl|NZ_CP015727.1_prot_WP_000437765.1_3954 [locus_tag=DA68_RS19515] [protein=SRPBCC domain-containing protein] [protein_id=WP_000437765.1] [location=complement(3929140..3929571)] [gbkey=CDS]	0.999999973864689	true
DA68_RS04775	lcl|NZ_CP015727.1_prot_WP_000291688.1_950 [locus_tag=DA68_RS04775] [protein=aspartyl-phosphate phosphatase Spo0E family protein] [protein_id=WP_000291688.1] [location=917551..917769] [gbkey=CDS]	0.999999973552914	true
DA68_RS09925	lcl|NZ_CP015727.1_prot_WP_000124892.1_2001 [locus_tag=DA68_RS09925] [protein=glycosyl transferase family 1] [protein_id=WP_000124892.1] [location=complement(1977164..1978357)] [gbkey=CDS]	0.999999972348404	true
DA68_RS14630.hfq	lcl|NZ_CP015727.1_prot_WP_000813896.1_2969 [gene=hfq] [locus_tag=DA68_RS14630] [protein=RNA chaperone Hfq] [protein_id=WP_000813896.1] [location=complement(2984753..2984977)] [gbkey=CDS]	0.999999970470574	true
DA68_RS20900	lcl|NZ_CP015727.1_prot_WP_080473659.1_4208 [locus_tag=DA68_RS20900] [protein=bifunctional metallophosphatase/5'-nucleotidase] [protein_id=WP_080473659.1] [location=complement(4173735..4175126)] [gbkey=CDS]	0.999999968403420	true
DA68_RS26910	lcl|NZ_CP015728.1_prot_WP_000995774.1_5547 [locus_tag=DA68_RS26910] [protein=hypothetical protein] [protein_id=WP_000995774.1] [location=47697..48527] [gbkey=CDS]	0.999999968178004	true
DA68_RS10830	lcl|NZ_CP015727.1_prot_WP_000250752.1_2190 [locus_tag=DA68_RS10830] [protein=IclR family transcriptional regulator] [protein_id=WP_000250752.1] [location=complement(2147365..2148114)] [gbkey=CDS]	0.999999963745385	true
DA68_RS26785	lcl|NZ_CP015728.1_prot_WP_000056021.1_5520 [locus_tag=DA68_RS26785] [protein=hypothetical protein] [protein_id=WP_000056021.1] [location=complement(23155..24525)] [gbkey=CDS]	0.999999963160230	true
DA68_RS16470	lcl|NZ_CP015727.1_prot_WP_000548027.1_3339 [locus_tag=DA68_RS16470] [protein=GntR family transcriptional regulator] [protein_id=WP_000548027.1] [location=3352371..3352790] [gbkey=CDS]	0.999999956755220	true
DA68_RS16405.spoVAF	lcl|NZ_CP015727.1_prot_WP_000165596.1_3326 [gene=spoVAF] [locus_tag=DA68_RS16405] [protein=spore germination protein SpoVAF] [protein_id=WP_000165596.1] [location=complement(3342486..3343958)] [gbkey=CDS]	0.999999954831202	true
DA68_RS26115	lcl|NZ_CP015727.1_prot_WP_000547921.1_5160 [locus_tag=DA68_RS26115] [protein=GNAT family N-acetyltransferase] [protein_id=WP_000547921.1] [location=5225039..5225908] [gbkey=CDS]	0.999999939237399	true
DA68_RS07955	lcl|NZ_CP015727.1_prot_WP_001184092.1_1594 [locus_tag=DA68_RS07955] [protein=MBL fold metallo-hydrolase] [protein_id=WP_001184092.1] [location=1550619..1551485] [gbkey=CDS]	0.999999937753687	true
DA68_RS11105	lcl|NZ_CP015727.1_prot_WP_000265336.1_2244 [locus_tag=DA68_RS11105] [protein=SMI1/KNR4 family protein] [protein_id=WP_000265336.1] [location=complement(2206322..2206753)] [gbkey=CDS]	0.999999935036788	true
DA68_RS20845	lcl|NZ_CP015727.1_prot_WP_000435942.1_4197 [locus_tag=DA68_RS20845] [protein=YutD family protein] [protein_id=WP_000435942.1] [location=complement(4166025..4166327)] [gbkey=CDS]	0.999999927442516	true
DA68_RS16685.bioA	lcl|NZ_CP015727.1_prot_WP_051599060.1_3382 [gene=bioA] [locus_tag=DA68_RS16685] [protein=adenosylmethionine--8-amino-7-oxononanoate transaminase] [protein_id=WP_051599060.1] [location=complement(3388696..3390129)] [gbkey=CDS]	0.999999926632353	true
DA68_RS06950	lcl|NZ_CP015727.1_prot_WP_001032755.1_1387 [locus_tag=DA68_RS06950] [protein=hypothetical protein] [protein_id=WP_001032755.1] [location=complement(1338784..1338990)] [gbkey=CDS]	0.999999926001663	true
DA68_RS10970	lcl|NZ_CP015727.1_prot_WP_000429613.1_2217 [locus_tag=DA68_RS10970] [protein=hypothetical protein] [protein_id=WP_000429613.1] [location=complement(2177165..2178187)] [gbkey=CDS]	0.999999922971753	true
DA68_RS01460	lcl|NZ_CP015727.1_prot_WP_025966944.1_276 [locus_tag=DA68_RS01460] [protein=Z1 domain-containing protein] [protein_id=WP_025966944.1] [location=272363..275080] [gbkey=CDS]	0.999999921129732	true
DA68_RS04645	lcl|NZ_CP015727.1_prot_WP_000127390.1_924 [locus_tag=DA68_RS04645] [protein=aldose 1-epimerase family protein] [protein_id=WP_000127390.1] [location=complement(895675..896547)] [gbkey=CDS]	0.999999920157858	true
DA68_RS02590.clpB	lcl|NZ_CP015727.1_prot_WP_000365404.1_516 [gene=clpB] [locus_tag=DA68_RS02590] [protein=ATP-dependent chaperone ClpB] [protein_id=WP_000365404.1] [location=502280..504880] [gbkey=CDS]	0.999999916527003	true
DA68_RS25195	lcl|NZ_CP015727.1_prot_WP_025966260.1_4992 [locus_tag=DA68_RS25195] [protein=aminopeptidase] [protein_id=WP_025966260.1] [location=complement(5035794..5037023)] [gbkey=CDS]	0.999999905716226	true
DA68_RS11605	lcl|NZ_CP015727.1_prot_WP_000423208.1_2347 [locus_tag=DA68_RS11605] [protein=LysR family transcriptional regulator] [protein_id=WP_000423208.1] [location=complement(2313639..2314517)] [gbkey=CDS]	0.999999901366886	true
DA68_RS18275.minD	lcl|NZ_CP015727.1_prot_WP_000503309.1_3705 [gene=minD] [locus_tag=DA68_RS18275] [protein=septum site-determining protein MinD] [protein_id=WP_000503309.1] [location=complement(3687287..3688084)] [gbkey=CDS]	0.999999889676024	true
DA68_RS14155.tlp	lcl|NZ_CP015727.1_prot_WP_001133511.1_2873 [gene=tlp] [locus_tag=DA68_RS14155] [protein=small acid-soluble spore protein Tlp] [protein_id=WP_001133511.1] [location=complement(2897547..2897744)] [gbkey=CDS]	0.999999883039490	true
DA68_RS26780	lcl|NZ_CP015728.1_prot_WP_000957442.1_5519 [locus_tag=DA68_RS26780] [protein=hypothetical protein] [protein_id=WP_000957442.1] [location=complement(22827..23129)] [gbkey=CDS]	0.999999874200043	true
DA68_RS17120	lcl|NZ_CP015727.1_prot_WP_025966335.1_3474 [locus_tag=DA68_RS17120] [protein=hypothetical protein] [protein_id=WP_025966335.1] [location=complement(3470341..3470877)] [gbkey=CDS]	0.999999869933448	true
DA68_RS12445	lcl|NZ_CP015727.1_prot_WP_025966651.1_2517 [locus_tag=DA68_RS12445] [protein=tyrosine-protein phosphatase] [protein_id=WP_025966651.1] [location=complement(2489433..2490455)] [gbkey=CDS]	0.999999863437301	true
DA68_RS25105	lcl|NZ_CP015727.1_prot_WP_000623013.1_4973 [locus_tag=DA68_RS25105] [protein=methionine ABC transporter ATP-binding protein] [protein_id=WP_000623013.1] [location=5017061..5018080] [gbkey=CDS]	0.999999857635804	true
DA68_RS03005.odhA	lcl|NZ_CP015727.1_prot_WP_000197124.1_600 [gene=odhA] [locus_tag=DA68_RS03005] [protein=2-oxoglutarate dehydrogenase E1 component] [protein_id=WP_000197124.1] [location=complement(585065..587932)] [gbkey=CDS]	0.999999853136445	true
DA68_RS25900	lcl|NZ_CP015727.1_prot_WP_000506624.1_5135 [locus_tag=DA68_RS25900] [protein=DUF402 domain-containing protein] [protein_id=WP_000506624.1] [location=5186980..5187510] [gbkey=CDS]	0.999999829628688	true
DA68_RS17810	lcl|NZ_CP015727.1_prot_WP_000071866.1_3612 [locus_tag=DA68_RS17810] [protein=DUF4023 domain-containing protein] [protein_id=WP_000071866.1] [location=3593024..3593146] [gbkey=CDS]	0.999999823072555	true
DA68_RS07140	lcl|NZ_CP015727.1_prot_WP_000692580.1_1426 [locus_tag=DA68_RS07140] [protein=virulence factor] [protein_id=WP_000692580.1] [location=1377494..1378621] [gbkey=CDS]	0.999999821198429	true
DA68_RS26295.fdhD	lcl|NZ_CP015727.1_prot_WP_000529230.1_5195 [gene=fdhD] [locus_tag=DA68_RS26295] [protein=formate dehydrogenase accessory sulfurtransferase FdhD] [protein_id=WP_000529230.1] [location=complement(5267524..5268330)] [gbkey=CDS]	0.999999817325492	true
DA68_RS23860.ctsR	lcl|NZ_CP015727.1_prot_WP_001244557.1_4764 [gene=ctsR] [locus_tag=DA68_RS23860] [protein=transcriptional regulator CtsR] [protein_id=WP_001244557.1] [location=4780915..4781376] [gbkey=CDS]	0.999999807198504	true
DA68_RS30760	lcl|NZ_CP015727.1_prot_WP_043309899.1_2020 [locus_tag=DA68_RS30760] [protein=hypothetical protein] [protein_id=WP_043309899.1] [location=1994192..1994353] [gbkey=CDS]	0.999999791260261	true
DA68_RS04405.recU	lcl|NZ_CP015727.1_prot_WP_000155598.1_879 [gene=recU] [locus_tag=DA68_RS04405] [protein=Holliday junction resolvase RecU] [protein_id=WP_000155598.1] [location=complement(839389..839991)] [gbkey=CDS]	0.999999783803323	true
DA68_RS25490	lcl|NZ_CP015727.1_prot_WP_000082907.1_5052 [locus_tag=DA68_RS25490] [protein=MTH1187 family thiamine-binding protein] [protein_id=WP_000082907.1] [location=5108232..5108552] [gbkey=CDS]	0.999999754784172	true
DA68_RS09245	lcl|NZ_CP015727.1_prot_WP_001110118.1_1865 [locus_tag=DA68_RS09245] [protein=undecaprenyl-diphosphatase] [protein_id=WP_001110118.1] [location=1845184..1845783] [gbkey=CDS]	0.999999752427155	true
DA68_RS26325	lcl|NZ_CP015727.1_prot_WP_000390570.1_5201 [locus_tag=DA68_RS26325] [protein=hypothetical protein] [protein_id=WP_000390570.1] [location=5277241..5277795] [gbkey=CDS]	0.999999748107950	true
DA68_RS27430	lcl|NZ_CP015730.1_prot_WP_025966263.1_5331 [locus_tag=DA68_RS27430] [protein=type 2 lantipeptide synthetase LanM] [protein_id=WP_025966263.1] [location=70029..73157] [gbkey=CDS]	0.999999721779980	true
DA68_RS30650	lcl|NZ_CP015727.1_prot_WP_000240799.1_654 [locus_tag=DA68_RS30650] [protein=hypothetical protein] [protein_id=WP_000240799.1] [location=637472..637624] [gbkey=CDS]	0.999999716637410	true
DA68_RS06245	lcl|NZ_CP015727.1_prot_WP_000099756.1_1245 [locus_tag=DA68_RS06245] [protein=serine protease] [protein_id=WP_000099756.1] [location=1206709..1207656] [gbkey=CDS]	0.999999712943208	true
DA68_RS08605	lcl|NZ_CP015727.1_prot_WP_000348956.1_1729 [locus_tag=DA68_RS08605] [protein=septum formation initiator] [protein_id=WP_000348956.1] [location=1704159..1705478] [gbkey=CDS]	0.999999699849050	true
DA68_RS16890	lcl|NZ_CP015727.1_prot_WP_000115780.1_3426 [locus_tag=DA68_RS16890] [protein=butyrate kinase] [protein_id=WP_000115780.1] [location=complement(3431038..3432141)] [gbkey=CDS]	0.999999680681065	true
DA68_RS27395	lcl|NZ_CP015730.1_prot_WP_000555590.1_5324 [locus_tag=DA68_RS27395] [protein=hypothetical protein] [protein_id=WP_000555590.1] [location=complement(62147..62593)] [gbkey=CDS]	0.999999670128710	true
DA68_RS14995	lcl|NZ_CP015727.1_prot_WP_000759606.1_3043 [locus_tag=DA68_RS14995] [protein=SDR family oxidoreductase] [protein_id=WP_000759606.1] [location=complement(3063951..3064664)] [gbkey=CDS]	0.999999665936989	true
DA68_RS12270	lcl|NZ_CP015727.1_prot_WP_025966665.1_2482 [locus_tag=DA68_RS12270] [protein=NAD(P)H-dependent oxidoreductase] [protein_id=WP_025966665.1] [location=complement(2458221..2458796)] [gbkey=CDS]	0.999999647863015	true
DA68_RS03245.phaQ	lcl|NZ_CP015727.1_prot_WP_000939955.1_647 [gene=phaQ] [locus_tag=DA68_RS03245] [protein=poly-beta-hydroxybutyrate-responsive repressor] [protein_id=WP_000939955.1] [location=complement(631092..631544)] [gbkey=CDS]	0.999999638793333	true
DA68_RS27295	lcl|NZ_CP015730.1_prot_WP_025966269.1_5305 [locus_tag=DA68_RS27295] [protein=beta-ketoacyl-[acyl-carrier-protein] synthase family protein] [protein_id=WP_025966269.1] [location=complement(39768..42224)] [gbkey=CDS]	0.999999630475014	true
DA68_RS09370	lcl|NZ_CP015727.1_prot_WP_001071345.1_1890 [locus_tag=DA68_RS09370] [protein=heterocycloanthracin/sonorensin family bacteriocin] [protein_id=WP_001071345.1] [location=1871863..1872111] [gbkey=CDS]	0.999999620644681	true
DA68_RS19010	lcl|NZ_CP015727.1_prot_WP_000201580.1_3852 [locus_tag=DA68_RS19010] [protein=CBS domain-containing protein] [protein_id=WP_000201580.1] [location=complement(3836123..3837436)] [gbkey=CDS]	0.999999591062029	true
DA68_RS15605.ftsA	lcl|NZ_CP015727.1_prot_WP_001087557.1_3165 [gene=ftsA] [locus_tag=DA68_RS15605] [protein=cell division protein FtsA] [protein_id=WP_001087557.1] [location=complement(3193683..3194990)] [gbkey=CDS]	0.999999571842151	true
DA68_RS16635.ribD	lcl|NZ_CP015727.1_prot_WP_000131988.1_3372 [gene=ribD] [locus_tag=DA68_RS16635] [protein=bifunctional diaminohydroxyphosphoribosylaminopyrimidine deaminase/5-amino-6-(5-phosphoribosylamino)uracil reductase RibD] [protein_id=WP_000131988.1] [location=3380352..3381464] [gbkey=CDS]	0.999999571655816	true
DA68_RS06325	lcl|NZ_CP015727.1_prot_WP_000594041.1_1260 [locus_tag=DA68_RS06325] [protein=LLM class flavin-dependent oxidoreductase] [protein_id=WP_000594041.1] [location=complement(1220059..1221060)] [gbkey=CDS]	0.999999537043481	true
DA68_RS13350	lcl|NZ_CP015727.1_prot_WP_025966510.1_2708 [locus_tag=DA68_RS13350] [protein=hypothetical protein] [protein_id=WP_025966510.1] [location=complement(2683432..2684679)] [gbkey=CDS]	0.999999503347546	true
DA68_RS08280	lcl|NZ_CP015727.1_prot_WP_000415089.1_1659 [locus_tag=DA68_RS08280] [protein=DUF1232 domain-containing protein] [protein_id=WP_000415089.1] [location=complement(1611169..1611498)] [gbkey=CDS]	0.999999503089059	true
DA68_RS01080	lcl|NZ_CP015727.1_prot_WP_000281499.1_197 [locus_tag=DA68_RS01080] [protein=amino acid ABC transporter permease] [protein_id=WP_000281499.1] [location=197433..198131] [gbkey=CDS]	0.999999492404466	true
DA68_RS10480	lcl|NZ_CP015727.1_prot_WP_025966108.1_2115 [locus_tag=DA68_RS10480] [protein=YrzI family small protein] [protein_id=WP_025966108.1] [location=2073829..2073969] [gbkey=CDS]	0.999999421544674	true
DA68_RS04600	lcl|NZ_CP015727.1_prot_WP_000237686.1_915 [locus_tag=DA68_RS04600] [protein=glycosyltransferase] [protein_id=WP_000237686.1] [location=873635..874435] [gbkey=CDS]	0.999999420153588	true
DA68_RS19460	lcl|NZ_CP015727.1_prot_WP_001122235.1_3943 [locus_tag=DA68_RS19460] [protein=YtzH-like family protein] [protein_id=WP_001122235.1] [location=3916700..3916978] [gbkey=CDS]	0.999999419031852	true
DA68_RS23115	lcl|NZ_CP015727.1_prot_WP_001103412.1_4648 [locus_tag=DA68_RS23115] [protein=MFS transporter] [protein_id=WP_001103412.1] [location=4641568..4642866] [gbkey=CDS]	0.999999413510020	true
DA68_RS14640	lcl|NZ_CP015727.1_prot_WP_000814426.1_2971 [locus_tag=DA68_RS14640] [protein=hypothetical protein] [protein_id=WP_000814426.1] [location=2986133..2986378] [gbkey=CDS]	0.999999388445442	true
DA68_RS10190	lcl|NZ_CP015727.1_prot_WP_000271318.1_2056 [locus_tag=DA68_RS10190] [protein=DUF3870 domain-containing protein] [protein_id=WP_000271318.1] [location=complement(2025916..2026242)] [gbkey=CDS]	0.999999386831896	true
DA68_RS09660	lcl|NZ_CP015727.1_prot_WP_001290774.1_1947 [locus_tag=DA68_RS09660] [protein=alpha/beta hydrolase] [protein_id=WP_001290774.1] [location=1935477..1936331] [gbkey=CDS]	0.999999374337998	true
DA68_RS06005	lcl|NZ_CP015727.1_prot_WP_000926321.1_1197 [locus_tag=DA68_RS06005] [protein=LD-carboxypeptidase] [protein_id=WP_000926321.1] [location=complement(1157080..1158081)] [gbkey=CDS]	0.999999325624988	true
DA68_RS12555.rfbG	lcl|NZ_CP015727.1_prot_WP_000168656.1_2540 [gene=rfbG] [locus_tag=DA68_RS12555] [protein=CDP-glucose 4,6-dehydratase] [protein_id=WP_000168656.1] [location=2510142..2511197] [gbkey=CDS]	0.999999311627929	true
DA68_RS03410	lcl|NZ_CP015727.1_prot_WP_000703097.1_678 [locus_tag=DA68_RS03410] [protein=phosphoglycerate mutase] [protein_id=WP_000703097.1] [location=661366..661968] [gbkey=CDS]	0.999999221605463	true
DA68_RS05170	lcl|NZ_CP015727.1_prot_WP_000510035.1_1030 [locus_tag=DA68_RS05170] [protein=cation transporter] [protein_id=WP_000510035.1] [location=985510..986409] [gbkey=CDS]	0.999999158826273	true
DA68_RS16840	lcl|NZ_CP015727.1_prot_WP_000737680.1_3416 [locus_tag=DA68_RS16840] [protein=transporter substrate-binding domain-containing protein] [protein_id=WP_000737680.1] [location=complement(3421265..3422044)] [gbkey=CDS]	0.999998908159059	true
DA68_RS12490	lcl|NZ_CP015727.1_prot_WP_025966647.1_2526 [locus_tag=DA68_RS12490] [protein=GNAT family N-acetyltransferase] [protein_id=WP_025966647.1] [location=2496874..2497335] [gbkey=CDS]	0.999998833255832	true
DA68_RS16120	lcl|NZ_CP015727.1_prot_WP_000434583.1_3268 [locus_tag=DA68_RS16120] [protein=aminotransferase A] [protein_id=WP_000434583.1] [location=3290542..3291705] [gbkey=CDS]	0.999998665996909	true
DA68_RS15655.ftsL	lcl|NZ_CP015727.1_prot_WP_000182804.1_3175 [gene=ftsL] [locus_tag=DA68_RS15655] [protein=cell division protein FtsL] [protein_id=WP_000182804.1] [location=complement(3207937..3208299)] [gbkey=CDS]	0.999998664351340	true
DA68_RS14765	lcl|NZ_CP015727.1_prot_WP_000551300.1_2996 [locus_tag=DA68_RS14765] [protein=methylphosphotriester-DNA--protein-cysteine methyltransferase family protein] [protein_id=WP_000551300.1] [location=3010614..3011210] [gbkey=CDS]	0.999998592103838	true
DA68_RS16775.sdaAB	lcl|NZ_CP015727.1_prot_WP_000877445.1_3400 [gene=sdaAB] [locus_tag=DA68_RS16775] [protein=L-serine ammonia-lyase, iron-sulfur-dependent subunit beta] [protein_id=WP_000877445.1] [location=complement(3406921..3407580)] [gbkey=CDS]	0.999998480224307	true
DA68_RS00230	lcl|NZ_CP015727.1_prot_WP_000033869.1_47 [locus_tag=DA68_RS00230] [protein=50S ribosome-binding GTPase] [protein_id=WP_000033869.1] [location=complement(48808..49530)] [gbkey=CDS]	0.999998447963473	true
DA68_RS02410	lcl|NZ_CP015727.1_prot_WP_025967003.1_479 [locus_tag=DA68_RS02410] [protein=phosphotransferase] [protein_id=WP_025967003.1] [location=complement(468613..469404)] [gbkey=CDS]	0.999998416770703	true
DA68_RS13855	lcl|NZ_CP015727.1_prot_WP_025966551.1_2813 [locus_tag=DA68_RS13855] [protein=DUF11 domain-containing protein] [protein_id=WP_025966551.1] [location=complement(2824668..2832140)] [gbkey=CDS]	0.999998388456435	true
DA68_RS13275	lcl|NZ_CP015727.1_prot_WP_025966608.1_2691 [locus_tag=DA68_RS13275] [protein=tetratricopeptide repeat protein] [protein_id=WP_025966608.1] [location=2662460..2663575] [gbkey=CDS]	0.999998312391953	true
DA68_RS21135	lcl|NZ_CP015727.1_prot_WP_000388768.1_4256 [locus_tag=DA68_RS21135] [protein=DUF3978 family protein] [protein_id=WP_000388768.1] [location=4217078..4217518] [gbkey=CDS]	0.999998237025644	true
DA68_RS17410.pstC	lcl|NZ_CP015727.1_prot_WP_000940912.1_3533 [gene=pstC] [locus_tag=DA68_RS17410] [protein=phosphate ABC transporter permease subunit PstC] [protein_id=WP_000940912.1] [location=complement(3518409..3519359)] [gbkey=CDS]	0.999998138648187	true
DA68_RS08915	lcl|NZ_CP015727.1_prot_WP_001037124.1_1796 [locus_tag=DA68_RS08915] [protein=phosphotransferase] [protein_id=WP_001037124.1] [location=complement(1774450..1775397)] [gbkey=CDS]	0.999997905742557	true
DA68_RS04185	lcl|NZ_CP015727.1_prot_WP_000369754.1_835 [locus_tag=DA68_RS04185] [protein=stage VI sporulation protein F] [protein_id=WP_000369754.1] [location=799305..799556] [gbkey=CDS]	0.999997794653014	true
DA68_RS17125	lcl|NZ_CP015727.1_prot_WP_001273982.1_3475 [locus_tag=DA68_RS17125] [protein=LacI family DNA-binding transcriptional regulator] [protein_id=WP_001273982.1] [location=3471192..3472169] [gbkey=CDS]	0.999997738669990	true
DA68_RS14195.sspO	lcl|NZ_CP015727.1_prot_WP_000518051.1_2881 [gene=sspO] [locus_tag=DA68_RS14195] [protein=acid-soluble spore protein SspO] [protein_id=WP_000518051.1] [location=2905249..2905398] [gbkey=CDS]	0.999997634558758	true
DA68_RS01340	lcl|NZ_CP015727.1_prot_WP_000056073.1_250 [locus_tag=DA68_RS01340] [protein=hypothetical protein] [protein_id=WP_000056073.1] [location=253191..254573] [gbkey=CDS]	0.999997583196297	true
DA68_RS20860	lcl|NZ_CP015727.1_prot_WP_009327507.1_4200 [locus_tag=DA68_RS20860] [protein=YhfC family intramembrane metalloprotease] [protein_id=WP_009327507.1] [location=4167894..4168709] [gbkey=CDS]	0.999997532739246	true
DA68_RS19130.ackA	lcl|NZ_CP015727.1_prot_WP_000034575.1_3877 [gene=ackA] [locus_tag=DA68_RS19130] [protein=acetate kinase] [protein_id=WP_000034575.1] [location=complement(3854460..3855653)] [gbkey=CDS]	0.999997440414721	true
DA68_RS28240	lcl|NZ_CP015730.1_prot_WP_051599064.1_5494 [locus_tag=DA68_RS28240] [protein=thioesterase] [protein_id=WP_051599064.1] [location=295263..295982] [gbkey=CDS]	0.999997328345778	true
DA68_RS07105	lcl|NZ_CP015727.1_prot_WP_000499718.1_1419 [locus_tag=DA68_RS07105] [protein=hypothetical protein] [protein_id=WP_000499718.1] [location=complement(1370990..1371862)] [gbkey=CDS]	0.999997239956776	true
DA68_RS10345	lcl|NZ_CP015727.1_prot_WP_001258386.1_2087 [locus_tag=DA68_RS10345] [protein=polymer-forming cytoskeletal protein] [protein_id=WP_001258386.1] [location=complement(2052731..2053441)] [gbkey=CDS]	0.999997049583521	true
DA68_RS04355	lcl|NZ_CP015727.1_prot_WP_025967077.1_869 [locus_tag=DA68_RS04355] [protein=pantoate--beta-alanine ligase] [protein_id=WP_025967077.1] [location=828266..829114] [gbkey=CDS]	0.999997028887136	true
DA68_RS12675	lcl|NZ_CP015727.1_prot_WP_139016290.1_2566 [locus_tag=DA68_RS12675] [protein=heme-degrading domain-containing protein] [protein_id=WP_139016290.1] [location=complement(2540220..2540735)] [gbkey=CDS]	0.999996965147847	true
DA68_RS11410	lcl|NZ_CP015727.1_prot_WP_000368293.1_2304 [locus_tag=DA68_RS11410] [protein=MBL fold metallo-hydrolase] [protein_id=WP_000368293.1] [location=2260444..2261301] [gbkey=CDS]	0.999996698847640	true
DA68_RS11045	lcl|NZ_CP015727.1_prot_WP_000941898.1_2232 [locus_tag=DA68_RS11045] [protein=hypothetical protein] [protein_id=WP_000941898.1] [location=complement(2196366..2197007)] [gbkey=CDS]	0.999996623458820	true
DA68_RS25655	lcl|NZ_CP015727.1_prot_WP_000151405.1_5085 [locus_tag=DA68_RS25655] [protein=GTP-binding protein] [protein_id=WP_000151405.1] [location=complement(5140348..5143110)] [gbkey=CDS]	0.999996206081022	true
DA68_RS00380	lcl|NZ_CP015727.1_prot_WP_000648912.1_54 [locus_tag=DA68_RS00380] [protein=DUF3965 domain-containing protein] [protein_id=WP_000648912.1] [location=64538..65689] [gbkey=CDS]	0.999996189117485	true
DA68_RS09505	lcl|NZ_CP015727.1_prot_WP_000170003.1_1917 [locus_tag=DA68_RS09505] [protein=PQQ-dependent sugar dehydrogenase] [protein_id=WP_000170003.1] [location=complement(1893444..1894874)] [gbkey=CDS]	0.999996095006210	true
DA68_RS23620	lcl|NZ_CP015727.1_prot_WP_000869810.1_4733 [locus_tag=DA68_RS23620] [protein=RidA family protein] [protein_id=WP_000869810.1] [location=4737758..4738132] [gbkey=CDS]	0.999995958670342	true
DA68_RS05935	lcl|NZ_CP015727.1_prot_WP_001205523.1_1183 [locus_tag=DA68_RS05935] [protein=MarR family transcriptional regulator] [protein_id=WP_001205523.1] [location=1141567..1142010] [gbkey=CDS]	0.999995760117296	true
DA68_RS10195	lcl|NZ_CP015727.1_prot_WP_001228371.1_2057 [locus_tag=DA68_RS10195] [protein=septum formation initiator family protein] [protein_id=WP_001228371.1] [location=complement(2026538..2026894)] [gbkey=CDS]	0.999995588672183	true
DA68_RS14550	lcl|NZ_CP015727.1_prot_WP_000437440.1_2952 [locus_tag=DA68_RS14550] [protein=bifunctional metallophosphatase/5'-nucleotidase] [protein_id=WP_000437440.1] [location=2968205..2969788] [gbkey=CDS]	0.999995366526738	true
DA68_RS08790	lcl|NZ_CP015727.1_prot_WP_000369205.1_1769 [locus_tag=DA68_RS08790] [protein=AAA family ATPase] [protein_id=WP_000369205.1] [location=1744830..1745390] [gbkey=CDS]	0.999995345991938	true
DA68_RS11490.hblC	lcl|NZ_CP015727.1_prot_WP_025966721.1_2323 [gene=hblC] [locus_tag=DA68_RS11490] [protein=hemolytic enterotoxin HBL lytic component L2] [protein_id=WP_025966721.1] [location=complement(2281162..2282487)] [gbkey=CDS]	0.999995340750417	true
DA68_RS16550.spoIIM	lcl|NZ_CP015727.1_prot_WP_000269093.1_3355 [gene=spoIIM] [locus_tag=DA68_RS16550] [protein=stage II sporulation protein M] [protein_id=WP_000269093.1] [location=complement(3366549..3367196)] [gbkey=CDS]	0.999995113289061	true
DA68_RS26760	lcl|NZ_CP015728.1_prot_WP_025967163.1_5514 [locus_tag=DA68_RS26760] [protein=peptidase S74] [protein_id=WP_025967163.1] [location=16971..20846] [gbkey=CDS]	0.999994868157849	true
DA68_RS05415	lcl|NZ_CP015727.1_prot_WP_000448032.1_1081 [locus_tag=DA68_RS05415] [protein=aspartate kinase] [protein_id=WP_000448032.1] [location=complement(1035238..1036467)] [gbkey=CDS]	0.999994451348632	true
DA68_RS06090	lcl|NZ_CP015727.1_prot_WP_000612106.1_1214 [locus_tag=DA68_RS06090] [protein=homoserine kinase] [protein_id=WP_000612106.1] [location=1175440..1176333] [gbkey=CDS]	0.999993825532088	true
DA68_RS13640	lcl|NZ_CP015727.1_prot_WP_025966542.1_2767 [locus_tag=DA68_RS13640] [protein=hypothetical protein] [protein_id=WP_025966542.1] [location=complement(2778348..2778935)] [gbkey=CDS]	0.999993578145490	true
DA68_RS02520	lcl|NZ_CP015727.1_prot_WP_000616049.1_501 [locus_tag=DA68_RS02520] [protein=DUF2777 domain-containing protein] [protein_id=WP_000616049.1] [location=complement(487152..487706)] [gbkey=CDS]	0.999992823802574	true
DA68_RS01040	lcl|NZ_CP015727.1_prot_WP_000021364.1_188 [locus_tag=DA68_RS01040] [protein=ABC transporter permease] [protein_id=WP_000021364.1] [location=complement(185945..187144)] [gbkey=CDS]	0.999992785408777	true
DA68_RS01125	lcl|NZ_CP015727.1_prot_WP_001038634.1_206 [locus_tag=DA68_RS01125] [protein=DUF1700 domain-containing protein] [protein_id=WP_001038634.1] [location=complement(204920..205480)] [gbkey=CDS]	0.999992536683839	true
DA68_RS17205	lcl|NZ_CP015727.1_prot_WP_001100037.1_3491 [locus_tag=DA68_RS17205] [protein=DEAD/DEAH box helicase family protein] [protein_id=WP_001100037.1] [location=3482823..3484505] [gbkey=CDS]	0.999992511644558	true
DA68_RS03160.glcD	lcl|NZ_CP015727.1_prot_WP_025967034.1_630 [gene=glcD] [locus_tag=DA68_RS03160] [protein=glycolate oxidase subunit GlcD] [protein_id=WP_025967034.1] [location=complement(614950..616362)] [gbkey=CDS]	0.999992242940121	true
DA68_RS12340	lcl|NZ_CP015727.1_prot_WP_025966661.1_2496 [locus_tag=DA68_RS12340] [protein=alpha/beta hydrolase] [protein_id=WP_025966661.1] [location=complement(2471752..2472606)] [gbkey=CDS]	0.999991973737926	true
DA68_RS12600.gntK	lcl|NZ_CP015727.1_prot_WP_009326687.1_2550 [gene=gntK] [locus_tag=DA68_RS12600] [protein=gluconokinase] [protein_id=WP_009326687.1] [location=complement(2518234..2519775)] [gbkey=CDS]	0.999991963260148	true
DA68_RS25635.cadA	lcl|NZ_CP015727.1_prot_WP_001083772.1_5081 [gene=cadA] [locus_tag=DA68_RS25635] [protein=cadmium-translocating P-type ATPase] [protein_id=WP_001083772.1] [location=complement(5135647..5137572)] [gbkey=CDS]	0.999991864051585	true
DA68_RS03055	lcl|NZ_CP015727.1_prot_WP_000251856.1_609 [locus_tag=DA68_RS03055] [protein=hypothetical protein] [protein_id=WP_000251856.1] [location=593171..593398] [gbkey=CDS]	0.999991014331806	true
DA68_RS00830	lcl|NZ_CP015727.1_prot_WP_000525814.1_144 [locus_tag=DA68_RS00830] [protein=DUF3992 domain-containing protein] [protein_id=WP_000525814.1] [location=145549..145893] [gbkey=CDS]	0.999990991707665	true
DA68_RS15910	lcl|NZ_CP015727.1_prot_WP_001163302.1_3226 [locus_tag=DA68_RS15910] [protein=DUF1885 family protein] [protein_id=WP_001163302.1] [location=3251296..3251688] [gbkey=CDS]	0.999990724646346	true
DA68_RS08535	lcl|NZ_CP015727.1_prot_WP_009326954.1_1716 [locus_tag=DA68_RS08535] [protein=RNA ligase family protein] [protein_id=WP_009326954.1] [location=1689202..1689810] [gbkey=CDS]	0.999989433201585	true
DA68_RS26920	lcl|NZ_CP015728.1_prot_WP_000185754.1_5549 [locus_tag=DA68_RS26920] [protein=FRG domain-containing protein] [protein_id=WP_000185754.1] [location=complement(49757..50926)] [gbkey=CDS]	0.999987016825111	true
DA68_RS06690	lcl|NZ_CP015727.1_prot_WP_000363091.1_1336 [locus_tag=DA68_RS06690] [protein=hypothetical protein] [protein_id=WP_000363091.1] [location=1292720..1292980] [gbkey=CDS]	0.999986978980379	true
DA68_RS26105.yhbH	lcl|NZ_CP015727.1_prot_WP_000503518.1_5158 [gene=yhbH] [locus_tag=DA68_RS26105] [protein=sporulation protein YhbH] [protein_id=WP_000503518.1] [location=5220624..5221799] [gbkey=CDS]	0.999986247071304	true
DA68_RS06375.namA	lcl|NZ_CP015727.1_prot_WP_001083647.1_1271 [gene=namA] [locus_tag=DA68_RS06375] [protein=NADPH dehydrogenase NamA] [protein_id=WP_001083647.1] [location=complement(1230265..1231302)] [gbkey=CDS]	0.999984817526490	true
DA68_RS14430	lcl|NZ_CP015727.1_prot_WP_000253669.1_2928 [locus_tag=DA68_RS14430] [protein=amidohydrolase] [protein_id=WP_000253669.1] [location=2945852..2946997] [gbkey=CDS]	0.999984007555644	true
DA68_RS21630	lcl|NZ_CP015727.1_prot_WP_000215909.1_4353 [locus_tag=DA68_RS21630] [protein=DUF1657 domain-containing protein] [protein_id=WP_000215909.1] [location=4323186..4323392] [gbkey=CDS]	0.999983841455875	true
DA68_RS26940	lcl|NZ_CP015728.1_prot_WP_000509726.1_5553 [locus_tag=DA68_RS26940] [protein=hypothetical protein] [protein_id=WP_000509726.1] [location=52912..53931] [gbkey=CDS]	0.999980843433884	true
DA68_RS14160.sspN	lcl|NZ_CP015727.1_prot_WP_000527987.1_2874 [gene=sspN] [locus_tag=DA68_RS14160] [protein=acid-soluble spore protein SspN] [protein_id=WP_000527987.1] [location=complement(2897844..2897978)] [gbkey=CDS]	0.999980618775927	true
DA68_RS23565.rsmI	lcl|NZ_CP015727.1_prot_WP_000267821.1_4722 [gene=rsmI] [locus_tag=DA68_RS23565] [protein=16S rRNA (cytidine(1402)-2'-O)-methyltransferase] [protein_id=WP_000267821.1] [location=4727709..4728584] [gbkey=CDS]	0.999979906258092	true
DA68_RS23380.gyrA	lcl|NZ_CP015727.1_prot_WP_001282864.1_4697 [gene=gyrA] [locus_tag=DA68_RS23380] [protein=DNA gyrase subunit A] [protein_id=WP_001282864.1] [location=4694468..4696939] [gbkey=CDS]	0.999979663948955	true
DA68_RS12685	lcl|NZ_CP015727.1_prot_WP_001014190.1_2569 [locus_tag=DA68_RS12685] [protein=septum formation initiator] [protein_id=WP_001014190.1] [location=complement(2542390..2543709)] [gbkey=CDS]	0.999979336488870	true
DA68_RS14540.phnC	lcl|NZ_CP015727.1_prot_WP_000569261.1_2950 [gene=phnC] [locus_tag=DA68_RS14540] [protein=phosphonate ABC transporter ATP-binding protein] [protein_id=WP_000569261.1] [location=complement(2966224..2966997)] [gbkey=CDS]	0.999979197067981	true
DA68_RS27210	lcl|NZ_CP015730.1_prot_WP_001025758.1_5289 [locus_tag=DA68_RS27210] [protein=alpha/beta-type small acid-soluble spore protein] [protein_id=WP_001025758.1] [location=complement(23466..23684)] [gbkey=CDS]	0.999977435098825	true
DA68_RS07930	lcl|NZ_CP015727.1_prot_WP_000106427.1_1589 [locus_tag=DA68_RS07930] [protein=ABC transporter ATP-binding protein] [protein_id=WP_000106427.1] [location=1544607..1545374] [gbkey=CDS]	0.999977406870268	true
DA68_RS20185	lcl|NZ_CP015727.1_prot_WP_000181933.1_4089 [locus_tag=DA68_RS20185] [protein=KDGP aldolase family protein] [protein_id=WP_000181933.1] [location=complement(4049060..4049815)] [gbkey=CDS]	0.999977226727032	true
DA68_RS08875	lcl|NZ_CP015727.1_prot_WP_025966172.1_1787 [locus_tag=DA68_RS08875] [protein=ATP-binding cassette domain-containing protein] [protein_id=WP_025966172.1] [location=1764685..1767855] [gbkey=CDS]	0.999977113025549	true
DA68_RS13525	lcl|NZ_CP015727.1_prot_WP_025966527.1_2744 [locus_tag=DA68_RS13525] [protein=hypothetical protein] [protein_id=WP_025966527.1] [location=complement(2752954..2753592)] [gbkey=CDS]	0.999976803670068	true
DA68_RS25505	lcl|NZ_CP015727.1_prot_WP_000016092.1_5055 [locus_tag=DA68_RS25505] [protein=ABC transporter ATP-binding protein] [protein_id=WP_000016092.1] [location=5110289..5111038] [gbkey=CDS]	0.999976659327901	true
DA68_RS02995	lcl|NZ_CP015727.1_prot_WP_001061563.1_598 [locus_tag=DA68_RS02995] [protein=putative thiazole-containing bacteriocin maturation protein] [protein_id=WP_001061563.1] [location=complement(581628..583547)] [gbkey=CDS]	0.999974595486212	true
DA68_RS17825	lcl|NZ_CP015727.1_prot_WP_000163199.1_3615 [locus_tag=DA68_RS17825] [protein=aromatic amino acid hydroxylase] [protein_id=WP_000163199.1] [location=3598280..3600034] [gbkey=CDS]	0.999972978940959	true
DA68_RS01335	lcl|NZ_CP015727.1_prot_WP_000076120.1_249 [locus_tag=DA68_RS01335] [protein=DUF3958 family protein] [protein_id=WP_000076120.1] [location=252832..253194] [gbkey=CDS]	0.999972242712753	true
DA68_RS14655.pfkB	lcl|NZ_CP015727.1_prot_WP_000640830.1_2974 [gene=pfkB] [locus_tag=DA68_RS14655] [protein=1-phosphofructokinase] [protein_id=WP_000640830.1] [location=complement(2989611..2990522)] [gbkey=CDS]	0.999972126134735	true
DA68_RS10160	lcl|NZ_CP015727.1_prot_WP_000558699.1_2050 [locus_tag=DA68_RS10160] [protein=hypothetical protein] [protein_id=WP_000558699.1] [location=2019620..2019844] [gbkey=CDS]	0.999971624372972	true
DA68_RS01135.alsD	lcl|NZ_CP015727.1_prot_WP_000215020.1_208 [gene=alsD] [locus_tag=DA68_RS01135] [protein=alpha-acetolactate decarboxylase] [protein_id=WP_000215020.1] [location=207618..208376] [gbkey=CDS]	0.999971501983226	true
DA68_RS21730	lcl|NZ_CP015727.1_prot_WP_000152001.1_4372 [locus_tag=DA68_RS21730] [protein=DUF4362 domain-containing protein] [protein_id=WP_000152001.1] [location=complement(4342331..4342762)] [gbkey=CDS]	0.999971293780207	true
DA68_RS09375	lcl|NZ_CP015727.1_prot_WP_000288929.1_1891 [locus_tag=DA68_RS09375] [protein=serine hydrolase] [protein_id=WP_000288929.1] [location=1872213..1873229] [gbkey=CDS]	0.999969141592963	true
DA68_RS01840	lcl|NZ_CP015727.1_prot_WP_000635861.1_362 [locus_tag=DA68_RS01840] [protein=DUF4028 family protein] [protein_id=WP_000635861.1] [location=346825..347028] [gbkey=CDS]	0.999968858398136	true
DA68_RS13740	lcl|NZ_CP015727.1_prot_WP_000061794.1_2790 [locus_tag=DA68_RS13740] [protein=Lsa family ABC-F type ribosomal protection protein] [protein_id=WP_000061794.1] [location=2800410..2801888] [gbkey=CDS]	0.999967600126076	true
DA68_RS19360	lcl|NZ_CP015727.1_prot_WP_025966467.1_3923 [locus_tag=DA68_RS19360] [protein=CamS family sex pheromone protein] [protein_id=WP_025966467.1] [location=complement(3896688..3897710)] [gbkey=CDS]	0.999965728943563	true
DA68_RS08765	lcl|NZ_CP015727.1_prot_WP_000886744.1_1764 [locus_tag=DA68_RS08765] [protein=acyl-CoA carboxylase subunit beta] [protein_id=WP_000886744.1] [location=1738961..1740502] [gbkey=CDS]	0.999965646395879	true
DA68_RS27530	lcl|NZ_CP015730.1_prot_WP_000994766.1_5354 [locus_tag=DA68_RS27530] [protein=ABC transporter ATP-binding protein] [protein_id=WP_000994766.1] [location=96404..97270] [gbkey=CDS]	0.999965186984127	true
DA68_RS04255	lcl|NZ_CP015727.1_prot_WP_001095925.1_849 [locus_tag=DA68_RS04255] [protein=YpiB family protein] [protein_id=WP_001095925.1] [location=812453..812989] [gbkey=CDS]	0.999961778329335	true
DA68_RS24940	lcl|NZ_CP015727.1_prot_WP_000651234.1_4947 [locus_tag=DA68_RS24940] [protein=class I SAM-dependent methyltransferase] [protein_id=WP_000651234.1] [location=complement(4975906..4976682)] [gbkey=CDS]	0.999958922517472	true
DA68_RS19145.ytfJ	lcl|NZ_CP015727.1_prot_WP_000400935.1_3880 [gene=ytfJ] [locus_tag=DA68_RS19145] [protein=GerW family sporulation protein] [protein_id=WP_000400935.1] [location=complement(3857773..3858168)] [gbkey=CDS]	0.999958811273691	true
DA68_RS19735	lcl|NZ_CP015727.1_prot_WP_001102467.1_3998 [locus_tag=DA68_RS19735] [protein=tetraprenyl-beta-curcumene synthase family protein] [protein_id=WP_001102467.1] [location=complement(3969751..3970815)] [gbkey=CDS]	0.999958285219019	true
DA68_RS05465	lcl|NZ_CP015727.1_prot_WP_025966202.1_1091 [locus_tag=DA68_RS05465] [protein=ketoacyl-ACP synthase III] [protein_id=WP_025966202.1] [location=complement(1044473..1045456)] [gbkey=CDS]	0.999958202701751	true
DA68_RS02480.gerPC	lcl|NZ_CP015727.1_prot_WP_001070760.1_493 [gene=gerPC] [locus_tag=DA68_RS02480] [protein=spore germination protein GerPC] [protein_id=WP_001070760.1] [location=complement(482410..483024)] [gbkey=CDS]	0.999954546774467	true
DA68_RS25730	lcl|NZ_CP015727.1_prot_WP_000556698.1_5100 [locus_tag=DA68_RS25730] [protein=sigma 54-interacting transcriptional regulator] [protein_id=WP_000556698.1] [location=complement(5155299..5156702)] [gbkey=CDS]	0.999951094854478	true
DA68_RS10735	lcl|NZ_CP015727.1_prot_WP_025966089.1_2171 [locus_tag=DA68_RS10735] [protein=DUF2332 domain-containing protein] [protein_id=WP_025966089.1] [location=complement(2125163..2126209)] [gbkey=CDS]	0.999948866425405	true
DA68_RS19910.luxS	lcl|NZ_CP015727.1_prot_WP_001141371.1_4034 [gene=luxS] [locus_tag=DA68_RS19910] [protein=S-ribosylhomocysteine lyase LuxS] [protein_id=WP_001141371.1] [location=complement(3998691..3999164)] [gbkey=CDS]	0.999948655366892	true
DA68_RS26835	lcl|NZ_CP015728.1_prot_WP_080473703.1_5530 [locus_tag=DA68_RS26835] [protein=DUF4240 domain-containing protein] [protein_id=WP_080473703.1] [location=complement(31397..31873)] [gbkey=CDS]	0.999948514286281	true
DA68_RS25075.pcrA	lcl|NZ_CP015727.1_prot_WP_002100669.1_4967 [gene=pcrA] [locus_tag=DA68_RS25075] [protein=DNA helicase PcrA] [protein_id=WP_002100669.1] [location=5007717..5009966] [gbkey=CDS]	0.999946338513957	true
DA68_RS03355	lcl|NZ_CP015727.1_prot_WP_000203336.1_668 [locus_tag=DA68_RS03355] [protein=MarR family transcriptional regulator] [protein_id=WP_000203336.1] [location=653499..653945] [gbkey=CDS]	0.999943918409382	true
DA68_RS23035	lcl|NZ_CP015727.1_prot_WP_025966830.1_4632 [locus_tag=DA68_RS23035] [protein=glycosyltransferase family 39 protein] [protein_id=WP_025966830.1] [location=complement(4619586..4620899)] [gbkey=CDS]	0.999943630794075	true
DA68_RS27525	lcl|NZ_CP015730.1_prot_WP_000691660.1_5353 [locus_tag=DA68_RS27525] [protein=GntR family transcriptional regulator] [protein_id=WP_000691660.1] [location=96024..96407] [gbkey=CDS]	0.999938008075062	true
DA68_RS23990.rpsL	lcl|NZ_CP015727.1_prot_WP_001142341.1_4791 [gene=rpsL] [locus_tag=DA68_RS23990] [protein=30S ribosomal protein S12] [protein_id=WP_001142341.1] [location=4809569..4809991] [gbkey=CDS]	0.999936786973460	true
DA68_RS04085	lcl|NZ_CP015727.1_prot_WP_001025780.1_814 [locus_tag=DA68_RS04085] [protein=CPBP family intramembrane metalloprotease] [protein_id=WP_001025780.1] [location=782366..782929] [gbkey=CDS]	0.999934929468474	true
DA68_RS29220	lcl|NZ_CP015727.1_prot_WP_080001431.1_2530 [locus_tag=DA68_RS29220] [protein=ubiquinone biosynthesis protein UbiE] [protein_id=WP_080001431.1] [location=complement(2502960..2503094)] [gbkey=CDS]	0.999933695629689	true
DA68_RS00970	lcl|NZ_CP015727.1_prot_WP_001020777.1_174 [locus_tag=DA68_RS00970] [protein=ABC transporter permease] [protein_id=WP_001020777.1] [location=171864..173042] [gbkey=CDS]	0.999931690339114	true
DA68_RS01100	lcl|NZ_CP015727.1_prot_WP_000658091.1_201 [locus_tag=DA68_RS01100] [protein=YheC/YheD family protein] [protein_id=WP_000658091.1] [location=complement(199872..201329)] [gbkey=CDS]	0.999929795515995	true
DA68_RS07720	lcl|NZ_CP015727.1_prot_WP_001070046.1_1547 [locus_tag=DA68_RS07720] [protein=hypothetical protein] [protein_id=WP_001070046.1] [location=1493933..1494586] [gbkey=CDS]	0.999928642741645	true
DA68_RS26355	lcl|NZ_CP015727.1_prot_WP_000852231.1_5208 [locus_tag=DA68_RS26355] [protein=TVP38/TMEM64 family protein] [protein_id=WP_000852231.1] [location=complement(5285965..5286513)] [gbkey=CDS]	0.999927961353099	true
DA68_RS16790	lcl|NZ_CP015727.1_prot_WP_000249056.1_3404 [locus_tag=DA68_RS16790] [protein=hypothetical protein] [protein_id=WP_000249056.1] [location=complement(3409862..3410401)] [gbkey=CDS]	0.999926663370305	true
DA68_RS22035.lldP	lcl|NZ_CP015727.1_prot_WP_001099341.1_4433 [gene=lldP] [locus_tag=DA68_RS22035] [protein=L-lactate permease] [protein_id=WP_001099341.1] [location=complement(4406385..4408046)] [gbkey=CDS]	0.999917887887477	true
DA68_RS01940	lcl|NZ_CP015727.1_prot_WP_000554479.1_382 [locus_tag=DA68_RS01940] [protein=DUF2935 domain-containing protein] [protein_id=WP_000554479.1] [location=365582..366433] [gbkey=CDS]	0.999915203920753	true
DA68_RS16740.argJ	lcl|NZ_CP015727.1_prot_WP_025966327.1_3393 [gene=argJ] [locus_tag=DA68_RS16740] [protein=bifunctional glutamate N-acetyltransferase/amino-acid acetyltransferase ArgJ] [protein_id=WP_025966327.1] [location=complement(3400511..3401725)] [gbkey=CDS]	0.999915164824362	true
DA68_RS18320.valS	lcl|NZ_CP015727.1_prot_WP_000072250.1_3714 [gene=valS] [locus_tag=DA68_RS18320] [protein=valine--tRNA ligase] [protein_id=WP_000072250.1] [location=complement(3695482..3698127)] [gbkey=CDS]	0.999908634666787	true
DA68_RS21370	lcl|NZ_CP015727.1_prot_WP_001293750.1_4303 [locus_tag=DA68_RS21370] [protein=MFS transporter] [protein_id=WP_001293750.1] [location=complement(4266107..4267300)] [gbkey=CDS]	0.999906252475992	true
DA68_RS10530	lcl|NZ_CP015727.1_prot_WP_000218582.1_2126 [locus_tag=DA68_RS10530] [protein=ABC transporter ATP-binding protein] [protein_id=WP_000218582.1] [location=complement(2080712..2081467)] [gbkey=CDS]	0.999900929810148	true
DA68_RS24030.rplB	lcl|NZ_CP015727.1_prot_WP_000511583.1_4799 [gene=rplB] [locus_tag=DA68_RS24030] [protein=50S ribosomal protein L2] [protein_id=WP_000511583.1] [location=4816426..4817256] [gbkey=CDS]	0.999891965843203	true
DA68_RS13715	lcl|NZ_CP015727.1_prot_WP_001161877.1_2783 [locus_tag=DA68_RS13715] [protein=hypothetical protein] [protein_id=WP_001161877.1] [location=2792276..2792650] [gbkey=CDS]	0.999886372082974	true
DA68_RS09465.bstA	lcl|NZ_CP015727.1_prot_WP_000999082.1_1909 [gene=bstA] [locus_tag=DA68_RS09465] [protein=bacillithiol transferase BstA] [protein_id=WP_000999082.1] [location=complement(1887917..1888438)] [gbkey=CDS]	0.999884307024430	true
DA68_RS09175	lcl|NZ_CP015727.1_prot_WP_000932142.1_1850 [locus_tag=DA68_RS09175] [protein=UDP-glucosyltransferase] [protein_id=WP_000932142.1] [location=1829339..1830526] [gbkey=CDS]	0.999872667026777	true
DA68_RS04985	lcl|NZ_CP015727.1_prot_WP_001098081.1_992 [locus_tag=DA68_RS04985] [protein=flagellar biosynthetic protein FliQ] [protein_id=WP_001098081.1] [location=953265..953540] [gbkey=CDS]	0.999869802251598	true
DA68_RS00750	lcl|NZ_CP015727.1_prot_WP_001097719.1_128 [locus_tag=DA68_RS00750] [protein=ABC transporter permease] [protein_id=WP_001097719.1] [location=complement(133226..134404)] [gbkey=CDS]	0.999867475404520	true
DA68_RS27240	lcl|NZ_CP015730.1_prot_WP_000072433.1_5295 [locus_tag=DA68_RS27240] [protein=cytochrome P450, cyclodipeptide synthase-associated] [protein_id=WP_000072433.1] [location=complement(29520..30740)] [gbkey=CDS]	0.999867174260134	true
DA68_RS22150	lcl|NZ_CP015727.1_prot_WP_000368313.1_4455 [locus_tag=DA68_RS22150] [protein=competence protein ComK] [protein_id=WP_000368313.1] [location=4433671..4434147] [gbkey=CDS]	0.999866985193358	true
DA68_RS13235	lcl|NZ_CP015727.1_prot_WP_000055701.1_2683 [locus_tag=DA68_RS13235] [protein=spore germination protein] [protein_id=WP_000055701.1] [location=2651443..2652936] [gbkey=CDS]	0.999859056934346	true
DA68_RS11495	lcl|NZ_CP015727.1_prot_WP_001097905.1_2324 [locus_tag=DA68_RS11495] [protein=AraC family transcriptional regulator] [protein_id=WP_001097905.1] [location=complement(2284056..2285285)] [gbkey=CDS]	0.999851039943801	true
DA68_RS03670.leuA	lcl|NZ_CP015727.1_prot_WP_000815748.1_730 [gene=leuA] [locus_tag=DA68_RS03670] [protein=2-isopropylmalate synthase] [protein_id=WP_000815748.1] [location=701502..703022] [gbkey=CDS]	0.999829591315591	true
DA68_RS23130.sodA	lcl|NZ_CP015727.1_prot_WP_000094037.1_4651 [gene=sodA] [locus_tag=DA68_RS23130] [protein=superoxide dismutase [Mn]] [protein_id=WP_000094037.1] [location=4646136..4646762] [gbkey=CDS]	0.999824681881085	true
DA68_RS15715.coaD	lcl|NZ_CP015727.1_prot_WP_000200601.1_3187 [gene=coaD] [locus_tag=DA68_RS15715] [protein=pantetheine-phosphate adenylyltransferase] [protein_id=WP_000200601.1] [location=complement(3218930..3219421)] [gbkey=CDS]	0.999823508360637	true
DA68_RS02640.trpS	lcl|NZ_CP015727.1_prot_WP_000110987.1_526 [gene=trpS] [locus_tag=DA68_RS02640] [protein=tryptophan--tRNA ligase] [protein_id=WP_000110987.1] [location=complement(511613..512602)] [gbkey=CDS]	0.999818034813739	true
DA68_RS17055.efp	lcl|NZ_CP015727.1_prot_WP_000626516.1_3460 [gene=efp] [locus_tag=DA68_RS17055] [protein=elongation factor P] [protein_id=WP_000626516.1] [location=complement(3460848..3461405)] [gbkey=CDS]	0.999817971447708	true
DA68_RS06395.fosB	lcl|NZ_CP015727.1_prot_WP_000943769.1_1275 [gene=fosB] [locus_tag=DA68_RS06395] [protein=FosB/FosD family fosfomycin resistance bacillithiol transferase] [protein_id=WP_000943769.1] [location=1234706..1235122] [gbkey=CDS]	0.999801702390144	true
DA68_RS04935	lcl|NZ_CP015727.1_prot_WP_000075943.1_982 [locus_tag=DA68_RS04935] [protein=chemotaxis protein CheV] [protein_id=WP_000075943.1] [location=944605..945513] [gbkey=CDS]	0.999791915235824	true
DA68_RS18580	lcl|NZ_CP015727.1_prot_WP_000414734.1_3765 [locus_tag=DA68_RS18580] [protein=long-chain-fatty-acid--CoA ligase] [protein_id=WP_000414734.1] [location=complement(3747866..3749551)] [gbkey=CDS]	0.999784650397715	true
DA68_RS26245	lcl|NZ_CP015727.1_prot_WP_000512722.1_5186 [locus_tag=DA68_RS26245] [protein=2-hydroxycarboxylate transporter family protein] [protein_id=WP_000512722.1] [location=5256891..5258237] [gbkey=CDS]	0.999765315777531	true
DA68_RS06590	lcl|NZ_CP015727.1_prot_WP_000941373.1_1316 [locus_tag=DA68_RS06590] [protein=hypothetical protein] [protein_id=WP_000941373.1] [location=complement(1269243..1270121)] [gbkey=CDS]	0.999758195619311	true
DA68_RS08920	lcl|NZ_CP015727.1_prot_WP_001002107.1_1797 [locus_tag=DA68_RS08920] [protein=helix-turn-helix transcriptional regulator] [protein_id=WP_001002107.1] [location=1775729..1776823] [gbkey=CDS]	0.999756709073789	true
DA68_RS11065	lcl|NZ_CP015727.1_prot_WP_000503641.1_2236 [locus_tag=DA68_RS11065] [protein=TIGR04197 family type VII secretion effector] [protein_id=WP_000503641.1] [location=complement(2199971..2200246)] [gbkey=CDS]	0.999746950811624	true
DA68_RS04100	lcl|NZ_CP015727.1_prot_WP_025967066.1_817 [locus_tag=DA68_RS04100] [protein=MerR family transcriptional regulator] [protein_id=WP_025967066.1] [location=784275..785150] [gbkey=CDS]	0.999745351140466	true
DA68_RS00965	lcl|NZ_CP015727.1_prot_WP_000609181.1_173 [locus_tag=DA68_RS00965] [protein=ABC transporter ATP-binding protein] [protein_id=WP_000609181.1] [location=171187..171861] [gbkey=CDS]	0.999729415354525	true
DA68_RS27425	lcl|NZ_CP015730.1_prot_WP_001233918.1_5330 [locus_tag=DA68_RS27425] [protein=plantaricin C family lantibiotic] [protein_id=WP_001233918.1] [location=69611..69871] [gbkey=CDS]	0.999728954152538	true
DA68_RS22125	lcl|NZ_CP015727.1_prot_WP_025966400.1_4450 [locus_tag=DA68_RS22125] [protein=DEAD/DEAH box helicase] [protein_id=WP_025966400.1] [location=4428925..4431681] [gbkey=CDS]	0.999723475993216	true
DA68_RS14695	lcl|NZ_CP015727.1_prot_WP_001095344.1_2981 [locus_tag=DA68_RS14695] [protein=metallophosphoesterase] [protein_id=WP_001095344.1] [location=complement(2996979..2997872)] [gbkey=CDS]	0.999716620494867	true
DA68_RS20790	lcl|NZ_CP015727.1_prot_WP_025966877.1_4186 [locus_tag=DA68_RS20790] [protein=cysteine protease StiP family protein] [protein_id=WP_025966877.1] [location=4154948..4156060] [gbkey=CDS]	0.999715013942738	true
DA68_RS21450	lcl|NZ_CP015727.1_prot_WP_145930926.1_4318 [locus_tag=DA68_RS21450] [protein=TniQ family protein] [protein_id=WP_145930926.1] [location=complement(4285150..4286472)] [gbkey=CDS]	0.999710382753549	true
DA68_RS16870	lcl|NZ_CP015727.1_prot_WP_000257681.1_3422 [locus_tag=DA68_RS16870] [protein=2-oxo acid dehydrogenase subunit E2] [protein_id=WP_000257681.1] [location=complement(3426251..3427570)] [gbkey=CDS]	0.999690083235621	true
DA68_RS03765.lysA	lcl|NZ_CP015727.1_prot_WP_000280676.1_749 [gene=lysA] [locus_tag=DA68_RS03765] [protein=diaminopimelate decarboxylase] [protein_id=WP_000280676.1] [location=719185..720501] [gbkey=CDS]	0.999689702473705	true
DA68_RS21000	lcl|NZ_CP015727.1_prot_WP_001180555.1_4227 [locus_tag=DA68_RS21000] [protein=hypothetical protein] [protein_id=WP_001180555.1] [location=complement(4191156..4191341)] [gbkey=CDS]	0.999681611588201	true
DA68_RS12415	lcl|NZ_CP015727.1_prot_WP_000570193.1_2511 [locus_tag=DA68_RS12415] [protein=ABC transporter ATP-binding protein] [protein_id=WP_000570193.1] [location=complement(2485814..2486539)] [gbkey=CDS]	0.999659213928485	true
DA68_RS13675	lcl|NZ_CP015727.1_prot_WP_000553952.1_2774 [locus_tag=DA68_RS13675] [protein=single-stranded DNA-binding protein] [protein_id=WP_000553952.1] [location=complement(2783077..2783448)] [gbkey=CDS]	0.999652128972362	true
DA68_RS03760	lcl|NZ_CP015727.1_prot_WP_001228751.1_748 [locus_tag=DA68_RS03760] [protein=DUF3888 domain-containing protein] [protein_id=WP_001228751.1] [location=718338..718733] [gbkey=CDS]	0.999645016465883	true
DA68_RS01475	lcl|NZ_CP015727.1_prot_WP_025966947.1_279 [locus_tag=DA68_RS01475] [protein=NgoFVII family restriction endonuclease] [protein_id=WP_025966947.1] [location=complement(278263..279420)] [gbkey=CDS]	0.999630527446550	true
DA68_RS10300	lcl|NZ_CP015727.1_prot_WP_000750488.1_2078 [locus_tag=DA68_RS10300] [protein=spore coat protein] [protein_id=WP_000750488.1] [location=complement(2045542..2045994)] [gbkey=CDS]	0.999626420405284	true
DA68_RS26845	lcl|NZ_CP015728.1_prot_WP_000030443.1_5532 [locus_tag=DA68_RS26845] [protein=hypothetical protein] [protein_id=WP_000030443.1] [location=complement(32647..33048)] [gbkey=CDS]	0.999605166337653	true
DA68_RS10400	lcl|NZ_CP015727.1_prot_WP_000071478.1_2099 [locus_tag=DA68_RS10400] [protein=hypothetical protein] [protein_id=WP_000071478.1] [location=complement(2062110..2062478)] [gbkey=CDS]	0.999588611754871	true
DA68_RS03965	lcl|NZ_CP015727.1_prot_WP_000806236.1_790 [locus_tag=DA68_RS03965] [protein=tyrosine-type recombinase/integrase] [protein_id=WP_000806236.1] [location=complement(756888..757418)] [gbkey=CDS]	0.999545033409795	true
DA68_RS27245	lcl|NZ_CP015730.1_prot_WP_000180150.1_5296 [locus_tag=DA68_RS27245] [protein=tRNA-dependent cyclodipeptide synthase] [protein_id=WP_000180150.1] [location=complement(30776..31495)] [gbkey=CDS]	0.999530022733089	true
DA68_RS04940	lcl|NZ_CP015727.1_prot_WP_025967100.1_983 [locus_tag=DA68_RS04940] [protein=motility gene repressor MogR] [protein_id=WP_025967100.1] [location=946255..947202] [gbkey=CDS]	0.999520536186606	true
DA68_RS18200	lcl|NZ_CP015727.1_prot_WP_000796370.1_3690 [locus_tag=DA68_RS18200] [protein=hypothetical protein] [protein_id=WP_000796370.1] [location=3672828..3673298] [gbkey=CDS]	0.999480063960460	true
DA68_RS15695	lcl|NZ_CP015727.1_prot_WP_074625049.1_3183 [locus_tag=DA68_RS15695] [protein=nucleotidyltransferase] [protein_id=WP_074625049.1] [location=3214538..3215764] [gbkey=CDS]	0.999477047827754	true
DA68_RS27725	lcl|NZ_CP015730.1_prot_WP_000045390.1_5393 [locus_tag=DA68_RS27725] [protein=hypothetical protein] [protein_id=WP_000045390.1] [location=complement(146331..148022)] [gbkey=CDS]	0.999474565102396	true
DA68_RS16795.mgtA	lcl|NZ_CP015727.1_prot_WP_025966329.1_3405 [gene=mgtA] [locus_tag=DA68_RS16795] [protein=magnesium-translocating P-type ATPase] [protein_id=WP_025966329.1] [location=3411068..3413773] [gbkey=CDS]	0.999402410145032	true
DA68_RS09075	lcl|NZ_CP015727.1_prot_WP_001071364.1_1829 [locus_tag=DA68_RS09075] [protein=heterocycloanthracin/sonorensin family bacteriocin] [protein_id=WP_001071364.1] [location=1808257..1808577] [gbkey=CDS]	0.999388254305241	true
DA68_RS00125	lcl|NZ_CP015727.1_prot_WP_025966747.1_25 [locus_tag=DA68_RS00125] [protein=DNA-binding protein] [protein_id=WP_025966747.1] [location=complement(25339..26886)] [gbkey=CDS]	0.999369088657997	true
DA68_RS22030.thiC	lcl|NZ_CP015727.1_prot_WP_000814479.1_4432 [gene=thiC] [locus_tag=DA68_RS22030] [protein=phosphomethylpyrimidine synthase ThiC] [protein_id=WP_000814479.1] [location=complement(4404325..4406085)] [gbkey=CDS]	0.999351615920091	true
DA68_RS02085	lcl|NZ_CP015727.1_prot_WP_025966976.1_412 [locus_tag=DA68_RS02085] [protein=TetR family transcriptional regulator] [protein_id=WP_025966976.1] [location=393810..394346] [gbkey=CDS]	0.999348557150275	true
DA68_RS06865	lcl|NZ_CP015727.1_prot_WP_001169581.1_1370 [locus_tag=DA68_RS06865] [protein=formate--tetrahydrofolate ligase] [protein_id=WP_001169581.1] [location=1322333..1324084] [gbkey=CDS]	0.999343048798715	true
DA68_RS28245	lcl|NZ_CP015727.1_prot_WP_001120851.1_510 [locus_tag=DA68_RS28245] [protein=DUF3941 domain-containing protein] [protein_id=WP_001120851.1] [location=complement(499033..499164)] [gbkey=CDS]	0.999332863213497	true
DA68_RS12990	lcl|NZ_CP015727.1_prot_WP_025966624.1_2636 [locus_tag=DA68_RS12990] [protein=iron ABC transporter permease] [protein_id=WP_025966624.1] [location=complement(2598422..2599456)] [gbkey=CDS]	0.999328674187774	true
DA68_RS01730	lcl|NZ_CP015727.1_prot_WP_000940659.1_337 [locus_tag=DA68_RS01730] [protein=hypothetical protein] [protein_id=WP_000940659.1] [location=326360..326749] [gbkey=CDS]	0.999323603593634	true
DA68_RS07505	lcl|NZ_CP015727.1_prot_WP_000181018.1_1501 [locus_tag=DA68_RS07505] [protein=ABC transporter permease/substrate-binding protein] [protein_id=WP_000181018.1] [location=1453855..1455366] [gbkey=CDS]	0.999318501965058	true
DA68_RS03240.phaP	lcl|NZ_CP015727.1_prot_WP_000448594.1_646 [gene=phaP] [locus_tag=DA68_RS03240] [protein=polyhydroxyalkanoic acid inclusion protein PhaP] [protein_id=WP_000448594.1] [location=complement(630525..631049)] [gbkey=CDS]	0.999303777998768	true
DA68_RS02660	lcl|NZ_CP015727.1_prot_WP_000974106.1_530 [locus_tag=DA68_RS02660] [protein=ABC transporter permease] [protein_id=WP_000974106.1] [location=516411..517427] [gbkey=CDS]	0.999301616512540	true
DA68_RS09330	lcl|NZ_CP015727.1_prot_WP_000495176.1_1882 [locus_tag=DA68_RS09330] [protein=DUF4269 domain-containing protein] [protein_id=WP_000495176.1] [location=1864626..1865156] [gbkey=CDS]	0.999294611451036	true
DA68_RS14015	lcl|NZ_CP015727.1_prot_WP_000175128.1_2845 [locus_tag=DA68_RS14015] [protein=tubulin-like doman-containing protein] [protein_id=WP_000175128.1] [location=complement(2862436..2865798)] [gbkey=CDS]	0.999283464361702	true
DA68_RS10035	lcl|NZ_CP015727.1_prot_WP_000135284.1_2025 [locus_tag=DA68_RS10035] [protein=N-acetylmuramoyl-L-alanine amidase] [protein_id=WP_000135284.1] [location=complement(1997174..1997908)] [gbkey=CDS]	0.999191211256990	true
DA68_RS04610	lcl|NZ_CP015727.1_prot_WP_000006053.1_917 [locus_tag=DA68_RS04610] [protein=hypothetical protein] [protein_id=WP_000006053.1] [location=875577..877124] [gbkey=CDS]	0.999150858605764	true
DA68_RS14935	lcl|NZ_CP015727.1_prot_WP_000625417.1_3031 [locus_tag=DA68_RS14935] [protein=2-oxoacid:acceptor oxidoreductase subunit alpha] [protein_id=WP_000625417.1] [location=complement(3051988..3053745)] [gbkey=CDS]	0.999144842915439	true
DA68_RS04945	lcl|NZ_CP015727.1_prot_WP_025967101.1_984 [locus_tag=DA68_RS04945] [protein=flagellin] [protein_id=WP_025967101.1] [location=complement(947298..948098)] [gbkey=CDS]	0.999142102277655	true
DA68_RS08150	lcl|NZ_CP015727.1_prot_WP_001257877.1_1633 [locus_tag=DA68_RS08150] [protein=hypothetical protein] [protein_id=WP_001257877.1] [location=complement(1585746..1586249)] [gbkey=CDS]	0.998999224826695	true
DA68_RS21375	lcl|NZ_CP015727.1_prot_WP_025966855.1_4304 [locus_tag=DA68_RS21375] [protein=ABC-F family ATP-binding cassette domain-containing protein] [protein_id=WP_025966855.1] [location=complement(4267306..4268853)] [gbkey=CDS]	0.998946512270805	true
DA68_RS27370	lcl|NZ_CP015730.1_prot_WP_000658339.1_5320 [locus_tag=DA68_RS27370] [protein=hypothetical protein] [protein_id=WP_000658339.1] [location=complement(58189..58437)] [gbkey=CDS]	0.998937663585844	true
DA68_RS12740	lcl|NZ_CP015727.1_prot_WP_025966635.1_2581 [locus_tag=DA68_RS12740] [protein=phosphotransferase] [protein_id=WP_025966635.1] [location=complement(2552611..2553459)] [gbkey=CDS]	0.998919847387336	true
DA68_RS14625	lcl|NZ_CP015727.1_prot_WP_064469076.1_2968 [locus_tag=DA68_RS14625] [protein=Gly-Xaa-Xaa repeat protein] [protein_id=WP_064469076.1] [location=2981340..2984672] [gbkey=CDS]	0.998900779083177	true
DA68_RS02865	lcl|NZ_CP015727.1_prot_WP_000191204.1_572 [locus_tag=DA68_RS02865] [protein=ATP-dependent helicase] [protein_id=WP_000191204.1] [location=complement(554707..556773)] [gbkey=CDS]	0.998863855016250	true
DA68_RS07660	lcl|NZ_CP015727.1_prot_WP_000500112.1_1534 [locus_tag=DA68_RS07660] [protein=DUF3947 family protein] [protein_id=WP_000500112.1] [location=1485291..1485536] [gbkey=CDS]	0.998847321112628	true
DA68_RS09575	lcl|NZ_CP015727.1_prot_WP_000273229.1_1931 [locus_tag=DA68_RS09575] [protein=hypothetical protein] [protein_id=WP_000273229.1] [location=1905600..1905782] [gbkey=CDS]	0.998827257812317	true
DA68_RS14180	lcl|NZ_CP015727.1_prot_WP_001083887.1_2878 [locus_tag=DA68_RS14180] [protein=hypothetical protein] [protein_id=WP_001083887.1] [location=2900185..2900442] [gbkey=CDS]	0.998825247027319	true
DA68_RS26885	lcl|NZ_CP015728.1_prot_WP_025967189.1_5542 [locus_tag=DA68_RS26885] [protein=DUF4236 domain-containing protein] [protein_id=WP_025967189.1] [location=complement(42314..42874)] [gbkey=CDS]	0.998813496328111	true
DA68_RS03705.hisB	lcl|NZ_CP015727.1_prot_WP_001249951.1_737 [gene=hisB] [locus_tag=DA68_RS03705] [protein=imidazoleglycerol-phosphate dehydratase HisB] [protein_id=WP_001249951.1] [location=709601..710185] [gbkey=CDS]	0.998758353208874	true
DA68_RS16955	lcl|NZ_CP015727.1_prot_WP_000366454.1_3439 [locus_tag=DA68_RS16955] [protein=1-deoxy-D-xylulose-5-phosphate synthase] [protein_id=WP_000366454.1] [location=complement(3444876..3446768)] [gbkey=CDS]	0.998730333657846	true
DA68_RS05895	lcl|NZ_CP015727.1_prot_WP_000149321.1_1175 [locus_tag=DA68_RS05895] [protein=ABC transporter ATP-binding protein] [protein_id=WP_000149321.1] [location=1134664..1135437] [gbkey=CDS]	0.998637136446255	true
DA68_RS13375	lcl|NZ_CP015727.1_prot_WP_001142990.1_2713 [locus_tag=DA68_RS13375] [protein=hypothetical protein] [protein_id=WP_001142990.1] [location=complement(2690727..2691674)] [gbkey=CDS]	0.998502582865368	true
DA68_RS20810	lcl|NZ_CP015727.1_prot_WP_000683437.1_4190 [locus_tag=DA68_RS20810] [protein=NAD(P)H-dependent oxidoreductase] [protein_id=WP_000683437.1] [location=4160884..4161465] [gbkey=CDS]	0.998479530871070	true
DA68_RS07780	lcl|NZ_CP015727.1_prot_WP_000633365.1_1559 [locus_tag=DA68_RS07780] [protein=CoA-acylating methylmalonate-semialdehyde dehydrogenase] [protein_id=WP_000633365.1] [location=1506990..1508450] [gbkey=CDS]	0.998479059436227	true
DA68_RS10115	lcl|NZ_CP015727.1_prot_WP_000182619.1_2041 [locus_tag=DA68_RS10115] [protein=(2Fe-2S)-binding protein] [protein_id=WP_000182619.1] [location=2012744..2013016] [gbkey=CDS]	0.998379580283483	true
DA68_RS16600	lcl|NZ_CP015727.1_prot_WP_000898966.1_3365 [locus_tag=DA68_RS16600] [protein=alpha/beta hydrolase] [protein_id=WP_000898966.1] [location=3374035..3375033] [gbkey=CDS]	0.998324003056222	true
DA68_RS18355.ccsA	lcl|NZ_CP015727.1_prot_WP_000008991.1_3721 [gene=ccsA] [locus_tag=DA68_RS18355] [protein=cytochrome c biogenesis protein CcsA] [protein_id=WP_000008991.1] [location=complement(3704832..3705665)] [gbkey=CDS]	0.998308028537968	true
DA68_RS01400	lcl|NZ_CP015727.1_prot_WP_000449722.1_264 [locus_tag=DA68_RS01400] [protein=YIP1 family protein] [protein_id=WP_000449722.1] [location=261118..261768] [gbkey=CDS]	0.998137107164270	true
DA68_RS14670	lcl|NZ_CP015727.1_prot_WP_000228314.1_2977 [locus_tag=DA68_RS14670] [protein=DUF420 domain-containing protein] [protein_id=WP_000228314.1] [location=complement(2992711..2993253)] [gbkey=CDS]	0.998132499359121	true
DA68_RS05770	lcl|NZ_CP015727.1_prot_WP_000683836.1_1151 [locus_tag=DA68_RS05770] [protein=hypothetical protein] [protein_id=WP_000683836.1] [location=complement(1105763..1106746)] [gbkey=CDS]	0.998119301282631	true
DA68_RS03790	lcl|NZ_CP015727.1_prot_WP_025967058.1_754 [locus_tag=DA68_RS03790] [protein=ferredoxin--nitrite reductase] [protein_id=WP_025967058.1] [location=723527..725149] [gbkey=CDS]	0.998100164450469	true
DA68_RS09610	lcl|NZ_CP015727.1_prot_WP_025966139.1_1938 [locus_tag=DA68_RS09610] [protein=SagB/ThcOx family dehydrogenase] [protein_id=WP_025966139.1] [location=complement(1920016..1920993)] [gbkey=CDS]	0.998053667039314	true
DA68_RS27105	lcl|NZ_CP015729.1_prot_WP_001006392.1_5592 [locus_tag=DA68_RS27105] [protein=CPBP family intramembrane metalloprotease] [protein_id=WP_001006392.1] [location=complement(9593..10309)] [gbkey=CDS]	0.998018981170095	true
DA68_RS10965	lcl|NZ_CP015727.1_prot_WP_025966078.1_2216 [locus_tag=DA68_RS10965] [protein=glycosyltransferase] [protein_id=WP_025966078.1] [location=complement(2175425..2176942)] [gbkey=CDS]	0.997863502701423	true
DA68_RS20635	lcl|NZ_CP015727.1_prot_WP_000829788.1_4154 [locus_tag=DA68_RS20635] [protein=NAD(P)/FAD-dependent oxidoreductase] [protein_id=WP_000829788.1] [location=4121343..4122332] [gbkey=CDS]	0.997854671954073	true
DA68_RS06770	lcl|NZ_CP015727.1_prot_WP_025966801.1_1353 [locus_tag=DA68_RS06770] [protein=hypothetical protein] [protein_id=WP_025966801.1] [location=1309091..1309771] [gbkey=CDS]	0.997826106379150	true
DA68_RS14150	lcl|NZ_CP015727.1_prot_WP_000614862.1_2872 [locus_tag=DA68_RS14150] [protein=LysM peptidoglycan-binding domain-containing protein] [protein_id=WP_000614862.1] [location=2896226..2897518] [gbkey=CDS]	0.997787664740901	true
DA68_RS13440	lcl|NZ_CP015727.1_prot_WP_000852185.1_2726 [locus_tag=DA68_RS13440] [protein=hypothetical protein] [protein_id=WP_000852185.1] [location=complement(2720901..2722016)] [gbkey=CDS]	0.997578794201526	true
DA68_RS22925	lcl|NZ_CP015727.1_prot_WP_000181957.1_4610 [locus_tag=DA68_RS22925] [protein=LacI family DNA-binding transcriptional regulator] [protein_id=WP_000181957.1] [location=complement(4594789..4595766)] [gbkey=CDS]	0.997539258901056	true
DA68_RS03275	lcl|NZ_CP015727.1_prot_WP_025967040.1_653 [locus_tag=DA68_RS03275] [protein=DUF3905 domain-containing protein] [protein_id=WP_025967040.1] [location=complement(636988..637323)] [gbkey=CDS]	0.997482754934862	true
DA68_RS02165	lcl|NZ_CP015727.1_prot_WP_000184503.1_428 [locus_tag=DA68_RS02165] [protein=BlaI/MecI/CopY family transcriptional regulator] [protein_id=WP_000184503.1] [location=417558..417959] [gbkey=CDS]	0.997476603328552	true
DA68_RS10375	lcl|NZ_CP015727.1_prot_WP_000847593.1_2094 [locus_tag=DA68_RS10375] [protein=hypothetical protein] [protein_id=WP_000847593.1] [location=complement(2058930..2059325)] [gbkey=CDS]	0.997403998437351	true
DA68_RS20490	lcl|NZ_CP015727.1_prot_WP_025966280.1_4126 [locus_tag=DA68_RS20490] [protein=pyridoxal phosphate-dependent aminotransferase] [protein_id=WP_025966280.1] [location=4095720..4096871] [gbkey=CDS]	0.997385985914584	true
DA68_RS26510	lcl|NZ_CP015727.1_prot_WP_025966735.1_5239 [locus_tag=DA68_RS26510] [protein=GerAB/ArcD/ProY family transporter] [protein_id=WP_025966735.1] [location=complement(5322062..5323168)] [gbkey=CDS]	0.997329836629502	true
DA68_RS07880	lcl|NZ_CP015727.1_prot_WP_001043905.1_1579 [locus_tag=DA68_RS07880] [protein=HU family DNA-binding protein] [protein_id=WP_001043905.1] [location=complement(1533892..1534164)] [gbkey=CDS]	0.997319912104348	true
DA68_RS25865	lcl|NZ_CP015727.1_prot_WP_000517891.1_5128 [locus_tag=DA68_RS25865] [protein=small, acid-soluble spore protein K] [protein_id=WP_000517891.1] [location=complement(5182793..5182951)] [gbkey=CDS]	0.997267923175352	true
DA68_RS27750	lcl|NZ_CP015730.1_prot_WP_000455692.1_5398 [locus_tag=DA68_RS27750] [protein=MerR family transcriptional regulator] [protein_id=WP_000455692.1] [location=complement(158055..158618)] [gbkey=CDS]	0.997163893283506	true
DA68_RS27300	lcl|NZ_CP015730.1_prot_WP_000070728.1_5306 [locus_tag=DA68_RS27300] [protein=aminomethyltransferase family protein] [protein_id=WP_000070728.1] [location=complement(42237..43277)] [gbkey=CDS]	0.996903254290894	true
DA68_RS21465	lcl|NZ_CP015727.1_prot_WP_025966845.1_4321 [locus_tag=DA68_RS21465] [protein=type I restriction-modification system subunit M] [protein_id=WP_025966845.1] [location=complement(4288948..4290501)] [gbkey=CDS]	0.996799406443409	true
DA68_RS13155	lcl|NZ_CP015727.1_prot_WP_001025499.1_2668 [locus_tag=DA68_RS13155] [protein=hypothetical protein] [protein_id=WP_001025499.1] [location=complement(2633134..2634228)] [gbkey=CDS]	0.996434427556349	true
DA68_RS07045.ric	lcl|NZ_CP015727.1_prot_WP_000401360.1_1407 [gene=ric] [locus_tag=DA68_RS07045] [protein=iron-sulfur cluster repair di-iron protein] [protein_id=WP_000401360.1] [location=complement(1360566..1361273)] [gbkey=CDS]	0.996128527989691	true
DA68_RS25310	lcl|NZ_CP015727.1_prot_WP_000235475.1_5016 [locus_tag=DA68_RS25310] [protein=hypothetical protein] [protein_id=WP_000235475.1] [location=complement(5062763..5063131)] [gbkey=CDS]	0.995942453977494	true
DA68_RS04895.fliH	lcl|NZ_CP015727.1_prot_WP_000051691.1_974 [gene=fliH] [locus_tag=DA68_RS04895] [protein=flagellar assembly protein FliH] [protein_id=WP_000051691.1] [location=937843..938532] [gbkey=CDS]	0.995922822787994	true
DA68_RS24345	lcl|NZ_CP015727.1_prot_WP_000527151.1_4850 [locus_tag=DA68_RS24345] [protein=ABC transporter permease] [protein_id=WP_000527151.1] [location=complement(4859605..4860273)] [gbkey=CDS]	0.995694080568213	true
DA68_RS00055	lcl|NZ_CP015727.1_prot_WP_000948950.1_11 [locus_tag=DA68_RS00055] [protein=FAD-binding protein] [protein_id=WP_000948950.1] [location=10775..12091] [gbkey=CDS]	0.995375391249887	true
DA68_RS16125.malR	lcl|NZ_CP015727.1_prot_WP_000219053.1_3269 [gene=malR] [locus_tag=DA68_RS16125] [protein=maltose operon transcriptional repressor MalR] [protein_id=WP_000219053.1] [location=complement(3291719..3292741)] [gbkey=CDS]	0.995289843186006	true
DA68_RS13445	lcl|NZ_CP015727.1_prot_WP_000932581.1_2727 [locus_tag=DA68_RS13445] [protein=hypothetical protein] [protein_id=WP_000932581.1] [location=complement(2722034..2723617)] [gbkey=CDS]	0.995243333704432	true
DA68_RS17345.metC	lcl|NZ_CP015727.1_prot_WP_000122303.1_3519 [gene=metC] [locus_tag=DA68_RS17345] [protein=cystathionine beta-lyase] [protein_id=WP_000122303.1] [location=3506061..3507224] [gbkey=CDS]	0.995103489919535	true
DA68_RS06095	lcl|NZ_CP015727.1_prot_WP_001031483.1_1215 [locus_tag=DA68_RS06095] [protein=hypothetical protein] [protein_id=WP_001031483.1] [location=1176465..1176674] [gbkey=CDS]	0.994981921996273	true
DA68_RS06840	lcl|NZ_CP015727.1_prot_WP_000014087.1_1365 [locus_tag=DA68_RS06840] [protein=oxalate:formate antiporter] [protein_id=WP_000014087.1] [location=1319487..1320263] [gbkey=CDS]	0.994160362751413	true
DA68_RS27720	lcl|NZ_CP015730.1_prot_WP_001176239.1_5392 [locus_tag=DA68_RS27720] [protein=hypothetical protein] [protein_id=WP_001176239.1] [location=complement(144901..145209)] [gbkey=CDS]	0.994069166797331	true
DA68_RS15430	lcl|NZ_CP015727.1_prot_WP_025966596.1_3130 [locus_tag=DA68_RS15430] [protein=YicC family protein] [protein_id=WP_025966596.1] [location=complement(3156960..3157835)] [gbkey=CDS]	0.994044674760455	true
DA68_RS04810.fliY	lcl|NZ_CP015727.1_prot_WP_001115011.1_957 [gene=fliY] [locus_tag=DA68_RS04810] [protein=flagellar motor switch phosphatase FliY] [protein_id=WP_001115011.1] [location=923181..924821] [gbkey=CDS]	0.994014239645785	true
DA68_RS06605	lcl|NZ_CP015727.1_prot_WP_000348037.1_1319 [locus_tag=DA68_RS06605] [protein=PLP-dependent aminotransferase family protein] [protein_id=WP_000348037.1] [location=complement(1272845..1274260)] [gbkey=CDS]	0.993927394936627	true
DA68_RS06285.rsgA	lcl|NZ_CP015727.1_prot_WP_001073075.1_1252 [gene=rsgA] [locus_tag=DA68_RS06285] [protein=ribosome small subunit-dependent GTPase A] [protein_id=WP_001073075.1] [location=1212101..1213153] [gbkey=CDS]	0.993906189173160	true
DA68_RS15880.speA	lcl|NZ_CP015727.1_prot_WP_000084902.1_3220 [gene=speA] [locus_tag=DA68_RS15880] [protein=arginine decarboxylase] [protein_id=WP_000084902.1] [location=3247768..3249240] [gbkey=CDS]	0.993844858525086	true
DA68_RS07160.argS	lcl|NZ_CP015727.1_prot_WP_025966780.1_1430 [gene=argS] [locus_tag=DA68_RS07160] [protein=arginine--tRNA ligase] [protein_id=WP_025966780.1] [location=1380653..1382341] [gbkey=CDS]	0.993844462657744	true
DA68_RS15155.proS	lcl|NZ_CP015727.1_prot_WP_025966590.1_3075 [gene=proS] [locus_tag=DA68_RS15155] [protein=proline--tRNA ligase] [protein_id=WP_025966590.1] [location=complement(3101833..3103533)] [gbkey=CDS]	0.993641409243049	true
DA68_RS03780.sat	lcl|NZ_CP015727.1_prot_WP_000029481.1_752 [gene=sat] [locus_tag=DA68_RS03780] [protein=sulfate adenylyltransferase] [protein_id=WP_000029481.1] [location=721773..722909] [gbkey=CDS]	0.993583115177581	true
DA68_RS22610	lcl|NZ_CP015727.1_prot_WP_025966817.1_4547 [locus_tag=DA68_RS22610] [protein=DUF2529 domain-containing protein] [protein_id=WP_025966817.1] [location=4523521..4524045] [gbkey=CDS]	0.993541256753866	true
DA68_RS21475	lcl|NZ_CP015727.1_prot_WP_025966843.1_4323 [locus_tag=DA68_RS21475] [protein=type I restriction endonuclease subunit R] [protein_id=WP_025966843.1] [location=complement(4291240..4293996)] [gbkey=CDS]	0.993395468166887	true
DA68_RS17675	lcl|NZ_CP015727.1_prot_WP_000439773.1_3585 [locus_tag=DA68_RS17675] [protein=ComE operon protein 2] [protein_id=WP_000439773.1] [location=complement(3572022..3572579)] [gbkey=CDS]	0.993341512336890	true
DA68_RS11060	lcl|NZ_CP015727.1_prot_WP_000076595.1_2235 [locus_tag=DA68_RS11060] [protein=DUF3958 family protein] [protein_id=WP_000076595.1] [location=complement(2199568..2199930)] [gbkey=CDS]	0.993244021605795	true
DA68_RS00065	lcl|NZ_CP015727.1_prot_WP_001268332.1_13 [locus_tag=DA68_RS00065] [protein=hypothetical protein] [protein_id=WP_001268332.1] [location=13505..13708] [gbkey=CDS]	0.993228112786790	true
DA68_RS21060	lcl|NZ_CP015727.1_prot_WP_000939478.1_4239 [locus_tag=DA68_RS21060] [protein=TrmB family transcriptional regulator] [protein_id=WP_000939478.1] [location=4204228..4204986] [gbkey=CDS]	0.993215245445195	true
DA68_RS16190	lcl|NZ_CP015727.1_prot_WP_000567992.1_3282 [locus_tag=DA68_RS16190] [protein=AAA family ATPase] [protein_id=WP_000567992.1] [location=3305400..3306125] [gbkey=CDS]	0.992942068604299	true
DA68_RS02470	lcl|NZ_CP015727.1_prot_WP_000902319.1_491 [locus_tag=DA68_RS02470] [protein=spore germination protein GerPE] [protein_id=WP_000902319.1] [location=complement(481807..482193)] [gbkey=CDS]	0.992788819014967	true
DA68_RS10765	lcl|NZ_CP015727.1_prot_WP_025966085.1_2177 [locus_tag=DA68_RS10765] [protein=sugar-binding transcriptional regulator] [protein_id=WP_025966085.1] [location=2132795..2133727] [gbkey=CDS]	0.991878855256540	true
DA68_RS17325.murG	lcl|NZ_CP015727.1_prot_WP_000724777.1_3515 [gene=murG] [locus_tag=DA68_RS17325] [protein=undecaprenyldiphospho-muramoylpentapeptide beta-N-acetylglucosaminyltransferase] [protein_id=WP_000724777.1] [location=complement(3498056..3499114)] [gbkey=CDS]	0.991861033179961	true
DA68_RS16625	lcl|NZ_CP015727.1_prot_WP_000360793.1_3370 [locus_tag=DA68_RS16625] [protein=DUF2552 family protein] [protein_id=WP_000360793.1] [location=complement(3378972..3379217)] [gbkey=CDS]	0.991482825430346	true
DA68_RS02415	lcl|NZ_CP015727.1_prot_WP_000182390.1_480 [locus_tag=DA68_RS02415] [protein=hypothetical protein] [protein_id=WP_000182390.1] [location=complement(469424..469918)] [gbkey=CDS]	0.991386650502039	true
DA68_RS12285	lcl|NZ_CP015727.1_prot_WP_000554032.1_2485 [locus_tag=DA68_RS12285] [protein=hypothetical protein] [protein_id=WP_000554032.1] [location=2460051..2460242] [gbkey=CDS]	0.990516868861542	true
DA68_RS30850	lcl|NZ_CP015727.1_prot_WP_002001054.1_3700 [locus_tag=DA68_RS30850] [protein=ribosomal-processing cysteine protease Prp] [protein_id=WP_002001054.1] [location=complement(3683264..3683608)] [gbkey=CDS]	0.990326207577069	true
DA68_RS26985	lcl|NZ_CP015728.1_prot_WP_000572098.1_5567 [locus_tag=DA68_RS26985] [protein=hypothetical protein] [protein_id=WP_000572098.1] [location=61526..61726] [gbkey=CDS]	0.990048354310461	true
DA68_RS16135.malC	lcl|NZ_CP015727.1_prot_WP_025966310.1_3271 [gene=malC] [locus_tag=DA68_RS16135] [protein=maltosaccharide ABC transporter permease MalC] [protein_id=WP_025966310.1] [location=complement(3293854..3295155)] [gbkey=CDS]	0.989760711545335	true
DA68_RS26700	lcl|NZ_CP015728.1_prot_WP_000116909.1_5502 [locus_tag=DA68_RS26700] [protein=hypothetical protein] [protein_id=WP_000116909.1] [location=7426..8271] [gbkey=CDS]	0.988993077966437	true
DA68_RS16305	lcl|NZ_CP015727.1_prot_WP_000180387.1_3306 [locus_tag=DA68_RS16305] [protein=nitroreductase family protein] [protein_id=WP_000180387.1] [location=3324923..3325540] [gbkey=CDS]	0.988729529689385	true
DA68_RS07285	lcl|NZ_CP015727.1_prot_WP_000692081.1_1456 [locus_tag=DA68_RS07285] [protein=phosphotransferase] [protein_id=WP_000692081.1] [location=1410257..1411189] [gbkey=CDS]	0.988292552775668	true
DA68_RS04585	lcl|NZ_CP015727.1_prot_WP_000617652.1_912 [locus_tag=DA68_RS04585] [protein=sugar transferase] [protein_id=WP_000617652.1] [location=870312..870950] [gbkey=CDS]	0.988265814402050	true
DA68_RS30495	lcl|NZ_CP015727.1_prot_WP_001265331.1_4113 [locus_tag=DA68_RS30495] [protein=hypothetical protein] [protein_id=WP_001265331.1] [location=4076967..4077584] [gbkey=CDS]	0.988190534136237	true
DA68_RS17315	lcl|NZ_CP015727.1_prot_WP_001012333.1_3513 [locus_tag=DA68_RS17315] [protein=nucleoside 2-deoxyribosyltransferase] [protein_id=WP_001012333.1] [location=complement(3497131..3497505)] [gbkey=CDS]	0.988153939736896	true
DA68_RS01915	lcl|NZ_CP015727.1_prot_WP_001072554.1_377 [locus_tag=DA68_RS01915] [protein=ring-cleaving dioxygenase] [protein_id=WP_001072554.1] [location=361443..362420] [gbkey=CDS]	0.987420589471982	true
DA68_RS09500	lcl|NZ_CP015727.1_prot_WP_001103993.1_1916 [locus_tag=DA68_RS09500] [protein=hypothetical protein] [protein_id=WP_001103993.1] [location=complement(1892681..1893253)] [gbkey=CDS]	0.987228053960771	true
DA68_RS21300	lcl|NZ_CP015727.1_prot_WP_187299594.1_4289 [locus_tag=DA68_RS21300] [protein=aldo/keto reductase] [protein_id=WP_187299594.1] [location=complement(4253099..4253941)] [gbkey=CDS]	0.987043151516459	true
DA68_RS00395.tenA	lcl|NZ_CP015727.1_prot_WP_000666828.1_57 [gene=tenA] [locus_tag=DA68_RS00395] [protein=thiaminase II] [protein_id=WP_000666828.1] [location=68053..68748] [gbkey=CDS]	0.986665086922632	true
DA68_RS12720	lcl|NZ_CP015727.1_prot_WP_025966636.1_2577 [locus_tag=DA68_RS12720] [protein=SRPBCC family protein] [protein_id=WP_025966636.1] [location=2548718..2549113] [gbkey=CDS]	0.986624803028408	true
DA68_RS01910	lcl|NZ_CP015727.1_prot_WP_025966968.1_376 [locus_tag=DA68_RS01910] [protein=ring-cleaving dioxygenase] [protein_id=WP_025966968.1] [location=360443..361387] [gbkey=CDS]	0.986223236068407	true
DA68_RS14925.miaB	lcl|NZ_CP015727.1_prot_WP_001005375.1_3029 [gene=miaB] [locus_tag=DA68_RS14925] [protein=tRNA (N6-isopentenyl adenosine(37)-C2)-methylthiotransferase MiaB] [protein_id=WP_001005375.1] [location=complement(3049176..3050705)] [gbkey=CDS]	0.985964249710530	true
DA68_RS26790	lcl|NZ_CP015728.1_prot_WP_001057811.1_5521 [locus_tag=DA68_RS26790] [protein=YolD-like family protein] [protein_id=WP_001057811.1] [location=complement(24595..24936)] [gbkey=CDS]	0.985681436856857	true
DA68_RS22975	lcl|NZ_CP015727.1_prot_WP_025966827.1_4620 [locus_tag=DA68_RS22975] [protein=GAF domain-containing sensor histidine kinase] [protein_id=WP_025966827.1] [location=complement(4604959..4606530)] [gbkey=CDS]	0.985575166627721	true
DA68_RS27865	lcl|NZ_CP015730.1_prot_WP_025966431.1_5423 [locus_tag=DA68_RS27865] [protein=hypothetical protein] [protein_id=WP_025966431.1] [location=181735..182925] [gbkey=CDS]	0.985574546392202	true
DA68_RS09455	lcl|NZ_CP015727.1_prot_WP_000522476.1_1907 [locus_tag=DA68_RS09455] [protein=PH domain-containing protein] [protein_id=WP_000522476.1] [location=1886944..1887321] [gbkey=CDS]	0.985432774499249	true
DA68_RS26410	lcl|NZ_CP015727.1_prot_WP_000382687.1_5219 [locus_tag=DA68_RS26410] [protein=acid-soluble spore protein H] [protein_id=WP_000382687.1] [location=5298222..5298401] [gbkey=CDS]	0.985114391433832	true
DA68_RS05775	lcl|NZ_CP015727.1_prot_WP_000842970.1_1152 [locus_tag=DA68_RS05775] [protein=aminopeptidase P family protein] [protein_id=WP_000842970.1] [location=1106967..1108250] [gbkey=CDS]	0.985040399968842	true
DA68_RS24325	lcl|NZ_CP015727.1_prot_WP_000864887.1_4846 [locus_tag=DA68_RS24325] [protein=S9 family peptidase] [protein_id=WP_000864887.1] [location=4855177..4857141] [gbkey=CDS]	0.984330948030667	true
DA68_RS28035	lcl|NZ_CP015730.1_prot_WP_000428049.1_5455 [locus_tag=DA68_RS28035] [protein=ABC transporter ATP-binding protein] [protein_id=WP_000428049.1] [location=complement(217397..218266)] [gbkey=CDS]	0.983677612643479	true
DA68_RS16455.spoIIAB	lcl|NZ_CP015727.1_prot_WP_001243398.1_3336 [gene=spoIIAB] [locus_tag=DA68_RS16455] [protein=anti-sigma F factor] [protein_id=WP_001243398.1] [location=complement(3350053..3350493)] [gbkey=CDS]	0.983580801188632	true
DA68_RS07490	lcl|NZ_CP015727.1_prot_WP_025966770.1_1498 [locus_tag=DA68_RS07490] [protein=MFS transporter] [protein_id=WP_025966770.1] [location=1450952..1452181] [gbkey=CDS]	0.983452465176711	true
DA68_RS25690.yfkAB	lcl|NZ_CP015727.1_prot_WP_025966249.1_5092 [gene=yfkAB] [locus_tag=DA68_RS25690] [protein=radical SAM/CxCxxxxC motif protein YfkAB] [protein_id=WP_025966249.1] [location=complement(5147704..5148831)] [gbkey=CDS]	0.983269559424398	true
DA68_RS26750	lcl|NZ_CP015728.1_prot_WP_025967165.1_5511 [locus_tag=DA68_RS26750] [protein=DUF2726 domain-containing protein] [protein_id=WP_025967165.1] [location=14023..15042] [gbkey=CDS]	0.982920882632479	true
DA68_RS12725	lcl|NZ_CP015727.1_prot_WP_009326666.1_2578 [locus_tag=DA68_RS12725] [protein=S8 family serine peptidase] [protein_id=WP_009326666.1] [location=complement(2549274..2550650)] [gbkey=CDS]	0.982648577843942	true
DA68_RS02475.gerPD	lcl|NZ_CP015727.1_prot_WP_001052807.1_492 [gene=gerPD] [locus_tag=DA68_RS02475] [protein=spore germination protein GerPD] [protein_id=WP_001052807.1] [location=complement(482209..482403)] [gbkey=CDS]	0.982284889390131	true
DA68_RS05880	lcl|NZ_CP015727.1_prot_WP_000527994.1_1172 [locus_tag=DA68_RS05880] [protein=flavin monoamine oxidase family protein] [protein_id=WP_000527994.1] [location=1130627..1132063] [gbkey=CDS]	0.981903565582458	true
DA68_RS06805	lcl|NZ_CP015727.1_prot_WP_025966794.1_1358 [locus_tag=DA68_RS06805] [protein=hypothetical protein] [protein_id=WP_025966794.1] [location=complement(1314661..1314939)] [gbkey=CDS]	0.980635606737322	true
DA68_RS00555	lcl|NZ_CP015727.1_prot_WP_000367323.1_89 [locus_tag=DA68_RS00555] [protein=PTS sucrose transporter subunit IIBC] [protein_id=WP_000367323.1] [location=complement(95779..97155)] [gbkey=CDS]	0.980493267427665	true
DA68_RS22770.speE	lcl|NZ_CP015727.1_prot_WP_000424698.1_4579 [gene=speE] [locus_tag=DA68_RS22770] [protein=spermidine synthase] [protein_id=WP_000424698.1] [location=complement(4566891..4567718)] [gbkey=CDS]	0.980144860198358	true
DA68_RS13635	lcl|NZ_CP015727.1_prot_WP_000428645.1_2766 [locus_tag=DA68_RS13635] [protein=hypothetical protein] [protein_id=WP_000428645.1] [location=complement(2778007..2778228)] [gbkey=CDS]	0.978856239226743	true
DA68_RS25605	lcl|NZ_CP015727.1_prot_WP_001064406.1_5075 [locus_tag=DA68_RS25605] [protein=toxic anion resistance protein] [protein_id=WP_001064406.1] [location=5129177..5130259] [gbkey=CDS]	0.978002496929426	true
DA68_RS13845	lcl|NZ_CP015727.1_prot_WP_001268348.1_2811 [locus_tag=DA68_RS13845] [protein=ASCH domain-containing protein] [protein_id=WP_001268348.1] [location=complement(2823613..2823954)] [gbkey=CDS]	0.977358746497815	true
DA68_RS25355	lcl|NZ_CP015727.1_prot_WP_000147488.1_5025 [locus_tag=DA68_RS25355] [protein=PRK06851 family protein] [protein_id=WP_000147488.1] [location=5070082..5071191] [gbkey=CDS]	0.977357258060035	true
DA68_RS21950	lcl|NZ_CP015727.1_prot_WP_000989059.1_4416 [locus_tag=DA68_RS21950] [protein=PTS lactose/cellobiose transporter subunit IIA] [protein_id=WP_000989059.1] [location=complement(4387779..4388102)] [gbkey=CDS]	0.977342652125245	true
DA68_RS16255	lcl|NZ_CP015727.1_prot_WP_000765516.1_3296 [locus_tag=DA68_RS16255] [protein=pyridoxal phosphate-dependent aminotransferase] [protein_id=WP_000765516.1] [location=3315817..3316995] [gbkey=CDS]	0.977312725821873	true
DA68_RS09605	lcl|NZ_CP015727.1_prot_WP_025966140.1_1937 [locus_tag=DA68_RS09605] [protein=non-ribosomal peptide synthetase] [protein_id=WP_025966140.1] [location=complement(1912967..1919983)] [gbkey=CDS]	0.976967120393049	true
DA68_RS11740	lcl|NZ_CP015727.1_prot_WP_000908924.1_2376 [locus_tag=DA68_RS11740] [protein=NADH dehydrogenase subunit 5] [protein_id=WP_000908924.1] [location=complement(2344875..2346407)] [gbkey=CDS]	0.976671924268016	true
DA68_RS20015	lcl|NZ_CP015727.1_prot_WP_000415613.1_4055 [locus_tag=DA68_RS20015] [protein=hypothetical protein] [protein_id=WP_000415613.1] [location=complement(4017250..4017582)] [gbkey=CDS]	0.976537298919822	true
DA68_RS15720.rsmD	lcl|NZ_CP015727.1_prot_WP_001266981.1_3188 [gene=rsmD] [locus_tag=DA68_RS15720] [protein=16S rRNA (guanine(966)-N(2))-methyltransferase RsmD] [protein_id=WP_001266981.1] [location=complement(3219418..3219984)] [gbkey=CDS]	0.975395427855239	true
DA68_RS28235	lcl|NZ_CP015730.1_prot_WP_025967134.1_5493 [locus_tag=DA68_RS28235] [protein=non-ribosomal peptide synthetase] [protein_id=WP_025967134.1] [location=290711..295207] [gbkey=CDS]	0.975093816774271	true
DA68_RS25345	lcl|NZ_CP015727.1_prot_WP_000424119.1_5023 [locus_tag=DA68_RS25345] [protein=hypothetical protein] [protein_id=WP_000424119.1] [location=5068695..5069075] [gbkey=CDS]	0.974206939690752	true
DA68_RS28170	lcl|NZ_CP015730.1_prot_WP_025967141.1_5480 [locus_tag=DA68_RS28170] [protein=C39 family peptidase] [protein_id=WP_025967141.1] [location=267411..270062] [gbkey=CDS]	0.973808113558596	true
DA68_RS02570	lcl|NZ_CP015727.1_prot_WP_000527407.1_512 [locus_tag=DA68_RS02570] [protein=DUF3813 domain-containing protein] [protein_id=WP_000527407.1] [location=complement(500148..500345)] [gbkey=CDS]	0.973302921776766	true
DA68_RS23905.gltX	lcl|NZ_CP015727.1_prot_WP_000415146.1_4773 [gene=gltX] [locus_tag=DA68_RS23905] [protein=glutamate--tRNA ligase] [protein_id=WP_000415146.1] [location=4790821..4792278] [gbkey=CDS]	0.972954336083346	true
DA68_RS07870.sfp	lcl|NZ_CP015727.1_prot_WP_000572998.1_1577 [gene=sfp] [locus_tag=DA68_RS07870] [protein=4'-phosphopantetheinyl transferase Sfp] [protein_id=WP_000572998.1] [location=1532534..1533283] [gbkey=CDS]	0.972863700176460	true
DA68_RS06310	lcl|NZ_CP015727.1_prot_WP_000105199.1_1257 [locus_tag=DA68_RS06310] [protein=DNA starvation/stationary phase protection protein] [protein_id=WP_000105199.1] [location=1217842..1218285] [gbkey=CDS]	0.972447194307525	true
DA68_RS12755	lcl|NZ_CP015727.1_prot_WP_000849328.1_2584 [locus_tag=DA68_RS12755] [protein=PhzF family phenazine biosynthesis isomerase] [protein_id=WP_000849328.1] [location=complement(2554751..2555650)] [gbkey=CDS]	0.971811147814068	true
DA68_RS13045	lcl|NZ_CP015727.1_prot_WP_001042050.1_2646 [locus_tag=DA68_RS13045] [protein=histidine phosphatase family protein] [protein_id=WP_001042050.1] [location=complement(2608034..2608744)] [gbkey=CDS]	0.971483179424455	true
DA68_RS10840	lcl|NZ_CP015727.1_prot_WP_000615639.1_2192 [locus_tag=DA68_RS10840] [protein=VOC family protein] [protein_id=WP_000615639.1] [location=2150079..2150537] [gbkey=CDS]	0.971163617011110	true
DA68_RS00400	lcl|NZ_CP015727.1_prot_WP_001256788.1_58 [locus_tag=DA68_RS00400] [protein=ABC transporter ATP-binding protein] [protein_id=WP_001256788.1] [location=68717..69466] [gbkey=CDS]	0.970459852431001	true
DA68_RS22750	lcl|NZ_CP015727.1_prot_WP_000613231.1_4575 [locus_tag=DA68_RS22750] [protein=LD-carboxypeptidase] [protein_id=WP_000613231.1] [location=4562770..4563756] [gbkey=CDS]	0.969862430863961	true
DA68_RS07215	lcl|NZ_CP015727.1_prot_WP_000028915.1_1442 [locus_tag=DA68_RS07215] [protein=DUF2837 family protein] [protein_id=WP_000028915.1] [location=complement(1399461..1400258)] [gbkey=CDS]	0.969405404010814	true
DA68_RS09280	lcl|NZ_CP015727.1_prot_WP_000831933.1_1872 [locus_tag=DA68_RS09280] [protein=DegV family protein] [protein_id=WP_000831933.1] [location=1853521..1854327] [gbkey=CDS]	0.966363160449162	true
DA68_RS17895	lcl|NZ_CP015727.1_prot_WP_001201908.1_3629 [locus_tag=DA68_RS17895] [protein=bifunctional cystathionine gamma-lyase/homocysteine desulfhydrase] [protein_id=WP_001201908.1] [location=complement(3610721..3611854)] [gbkey=CDS]	0.966068343515790	true
DA68_RS20915.sufU	lcl|NZ_CP015727.1_prot_WP_000009523.1_4210 [gene=sufU] [locus_tag=DA68_RS20915] [protein=iron-sulfur cluster assembly scaffold protein SufU] [protein_id=WP_000009523.1] [location=complement(4177263..4177694)] [gbkey=CDS]	0.965797771299948	true
DA68_RS10220	lcl|NZ_CP015727.1_prot_WP_000432429.1_2062 [locus_tag=DA68_RS10220] [protein=hypothetical protein] [protein_id=WP_000432429.1] [location=complement(2030347..2030610)] [gbkey=CDS]	0.965648041123814	true
DA68_RS05660	lcl|NZ_CP015727.1_prot_WP_001030677.1_1130 [locus_tag=DA68_RS05660] [protein=Nramp family divalent metal transporter] [protein_id=WP_001030677.1] [location=complement(1083901..1085196)] [gbkey=CDS]	0.964404569961622	true
DA68_RS16325.ptsH	lcl|NZ_CP015727.1_prot_WP_000411080.1_3310 [gene=ptsH] [locus_tag=DA68_RS16325] [protein=phosphocarrier protein HPr] [protein_id=WP_000411080.1] [location=complement(3328369..3328632)] [gbkey=CDS]	0.963337911013877	true
DA68_RS03630.ytfJ	lcl|NZ_CP015727.1_prot_WP_000204234.1_722 [gene=ytfJ] [locus_tag=DA68_RS03630] [protein=GerW family sporulation protein] [protein_id=WP_000204234.1] [location=695046..695513] [gbkey=CDS]	0.960240372599303	true
DA68_RS14810	lcl|NZ_CP015727.1_prot_WP_000047553.1_3005 [locus_tag=DA68_RS14810] [protein=undecaprenyldiphospho-muramoylpentapeptide beta-N-acetylglucosaminyltransferase] [protein_id=WP_000047553.1] [location=complement(3020226..3021290)] [gbkey=CDS]	0.960105612983408	true
DA68_RS10815.proB	lcl|NZ_CP015727.1_prot_WP_000744798.1_2187 [gene=proB] [locus_tag=DA68_RS10815] [protein=glutamate 5-kinase] [protein_id=WP_000744798.1] [location=complement(2142857..2143960)] [gbkey=CDS]	0.957768020461565	true
DA68_RS14305	lcl|NZ_CP015727.1_prot_WP_000402976.1_2903 [locus_tag=DA68_RS14305] [protein=N-acetylmuramoyl-L-alanine amidase] [protein_id=WP_000402976.1] [location=complement(2920811..2921263)] [gbkey=CDS]	0.957286519417377	true
DA68_RS18500	lcl|NZ_CP015727.1_prot_WP_000058117.1_3749 [locus_tag=DA68_RS18500] [protein=ATP-binding cassette domain-containing protein] [protein_id=WP_000058117.1] [location=complement(3732730..3733614)] [gbkey=CDS]	0.955558401947724	true
DA68_RS20250	lcl|NZ_CP015727.1_prot_WP_000957366.1_4102 [locus_tag=DA68_RS20250] [protein=yteA family sporulation protein] [protein_id=WP_000957366.1] [location=4064450..4065181] [gbkey=CDS]	0.955021855409316	true
DA68_RS02455.addA	lcl|NZ_CP015727.1_prot_WP_025967007.1_488 [gene=addA] [locus_tag=DA68_RS02455] [protein=helicase-exonuclease AddAB subunit AddA] [protein_id=WP_025967007.1] [location=477386..481111] [gbkey=CDS]	0.954471095687287	true
DA68_RS18755.asnS	lcl|NZ_CP015727.1_prot_WP_000432190.1_3801 [gene=asnS] [locus_tag=DA68_RS18755] [protein=asparagine--tRNA ligase] [protein_id=WP_000432190.1] [location=complement(3781679..3783070)] [gbkey=CDS]	0.954447780061758	true
DA68_RS01705.dhaS	lcl|NZ_CP015727.1_prot_WP_000204212.1_332 [gene=dhaS] [locus_tag=DA68_RS01705] [protein=dihydroxyacetone kinase transcriptional activator DhaS] [protein_id=WP_000204212.1] [location=complement(319840..320406)] [gbkey=CDS]	0.954407231373212	true
DA68_RS23865	lcl|NZ_CP015727.1_prot_WP_000128398.1_4765 [locus_tag=DA68_RS23865] [protein=UvrB/UvrC motif-containing protein] [protein_id=WP_000128398.1] [location=4781547..4782095] [gbkey=CDS]	0.952969570148787	true
DA68_RS00435.thiF	lcl|NZ_CP015727.1_prot_WP_025966892.1_65 [gene=thiF] [locus_tag=DA68_RS00435] [protein=thiazole biosynthesis adenylyltransferase ThiF] [protein_id=WP_025966892.1] [location=73934..74953] [gbkey=CDS]	0.951204558454702	true
DA68_RS26400	lcl|NZ_CP015727.1_prot_WP_025966732.1_5217 [locus_tag=DA68_RS26400] [protein=lactate permease LctP family transporter] [protein_id=WP_025966732.1] [location=complement(5295306..5296925)] [gbkey=CDS]	0.951095941232403	true
