# Supplementary material for: Evaluating the Safety of Bacillus cereus GW-01 Obtained from Sheep Rumen Chyme
Source: Microorganisms. 2024 Jul 18;12(7):1457. doi: 10.3390/microorganisms12071457 (PMC11278751; doi:10.3390/microorganisms12071457)
Supplement: Supplementary file 1 [file microorganisms-12-01457-s001.zip › Supplemental Document S3/effectiveT3/B.cereus.AFA01/B.cereus.AFA01.effectiveT3.std.anno.xls]

Gene_id	Description	Score	is secreted
JM957_RS00285	lcl|NZ_CP068724.1_prot_WP_000107420.1_45 [locus_tag=JM957_RS00285] [protein=ribose-phosphate diphosphokinase] [protein_id=WP_000107420.1] [location=52017..52970] [gbkey=CDS]	1.000000000000000	true
JM957_RS00325.yabP	lcl|NZ_CP068724.1_prot_WP_001059104.1_53 [gene=yabP] [locus_tag=JM957_RS00325] [protein=sporulation protein YabP] [protein_id=WP_001059104.1] [location=61861..62169] [gbkey=CDS]	1.000000000000000	true
JM957_RS01140	lcl|NZ_CP068724.1_prot_WP_000922547.1_187 [locus_tag=JM957_RS01140] [protein=hypothetical protein] [protein_id=WP_000922547.1] [location=202347..202538] [gbkey=CDS]	1.000000000000000	true
JM957_RS02130	lcl|NZ_CP068724.1_prot_WP_001183078.1_353 [locus_tag=JM957_RS02130] [protein=aromatic acid/H+ symport family MFS transporter] [protein_id=WP_001183078.1] [location=complement(402971..404272)] [gbkey=CDS]	1.000000000000000	true
JM957_RS02380	lcl|NZ_CP068724.1_prot_WP_065381858.1_403 [locus_tag=JM957_RS02380] [protein=cation-translocating P-type ATPase] [protein_id=WP_065381858.1] [location=complement(462316..464982)] [gbkey=CDS]	1.000000000000000	true
JM957_RS03250	lcl|NZ_CP068724.1_prot_WP_001106379.1_558 [locus_tag=JM957_RS03250] [protein=hypothetical protein] [protein_id=WP_001106379.1] [location=644116..644469] [gbkey=CDS]	1.000000000000000	true
JM957_RS03600.qoxD	lcl|NZ_CP068724.1_prot_WP_000068425.1_628 [gene=qoxD] [locus_tag=JM957_RS03600] [protein=cytochrome aa3 quinol oxidase subunit IV] [protein_id=WP_000068425.1] [location=complement(719062..719373)] [gbkey=CDS]	1.000000000000000	true
JM957_RS04295	lcl|NZ_CP068724.1_prot_WP_002182475.1_744 [locus_tag=JM957_RS04295] [protein=DUF3992 domain-containing protein] [protein_id=WP_002182475.1] [location=complement(835374..835799)] [gbkey=CDS]	1.000000000000000	true
JM957_RS04355	lcl|NZ_CP068724.1_prot_WP_001126706.1_756 [locus_tag=JM957_RS04355] [protein=nuclear transport factor 2 family protein] [protein_id=WP_001126706.1] [location=847490..847891] [gbkey=CDS]	1.000000000000000	true
JM957_RS04435	lcl|NZ_CP068724.1_prot_WP_001063866.1_772 [locus_tag=JM957_RS04435] [protein=hypothetical protein] [protein_id=WP_001063866.1] [location=complement(860058..860261)] [gbkey=CDS]	1.000000000000000	true
JM957_RS04510	lcl|NZ_CP068724.1_prot_WP_000510476.1_787 [locus_tag=JM957_RS04510] [protein=hypothetical protein] [protein_id=WP_000510476.1] [location=877674..877919] [gbkey=CDS]	1.000000000000000	true
JM957_RS05090	lcl|NZ_CP068724.1_prot_WP_000540377.1_903 [locus_tag=JM957_RS05090] [protein=YjcZ family sporulation protein] [protein_id=WP_000540377.1] [location=complement(985286..985411)] [gbkey=CDS]	1.000000000000000	true
JM957_RS05320	lcl|NZ_CP068724.1_prot_WP_000991357.1_949 [locus_tag=JM957_RS05320] [protein=hypothetical protein] [protein_id=WP_000991357.1] [location=complement(1025699..1025950)] [gbkey=CDS]	1.000000000000000	true
JM957_RS05555	lcl|NZ_CP068724.1_prot_WP_072769936.1_996 [locus_tag=JM957_RS05555] [protein=YjcZ family sporulation protein] [protein_id=WP_072769936.1] [location=complement(1066068..1066211)] [gbkey=CDS]	1.000000000000000	true
JM957_RS06010	lcl|NZ_CP068724.1_prot_WP_000391373.1_1087 [locus_tag=JM957_RS06010] [protein=hypothetical protein] [protein_id=WP_000391373.1] [location=complement(1158706..1158891)] [gbkey=CDS]	1.000000000000000	true
JM957_RS06065.gerPB	lcl|NZ_CP068724.1_prot_WP_001012508.1_1098 [gene=gerPB] [locus_tag=JM957_RS06065] [protein=spore germination protein GerPB] [protein_id=WP_001012508.1] [location=complement(1170738..1170944)] [gbkey=CDS]	1.000000000000000	true
JM957_RS06435	lcl|NZ_CP068724.1_prot_WP_065382048.1_1172 [locus_tag=JM957_RS06435] [protein=collagen-like protein] [protein_id=WP_065382048.1] [location=complement(1239183..1240088)] [gbkey=CDS]	1.000000000000000	true
JM957_RS06500	lcl|NZ_CP068724.1_prot_WP_029948404.1_1185 [locus_tag=JM957_RS06500] [protein=hypothetical protein] [protein_id=WP_029948404.1] [location=1249459..1249644] [gbkey=CDS]	1.000000000000000	true
JM957_RS06800	lcl|NZ_CP068724.1_prot_WP_000028375.1_1244 [locus_tag=JM957_RS06800] [protein=aldehyde dehydrogenase] [protein_id=WP_000028375.1] [location=1309652..1311019] [gbkey=CDS]	1.000000000000000	true
JM957_RS07190	lcl|NZ_CP068724.1_prot_WP_000640079.1_1322 [locus_tag=JM957_RS07190] [protein=LD-carboxypeptidase] [protein_id=WP_000640079.1] [location=complement(1382806..1383726)] [gbkey=CDS]	1.000000000000000	true
JM957_RS07295	lcl|NZ_CP068724.1_prot_WP_000184928.1_1343 [locus_tag=JM957_RS07295] [protein=hypothetical protein] [protein_id=WP_000184928.1] [location=1398934..1399089] [gbkey=CDS]	1.000000000000000	true
JM957_RS08870	lcl|NZ_CP068724.1_prot_WP_000616450.1_1655 [locus_tag=JM957_RS08870] [protein=flagellar hook-length control protein FliK] [protein_id=WP_000616450.1] [location=1689101..1690210] [gbkey=CDS]	1.000000000000000	true
JM957_RS08880	lcl|NZ_CP068724.1_prot_WP_000588320.1_1657 [locus_tag=JM957_RS08880] [protein=flagellar hook protein FlgE] [protein_id=WP_000588320.1] [location=1690809..1692032] [gbkey=CDS]	1.000000000000000	true
JM957_RS08910	lcl|NZ_CP068724.1_prot_WP_059303958.1_1663 [locus_tag=JM957_RS08910] [protein=flagellin] [protein_id=WP_059303958.1] [location=complement(1696955..1698148)] [gbkey=CDS]	1.000000000000000	true
JM957_RS09260	lcl|NZ_CP068724.1_prot_WP_002025592.1_1733 [locus_tag=JM957_RS09260] [protein=hypothetical protein] [protein_id=WP_002025592.1] [location=1756189..1756365] [gbkey=CDS]	1.000000000000000	true
JM957_RS09985	lcl|NZ_CP068724.1_prot_WP_000695202.1_1878 [locus_tag=JM957_RS09985] [protein=hypothetical protein] [protein_id=WP_000695202.1] [location=1921437..1921883] [gbkey=CDS]	1.000000000000000	true
JM957_RS10205	lcl|NZ_CP068724.1_prot_WP_000540419.1_1922 [locus_tag=JM957_RS10205] [protein=YjcZ family sporulation protein] [protein_id=WP_000540419.1] [location=complement(1965951..1966091)] [gbkey=CDS]	1.000000000000000	true
JM957_RS11090	lcl|NZ_CP068724.1_prot_WP_011040467.1_2099 [locus_tag=JM957_RS11090] [protein=collagen-like protein] [protein_id=WP_011040467.1] [location=2128264..2129307] [gbkey=CDS]	1.000000000000000	true
JM957_RS11710	lcl|NZ_CP068724.1_prot_WP_000355695.1_2223 [locus_tag=JM957_RS11710] [protein=hypothetical protein] [protein_id=WP_000355695.1] [location=2252654..2252929] [gbkey=CDS]	1.000000000000000	true
JM957_RS12075	lcl|NZ_CP068724.1_prot_WP_001060657.1_2296 [locus_tag=JM957_RS12075] [protein=DUF4021 domain-containing protein] [protein_id=WP_001060657.1] [location=complement(2330082..2330264)] [gbkey=CDS]	1.000000000000000	true
JM957_RS12250	lcl|NZ_CP068724.1_prot_WP_061457194.1_2331 [locus_tag=JM957_RS12250] [protein=cupin domain-containing protein] [protein_id=WP_061457194.1] [location=complement(2361762..2362394)] [gbkey=CDS]	1.000000000000000	true
JM957_RS12985	lcl|NZ_CP068724.1_prot_WP_001165491.1_2478 [locus_tag=JM957_RS12985] [protein=DUF3914 domain-containing protein] [protein_id=WP_001165491.1] [location=complement(2535119..2535460)] [gbkey=CDS]	1.000000000000000	true
JM957_RS13075	lcl|NZ_CP068724.1_prot_WP_065382646.1_2496 [locus_tag=JM957_RS13075] [protein=Vat family streptogramin A O-acetyltransferase] [protein_id=WP_065382646.1] [location=2553663..2554295] [gbkey=CDS]	1.000000000000000	true
JM957_RS13145	lcl|NZ_CP068724.1_prot_WP_063220388.1_2510 [locus_tag=JM957_RS13145] [protein=ABC transporter ATP-binding protein] [protein_id=WP_063220388.1] [location=2567158..2568858] [gbkey=CDS]	1.000000000000000	true
JM957_RS13175	lcl|NZ_CP068724.1_prot_WP_072770317.1_2516 [locus_tag=JM957_RS13175] [protein=collagen-like repeat preface domain-containing protein] [protein_id=WP_072770317.1] [location=complement(2572116..2574113)] [gbkey=CDS]	1.000000000000000	true
JM957_RS13180	lcl|NZ_CP068724.1_prot_WP_001109242.1_2517 [locus_tag=JM957_RS13180] [protein=hypothetical protein] [protein_id=WP_001109242.1] [location=complement(2574776..2575240)] [gbkey=CDS]	1.000000000000000	true
JM957_RS13500	lcl|NZ_CP068724.1_prot_WP_065382556.1_2581 [locus_tag=JM957_RS13500] [protein=hypothetical protein] [protein_id=WP_065382556.1] [location=2632311..2632493] [gbkey=CDS]	1.000000000000000	true
JM957_RS13545	lcl|NZ_CP068724.1_prot_WP_001058786.1_2590 [locus_tag=JM957_RS13545] [protein=mep operon protein MepB] [protein_id=WP_001058786.1] [location=complement(2639938..2640441)] [gbkey=CDS]	1.000000000000000	true
JM957_RS13700.kynB	lcl|NZ_CP068724.1_prot_WP_000858074.1_2621 [gene=kynB] [locus_tag=JM957_RS13700] [protein=arylformamidase] [protein_id=WP_000858074.1] [location=complement(2672611..2673240)] [gbkey=CDS]	1.000000000000000	true
JM957_RS13830	lcl|NZ_CP068724.1_prot_WP_065382618.1_2647 [locus_tag=JM957_RS13830] [protein=hypothetical protein] [protein_id=WP_065382618.1] [location=2694512..2694724] [gbkey=CDS]	1.000000000000000	true
JM957_RS14185	lcl|NZ_CP068724.1_prot_WP_000490911.1_2718 [locus_tag=JM957_RS14185] [protein=class I SAM-dependent methyltransferase] [protein_id=WP_000490911.1] [location=complement(2755736..2756497)] [gbkey=CDS]	1.000000000000000	true
JM957_RS15225	lcl|NZ_CP068724.1_prot_WP_001083397.1_2926 [locus_tag=JM957_RS15225] [protein=amino acid permease] [protein_id=WP_001083397.1] [location=2954636..2956102] [gbkey=CDS]	1.000000000000000	true
JM957_RS15360	lcl|NZ_CP068724.1_prot_WP_000440749.1_2953 [locus_tag=JM957_RS15360] [protein=GNAT family N-acetyltransferase] [protein_id=WP_000440749.1] [location=complement(2979755..2980270)] [gbkey=CDS]	1.000000000000000	true
JM957_RS15670	lcl|NZ_CP068724.1_prot_WP_065382363.1_3015 [locus_tag=JM957_RS15670] [protein=DUF3841 domain-containing protein] [protein_id=WP_065382363.1] [location=3054396..3054965] [gbkey=CDS]	1.000000000000000	true
JM957_RS16470	lcl|NZ_CP068724.1_prot_WP_014895298.1_3175 [locus_tag=JM957_RS16470] [protein=M15 family metallopeptidase] [protein_id=WP_014895298.1] [location=complement(3216933..3217652)] [gbkey=CDS]	1.000000000000000	true
JM957_RS16875.tkt	lcl|NZ_CP068724.1_prot_WP_000193012.1_3256 [gene=tkt] [locus_tag=JM957_RS16875] [protein=transketolase] [protein_id=WP_000193012.1] [location=complement(3292590..3294584)] [gbkey=CDS]	1.000000000000000	true
JM957_RS16990	lcl|NZ_CP068724.1_prot_WP_000987462.1_3279 [locus_tag=JM957_RS16990] [protein=IDEAL domain-containing protein] [protein_id=WP_000987462.1] [location=complement(3322447..3322782)] [gbkey=CDS]	1.000000000000000	true
JM957_RS17105	lcl|NZ_CP068724.1_prot_WP_001121202.1_3302 [locus_tag=JM957_RS17105] [protein=hypothetical protein] [protein_id=WP_001121202.1] [location=complement(3339340..3339495)] [gbkey=CDS]	1.000000000000000	true
JM957_RS17140	lcl|NZ_CP068724.1_prot_WP_048655798.1_3309 [locus_tag=JM957_RS17140] [protein=hypothetical protein] [protein_id=WP_048655798.1] [location=complement(3347468..3348760)] [gbkey=CDS]	1.000000000000000	true
JM957_RS18295	lcl|NZ_CP068724.1_prot_WP_063220563.1_3540 [locus_tag=JM957_RS18295] [protein=SH3 domain-containing protein] [protein_id=WP_063220563.1] [location=complement(3580729..3581775)] [gbkey=CDS]	1.000000000000000	true
JM957_RS18320.tkt	lcl|NZ_CP068724.1_prot_WP_000019766.1_3545 [gene=tkt] [locus_tag=JM957_RS18320] [protein=transketolase] [protein_id=WP_000019766.1] [location=complement(3586440..3588440)] [gbkey=CDS]	1.000000000000000	true
JM957_RS18455	lcl|NZ_CP068724.1_prot_WP_000181500.1_3572 [locus_tag=JM957_RS18455] [protein=hypothetical protein] [protein_id=WP_000181500.1] [location=3610821..3610958] [gbkey=CDS]	1.000000000000000	true
JM957_RS19875	lcl|NZ_CP068724.1_prot_WP_000283738.1_3856 [locus_tag=JM957_RS19875] [protein=hypothetical protein] [protein_id=WP_000283738.1] [location=3904693..3904929] [gbkey=CDS]	1.000000000000000	true
JM957_RS19890	lcl|NZ_CP068724.1_prot_WP_000804864.1_3859 [locus_tag=JM957_RS19890] [protein=hypothetical protein] [protein_id=WP_000804864.1] [location=3909025..3909483] [gbkey=CDS]	1.000000000000000	true
JM957_RS20625	lcl|NZ_CP068724.1_prot_WP_000665709.1_4006 [locus_tag=JM957_RS20625] [protein=DUF3932 family protein] [protein_id=WP_000665709.1] [location=4040527..4040778] [gbkey=CDS]	1.000000000000000	true
JM957_RS21150	lcl|NZ_CP068724.1_prot_WP_050292847.1_4111 [locus_tag=JM957_RS21150] [protein=methylphosphotriester-DNA--protein-cysteine methyltransferase family protein] [protein_id=WP_050292847.1] [location=complement(4128378..4129010)] [gbkey=CDS]	1.000000000000000	true
JM957_RS21195	lcl|NZ_CP068724.1_prot_WP_065382056.1_4120 [locus_tag=JM957_RS21195] [protein=2OG-Fe(II) oxygenase] [protein_id=WP_065382056.1] [location=complement(4137053..4137703)] [gbkey=CDS]	1.000000000000000	true
JM957_RS22470.cadA	lcl|NZ_CP068724.1_prot_WP_089603429.1_4372 [gene=cadA] [locus_tag=JM957_RS22470] [protein=cadmium-translocating P-type ATPase] [protein_id=WP_089603429.1] [location=4385763..4388321] [gbkey=CDS]	1.000000000000000	true
JM957_RS22705	lcl|NZ_CP068724.1_prot_WP_050279540.1_4419 [locus_tag=JM957_RS22705] [protein=collagen-like protein] [protein_id=WP_050279540.1] [location=complement(4429924..4430907)] [gbkey=CDS]	1.000000000000000	true
JM957_RS22850.rnhC	lcl|NZ_CP068724.1_prot_WP_065381898.1_4448 [gene=rnhC] [locus_tag=JM957_RS22850] [protein=ribonuclease HIII] [protein_id=WP_065381898.1] [location=4459762..4460697] [gbkey=CDS]	1.000000000000000	true
JM957_RS23725	lcl|NZ_CP068724.1_prot_WP_077393179.1_4623 [locus_tag=JM957_RS23725] [protein=spore germination protein] [protein_id=WP_077393179.1] [location=4629032..4631218] [gbkey=CDS]	1.000000000000000	true
JM957_RS25285	lcl|NZ_CP068724.1_prot_WP_065381820.1_4910 [locus_tag=JM957_RS25285] [protein=methyl-accepting chemotaxis protein] [protein_id=WP_065381820.1] [location=4913390..4915084] [gbkey=CDS]	1.000000000000000	true
JM957_RS25435	lcl|NZ_CP068724.1_prot_WP_001115309.1_4940 [locus_tag=JM957_RS25435] [protein=DUF1641 domain-containing protein] [protein_id=WP_001115309.1] [location=4948304..4948744] [gbkey=CDS]	1.000000000000000	true
JM957_RS25760.ppaX	lcl|NZ_CP068724.1_prot_WP_001222403.1_5003 [gene=ppaX] [locus_tag=JM957_RS25760] [protein=pyrophosphatase PpaX] [protein_id=WP_001222403.1] [location=complement(5009756..5010406)] [gbkey=CDS]	1.000000000000000	true
JM957_RS26055	lcl|NZ_CP068724.1_prot_WP_000194332.1_5062 [locus_tag=JM957_RS26055] [protein=acyltransferase] [protein_id=WP_000194332.1] [location=5070905..5072062] [gbkey=CDS]	1.000000000000000	true
JM957_RS26105	lcl|NZ_CP068724.1_prot_WP_000544187.1_5072 [locus_tag=JM957_RS26105] [protein=cytochrome d ubiquinol oxidase subunit II] [protein_id=WP_000544187.1] [location=5084654..5085679] [gbkey=CDS]	1.000000000000000	true
JM957_RS26500	lcl|NZ_CP068724.1_prot_WP_063220191.1_5151 [locus_tag=JM957_RS26500] [protein=EAL domain-containing protein] [protein_id=WP_063220191.1] [location=5168445..5171174] [gbkey=CDS]	1.000000000000000	true
JM957_RS28570	lcl|NZ_CP068725.1_prot_WP_000081395.1_5561 [locus_tag=JM957_RS28570] [protein=lysozyme family protein] [protein_id=WP_000081395.1] [location=247913..250126] [gbkey=CDS]	1.000000000000000	true
JM957_RS28715	lcl|NZ_CP068725.1_prot_WP_078387106.1_5590 [locus_tag=JM957_RS28715] [protein=DUF3231 family protein] [protein_id=WP_078387106.1] [location=complement(279995..280243)] [gbkey=CDS]	1.000000000000000	true
JM957_RS28900	lcl|NZ_CP068725.1_prot_WP_011040467.1_5627 [locus_tag=JM957_RS28900] [protein=collagen-like protein] [protein_id=WP_011040467.1] [location=310861..311904] [gbkey=CDS]	1.000000000000000	true
JM957_RS28930	lcl|NZ_CP068725.1_prot_WP_000355316.1_5633 [locus_tag=JM957_RS28930] [protein=hypothetical protein] [protein_id=WP_000355316.1] [location=complement(315231..315977)] [gbkey=CDS]	1.000000000000000	true
JM957_RS29625	lcl|NZ_CP068726.1_prot_WP_050267870.1_5772 [locus_tag=JM957_RS29625] [protein=plasmid recombination protein] [protein_id=WP_050267870.1] [location=2354..3820] [gbkey=CDS]	1.000000000000000	true
JM957_RS29715	lcl|NZ_CP068727.1_prot_WP_000780193.1_5790 [locus_tag=JM957_RS29715] [protein=helix-turn-helix transcriptional regulator] [protein_id=WP_000780193.1] [location=8257..8484] [gbkey=CDS]	1.000000000000000	true
JM957_RS06115.katB	lcl|NZ_CP068724.1_prot_WP_001069177.1_1108 [gene=katB] [locus_tag=JM957_RS06115] [protein=catalase] [protein_id=WP_001069177.1] [location=1178718..1180184] [gbkey=CDS]	1.000000000000000	true
JM957_RS03990	lcl|NZ_CP068724.1_prot_WP_001136261.1_683 [locus_tag=JM957_RS03990] [protein=SDR family oxidoreductase] [protein_id=WP_001136261.1] [location=781241..782107] [gbkey=CDS]	1.000000000000000	true
JM957_RS06045.gerPF	lcl|NZ_CP068724.1_prot_WP_001141566.1_1094 [gene=gerPF] [locus_tag=JM957_RS06045] [protein=spore germination protein GerPF] [protein_id=WP_001141566.1] [location=complement(1169195..1169410)] [gbkey=CDS]	1.000000000000000	true
JM957_RS11765.gerPF	lcl|NZ_CP068724.1_prot_WP_001141569.1_2234 [gene=gerPF] [locus_tag=JM957_RS11765] [protein=spore germination protein GerPF] [protein_id=WP_001141569.1] [location=complement(2261140..2261355)] [gbkey=CDS]	1.000000000000000	true
JM957_RS15685	lcl|NZ_CP068724.1_prot_WP_063220664.1_3018 [locus_tag=JM957_RS15685] [protein=DUF2309 family protein] [protein_id=WP_063220664.1] [location=complement(3057220..3059826)] [gbkey=CDS]	1.000000000000000	true
JM957_RS08130	lcl|NZ_CP068724.1_prot_WP_000546270.1_1510 [locus_tag=JM957_RS08130] [protein=spore coat protein D] [protein_id=WP_000546270.1] [location=1553230..1553658] [gbkey=CDS]	1.000000000000000	true
JM957_RS12830	lcl|NZ_CP068724.1_prot_WP_000833447.1_2447 [locus_tag=JM957_RS12830] [protein=alpha/beta hydrolase] [protein_id=WP_000833447.1] [location=2507027..2507860] [gbkey=CDS]	0.999999999999999	true
JM957_RS26940.gerQ	lcl|NZ_CP068724.1_prot_WP_000068652.1_5239 [gene=gerQ] [locus_tag=JM957_RS26940] [protein=spore coat protein GerQ] [protein_id=WP_000068652.1] [location=5264677..5265105] [gbkey=CDS]	0.999999999999999	true
JM957_RS06005	lcl|NZ_CP068724.1_prot_WP_000356912.1_1086 [locus_tag=JM957_RS06005] [protein=hypothetical protein] [protein_id=WP_000356912.1] [location=complement(1158157..1158360)] [gbkey=CDS]	0.999999999999999	true
JM957_RS18575	lcl|NZ_CP068724.1_prot_WP_031312077.1_3596 [locus_tag=JM957_RS18575] [protein=alpha/beta hydrolase] [protein_id=WP_031312077.1] [location=complement(3635972..3636790)] [gbkey=CDS]	0.999999999999999	true
JM957_RS17485	lcl|NZ_CP068724.1_prot_WP_063220830.1_3378 [locus_tag=JM957_RS17485] [protein=YdiU family protein] [protein_id=WP_063220830.1] [location=3414997..3416463] [gbkey=CDS]	0.999999999999999	true
JM957_RS08875	lcl|NZ_CP068724.1_prot_WP_001143462.1_1656 [locus_tag=JM957_RS08875] [protein=flagellar hook assembly protein FlgD] [protein_id=WP_001143462.1] [location=1690214..1690792] [gbkey=CDS]	0.999999999999999	true
JM957_RS11925	lcl|NZ_CP068724.1_prot_WP_072770062.1_2266 [locus_tag=JM957_RS11925] [protein=non-ribosomal peptide synthetase] [protein_id=WP_072770062.1] [location=2294045..2301202] [gbkey=CDS]	0.999999999999999	true
JM957_RS08835.flgC	lcl|NZ_CP068724.1_prot_WP_000484680.1_1648 [gene=flgC] [locus_tag=JM957_RS08835] [protein=flagellar basal body rod protein FlgC] [protein_id=WP_000484680.1] [location=1683242..1683655] [gbkey=CDS]	0.999999999999999	true
JM957_RS28635	lcl|NZ_CP068725.1_prot_WP_000930527.1_5574 [locus_tag=JM957_RS28635] [protein=excinuclease ABC subunit UvrA] [protein_id=WP_000930527.1] [location=259629..261911] [gbkey=CDS]	0.999999999999999	true
JM957_RS17775	lcl|NZ_CP068724.1_prot_WP_033695956.1_3436 [locus_tag=JM957_RS17775] [protein=spore germination protein] [protein_id=WP_033695956.1] [location=3476519..3478057] [gbkey=CDS]	0.999999999999999	true
JM957_RS27855	lcl|NZ_CP068725.1_prot_WP_001027481.1_5418 [locus_tag=JM957_RS27855] [protein=PAS domain S-box protein] [protein_id=WP_001027481.1] [location=complement(98233..99051)] [gbkey=CDS]	0.999999999999998	true
JM957_RS23915	lcl|NZ_CP068724.1_prot_WP_050279546.1_4661 [locus_tag=JM957_RS23915] [protein=collagen-like protein] [protein_id=WP_050279546.1] [location=4666897..4667814] [gbkey=CDS]	0.999999999999998	true
JM957_RS04475.gapN	lcl|NZ_CP068724.1_prot_WP_000213634.1_780 [gene=gapN] [locus_tag=JM957_RS04475] [protein=NADP-dependent glyceraldehyde-3-phosphate dehydrogenase] [protein_id=WP_000213634.1] [location=complement(868627..870066)] [gbkey=CDS]	0.999999999999997	true
JM957_RS23885.pckA	lcl|NZ_CP068724.1_prot_WP_000108802.1_4655 [gene=pckA] [locus_tag=JM957_RS23885] [protein=phosphoenolpyruvate carboxykinase (ATP)] [protein_id=WP_000108802.1] [location=4661052..4662638] [gbkey=CDS]	0.999999999999997	true
JM957_RS14270	lcl|NZ_CP068724.1_prot_WP_000027166.1_2735 [locus_tag=JM957_RS14270] [protein=GNAT family N-acetyltransferase] [protein_id=WP_000027166.1] [location=2772340..2772771] [gbkey=CDS]	0.999999999999996	true
JM957_RS17770.fdhF	lcl|NZ_CP068724.1_prot_WP_001063637.1_3435 [gene=fdhF] [locus_tag=JM957_RS17770] [protein=formate dehydrogenase subunit alpha] [protein_id=WP_001063637.1] [location=complement(3473213..3476152)] [gbkey=CDS]	0.999999999999996	true
JM957_RS14885	lcl|NZ_CP068724.1_prot_WP_001186926.1_2858 [locus_tag=JM957_RS14885] [protein=MFS transporter] [protein_id=WP_001186926.1] [location=complement(2890305..2891762)] [gbkey=CDS]	0.999999999999996	true
JM957_RS11805	lcl|NZ_CP068724.1_prot_WP_000270101.1_2242 [locus_tag=JM957_RS11805] [protein=hypothetical protein] [protein_id=WP_000270101.1] [location=complement(2267470..2267754)] [gbkey=CDS]	0.999999999999995	true
JM957_RS14365.exsC	lcl|NZ_CP068724.1_prot_WP_000148808.1_2754 [gene=exsC] [locus_tag=JM957_RS14365] [protein=exosporium protein ExsC] [protein_id=WP_000148808.1] [location=2788335..2788769] [gbkey=CDS]	0.999999999999995	true
JM957_RS02665	lcl|NZ_CP068724.1_prot_WP_000039035.1_460 [locus_tag=JM957_RS02665] [protein=gamma-type small acid-soluble spore protein] [protein_id=WP_000039035.1] [location=517983..518264] [gbkey=CDS]	0.999999999999994	true
JM957_RS13515	lcl|NZ_CP068724.1_prot_WP_000026539.1_2584 [locus_tag=JM957_RS13515] [protein=serine/threonine protein kinase] [protein_id=WP_000026539.1] [location=complement(2635063..2635722)] [gbkey=CDS]	0.999999999999993	true
JM957_RS18150	lcl|NZ_CP068724.1_prot_WP_063220560.1_3511 [locus_tag=JM957_RS18150] [protein=alkene reductase] [protein_id=WP_063220560.1] [location=complement(3555271..3556398)] [gbkey=CDS]	0.999999999999990	true
JM957_RS14640	lcl|NZ_CP068724.1_prot_WP_000070150.1_2809 [locus_tag=JM957_RS14640] [protein=kinase] [protein_id=WP_000070150.1] [location=2841160..2841684] [gbkey=CDS]	0.999999999999988	true
JM957_RS18665	lcl|NZ_CP068724.1_prot_WP_000376159.1_3614 [locus_tag=JM957_RS18665] [protein=DUF2515 domain-containing protein] [protein_id=WP_000376159.1] [location=3654428..3655606] [gbkey=CDS]	0.999999999999987	true
JM957_RS01790.purN	lcl|NZ_CP068724.1_prot_WP_000088589.1_285 [gene=purN] [locus_tag=JM957_RS01790] [protein=phosphoribosylglycinamide formyltransferase] [protein_id=WP_000088589.1] [location=331589..332176] [gbkey=CDS]	0.999999999999977	true
JM957_RS24360	lcl|NZ_CP068724.1_prot_WP_000425766.1_4750 [locus_tag=JM957_RS24360] [protein=1,4-dihydroxy-2-naphthoate polyprenyltransferase] [protein_id=WP_000425766.1] [location=4748563..4749516] [gbkey=CDS]	0.999999999999976	true
JM957_RS08795	lcl|NZ_CP068724.1_prot_WP_000946323.1_1640 [locus_tag=JM957_RS08795] [protein=YaaR family protein] [protein_id=WP_000946323.1] [location=1677236..1677700] [gbkey=CDS]	0.999999999999974	true
JM957_RS02115	lcl|NZ_CP068724.1_prot_WP_006926178.1_350 [locus_tag=JM957_RS02115] [protein=cyclase family protein] [protein_id=WP_006926178.1] [location=complement(399974..400606)] [gbkey=CDS]	0.999999999999970	true
JM957_RS29395	lcl|NZ_CP068725.1_prot_WP_000263523.1_5726 [locus_tag=JM957_RS29395] [protein=hypothetical protein] [protein_id=WP_000263523.1] [location=409501..409803] [gbkey=CDS]	0.999999999999967	true
JM957_RS09010	lcl|NZ_CP068724.1_prot_WP_000168851.1_1683 [locus_tag=JM957_RS09010] [protein=antibiotic biosynthesis monooxygenase] [protein_id=WP_000168851.1] [location=complement(1712334..1712669)] [gbkey=CDS]	0.999999999999965	true
JM957_RS08570	lcl|NZ_CP068724.1_prot_WP_150475840.1_1595 [locus_tag=JM957_RS08570] [protein=helix-turn-helix domain-containing protein] [protein_id=WP_150475840.1] [location=1633968..1634831] [gbkey=CDS]	0.999999999999962	true
JM957_RS29355	lcl|NZ_CP068725.1_prot_WP_150475840.1_5718 [locus_tag=JM957_RS29355] [protein=helix-turn-helix domain-containing protein] [protein_id=WP_150475840.1] [location=394241..395104] [gbkey=CDS]	0.999999999999962	true
JM957_RS14080	lcl|NZ_CP068724.1_prot_WP_000087064.1_2697 [locus_tag=JM957_RS14080] [protein=(2Fe-2S)-binding protein] [protein_id=WP_000087064.1] [location=2738295..2738627] [gbkey=CDS]	0.999999999999948	true
JM957_RS17895	lcl|NZ_CP068724.1_prot_WP_001096999.1_3460 [locus_tag=JM957_RS17895] [protein=site-specific integrase] [protein_id=WP_001096999.1] [location=complement(3505369..3507249)] [gbkey=CDS]	0.999999999999928	true
JM957_RS28865	lcl|NZ_CP068725.1_prot_WP_001096999.1_5620 [locus_tag=JM957_RS28865] [protein=site-specific integrase] [protein_id=WP_001096999.1] [location=303003..304883] [gbkey=CDS]	0.999999999999928	true
JM957_RS25280	lcl|NZ_CP068724.1_prot_WP_059304212.1_4909 [locus_tag=JM957_RS25280] [protein=class I SAM-dependent methyltransferase] [protein_id=WP_059304212.1] [location=4912157..4912975] [gbkey=CDS]	0.999999999999914	true
JM957_RS09845	lcl|NZ_CP068724.1_prot_WP_000704073.1_1850 [locus_tag=JM957_RS09845] [protein=Rrf2 family transcriptional regulator] [protein_id=WP_000704073.1] [location=1890070..1890501] [gbkey=CDS]	0.999999999999911	true
JM957_RS21450	lcl|NZ_CP068724.1_prot_WP_000484168.1_4170 [locus_tag=JM957_RS21450] [protein=VrrA protein] [protein_id=WP_000484168.1] [location=4183516..4184250] [gbkey=CDS]	0.999999999999903	true
JM957_RS04025	lcl|NZ_CP068724.1_prot_WP_001115482.1_690 [locus_tag=JM957_RS04025] [protein=DUF1540 domain-containing protein] [protein_id=WP_001115482.1] [location=complement(788351..788566)] [gbkey=CDS]	0.999999999999897	true
JM957_RS28755	lcl|NZ_CP068725.1_prot_WP_000241092.1_5598 [locus_tag=JM957_RS28755] [protein=hypothetical protein] [protein_id=WP_000241092.1] [location=286997..287992] [gbkey=CDS]	0.999999999999810	true
JM957_RS08125	lcl|NZ_CP068724.1_prot_WP_000487610.1_1509 [locus_tag=JM957_RS08125] [protein=YppG family protein] [protein_id=WP_000487610.1] [location=1552508..1553074] [gbkey=CDS]	0.999999999999766	true
JM957_RS15060	lcl|NZ_CP068724.1_prot_WP_065212577.1_2893 [locus_tag=JM957_RS15060] [protein=cytoplasmic protein] [protein_id=WP_065212577.1] [location=complement(2927022..2928707)] [gbkey=CDS]	0.999999999999740	true
JM957_RS04990	lcl|NZ_CP068724.1_prot_WP_065382004.1_883 [locus_tag=JM957_RS04990] [protein=AAA family ATPase] [protein_id=WP_065382004.1] [location=963165..964283] [gbkey=CDS]	0.999999999999695	true
JM957_RS04085	lcl|NZ_CP068724.1_prot_WP_000372891.1_702 [locus_tag=JM957_RS04085] [protein=MarR family transcriptional regulator] [protein_id=WP_000372891.1] [location=complement(798876..799346)] [gbkey=CDS]	0.999999999999642	true
JM957_RS09175	lcl|NZ_CP068724.1_prot_WP_001104669.1_1716 [locus_tag=JM957_RS09175] [protein=class I SAM-dependent methyltransferase] [protein_id=WP_001104669.1] [location=1741036..1741695] [gbkey=CDS]	0.999999999999495	true
JM957_RS26915	lcl|NZ_CP068724.1_prot_WP_050229024.1_5234 [locus_tag=JM957_RS26915] [protein=lipoate--protein ligase family protein] [protein_id=WP_050229024.1] [location=5259572..5260417] [gbkey=CDS]	0.999999999999475	true
JM957_RS18460.spoVK	lcl|NZ_CP068724.1_prot_WP_000438178.1_3573 [gene=spoVK] [locus_tag=JM957_RS18460] [protein=stage V sporulation protein K] [protein_id=WP_000438178.1] [location=complement(3610989..3611945)] [gbkey=CDS]	0.999999999999314	true
JM957_RS07800.gudB	lcl|NZ_CP068724.1_prot_WP_000225173.1_1444 [gene=gudB] [locus_tag=JM957_RS07800] [protein=NAD-specific glutamate dehydrogenase] [protein_id=WP_000225173.1] [location=1496019..1497305] [gbkey=CDS]	0.999999999999216	true
JM957_RS25550	lcl|NZ_CP068724.1_prot_WP_000042077.1_4963 [locus_tag=JM957_RS25550] [protein=iron chelate uptake ABC transporter family permease subunit] [protein_id=WP_000042077.1] [location=complement(4970683..4971699)] [gbkey=CDS]	0.999999999999024	true
JM957_RS07425	lcl|NZ_CP068724.1_prot_WP_001118878.1_1369 [locus_tag=JM957_RS07425] [protein=YozQ family protein] [protein_id=WP_001118878.1] [location=1422418..1422585] [gbkey=CDS]	0.999999999998791	true
JM957_RS23025.icd	lcl|NZ_CP068724.1_prot_WP_000206898.1_4483 [gene=icd] [locus_tag=JM957_RS23025] [protein=NADP-dependent isocitrate dehydrogenase] [protein_id=WP_000206898.1] [location=complement(4495764..4497056)] [gbkey=CDS]	0.999999999998784	true
JM957_RS21680.aroE	lcl|NZ_CP068724.1_prot_WP_000812076.1_4216 [gene=aroE] [locus_tag=JM957_RS21680] [protein=shikimate dehydrogenase] [protein_id=WP_000812076.1] [location=complement(4226402..4227235)] [gbkey=CDS]	0.999999999998599	true
JM957_RS23140	lcl|NZ_CP068724.1_prot_WP_000941475.1_4506 [locus_tag=JM957_RS23140] [protein=DUF2785 domain-containing protein] [protein_id=WP_000941475.1] [location=4519677..4520504] [gbkey=CDS]	0.999999999998056	true
JM957_RS27615.ltrA	lcl|NZ_CP068725.1_prot_WP_046648629.1_5370 [gene=ltrA] [locus_tag=JM957_RS27615] [protein=group II intron reverse transcriptase/maturase] [protein_id=WP_046648629.1] [location=complement(30089..31900)] [gbkey=CDS]	0.999999999997898	true
JM957_RS06715	lcl|NZ_CP068724.1_prot_WP_048655961.1_1228 [locus_tag=JM957_RS06715] [protein=M50 family metallopeptidase] [protein_id=WP_048655961.1] [location=1293924..1294853] [gbkey=CDS]	0.999999999997738	true
JM957_RS16200	lcl|NZ_CP068724.1_prot_WP_072769961.1_3121 [locus_tag=JM957_RS16200] [protein=DUF4132 domain-containing protein] [protein_id=WP_072769961.1] [location=complement(3174663..3178076)] [gbkey=CDS]	0.999999999997456	true
JM957_RS00060	lcl|NZ_CP068724.1_prot_WP_000554287.1_7 [locus_tag=JM957_RS00060] [protein=YaaC family protein] [protein_id=WP_000554287.1] [location=complement(13952..14953)] [gbkey=CDS]	0.999999999996982	true
JM957_RS19175	lcl|NZ_CP068724.1_prot_WP_000027129.1_3716 [locus_tag=JM957_RS19175] [protein=DAK2 domain-containing protein] [protein_id=WP_000027129.1] [location=complement(3770219..3771895)] [gbkey=CDS]	0.999999999996740	true
JM957_RS14410	lcl|NZ_CP068724.1_prot_WP_000156193.1_2763 [locus_tag=JM957_RS14410] [protein=YrzI family small protein] [protein_id=WP_000156193.1] [location=2795483..2795623] [gbkey=CDS]	0.999999999996542	true
JM957_RS09405	lcl|NZ_CP068724.1_prot_WP_065382394.1_1762 [locus_tag=JM957_RS09405] [protein=8-oxo-dGTP diphosphatase] [protein_id=WP_065382394.1] [location=complement(1790513..1790998)] [gbkey=CDS]	0.999999999996430	true
JM957_RS10295	lcl|NZ_CP068724.1_prot_WP_000539569.1_1940 [locus_tag=JM957_RS10295] [protein=hypothetical protein] [protein_id=WP_000539569.1] [location=1982391..1982696] [gbkey=CDS]	0.999999999996000	true
JM957_RS13855	lcl|NZ_CP068724.1_prot_WP_072770037.1_2652 [locus_tag=JM957_RS13855] [protein=RNA polymerase subunit sigma-70] [protein_id=WP_072770037.1] [location=complement(2698488..2699174)] [gbkey=CDS]	0.999999999995948	true
JM957_RS05040	lcl|NZ_CP068724.1_prot_WP_023521301.1_893 [locus_tag=JM957_RS05040] [protein=multidrug efflux MFS transporter] [protein_id=WP_023521301.1] [location=975358..976833] [gbkey=CDS]	0.999999999995667	true
JM957_RS14590.aroA	lcl|NZ_CP068724.1_prot_WP_000664630.1_2799 [gene=aroA] [locus_tag=JM957_RS14590] [protein=3-phosphoshikimate 1-carboxyvinyltransferase] [protein_id=WP_000664630.1] [location=complement(2828356..2829645)] [gbkey=CDS]	0.999999999995538	true
JM957_RS01640	lcl|NZ_CP068724.1_prot_WP_065382463.1_264 [locus_tag=JM957_RS01640] [protein=ABC transporter ATP-binding protein] [protein_id=WP_065382463.1] [location=complement(293013..293942)] [gbkey=CDS]	0.999999999994767	true
JM957_RS17155	lcl|NZ_CP068724.1_prot_WP_065382378.1_3312 [locus_tag=JM957_RS17155] [protein=HTH domain-containing protein] [protein_id=WP_065382378.1] [location=3350423..3351385] [gbkey=CDS]	0.999999999994484	true
JM957_RS21295.metI	lcl|NZ_CP068724.1_prot_WP_000103897.1_4140 [gene=metI] [locus_tag=JM957_RS21295] [protein=cystathionine gamma-synthase/O-acetylhomoserine thiolyase] [protein_id=WP_000103897.1] [location=4154344..4155456] [gbkey=CDS]	0.999999999994475	true
JM957_RS09015	lcl|NZ_CP068724.1_prot_WP_001025733.1_1684 [locus_tag=JM957_RS09015] [protein=H-type small acid-soluble spore protein] [protein_id=WP_001025733.1] [location=complement(1712854..1713033)] [gbkey=CDS]	0.999999999992767	true
JM957_RS13410	lcl|NZ_CP068724.1_prot_WP_001169716.1_2563 [locus_tag=JM957_RS13410] [protein=RidA family protein] [protein_id=WP_001169716.1] [location=2618119..2618514] [gbkey=CDS]	0.999999999991364	true
JM957_RS23795	lcl|NZ_CP068724.1_prot_WP_001129340.1_4637 [locus_tag=JM957_RS23795] [protein=hypothetical protein] [protein_id=WP_001129340.1] [location=complement(4646401..4646550)] [gbkey=CDS]	0.999999999990572	true
JM957_RS14060	lcl|NZ_CP068724.1_prot_WP_000842048.1_2693 [locus_tag=JM957_RS14060] [protein=proline racemase family protein] [protein_id=WP_000842048.1] [location=complement(2733866..2734903)] [gbkey=CDS]	0.999999999989462	true
JM957_RS04755	lcl|NZ_CP068724.1_prot_WP_000529664.1_836 [locus_tag=JM957_RS04755] [protein=TIGR04197 family type VII secretion effector] [protein_id=WP_000529664.1] [location=933578..933853] [gbkey=CDS]	0.999999999988845	true
JM957_RS21530	lcl|NZ_CP068724.1_prot_WP_000091510.1_4186 [locus_tag=JM957_RS21530] [protein=HD family phosphohydrolase] [protein_id=WP_000091510.1] [location=complement(4196804..4198948)] [gbkey=CDS]	0.999999999987644	true
JM957_RS01725	lcl|NZ_CP068724.1_prot_WP_000483018.1_275 [locus_tag=JM957_RS01725] [protein=sulfotransferase family 2 domain-containing protein] [protein_id=WP_000483018.1] [location=complement(315500..316291)] [gbkey=CDS]	0.999999999985455	true
JM957_RS26770	lcl|NZ_CP068724.1_prot_WP_048656348.1_5205 [locus_tag=JM957_RS26770] [protein=ABC transporter ATP-binding protein] [protein_id=WP_048656348.1] [location=complement(5222479..5223381)] [gbkey=CDS]	0.999999999983504	true
JM957_RS08810	lcl|NZ_CP068724.1_prot_WP_001266403.1_1643 [locus_tag=JM957_RS08810] [protein=flagellar hook-associated protein 3] [protein_id=WP_001266403.1] [location=1679526..1680389] [gbkey=CDS]	0.999999999982288	true
JM957_RS03975	lcl|NZ_CP068724.1_prot_WP_063220073.1_680 [locus_tag=JM957_RS03975] [protein=sugar ABC transporter ATP-binding protein] [protein_id=WP_063220073.1] [location=complement(776858..778345)] [gbkey=CDS]	0.999999999979578	true
JM957_RS08840.fliE	lcl|NZ_CP068724.1_prot_WP_000701670.1_1649 [gene=fliE] [locus_tag=JM957_RS08840] [protein=flagellar hook-basal body complex protein FliE] [protein_id=WP_000701670.1] [location=1683672..1683971] [gbkey=CDS]	0.999999999977029	true
JM957_RS13010.tenA	lcl|NZ_CP068724.1_prot_WP_000144509.1_2483 [gene=tenA] [locus_tag=JM957_RS13010] [protein=thiaminase II] [protein_id=WP_000144509.1] [location=2540858..2541547] [gbkey=CDS]	0.999999999973852	true
JM957_RS16045	lcl|NZ_CP068724.1_prot_WP_072769967.1_3090 [locus_tag=JM957_RS16045] [protein=hypothetical protein] [protein_id=WP_072769967.1] [location=3142678..3143274] [gbkey=CDS]	0.999999999971007	true
JM957_RS05670	lcl|NZ_CP068724.1_prot_WP_065382104.1_1019 [locus_tag=JM957_RS05670] [protein=M56 family metallopeptidase] [protein_id=WP_065382104.1] [location=1094048..1095961] [gbkey=CDS]	0.999999999970329	true
JM957_RS19575	lcl|NZ_CP068724.1_prot_WP_001143346.1_3796 [locus_tag=JM957_RS19575] [protein=YlbD family protein] [protein_id=WP_001143346.1] [location=complement(3851355..3851792)] [gbkey=CDS]	0.999999999964039	true
JM957_RS13185	lcl|NZ_CP068724.1_prot_WP_000796393.1_2518 [locus_tag=JM957_RS13185] [protein=hypothetical protein] [protein_id=WP_000796393.1] [location=complement(2575548..2576012)] [gbkey=CDS]	0.999999999962962	true
JM957_RS22460	lcl|NZ_CP068724.1_prot_WP_071743174.1_4370 [locus_tag=JM957_RS22460] [protein=hypothetical protein] [protein_id=WP_071743174.1] [location=complement(4384553..4384936)] [gbkey=CDS]	0.999999999960129	true
JM957_RS07470.cysC	lcl|NZ_CP068724.1_prot_WP_000380499.1_1378 [gene=cysC] [locus_tag=JM957_RS07470] [protein=adenylyl-sulfate kinase] [protein_id=WP_000380499.1] [location=1431348..1431941] [gbkey=CDS]	0.999999999952764	true
JM957_RS16885	lcl|NZ_CP068724.1_prot_WP_072770174.1_3258 [locus_tag=JM957_RS16885] [protein=glucose-6-phosphate dehydrogenase] [protein_id=WP_072770174.1] [location=complement(3296461..3296952)] [gbkey=CDS]	0.999999999944590	true
JM957_RS10850	lcl|NZ_CP068724.1_prot_WP_072770259.1_2051 [locus_tag=JM957_RS10850] [protein=VOC family protein] [protein_id=WP_072770259.1] [location=2079753..2080136] [gbkey=CDS]	0.999999999941301	true
JM957_RS11735	lcl|NZ_CP068724.1_prot_WP_000392281.1_2228 [locus_tag=JM957_RS11735] [protein=hypothetical protein] [protein_id=WP_000392281.1] [location=2255876..2256466] [gbkey=CDS]	0.999999999929249	true
JM957_RS26060	lcl|NZ_CP068724.1_prot_WP_000610162.1_5063 [locus_tag=JM957_RS26060] [protein=VOC family protein] [protein_id=WP_000610162.1] [location=5072102..5072482] [gbkey=CDS]	0.999999999928049	true
JM957_RS13315	lcl|NZ_CP068724.1_prot_WP_000495197.1_2544 [locus_tag=JM957_RS13315] [protein=DUF4269 domain-containing protein] [protein_id=WP_000495197.1] [location=2600780..2601310] [gbkey=CDS]	0.999999999927150	true
JM957_RS14295	lcl|NZ_CP068724.1_prot_WP_065382621.1_2740 [locus_tag=JM957_RS14295] [protein=cytoplasmic protein] [protein_id=WP_065382621.1] [location=complement(2777134..2777841)] [gbkey=CDS]	0.999999999918533	true
JM957_RS15675	lcl|NZ_CP068724.1_prot_WP_000365634.1_3016 [locus_tag=JM957_RS15675] [protein=FAD-binding oxidoreductase] [protein_id=WP_000365634.1] [location=complement(3055102..3056319)] [gbkey=CDS]	0.999999999914763	true
JM957_RS20100	lcl|NZ_CP068724.1_prot_WP_000027461.1_3901 [locus_tag=JM957_RS20100] [protein=2-hydroxy-3-keto-5-methylthiopentenyl-1-phosphate phosphatase] [protein_id=WP_000027461.1] [location=3949545..3950204] [gbkey=CDS]	0.999999999895846	true
JM957_RS08970.flgG	lcl|NZ_CP068724.1_prot_WP_001013935.1_1675 [gene=flgG] [locus_tag=JM957_RS08970] [protein=flagellar basal-body rod protein FlgG] [protein_id=WP_001013935.1] [location=1707538..1708311] [gbkey=CDS]	0.999999999890162	true
JM957_RS06545	lcl|NZ_CP068724.1_prot_WP_000878731.1_1194 [locus_tag=JM957_RS06545] [protein=Ig-like domain-containing protein] [protein_id=WP_000878731.1] [location=complement(1256548..1256946)] [gbkey=CDS]	0.999999999881697	true
JM957_RS10605	lcl|NZ_CP068724.1_prot_WP_065382144.1_2002 [locus_tag=JM957_RS10605] [protein=glycosyl transferase] [protein_id=WP_065382144.1] [location=2034888..2036096] [gbkey=CDS]	0.999999999878512	true
JM957_RS22790	lcl|NZ_CP068724.1_prot_WP_000403758.1_4436 [locus_tag=JM957_RS22790] [protein=ABC transporter ATP-binding protein] [protein_id=WP_000403758.1] [location=complement(4444644..4445414)] [gbkey=CDS]	0.999999999821494	true
JM957_RS06370	lcl|NZ_CP068724.1_prot_WP_000360645.1_1159 [locus_tag=JM957_RS06370] [protein=DsbA family protein] [protein_id=WP_000360645.1] [location=complement(1227602..1228495)] [gbkey=CDS]	0.999999999800299	true
JM957_RS13355	lcl|NZ_CP068724.1_prot_WP_001071389.1_2552 [locus_tag=JM957_RS13355] [protein=heterocycloanthracin/sonorensin family bacteriocin] [protein_id=WP_001071389.1] [location=2608018..2608284] [gbkey=CDS]	0.999999999786461	true
JM957_RS21040	lcl|NZ_CP068724.1_prot_WP_001021349.1_4089 [locus_tag=JM957_RS21040] [protein=GntR family transcriptional regulator] [protein_id=WP_001021349.1] [location=complement(4109990..4110364)] [gbkey=CDS]	0.999999999683071	true
JM957_RS06680	lcl|NZ_CP068724.1_prot_WP_139256959.1_1221 [locus_tag=JM957_RS06680] [protein=hypothetical protein] [protein_id=WP_139256959.1] [location=1286626..1287165] [gbkey=CDS]	0.999999999648937	true
JM957_RS19630.ctaB	lcl|NZ_CP068724.1_prot_WP_001015058.1_3807 [gene=ctaB] [locus_tag=JM957_RS19630] [protein=protoheme IX farnesyltransferase] [protein_id=WP_001015058.1] [location=complement(3862526..3863449)] [gbkey=CDS]	0.999999999571357	true
JM957_RS08820	lcl|NZ_CP068724.1_prot_WP_001149516.1_1645 [locus_tag=JM957_RS08820] [protein=flagellar protein FliS] [protein_id=WP_001149516.1] [location=1681814..1682182] [gbkey=CDS]	0.999999999442392	true
JM957_RS14215	lcl|NZ_CP068724.1_prot_WP_000504411.1_2724 [locus_tag=JM957_RS14215] [protein=DinB family protein] [protein_id=WP_000504411.1] [location=complement(2762418..2762915)] [gbkey=CDS]	0.999999999401094	true
JM957_RS27815	lcl|NZ_CP068725.1_prot_WP_074585632.1_5410 [locus_tag=JM957_RS27815] [protein=50S ribosome-binding GTPase] [protein_id=WP_074585632.1] [location=complement(89445..91613)] [gbkey=CDS]	0.999999999302265	true
JM957_RS21905.udk	lcl|NZ_CP068724.1_prot_WP_065382169.1_4261 [gene=udk] [locus_tag=JM957_RS21905] [protein=uridine kinase] [protein_id=WP_065382169.1] [location=complement(4268527..4269165)] [gbkey=CDS]	0.999999999244237	true
JM957_RS09630	lcl|NZ_CP068724.1_prot_WP_002025623.1_1807 [locus_tag=JM957_RS09630] [protein=class I SAM-dependent methyltransferase] [protein_id=WP_002025623.1] [location=1837452..1839497] [gbkey=CDS]	0.999999999241734	true
JM957_RS15110	lcl|NZ_CP068724.1_prot_WP_063220519.1_2903 [locus_tag=JM957_RS15110] [protein=SMI1/KNR4 family protein] [protein_id=WP_063220519.1] [location=complement(2935458..2935889)] [gbkey=CDS]	0.999999999126464	true
JM957_RS21835	lcl|NZ_CP068724.1_prot_WP_072770291.1_4247 [locus_tag=JM957_RS21835] [protein=ABC transporter ATP-binding protein] [protein_id=WP_072770291.1] [location=complement(4254145..4254963)] [gbkey=CDS]	0.999999999070200	true
JM957_RS25700	lcl|NZ_CP068724.1_prot_WP_050279609.1_4991 [locus_tag=JM957_RS25700] [protein=DUF1657 domain-containing protein] [protein_id=WP_050279609.1] [location=4999372..4999578] [gbkey=CDS]	0.999999999060918	true
JM957_RS04640	lcl|NZ_CP068724.1_prot_WP_063535748.1_813 [locus_tag=JM957_RS04640] [protein=M42 family metallopeptidase] [protein_id=WP_063535748.1] [location=912408..913457] [gbkey=CDS]	0.999999998949638	true
JM957_RS17950	lcl|NZ_CP068724.1_prot_WP_001054453.1_3471 [locus_tag=JM957_RS17950] [protein=HesB/YadR/YfhF family protein] [protein_id=WP_001054453.1] [location=3520579..3520869] [gbkey=CDS]	0.999999998841848	true
JM957_RS24780.dapF	lcl|NZ_CP068724.1_prot_WP_033696605.1_4809 [gene=dapF] [locus_tag=JM957_RS24780] [protein=diaminopimelate epimerase] [protein_id=WP_033696605.1] [location=complement(4824755..4825621)] [gbkey=CDS]	0.999999998818414	true
JM957_RS13365	lcl|NZ_CP068724.1_prot_WP_000653680.1_2554 [locus_tag=JM957_RS13365] [protein=hypothetical protein] [protein_id=WP_000653680.1] [location=2609434..2609577] [gbkey=CDS]	0.999999998634104	true
JM957_RS26605	lcl|NZ_CP068724.1_prot_WP_000949055.1_5172 [locus_tag=JM957_RS26605] [protein=flavin reductase family protein] [protein_id=WP_000949055.1] [location=5186482..5187093] [gbkey=CDS]	0.999999998623584	true
JM957_RS18485	lcl|NZ_CP068724.1_prot_WP_000814429.1_3578 [locus_tag=JM957_RS18485] [protein=hypothetical protein] [protein_id=WP_000814429.1] [location=3618110..3618355] [gbkey=CDS]	0.999999998622937	true
JM957_RS12245	lcl|NZ_CP068724.1_prot_WP_072770276.1_2330 [locus_tag=JM957_RS12245] [protein=collagen-like repeat preface domain-containing protein] [protein_id=WP_072770276.1] [location=2359895..2361199] [gbkey=CDS]	0.999999998578416	true
JM957_RS07570	lcl|NZ_CP068724.1_prot_WP_065381882.1_1398 [locus_tag=JM957_RS07570] [protein=class I SAM-dependent methyltransferase] [protein_id=WP_065381882.1] [location=complement(1449817..1450593)] [gbkey=CDS]	0.999999998409474	true
JM957_RS07790	lcl|NZ_CP068724.1_prot_WP_001142718.1_1442 [locus_tag=JM957_RS07790] [protein=MerR family transcriptional regulator] [protein_id=WP_001142718.1] [location=1494146..1495021] [gbkey=CDS]	0.999999998403219	true
JM957_RS02135	lcl|NZ_CP068724.1_prot_WP_065381873.1_354 [locus_tag=JM957_RS02135] [protein=FAD-dependent oxidoreductase] [protein_id=WP_065381873.1] [location=complement(404416..405942)] [gbkey=CDS]	0.999999998292176	true
JM957_RS23945	lcl|NZ_CP068724.1_prot_WP_000873627.1_4667 [locus_tag=JM957_RS23945] [protein=sulfatase-like hydrolase/transferase] [protein_id=WP_000873627.1] [location=complement(4672196..4674265)] [gbkey=CDS]	0.999999997808515	true
JM957_RS10000	lcl|NZ_CP068724.1_prot_WP_048656262.1_1881 [locus_tag=JM957_RS10000] [protein=LD-carboxypeptidase] [protein_id=WP_048656262.1] [location=complement(1922745..1923746)] [gbkey=CDS]	0.999999997718521	true
JM957_RS23345	lcl|NZ_CP068724.1_prot_WP_063220457.1_4547 [locus_tag=JM957_RS23345] [protein=hypothetical protein] [protein_id=WP_063220457.1] [location=4559028..4560452] [gbkey=CDS]	0.999999997706554	true
JM957_RS01625	lcl|NZ_CP068724.1_prot_WP_001072420.1_261 [locus_tag=JM957_RS01625] [protein=ASCH domain-containing protein] [protein_id=WP_001072420.1] [location=complement(290655..291113)] [gbkey=CDS]	0.999999997623671	true
JM957_RS15015	lcl|NZ_CP068724.1_prot_WP_072770343.1_2884 [locus_tag=JM957_RS15015] [protein=EndoU domain-containing protein] [protein_id=WP_072770343.1] [location=complement(2920129..2920524)] [gbkey=CDS]	0.999999997395484	true
JM957_RS13880	lcl|NZ_CP068724.1_prot_WP_065382519.1_2657 [locus_tag=JM957_RS13880] [protein=glycosyl transferase family 1] [protein_id=WP_065382519.1] [location=complement(2702786..2703979)] [gbkey=CDS]	0.999999997298861	true
JM957_RS13390.dnaN	lcl|NZ_CP068724.1_prot_WP_000394467.1_2559 [gene=dnaN] [locus_tag=JM957_RS13390] [protein=DNA polymerase III subunit beta] [protein_id=WP_000394467.1] [location=2613371..2614501] [gbkey=CDS]	0.999999997068867	true
JM957_RS17385	lcl|NZ_CP068724.1_prot_WP_065382278.1_3358 [locus_tag=JM957_RS17385] [protein=exosporium leader peptide-containing protein] [protein_id=WP_065382278.1] [location=3391905..3392618] [gbkey=CDS]	0.999999996918934	true
JM957_RS28050	lcl|NZ_CP068725.1_prot_WP_001267127.1_5457 [locus_tag=JM957_RS28050] [protein=hypothetical protein] [protein_id=WP_001267127.1] [location=complement(142492..142863)] [gbkey=CDS]	0.999999996897597	true
JM957_RS03310	lcl|NZ_CP068724.1_prot_WP_016125464.1_570 [locus_tag=JM957_RS03310] [protein=amino acid ABC transporter ATP-binding protein] [protein_id=WP_016125464.1] [location=659800..660528] [gbkey=CDS]	0.999999996888321	true
JM957_RS25755	lcl|NZ_CP068724.1_prot_WP_001255070.1_5002 [locus_tag=JM957_RS25755] [protein=acetyltransferase] [protein_id=WP_001255070.1] [location=complement(5009210..5009722)] [gbkey=CDS]	0.999999996815908	true
JM957_RS07060	lcl|NZ_CP068724.1_prot_WP_000941961.1_1296 [locus_tag=JM957_RS07060] [protein=DinB family protein] [protein_id=WP_000941961.1] [location=1363872..1364405] [gbkey=CDS]	0.999999995888017	true
JM957_RS01855	lcl|NZ_CP068724.1_prot_WP_000622969.1_298 [locus_tag=JM957_RS01855] [protein=methionine ABC transporter ATP-binding protein] [protein_id=WP_000622969.1] [location=347630..348649] [gbkey=CDS]	0.999999995846847	true
JM957_RS22025	lcl|NZ_CP068724.1_prot_WP_001242605.1_4285 [locus_tag=JM957_RS22025] [protein=hypothetical protein] [protein_id=WP_001242605.1] [location=complement(4293396..4293572)] [gbkey=CDS]	0.999999995555415	true
JM957_RS13425	lcl|NZ_CP068724.1_prot_WP_065382398.1_2566 [locus_tag=JM957_RS13425] [protein=hypothetical protein] [protein_id=WP_065382398.1] [location=complement(2621847..2622212)] [gbkey=CDS]	0.999999994755236	true
JM957_RS23450.ccpA	lcl|NZ_CP068724.1_prot_WP_001103297.1_4568 [gene=ccpA] [locus_tag=JM957_RS23450] [protein=catabolite control protein A] [protein_id=WP_001103297.1] [location=complement(4576459..4577457)] [gbkey=CDS]	0.999999994753484	true
JM957_RS22885.sspI	lcl|NZ_CP068724.1_prot_WP_000009509.1_4455 [gene=sspI] [locus_tag=JM957_RS22885] [protein=small acid-soluble spore protein SspI] [protein_id=WP_000009509.1] [location=4468688..4468897] [gbkey=CDS]	0.999999994578343	true
JM957_RS19585	lcl|NZ_CP068724.1_prot_WP_001160952.1_3798 [locus_tag=JM957_RS19585] [protein=hypothetical protein] [protein_id=WP_001160952.1] [location=3853219..3853584] [gbkey=CDS]	0.999999994520289	true
JM957_RS18015	lcl|NZ_CP068724.1_prot_WP_001146294.1_3484 [locus_tag=JM957_RS18015] [protein=hypothetical protein] [protein_id=WP_001146294.1] [location=complement(3531435..3531698)] [gbkey=CDS]	0.999999994287481	true
JM957_RS02655.mutY	lcl|NZ_CP068724.1_prot_WP_000171397.1_458 [gene=mutY] [locus_tag=JM957_RS02655] [protein=A/G-specific adenine glycosylase] [protein_id=WP_000171397.1] [location=516501..517598] [gbkey=CDS]	0.999999994244196	true
JM957_RS24000	lcl|NZ_CP068724.1_prot_WP_000448409.1_4678 [locus_tag=JM957_RS24000] [protein=hypothetical protein] [protein_id=WP_000448409.1] [location=complement(4682993..4683310)] [gbkey=CDS]	0.999999993429891	true
JM957_RS18605	lcl|NZ_CP068724.1_prot_WP_000551322.1_3602 [locus_tag=JM957_RS18605] [protein=methylphosphotriester-DNA--protein-cysteine methyltransferase family protein] [protein_id=WP_000551322.1] [location=3641872..3642468] [gbkey=CDS]	0.999999993416222	true
JM957_RS23695	lcl|NZ_CP068724.1_prot_WP_050279509.1_4617 [locus_tag=JM957_RS23695] [protein=exosporium leader peptide-containing protein] [protein_id=WP_050279509.1] [location=complement(4622319..4626257)] [gbkey=CDS]	0.999999992933810	true
JM957_RS10825	lcl|NZ_CP068724.1_prot_WP_000160043.1_2046 [locus_tag=JM957_RS10825] [protein=class I SAM-dependent methyltransferase] [protein_id=WP_000160043.1] [location=2074399..2075079] [gbkey=CDS]	0.999999992905387	true
JM957_RS10690	lcl|NZ_CP068724.1_prot_WP_000510565.1_2019 [locus_tag=JM957_RS10690] [protein=DUF5082 family protein] [protein_id=WP_000510565.1] [location=2054660..2055082] [gbkey=CDS]	0.999999991981718	true
JM957_RS13070	lcl|NZ_CP068724.1_prot_WP_000106396.1_2495 [locus_tag=JM957_RS13070] [protein=MFS transporter] [protein_id=WP_000106396.1] [location=2552390..2553673] [gbkey=CDS]	0.999999991754336	true
JM957_RS15995	lcl|NZ_CP068724.1_prot_WP_001064061.1_3080 [locus_tag=JM957_RS15995] [protein=L,D-transpeptidase family protein] [protein_id=WP_001064061.1] [location=complement(3125899..3127344)] [gbkey=CDS]	0.999999991706080	true
JM957_RS03940	lcl|NZ_CP068724.1_prot_WP_063220045.1_673 [locus_tag=JM957_RS03940] [protein=hypothetical protein] [protein_id=WP_063220045.1] [location=771846..772241] [gbkey=CDS]	0.999999991325172	true
JM957_RS17615	lcl|NZ_CP068724.1_prot_WP_000070938.1_3404 [locus_tag=JM957_RS17615] [protein=transcriptional regulator] [protein_id=WP_000070938.1] [location=complement(3440716..3441336)] [gbkey=CDS]	0.999999990814525	true
JM957_RS08815	lcl|NZ_CP068724.1_prot_WP_063219999.1_1644 [locus_tag=JM957_RS08815] [protein=flagellar hook-associated protein 2] [protein_id=WP_063219999.1] [location=1680409..1681791] [gbkey=CDS]	0.999999990156901	true
JM957_RS10675	lcl|NZ_CP068724.1_prot_WP_001007571.1_2016 [locus_tag=JM957_RS10675] [protein=hypothetical protein] [protein_id=WP_001007571.1] [location=2048572..2048823] [gbkey=CDS]	0.999999989416716	true
JM957_RS03290.gerKA	lcl|NZ_CP068724.1_prot_WP_065381809.1_566 [gene=gerKA] [locus_tag=JM957_RS03290] [protein=spore germination protein GerKA] [protein_id=WP_065381809.1] [location=complement(654712..656214)] [gbkey=CDS]	0.999999987905595	true
JM957_RS12080	lcl|NZ_CP068724.1_prot_WP_072770354.1_2297 [locus_tag=JM957_RS12080] [protein=GCN5 family acetyltransferase] [protein_id=WP_072770354.1] [location=2330363..2330527] [gbkey=CDS]	0.999999986689076	true
JM957_RS04505.sasP	lcl|NZ_CP068724.1_prot_WP_000013338.1_786 [gene=sasP] [locus_tag=JM957_RS04505] [protein=small acid-soluble spore protein, SasP family] [protein_id=WP_000013338.1] [location=complement(877012..877215)] [gbkey=CDS]	0.999999985922238	true
JM957_RS20335	lcl|NZ_CP068724.1_prot_WP_001161449.1_3948 [locus_tag=JM957_RS20335] [protein=SIMPL domain-containing protein] [protein_id=WP_001161449.1] [location=3988114..3988785] [gbkey=CDS]	0.999999985369200	true
JM957_RS10170	lcl|NZ_CP068724.1_prot_WP_000877687.1_1915 [locus_tag=JM957_RS10170] [protein=sugar phosphate isomerase/epimerase] [protein_id=WP_000877687.1] [location=1959740..1960582] [gbkey=CDS]	0.999999983436170	true
JM957_RS14035	lcl|NZ_CP068724.1_prot_WP_001999958.1_2688 [locus_tag=JM957_RS14035] [protein=carboxymuconolactone decarboxylase family protein] [protein_id=WP_001999958.1] [location=complement(2728421..2728813)] [gbkey=CDS]	0.999999982230288	true
JM957_RS23700	lcl|NZ_CP068724.1_prot_WP_001110858.1_4618 [locus_tag=JM957_RS23700] [protein=hypothetical protein] [protein_id=WP_001110858.1] [location=complement(4626374..4626697)] [gbkey=CDS]	0.999999978675710	true
JM957_RS11920	lcl|NZ_CP068724.1_prot_WP_001007255.1_2265 [locus_tag=JM957_RS11920] [protein=isochorismatase family protein] [protein_id=WP_001007255.1] [location=2293118..2294011] [gbkey=CDS]	0.999999977603563	true
JM957_RS01030	lcl|NZ_CP068724.1_prot_WP_016126168.1_165 [locus_tag=JM957_RS01030] [protein=S9 family peptidase] [protein_id=WP_016126168.1] [location=179815..181779] [gbkey=CDS]	0.999999976726808	true
JM957_RS16460	lcl|NZ_CP068724.1_prot_WP_000014538.1_3173 [locus_tag=JM957_RS16460] [protein=WXG100 family type VII secretion target] [protein_id=WP_000014538.1] [location=complement(3215532..3215837)] [gbkey=CDS]	0.999999975563030	true
JM957_RS23620	lcl|NZ_CP068724.1_prot_WP_000437765.1_4602 [locus_tag=JM957_RS23620] [protein=SRPBCC domain-containing protein] [protein_id=WP_000437765.1] [location=complement(4612437..4612868)] [gbkey=CDS]	0.999999973864689	true
JM957_RS08735	lcl|NZ_CP068724.1_prot_WP_000291688.1_1628 [locus_tag=JM957_RS08735] [protein=aspartyl-phosphate phosphatase Spo0E family protein] [protein_id=WP_000291688.1] [location=1666297..1666515] [gbkey=CDS]	0.999999973552914	true
JM957_RS20520.bioA	lcl|NZ_CP068724.1_prot_WP_002041775.1_3985 [gene=bioA] [locus_tag=JM957_RS20520] [protein=adenosylmethionine--8-amino-7-oxononanoate transaminase] [protein_id=WP_002041775.1] [location=complement(4019629..4021062)] [gbkey=CDS]	0.999999973326904	true
JM957_RS18415	lcl|NZ_CP068724.1_prot_WP_063220698.1_3564 [locus_tag=JM957_RS18415] [protein=ORF6C domain-containing protein] [protein_id=WP_063220698.1] [location=complement(3603148..3603906)] [gbkey=CDS]	0.999999971208482	true
JM957_RS17130	lcl|NZ_CP068724.1_prot_WP_065382377.1_3307 [locus_tag=JM957_RS17130] [protein=glycosyltransferase] [protein_id=WP_065382377.1] [location=complement(3346292..3347053)] [gbkey=CDS]	0.999999970649144	true
JM957_RS18475.hfq	lcl|NZ_CP068724.1_prot_WP_000813896.1_3576 [gene=hfq] [locus_tag=JM957_RS18475] [protein=RNA chaperone Hfq] [protein_id=WP_000813896.1] [location=complement(3616730..3616954)] [gbkey=CDS]	0.999999970470574	true
JM957_RS24980	lcl|NZ_CP068724.1_prot_WP_089603473.1_4849 [locus_tag=JM957_RS24980] [protein=bifunctional metallophosphatase/5'-nucleotidase] [protein_id=WP_089603473.1] [location=complement(4855208..4856599)] [gbkey=CDS]	0.999999968403420	true
JM957_RS14780	lcl|NZ_CP068724.1_prot_WP_000250758.1_2837 [locus_tag=JM957_RS14780] [protein=IclR family transcriptional regulator] [protein_id=WP_000250758.1] [location=complement(2870687..2871436)] [gbkey=CDS]	0.999999963745385	true
JM957_RS20305	lcl|NZ_CP068724.1_prot_WP_000548045.1_3942 [locus_tag=JM957_RS20305] [protein=GntR family transcriptional regulator] [protein_id=WP_000548045.1] [location=3983449..3983868] [gbkey=CDS]	0.999999956755220	true
JM957_RS20240.spoVAF	lcl|NZ_CP068724.1_prot_WP_000165595.1_3929 [gene=spoVAF] [locus_tag=JM957_RS20240] [protein=spore germination protein SpoVAF] [protein_id=WP_000165595.1] [location=complement(3973565..3975037)] [gbkey=CDS]	0.999999954831202	true
JM957_RS01900.gatA	lcl|NZ_CP068724.1_prot_WP_000051433.1_307 [gene=gatA] [locus_tag=JM957_RS01900] [protein=Asp-tRNA(Asn)/Glu-tRNA(Gln) amidotransferase subunit GatA] [protein_id=WP_000051433.1] [location=353702..355159] [gbkey=CDS]	0.999999951846176	true
JM957_RS28610	lcl|NZ_CP068725.1_prot_WP_000594391.1_5569 [locus_tag=JM957_RS28610] [protein=hypothetical protein] [protein_id=WP_000594391.1] [location=254627..255022] [gbkey=CDS]	0.999999945526853	true
JM957_RS12015	lcl|NZ_CP068724.1_prot_WP_065382124.1_2284 [locus_tag=JM957_RS12015] [protein=MBL fold metallo-hydrolase] [protein_id=WP_065382124.1] [location=2319090..2319956] [gbkey=CDS]	0.999999937753687	true
JM957_RS20980	lcl|NZ_CP068724.1_prot_WP_063220811.1_4077 [locus_tag=JM957_RS20980] [protein=hypothetical protein] [protein_id=WP_063220811.1] [location=complement(4102567..4103103)] [gbkey=CDS]	0.999999929401198	true
JM957_RS24925	lcl|NZ_CP068724.1_prot_WP_000435943.1_4838 [locus_tag=JM957_RS24925] [protein=DUF1027 domain-containing protein] [protein_id=WP_000435943.1] [location=complement(4847498..4847800)] [gbkey=CDS]	0.999999927442516	true
JM957_RS14920	lcl|NZ_CP068724.1_prot_WP_000429607.1_2865 [locus_tag=JM957_RS14920] [protein=hypothetical protein] [protein_id=WP_000429607.1] [location=complement(2899121..2900143)] [gbkey=CDS]	0.999999922971753	true
JM957_RS08610	lcl|NZ_CP068724.1_prot_WP_000127417.1_1603 [locus_tag=JM957_RS08610] [protein=aldose 1-epimerase family protein] [protein_id=WP_000127417.1] [location=complement(1644757..1645629)] [gbkey=CDS]	0.999999920157858	true
JM957_RS06235.clpB	lcl|NZ_CP068724.1_prot_WP_000365401.1_1132 [gene=clpB] [locus_tag=JM957_RS06235] [protein=ATP-dependent chaperone ClpB] [protein_id=WP_000365401.1] [location=1198298..1200898] [gbkey=CDS]	0.999999916527003	true
JM957_RS28160	lcl|NZ_CP068725.1_prot_WP_001259098.1_5479 [locus_tag=JM957_RS28160] [protein=hypothetical protein] [protein_id=WP_001259098.1] [location=complement(159196..160122)] [gbkey=CDS]	0.999999907430332	true
JM957_RS01945	lcl|NZ_CP068724.1_prot_WP_000007349.1_316 [locus_tag=JM957_RS01945] [protein=aminopeptidase] [protein_id=WP_000007349.1] [location=complement(364435..365664)] [gbkey=CDS]	0.999999905716226	true
JM957_RS15615	lcl|NZ_CP068724.1_prot_WP_063220668.1_3004 [locus_tag=JM957_RS15615] [protein=LysR family transcriptional regulator] [protein_id=WP_063220668.1] [location=complement(3043315..3044193)] [gbkey=CDS]	0.999999901366886	true
JM957_RS22235.minD	lcl|NZ_CP068724.1_prot_WP_000503309.1_4327 [gene=minD] [locus_tag=JM957_RS22235] [protein=septum site-determining protein MinD] [protein_id=WP_000503309.1] [location=complement(4336263..4337060)] [gbkey=CDS]	0.999999889676024	true
JM957_RS15510	lcl|NZ_CP068724.1_prot_WP_000897399.1_2983 [locus_tag=JM957_RS15510] [protein=alpha/beta-type small acid-soluble spore protein] [protein_id=WP_000897399.1] [location=complement(3015824..3016054)] [gbkey=CDS]	0.999999859436632	true
JM957_RS06655.odhA	lcl|NZ_CP068724.1_prot_WP_000197120.1_1216 [gene=odhA] [locus_tag=JM957_RS06655] [protein=2-oxoglutarate dehydrogenase E1 component] [protein_id=WP_000197120.1] [location=complement(1281291..1284158)] [gbkey=CDS]	0.999999853136445	true
JM957_RS16775	lcl|NZ_CP068724.1_prot_WP_065382079.1_3236 [locus_tag=JM957_RS16775] [protein=GNAT family N-acetyltransferase] [protein_id=WP_065382079.1] [location=3271674..3272135] [gbkey=CDS]	0.999999849528281	true
JM957_RS05735	lcl|NZ_CP068724.1_prot_WP_048656907.1_1032 [locus_tag=JM957_RS05735] [protein=hypothetical protein] [protein_id=WP_048656907.1] [location=1107432..1107608] [gbkey=CDS]	0.999999845207629	true
JM957_RS06050	lcl|NZ_CP068724.1_prot_WP_000902324.1_1095 [locus_tag=JM957_RS06050] [protein=spore germination protein GerPE] [protein_id=WP_000902324.1] [location=complement(1169453..1169839)] [gbkey=CDS]	0.999999841933802	true
JM957_RS02675	lcl|NZ_CP068724.1_prot_WP_000506622.1_462 [locus_tag=JM957_RS02675] [protein=DUF402 domain-containing protein] [protein_id=WP_000506622.1] [location=518988..519518] [gbkey=CDS]	0.999999829628688	true
JM957_RS21775	lcl|NZ_CP068724.1_prot_WP_000071866.1_4235 [locus_tag=JM957_RS21775] [protein=DUF4023 domain-containing protein] [protein_id=WP_000071866.1] [location=4242456..4242578] [gbkey=CDS]	0.999999823072555	true
JM957_RS11140	lcl|NZ_CP068724.1_prot_WP_065382586.1_2109 [locus_tag=JM957_RS11140] [protein=virulence factor] [protein_id=WP_065382586.1] [location=2136949..2138076] [gbkey=CDS]	0.999999821198429	true
JM957_RS03070.fdhD	lcl|NZ_CP068724.1_prot_WP_000529239.1_522 [gene=fdhD] [locus_tag=JM957_RS03070] [protein=formate dehydrogenase accessory sulfurtransferase FdhD] [protein_id=WP_000529239.1] [location=complement(599777..600583)] [gbkey=CDS]	0.999999817325492	true
JM957_RS13270	lcl|NZ_CP068724.1_prot_WP_063220386.1_2535 [locus_tag=JM957_RS13270] [protein=ester cyclase] [protein_id=WP_063220386.1] [location=2591413..2591838] [gbkey=CDS]	0.999999814519499	true
JM957_RS00510.ctsR	lcl|NZ_CP068724.1_prot_WP_001244565.1_73 [gene=ctsR] [locus_tag=JM957_RS00510] [protein=transcriptional regulator CtsR] [protein_id=WP_001244565.1] [location=92635..93096] [gbkey=CDS]	0.999999807198504	true
JM957_RS08100.recU	lcl|NZ_CP068724.1_prot_WP_000155598.1_1504 [gene=recU] [locus_tag=JM957_RS08100] [protein=Holliday junction resolvase RecU] [protein_id=WP_000155598.1] [location=complement(1549362..1549964)] [gbkey=CDS]	0.999999783803323	true
JM957_RS14145	lcl|NZ_CP068724.1_prot_WP_000271313.1_2710 [locus_tag=JM957_RS14145] [protein=DUF3870 domain-containing protein] [protein_id=WP_000271313.1] [location=complement(2750241..2750567)] [gbkey=CDS]	0.999999758002063	true
JM957_RS02255	lcl|NZ_CP068724.1_prot_WP_000082906.1_378 [locus_tag=JM957_RS02255] [protein=MTH1187 family thiamine-binding protein] [protein_id=WP_000082906.1] [location=439906..440226] [gbkey=CDS]	0.999999754784172	true
JM957_RS29400	lcl|NZ_CP068725.1_prot_WP_000609152.1_5727 [locus_tag=JM957_RS29400] [protein=zinc-ribbon domain-containing protein] [protein_id=WP_000609152.1] [location=409817..410827] [gbkey=CDS]	0.999999750148292	true
JM957_RS16550	lcl|NZ_CP068724.1_prot_WP_001101572.1_3191 [locus_tag=JM957_RS16550] [protein=NAD(P)H-dependent oxidoreductase] [protein_id=WP_001101572.1] [location=complement(3230891..3231466)] [gbkey=CDS]	0.999999739822955	true
JM957_RS04930	lcl|NZ_CP068724.1_prot_WP_158520305.1_871 [locus_tag=JM957_RS04930] [protein=AHH domain-containing protein] [protein_id=WP_158520305.1] [location=950421..950777] [gbkey=CDS]	0.999999729718543	true
JM957_RS05985	lcl|NZ_CP068724.1_prot_WP_000073790.1_1082 [locus_tag=JM957_RS05985] [protein=phosphotransferase] [protein_id=WP_000073790.1] [location=complement(1156013..1156804)] [gbkey=CDS]	0.999999729573114	true
JM957_RS06980	lcl|NZ_CP068724.1_prot_WP_000240799.1_1280 [locus_tag=JM957_RS06980] [protein=hypothetical protein] [protein_id=WP_000240799.1] [location=1345409..1345561] [gbkey=CDS]	0.999999716637410	true
JM957_RS10245	lcl|NZ_CP068724.1_prot_WP_000099762.1_1930 [locus_tag=JM957_RS10245] [protein=serine protease] [protein_id=WP_000099762.1] [location=1972872..1973819] [gbkey=CDS]	0.999999712943208	true
JM957_RS20740	lcl|NZ_CP068724.1_prot_WP_000115781.1_4029 [locus_tag=JM957_RS20740] [protein=butyrate kinase] [protein_id=WP_000115781.1] [location=complement(4062510..4063613)] [gbkey=CDS]	0.999999680681065	true
JM957_RS18830	lcl|NZ_CP068724.1_prot_WP_072770072.1_3647 [locus_tag=JM957_RS18830] [protein=SDR family oxidoreductase] [protein_id=WP_072770072.1] [location=complement(3694175..3694888)] [gbkey=CDS]	0.999999665936989	true
JM957_RS26230	lcl|NZ_CP068724.1_prot_WP_000997459.1_5097 [locus_tag=JM957_RS26230] [protein=competence protein ComK] [protein_id=WP_000997459.1] [location=5116678..5117184] [gbkey=CDS]	0.999999653799006	true
JM957_RS06945.phaQ	lcl|NZ_CP068724.1_prot_WP_000939955.1_1273 [gene=phaQ] [locus_tag=JM957_RS06945] [protein=poly-beta-hydroxybutyrate-responsive repressor] [protein_id=WP_000939955.1] [location=complement(1339025..1339477)] [gbkey=CDS]	0.999999638793333	true
JM957_RS15400	lcl|NZ_CP068724.1_prot_WP_065382536.1_2961 [locus_tag=JM957_RS15400] [protein=MBL fold metallo-hydrolase] [protein_id=WP_065382536.1] [location=2990130..2990987] [gbkey=CDS]	0.999999616095637	true
JM957_RS23110	lcl|NZ_CP068724.1_prot_WP_000201572.1_4500 [locus_tag=JM957_RS23110] [protein=CBS domain-containing protein] [protein_id=WP_000201572.1] [location=complement(4515101..4516414)] [gbkey=CDS]	0.999999591062029	true
JM957_RS19430.ftsA	lcl|NZ_CP068724.1_prot_WP_001087558.1_3767 [gene=ftsA] [locus_tag=JM957_RS19430] [protein=cell division protein FtsA] [protein_id=WP_001087558.1] [location=complement(3822241..3823548)] [gbkey=CDS]	0.999999571842151	true
JM957_RS20470.ribD	lcl|NZ_CP068724.1_prot_WP_065382456.1_3975 [gene=ribD] [locus_tag=JM957_RS20470] [protein=bifunctional diaminohydroxyphosphoribosylaminopyrimidine deaminase/5-amino-6-(5-phosphoribosylamino)uracil reductase RibD] [protein_id=WP_065382456.1] [location=4011286..4012398] [gbkey=CDS]	0.999999571655816	true
JM957_RS10325	lcl|NZ_CP068724.1_prot_WP_000594045.1_1946 [locus_tag=JM957_RS10325] [protein=LLM class flavin-dependent oxidoreductase] [protein_id=WP_000594045.1] [location=complement(1986905..1987906)] [gbkey=CDS]	0.999999537043481	true
JM957_RS12350	lcl|NZ_CP068724.1_prot_WP_025688168.1_2351 [locus_tag=JM957_RS12350] [protein=DUF1232 domain-containing protein] [protein_id=WP_025688168.1] [location=complement(2381512..2381841)] [gbkey=CDS]	0.999999503089059	true
JM957_RS04495	lcl|NZ_CP068724.1_prot_WP_000281501.1_784 [locus_tag=JM957_RS04495] [protein=amino acid ABC transporter permease] [protein_id=WP_000281501.1] [location=875499..876197] [gbkey=CDS]	0.999999492404466	true
JM957_RS08295	lcl|NZ_CP068724.1_prot_WP_030024743.1_1540 [locus_tag=JM957_RS08295] [protein=glycosyltransferase] [protein_id=WP_030024743.1] [location=1583575..1584375] [gbkey=CDS]	0.999999420153588	true
JM957_RS23565	lcl|NZ_CP068724.1_prot_WP_001122235.1_4591 [locus_tag=JM957_RS23565] [protein=YtzH-like family protein] [protein_id=WP_001122235.1] [location=4599997..4600275] [gbkey=CDS]	0.999999419031852	true
JM957_RS27190	lcl|NZ_CP068724.1_prot_WP_072770019.1_5289 [locus_tag=JM957_RS27190] [protein=MFS transporter] [protein_id=WP_072770019.1] [location=5320857..5322155] [gbkey=CDS]	0.999999413510020	true
JM957_RS15885	lcl|NZ_CP068724.1_prot_WP_063220646.1_3058 [locus_tag=JM957_RS15885] [protein=hypothetical protein] [protein_id=WP_063220646.1] [location=complement(3104214..3104438)] [gbkey=CDS]	0.999999405950074	true
JM957_RS13490	lcl|NZ_CP068724.1_prot_WP_072770056.1_2579 [locus_tag=JM957_RS13490] [protein=PQQ-dependent sugar dehydrogenase] [protein_id=WP_072770056.1] [location=complement(2630396..2631826)] [gbkey=CDS]	0.999999345937588	true
JM957_RS12165	lcl|NZ_CP068724.1_prot_WP_063220083.1_2314 [locus_tag=JM957_RS12165] [protein=hypothetical protein] [protein_id=WP_063220083.1] [location=complement(2343665..2344096)] [gbkey=CDS]	0.999999224084685	true
JM957_RS14150	lcl|NZ_CP068724.1_prot_WP_001228738.1_2711 [locus_tag=JM957_RS14150] [protein=septum formation initiator family protein] [protein_id=WP_001228738.1] [location=complement(2750865..2751221)] [gbkey=CDS]	0.999999169301176	true
JM957_RS09135	lcl|NZ_CP068724.1_prot_WP_000510034.1_1708 [locus_tag=JM957_RS09135] [protein=cation transporter] [protein_id=WP_000510034.1] [location=1734220..1735119] [gbkey=CDS]	0.999999158826273	true
JM957_RS27850	lcl|NZ_CP068725.1_prot_WP_001167047.1_5417 [locus_tag=JM957_RS27850] [protein=alpha/beta-type small acid-soluble spore protein] [protein_id=WP_001167047.1] [location=complement(97815..98030)] [gbkey=CDS]	0.999999017659717	true
JM957_RS12210	lcl|NZ_CP068724.1_prot_WP_001257871.1_2323 [locus_tag=JM957_RS12210] [protein=hypothetical protein] [protein_id=WP_001257871.1] [location=complement(2353875..2354378)] [gbkey=CDS]	0.999999002775729	true
JM957_RS11010.ric	lcl|NZ_CP068724.1_prot_WP_000401371.1_2083 [gene=ric] [locus_tag=JM957_RS11010] [protein=iron-sulfur cluster repair di-iron protein] [protein_id=WP_000401371.1] [location=complement(2113948..2114655)] [gbkey=CDS]	0.999998792465916	true
JM957_RS19955	lcl|NZ_CP068724.1_prot_WP_000434582.1_3872 [locus_tag=JM957_RS19955] [protein=aminotransferase A] [protein_id=WP_000434582.1] [location=3921597..3922760] [gbkey=CDS]	0.999998665996909	true
JM957_RS19480.ftsL	lcl|NZ_CP068724.1_prot_WP_000182804.1_3777 [gene=ftsL] [locus_tag=JM957_RS19480] [protein=cell division protein FtsL] [protein_id=WP_000182804.1] [location=complement(3836495..3836857)] [gbkey=CDS]	0.999998664351340	true
JM957_RS28375	lcl|NZ_CP068725.1_prot_WP_000802654.1_5522 [locus_tag=JM957_RS28375] [protein=NAD(P)-binding domain-containing protein] [protein_id=WP_000802654.1] [location=207227..208612] [gbkey=CDS]	0.999998654212938	true
JM957_RS20170.glcT	lcl|NZ_CP068724.1_prot_WP_000073860.1_3915 [gene=glcT] [locus_tag=JM957_RS20170] [protein=ptsGHI operon transcription antiterminator GlcT] [protein_id=WP_000073860.1] [location=complement(3962251..3963099)] [gbkey=CDS]	0.999998536521808	true
JM957_RS05060.ltrA	lcl|NZ_CP068724.1_prot_WP_001097732.1_897 [gene=ltrA] [locus_tag=JM957_RS05060] [protein=group II intron reverse transcriptase/maturase] [protein_id=WP_001097732.1] [location=979610..981256] [gbkey=CDS]	0.999998491692986	true
JM957_RS28175.ltrA	lcl|NZ_CP068725.1_prot_WP_001097732.1_5482 [gene=ltrA] [locus_tag=JM957_RS28175] [protein=group II intron reverse transcriptase/maturase] [protein_id=WP_001097732.1] [location=163400..165046] [gbkey=CDS]	0.999998491692986	true
JM957_RS20610.sdaAB	lcl|NZ_CP068724.1_prot_WP_000877445.1_4003 [gene=sdaAB] [locus_tag=JM957_RS20610] [protein=L-serine ammonia-lyase, iron-sulfur-dependent subunit beta] [protein_id=WP_000877445.1] [location=complement(4037874..4038533)] [gbkey=CDS]	0.999998480224307	true
JM957_RS03665	lcl|NZ_CP068724.1_prot_WP_000033865.1_641 [locus_tag=JM957_RS03665] [protein=50S ribosome-binding GTPase] [protein_id=WP_000033865.1] [location=complement(734160..734882)] [gbkey=CDS]	0.999998447963473	true
JM957_RS17635	lcl|NZ_CP068724.1_prot_WP_063220823.1_3408 [locus_tag=JM957_RS17635] [protein=DUF11 domain-containing protein] [protein_id=WP_063220823.1] [location=complement(3442874..3450346)] [gbkey=CDS]	0.999998388456435	true
JM957_RS29060	lcl|NZ_CP068725.1_prot_WP_000107156.1_5659 [locus_tag=JM957_RS29060] [protein=WXG100 family type VII secretion target] [protein_id=WP_000107156.1] [location=339808..341040] [gbkey=CDS]	0.999998281428181	true
JM957_RS25245	lcl|NZ_CP068724.1_prot_WP_000388769.1_4902 [locus_tag=JM957_RS25245] [protein=DUF3978 family protein] [protein_id=WP_000388769.1] [location=4905295..4905738] [gbkey=CDS]	0.999998237025644	true
JM957_RS21370.pstC	lcl|NZ_CP068724.1_prot_WP_000940918.1_4155 [gene=pstC] [locus_tag=JM957_RS21370] [protein=phosphate ABC transporter permease subunit PstC] [protein_id=WP_000940918.1] [location=complement(4167902..4168852)] [gbkey=CDS]	0.999998138648187	true
JM957_RS18500.pfkB	lcl|NZ_CP068724.1_prot_WP_000640859.1_3581 [gene=pfkB] [locus_tag=JM957_RS18500] [protein=1-phosphofructokinase] [protein_id=WP_000640859.1] [location=complement(3621588..3622499)] [gbkey=CDS]	0.999998077187342	true
JM957_RS28135	lcl|NZ_CP068725.1_prot_WP_046199365.1_5474 [locus_tag=JM957_RS28135] [protein=hypothetical protein] [protein_id=WP_046199365.1] [location=complement(156867..157118)] [gbkey=CDS]	0.999997884455639	true
JM957_RS07880	lcl|NZ_CP068724.1_prot_WP_000369754.1_1460 [locus_tag=JM957_RS07880] [protein=stage VI sporulation protein F] [protein_id=WP_000369754.1] [location=1509169..1509420] [gbkey=CDS]	0.999997794653014	true
JM957_RS20985	lcl|NZ_CP068724.1_prot_WP_001273985.1_4078 [locus_tag=JM957_RS20985] [protein=LacI family DNA-binding transcriptional regulator] [protein_id=WP_001273985.1] [location=4103418..4104395] [gbkey=CDS]	0.999997738669990	true
JM957_RS16785	lcl|NZ_CP068724.1_prot_WP_050279510.1_3238 [locus_tag=JM957_RS16785] [protein=collagen-like protein] [protein_id=WP_050279510.1] [location=complement(3272630..3275143)] [gbkey=CDS]	0.999997643182510	true
JM957_RS18005.sspO	lcl|NZ_CP068724.1_prot_WP_000518051.1_3482 [gene=sspO] [locus_tag=JM957_RS18005] [protein=acid-soluble spore protein SspO] [protein_id=WP_000518051.1] [location=3530472..3530621] [gbkey=CDS]	0.999997634558758	true
JM957_RS24940	lcl|NZ_CP068724.1_prot_WP_002164635.1_4841 [locus_tag=JM957_RS24940] [protein=YhfC family intramembrane metalloprotease] [protein_id=WP_002164635.1] [location=4849367..4850182] [gbkey=CDS]	0.999997532739246	true
JM957_RS23245.ackA	lcl|NZ_CP068724.1_prot_WP_000034575.1_4527 [gene=ackA] [locus_tag=JM957_RS23245] [protein=acetate kinase] [protein_id=WP_000034575.1] [location=complement(4534461..4535654)] [gbkey=CDS]	0.999997440414721	true
JM957_RS13230	lcl|NZ_CP068724.1_prot_WP_001110125.1_2527 [locus_tag=JM957_RS13230] [protein=undecaprenyl-diphosphatase] [protein_id=WP_001110125.1] [location=2582449..2583048] [gbkey=CDS]	0.999997410074978	true
JM957_RS14115	lcl|NZ_CP068724.1_prot_WP_000558689.1_2704 [locus_tag=JM957_RS14115] [protein=hypothetical protein] [protein_id=WP_000558689.1] [location=2743946..2744170] [gbkey=CDS]	0.999997153705676	true
JM957_RS17050	lcl|NZ_CP068724.1_prot_WP_000951519.1_3291 [locus_tag=JM957_RS17050] [protein=SRPBCC family protein] [protein_id=WP_000951519.1] [location=3331179..3331595] [gbkey=CDS]	0.999997102854674	true
JM957_RS14300	lcl|NZ_CP068724.1_prot_WP_063220341.1_2741 [locus_tag=JM957_RS14300] [protein=polymer-forming cytoskeletal protein] [protein_id=WP_063220341.1] [location=complement(2777860..2778570)] [gbkey=CDS]	0.999997049583521	true
JM957_RS08050	lcl|NZ_CP068724.1_prot_WP_000707025.1_1494 [locus_tag=JM957_RS08050] [protein=pantoate--beta-alanine ligase] [protein_id=WP_000707025.1] [location=1538244..1539092] [gbkey=CDS]	0.999997028887136	true
JM957_RS16970	lcl|NZ_CP068724.1_prot_WP_105559683.1_3275 [locus_tag=JM957_RS16970] [protein=heme-degrading domain-containing protein] [protein_id=WP_105559683.1] [location=complement(3317839..3318354)] [gbkey=CDS]	0.999996965147847	true
JM957_RS02425	lcl|NZ_CP068724.1_prot_WP_000151418.1_412 [locus_tag=JM957_RS02425] [protein=GTP-binding protein] [protein_id=WP_000151418.1] [location=complement(472368..475130)] [gbkey=CDS]	0.999996206081022	true
JM957_RS03820	lcl|NZ_CP068724.1_prot_WP_000648912.1_649 [locus_tag=JM957_RS03820] [protein=DUF3965 domain-containing protein] [protein_id=WP_000648912.1] [location=750365..751516] [gbkey=CDS]	0.999996189117485	true
JM957_RS00270	lcl|NZ_CP068724.1_prot_WP_000869815.1_42 [locus_tag=JM957_RS00270] [protein=RidA family protein] [protein_id=WP_000869815.1] [location=49485..49859] [gbkey=CDS]	0.999995958670342	true
JM957_RS18345	lcl|NZ_CP068724.1_prot_WP_063220564.1_3550 [locus_tag=JM957_RS18345] [protein=bifunctional metallophosphatase/5'-nucleotidase] [protein_id=WP_063220564.1] [location=3592312..3593895] [gbkey=CDS]	0.999995366526738	true
JM957_RS15495.hblC	lcl|NZ_CP068724.1_prot_WP_000850223.1_2980 [gene=hblC] [locus_tag=JM957_RS15495] [protein=hemolytic enterotoxin HBL lytic component L2] [protein_id=WP_000850223.1] [location=complement(3010851..3012170)] [gbkey=CDS]	0.999995340750417	true
JM957_RS20385.spoIIM	lcl|NZ_CP068724.1_prot_WP_000269093.1_3958 [gene=spoIIM] [locus_tag=JM957_RS20385] [protein=stage II sporulation protein M] [protein_id=WP_000269093.1] [location=complement(3997632..3998279)] [gbkey=CDS]	0.999995113289061	true
JM957_RS09385	lcl|NZ_CP068724.1_prot_WP_072770229.1_1758 [locus_tag=JM957_RS09385] [protein=aspartate kinase] [protein_id=WP_072770229.1] [location=complement(1785516..1786745)] [gbkey=CDS]	0.999994451348632	true
JM957_RS28440	lcl|NZ_CP068725.1_prot_WP_000067663.1_5535 [locus_tag=JM957_RS28440] [protein=alkylphosphonate utilization protein] [protein_id=WP_000067663.1] [location=219132..219473] [gbkey=CDS]	0.999994143613392	true
JM957_RS29530.copZ	lcl|NZ_CP068725.1_prot_WP_000156565.1_5753 [gene=copZ] [locus_tag=JM957_RS29530] [protein=copper chaperone CopZ] [protein_id=WP_000156565.1] [location=complement(435209..435412)] [gbkey=CDS]	0.999993711144514	true
JM957_RS13215	lcl|NZ_CP068724.1_prot_WP_000654538.1_2524 [locus_tag=JM957_RS13215] [protein=serine/threonine protein kinase] [protein_id=WP_000654538.1] [location=complement(2579531..2580412)] [gbkey=CDS]	0.999992941714845	true
JM957_RS06100	lcl|NZ_CP068724.1_prot_WP_000616046.1_1105 [locus_tag=JM957_RS06100] [protein=DUF2777 domain-containing protein] [protein_id=WP_000616046.1] [location=complement(1174869..1175423)] [gbkey=CDS]	0.999992823802574	true
JM957_RS04455	lcl|NZ_CP068724.1_prot_WP_065381886.1_776 [locus_tag=JM957_RS04455] [protein=ABC transporter permease] [protein_id=WP_065381886.1] [location=complement(863307..864506)] [gbkey=CDS]	0.999992785408777	true
JM957_RS21070	lcl|NZ_CP068724.1_prot_WP_001100038.1_4095 [locus_tag=JM957_RS21070] [protein=DEAD/DEAH box helicase family protein] [protein_id=WP_001100038.1] [location=4115716..4117398] [gbkey=CDS]	0.999992511644558	true
JM957_RS06860.glcD	lcl|NZ_CP068724.1_prot_WP_000890755.1_1256 [gene=glcD] [locus_tag=JM957_RS06860] [protein=glycolate oxidase subunit GlcD] [protein_id=WP_000890755.1] [location=complement(1322886..1324298)] [gbkey=CDS]	0.999992242940121	true
JM957_RS07100	lcl|NZ_CP068724.1_prot_WP_000703101.1_1304 [locus_tag=JM957_RS07100] [protein=hypothetical protein] [protein_id=WP_000703101.1] [location=1369311..1369913] [gbkey=CDS]	0.999991635965604	true
JM957_RS14905	lcl|NZ_CP068724.1_prot_WP_001277646.1_2862 [locus_tag=JM957_RS14905] [protein=hypothetical protein] [protein_id=WP_001277646.1] [location=complement(2894502..2894702)] [gbkey=CDS]	0.999991420635104	true
JM957_RS06755	lcl|NZ_CP068724.1_prot_WP_000251856.1_1235 [locus_tag=JM957_RS06755] [protein=hypothetical protein] [protein_id=WP_000251856.1] [location=1301108..1301335] [gbkey=CDS]	0.999991014331806	true
JM957_RS04290	lcl|NZ_CP068724.1_prot_WP_000525819.1_743 [locus_tag=JM957_RS04290] [protein=DUF3992 domain-containing protein] [protein_id=WP_000525819.1] [location=834973..835317] [gbkey=CDS]	0.999990991707665	true
JM957_RS19745	lcl|NZ_CP068724.1_prot_WP_001163299.1_3830 [locus_tag=JM957_RS19745] [protein=DUF1885 family protein] [protein_id=WP_001163299.1] [location=3882542..3882934] [gbkey=CDS]	0.999990724646346	true
JM957_RS16150	lcl|NZ_CP068724.1_prot_WP_063220626.1_3111 [locus_tag=JM957_RS16150] [protein=DUF3224 domain-containing protein] [protein_id=WP_063220626.1] [location=3164270..3164665] [gbkey=CDS]	0.999990305074954	true
JM957_RS03560	lcl|NZ_CP068724.1_prot_WP_000791522.1_620 [locus_tag=JM957_RS03560] [protein=hypothetical protein] [protein_id=WP_000791522.1] [location=complement(710754..712301)] [gbkey=CDS]	0.999990169322987	true
JM957_RS28340	lcl|NZ_CP068725.1_prot_WP_046199586.1_5515 [locus_tag=JM957_RS28340] [protein=hypothetical protein] [protein_id=WP_046199586.1] [location=complement(200024..200812)] [gbkey=CDS]	0.999988709003848	true
JM957_RS02885.yhbH	lcl|NZ_CP068724.1_prot_WP_000503517.1_485 [gene=yhbH] [locus_tag=JM957_RS02885] [protein=sporulation protein YhbH] [protein_id=WP_000503517.1] [location=553071..554246] [gbkey=CDS]	0.999986247071304	true
JM957_RS29475	lcl|NZ_CP068725.1_prot_WP_002019976.1_5742 [locus_tag=JM957_RS29475] [protein=inorganic phosphate transporter] [protein_id=WP_002019976.1] [location=complement(423790..424944)] [gbkey=CDS]	0.999985903066759	true
JM957_RS11210	lcl|NZ_CP068724.1_prot_WP_065382311.1_2123 [locus_tag=JM957_RS11210] [protein=SLC13 family permease] [protein_id=WP_065382311.1] [location=2156769..2158199] [gbkey=CDS]	0.999984472951430	true
JM957_RS28710	lcl|NZ_CP068725.1_prot_WP_002078659.1_5589 [locus_tag=JM957_RS28710] [protein=spore germination protein] [protein_id=WP_002078659.1] [location=complement(278365..279912)] [gbkey=CDS]	0.999984242237292	true
JM957_RS18225	lcl|NZ_CP068724.1_prot_WP_000253675.1_3526 [locus_tag=JM957_RS18225] [protein=amidohydrolase] [protein_id=WP_000253675.1] [location=3569958..3571103] [gbkey=CDS]	0.999984007555644	true
JM957_RS14255	lcl|NZ_CP068724.1_prot_WP_000361676.1_2732 [locus_tag=JM957_RS14255] [protein=spore coat protein X] [protein_id=WP_000361676.1] [location=complement(2769868..2770320)] [gbkey=CDS]	0.999983978035800	true
JM957_RS22570	lcl|NZ_CP068724.1_prot_WP_089603448.1_4392 [locus_tag=JM957_RS22570] [protein=helix-turn-helix transcriptional regulator] [protein_id=WP_089603448.1] [location=complement(4404570..4405004)] [gbkey=CDS]	0.999983052644968	true
JM957_RS17965.sspN	lcl|NZ_CP068724.1_prot_WP_000527987.1_3474 [gene=sspN] [locus_tag=JM957_RS17965] [protein=acid-soluble spore protein SspN] [protein_id=WP_000527987.1] [location=complement(3522804..3522938)] [gbkey=CDS]	0.999980618775927	true
JM957_RS13090.tnpA	lcl|NZ_CP068724.1_prot_WP_000606464.1_2499 [gene=tnpA] [locus_tag=JM957_RS13090] [protein=IS200/IS605 family transposase] [protein_id=WP_000606464.1] [location=2555077..2555478] [gbkey=CDS]	0.999980476385254	true
JM957_RS00215.rsmI	lcl|NZ_CP068724.1_prot_WP_000267821.1_31 [gene=rsmI] [locus_tag=JM957_RS00215] [protein=16S rRNA (cytidine(1402)-2'-O)-methyltransferase] [protein_id=WP_000267821.1] [location=39434..40309] [gbkey=CDS]	0.999979906258092	true
JM957_RS00030.gyrA	lcl|NZ_CP068724.1_prot_WP_001282864.1_6 [gene=gyrA] [locus_tag=JM957_RS00030] [protein=DNA gyrase subunit A] [protein_id=WP_001282864.1] [location=6195..8666] [gbkey=CDS]	0.999979663948955	true
JM957_RS20630	lcl|NZ_CP068724.1_prot_WP_063220768.1_4007 [locus_tag=JM957_RS20630] [protein=hypothetical protein] [protein_id=WP_063220768.1] [location=complement(4040813..4041352)] [gbkey=CDS]	0.999979589072576	true
JM957_RS18335.phnC	lcl|NZ_CP068724.1_prot_WP_000569240.1_3548 [gene=phnC] [locus_tag=JM957_RS18335] [protein=phosphonate ABC transporter ATP-binding protein] [protein_id=WP_000569240.1] [location=complement(3590331..3591104)] [gbkey=CDS]	0.999979197067981	true
JM957_RS27720	lcl|NZ_CP068725.1_prot_WP_074585671.1_5391 [locus_tag=JM957_RS27720] [protein=DUF1998 domain-containing protein] [protein_id=WP_074585671.1] [location=complement(62457..64172)] [gbkey=CDS]	0.999978229940907	true
JM957_RS12000	lcl|NZ_CP068724.1_prot_WP_000106426.1_2281 [locus_tag=JM957_RS12000] [protein=ABC transporter ATP-binding protein] [protein_id=WP_000106426.1] [location=2315148..2315915] [gbkey=CDS]	0.999977406870268	true
JM957_RS12800	lcl|NZ_CP068724.1_prot_WP_063219960.1_2441 [locus_tag=JM957_RS12800] [protein=excinuclease ABC subunit UvrA] [protein_id=WP_063219960.1] [location=2498801..2501971] [gbkey=CDS]	0.999977113025549	true
JM957_RS02270	lcl|NZ_CP068724.1_prot_WP_000016088.1_381 [locus_tag=JM957_RS02270] [protein=ABC transporter ATP-binding protein] [protein_id=WP_000016088.1] [location=441963..442712] [gbkey=CDS]	0.999976659327901	true
JM957_RS13815	lcl|NZ_CP068724.1_prot_WP_000556966.1_2644 [locus_tag=JM957_RS13815] [protein=protein phosphatase 2C domain-containing protein] [protein_id=WP_000556966.1] [location=complement(2692902..2693738)] [gbkey=CDS]	0.999976060326309	true
JM957_RS06645	lcl|NZ_CP068724.1_prot_WP_072770192.1_1214 [locus_tag=JM957_RS06645] [protein=putative thiazole-containing bacteriocin maturation protein] [protein_id=WP_072770192.1] [location=complement(1277851..1279770)] [gbkey=CDS]	0.999974595486212	true
JM957_RS21790	lcl|NZ_CP068724.1_prot_WP_065382306.1_4238 [locus_tag=JM957_RS21790] [protein=aromatic amino acid hydroxylase] [protein_id=WP_065382306.1] [location=4247702..4249456] [gbkey=CDS]	0.999972978940959	true
JM957_RS04550.alsD	lcl|NZ_CP068724.1_prot_WP_000215022.1_795 [gene=alsD] [locus_tag=JM957_RS04550] [protein=alpha-acetolactate decarboxylase] [protein_id=WP_000215022.1] [location=888262..889020] [gbkey=CDS]	0.999971501983226	true
JM957_RS27600	lcl|NZ_CP068725.1_prot_WP_000586356.1_5367 [locus_tag=JM957_RS27600] [protein=hypothetical protein] [protein_id=WP_000586356.1] [location=complement(27567..28196)] [gbkey=CDS]	0.999969618359733	true
JM957_RS23460	lcl|NZ_CP068724.1_prot_WP_063220453.1_4570 [locus_tag=JM957_RS23460] [protein=CamS family sex pheromone protein] [protein_id=WP_063220453.1] [location=complement(4579190..4580212)] [gbkey=CDS]	0.999965728943563	true
JM957_RS12685	lcl|NZ_CP068724.1_prot_WP_000886744.1_2418 [locus_tag=JM957_RS12685] [protein=acyl-CoA carboxylase subunit beta] [protein_id=WP_000886744.1] [location=2472690..2474231] [gbkey=CDS]	0.999965646395879	true
JM957_RS07950	lcl|NZ_CP068724.1_prot_WP_001095925.1_1474 [locus_tag=JM957_RS07950] [protein=YpiB family protein] [protein_id=WP_001095925.1] [location=1522318..1522854] [gbkey=CDS]	0.999961778329335	true
JM957_RS23835	lcl|NZ_CP068724.1_prot_WP_001102461.1_4645 [locus_tag=JM957_RS23835] [protein=tetraprenyl-beta-curcumene synthase family protein] [protein_id=WP_001102461.1] [location=complement(4652563..4653627)] [gbkey=CDS]	0.999958285219019	true
JM957_RS09440	lcl|NZ_CP068724.1_prot_WP_065382207.1_1769 [locus_tag=JM957_RS09440] [protein=ketoacyl-ACP synthase III] [protein_id=WP_065382207.1] [location=complement(1798293..1799276)] [gbkey=CDS]	0.999958202701751	true
JM957_RS06060.gerPC	lcl|NZ_CP068724.1_prot_WP_001070760.1_1097 [gene=gerPC] [locus_tag=JM957_RS06060] [protein=spore germination protein GerPC] [protein_id=WP_001070760.1] [location=complement(1170056..1170670)] [gbkey=CDS]	0.999954546774467	true
JM957_RS28105	lcl|NZ_CP068725.1_prot_WP_000062335.1_5468 [locus_tag=JM957_RS28105] [protein=hypothetical protein] [protein_id=WP_000062335.1] [location=complement(150961..151290)] [gbkey=CDS]	0.999954042348653	true
JM957_RS12710	lcl|NZ_CP068724.1_prot_WP_000136052.1_2423 [locus_tag=JM957_RS12710] [protein=hypothetical protein] [protein_id=WP_000136052.1] [location=complement(2478796..2479404)] [gbkey=CDS]	0.999950819173142	true
JM957_RS28040.ltrA	lcl|NZ_CP068725.1_prot_WP_001014145.1_5455 [gene=ltrA] [locus_tag=JM957_RS28040] [protein=group II intron reverse transcriptase/maturase] [protein_id=WP_001014145.1] [location=complement(139382..141313)] [gbkey=CDS]	0.999949348717526	true
JM957_RS27490	lcl|NZ_CP068725.1_prot_WP_000749219.1_5345 [locus_tag=JM957_RS27490] [protein=hypothetical protein] [protein_id=WP_000749219.1] [location=complement(13031..13357)] [gbkey=CDS]	0.999949286602334	true
JM957_RS14680	lcl|NZ_CP068724.1_prot_WP_000337440.1_2817 [locus_tag=JM957_RS14680] [protein=DUF2332 domain-containing protein] [protein_id=WP_000337440.1] [location=complement(2847740..2848786)] [gbkey=CDS]	0.999948866425405	true
JM957_RS24025.luxS	lcl|NZ_CP068724.1_prot_WP_001141371.1_4683 [gene=luxS] [locus_tag=JM957_RS24025] [protein=S-ribosylhomocysteine lyase LuxS] [protein_id=WP_001141371.1] [location=complement(4684638..4685111)] [gbkey=CDS]	0.999948655366892	true
JM957_RS01825.pcrA	lcl|NZ_CP068724.1_prot_WP_033695235.1_292 [gene=pcrA] [locus_tag=JM957_RS01825] [protein=DNA helicase PcrA] [protein_id=WP_033695235.1] [location=338286..340535] [gbkey=CDS]	0.999946338513957	true
JM957_RS07050	lcl|NZ_CP068724.1_prot_WP_000203336.1_1294 [locus_tag=JM957_RS07050] [protein=MarR family transcriptional regulator] [protein_id=WP_000203336.1] [location=1361437..1361883] [gbkey=CDS]	0.999943918409382	true
JM957_RS17255	lcl|NZ_CP068724.1_prot_WP_000901700.1_3332 [locus_tag=JM957_RS17255] [protein=hypothetical protein] [protein_id=WP_000901700.1] [location=3366566..3367060] [gbkey=CDS]	0.999942230669925	true
JM957_RS27445	lcl|NZ_CP068725.1_prot_WP_073536260.1_5336 [locus_tag=JM957_RS27445] [protein=amino acid ABC transporter ATP-binding protein] [protein_id=WP_073536260.1] [location=2541..3281] [gbkey=CDS]	0.999940921373867	true
JM957_RS00645.rpsL	lcl|NZ_CP068724.1_prot_WP_001142341.1_100 [gene=rpsL] [locus_tag=JM957_RS00645] [protein=30S ribosomal protein S12] [protein_id=WP_001142341.1] [location=121288..121710] [gbkey=CDS]	0.999936786973460	true
JM957_RS07775	lcl|NZ_CP068724.1_prot_WP_001025780.1_1439 [locus_tag=JM957_RS07775] [protein=CPBP family intramembrane metalloprotease] [protein_id=WP_001025780.1] [location=1492238..1492801] [gbkey=CDS]	0.999934929468474	true
JM957_RS23265.ytfJ	lcl|NZ_CP068724.1_prot_WP_000350003.1_4531 [gene=ytfJ] [locus_tag=JM957_RS23265] [protein=GerW family sporulation protein] [protein_id=WP_000350003.1] [location=complement(4542021..4542416)] [gbkey=CDS]	0.999934314329372	true
JM957_RS11785	lcl|NZ_CP068724.1_prot_WP_001070035.1_2238 [locus_tag=JM957_RS11785] [protein=hypothetical protein] [protein_id=WP_001070035.1] [location=2263131..2263805] [gbkey=CDS]	0.999928642741645	true
JM957_RS03130	lcl|NZ_CP068724.1_prot_WP_000852226.1_534 [locus_tag=JM957_RS03130] [protein=TVP38/TMEM64 family protein] [protein_id=WP_000852226.1] [location=complement(617661..618209)] [gbkey=CDS]	0.999927961353099	true
JM957_RS16855.gntK	lcl|NZ_CP068724.1_prot_WP_065382242.1_3252 [gene=gntK] [locus_tag=JM957_RS16855] [protein=gluconokinase] [protein_id=WP_065382242.1] [location=complement(3287433..3288974)] [gbkey=CDS]	0.999925756119317	true
JM957_RS04515	lcl|NZ_CP068724.1_prot_WP_065381887.1_788 [locus_tag=JM957_RS04515] [protein=YheC/YheD family protein] [protein_id=WP_065381887.1] [location=complement(877939..879396)] [gbkey=CDS]	0.999925612913134	true
JM957_RS07465.sat	lcl|NZ_CP068724.1_prot_WP_000029491.1_1377 [gene=sat] [locus_tag=JM957_RS07465] [protein=sulfate adenylyltransferase] [protein_id=WP_000029491.1] [location=1430199..1431335] [gbkey=CDS]	0.999922974542045	true
JM957_RS26120.lldP	lcl|NZ_CP068724.1_prot_WP_065382117.1_5075 [gene=lldP] [locus_tag=JM957_RS26120] [protein=L-lactate permease] [protein_id=WP_065382117.1] [location=complement(5089571..5091232)] [gbkey=CDS]	0.999917887887477	true
JM957_RS17005	lcl|NZ_CP068724.1_prot_WP_000573515.1_3282 [locus_tag=JM957_RS17005] [protein=BA3454 family stress response protein] [protein_id=WP_000573515.1] [location=complement(3323754..3323888)] [gbkey=CDS]	0.999916776024340	true
JM957_RS16730	lcl|NZ_CP068724.1_prot_WP_065212038.1_3227 [locus_tag=JM957_RS16730] [protein=tyrosine-protein phosphatase] [protein_id=WP_065212038.1] [location=complement(3261855..3262874)] [gbkey=CDS]	0.999916165386396	true
JM957_RS05425	lcl|NZ_CP068724.1_prot_WP_000554479.1_970 [locus_tag=JM957_RS05425] [protein=DUF2935 domain-containing protein] [protein_id=WP_000554479.1] [location=1042692..1043543] [gbkey=CDS]	0.999915203920753	true
JM957_RS20575.argJ	lcl|NZ_CP068724.1_prot_WP_000598393.1_3996 [gene=argJ] [locus_tag=JM957_RS20575] [protein=bifunctional glutamate N-acetyltransferase/amino-acid acetyltransferase ArgJ] [protein_id=WP_000598393.1] [location=complement(4031454..4032677)] [gbkey=CDS]	0.999915164824362	true
JM957_RS22280.valS	lcl|NZ_CP068724.1_prot_WP_000072244.1_4336 [gene=valS] [locus_tag=JM957_RS22280] [protein=valine--tRNA ligase] [protein_id=WP_000072244.1] [location=complement(4344458..4347103)] [gbkey=CDS]	0.999908634666787	true
JM957_RS25490	lcl|NZ_CP068724.1_prot_WP_063219969.1_4951 [locus_tag=JM957_RS25490] [protein=MFS transporter] [protein_id=WP_063219969.1] [location=complement(4958236..4959429)] [gbkey=CDS]	0.999906252475992	true
JM957_RS27105	lcl|NZ_CP068724.1_prot_WP_001015630.1_5272 [locus_tag=JM957_RS27105] [protein=glycosyltransferase family 39 protein] [protein_id=WP_001015630.1] [location=complement(5298115..5299428)] [gbkey=CDS]	0.999904286611896	true
JM957_RS00685.rplB	lcl|NZ_CP068724.1_prot_WP_000511583.1_108 [gene=rplB] [locus_tag=JM957_RS00685] [protein=50S ribosomal protein L2] [protein_id=WP_000511583.1] [location=128144..128974] [gbkey=CDS]	0.999891965843203	true
JM957_RS13450.bstA	lcl|NZ_CP068724.1_prot_WP_000999070.1_2571 [gene=bstA] [locus_tag=JM957_RS13450] [protein=bacillithiol transferase BstA] [protein_id=WP_000999070.1] [location=complement(2624877..2625398)] [gbkey=CDS]	0.999884307024430	true
JM957_RS07355.leuA	lcl|NZ_CP068724.1_prot_WP_000809600.1_1355 [gene=leuA] [locus_tag=JM957_RS07355] [protein=2-isopropylmalate synthase] [protein_id=WP_000809600.1] [location=1409926..1411446] [gbkey=CDS]	0.999876104104289	true
JM957_RS13130	lcl|NZ_CP068724.1_prot_WP_063220390.1_2507 [locus_tag=JM957_RS13130] [protein=UDP-glucosyltransferase] [protein_id=WP_063220390.1] [location=2564230..2565417] [gbkey=CDS]	0.999872667026777	true
JM957_RS08945	lcl|NZ_CP068724.1_prot_WP_001098080.1_1670 [locus_tag=JM957_RS08945] [protein=flagellar biosynthetic protein FliQ] [protein_id=WP_001098080.1] [location=1701971..1702246] [gbkey=CDS]	0.999869802251598	true
JM957_RS04210	lcl|NZ_CP068724.1_prot_WP_001097719.1_727 [locus_tag=JM957_RS04210] [protein=ABC transporter permease] [protein_id=WP_001097719.1] [location=complement(822621..823799)] [gbkey=CDS]	0.999867475404520	true
JM957_RS28955	lcl|NZ_CP068725.1_prot_WP_001021532.1_5638 [locus_tag=JM957_RS28955] [protein=tyrosine-type recombinase/integrase] [protein_id=WP_001021532.1] [location=complement(320482..321525)] [gbkey=CDS]	0.999865402790446	true
JM957_RS12385	lcl|NZ_CP068724.1_prot_WP_001111720.1_2358 [locus_tag=JM957_RS12385] [protein=MFS transporter] [protein_id=WP_001111720.1] [location=2388008..2389252] [gbkey=CDS]	0.999851966355081	true
JM957_RS12890	lcl|NZ_CP068724.1_prot_WP_002195526.1_2459 [locus_tag=JM957_RS12890] [protein=hypothetical protein] [protein_id=WP_002195526.1] [location=complement(2516568..2516810)] [gbkey=CDS]	0.999851087533440	true
JM957_RS15500	lcl|NZ_CP068724.1_prot_WP_001097917.1_2981 [locus_tag=JM957_RS15500] [protein=AraC family transcriptional regulator] [protein_id=WP_001097917.1] [location=complement(3013351..3014580)] [gbkey=CDS]	0.999851039943801	true
JM957_RS05395	lcl|NZ_CP068724.1_prot_WP_065381835.1_964 [locus_tag=JM957_RS05395] [protein=ring-cleaving dioxygenase] [protein_id=WP_065381835.1] [location=1037518..1038462] [gbkey=CDS]	0.999837548375016	true
JM957_RS07445	lcl|NZ_CP068724.1_prot_WP_001228822.1_1373 [locus_tag=JM957_RS07445] [protein=DUF3888 domain-containing protein] [protein_id=WP_001228822.1] [location=1426763..1427158] [gbkey=CDS]	0.999834633058449	true
JM957_RS14775	lcl|NZ_CP068724.1_prot_WP_000049571.1_2836 [locus_tag=JM957_RS14775] [protein=M20/M25/M40 family metallo-hydrolase] [protein_id=WP_000049571.1] [location=complement(2868972..2870612)] [gbkey=CDS]	0.999832204029983	true
JM957_RS27205.sodA	lcl|NZ_CP068724.1_prot_WP_000094042.1_5292 [gene=sodA] [locus_tag=JM957_RS27205] [protein=superoxide dismutase [Mn]] [protein_id=WP_000094042.1] [location=5325425..5326051] [gbkey=CDS]	0.999824681881085	true
JM957_RS19540.coaD	lcl|NZ_CP068724.1_prot_WP_000200601.1_3789 [gene=coaD] [locus_tag=JM957_RS19540] [protein=pantetheine-phosphate adenylyltransferase] [protein_id=WP_000200601.1] [location=complement(3847492..3847983)] [gbkey=CDS]	0.999823508360637	true
JM957_RS15450	lcl|NZ_CP068724.1_prot_WP_071679802.1_2971 [locus_tag=JM957_RS15450] [protein=IS3 family transposase] [protein_id=WP_071679802.1] [location=2998989..2999093] [gbkey=CDS]	0.999820694494002	true
JM957_RS06285.trpS	lcl|NZ_CP068724.1_prot_WP_000110982.1_1142 [gene=trpS] [locus_tag=JM957_RS06285] [protein=tryptophan--tRNA ligase] [protein_id=WP_000110982.1] [location=complement(1207884..1208873)] [gbkey=CDS]	0.999818034813739	true
JM957_RS20910.efp	lcl|NZ_CP068724.1_prot_WP_000626516.1_4063 [gene=efp] [locus_tag=JM957_RS20910] [protein=elongation factor P] [protein_id=WP_000626516.1] [location=complement(4092327..4092884)] [gbkey=CDS]	0.999817971447708	true
JM957_RS22440	lcl|NZ_CP068724.1_prot_WP_089603425.1_4366 [locus_tag=JM957_RS22440] [protein=ornithine cyclodeaminase] [protein_id=WP_089603425.1] [location=complement(4377451..4380003)] [gbkey=CDS]	0.999817095663062	true
JM957_RS23750	lcl|NZ_CP068724.1_prot_WP_050279553.1_4628 [locus_tag=JM957_RS23750] [protein=hypothetical protein] [protein_id=WP_050279553.1] [location=complement(4634234..4635151)] [gbkey=CDS]	0.999806663004729	true
JM957_RS11715	lcl|NZ_CP068724.1_prot_WP_000500098.1_2224 [locus_tag=JM957_RS11715] [protein=DUF3947 family protein] [protein_id=WP_000500098.1] [location=2253074..2253325] [gbkey=CDS]	0.999805172025943	true
JM957_RS20510.bioF	lcl|NZ_CP068724.1_prot_WP_001077294.1_3983 [gene=bioF] [locus_tag=JM957_RS20510] [protein=8-amino-7-oxononanoate synthase] [protein_id=WP_001077294.1] [location=complement(4017748..4018935)] [gbkey=CDS]	0.999802710895967	true
JM957_RS10395.fosB	lcl|NZ_CP068724.1_prot_WP_000943772.1_1960 [gene=fosB] [locus_tag=JM957_RS10395] [protein=FosB/FosD family fosfomycin resistance bacillithiol transferase] [protein_id=WP_000943772.1] [location=1999888..2000304] [gbkey=CDS]	0.999801702390144	true
JM957_RS14665	lcl|NZ_CP068724.1_prot_WP_002183659.1_2814 [locus_tag=JM957_RS14665] [protein=BBE domain-containing protein] [protein_id=WP_002183659.1] [location=2845075..2845365] [gbkey=CDS]	0.999793824621440	true
JM957_RS08895	lcl|NZ_CP068724.1_prot_WP_000075943.1_1660 [locus_tag=JM957_RS08895] [protein=chemotaxis protein CheV] [protein_id=WP_000075943.1] [location=1693241..1694149] [gbkey=CDS]	0.999791915235824	true
JM957_RS03025	lcl|NZ_CP068724.1_prot_WP_000512722.1_513 [locus_tag=JM957_RS03025] [protein=2-hydroxycarboxylate transporter family protein] [protein_id=WP_000512722.1] [location=589284..590630] [gbkey=CDS]	0.999765315777531	true
JM957_RS07685	lcl|NZ_CP068724.1_prot_WP_000064519.1_1421 [locus_tag=JM957_RS07685] [protein=YpuI family protein] [protein_id=WP_000064519.1] [location=1474368..1474859] [gbkey=CDS]	0.999759358303984	true
JM957_RS15070	lcl|NZ_CP068724.1_prot_WP_000503635.1_2895 [locus_tag=JM957_RS15070] [protein=TIGR04197 family type VII secretion effector] [protein_id=WP_000503635.1] [location=complement(2929107..2929382)] [gbkey=CDS]	0.999746950811624	true
JM957_RS12240	lcl|NZ_CP068724.1_prot_WP_050279558.1_2329 [locus_tag=JM957_RS12240] [protein=DUF4183 domain-containing protein] [protein_id=WP_050279558.1] [location=2358318..2359337] [gbkey=CDS]	0.999741874854496	true
JM957_RS10090.thrB	lcl|NZ_CP068724.1_prot_WP_000612682.1_1899 [gene=thrB] [locus_tag=JM957_RS10090] [protein=homoserine kinase] [protein_id=WP_000612682.1] [location=1941603..1942496] [gbkey=CDS]	0.999728017163550	true
JM957_RS26205	lcl|NZ_CP068724.1_prot_WP_000610114.1_5092 [locus_tag=JM957_RS26205] [protein=DEAD/DEAH box helicase] [protein_id=WP_000610114.1] [location=5112092..5114848] [gbkey=CDS]	0.999723475993216	true
JM957_RS18535	lcl|NZ_CP068724.1_prot_WP_001095335.1_3588 [locus_tag=JM957_RS18535] [protein=metallophosphoesterase] [protein_id=WP_001095335.1] [location=complement(3628970..3629863)] [gbkey=CDS]	0.999716620494867	true
JM957_RS05335	lcl|NZ_CP068724.1_prot_WP_031312203.1_952 [locus_tag=JM957_RS05335] [protein=DUF4028 family protein] [protein_id=WP_031312203.1] [location=1027034..1027237] [gbkey=CDS]	0.999712060345874	true
JM957_RS16965	lcl|NZ_CP068724.1_prot_WP_063220859.1_3274 [locus_tag=JM957_RS16965] [protein=tautomerase family protein] [protein_id=WP_063220859.1] [location=complement(3317323..3317796)] [gbkey=CDS]	0.999702860074343	true
JM957_RS20720	lcl|NZ_CP068724.1_prot_WP_000257660.1_4025 [locus_tag=JM957_RS20720] [protein=2-oxo acid dehydrogenase subunit E2] [protein_id=WP_000257660.1] [location=complement(4057722..4059041)] [gbkey=CDS]	0.999690083235621	true
JM957_RS07450.lysA	lcl|NZ_CP068724.1_prot_WP_059303995.1_1374 [gene=lysA] [locus_tag=JM957_RS07450] [protein=diaminopimelate decarboxylase] [protein_id=WP_059303995.1] [location=1427610..1428926] [gbkey=CDS]	0.999689702473705	true
JM957_RS25080	lcl|NZ_CP068724.1_prot_WP_001180555.1_4869 [locus_tag=JM957_RS25080] [protein=hypothetical protein] [protein_id=WP_001180555.1] [location=complement(4873353..4873538)] [gbkey=CDS]	0.999681611588201	true
JM957_RS16695	lcl|NZ_CP068724.1_prot_WP_000570204.1_3220 [locus_tag=JM957_RS16695] [protein=ABC transporter ATP-binding protein] [protein_id=WP_000570204.1] [location=complement(3257238..3257963)] [gbkey=CDS]	0.999659213928485	true
JM957_RS09930	lcl|NZ_CP068724.1_prot_WP_001205510.1_1867 [locus_tag=JM957_RS09930] [protein=MarR family transcriptional regulator] [protein_id=WP_001205510.1] [location=1907222..1907665] [gbkey=CDS]	0.999654797601542	true
JM957_RS28480.arsA	lcl|NZ_CP068725.1_prot_WP_000182869.1_5543 [gene=arsA] [locus_tag=JM957_RS28480] [protein=arsenical pump-driving ATPase] [protein_id=WP_000182869.1] [location=224937..226700] [gbkey=CDS]	0.999647481028058	true
JM957_RS02830	lcl|NZ_CP068724.1_prot_WP_000149743.1_475 [locus_tag=JM957_RS02830] [protein=DUF3884 family protein] [protein_id=WP_000149743.1] [location=complement(541021..541341)] [gbkey=CDS]	0.999625432631636	true
JM957_RS02000	lcl|NZ_CP068724.1_prot_WP_071740535.1_327 [locus_tag=JM957_RS02000] [protein=N-acetyltransferase] [protein_id=WP_071740535.1] [location=complement(376432..377127)] [gbkey=CDS]	0.999623916868977	true
JM957_RS16985	lcl|NZ_CP068724.1_prot_WP_063220858.1_3278 [locus_tag=JM957_RS16985] [protein=septum formation initiator] [protein_id=WP_063220858.1] [location=complement(3320029..3321348)] [gbkey=CDS]	0.999620835604673	true
JM957_RS10375.namA	lcl|NZ_CP068724.1_prot_WP_025687615.1_1956 [gene=namA] [locus_tag=JM957_RS10375] [protein=NADPH dehydrogenase NamA] [protein_id=WP_025687615.1] [location=complement(1995447..1996484)] [gbkey=CDS]	0.999579423586240	true
JM957_RS09890	lcl|NZ_CP068724.1_prot_WP_000149338.1_1859 [locus_tag=JM957_RS09890] [protein=ABC transporter ATP-binding protein] [protein_id=WP_000149338.1] [location=1900322..1901095] [gbkey=CDS]	0.999571745462741	true
JM957_RS29675	lcl|NZ_CP068727.1_prot_WP_065382350.1_5782 [locus_tag=JM957_RS29675] [protein=hypothetical protein] [protein_id=WP_065382350.1] [location=2405..2686] [gbkey=CDS]	0.999549196741213	true
JM957_RS07655	lcl|NZ_CP068724.1_prot_WP_000806236.1_1415 [locus_tag=JM957_RS07655] [protein=tyrosine-type recombinase/integrase] [protein_id=WP_000806236.1] [location=complement(1466827..1467357)] [gbkey=CDS]	0.999545033409795	true
JM957_RS13625	lcl|NZ_CP068724.1_prot_WP_065212646.1_2606 [locus_tag=JM957_RS13625] [protein=alpha/beta hydrolase] [protein_id=WP_065212646.1] [location=2660920..2661774] [gbkey=CDS]	0.999524615725355	true
JM957_RS08900	lcl|NZ_CP068724.1_prot_WP_049108342.1_1661 [locus_tag=JM957_RS08900] [protein=DNA-binding domain-containing protein] [protein_id=WP_049108342.1] [location=1694872..1695819] [gbkey=CDS]	0.999520536186606	true
JM957_RS19520	lcl|NZ_CP068724.1_prot_WP_072770068.1_3785 [locus_tag=JM957_RS19520] [protein=nucleotidyltransferase] [protein_id=WP_072770068.1] [location=3843100..3844326] [gbkey=CDS]	0.999477047827754	true
JM957_RS08540	lcl|NZ_CP068724.1_prot_WP_150475847.1_1589 [locus_tag=JM957_RS08540] [protein=hypothetical protein] [protein_id=WP_150475847.1] [location=1631055..1631357] [gbkey=CDS]	0.999436203741999	true
JM957_RS29325	lcl|NZ_CP068725.1_prot_WP_150475847.1_5712 [locus_tag=JM957_RS29325] [protein=hypothetical protein] [protein_id=WP_150475847.1] [location=391328..391630] [gbkey=CDS]	0.999436203741999	true
JM957_RS22700	lcl|NZ_CP068724.1_prot_WP_000414746.1_4418 [locus_tag=JM957_RS22700] [protein=long-chain-fatty-acid--CoA ligase] [protein_id=WP_000414746.1] [location=complement(4428049..4429734)] [gbkey=CDS]	0.999435910234494	true
JM957_RS13020	lcl|NZ_CP068724.1_prot_WP_001071366.1_2485 [locus_tag=JM957_RS13020] [protein=heterocycloanthracin/sonorensin family bacteriocin] [protein_id=WP_001071366.1] [location=2542570..2542890] [gbkey=CDS]	0.999388254305241	true
JM957_RS10735	lcl|NZ_CP068724.1_prot_WP_077393148.1_2028 [locus_tag=JM957_RS10735] [protein=hypothetical protein] [protein_id=WP_077393148.1] [location=2061659..2062027] [gbkey=CDS]	0.999356224713240	true
JM957_RS26115.thiC	lcl|NZ_CP068724.1_prot_WP_000814484.1_5074 [gene=thiC] [locus_tag=JM957_RS26115] [protein=phosphomethylpyrimidine synthase ThiC] [protein_id=WP_000814484.1] [location=complement(5087511..5089271)] [gbkey=CDS]	0.999351615920091	true
JM957_RS10830	lcl|NZ_CP068724.1_prot_WP_001169570.1_2047 [locus_tag=JM957_RS10830] [protein=formate--tetrahydrofolate ligase] [protein_id=WP_001169570.1] [location=2075111..2076862] [gbkey=CDS]	0.999343048798715	true
JM957_RS06205	lcl|NZ_CP068724.1_prot_WP_001120851.1_1126 [locus_tag=JM957_RS06205] [protein=DUF3941 domain-containing protein] [protein_id=WP_001120851.1] [location=complement(1195048..1195179)] [gbkey=CDS]	0.999332863213497	true
JM957_RS17325	lcl|NZ_CP068724.1_prot_WP_000902719.1_3346 [locus_tag=JM957_RS17325] [protein=iron ABC transporter permease] [protein_id=WP_000902719.1] [location=complement(3380004..3381038)] [gbkey=CDS]	0.999328674187774	true
JM957_RS05165	lcl|NZ_CP068724.1_prot_WP_000940664.1_918 [locus_tag=JM957_RS05165] [protein=hypothetical protein] [protein_id=WP_000940664.1] [location=997739..998128] [gbkey=CDS]	0.999323603593634	true
JM957_RS11550	lcl|NZ_CP068724.1_prot_WP_000181014.1_2191 [locus_tag=JM957_RS11550] [protein=ABC transporter permease/substrate-binding protein] [protein_id=WP_000181014.1] [location=2221511..2223022] [gbkey=CDS]	0.999318501965058	true
JM957_RS06940.phaP	lcl|NZ_CP068724.1_prot_WP_000448594.1_1272 [gene=phaP] [locus_tag=JM957_RS06940] [protein=polyhydroxyalkanoic acid inclusion protein PhaP] [protein_id=WP_000448594.1] [location=complement(1338458..1338982)] [gbkey=CDS]	0.999303777998768	true
JM957_RS06305	lcl|NZ_CP068724.1_prot_WP_000974106.1_1146 [locus_tag=JM957_RS06305] [protein=ABC transporter permease] [protein_id=WP_000974106.1] [location=1212680..1213696] [gbkey=CDS]	0.999301616512540	true
JM957_RS17800	lcl|NZ_CP068724.1_prot_WP_000175124.1_3441 [locus_tag=JM957_RS17800] [protein=tubulin-like doman-containing protein] [protein_id=WP_000175124.1] [location=complement(3482442..3485804)] [gbkey=CDS]	0.999283464361702	true
JM957_RS15625	lcl|NZ_CP068724.1_prot_WP_000388923.1_3006 [locus_tag=JM957_RS15625] [protein=magnesium transporter CorA family protein] [protein_id=WP_000388923.1] [location=complement(3045298..3046248)] [gbkey=CDS]	0.999263468921066	true
JM957_RS14000	lcl|NZ_CP068724.1_prot_WP_000135290.1_2681 [locus_tag=JM957_RS14000] [protein=N-acetylmuramoyl-L-alanine amidase] [protein_id=WP_000135290.1] [location=complement(2722875..2723609)] [gbkey=CDS]	0.999191211256990	true
JM957_RS13330	lcl|NZ_CP068724.1_prot_WP_072770320.1_2547 [locus_tag=JM957_RS13330] [protein=chitosanase] [protein_id=WP_072770320.1] [location=2603994..2605355] [gbkey=CDS]	0.999181154749582	true
JM957_RS06710	lcl|NZ_CP068724.1_prot_WP_048655960.1_1227 [locus_tag=JM957_RS06710] [protein=aminotransferase class III-fold pyridoxal phosphate-dependent enzyme] [protein_id=WP_048655960.1] [location=1292692..1293927] [gbkey=CDS]	0.999152992106287	true
JM957_RS18775	lcl|NZ_CP068724.1_prot_WP_000625418.1_3636 [locus_tag=JM957_RS18775] [protein=2-oxoacid:acceptor oxidoreductase subunit alpha] [protein_id=WP_000625418.1] [location=complement(3682540..3684297)] [gbkey=CDS]	0.999144842915439	true
JM957_RS08905	lcl|NZ_CP068724.1_prot_WP_065382381.1_1662 [locus_tag=JM957_RS08905] [protein=flagellin] [protein_id=WP_065382381.1] [location=complement(1695915..1696715)] [gbkey=CDS]	0.999142102277655	true
JM957_RS03855.tenI	lcl|NZ_CP068724.1_prot_WP_000787170.1_656 [gene=tenI] [locus_tag=JM957_RS03855] [protein=thiazole tautomerase TenI] [protein_id=WP_000787170.1] [location=757060..757680] [gbkey=CDS]	0.999124186183732	true
JM957_RS07390.hisB	lcl|NZ_CP068724.1_prot_WP_001249949.1_1362 [gene=hisB] [locus_tag=JM957_RS07390] [protein=imidazoleglycerol-phosphate dehydratase HisB] [protein_id=WP_001249949.1] [location=1418026..1418610] [gbkey=CDS]	0.999099390578510	true
JM957_RS01695	lcl|NZ_CP068724.1_prot_WP_000651232.1_272 [locus_tag=JM957_RS01695] [protein=class I SAM-dependent methyltransferase] [protein_id=WP_000651232.1] [location=complement(306213..306989)] [gbkey=CDS]	0.999027757897792	true
JM957_RS25495	lcl|NZ_CP068724.1_prot_WP_000054858.1_4952 [locus_tag=JM957_RS25495] [protein=ABC-F family ATP-binding cassette domain-containing protein] [protein_id=WP_000054858.1] [location=complement(4959435..4960982)] [gbkey=CDS]	0.998946512270805	true
JM957_RS06515	lcl|NZ_CP068724.1_prot_WP_000191197.1_1188 [locus_tag=JM957_RS06515] [protein=ATP-dependent helicase] [protein_id=WP_000191197.1] [location=complement(1251002..1253068)] [gbkey=CDS]	0.998863855016250	true
JM957_RS22170	lcl|NZ_CP068724.1_prot_WP_001028679.1_4314 [locus_tag=JM957_RS22170] [protein=ABC transporter permease] [protein_id=WP_001028679.1] [location=complement(4323399..4325312)] [gbkey=CDS]	0.998788641476340	true
JM957_RS20025	lcl|NZ_CP068724.1_prot_WP_000568006.1_3886 [locus_tag=JM957_RS20025] [protein=AAA family ATPase] [protein_id=WP_000568006.1] [location=3936452..3937204] [gbkey=CDS]	0.998755828038101	true
JM957_RS26240	lcl|NZ_CP068724.1_prot_WP_000387922.1_5099 [locus_tag=JM957_RS26240] [protein=YIP1 family protein] [protein_id=WP_000387922.1] [location=complement(5117930..5118610)] [gbkey=CDS]	0.998734121745962	true
JM957_RS20805	lcl|NZ_CP068724.1_prot_WP_000366452.1_4042 [locus_tag=JM957_RS20805] [protein=1-deoxy-D-xylulose-5-phosphate synthase] [protein_id=WP_000366452.1] [location=complement(4076349..4078241)] [gbkey=CDS]	0.998730333657846	true
JM957_RS17000	lcl|NZ_CP068724.1_prot_WP_000573538.1_3281 [locus_tag=JM957_RS17000] [protein=BA3454 family stress response protein] [protein_id=WP_000573538.1] [location=complement(3323509..3323643)] [gbkey=CDS]	0.998723294665953	true
JM957_RS01110	lcl|NZ_CP068724.1_prot_WP_000501525.1_181 [locus_tag=JM957_RS01110] [protein=ABC transporter permease] [protein_id=WP_000501525.1] [location=196407..197411] [gbkey=CDS]	0.998657307117591	true
JM957_RS27700	lcl|NZ_CP068725.1_prot_WP_074585675.1_5387 [locus_tag=JM957_RS27700] [protein=DEAD/DEAH box helicase family protein] [protein_id=WP_074585675.1] [location=complement(53543..56512)] [gbkey=CDS]	0.998608925157167	true
JM957_RS24880	lcl|NZ_CP068724.1_prot_WP_000683440.1_4829 [locus_tag=JM957_RS24880] [protein=NAD(P)H-dependent oxidoreductase] [protein_id=WP_000683440.1] [location=4840233..4840814] [gbkey=CDS]	0.998479530871070	true
JM957_RS11845	lcl|NZ_CP068724.1_prot_WP_000633344.1_2250 [locus_tag=JM957_RS11845] [protein=CoA-acylating methylmalonate-semialdehyde dehydrogenase] [protein_id=WP_000633344.1] [location=2276213..2277673] [gbkey=CDS]	0.998479059436227	true
JM957_RS14330	lcl|NZ_CP068724.1_prot_WP_000834883.1_2747 [locus_tag=JM957_RS14330] [protein=hypothetical protein] [protein_id=WP_000834883.1] [location=complement(2784003..2784398)] [gbkey=CDS]	0.998468852938503	true
JM957_RS17490	lcl|NZ_CP068724.1_prot_WP_202837899.1_3379 [locus_tag=JM957_RS17490] [protein=hypothetical protein] [protein_id=WP_202837899.1] [location=3416719..3417813] [gbkey=CDS]	0.998459003419514	true
JM957_RS09455	lcl|NZ_CP068724.1_prot_WP_001149412.1_1772 [locus_tag=JM957_RS09455] [protein=MFS transporter] [protein_id=WP_001149412.1] [location=1801971..1803182] [gbkey=CDS]	0.998415115098741	true
JM957_RS14075	lcl|NZ_CP068724.1_prot_WP_000182617.1_2696 [locus_tag=JM957_RS14075] [protein=(2Fe-2S)-binding protein] [protein_id=WP_000182617.1] [location=2738026..2738298] [gbkey=CDS]	0.998379580283483	true
JM957_RS17405	lcl|NZ_CP068724.1_prot_WP_065382386.1_3362 [locus_tag=JM957_RS17405] [protein=agmatine deiminase family protein] [protein_id=WP_065382386.1] [location=complement(3397262..3398308)] [gbkey=CDS]	0.998346573923502	true
JM957_RS20435	lcl|NZ_CP068724.1_prot_WP_000898969.1_3968 [locus_tag=JM957_RS20435] [protein=alpha/beta hydrolase] [protein_id=WP_000898969.1] [location=4005118..4006116] [gbkey=CDS]	0.998324003056222	true
JM957_RS22315.ccsA	lcl|NZ_CP068724.1_prot_WP_000008991.1_4343 [gene=ccsA] [locus_tag=JM957_RS22315] [protein=cytochrome c biogenesis protein CcsA] [protein_id=WP_000008991.1] [location=complement(4353802..4354635)] [gbkey=CDS]	0.998308028537968	true
JM957_RS04870	lcl|NZ_CP068724.1_prot_WP_065381994.1_859 [locus_tag=JM957_RS04870] [protein=YIP1 family protein] [protein_id=WP_065381994.1] [location=944680..945330] [gbkey=CDS]	0.998137107164270	true
JM957_RS18515	lcl|NZ_CP068724.1_prot_WP_000228315.1_3584 [locus_tag=JM957_RS18515] [protein=DUF420 domain-containing protein] [protein_id=WP_000228315.1] [location=complement(3624689..3625231)] [gbkey=CDS]	0.998132499359121	true
JM957_RS14915	lcl|NZ_CP068724.1_prot_WP_000839298.1_2864 [locus_tag=JM957_RS14915] [protein=glycosyltransferase] [protein_id=WP_000839298.1] [location=complement(2897382..2898899)] [gbkey=CDS]	0.998001670097868	true
JM957_RS17065	lcl|NZ_CP068724.1_prot_WP_063220862.1_3294 [locus_tag=JM957_RS17065] [protein=phosphotransferase] [protein_id=WP_063220862.1] [location=complement(3333234..3334082)] [gbkey=CDS]	0.997913793555111	true
JM957_RS04765	lcl|NZ_CP068724.1_prot_WP_063220030.1_838 [locus_tag=JM957_RS04765] [protein=hypothetical protein] [protein_id=WP_063220030.1] [location=934253..935542] [gbkey=CDS]	0.997884288320992	true
JM957_RS24730	lcl|NZ_CP068724.1_prot_WP_000829785.1_4799 [locus_tag=JM957_RS24730] [protein=NAD(P)/FAD-dependent oxidoreductase] [protein_id=WP_000829785.1] [location=4807049..4808038] [gbkey=CDS]	0.997854671954073	true
JM957_RS17960	lcl|NZ_CP068724.1_prot_WP_000614858.1_3473 [locus_tag=JM957_RS17960] [protein=LysM peptidoglycan-binding domain-containing protein] [protein_id=WP_000614858.1] [location=3521425..3522717] [gbkey=CDS]	0.997787664740901	true
JM957_RS00355.spoIIE	lcl|NZ_CP068724.1_prot_WP_001123541.1_57 [gene=spoIIE] [locus_tag=JM957_RS00355] [protein=stage II sporulation protein E] [protein_id=WP_001123541.1] [location=64326..66797] [gbkey=CDS]	0.997771867376571	true
JM957_RS26995	lcl|NZ_CP068724.1_prot_WP_000181979.1_5250 [locus_tag=JM957_RS26995] [protein=LacI family DNA-binding transcriptional regulator] [protein_id=WP_000181979.1] [location=complement(5273317..5274294)] [gbkey=CDS]	0.997539258901056	true
JM957_RS06975	lcl|NZ_CP068724.1_prot_WP_000726025.1_1279 [locus_tag=JM957_RS06975] [protein=DUF3905 domain-containing protein] [protein_id=WP_000726025.1] [location=complement(1344925..1345260)] [gbkey=CDS]	0.997482754934862	true
JM957_RS05665	lcl|NZ_CP068724.1_prot_WP_000184504.1_1018 [locus_tag=JM957_RS05665] [protein=BlaI/MecI/CopY family transcriptional regulator] [protein_id=WP_000184504.1] [location=1093644..1094045] [gbkey=CDS]	0.997476603328552	true
JM957_RS24610	lcl|NZ_CP068724.1_prot_WP_063220137.1_4775 [locus_tag=JM957_RS24610] [protein=pyridoxal phosphate-dependent aminotransferase] [protein_id=WP_063220137.1] [location=4785000..4786151] [gbkey=CDS]	0.997385985914584	true
JM957_RS03285	lcl|NZ_CP068724.1_prot_WP_000185789.1_565 [locus_tag=JM957_RS03285] [protein=GerAB/ArcD/ProY family transporter] [protein_id=WP_000185789.1] [location=complement(653625..654731)] [gbkey=CDS]	0.997329836629502	true
JM957_RS11950	lcl|NZ_CP068724.1_prot_WP_001043905.1_2271 [locus_tag=JM957_RS11950] [protein=HU family DNA-binding protein] [protein_id=WP_001043905.1] [location=complement(2304267..2304539)] [gbkey=CDS]	0.997319912104348	true
JM957_RS02640	lcl|NZ_CP068724.1_prot_WP_000517891.1_455 [locus_tag=JM957_RS02640] [protein=small, acid-soluble spore protein K] [protein_id=WP_000517891.1] [location=complement(514799..514957)] [gbkey=CDS]	0.997267923175352	true
JM957_RS15800	lcl|NZ_CP068724.1_prot_WP_063220651.1_3041 [locus_tag=JM957_RS15800] [protein=LacI family DNA-binding transcriptional regulator] [protein_id=WP_063220651.1] [location=complement(3087602..3088612)] [gbkey=CDS]	0.997172921246204	true
JM957_RS02075	lcl|NZ_CP068724.1_prot_WP_000235476.1_342 [locus_tag=JM957_RS02075] [protein=hypothetical protein] [protein_id=WP_000235476.1] [location=complement(393621..393989)] [gbkey=CDS]	0.995942453977494	true
JM957_RS08855.fliH	lcl|NZ_CP068724.1_prot_WP_000051695.1_1652 [gene=fliH] [locus_tag=JM957_RS08855] [protein=flagellar assembly protein FliH] [protein_id=WP_000051695.1] [location=1686573..1687262] [gbkey=CDS]	0.995922822787994	true
JM957_RS10580	lcl|NZ_CP068724.1_prot_WP_011110050.1_1997 [locus_tag=JM957_RS10580] [protein=multidrug transporter] [protein_id=WP_011110050.1] [location=2030973..2031344] [gbkey=CDS]	0.995841407902503	true
JM957_RS01050	lcl|NZ_CP068724.1_prot_WP_000527148.1_169 [locus_tag=JM957_RS01050] [protein=ABC transporter permease] [protein_id=WP_000527148.1] [location=complement(184241..184909)] [gbkey=CDS]	0.995694080568213	true
JM957_RS26340	lcl|NZ_CP068724.1_prot_WP_065381931.1_5119 [locus_tag=JM957_RS26340] [protein=glycosyltransferase] [protein_id=WP_065381931.1] [location=complement(5138330..5139367)] [gbkey=CDS]	0.995605645664516	true
JM957_RS27905	lcl|NZ_CP068725.1_prot_WP_000171970.1_5428 [locus_tag=JM957_RS27905] [protein=hypothetical protein] [protein_id=WP_000171970.1] [location=110395..110976] [gbkey=CDS]	0.995586830622634	true
JM957_RS03490	lcl|NZ_CP068724.1_prot_WP_000948958.1_606 [locus_tag=JM957_RS03490] [protein=FAD-binding protein] [protein_id=WP_000948958.1] [location=696230..697546] [gbkey=CDS]	0.995375391249887	true
JM957_RS19960.malR	lcl|NZ_CP068724.1_prot_WP_000219053.1_3873 [gene=malR] [locus_tag=JM957_RS19960] [protein=maltose operon transcriptional repressor MalR] [protein_id=WP_000219053.1] [location=complement(3922774..3923796)] [gbkey=CDS]	0.995289843186006	true
JM957_RS18050	lcl|NZ_CP068724.1_prot_WP_063220554.1_3491 [locus_tag=JM957_RS18050] [protein=SAP domain-containing protein] [protein_id=WP_063220554.1] [location=3536141..3536722] [gbkey=CDS]	0.995123694855018	true
JM957_RS21300.metC	lcl|NZ_CP068724.1_prot_WP_000122299.1_4141 [gene=metC] [locus_tag=JM957_RS21300] [protein=cystathionine beta-lyase] [protein_id=WP_000122299.1] [location=4155453..4156616] [gbkey=CDS]	0.995103489919535	true
JM957_RS10095	lcl|NZ_CP068724.1_prot_WP_001031479.1_1900 [locus_tag=JM957_RS10095] [protein=hypothetical protein] [protein_id=WP_001031479.1] [location=1942630..1942839] [gbkey=CDS]	0.994981921996273	true
JM957_RS29510	lcl|NZ_CP068725.1_prot_WP_001010919.1_5749 [locus_tag=JM957_RS29510] [protein=hypothetical protein] [protein_id=WP_001010919.1] [location=complement(429276..430802)] [gbkey=CDS]	0.994886187402505	true
JM957_RS11160.argS	lcl|NZ_CP068724.1_prot_WP_065382336.1_2113 [gene=argS] [locus_tag=JM957_RS11160] [protein=arginine--tRNA ligase] [protein_id=WP_065382336.1] [location=2140108..2141796] [gbkey=CDS]	0.994713330790436	true
JM957_RS22865.asnS	lcl|NZ_CP068724.1_prot_WP_065381897.1_4451 [gene=asnS] [locus_tag=JM957_RS22865] [protein=asparagine--tRNA ligase] [protein_id=WP_065381897.1] [location=complement(4462163..4463554)] [gbkey=CDS]	0.994692212262137	true
JM957_RS10805	lcl|NZ_CP068724.1_prot_WP_000014087.1_2042 [locus_tag=JM957_RS10805] [protein=oxalate:formate antiporter] [protein_id=WP_000014087.1] [location=2072395..2073171] [gbkey=CDS]	0.994160362751413	true
JM957_RS19265	lcl|NZ_CP068724.1_prot_WP_000625869.1_3734 [locus_tag=JM957_RS19265] [protein=YicC family protein] [protein_id=WP_000625869.1] [location=complement(3787161..3788036)] [gbkey=CDS]	0.994044674760455	true
JM957_RS08770.fliY	lcl|NZ_CP068724.1_prot_WP_001115002.1_1635 [gene=fliY] [locus_tag=JM957_RS08770] [protein=flagellar motor switch phosphatase FliY] [protein_id=WP_001115002.1] [location=1671927..1673567] [gbkey=CDS]	0.994014239645785	true
JM957_RS22135.nadA	lcl|NZ_CP068724.1_prot_WP_000025339.1_4307 [gene=nadA] [locus_tag=JM957_RS22135] [protein=quinolinate synthase NadA] [protein_id=WP_000025339.1] [location=complement(4316264..4317370)] [gbkey=CDS]	0.994004110509325	true
JM957_RS10285.rsgA	lcl|NZ_CP068724.1_prot_WP_001073076.1_1938 [gene=rsgA] [locus_tag=JM957_RS10285] [protein=ribosome small subunit-dependent GTPase A] [protein_id=WP_001073076.1] [location=1978958..1980010] [gbkey=CDS]	0.993906189173160	true
JM957_RS15740	lcl|NZ_CP068724.1_prot_WP_000826917.1_3029 [locus_tag=JM957_RS15740] [protein=hypothetical protein] [protein_id=WP_000826917.1] [location=3071222..3071707] [gbkey=CDS]	0.993893878947782	true
JM957_RS19715.speA	lcl|NZ_CP068724.1_prot_WP_000084899.1_3824 [gene=speA] [locus_tag=JM957_RS19715] [protein=arginine decarboxylase] [protein_id=WP_000084899.1] [location=3879015..3880487] [gbkey=CDS]	0.993844858525086	true
JM957_RS16390	lcl|NZ_CP068724.1_prot_WP_059304301.1_3159 [locus_tag=JM957_RS16390] [protein=hypothetical protein] [protein_id=WP_059304301.1] [location=complement(3204580..3205020)] [gbkey=CDS]	0.993784910958976	true
JM957_RS18990.proS	lcl|NZ_CP068724.1_prot_WP_000814299.1_3679 [gene=proS] [locus_tag=JM957_RS18990] [protein=proline--tRNA ligase] [protein_id=WP_000814299.1] [location=complement(3732048..3733748)] [gbkey=CDS]	0.993641409243049	true
JM957_RS26680	lcl|NZ_CP068724.1_prot_WP_000912402.1_5187 [locus_tag=JM957_RS26680] [protein=DUF2529 domain-containing protein] [protein_id=WP_000912402.1] [location=5201047..5201571] [gbkey=CDS]	0.993541256753866	true
JM957_RS06035.addA	lcl|NZ_CP068724.1_prot_WP_065381909.1_1092 [gene=addA] [locus_tag=JM957_RS06035] [protein=helicase-exonuclease AddAB subunit AddA] [protein_id=WP_065381909.1] [location=1165035..1168757] [gbkey=CDS]	0.993430672157123	true
JM957_RS21640	lcl|NZ_CP068724.1_prot_WP_000439770.1_4208 [locus_tag=JM957_RS21640] [protein=ComE operon protein 2] [protein_id=WP_000439770.1] [location=complement(4221441..4221998)] [gbkey=CDS]	0.993341512336890	true
JM957_RS03500	lcl|NZ_CP068724.1_prot_WP_001268332.1_608 [locus_tag=JM957_RS03500] [protein=hypothetical protein] [protein_id=WP_001268332.1] [location=698923..699126] [gbkey=CDS]	0.993228112786790	true
JM957_RS25145	lcl|NZ_CP068724.1_prot_WP_016125651.1_4882 [locus_tag=JM957_RS25145] [protein=TrmB family transcriptional regulator] [protein_id=WP_016125651.1] [location=4887197..4887955] [gbkey=CDS]	0.993215245445195	true
JM957_RS02405.cadA	lcl|NZ_CP068724.1_prot_WP_065381859.1_408 [gene=cadA] [locus_tag=JM957_RS02405] [protein=cadmium-translocating P-type ATPase] [protein_id=WP_065381859.1] [location=complement(467669..469594)] [gbkey=CDS]	0.992687300368499	true
JM957_RS18670	lcl|NZ_CP068724.1_prot_WP_139256951.1_3615 [locus_tag=JM957_RS18670] [protein=hypothetical protein] [protein_id=WP_139256951.1] [location=3655581..3655982] [gbkey=CDS]	0.991934395550793	true
JM957_RS14710	lcl|NZ_CP068724.1_prot_WP_000192709.1_2823 [locus_tag=JM957_RS14710] [protein=sugar-binding transcriptional regulator] [protein_id=WP_000192709.1] [location=2855372..2856304] [gbkey=CDS]	0.991878855256540	true
JM957_RS21280.murG	lcl|NZ_CP068724.1_prot_WP_000724775.1_4137 [gene=murG] [locus_tag=JM957_RS21280] [protein=undecaprenyldiphospho-muramoylpentapeptide beta-N-acetylglucosaminyltransferase] [protein_id=WP_000724775.1] [location=complement(4147448..4148506)] [gbkey=CDS]	0.991861033179961	true
JM957_RS20460	lcl|NZ_CP068724.1_prot_WP_000360793.1_3973 [locus_tag=JM957_RS20460] [protein=DUF2552 family protein] [protein_id=WP_000360793.1] [location=complement(4010055..4010300)] [gbkey=CDS]	0.991482825430346	true
JM957_RS28015	lcl|NZ_CP068725.1_prot_WP_001074673.1_5450 [locus_tag=JM957_RS28015] [protein=helix-turn-helix domain-containing protein] [protein_id=WP_001074673.1] [location=135013..135333] [gbkey=CDS]	0.990686024354260	true
JM957_RS29515	lcl|NZ_CP068725.1_prot_WP_000134102.1_5750 [locus_tag=JM957_RS29515] [protein=ATP-binding protein] [protein_id=WP_000134102.1] [location=complement(430841..431842)] [gbkey=CDS]	0.990563769904062	true
JM957_RS16565	lcl|NZ_CP068724.1_prot_WP_000554032.1_3194 [locus_tag=JM957_RS16565] [protein=hypothetical protein] [protein_id=WP_000554032.1] [location=3232730..3232921] [gbkey=CDS]	0.990516868861542	true
JM957_RS16235	lcl|NZ_CP068724.1_prot_WP_063220623.1_3128 [locus_tag=JM957_RS16235] [protein=immunity 22 family protein] [protein_id=WP_063220623.1] [location=complement(3184083..3184457)] [gbkey=CDS]	0.990348773982724	true
JM957_RS22210	lcl|NZ_CP068724.1_prot_WP_001973720.1_4322 [locus_tag=JM957_RS22210] [protein=ribosomal-processing cysteine protease Prp] [protein_id=WP_001973720.1] [location=complement(4332240..4332584)] [gbkey=CDS]	0.990326207577069	true
JM957_RS16300	lcl|NZ_CP068724.1_prot_WP_065382491.1_3141 [locus_tag=JM957_RS16300] [protein=DUF2004 domain-containing protein] [protein_id=WP_065382491.1] [location=complement(3191726..3192193)] [gbkey=CDS]	0.989848304938270	true
JM957_RS22860	lcl|NZ_CP068724.1_prot_WP_000503910.1_4450 [locus_tag=JM957_RS22860] [protein=SDR family oxidoreductase] [protein_id=WP_000503910.1] [location=complement(4461083..4461985)] [gbkey=CDS]	0.989790197715478	true
JM957_RS19970.malC	lcl|NZ_CP068724.1_prot_WP_001194993.1_3875 [gene=malC] [locus_tag=JM957_RS19970] [protein=maltosaccharide ABC transporter permease MalC] [protein_id=WP_001194993.1] [location=complement(3924909..3926210)] [gbkey=CDS]	0.989760711545335	true
JM957_RS08190	lcl|NZ_CP068724.1_prot_WP_000193191.1_1521 [locus_tag=JM957_RS08190] [protein=DUF418 domain-containing protein] [protein_id=WP_000193191.1] [location=complement(1564108..1565271)] [gbkey=CDS]	0.989128628321221	true
JM957_RS16900	lcl|NZ_CP068724.1_prot_WP_065382585.1_3261 [locus_tag=JM957_RS16900] [protein=zinc-dependent alcohol dehydrogenase family protein] [protein_id=WP_065382585.1] [location=3299575..3300570] [gbkey=CDS]	0.988948508017048	true
JM957_RS09145	lcl|NZ_CP068724.1_prot_WP_002040907.1_1710 [locus_tag=JM957_RS09145] [protein=GntR family transcriptional regulator] [protein_id=WP_002040907.1] [location=complement(1735540..1736211)] [gbkey=CDS]	0.988848955020385	true
JM957_RS20140	lcl|NZ_CP068724.1_prot_WP_000180387.1_3909 [locus_tag=JM957_RS20140] [protein=nitroreductase family protein] [protein_id=WP_000180387.1] [location=3956011..3956628] [gbkey=CDS]	0.988729529689385	true
JM957_RS08280	lcl|NZ_CP068724.1_prot_WP_000617645.1_1537 [locus_tag=JM957_RS08280] [protein=sugar transferase] [protein_id=WP_000617645.1] [location=1580251..1580889] [gbkey=CDS]	0.988265814402050	true
JM957_RS05400	lcl|NZ_CP068724.1_prot_WP_001072554.1_965 [locus_tag=JM957_RS05400] [protein=ring-cleaving dioxygenase] [protein_id=WP_001072554.1] [location=1038518..1039495] [gbkey=CDS]	0.987420589471982	true
JM957_RS13485	lcl|NZ_CP068724.1_prot_WP_001103998.1_2578 [locus_tag=JM957_RS13485] [protein=hypothetical protein] [protein_id=WP_001103998.1] [location=complement(2629641..2630213)] [gbkey=CDS]	0.987228053960771	true
JM957_RS28745	lcl|NZ_CP068725.1_prot_WP_002078680.1_5596 [locus_tag=JM957_RS28745] [protein=hypothetical protein] [protein_id=WP_002078680.1] [location=284149..284376] [gbkey=CDS]	0.987126699819823	true
JM957_RS28090	lcl|NZ_CP068725.1_prot_WP_000732880.1_5465 [locus_tag=JM957_RS28090] [protein=hypothetical protein] [protein_id=WP_000732880.1] [location=complement(148773..149594)] [gbkey=CDS]	0.986813454179987	true
JM957_RS03835.tenA	lcl|NZ_CP068724.1_prot_WP_000666827.1_652 [gene=tenA] [locus_tag=JM957_RS03835] [protein=thiaminase II] [protein_id=WP_000666827.1] [location=753886..754581] [gbkey=CDS]	0.986665086922632	true
JM957_RS27045	lcl|NZ_CP068724.1_prot_WP_000488138.1_5260 [locus_tag=JM957_RS27045] [protein=GAF domain-containing sensor histidine kinase] [protein_id=WP_000488138.1] [location=complement(5283490..5285061)] [gbkey=CDS]	0.985575166627721	true
JM957_RS13440	lcl|NZ_CP068724.1_prot_WP_000522476.1_2569 [locus_tag=JM957_RS13440] [protein=PH domain-containing protein] [protein_id=WP_000522476.1] [location=2623909..2624286] [gbkey=CDS]	0.985432774499249	true
JM957_RS06635	lcl|NZ_CP068724.1_prot_WP_065382405.1_1212 [locus_tag=JM957_RS06635] [protein=SagB family peptide dehydrogenase] [protein_id=WP_065382405.1] [location=complement(1274348..1275889)] [gbkey=CDS]	0.985176601419851	true
JM957_RS05110	lcl|NZ_CP068724.1_prot_WP_000368844.1_907 [locus_tag=JM957_RS05110] [protein=HPP family protein] [protein_id=WP_000368844.1] [location=988673..989227] [gbkey=CDS]	0.984471440144550	true
JM957_RS03185	lcl|NZ_CP068724.1_prot_WP_000382679.1_545 [locus_tag=JM957_RS03185] [protein=acid-soluble spore protein H] [protein_id=WP_000382679.1] [location=629789..629968] [gbkey=CDS]	0.984241455576210	true
JM957_RS12650	lcl|NZ_CP068724.1_prot_WP_000728157.1_2411 [locus_tag=JM957_RS12650] [protein=WGxxGxxG-CTERM domain-containing protein] [protein_id=WP_000728157.1] [location=complement(2466503..2466802)] [gbkey=CDS]	0.983589585022037	true
JM957_RS20290.spoIIAB	lcl|NZ_CP068724.1_prot_WP_001243398.1_3939 [gene=spoIIAB] [locus_tag=JM957_RS20290] [protein=anti-sigma F factor] [protein_id=WP_001243398.1] [location=complement(3981131..3981571)] [gbkey=CDS]	0.983580801188632	true
JM957_RS11535	lcl|NZ_CP068724.1_prot_WP_000097166.1_2188 [locus_tag=JM957_RS11535] [protein=MFS transporter] [protein_id=WP_000097166.1] [location=2218609..2219838] [gbkey=CDS]	0.983452465176711	true
JM957_RS02460.yfkAB	lcl|NZ_CP068724.1_prot_WP_033695428.1_419 [gene=yfkAB] [locus_tag=JM957_RS02460] [protein=radical SAM/CxCxxxxC motif protein YfkAB] [protein_id=WP_033695428.1] [location=complement(479724..480851)] [gbkey=CDS]	0.983269559424398	true
JM957_RS06055.gerPD	lcl|NZ_CP068724.1_prot_WP_001052807.1_1096 [gene=gerPD] [locus_tag=JM957_RS06055] [protein=spore germination protein GerPD] [protein_id=WP_001052807.1] [location=complement(1169855..1170049)] [gbkey=CDS]	0.982284889390131	true
JM957_RS07475	lcl|NZ_CP068724.1_prot_WP_000119621.1_1379 [locus_tag=JM957_RS07475] [protein=ferredoxin--nitrite reductase] [protein_id=WP_000119621.1] [location=1431953..1433575] [gbkey=CDS]	0.981944962338788	true
JM957_RS22725	lcl|NZ_CP068724.1_prot_WP_065382220.1_4423 [locus_tag=JM957_RS22725] [protein=DinB family protein] [protein_id=WP_065382220.1] [location=4435617..4436120] [gbkey=CDS]	0.981353490703482	true
JM957_RS16270	lcl|NZ_CP068724.1_prot_WP_065382494.1_3135 [locus_tag=JM957_RS16270] [protein=SMI1/KNR4 family protein] [protein_id=WP_065382494.1] [location=complement(3188274..3188729)] [gbkey=CDS]	0.980654396148540	true
JM957_RS04015	lcl|NZ_CP068724.1_prot_WP_000367320.1_688 [locus_tag=JM957_RS04015] [protein=PTS sucrose transporter subunit IIBC] [protein_id=WP_000367320.1] [location=complement(785735..787111)] [gbkey=CDS]	0.980493267427665	true
JM957_RS26840.speE	lcl|NZ_CP068724.1_prot_WP_000424696.1_5219 [gene=speE] [locus_tag=JM957_RS26840] [protein=spermidine synthase] [protein_id=WP_000424696.1] [location=complement(5245253..5246080)] [gbkey=CDS]	0.980144860198358	true
JM957_RS25175	lcl|NZ_CP068724.1_prot_WP_065381818.1_4888 [locus_tag=JM957_RS25175] [protein=IS200/IS605 family accessory protein TnpB-related protein] [protein_id=WP_065381818.1] [location=complement(4893553..4895100)] [gbkey=CDS]	0.979736987946675	true
JM957_RS26130	lcl|NZ_CP068724.1_prot_WP_001139056.1_5077 [locus_tag=JM957_RS26130] [protein=metal-binding protein] [protein_id=WP_001139056.1] [location=complement(5091917..5092408)] [gbkey=CDS]	0.978377817769240	true
JM957_RS02375	lcl|NZ_CP068724.1_prot_WP_001064409.1_402 [locus_tag=JM957_RS02375] [protein=toxic anion resistance protein] [protein_id=WP_001064409.1] [location=461045..462127] [gbkey=CDS]	0.978002496929426	true
JM957_RS02120	lcl|NZ_CP068724.1_prot_WP_000147460.1_351 [locus_tag=JM957_RS02120] [protein=PRK06851 family protein] [protein_id=WP_000147460.1] [location=400954..402063] [gbkey=CDS]	0.977357258060035	true
JM957_RS26010	lcl|NZ_CP068724.1_prot_WP_000989059.1_5053 [locus_tag=JM957_RS26010] [protein=PTS lactose/cellobiose transporter subunit IIA] [protein_id=WP_000989059.1] [location=complement(5063140..5063463)] [gbkey=CDS]	0.977342652125245	true
JM957_RS20090	lcl|NZ_CP068724.1_prot_WP_000765510.1_3899 [locus_tag=JM957_RS20090] [protein=pyridoxal phosphate-dependent aminotransferase] [protein_id=WP_000765510.1] [location=3946891..3948069] [gbkey=CDS]	0.977312725821873	true
JM957_RS15690	lcl|NZ_CP068724.1_prot_WP_065382459.1_3019 [locus_tag=JM957_RS15690] [protein=NADH dehydrogenase subunit 5] [protein_id=WP_065382459.1] [location=complement(3059826..3061358)] [gbkey=CDS]	0.976671924268016	true
JM957_RS24130	lcl|NZ_CP068724.1_prot_WP_000415613.1_4704 [locus_tag=JM957_RS24130] [protein=hypothetical protein] [protein_id=WP_000415613.1] [location=complement(4703158..4703490)] [gbkey=CDS]	0.976537298919822	true
JM957_RS21160	lcl|NZ_CP068724.1_prot_WP_065382059.1_4113 [locus_tag=JM957_RS21160] [protein=alpha/beta hydrolase] [protein_id=WP_065382059.1] [location=complement(4130524..4131459)] [gbkey=CDS]	0.976003590416243	true
JM957_RS19545.rsmD	lcl|NZ_CP068724.1_prot_WP_001266978.1_3790 [gene=rsmD] [locus_tag=JM957_RS19545] [protein=16S rRNA (guanine(966)-N(2))-methyltransferase RsmD] [protein_id=WP_001266978.1] [location=complement(3847980..3848546)] [gbkey=CDS]	0.975395427855239	true
JM957_RS25830	lcl|NZ_CP068724.1_prot_WP_000497611.1_5017 [locus_tag=JM957_RS25830] [protein=flavodoxin family protein] [protein_id=WP_000497611.1] [location=5023254..5023799] [gbkey=CDS]	0.974946980354804	true
JM957_RS06215	lcl|NZ_CP068724.1_prot_WP_000527407.1_1128 [locus_tag=JM957_RS06215] [protein=DUF3813 domain-containing protein] [protein_id=WP_000527407.1] [location=complement(1196163..1196360)] [gbkey=CDS]	0.973302921776766	true
JM957_RS00555.gltX	lcl|NZ_CP068724.1_prot_WP_000415143.1_82 [gene=gltX] [locus_tag=JM957_RS00555] [protein=glutamate--tRNA ligase] [protein_id=WP_000415143.1] [location=102541..103998] [gbkey=CDS]	0.972954336083346	true
JM957_RS11940.sfp	lcl|NZ_CP068724.1_prot_WP_000573004.1_2269 [gene=sfp] [locus_tag=JM957_RS11940] [protein=4'-phosphopantetheinyl transferase Sfp] [protein_id=WP_000573004.1] [location=2302911..2303660] [gbkey=CDS]	0.972863700176460	true
JM957_RS18080	lcl|NZ_CP068724.1_prot_WP_033693195.1_3497 [locus_tag=JM957_RS18080] [protein=hypothetical protein] [protein_id=WP_033693195.1] [location=complement(3543058..3543261)] [gbkey=CDS]	0.972539165362688	true
JM957_RS10310	lcl|NZ_CP068724.1_prot_WP_000105199.1_1943 [locus_tag=JM957_RS10310] [protein=DNA starvation/stationary phase protection protein] [protein_id=WP_000105199.1] [location=1984700..1985143] [gbkey=CDS]	0.972447194307525	true
JM957_RS09105	lcl|NZ_CP068724.1_prot_WP_000282375.1_1702 [locus_tag=JM957_RS09105] [protein=MarR family transcriptional regulator] [protein_id=WP_000282375.1] [location=complement(1727737..1728147)] [gbkey=CDS]	0.971954978689399	true
JM957_RS17080	lcl|NZ_CP068724.1_prot_WP_048535858.1_3297 [locus_tag=JM957_RS17080] [protein=PhzF family phenazine biosynthesis isomerase] [protein_id=WP_048535858.1] [location=complement(3335345..3336244)] [gbkey=CDS]	0.971811147814068	true
JM957_RS14790	lcl|NZ_CP068724.1_prot_WP_065382385.1_2839 [locus_tag=JM957_RS14790] [protein=VOC family protein] [protein_id=WP_065382385.1] [location=2873434..2873892] [gbkey=CDS]	0.971163617011110	true
JM957_RS03840	lcl|NZ_CP068724.1_prot_WP_001256799.1_653 [locus_tag=JM957_RS03840] [protein=ABC transporter ATP-binding protein] [protein_id=WP_001256799.1] [location=754550..755299] [gbkey=CDS]	0.970459852431001	true
JM957_RS28360	lcl|NZ_CP068725.1_prot_WP_001124741.1_5519 [locus_tag=JM957_RS28360] [protein=hypothetical protein] [protein_id=WP_001124741.1] [location=205266..205715] [gbkey=CDS]	0.970065410655746	true
JM957_RS11250	lcl|NZ_CP068724.1_prot_WP_000028911.1_2131 [locus_tag=JM957_RS11250] [protein=DUF2837 family protein] [protein_id=WP_000028911.1] [location=complement(2165277..2166074)] [gbkey=CDS]	0.969405404010814	true
JM957_RS07935	lcl|NZ_CP068724.1_prot_WP_000526819.1_1471 [locus_tag=JM957_RS07935] [protein=3-dehydroquinate synthase] [protein_id=WP_000526819.1] [location=1518323..1519408] [gbkey=CDS]	0.968245334889893	true
JM957_RS13265	lcl|NZ_CP068724.1_prot_WP_000831929.1_2534 [locus_tag=JM957_RS13265] [protein=DegV family protein] [protein_id=WP_000831929.1] [location=2590352..2591158] [gbkey=CDS]	0.966363160449162	true
JM957_RS21860	lcl|NZ_CP068724.1_prot_WP_001201908.1_4252 [locus_tag=JM957_RS21860] [protein=bifunctional cystathionine gamma-lyase/homocysteine desulfhydrase] [protein_id=WP_001201908.1] [location=complement(4260311..4261444)] [gbkey=CDS]	0.966068343515790	true
JM957_RS24990.sufU	lcl|NZ_CP068724.1_prot_WP_000009523.1_4851 [gene=sufU] [locus_tag=JM957_RS24990] [protein=iron-sulfur cluster assembly scaffold protein SufU] [protein_id=WP_000009523.1] [location=complement(4858841..4859272)] [gbkey=CDS]	0.965797771299948	true
JM957_RS09660	lcl|NZ_CP068724.1_prot_WP_001030679.1_1813 [locus_tag=JM957_RS09660] [protein=Nramp family divalent metal transporter] [protein_id=WP_001030679.1] [location=complement(1843440..1844735)] [gbkey=CDS]	0.964404569961622	true
JM957_RS20160.ptsH	lcl|NZ_CP068724.1_prot_WP_000411080.1_3913 [gene=ptsH] [locus_tag=JM957_RS20160] [protein=phosphocarrier protein HPr] [protein_id=WP_000411080.1] [location=complement(3959449..3959712)] [gbkey=CDS]	0.963337911013877	true
JM957_RS12195	lcl|NZ_CP068724.1_prot_WP_063220082.1_2320 [locus_tag=JM957_RS12195] [protein=DUF1349 domain-containing protein] [protein_id=WP_063220082.1] [location=2348846..2349442] [gbkey=CDS]	0.963172007609487	true
JM957_RS28370	lcl|NZ_CP068725.1_prot_WP_000658768.1_5521 [locus_tag=JM957_RS28370] [protein=winged helix-turn-helix transcriptional regulator] [protein_id=WP_000658768.1] [location=206724..207044] [gbkey=CDS]	0.960643360141190	true
JM957_RS07315.ytfJ	lcl|NZ_CP068724.1_prot_WP_000204234.1_1347 [gene=ytfJ] [locus_tag=JM957_RS07315] [protein=GerW family sporulation protein] [protein_id=WP_000204234.1] [location=1403476..1403943] [gbkey=CDS]	0.960240372599303	true
JM957_RS18645	lcl|NZ_CP068724.1_prot_WP_000047551.1_3610 [locus_tag=JM957_RS18645] [protein=undecaprenyldiphospho-muramoylpentapeptide beta-N-acetylglucosaminyltransferase] [protein_id=WP_000047551.1] [location=complement(3650771..3651835)] [gbkey=CDS]	0.960105612983408	true
JM957_RS14765.proB	lcl|NZ_CP068724.1_prot_WP_000744808.1_2834 [gene=proB] [locus_tag=JM957_RS14765] [protein=glutamate 5-kinase] [protein_id=WP_000744808.1] [location=complement(2866181..2867284)] [gbkey=CDS]	0.957768020461565	true
JM957_RS22620	lcl|NZ_CP068724.1_prot_WP_000058117.1_4402 [locus_tag=JM957_RS22620] [protein=ATP-binding cassette domain-containing protein] [protein_id=WP_000058117.1] [location=complement(4412912..4413796)] [gbkey=CDS]	0.955558401947724	true
JM957_RS12850	lcl|NZ_CP068724.1_prot_WP_002195523.1_2451 [locus_tag=JM957_RS12850] [protein=hypothetical protein] [protein_id=WP_002195523.1] [location=complement(2509734..2510060)] [gbkey=CDS]	0.954814437891656	true
JM957_RS28940	lcl|NZ_CP068725.1_prot_WP_000475303.1_5635 [locus_tag=JM957_RS28940] [protein=peptide ABC transporter substrate-binding protein] [protein_id=WP_000475303.1] [location=317051..318691] [gbkey=CDS]	0.954789555604911	true
JM957_RS05145.dhaS	lcl|NZ_CP068724.1_prot_WP_000204220.1_914 [gene=dhaS] [locus_tag=JM957_RS05145] [protein=dihydroxyacetone kinase transcriptional activator DhaS] [protein_id=WP_000204220.1] [location=complement(993626..994192)] [gbkey=CDS]	0.954407231373212	true
JM957_RS16650	lcl|NZ_CP068724.1_prot_WP_000340581.1_3211 [locus_tag=JM957_RS16650] [protein=winged helix-turn-helix transcriptional regulator] [protein_id=WP_000340581.1] [location=complement(3249147..3249527)] [gbkey=CDS]	0.954087158332249	true
JM957_RS10910	lcl|NZ_CP068724.1_prot_WP_001135810.1_2063 [locus_tag=JM957_RS10910] [protein=MoxR family ATPase] [protein_id=WP_001135810.1] [location=complement(2091487..2092449)] [gbkey=CDS]	0.953705152810142	true
JM957_RS00515	lcl|NZ_CP068724.1_prot_WP_000128399.1_74 [locus_tag=JM957_RS00515] [protein=UvrB/UvrC motif-containing protein] [protein_id=WP_000128399.1] [location=93267..93815] [gbkey=CDS]	0.952969570148787	true
JM957_RS10615	lcl|NZ_CP068724.1_prot_WP_065382143.1_2004 [locus_tag=JM957_RS10615] [protein=PLP-dependent aminotransferase family protein] [protein_id=WP_065382143.1] [location=complement(2037212..2038627)] [gbkey=CDS]	0.952529557198505	true
JM957_RS03875.thiF	lcl|NZ_CP068724.1_prot_WP_001065417.1_660 [gene=thiF] [locus_tag=JM957_RS03875] [protein=thiazole biosynthesis adenylyltransferase ThiF] [protein_id=WP_001065417.1] [location=759767..760786] [gbkey=CDS]	0.951204558454702	true
JM957_RS28645	lcl|NZ_CP068725.1_prot_WP_000866541.1_5576 [locus_tag=JM957_RS28645] [protein=ASCH domain-containing protein] [protein_id=WP_000866541.1] [location=complement(264768..265202)] [gbkey=CDS]	0.951119781219355	true
JM957_RS03175	lcl|NZ_CP068724.1_prot_WP_017673740.1_543 [locus_tag=JM957_RS03175] [protein=lactate permease LctP family transporter] [protein_id=WP_017673740.1] [location=complement(626868..628487)] [gbkey=CDS]	0.951095941232403	true
