# Supplementary material for: Evaluating the Safety of Bacillus cereus GW-01 Obtained from Sheep Rumen Chyme
Source: Microorganisms. 2024 Jul 18;12(7):1457. doi: 10.3390/microorganisms12071457 (PMC11278751; doi:10.3390/microorganisms12071457)
Supplement: Supplementary file 1 [file microorganisms-12-01457-s001.zip › Supplemental Document S3/effectiveT3/B.cereus.AR156/B.cereus.AR156.effectiveT3.std.anno.xls]

Gene_id	Description	Score	is secreted
A7A70_RS00085	lcl|NZ_CP015589.1_prot_WP_001099525.1_14 [locus_tag=A7A70_RS00085] [protein=metallophosphoesterase] [protein_id=WP_001099525.1] [location=complement(12961..13854)] [gbkey=CDS]	1.000000000000000	true
A7A70_RS00125	lcl|NZ_CP015589.1_prot_WP_001098327.1_22 [locus_tag=A7A70_RS00125] [protein=alpha/beta hydrolase] [protein_id=WP_001098327.1] [location=complement(20012..20839)] [gbkey=CDS]	1.000000000000000	true
A7A70_RS01480	lcl|NZ_CP015589.1_prot_WP_000283743.1_287 [locus_tag=A7A70_RS01480] [protein=hypothetical protein] [protein_id=WP_000283743.1] [location=292067..292303] [gbkey=CDS]	1.000000000000000	true
A7A70_RS02265	lcl|NZ_CP015589.1_prot_WP_000656490.1_437 [locus_tag=A7A70_RS02265] [protein=DUF3932 family protein] [protein_id=WP_000656490.1] [location=428217..428468] [gbkey=CDS]	1.000000000000000	true
A7A70_RS04100	lcl|NZ_CP015589.1_prot_WP_000453816.1_785 [locus_tag=A7A70_RS04100] [protein=ABC transporter permease] [protein_id=WP_000453816.1] [location=753365..754264] [gbkey=CDS]	1.000000000000000	true
A7A70_RS04250	lcl|NZ_CP015589.1_prot_WP_071678947.1_815 [locus_tag=A7A70_RS04250] [protein=collagen-like protein] [protein_id=WP_071678947.1] [location=complement(781830..782633)] [gbkey=CDS]	1.000000000000000	true
A7A70_RS04390.rnhC	lcl|NZ_CP015589.1_prot_WP_000071597.1_842 [gene=rnhC] [locus_tag=A7A70_RS04390] [protein=ribonuclease HIII] [protein_id=WP_000071597.1] [location=807700..808635] [gbkey=CDS]	1.000000000000000	true
A7A70_RS05320	lcl|NZ_CP015589.1_prot_WP_071678990.1_1022 [locus_tag=A7A70_RS05320] [protein=exosporium leader peptide-containing protein] [protein_id=WP_071678990.1] [location=complement(969680..973465)] [gbkey=CDS]	1.000000000000000	true
A7A70_RS07030	lcl|NZ_CP015589.1_prot_WP_071679045.1_1328 [locus_tag=A7A70_RS07030] [protein=methyl-accepting chemotaxis protein] [protein_id=WP_071679045.1] [location=1256860..1258554] [gbkey=CDS]	1.000000000000000	true
A7A70_RS07185	lcl|NZ_CP015589.1_prot_WP_001115309.1_1356 [locus_tag=A7A70_RS07185] [protein=DUF1641 domain-containing protein] [protein_id=WP_001115309.1] [location=1288577..1289017] [gbkey=CDS]	1.000000000000000	true
A7A70_RS07500.ppaX	lcl|NZ_CP015589.1_prot_WP_071679060.1_1415 [gene=ppaX] [locus_tag=A7A70_RS07500] [protein=pyrophosphatase PpaX] [protein_id=WP_071679060.1] [location=complement(1342350..1343000)] [gbkey=CDS]	1.000000000000000	true
A7A70_RS07780	lcl|NZ_CP015589.1_prot_WP_061402186.1_1468 [locus_tag=A7A70_RS07780] [protein=acyltransferase] [protein_id=WP_061402186.1] [location=1399048..1400205] [gbkey=CDS]	1.000000000000000	true
A7A70_RS07815	lcl|NZ_CP015589.1_prot_WP_000544182.1_1475 [locus_tag=A7A70_RS07815] [protein=cytochrome d ubiquinol oxidase subunit II] [protein_id=WP_000544182.1] [location=1406665..1407690] [gbkey=CDS]	1.000000000000000	true
A7A70_RS08855	lcl|NZ_CP015589.1_prot_WP_000439381.1_1674 [locus_tag=A7A70_RS08855] [protein=glycosyltransferase family 39 protein] [protein_id=WP_000439381.1] [location=complement(1616205..1617644)] [gbkey=CDS]	1.000000000000000	true
A7A70_RS08945	lcl|NZ_CP015589.1_prot_WP_001128262.1_1691 [locus_tag=A7A70_RS08945] [protein=hypothetical protein] [protein_id=WP_001128262.1] [location=1637458..1637859] [gbkey=CDS]	1.000000000000000	true
A7A70_RS09420	lcl|NZ_CP015589.1_prot_WP_000869808.1_1771 [locus_tag=A7A70_RS09420] [protein=RidA family protein] [protein_id=WP_000869808.1] [location=1725925..1726299] [gbkey=CDS]	1.000000000000000	true
A7A70_RS09435	lcl|NZ_CP015589.1_prot_WP_000107420.1_1774 [locus_tag=A7A70_RS09435] [protein=ribose-phosphate diphosphokinase] [protein_id=WP_000107420.1] [location=1728467..1729420] [gbkey=CDS]	1.000000000000000	true
A7A70_RS11250	lcl|NZ_CP015589.1_prot_WP_000862968.1_2075 [locus_tag=A7A70_RS11250] [protein=cyclase family protein] [protein_id=WP_000862968.1] [location=complement(2067925..2068557)] [gbkey=CDS]	1.000000000000000	true
A7A70_RS12450.gerKA	lcl|NZ_CP015589.1_prot_WP_000139150.1_2288 [gene=gerKA] [locus_tag=A7A70_RS12450] [protein=spore germination protein GerKA] [protein_id=WP_000139150.1] [location=complement(2319345..2320847)] [gbkey=CDS]	1.000000000000000	true
A7A70_RS12760.qoxD	lcl|NZ_CP015589.1_prot_WP_000531379.1_2350 [gene=qoxD] [locus_tag=A7A70_RS12760] [protein=cytochrome aa3 quinol oxidase subunit IV] [protein_id=WP_000531379.1] [location=complement(2386079..2386390)] [gbkey=CDS]	1.000000000000000	true
A7A70_RS13420	lcl|NZ_CP015589.1_prot_WP_000791317.1_2457 [locus_tag=A7A70_RS13420] [protein=DUF3992 domain-containing protein] [protein_id=WP_000791317.1] [location=complement(2492784..2493209)] [gbkey=CDS]	1.000000000000000	true
A7A70_RS13560	lcl|NZ_CP015589.1_prot_WP_048554191.1_2485 [locus_tag=A7A70_RS13560] [protein=hypothetical protein] [protein_id=WP_048554191.1] [location=complement(2517481..2517684)] [gbkey=CDS]	1.000000000000000	true
A7A70_RS13650	lcl|NZ_CP015589.1_prot_WP_000510458.1_2499 [locus_tag=A7A70_RS13650] [protein=hypothetical protein] [protein_id=WP_000510458.1] [location=2535028..2535273] [gbkey=CDS]	1.000000000000000	true
A7A70_RS13855	lcl|NZ_CP015589.1_prot_WP_000572104.1_2539 [locus_tag=A7A70_RS13855] [protein=hypothetical protein] [protein_id=WP_000572104.1] [location=2590720..2590920] [gbkey=CDS]	1.000000000000000	true
A7A70_RS14100	lcl|NZ_CP015589.1_prot_WP_000540377.1_2587 [locus_tag=A7A70_RS14100] [protein=YjcZ family sporulation protein] [protein_id=WP_000540377.1] [location=complement(2636891..2637016)] [gbkey=CDS]	1.000000000000000	true
A7A70_RS14525	lcl|NZ_CP015589.1_prot_WP_061403254.1_2669 [locus_tag=A7A70_RS14525] [protein=MarR family transcriptional regulator] [protein_id=WP_061403254.1] [location=complement(2712524..2713009)] [gbkey=CDS]	1.000000000000000	true
A7A70_RS14600	lcl|NZ_CP015589.1_prot_WP_000522748.1_2684 [locus_tag=A7A70_RS14600] [protein=YjcZ family sporulation protein] [protein_id=WP_000522748.1] [location=complement(2726174..2726317)] [gbkey=CDS]	1.000000000000000	true
A7A70_RS14965	lcl|NZ_CP015589.1_prot_WP_071679281.1_2756 [locus_tag=A7A70_RS14965] [protein=phosphotransferase] [protein_id=WP_071679281.1] [location=complement(2797075..2797866)] [gbkey=CDS]	1.000000000000000	true
A7A70_RS15040.gerPB	lcl|NZ_CP015589.1_prot_WP_001012508.1_2771 [gene=gerPB] [locus_tag=A7A70_RS15040] [protein=spore germination protein GerPB] [protein_id=WP_001012508.1] [location=complement(2811353..2811559)] [gbkey=CDS]	1.000000000000000	true
A7A70_RS15450	lcl|NZ_CP015589.1_prot_WP_003266501.1_2847 [locus_tag=A7A70_RS15450] [protein=hypothetical protein] [protein_id=WP_003266501.1] [location=2883283..2883468] [gbkey=CDS]	1.000000000000000	true
A7A70_RS16020	lcl|NZ_CP015589.1_prot_WP_000941964.1_2957 [locus_tag=A7A70_RS16020] [protein=DinB family protein] [protein_id=WP_000941964.1] [location=2990114..2990647] [gbkey=CDS]	1.000000000000000	true
A7A70_RS16170	lcl|NZ_CP015589.1_prot_WP_071679322.1_2984 [locus_tag=A7A70_RS16170] [protein=LD-carboxypeptidase] [protein_id=WP_071679322.1] [location=complement(3009249..3010169)] [gbkey=CDS]	1.000000000000000	true
A7A70_RS16275	lcl|NZ_CP015589.1_prot_WP_000184934.1_3005 [locus_tag=A7A70_RS16275] [protein=hypothetical protein] [protein_id=WP_000184934.1] [location=3025189..3025344] [gbkey=CDS]	1.000000000000000	true
A7A70_RS16415	lcl|NZ_CP015589.1_prot_WP_000043570.1_3031 [locus_tag=A7A70_RS16415] [protein=YozQ family protein] [protein_id=WP_000043570.1] [location=3048748..3048915] [gbkey=CDS]	1.000000000000000	true
A7A70_RS17125	lcl|NZ_CP015589.1_prot_WP_000487702.1_3171 [locus_tag=A7A70_RS17125] [protein=hypothetical protein] [protein_id=WP_000487702.1] [location=3178163..3178663] [gbkey=CDS]	1.000000000000000	true
A7A70_RS17625	lcl|NZ_CP015589.1_prot_WP_042990659.1_3267 [locus_tag=A7A70_RS17625] [protein=flagellar hook-length control protein FliK] [protein_id=WP_042990659.1] [location=3277968..3279086] [gbkey=CDS]	1.000000000000000	true
A7A70_RS17670	lcl|NZ_CP015589.1_prot_WP_061402023.1_3277 [locus_tag=A7A70_RS17670] [protein=flagellin] [protein_id=WP_061402023.1] [location=complement(3289937..3290749)] [gbkey=CDS]	1.000000000000000	true
A7A70_RS17780	lcl|NZ_CP015589.1_prot_WP_071679364.1_3299 [locus_tag=A7A70_RS17780] [protein=antibiotic biosynthesis monooxygenase] [protein_id=WP_071679364.1] [location=complement(3305893..3306228)] [gbkey=CDS]	1.000000000000000	true
A7A70_RS17875	lcl|NZ_CP015589.1_prot_WP_000098974.1_3318 [locus_tag=A7A70_RS17875] [protein=cupin domain-containing protein] [protein_id=WP_000098974.1] [location=3325756..3326391] [gbkey=CDS]	1.000000000000000	true
A7A70_RS19065	lcl|NZ_CP015589.1_prot_WP_000540428.1_3546 [locus_tag=A7A70_RS19065] [protein=YjcZ family sporulation protein] [protein_id=WP_000540428.1] [location=complement(3569672..3569812)] [gbkey=CDS]	1.000000000000000	true
A7A70_RS19970	lcl|NZ_CP015589.1_prot_WP_164971078.1_3720 [locus_tag=A7A70_RS19970] [protein=hypothetical protein] [protein_id=WP_164971078.1] [location=3734221..3737163] [gbkey=CDS]	1.000000000000000	true
A7A70_RS20950	lcl|NZ_CP015589.1_prot_WP_001060596.1_3909 [locus_tag=A7A70_RS20950] [protein=DUF4021 domain-containing protein] [protein_id=WP_001060596.1] [location=complement(3925099..3925281)] [gbkey=CDS]	1.000000000000000	true
A7A70_RS21040	lcl|NZ_CP015589.1_prot_WP_000720253.1_3927 [locus_tag=A7A70_RS21040] [protein=Cof-type HAD-IIB family hydrolase] [protein_id=WP_000720253.1] [location=3938798..3939571] [gbkey=CDS]	1.000000000000000	true
A7A70_RS21390	lcl|NZ_CP015589.1_prot_WP_071679602.1_3999 [locus_tag=A7A70_RS21390] [protein=collagen-like repeat preface domain-containing protein] [protein_id=WP_071679602.1] [location=3999936..4001213] [gbkey=CDS]	1.000000000000000	true
A7A70_RS21395	lcl|NZ_CP015589.1_prot_WP_071679603.1_4000 [locus_tag=A7A70_RS21395] [protein=cupin domain-containing protein] [protein_id=WP_071679603.1] [location=complement(4001832..4002464)] [gbkey=CDS]	1.000000000000000	true
A7A70_RS21570	lcl|NZ_CP015589.1_prot_WP_071679615.1_4033 [locus_tag=A7A70_RS21570] [protein=SAM-dependent methyltransferase] [protein_id=WP_071679615.1] [location=4034034..4034816] [gbkey=CDS]	1.000000000000000	true
A7A70_RS21695	lcl|NZ_CP015589.1_prot_WP_071679627.1_4057 [locus_tag=A7A70_RS21695] [protein=septum formation initiator family protein] [protein_id=WP_071679627.1] [location=complement(4061073..4061432)] [gbkey=CDS]	1.000000000000000	true
A7A70_RS22125	lcl|NZ_CP015589.1_prot_WP_001165498.1_4137 [locus_tag=A7A70_RS22125] [protein=DUF3914 domain-containing protein] [protein_id=WP_001165498.1] [location=complement(4139471..4139812)] [gbkey=CDS]	1.000000000000000	true
A7A70_RS22200	lcl|NZ_CP015589.1_prot_WP_001064604.1_4151 [locus_tag=A7A70_RS22200] [protein=hypothetical protein] [protein_id=WP_001064604.1] [location=4154469..4154780] [gbkey=CDS]	1.000000000000000	true
A7A70_RS22220	lcl|NZ_CP015589.1_prot_WP_001069216.1_4155 [locus_tag=A7A70_RS22220] [protein=Vat family streptogramin A O-acetyltransferase] [protein_id=WP_001069216.1] [location=4158267..4158899] [gbkey=CDS]	1.000000000000000	true
A7A70_RS22270	lcl|NZ_CP015589.1_prot_WP_071679665.1_4165 [locus_tag=A7A70_RS22270] [protein=ABC transporter ATP-binding protein] [protein_id=WP_071679665.1] [location=4168514..4170214] [gbkey=CDS]	1.000000000000000	true
A7A70_RS22605	lcl|NZ_CP015589.1_prot_WP_000026322.1_4231 [locus_tag=A7A70_RS22605] [protein=hypothetical protein] [protein_id=WP_000026322.1] [location=4228286..4228465] [gbkey=CDS]	1.000000000000000	true
A7A70_RS22640	lcl|NZ_CP015589.1_prot_WP_001089878.1_4238 [locus_tag=A7A70_RS22640] [protein=MepB family protein] [protein_id=WP_001089878.1] [location=complement(4234023..4234526)] [gbkey=CDS]	1.000000000000000	true
A7A70_RS22785.kynB	lcl|NZ_CP015589.1_prot_WP_000858054.1_4267 [gene=kynB] [locus_tag=A7A70_RS22785] [protein=arylformamidase] [protein_id=WP_000858054.1] [location=complement(4262189..4262818)] [gbkey=CDS]	1.000000000000000	true
A7A70_RS23200	lcl|NZ_CP015589.1_prot_WP_029438644.1_4347 [locus_tag=A7A70_RS23200] [protein=(2Fe-2S)-binding protein] [protein_id=WP_029438644.1] [location=4330668..4331000] [gbkey=CDS]	1.000000000000000	true
A7A70_RS23310	lcl|NZ_CP015589.1_prot_WP_000490925.1_4368 [locus_tag=A7A70_RS23310] [protein=class I SAM-dependent methyltransferase] [protein_id=WP_000490925.1] [location=complement(4346838..4347602)] [gbkey=CDS]	1.000000000000000	true
A7A70_RS23645	lcl|NZ_CP015589.1_prot_WP_001992403.1_4432 [locus_tag=A7A70_RS23645] [protein=NUDIX hydrolase] [protein_id=WP_001992403.1] [location=complement(4400329..4400823)] [gbkey=CDS]	1.000000000000000	true
A7A70_RS24805	lcl|NZ_CP015589.1_prot_WP_071679823.1_4655 [locus_tag=A7A70_RS24805] [protein=hypothetical protein] [protein_id=WP_071679823.1] [location=complement(4636939..4637289)] [gbkey=CDS]	1.000000000000000	true
A7A70_RS25060	lcl|NZ_CP015589.1_prot_WP_071679853.1_4705 [locus_tag=A7A70_RS25060] [protein=hypothetical protein] [protein_id=WP_071679853.1] [location=4693799..4694401] [gbkey=CDS]	1.000000000000000	true
A7A70_RS25785.tkt	lcl|NZ_CP015589.1_prot_WP_000193040.1_4846 [gene=tkt] [locus_tag=A7A70_RS25785] [protein=transketolase] [protein_id=WP_000193040.1] [location=complement(4826915..4828909)] [gbkey=CDS]	1.000000000000000	true
A7A70_RS25905	lcl|NZ_CP015589.1_prot_WP_000987469.1_4869 [locus_tag=A7A70_RS25905] [protein=IDEAL domain-containing protein] [protein_id=WP_000987469.1] [location=complement(4856210..4856545)] [gbkey=CDS]	1.000000000000000	true
A7A70_RS26555.colA	lcl|NZ_CP015589.1_prot_WP_071679928.1_4998 [gene=colA] [locus_tag=A7A70_RS26555] [protein=collagenase ColA] [protein_id=WP_071679928.1] [location=complement(4975328..4978243)] [gbkey=CDS]	1.000000000000000	true
A7A70_RS27200	lcl|NZ_CP015589.1_prot_WP_071679951.1_5122 [locus_tag=A7A70_RS27200] [protein=alkene reductase] [protein_id=WP_071679951.1] [location=complement(5105314..5106441)] [gbkey=CDS]	1.000000000000000	true
A7A70_RS27375.tkt	lcl|NZ_CP015589.1_prot_WP_000019770.1_5155 [gene=tkt] [locus_tag=A7A70_RS27375] [protein=transketolase] [protein_id=WP_000019770.1] [location=complement(5136535..5138535)] [gbkey=CDS]	1.000000000000000	true
A7A70_RS27545	lcl|NZ_CP015591.1_prot_WP_000894478.1_5189 [locus_tag=A7A70_RS27545] [protein=hypothetical protein] [protein_id=WP_000894478.1] [location=839..1471] [gbkey=CDS]	1.000000000000000	true
A7A70_RS27770	lcl|NZ_CP015592.1_prot_WP_071680032.1_5232 [locus_tag=A7A70_RS27770] [protein=MerR family transcriptional regulator] [protein_id=WP_071680032.1] [location=complement(14994..15743)] [gbkey=CDS]	1.000000000000000	true
A7A70_RS30605	lcl|NZ_CP015589.1_prot_WP_071679702.1_4294 [locus_tag=A7A70_RS30605] [protein=hypothetical protein] [protein_id=WP_071679702.1] [location=4282360..4282548] [gbkey=CDS]	1.000000000000000	true
A7A70_RS14980	lcl|NZ_CP015589.1_prot_WP_002194444.1_2759 [locus_tag=A7A70_RS14980] [protein=hypothetical protein] [protein_id=WP_002194444.1] [location=complement(2799089..2799274)] [gbkey=CDS]	1.000000000000000	true
A7A70_RS07295	lcl|NZ_CP015589.1_prot_WP_000041817.1_1377 [locus_tag=A7A70_RS07295] [protein=iron chelate uptake ABC transporter family permease subunit] [protein_id=WP_000041817.1] [location=complement(1305870..1306886)] [gbkey=CDS]	1.000000000000000	true
A7A70_RS13120	lcl|NZ_CP015589.1_prot_WP_061403345.1_2398 [locus_tag=A7A70_RS13120] [protein=SDR family oxidoreductase] [protein_id=WP_061403345.1] [location=2440544..2441410] [gbkey=CDS]	1.000000000000000	true
A7A70_RS15020.gerPF	lcl|NZ_CP015589.1_prot_WP_001141566.1_2767 [gene=gerPF] [locus_tag=A7A70_RS15020] [protein=spore germination protein GerPF] [protein_id=WP_001141566.1] [location=complement(2809809..2810024)] [gbkey=CDS]	1.000000000000000	true
A7A70_RS15385	lcl|NZ_CP015589.1_prot_WP_071679299.1_2834 [locus_tag=A7A70_RS15385] [protein=hypothetical protein] [protein_id=WP_071679299.1] [location=complement(2873103..2873990)] [gbkey=CDS]	1.000000000000000	true
A7A70_RS20605.gerPF	lcl|NZ_CP015589.1_prot_WP_001141565.1_3842 [gene=gerPF] [locus_tag=A7A70_RS20605] [protein=spore germination protein GerPF] [protein_id=WP_001141565.1] [location=complement(3849707..3849922)] [gbkey=CDS]	1.000000000000000	true
A7A70_RS24355	lcl|NZ_CP015589.1_prot_WP_071679779.1_4567 [locus_tag=A7A70_RS24355] [protein=amino acid permease] [protein_id=WP_071679779.1] [location=4542973..4544439] [gbkey=CDS]	1.000000000000000	true
A7A70_RS29645	lcl|NZ_CP015592.1_prot_WP_129075309.1_5569 [locus_tag=A7A70_RS29645] [protein=hypothetical protein] [protein_id=WP_129075309.1] [location=433347..434483] [gbkey=CDS]	1.000000000000000	true
A7A70_RS17130	lcl|NZ_CP015589.1_prot_WP_000546265.1_3172 [locus_tag=A7A70_RS17130] [protein=spore coat protein D] [protein_id=WP_000546265.1] [location=3178818..3179243] [gbkey=CDS]	1.000000000000000	true
A7A70_RS26575	lcl|NZ_CP015589.1_prot_WP_000749783.1_5001 [locus_tag=A7A70_RS26575] [protein=hypothetical protein] [protein_id=WP_000749783.1] [location=4979932..4980849] [gbkey=CDS]	1.000000000000000	true
A7A70_RS23750	lcl|NZ_CP015589.1_prot_WP_071679735.1_4452 [locus_tag=A7A70_RS23750] [protein=BglG family transcription antiterminator] [protein_id=WP_071679735.1] [location=complement(4414987..4417092)] [gbkey=CDS]	1.000000000000000	true
A7A70_RS08655.gerQ	lcl|NZ_CP015589.1_prot_WP_000068648.1_1635 [gene=gerQ] [locus_tag=A7A70_RS08655] [protein=spore coat protein GerQ] [protein_id=WP_000068648.1] [location=1574835..1575263] [gbkey=CDS]	0.999999999999999	true
A7A70_RS12405	lcl|NZ_CP015589.1_prot_WP_071679162.1_2279 [locus_tag=A7A70_RS12405] [protein=cobalt transporter] [protein_id=WP_071679162.1] [location=2308958..2309290] [gbkey=CDS]	0.999999999999999	true
A7A70_RS20645	lcl|NZ_CP015589.1_prot_WP_000270177.1_3849 [locus_tag=A7A70_RS20645] [protein=hypothetical protein] [protein_id=WP_000270177.1] [location=complement(3856188..3856469)] [gbkey=CDS]	0.999999999999999	true
A7A70_RS23870.aroA	lcl|NZ_CP015589.1_prot_WP_042990588.1_4475 [gene=aroA] [locus_tag=A7A70_RS23870] [protein=3-phosphoshikimate 1-carboxyvinyltransferase] [protein_id=WP_042990588.1] [location=complement(4444751..4446040)] [gbkey=CDS]	0.999999999999999	true
A7A70_RS15030.gerPD	lcl|NZ_CP015589.1_prot_WP_001102341.1_2769 [gene=gerPD] [locus_tag=A7A70_RS15030] [protein=spore germination protein GerPD] [protein_id=WP_001102341.1] [location=complement(2810469..2810663)] [gbkey=CDS]	0.999999999999999	true
A7A70_RS20765	lcl|NZ_CP015589.1_prot_WP_071679526.1_3872 [locus_tag=A7A70_RS20765] [protein=non-ribosomal peptide synthetase] [protein_id=WP_071679526.1] [location=3881766..3888923] [gbkey=CDS]	0.999999999999999	true
A7A70_RS25015	lcl|NZ_CP015589.1_prot_WP_071679847.1_4696 [locus_tag=A7A70_RS25015] [protein=AAA family ATPase] [protein_id=WP_071679847.1] [location=complement(4680128..4682437)] [gbkey=CDS]	0.999999999999999	true
A7A70_RS17590.flgC	lcl|NZ_CP015589.1_prot_WP_000484673.1_3260 [gene=flgC] [locus_tag=A7A70_RS17590] [protein=flagellar basal body rod protein FlgC] [protein_id=WP_000484673.1] [location=3272113..3272526] [gbkey=CDS]	0.999999999999999	true
A7A70_RS26795.gerSA	lcl|NZ_CP015589.1_prot_WP_000534512.1_5044 [gene=gerSA] [locus_tag=A7A70_RS26795] [protein=spore germination protein GerSA] [protein_id=WP_000534512.1] [location=5024676..5026214] [gbkey=CDS]	0.999999999999999	true
A7A70_RS13595.gapN	lcl|NZ_CP015589.1_prot_WP_071679206.1_2492 [gene=gapN] [locus_tag=A7A70_RS13595] [protein=NADP-dependent glyceraldehyde-3-phosphate dehydrogenase] [protein_id=WP_071679206.1] [location=complement(2526067..2527506)] [gbkey=CDS]	0.999999999999997	true
A7A70_RS09475.yabP	lcl|NZ_CP015589.1_prot_WP_001059101.1_1782 [gene=yabP] [locus_tag=A7A70_RS09475] [protein=sporulation protein YabP] [protein_id=WP_001059101.1] [location=1738311..1738619] [gbkey=CDS]	0.999999999999997	true
A7A70_RS10905.purN	lcl|NZ_CP015589.1_prot_WP_071679123.1_2012 [gene=purN] [locus_tag=A7A70_RS10905] [protein=phosphoribosylglycinamide formyltransferase] [protein_id=WP_071679123.1] [location=2001441..2002028] [gbkey=CDS]	0.999999999999997	true
A7A70_RS05535.pckA	lcl|NZ_CP015589.1_prot_WP_000108805.1_1063 [gene=pckA] [locus_tag=A7A70_RS05535] [protein=phosphoenolpyruvate carboxykinase (ATP)] [protein_id=WP_000108805.1] [location=1009519..1011105] [gbkey=CDS]	0.999999999999997	true
A7A70_RS14975	lcl|NZ_CP015589.1_prot_WP_033691165.1_2758 [locus_tag=A7A70_RS14975] [protein=hypothetical protein] [protein_id=WP_033691165.1] [location=complement(2798549..2798767)] [gbkey=CDS]	0.999999999999996	true
A7A70_RS26785.fdhF	lcl|NZ_CP015589.1_prot_WP_071679936.1_5043 [gene=fdhF] [locus_tag=A7A70_RS26785] [protein=formate dehydrogenase subunit alpha] [protein_id=WP_071679936.1] [location=complement(5021370..5024309)] [gbkey=CDS]	0.999999999999996	true
A7A70_RS24170	lcl|NZ_CP015589.1_prot_WP_001186943.1_4531 [locus_tag=A7A70_RS24170] [protein=MFS transporter] [protein_id=WP_001186943.1] [location=complement(4505731..4507188)] [gbkey=CDS]	0.999999999999996	true
A7A70_RS08440	lcl|NZ_CP015589.1_prot_WP_175544197.1_1596 [locus_tag=A7A70_RS08440] [protein=bacillolysin] [protein_id=WP_175544197.1] [location=1534659..1534943] [gbkey=CDS]	0.999999999999995	true
A7A70_RS11825	lcl|NZ_CP015589.1_prot_WP_000039045.1_2185 [locus_tag=A7A70_RS11825] [protein=gamma-type small acid-soluble spore protein] [protein_id=WP_000039045.1] [location=2186070..2186351] [gbkey=CDS]	0.999999999999994	true
A7A70_RS20580	lcl|NZ_CP015589.1_prot_WP_001157706.1_3838 [locus_tag=A7A70_RS20580] [protein=hypothetical protein] [protein_id=WP_001157706.1] [location=3845496..3846092] [gbkey=CDS]	0.999999999999993	true
A7A70_RS22910	lcl|NZ_CP015589.1_prot_WP_071679701.1_4291 [locus_tag=A7A70_RS22910] [protein=protein phosphatase 2C domain-containing protein] [protein_id=WP_071679701.1] [location=complement(4280587..4281411)] [gbkey=CDS]	0.999999999999989	true
A7A70_RS06080	lcl|NZ_CP015589.1_prot_WP_071679020.1_1169 [locus_tag=A7A70_RS06080] [protein=1,4-dihydroxy-2-naphthoate polyprenyltransferase] [protein_id=WP_071679020.1] [location=1110015..1110968] [gbkey=CDS]	0.999999999999982	true
A7A70_RS11265	lcl|NZ_CP015589.1_prot_WP_001183091.1_2078 [locus_tag=A7A70_RS11265] [protein=aromatic acid/H+ symport family MFS transporter] [protein_id=WP_001183091.1] [location=complement(2070934..2072235)] [gbkey=CDS]	0.999999999999976	true
A7A70_RS17545	lcl|NZ_CP015589.1_prot_WP_000946323.1_3252 [locus_tag=A7A70_RS17545] [protein=YaaR family protein] [protein_id=WP_000946323.1] [location=3266114..3266578] [gbkey=CDS]	0.999999999999974	true
A7A70_RS28625	lcl|NZ_CP015592.1_prot_WP_071680130.1_5393 [locus_tag=A7A70_RS28625] [protein=hypothetical protein] [protein_id=WP_071680130.1] [location=complement(198775..198981)] [gbkey=CDS]	0.999999999999971	true
A7A70_RS18495	lcl|NZ_CP015589.1_prot_WP_001030653.1_3436 [locus_tag=A7A70_RS18495] [protein=Nramp family divalent metal transporter] [protein_id=WP_001030653.1] [location=complement(3449374..3450669)] [gbkey=CDS]	0.999999999999952	true
A7A70_RS00220	lcl|NZ_CP015589.1_prot_WP_000286278.1_41 [locus_tag=A7A70_RS00220] [protein=DUF2515 domain-containing protein] [protein_id=WP_000286278.1] [location=39102..40280] [gbkey=CDS]	0.999999999999938	true
A7A70_RS02780	lcl|NZ_CP015589.1_prot_WP_071678892.1_534 [locus_tag=A7A70_RS02780] [protein=2OG-Fe(II) oxygenase] [protein_id=WP_071678892.1] [location=complement(506669..507319)] [gbkey=CDS]	0.999999999999931	true
A7A70_RS14065	lcl|NZ_CP015589.1_prot_WP_001057550.1_2580 [locus_tag=A7A70_RS14065] [protein=multidrug efflux MFS transporter] [protein_id=WP_001057550.1] [location=2632016..2633491] [gbkey=CDS]	0.999999999999915	true
A7A70_RS18670	lcl|NZ_CP015589.1_prot_WP_000704088.1_3470 [locus_tag=A7A70_RS18670] [protein=Rrf2 family transcriptional regulator] [protein_id=WP_000704088.1] [location=3489714..3490145] [gbkey=CDS]	0.999999999999911	true
A7A70_RS14365	lcl|NZ_CP015589.1_prot_WP_071679246.1_2636 [locus_tag=A7A70_RS14365] [protein=hypothetical protein] [protein_id=WP_071679246.1] [location=complement(2682669..2682920)] [gbkey=CDS]	0.999999999999899	true
A7A70_RS23510.exsC	lcl|NZ_CP015589.1_prot_WP_000148805.1_4407 [gene=exsC] [locus_tag=A7A70_RS23510] [protein=exosporium protein ExsC] [protein_id=WP_000148805.1] [location=4382609..4383043] [gbkey=CDS]	0.999999999999889	true
A7A70_RS17595.fliE	lcl|NZ_CP015589.1_prot_WP_000701682.1_3261 [gene=fliE] [locus_tag=A7A70_RS17595] [protein=flagellar hook-basal body complex protein FliE] [protein_id=WP_000701682.1] [location=3272543..3272842] [gbkey=CDS]	0.999999999999879	true
A7A70_RS13155	lcl|NZ_CP015589.1_prot_WP_001115394.1_2405 [locus_tag=A7A70_RS13155] [protein=DUF1540 domain-containing protein] [protein_id=WP_001115394.1] [location=complement(2447652..2447867)] [gbkey=CDS]	0.999999999999869	true
A7A70_RS08460	lcl|NZ_CP015589.1_prot_WP_000411155.1_1600 [locus_tag=A7A70_RS08460] [protein=ABC transporter ATP-binding protein] [protein_id=WP_000411155.1] [location=complement(1537469..1538371)] [gbkey=CDS]	0.999999999999856	true
A7A70_RS05865	lcl|NZ_CP015589.1_prot_WP_000024114.1_1127 [locus_tag=A7A70_RS05865] [protein=SRPBCC family protein] [protein_id=WP_000024114.1] [location=complement(1065908..1066324)] [gbkey=CDS]	0.999999999999834	true
A7A70_RS25630	lcl|NZ_CP015589.1_prot_WP_000241818.1_4815 [locus_tag=A7A70_RS25630] [protein=1-deoxy-D-xylulose-5-phosphate reductoisomerase] [protein_id=WP_000241818.1] [location=4795939..4797096] [gbkey=CDS]	0.999999999999764	true
A7A70_RS23395	lcl|NZ_CP015589.1_prot_WP_000027219.1_4385 [locus_tag=A7A70_RS23395] [protein=GNAT family N-acetyltransferase] [protein_id=WP_000027219.1] [location=4363435..4363866] [gbkey=CDS]	0.999999999999743	true
A7A70_RS27985	lcl|NZ_CP015592.1_prot_WP_071680055.1_5270 [locus_tag=A7A70_RS27985] [protein=ABC transporter ATP-binding protein] [protein_id=WP_071680055.1] [location=complement(60948..61814)] [gbkey=CDS]	0.999999999999640	true
A7A70_RS13480	lcl|NZ_CP015589.1_prot_WP_071679200.1_2469 [locus_tag=A7A70_RS13480] [protein=nuclear transport factor 2 family protein] [protein_id=WP_071679200.1] [location=2504914..2505315] [gbkey=CDS]	0.999999999999622	true
A7A70_RS17630	lcl|NZ_CP015589.1_prot_WP_001143481.1_3268 [locus_tag=A7A70_RS17630] [protein=flagellar hook assembly protein FlgD] [protein_id=WP_001143481.1] [location=3279090..3279662] [gbkey=CDS]	0.999999999999619	true
A7A70_RS10365.abc-f	lcl|NZ_CP015589.1_prot_WP_061401970.1_1939 [gene=abc-f] [locus_tag=A7A70_RS10365] [protein=ABC-F type ribosomal protection protein] [protein_id=WP_061401970.1] [location=1891032..1892912] [gbkey=CDS]	0.999999999999595	true
A7A70_RS28365	lcl|NZ_CP015592.1_prot_WP_071680099.1_5341 [locus_tag=A7A70_RS28365] [protein=septum formation initiator] [protein_id=WP_071680099.1] [location=complement(145855..147174)] [gbkey=CDS]	0.999999999999539	true
A7A70_RS19820	lcl|NZ_CP015589.1_prot_WP_071679479.1_3694 [locus_tag=A7A70_RS19820] [protein=hypothetical protein] [protein_id=WP_071679479.1] [location=complement(3699051..3699812)] [gbkey=CDS]	0.999999999999496	true
A7A70_RS08630	lcl|NZ_CP015589.1_prot_WP_000071960.1_1630 [locus_tag=A7A70_RS08630] [protein=lipoate--protein ligase family protein] [protein_id=WP_000071960.1] [location=1569848..1570693] [gbkey=CDS]	0.999999999999475	true
A7A70_RS16555	lcl|NZ_CP015589.1_prot_WP_000026269.1_3060 [locus_tag=A7A70_RS16555] [protein=methyltransferase domain-containing protein] [protein_id=WP_000026269.1] [location=complement(3076086..3076862)] [gbkey=CDS]	0.999999999999456	true
A7A70_RS27490.spoVK	lcl|NZ_CP015589.1_prot_WP_000438184.1_5177 [gene=spoVK] [locus_tag=A7A70_RS27490] [protein=stage V sporulation protein K] [protein_id=WP_000438184.1] [location=complement(5157321..5158277)] [gbkey=CDS]	0.999999999999314	true
A7A70_RS16785.gudB	lcl|NZ_CP015589.1_prot_WP_000225176.1_3106 [gene=gudB] [locus_tag=A7A70_RS16785] [protein=NAD-specific glutamate dehydrogenase] [protein_id=WP_000225176.1] [location=3121636..3122922] [gbkey=CDS]	0.999999999999216	true
A7A70_RS17805	lcl|NZ_CP015589.1_prot_WP_001025740.1_3304 [locus_tag=A7A70_RS17805] [protein=H-type small acid-soluble spore protein] [protein_id=WP_001025740.1] [location=complement(3313345..3313524)] [gbkey=CDS]	0.999999999999182	true
A7A70_RS22665	lcl|NZ_CP015589.1_prot_WP_071679692.1_4243 [locus_tag=A7A70_RS22665] [protein=undecaprenyl-diphosphatase] [protein_id=WP_071679692.1] [location=complement(4237140..4237739)] [gbkey=CDS]	0.999999999999114	true
A7A70_RS04590.icd	lcl|NZ_CP015589.1_prot_WP_000206898.1_882 [gene=icd] [locus_tag=A7A70_RS04590] [protein=NADP-dependent isocitrate dehydrogenase] [protein_id=WP_000206898.1] [location=complement(847034..848326)] [gbkey=CDS]	0.999999999998784	true
A7A70_RS03275.aroE	lcl|NZ_CP015589.1_prot_WP_071678908.1_628 [gene=aroE] [locus_tag=A7A70_RS03275] [protein=shikimate dehydrogenase] [protein_id=WP_071678908.1] [location=complement(595044..595877)] [gbkey=CDS]	0.999999999998599	true
A7A70_RS00775	lcl|NZ_CP015589.1_prot_WP_000027114.1_148 [locus_tag=A7A70_RS00775] [protein=DAK2 domain-containing protein] [protein_id=WP_000027114.1] [location=complement(159673..161349)] [gbkey=CDS]	0.999999999998083	true
A7A70_RS05900	lcl|NZ_CP015589.1_prot_WP_000099613.1_1134 [locus_tag=A7A70_RS05900] [protein=YolD-like family protein] [protein_id=WP_000099613.1] [location=1071732..1072031] [gbkey=CDS]	0.999999999997851	true
A7A70_RS04940	lcl|NZ_CP015589.1_prot_WP_071678978.1_950 [locus_tag=A7A70_RS04940] [protein=YjdJ family protein] [protein_id=WP_071678978.1] [location=908283..908585] [gbkey=CDS]	0.999999999997467	true
A7A70_RS12215.fdhD	lcl|NZ_CP015589.1_prot_WP_000529215.1_2241 [gene=fdhD] [locus_tag=A7A70_RS12215] [protein=formate dehydrogenase accessory sulfurtransferase FdhD] [protein_id=WP_000529215.1] [location=complement(2263561..2264367)] [gbkey=CDS]	0.999999999996623	true
A7A70_RS17635.flgE	lcl|NZ_CP015589.1_prot_WP_000588304.1_3269 [gene=flgE] [locus_tag=A7A70_RS17635] [protein=flagellar hook protein FlgE] [protein_id=WP_000588304.1] [location=3279684..3280997] [gbkey=CDS]	0.999999999996490	true
A7A70_RS19170	lcl|NZ_CP015589.1_prot_WP_071679433.1_3564 [locus_tag=A7A70_RS19170] [protein=hypothetical protein] [protein_id=WP_071679433.1] [location=3587097..3587402] [gbkey=CDS]	0.999999999996000	true
A7A70_RS22950	lcl|NZ_CP015589.1_prot_WP_000337513.1_4299 [locus_tag=A7A70_RS22950] [protein=RNA polymerase subunit sigma-70] [protein_id=WP_000337513.1] [location=complement(4286358..4287044)] [gbkey=CDS]	0.999999999995948	true
A7A70_RS02875.metI	lcl|NZ_CP015589.1_prot_WP_071678897.1_553 [gene=metI] [locus_tag=A7A70_RS02875] [protein=cystathionine gamma-synthase/O-acetylhomoserine thiolyase] [protein_id=WP_071678897.1] [location=523512..524624] [gbkey=CDS]	0.999999999994475	true
A7A70_RS05430	lcl|NZ_CP015589.1_prot_WP_001129345.1_1042 [locus_tag=A7A70_RS05430] [protein=hypothetical protein] [protein_id=WP_001129345.1] [location=complement(993874..994023)] [gbkey=CDS]	0.999999999990572	true
A7A70_RS21180	lcl|NZ_CP015589.1_prot_WP_065212698.1_3955 [locus_tag=A7A70_RS21180] [protein=hypothetical protein] [protein_id=WP_065212698.1] [location=complement(3960771..3960965)] [gbkey=CDS]	0.999999999986259	true
A7A70_RS22975	lcl|NZ_CP015589.1_prot_WP_000124911.1_4304 [locus_tag=A7A70_RS22975] [protein=glycosyl transferase family 1] [protein_id=WP_000124911.1] [location=complement(4290572..4291765)] [gbkey=CDS]	0.999999999985726	true
A7A70_RS27875.tnpB	lcl|NZ_CP015592.1_prot_WP_071680044.1_5251 [gene=tnpB] [locus_tag=A7A70_RS27875] [protein=IS200/IS605 family element transposase accessory protein TnpB] [protein_id=WP_071680044.1] [location=37710..38831] [gbkey=CDS]	0.999999999985493	true
A7A70_RS25310	lcl|NZ_CP015589.1_prot_WP_000241960.1_4751 [locus_tag=A7A70_RS25310] [protein=M15 family metallopeptidase] [protein_id=WP_000241960.1] [location=complement(4739985..4740716)] [gbkey=CDS]	0.999999999985218	true
A7A70_RS00155.adaA	lcl|NZ_CP015589.1_prot_WP_000551308.1_28 [gene=adaA] [locus_tag=A7A70_RS00155] [protein=bifunctional transcriptional activator/DNA repair enzyme AdaA] [protein_id=WP_000551308.1] [location=25920..26510] [gbkey=CDS]	0.999999999984192	true
A7A70_RS14650	lcl|NZ_CP015589.1_prot_WP_071679258.1_2694 [locus_tag=A7A70_RS14650] [protein=Bax inhibitor-1/YccA family protein] [protein_id=WP_071679258.1] [location=complement(2734719..2735453)] [gbkey=CDS]	0.999999999981789	true
A7A70_RS23180	lcl|NZ_CP015589.1_prot_WP_001257531.1_4343 [locus_tag=A7A70_RS23180] [protein=proline racemase family protein] [protein_id=WP_001257531.1] [location=complement(4326272..4327309)] [gbkey=CDS]	0.999999999977382	true
A7A70_RS29030	lcl|NZ_CP015592.1_prot_WP_071680185.1_5465 [locus_tag=A7A70_RS29030] [protein=ThiF family adenylyltransferase] [protein_id=WP_071680185.1] [location=complement(299595..300692)] [gbkey=CDS]	0.999999999975901	true
A7A70_RS29300	lcl|NZ_CP015592.1_prot_WP_129075308.1_5511 [locus_tag=A7A70_RS29300] [protein=hypothetical protein] [protein_id=WP_129075308.1] [location=complement(360566..361732)] [gbkey=CDS]	0.999999999967211	true
A7A70_RS23345	lcl|NZ_CP015589.1_prot_WP_071679720.1_4375 [locus_tag=A7A70_RS23345] [protein=alpha/beta hydrolase] [protein_id=WP_071679720.1] [location=complement(4353525..4354193)] [gbkey=CDS]	0.999999999954216	true
A7A70_RS18625	lcl|NZ_CP015589.1_prot_WP_071679991.1_3461 [locus_tag=A7A70_RS18625] [protein=MFS transporter] [protein_id=WP_071679991.1] [location=3479661..3480878] [gbkey=CDS]	0.999999999953780	true
A7A70_RS16460.cysC	lcl|NZ_CP015589.1_prot_WP_000380508.1_3040 [gene=cysC] [locus_tag=A7A70_RS16460] [protein=adenylyl-sulfate kinase] [protein_id=WP_000380508.1] [location=3057672..3058265] [gbkey=CDS]	0.999999999952764	true
A7A70_RS23565	lcl|NZ_CP015589.1_prot_WP_000156187.1_4417 [locus_tag=A7A70_RS23565] [protein=YrzI family small protein] [protein_id=WP_000156187.1] [location=4390286..4390426] [gbkey=CDS]	0.999999999951087	true
A7A70_RS22000	lcl|NZ_CP015589.1_prot_WP_071679649.1_4114 [locus_tag=A7A70_RS22000] [protein=M3 family oligoendopeptidase] [protein_id=WP_071679649.1] [location=complement(4116424..4118115)] [gbkey=CDS]	0.999999999945810	true
A7A70_RS05330	lcl|NZ_CP015589.1_prot_WP_000512463.1_1024 [locus_tag=A7A70_RS05330] [protein=spore germination protein] [protein_id=WP_000512463.1] [location=complement(973929..974153)] [gbkey=CDS]	0.999999999943659	true
A7A70_RS19610	lcl|NZ_CP015589.1_prot_WP_061401727.1_3653 [locus_tag=A7A70_RS19610] [protein=VOC family protein] [protein_id=WP_061401727.1] [location=3659473..3659856] [gbkey=CDS]	0.999999999941301	true
A7A70_RS24655	lcl|NZ_CP015589.1_prot_WP_033686003.1_4626 [locus_tag=A7A70_RS24655] [protein=alpha/beta-type small acid-soluble spore protein] [protein_id=WP_033686003.1] [location=complement(4605116..4605334)] [gbkey=CDS]	0.999999999933127	true
A7A70_RS19490	lcl|NZ_CP015589.1_prot_WP_071679459.1_3628 [locus_tag=A7A70_RS19490] [protein=glycosyl transferase] [protein_id=WP_071679459.1] [location=3641672..3642880] [gbkey=CDS]	0.999999999930258	true
A7A70_RS10985	lcl|NZ_CP015589.1_prot_WP_000622982.1_2026 [locus_tag=A7A70_RS10985] [protein=methionine ABC transporter ATP-binding protein] [protein_id=WP_000622982.1] [location=2017447..2018466] [gbkey=CDS]	0.999999999924584	true
A7A70_RS27785	lcl|NZ_CP015592.1_prot_WP_001070711.1_5235 [locus_tag=A7A70_RS27785] [protein=sigma-70 family RNA polymerase sigma factor] [protein_id=WP_001070711.1] [location=20757..21728] [gbkey=CDS]	0.999999999923640	true
A7A70_RS23430	lcl|NZ_CP015589.1_prot_WP_000400899.1_4392 [locus_tag=A7A70_RS23430] [protein=hypothetical protein] [protein_id=WP_000400899.1] [location=complement(4370627..4371334)] [gbkey=CDS]	0.999999999918533	true
A7A70_RS24855	lcl|NZ_CP015589.1_prot_WP_033692153.1_4665 [locus_tag=A7A70_RS24855] [protein=FAD-binding oxidoreductase] [protein_id=WP_033692153.1] [location=complement(4645030..4646247)] [gbkey=CDS]	0.999999999914763	true
A7A70_RS18270	lcl|NZ_CP015589.1_prot_WP_001086321.1_3391 [locus_tag=A7A70_RS18270] [protein=ketoacyl-ACP synthase III] [protein_id=WP_001086321.1] [location=complement(3400322..3401305)] [gbkey=CDS]	0.999999999895988	true
A7A70_RS01720.mtnX	lcl|NZ_CP015589.1_prot_WP_071678867.1_333 [gene=mtnX] [locus_tag=A7A70_RS01720] [protein=2-hydroxy-3-keto-5-methylthiopentenyl-1-phosphate phosphatase] [protein_id=WP_071678867.1] [location=337227..337886] [gbkey=CDS]	0.999999999895846	true
A7A70_RS17730.flgG	lcl|NZ_CP015589.1_prot_WP_071679359.1_3289 [gene=flgG] [locus_tag=A7A70_RS17730] [protein=flagellar basal-body rod protein FlgG] [protein_id=WP_071679359.1] [location=3300126..3300899] [gbkey=CDS]	0.999999999890162	true
A7A70_RS08285	lcl|NZ_CP015589.1_prot_WP_000949043.1_1567 [locus_tag=A7A70_RS08285] [protein=flavin reductase family protein] [protein_id=WP_000949043.1] [location=1503133..1503744] [gbkey=CDS]	0.999999999884545	true
A7A70_RS15495	lcl|NZ_CP015589.1_prot_WP_000878725.1_2856 [locus_tag=A7A70_RS15495] [protein=Ig-like domain-containing protein] [protein_id=WP_000878725.1] [location=complement(2890378..2890776)] [gbkey=CDS]	0.999999999881697	true
A7A70_RS13635	lcl|NZ_CP015589.1_prot_WP_000281497.1_2496 [locus_tag=A7A70_RS13635] [protein=amino acid ABC transporter permease] [protein_id=WP_000281497.1] [location=2532911..2533609] [gbkey=CDS]	0.999999999842180	true
A7A70_RS27015.sspO	lcl|NZ_CP015589.1_prot_WP_000518059.1_5088 [gene=sspO] [locus_tag=A7A70_RS27015] [protein=acid-soluble spore protein SspO] [protein_id=WP_000518059.1] [location=5075269..5075418] [gbkey=CDS]	0.999999999840288	true
A7A70_RS11270	lcl|NZ_CP015589.1_prot_WP_061401850.1_2079 [locus_tag=A7A70_RS11270] [protein=FAD-dependent oxidoreductase] [protein_id=WP_061401850.1] [location=complement(2072377..2073903)] [gbkey=CDS]	0.999999999821863	true
A7A70_RS06680	lcl|NZ_CP015589.1_prot_WP_071679035.1_1260 [locus_tag=A7A70_RS06680] [protein=bifunctional metallophosphatase/5'-nucleotidase] [protein_id=WP_071679035.1] [location=complement(1198700..1200091)] [gbkey=CDS]	0.999999999815796	true
A7A70_RS15320	lcl|NZ_CP015589.1_prot_WP_000360642.1_2821 [locus_tag=A7A70_RS15320] [protein=DsbA family protein] [protein_id=WP_000360642.1] [location=complement(2861631..2862524)] [gbkey=CDS]	0.999999999800299	true
A7A70_RS22445	lcl|NZ_CP015589.1_prot_WP_001071384.1_4199 [locus_tag=A7A70_RS22445] [protein=heterocycloanthracin/sonorensin family bacteriocin] [protein_id=WP_001071384.1] [location=4203246..4203512] [gbkey=CDS]	0.999999999786461	true
A7A70_RS05895	lcl|NZ_CP015589.1_prot_WP_001065627.1_1133 [locus_tag=A7A70_RS05895] [protein=helix-turn-helix domain-containing protein] [protein_id=WP_001065627.1] [location=1070089..1071318] [gbkey=CDS]	0.999999999754599	true
A7A70_RS20200	lcl|NZ_CP015589.1_prot_WP_071679501.1_3763 [locus_tag=A7A70_RS20200] [protein=GNAT family N-acetyltransferase] [protein_id=WP_071679501.1] [location=3775180..3775542] [gbkey=CDS]	0.999999999750299	true
A7A70_RS18850	lcl|NZ_CP015589.1_prot_WP_001130829.1_3504 [locus_tag=A7A70_RS18850] [protein=LD-carboxypeptidase] [protein_id=WP_001130829.1] [location=complement(3526151..3527152)] [gbkey=CDS]	0.999999999690232	true
A7A70_RS02700	lcl|NZ_CP015589.1_prot_WP_001021351.1_519 [locus_tag=A7A70_RS02700] [protein=GntR family transcriptional regulator] [protein_id=WP_001021351.1] [location=complement(494711..495085)] [gbkey=CDS]	0.999999999683071	true
A7A70_RS25890	lcl|NZ_CP015589.1_prot_WP_129075289.1_4866 [locus_tag=A7A70_RS25890] [protein=heme-degrading domain-containing protein] [protein_id=WP_129075289.1] [location=complement(4852070..4852585)] [gbkey=CDS]	0.999999999641555	true
A7A70_RS01225.ctaB	lcl|NZ_CP015589.1_prot_WP_001015058.1_238 [gene=ctaB] [locus_tag=A7A70_RS01225] [protein=protoheme IX farnesyltransferase] [protein_id=WP_001015058.1] [location=complement(249955..250878)] [gbkey=CDS]	0.999999999571357	true
A7A70_RS17575	lcl|NZ_CP015589.1_prot_WP_001983094.1_3257 [locus_tag=A7A70_RS17575] [protein=flagellar protein FliS] [protein_id=WP_001983094.1] [location=3270686..3271054] [gbkey=CDS]	0.999999999442392	true
A7A70_RS14540	lcl|NZ_CP015589.1_prot_WP_071679253.1_2672 [locus_tag=A7A70_RS14540] [protein=multidrug efflux MFS transporter] [protein_id=WP_071679253.1] [location=2714068..2715516] [gbkey=CDS]	0.999999999394025	true
A7A70_RS21365	lcl|NZ_CP015589.1_prot_WP_071679600.1_3994 [locus_tag=A7A70_RS21365] [protein=LysE family transporter] [protein_id=WP_071679600.1] [location=complement(3996036..3996620)] [gbkey=CDS]	0.999999999388813	true
A7A70_RS19740	lcl|NZ_CP015589.1_prot_WP_000043363.1_3678 [locus_tag=A7A70_RS19740] [protein=STAS/SEC14 domain-containing protein] [protein_id=WP_000043363.1] [location=3685360..3685737] [gbkey=CDS]	0.999999999326028	true
A7A70_RS03505.udk	lcl|NZ_CP015589.1_prot_WP_000537078.1_672 [gene=udk] [locus_tag=A7A70_RS03505] [protein=uridine kinase] [protein_id=WP_000537078.1] [location=complement(635955..636593)] [gbkey=CDS]	0.999999999244237	true
A7A70_RS03435	lcl|NZ_CP015589.1_prot_WP_000626542.1_659 [locus_tag=A7A70_RS03435] [protein=ABC transporter ATP-binding protein] [protein_id=WP_000626542.1] [location=complement(622542..623360)] [gbkey=CDS]	0.999999999070200	true
A7A70_RS13815	lcl|NZ_CP015589.1_prot_WP_000930036.1_2532 [locus_tag=A7A70_RS13815] [protein=M42 family metallopeptidase] [protein_id=WP_000930036.1] [location=2581799..2582848] [gbkey=CDS]	0.999999998949638	true
A7A70_RS19925	lcl|NZ_CP015589.1_prot_WP_000966842.1_3714 [locus_tag=A7A70_RS19925] [protein=VWA domain-containing protein] [protein_id=WP_000966842.1] [location=3725060..3725824] [gbkey=CDS]	0.999999998945110	true
A7A70_RS24560.sasP	lcl|NZ_CP015589.1_prot_WP_000002839.1_4608 [gene=sasP] [locus_tag=A7A70_RS24560] [protein=small acid-soluble spore protein, SasP family] [protein_id=WP_000002839.1] [location=complement(4583095..4583307)] [gbkey=CDS]	0.999999998872306	true
A7A70_RS14015	lcl|NZ_CP015589.1_prot_WP_071679225.1_2572 [locus_tag=A7A70_RS14015] [protein=nucleoside triphosphate pyrophosphohydrolase] [protein_id=WP_071679225.1] [location=2624806..2625132] [gbkey=CDS]	0.999999998832832	true
A7A70_RS06500.dapF	lcl|NZ_CP015589.1_prot_WP_000077385.1_1226 [gene=dapF] [locus_tag=A7A70_RS06500] [protein=diaminopimelate epimerase] [protein_id=WP_000077385.1] [location=complement(1173567..1174433)] [gbkey=CDS]	0.999999998818414	true
A7A70_RS30950	lcl|NZ_CP015589.1_prot_WP_000653680.1_4201 [locus_tag=A7A70_RS30950] [protein=hypothetical protein] [protein_id=WP_000653680.1] [location=4204662..4204805] [gbkey=CDS]	0.999999998634104	true
A7A70_RS22505	lcl|NZ_CP015589.1_prot_WP_077316814.1_4211 [locus_tag=A7A70_RS22505] [protein=hypothetical protein] [protein_id=WP_077316814.1] [location=4213630..4213998] [gbkey=CDS]	0.999999998508099	true
A7A70_RS22215	lcl|NZ_CP015589.1_prot_WP_061402873.1_4154 [locus_tag=A7A70_RS22215] [protein=MFS transporter] [protein_id=WP_061402873.1] [location=4156994..4158277] [gbkey=CDS]	0.999999998380278	true
A7A70_RS07025	lcl|NZ_CP015589.1_prot_WP_071679044.1_1327 [locus_tag=A7A70_RS07025] [protein=class I SAM-dependent methyltransferase] [protein_id=WP_071679044.1] [location=1255629..1256447] [gbkey=CDS]	0.999999998099386	true
A7A70_RS25670	lcl|NZ_CP015589.1_prot_WP_001072950.1_4823 [locus_tag=A7A70_RS25670] [protein=CGNR zinc finger domain-containing protein] [protein_id=WP_001072950.1] [location=complement(4805639..4806181)] [gbkey=CDS]	0.999999998001570	true
A7A70_RS07495	lcl|NZ_CP015589.1_prot_WP_001255067.1_1414 [locus_tag=A7A70_RS07495] [protein=acetyltransferase] [protein_id=WP_001255067.1] [location=complement(1341820..1342326)] [gbkey=CDS]	0.999999996815908	true
A7A70_RS07785	lcl|NZ_CP015589.1_prot_WP_000609837.1_1469 [locus_tag=A7A70_RS07785] [protein=VOC family protein] [protein_id=WP_000609837.1] [location=1400248..1400628] [gbkey=CDS]	0.999999996495100	true
A7A70_RS30745	lcl|NZ_CP015589.1_prot_WP_001242605.1_696 [locus_tag=A7A70_RS30745] [protein=hypothetical protein] [protein_id=WP_001242605.1] [location=complement(660571..660747)] [gbkey=CDS]	0.999999995555415	true
A7A70_RS05040.ccpA	lcl|NZ_CP015589.1_prot_WP_001103293.1_971 [gene=ccpA] [locus_tag=A7A70_RS05040] [protein=catabolite control protein A] [protein_id=WP_001103293.1] [location=complement(923728..924726)] [gbkey=CDS]	0.999999994753484	true
A7A70_RS27025	lcl|NZ_CP015589.1_prot_WP_001146294.1_5090 [locus_tag=A7A70_RS27025] [protein=hypothetical protein] [protein_id=WP_001146294.1] [location=complement(5076231..5076494)] [gbkey=CDS]	0.999999994287481	true
A7A70_RS04430.sspI	lcl|NZ_CP015589.1_prot_WP_000009513.1_850 [gene=sspI] [locus_tag=A7A70_RS04430] [protein=small acid-soluble spore protein SspI] [protein_id=WP_000009513.1] [location=816227..816436] [gbkey=CDS]	0.999999994213705	true
A7A70_RS19485	lcl|NZ_CP015589.1_prot_WP_071679458.1_3627 [locus_tag=A7A70_RS19485] [protein=nitrate reductase] [protein_id=WP_071679458.1] [location=complement(3640407..3641285)] [gbkey=CDS]	0.999999993422301	true
A7A70_RS23285	lcl|NZ_CP015589.1_prot_WP_001228717.1_4362 [locus_tag=A7A70_RS23285] [protein=septum formation initiator family protein] [protein_id=WP_001228717.1] [location=complement(4343420..4343776)] [gbkey=CDS]	0.999999992920806	true
A7A70_RS19590	lcl|NZ_CP015589.1_prot_WP_061401728.1_3649 [locus_tag=A7A70_RS19590] [protein=class I SAM-dependent methyltransferase] [protein_id=WP_061401728.1] [location=3655079..3655759] [gbkey=CDS]	0.999999992905387	true
A7A70_RS29655.tnpB	lcl|NZ_CP015592.1_prot_WP_071680262.1_5571 [gene=tnpB] [locus_tag=A7A70_RS29655] [protein=IS200/IS605 family element transposase accessory protein TnpB] [protein_id=WP_071680262.1] [location=437486..438604] [gbkey=CDS]	0.999999992027629	true
A7A70_RS16775	lcl|NZ_CP015589.1_prot_WP_001142647.1_3104 [locus_tag=A7A70_RS16775] [protein=MerR family transcriptional regulator] [protein_id=WP_001142647.1] [location=3119806..3120681] [gbkey=CDS]	0.999999991756224	true
A7A70_RS26630	lcl|NZ_CP015589.1_prot_WP_071679931.1_5012 [locus_tag=A7A70_RS26630] [protein=hypothetical protein] [protein_id=WP_071679931.1] [location=complement(4988738..4989358)] [gbkey=CDS]	0.999999990814525	true
A7A70_RS11815.mutY	lcl|NZ_CP015589.1_prot_WP_071679142.1_2183 [gene=mutY] [locus_tag=A7A70_RS11815] [protein=A/G-specific adenine glycosylase] [protein_id=WP_071679142.1] [location=2184436..2185533] [gbkey=CDS]	0.999999989116611	true
A7A70_RS12400	lcl|NZ_CP015589.1_prot_WP_061402091.1_2278 [locus_tag=A7A70_RS12400] [protein=hypothetical protein] [protein_id=WP_061402091.1] [location=2308710..2308928] [gbkey=CDS]	0.999999989046161	true
A7A70_RS25985	lcl|NZ_CP015589.1_prot_WP_061402679.1_4885 [locus_tag=A7A70_RS25985] [protein=aminoglycoside phosphotransferase family protein] [protein_id=WP_061402679.1] [location=complement(4867453..4868292)] [gbkey=CDS]	0.999999986974950	true
A7A70_RS25895	lcl|NZ_CP015589.1_prot_WP_048550391.1_4867 [locus_tag=A7A70_RS25895] [protein=VOC family protein] [protein_id=WP_048550391.1] [location=4853099..4853581] [gbkey=CDS]	0.999999986120954	true
A7A70_RS13645.sasP	lcl|NZ_CP015589.1_prot_WP_000013338.1_2498 [gene=sasP] [locus_tag=A7A70_RS13645] [protein=small acid-soluble spore protein, SasP family] [protein_id=WP_000013338.1] [location=complement(2534424..2534627)] [gbkey=CDS]	0.999999985922238	true
A7A70_RS01975	lcl|NZ_CP015589.1_prot_WP_071678872.1_380 [locus_tag=A7A70_RS01975] [protein=SIMPL domain-containing protein] [protein_id=WP_071678872.1] [location=375803..376474] [gbkey=CDS]	0.999999985369200	true
A7A70_RS04325	lcl|NZ_CP015589.1_prot_WP_000403735.1_830 [locus_tag=A7A70_RS04325] [protein=ABC transporter ATP-binding protein] [protein_id=WP_000403735.1] [location=complement(792694..793464)] [gbkey=CDS]	0.999999985233297	true
A7A70_RS19030	lcl|NZ_CP015589.1_prot_WP_071679425.1_3539 [locus_tag=A7A70_RS19030] [protein=sugar phosphate isomerase/epimerase] [protein_id=WP_071679425.1] [location=3563460..3564302] [gbkey=CDS]	0.999999983436170	true
A7A70_RS24055	lcl|NZ_CP015589.1_prot_WP_000079971.1_4508 [locus_tag=A7A70_RS24055] [protein=amino acid permease] [protein_id=WP_000079971.1] [location=4484811..4486235] [gbkey=CDS]	0.999999982312040	true
A7A70_RS05665	lcl|NZ_CP015589.1_prot_WP_000435820.1_1088 [locus_tag=A7A70_RS05665] [protein=hypothetical protein] [protein_id=WP_000435820.1] [location=complement(1034437..1034754)] [gbkey=CDS]	0.999999981138286	true
A7A70_RS17980	lcl|NZ_CP015589.1_prot_WP_001104678.1_3338 [locus_tag=A7A70_RS17980] [protein=class I SAM-dependent methyltransferase] [protein_id=WP_001104678.1] [location=3343705..3344364] [gbkey=CDS]	0.999999979164014	true
A7A70_RS11390	lcl|NZ_CP015589.1_prot_WP_000082900.1_2102 [locus_tag=A7A70_RS11390] [protein=MTH1187 family thiamine-binding protein] [protein_id=WP_000082900.1] [location=2104325..2104645] [gbkey=CDS]	0.999999979128526	true
A7A70_RS05325	lcl|NZ_CP015589.1_prot_WP_001110854.1_1023 [locus_tag=A7A70_RS05325] [protein=hypothetical protein] [protein_id=WP_001110854.1] [location=complement(973585..973908)] [gbkey=CDS]	0.999999978675710	true
A7A70_RS02560.efp	lcl|NZ_CP015589.1_prot_WP_000626522.1_492 [gene=efp] [locus_tag=A7A70_RS02560] [protein=elongation factor P] [protein_id=WP_000626522.1] [location=complement(476355..476912)] [gbkey=CDS]	0.999999978400196	true
A7A70_RS18740	lcl|NZ_CP015589.1_prot_WP_071679992.1_3482 [locus_tag=A7A70_RS18740] [protein=6-bladed beta-propeller] [protein_id=WP_071679992.1] [location=3502094..3503890] [gbkey=CDS]	0.999999978257597	true
A7A70_RS20520	lcl|NZ_CP015589.1_prot_WP_071679513.1_3827 [locus_tag=A7A70_RS20520] [protein=collagen-like repeat preface domain-containing protein] [protein_id=WP_071679513.1] [location=complement(3836108..3838099)] [gbkey=CDS]	0.999999978225075	true
A7A70_RS23405	lcl|NZ_CP015589.1_prot_WP_001295002.1_4387 [locus_tag=A7A70_RS23405] [protein=hypothetical protein] [protein_id=WP_001295002.1] [location=complement(4365412..4366107)] [gbkey=CDS]	0.999999978100986	true
A7A70_RS20760	lcl|NZ_CP015589.1_prot_WP_071679525.1_3871 [locus_tag=A7A70_RS20760] [protein=isochorismatase family protein] [protein_id=WP_071679525.1] [location=3880839..3881732] [gbkey=CDS]	0.999999977603563	true
A7A70_RS10835	lcl|NZ_CP015589.1_prot_WP_000460180.1_2002 [locus_tag=A7A70_RS10835] [protein=sulfotransferase family 2 domain-containing protein] [protein_id=WP_000460180.1] [location=complement(1985389..1986180)] [gbkey=CDS]	0.999999976175444	true
A7A70_RS00010.hfq	lcl|NZ_CP015589.1_prot_WP_000813896.1_2 [gene=hfq] [locus_tag=A7A70_RS00010] [protein=RNA chaperone Hfq] [protein_id=WP_000813896.1] [location=complement(678..902)] [gbkey=CDS]	0.999999970470574	true
A7A70_RS26070	lcl|NZ_CP015589.1_prot_WP_000132697.1_4902 [locus_tag=A7A70_RS26070] [protein=glycosyltransferase] [protein_id=WP_000132697.1] [location=complement(4884528..4885289)] [gbkey=CDS]	0.999999968900365	true
A7A70_RS30860	lcl|NZ_CP015589.1_prot_WP_000824298.1_2941 [locus_tag=A7A70_RS30860] [protein=hypothetical protein] [protein_id=WP_000824298.1] [location=2971999..2972148] [gbkey=CDS]	0.999999964996317	true
A7A70_RS25765.gntK	lcl|NZ_CP015589.1_prot_WP_000255193.1_4842 [gene=gntK] [locus_tag=A7A70_RS25765] [protein=gluconokinase] [protein_id=WP_000255193.1] [location=complement(4821795..4823336)] [gbkey=CDS]	0.999999964034209	true
A7A70_RS24045	lcl|NZ_CP015589.1_prot_WP_000250775.1_4507 [locus_tag=A7A70_RS24045] [protein=IclR family transcriptional regulator] [protein_id=WP_000250775.1] [location=complement(4483794..4484543)] [gbkey=CDS]	0.999999963745385	true
A7A70_RS10495.murF	lcl|NZ_CP015589.1_prot_WP_000610674.1_1964 [gene=murF] [locus_tag=A7A70_RS10495] [protein=UDP-N-acetylmuramoyl-tripeptide--D-alanyl-D-alanine ligase] [protein_id=WP_000610674.1] [location=1916485..1917861] [gbkey=CDS]	0.999999959532737	true
A7A70_RS01940	lcl|NZ_CP015589.1_prot_WP_000548041.1_374 [locus_tag=A7A70_RS01940] [protein=GntR family transcriptional regulator] [protein_id=WP_000548041.1] [location=371154..371573] [gbkey=CDS]	0.999999956755220	true
A7A70_RS09215	lcl|NZ_CP015589.1_prot_WP_071679098.1_1736 [locus_tag=A7A70_RS09215] [protein=YaaC family protein] [protein_id=WP_071679098.1] [location=complement(1690495..1691496)] [gbkey=CDS]	0.999999954915939	true
A7A70_RS21525	lcl|NZ_CP015589.1_prot_WP_001257912.1_4025 [locus_tag=A7A70_RS21525] [protein=hypothetical protein] [protein_id=WP_001257912.1] [location=complement(4025596..4026099)] [gbkey=CDS]	0.999999954575814	true
A7A70_RS15750	lcl|NZ_CP015589.1_prot_WP_001027467.1_2905 [locus_tag=A7A70_RS15750] [protein=aldehyde dehydrogenase] [protein_id=WP_001027467.1] [location=2936397..2937764] [gbkey=CDS]	0.999999953705990	true
A7A70_RS05235	lcl|NZ_CP015589.1_prot_WP_000437778.1_1007 [locus_tag=A7A70_RS05235] [protein=SRPBCC domain-containing protein] [protein_id=WP_000437778.1] [location=complement(959819..960250)] [gbkey=CDS]	0.999999953327381	true
A7A70_RS11030.gatA	lcl|NZ_CP015589.1_prot_WP_000051434.1_2035 [gene=gatA] [locus_tag=A7A70_RS11030] [protein=Asp-tRNA(Asn)/Glu-tRNA(Gln) amidotransferase subunit GatA] [protein_id=WP_000051434.1] [location=2023553..2025010] [gbkey=CDS]	0.999999951846176	true
A7A70_RS01090.ftsL	lcl|NZ_CP015589.1_prot_WP_000067082.1_211 [gene=ftsL] [locus_tag=A7A70_RS01090] [protein=cell division protein FtsL] [protein_id=WP_000067082.1] [location=complement(227712..228074)] [gbkey=CDS]	0.999999949981534	true
A7A70_RS07925	lcl|NZ_CP015589.1_prot_WP_071679073.1_1495 [locus_tag=A7A70_RS07925] [protein=DEAD/DEAH box helicase] [protein_id=WP_071679073.1] [location=1433771..1436527] [gbkey=CDS]	0.999999947641130	true
A7A70_RS08910	lcl|NZ_CP015589.1_prot_WP_001103432.1_1685 [locus_tag=A7A70_RS08910] [protein=MFS transporter] [protein_id=WP_001103432.1] [location=1630110..1631408] [gbkey=CDS]	0.999999937772687	true
A7A70_RS20895	lcl|NZ_CP015589.1_prot_WP_071679541.1_3898 [locus_tag=A7A70_RS20895] [protein=MBL fold metallo-hydrolase] [protein_id=WP_071679541.1] [location=3915116..3915982] [gbkey=CDS]	0.999999937753687	true
A7A70_RS01870.spoVAF	lcl|NZ_CP015589.1_prot_WP_000165586.1_361 [gene=spoVAF] [locus_tag=A7A70_RS01870] [protein=spore germination protein SpoVAF] [protein_id=WP_000165586.1] [location=complement(361270..362742)] [gbkey=CDS]	0.999999937271262	true
A7A70_RS22530	lcl|NZ_CP015589.1_prot_WP_000432637.1_4216 [locus_tag=A7A70_RS22530] [protein=hypothetical protein] [protein_id=WP_000432637.1] [location=complement(4217840..4218205)] [gbkey=CDS]	0.999999930155696	true
A7A70_RS06625	lcl|NZ_CP015589.1_prot_WP_000435943.1_1249 [locus_tag=A7A70_RS06625] [protein=DUF1027 domain-containing protein] [protein_id=WP_000435943.1] [location=complement(1191030..1191332)] [gbkey=CDS]	0.999999927442516	true
A7A70_RS15175.clpB	lcl|NZ_CP015589.1_prot_WP_071679292.1_2794 [gene=clpB] [locus_tag=A7A70_RS15175] [protein=ATP-dependent chaperone ClpB] [protein_id=WP_071679292.1] [location=2832072..2834672] [gbkey=CDS]	0.999999916527003	true
A7A70_RS26975.tlp	lcl|NZ_CP015589.1_prot_WP_001133509.1_5080 [gene=tlp] [locus_tag=A7A70_RS26975] [protein=small acid-soluble spore protein Tlp] [protein_id=WP_001133509.1] [location=complement(5067553..5067750)] [gbkey=CDS]	0.999999914967634	true
A7A70_RS11070	lcl|NZ_CP015589.1_prot_WP_000007346.1_2043 [locus_tag=A7A70_RS11070] [protein=aminopeptidase] [protein_id=WP_000007346.1] [location=complement(2033573..2034802)] [gbkey=CDS]	0.999999905716226	true
A7A70_RS24765	lcl|NZ_CP015589.1_prot_WP_071679819.1_4649 [locus_tag=A7A70_RS24765] [protein=LysR family transcriptional regulator] [protein_id=WP_071679819.1] [location=complement(4631502..4632380)] [gbkey=CDS]	0.999999901366886	true
A7A70_RS03850.minD	lcl|NZ_CP015589.1_prot_WP_000503310.1_740 [gene=minD] [locus_tag=A7A70_RS03850] [protein=septum site-determining protein MinD] [protein_id=WP_000503310.1] [location=complement(704915..705712)] [gbkey=CDS]	0.999999889676024	true
A7A70_RS21990	lcl|NZ_CP015589.1_prot_WP_071679647.1_4112 [locus_tag=A7A70_RS21990] [protein=phosphotransferase] [protein_id=WP_071679647.1] [location=complement(4114046..4114993)] [gbkey=CDS]	0.999999887765809	true
A7A70_RS26960	lcl|NZ_CP015589.1_prot_WP_001054449.1_5077 [locus_tag=A7A70_RS26960] [protein=HesB/YadR/YfhF family protein] [protein_id=WP_001054449.1] [location=5065386..5065676] [gbkey=CDS]	0.999999865934248	true
A7A70_RS15620.odhA	lcl|NZ_CP015589.1_prot_WP_000197145.1_2880 [gene=odhA] [locus_tag=A7A70_RS15620] [protein=2-oxoglutarate dehydrogenase E1 component] [protein_id=WP_000197145.1] [location=complement(2916380..2919247)] [gbkey=CDS]	0.999999853136445	true
A7A70_RS22240	lcl|NZ_CP015589.1_prot_WP_061402876.1_4159 [locus_tag=A7A70_RS22240] [protein=cysteine dioxygenase family protein] [protein_id=WP_061402876.1] [location=4161192..4161770] [gbkey=CDS]	0.999999848741572	true
A7A70_RS11835	lcl|NZ_CP015589.1_prot_WP_000506628.1_2187 [locus_tag=A7A70_RS11835] [protein=DUF402 domain-containing protein] [protein_id=WP_000506628.1] [location=2187052..2187582] [gbkey=CDS]	0.999999829628688	true
A7A70_RS03370	lcl|NZ_CP015589.1_prot_WP_000071861.1_647 [locus_tag=A7A70_RS03370] [protein=DUF4023 domain-containing protein] [protein_id=WP_000071861.1] [location=610985..611107] [gbkey=CDS]	0.999999828790344	true
A7A70_RS19850	lcl|NZ_CP015589.1_prot_WP_071679482.1_3700 [locus_tag=A7A70_RS19850] [protein=virulence factor] [protein_id=WP_071679482.1] [location=3704671..3705798] [gbkey=CDS]	0.999999821198429	true
A7A70_RS09600.ctsR	lcl|NZ_CP015589.1_prot_WP_001244563.1_1802 [gene=ctsR] [locus_tag=A7A70_RS09600] [protein=transcriptional regulator CtsR] [protein_id=WP_001244563.1] [location=1763347..1763808] [gbkey=CDS]	0.999999807198504	true
A7A70_RS15895.phaQ	lcl|NZ_CP015589.1_prot_WP_000939954.1_2934 [gene=phaQ] [locus_tag=A7A70_RS15895] [protein=poly-beta-hydroxybutyrate-responsive repressor] [protein_id=WP_000939954.1] [location=complement(2965618..2966070)] [gbkey=CDS]	0.999999789181473	true
A7A70_RS07960	lcl|NZ_CP015589.1_prot_WP_071679074.1_1502 [locus_tag=A7A70_RS07960] [protein=YIP1 family protein] [protein_id=WP_071679074.1] [location=complement(1439688..1440389)] [gbkey=CDS]	0.999999781307593	true
A7A70_RS23275	lcl|NZ_CP015589.1_prot_WP_000271324.1_4361 [locus_tag=A7A70_RS23275] [protein=DUF3870 domain-containing protein] [protein_id=WP_000271324.1] [location=complement(4342834..4343160)] [gbkey=CDS]	0.999999744650593	true
A7A70_RS02380	lcl|NZ_CP015589.1_prot_WP_000115783.1_458 [locus_tag=A7A70_RS02380] [protein=butyrate kinase] [protein_id=WP_000115783.1] [location=complement(445606..446709)] [gbkey=CDS]	0.999999680681065	true
A7A70_RS00420	lcl|NZ_CP015589.1_prot_WP_061401462.1_79 [locus_tag=A7A70_RS00420] [protein=SDR family oxidoreductase] [protein_id=WP_061401462.1] [location=complement(83550..84263)] [gbkey=CDS]	0.999999665936989	true
A7A70_RS26055	lcl|NZ_CP015589.1_prot_WP_129075290.1_4899 [locus_tag=A7A70_RS26055] [protein=glycosyltransferase] [protein_id=WP_129075290.1] [location=complement(4878329..4881505)] [gbkey=CDS]	0.999999632068517	true
A7A70_RS24850	lcl|NZ_CP015589.1_prot_WP_071680003.1_4664 [locus_tag=A7A70_RS24850] [protein=DUF3841 domain-containing protein] [protein_id=WP_071680003.1] [location=4644327..4644896] [gbkey=CDS]	0.999999624668005	true
A7A70_RS23935	lcl|NZ_CP015589.1_prot_WP_071679744.1_4485 [locus_tag=A7A70_RS23935] [protein=DUF2332 domain-containing protein] [protein_id=WP_071679744.1] [location=complement(4459580..4460626)] [gbkey=CDS]	0.999999605688427	true
A7A70_RS04690	lcl|NZ_CP015589.1_prot_WP_000201583.1_901 [locus_tag=A7A70_RS04690] [protein=CBS domain-containing protein] [protein_id=WP_000201583.1] [location=complement(867181..868494)] [gbkey=CDS]	0.999999591062029	true
A7A70_RS01040.ftsA	lcl|NZ_CP015589.1_prot_WP_001087553.1_201 [gene=ftsA] [locus_tag=A7A70_RS01040] [protein=cell division protein FtsA] [protein_id=WP_001087553.1] [location=complement(213583..214890)] [gbkey=CDS]	0.999999571842151	true
A7A70_RS02110.ribD	lcl|NZ_CP015589.1_prot_WP_000131976.1_407 [gene=ribD] [locus_tag=A7A70_RS02110] [protein=bifunctional diaminohydroxyphosphoribosylaminopyrimidine deaminase/5-amino-6-(5-phosphoribosylamino)uracil reductase RibD] [protein_id=WP_000131976.1] [location=398989..400101] [gbkey=CDS]	0.999999571655816	true
A7A70_RS19205	lcl|NZ_CP015589.1_prot_WP_000594054.1_3571 [locus_tag=A7A70_RS19205] [protein=LLM class flavin-dependent oxidoreductase] [protein_id=WP_000594054.1] [location=complement(3591606..3592607)] [gbkey=CDS]	0.999999537043481	true
A7A70_RS03115	lcl|NZ_CP015589.1_prot_WP_000946447.1_598 [locus_tag=A7A70_RS03115] [protein=HD family phosphohydrolase] [protein_id=WP_000946447.1] [location=complement(565946..568090)] [gbkey=CDS]	0.999999516432885	true
A7A70_RS22710	lcl|NZ_CP015589.1_prot_WP_000140039.1_4252 [locus_tag=A7A70_RS22710] [protein=alpha/beta hydrolase] [protein_id=WP_000140039.1] [location=4250498..4251361] [gbkey=CDS]	0.999999503834572	true
A7A70_RS28600	lcl|NZ_CP015592.1_prot_WP_061402369.1_5387 [locus_tag=A7A70_RS28600] [protein=hypothetical protein] [protein_id=WP_061402369.1] [location=196201..196497] [gbkey=CDS]	0.999999502322137	true
A7A70_RS15395	lcl|NZ_CP015589.1_prot_WP_001067694.1_2836 [locus_tag=A7A70_RS15395] [protein=class I SAM-dependent methyltransferase] [protein_id=WP_001067694.1] [location=2875392..2876081] [gbkey=CDS]	0.999999484553652	true
A7A70_RS15595	lcl|NZ_CP015589.1_prot_WP_071679306.1_2875 [locus_tag=A7A70_RS15595] [protein=class I SAM-dependent methyltransferase] [protein_id=WP_071679306.1] [location=complement(2908755..2909345)] [gbkey=CDS]	0.999999460802135	true
A7A70_RS05170	lcl|NZ_CP015589.1_prot_WP_001122234.1_996 [locus_tag=A7A70_RS05170] [protein=YtzH-like family protein] [protein_id=WP_001122234.1] [location=947391..947669] [gbkey=CDS]	0.999999419031852	true
A7A70_RS23665	lcl|NZ_CP015589.1_prot_WP_129075303.1_4436 [locus_tag=A7A70_RS23665] [protein=AAC(3) family N-acetyltransferase] [protein_id=WP_129075303.1] [location=complement(4403194..4403991)] [gbkey=CDS]	0.999999406814069	true
A7A70_RS25725.rfbG	lcl|NZ_CP015589.1_prot_WP_000168682.1_4834 [gene=rfbG] [locus_tag=A7A70_RS25725] [protein=CDP-glucose 4,6-dehydratase] [protein_id=WP_000168682.1] [location=4814002..4815057] [gbkey=CDS]	0.999999311627929	true
A7A70_RS11545.cadA	lcl|NZ_CP015589.1_prot_WP_071679133.1_2133 [gene=cadA] [locus_tag=A7A70_RS11545] [protein=cadmium-translocating P-type ATPase] [protein_id=WP_071679133.1] [location=complement(2134390..2136315)] [gbkey=CDS]	0.999999303874195	true
A7A70_RS22350	lcl|NZ_CP015589.1_prot_WP_071679668.1_4181 [locus_tag=A7A70_RS22350] [protein=DegV family protein] [protein_id=WP_071679668.1] [location=4185459..4186265] [gbkey=CDS]	0.999999229159678	true
A7A70_RS27555	lcl|NZ_CP015591.1_prot_WP_206732864.1_5191 [locus_tag=A7A70_RS27555] [protein=class II lanthipeptide, LchA2/BrtA2 family] [protein_id=WP_206732864.1] [location=2166..2306] [gbkey=CDS]	0.999999221769274	true
A7A70_RS23625	lcl|NZ_CP015589.1_prot_WP_000218585.1_4428 [locus_tag=A7A70_RS23625] [protein=ABC transporter ATP-binding protein] [protein_id=WP_000218585.1] [location=complement(4397214..4397969)] [gbkey=CDS]	0.999999164017977	true
A7A70_RS29475	lcl|NZ_CP015592.1_prot_WP_001167047.1_5539 [locus_tag=A7A70_RS29475] [protein=alpha/beta-type small acid-soluble spore protein] [protein_id=WP_001167047.1] [location=complement(403472..403687)] [gbkey=CDS]	0.999999017659717	true
A7A70_RS16540	lcl|NZ_CP015589.1_prot_WP_129075268.1_3057 [locus_tag=A7A70_RS16540] [protein=DUF3922 domain-containing protein] [protein_id=WP_129075268.1] [location=3073536..3073874] [gbkey=CDS]	0.999999010327735	true
A7A70_RS17655	lcl|NZ_CP015589.1_prot_WP_061402024.1_3273 [locus_tag=A7A70_RS17655] [protein=DNA-binding domain-containing protein] [protein_id=WP_061402024.1] [location=3283857..3284804] [gbkey=CDS]	0.999998937198707	true
A7A70_RS27455	lcl|NZ_CP015589.1_prot_WP_071679959.1_5170 [locus_tag=A7A70_RS27455] [protein=hypothetical protein] [protein_id=WP_071679959.1] [location=5150808..5151356] [gbkey=CDS]	0.999998930297147	true
A7A70_RS29680	lcl|NZ_CP015592.1_prot_WP_071680266.1_5576 [locus_tag=A7A70_RS29680] [protein=hypothetical protein] [protein_id=WP_071680266.1] [location=complement(443027..443998)] [gbkey=CDS]	0.999998782708177	true
A7A70_RS01570	lcl|NZ_CP015589.1_prot_WP_000434566.1_303 [locus_tag=A7A70_RS01570] [protein=aminotransferase A] [protein_id=WP_000434566.1] [location=309184..310341] [gbkey=CDS]	0.999998665996909	true
A7A70_RS16295.ytfJ	lcl|NZ_CP015589.1_prot_WP_002020777.1_3009 [gene=ytfJ] [locus_tag=A7A70_RS16295] [protein=GerW family sporulation protein] [protein_id=WP_002020777.1] [location=3029759..3030226] [gbkey=CDS]	0.999998624710961	true
A7A70_RS01790.glcT	lcl|NZ_CP015589.1_prot_WP_000073866.1_347 [gene=glcT] [locus_tag=A7A70_RS01790] [protein=ptsGHI operon transcription antiterminator GlcT] [protein_id=WP_000073866.1] [location=complement(349956..350804)] [gbkey=CDS]	0.999998536521808	true
A7A70_RS02250.sdaAB	lcl|NZ_CP015589.1_prot_WP_000877447.1_435 [gene=sdaAB] [locus_tag=A7A70_RS02250] [protein=L-serine ammonia-lyase, iron-sulfur-dependent subunit beta] [protein_id=WP_000877447.1] [location=complement(425700..426359)] [gbkey=CDS]	0.999998480224307	true
A7A70_RS12830	lcl|NZ_CP015589.1_prot_WP_071679175.1_2364 [locus_tag=A7A70_RS12830] [protein=50S ribosome-binding GTPase] [protein_id=WP_071679175.1] [location=complement(2401062..2401784)] [gbkey=CDS]	0.999998447963473	true
A7A70_RS26650	lcl|NZ_CP015589.1_prot_WP_071679932.1_5016 [locus_tag=A7A70_RS26650] [protein=DUF11 domain-containing protein] [protein_id=WP_071679932.1] [location=complement(4990893..4998365)] [gbkey=CDS]	0.999998388456435	true
A7A70_RS17340	lcl|NZ_CP015589.1_prot_WP_129075269.1_3211 [locus_tag=A7A70_RS17340] [protein=aldose 1-epimerase family protein] [protein_id=WP_129075269.1] [location=complement(3231089..3231994)] [gbkey=CDS]	0.999998322951895	true
A7A70_RS27115	lcl|NZ_CP015589.1_prot_WP_000104266.1_5106 [locus_tag=A7A70_RS27115] [protein=GNAT family N-acetyltransferase] [protein_id=WP_000104266.1] [location=5089735..5090547] [gbkey=CDS]	0.999998238523126	true
A7A70_RS06995	lcl|NZ_CP015589.1_prot_WP_000388760.1_1321 [locus_tag=A7A70_RS06995] [protein=DUF3978 domain-containing protein] [protein_id=WP_000388760.1] [location=1249090..1249533] [gbkey=CDS]	0.999998237025644	true
A7A70_RS04720	lcl|NZ_CP015589.1_prot_WP_000941456.1_907 [locus_tag=A7A70_RS04720] [protein=DUF2785 domain-containing protein] [protein_id=WP_000941456.1] [location=871752..872579] [gbkey=CDS]	0.999998230160684	true
A7A70_RS02735	lcl|NZ_CP015589.1_prot_WP_071678891.1_525 [locus_tag=A7A70_RS02735] [protein=DEAD/DEAH box helicase family protein] [protein_id=WP_071678891.1] [location=500288..501970] [gbkey=CDS]	0.999998169418498	true
A7A70_RS25080	lcl|NZ_CP015589.1_prot_WP_001064102.1_4710 [locus_tag=A7A70_RS25080] [protein=L,D-transpeptidase family protein] [protein_id=WP_001064102.1] [location=complement(4697252..4698697)] [gbkey=CDS]	0.999998159320182	true
A7A70_RS23320	lcl|NZ_CP015589.1_prot_WP_000516707.1_4370 [locus_tag=A7A70_RS23320] [protein=Xaa-Pro dipeptidyl-peptidase] [protein_id=WP_000516707.1] [location=complement(4348145..4349941)] [gbkey=CDS]	0.999998154324770	true
A7A70_RS26350	lcl|NZ_CP015589.1_prot_WP_071679916.1_4958 [locus_tag=A7A70_RS26350] [protein=exosporium leader peptide] [protein_id=WP_071679916.1] [location=4932198..4932995] [gbkey=CDS]	0.999998135563632	true
A7A70_RS20610	lcl|NZ_CP015589.1_prot_WP_001066874.1_3843 [locus_tag=A7A70_RS20610] [protein=hypothetical protein] [protein_id=WP_001066874.1] [location=3850132..3850467] [gbkey=CDS]	0.999997929287415	true
A7A70_RS16865	lcl|NZ_CP015589.1_prot_WP_000369753.1_3122 [locus_tag=A7A70_RS16865] [protein=stage VI sporulation protein F] [protein_id=WP_000369753.1] [location=3134794..3135045] [gbkey=CDS]	0.999997794653014	true
A7A70_RS02640	lcl|NZ_CP015589.1_prot_WP_001273958.1_508 [locus_tag=A7A70_RS02640] [protein=LacI family DNA-binding transcriptional regulator] [protein_id=WP_001273958.1] [location=488137..489114] [gbkey=CDS]	0.999997738669990	true
A7A70_RS16760	lcl|NZ_CP015589.1_prot_WP_001025769.1_3101 [locus_tag=A7A70_RS16760] [protein=CPBP family intramembrane metalloprotease] [protein_id=WP_001025769.1] [location=3117906..3118469] [gbkey=CDS]	0.999997651215710	true
A7A70_RS23155	lcl|NZ_CP015589.1_prot_WP_164971087.1_4338 [locus_tag=A7A70_RS23155] [protein=carboxymuconolactone decarboxylase] [protein_id=WP_164971087.1] [location=complement(4320837..4321277)] [gbkey=CDS]	0.999997605136483	true
A7A70_RS23060	lcl|NZ_CP015589.1_prot_WP_000629060.1_4321 [locus_tag=A7A70_RS23060] [protein=DUF952 domain-containing protein] [protein_id=WP_000629060.1] [location=complement(4303078..4303398)] [gbkey=CDS]	0.999997465234422	true
A7A70_RS04840.ackA	lcl|NZ_CP015589.1_prot_WP_000034580.1_930 [gene=ackA] [locus_tag=A7A70_RS04840] [protein=acetate kinase] [protein_id=WP_000034580.1] [location=complement(888272..889465)] [gbkey=CDS]	0.999997440414721	true
A7A70_RS25460.rraA	lcl|NZ_CP015589.1_prot_WP_000266066.1_4780 [gene=rraA] [locus_tag=A7A70_RS25460] [protein=ribonuclease E activity regulator RraA] [protein_id=WP_000266066.1] [location=complement(4766593..4767072)] [gbkey=CDS]	0.999997427337323	true
A7A70_RS11565	lcl|NZ_CP015589.1_prot_WP_071679135.1_2137 [locus_tag=A7A70_RS11565] [protein=GTP-binding protein] [protein_id=WP_071679135.1] [location=complement(2139325..2142087)] [gbkey=CDS]	0.999997149077911	true
A7A70_RS25965	lcl|NZ_CP015589.1_prot_WP_000951533.1_4881 [locus_tag=A7A70_RS25965] [protein=SRPBCC family protein] [protein_id=WP_000951533.1] [location=4864973..4865389] [gbkey=CDS]	0.999997102854674	true
A7A70_RS23435	lcl|NZ_CP015589.1_prot_WP_001258380.1_4393 [locus_tag=A7A70_RS23435] [protein=polymer-forming cytoskeletal protein] [protein_id=WP_001258380.1] [location=complement(4371353..4372063)] [gbkey=CDS]	0.999997049583521	true
A7A70_RS27625	lcl|NZ_CP015591.1_prot_WP_000187863.1_5204 [locus_tag=A7A70_RS27625] [protein=DUF3967 domain-containing protein] [protein_id=WP_000187863.1] [location=17353..17907] [gbkey=CDS]	0.999996925965168	true
A7A70_RS11630.truA	lcl|NZ_CP015589.1_prot_WP_033702086.1_2150 [gene=truA] [locus_tag=A7A70_RS11630] [protein=tRNA pseudouridine(38-40) synthase TruA] [protein_id=WP_033702086.1] [location=2153139..2153876] [gbkey=CDS]	0.999996786092530	true
A7A70_RS26410	lcl|NZ_CP015589.1_prot_WP_071679923.1_4970 [locus_tag=A7A70_RS26410] [protein=hypothetical protein] [protein_id=WP_071679923.1] [location=4945975..4946205] [gbkey=CDS]	0.999996389057386	true
A7A70_RS18790	lcl|NZ_CP015589.1_prot_WP_001205518.1_3492 [locus_tag=A7A70_RS18790] [protein=MarR family transcriptional regulator] [protein_id=WP_001205518.1] [location=3511198..3511641] [gbkey=CDS]	0.999995760117296	true
A7A70_RS23235	lcl|NZ_CP015589.1_prot_WP_000558705.1_4354 [locus_tag=A7A70_RS23235] [protein=hypothetical protein] [protein_id=WP_000558705.1] [location=4335536..4335760] [gbkey=CDS]	0.999995495063680	true
A7A70_RS22510	lcl|NZ_CP015589.1_prot_WP_001169699.1_4212 [locus_tag=A7A70_RS22510] [protein=RidA family protein] [protein_id=WP_001169699.1] [location=4214132..4214527] [gbkey=CDS]	0.999995437321871	true
A7A70_RS18030	lcl|NZ_CP015589.1_prot_WP_071679380.1_3346 [locus_tag=A7A70_RS18030] [protein=MATE family efflux transporter] [protein_id=WP_071679380.1] [location=3351565..3352974] [gbkey=CDS]	0.999995270757251	true
A7A70_RS18445	lcl|NZ_CP015589.1_prot_WP_071679394.1_3426 [locus_tag=A7A70_RS18445] [protein=alpha/beta fold hydrolase] [protein_id=WP_071679394.1] [location=complement(3437819..3439183)] [gbkey=CDS]	0.999994715557666	true
A7A70_RS18195	lcl|NZ_CP015589.1_prot_WP_071679386.1_3377 [locus_tag=A7A70_RS18195] [protein=aspartate kinase] [protein_id=WP_071679386.1] [location=complement(3385161..3386390)] [gbkey=CDS]	0.999994451348632	true
A7A70_RS24870	lcl|NZ_CP015589.1_prot_WP_071679830.1_4668 [locus_tag=A7A70_RS24870] [protein=DUF2309 family protein] [protein_id=WP_071679830.1] [location=complement(4648300..4650924)] [gbkey=CDS]	0.999993967185882	true
A7A70_RS23720	lcl|NZ_CP015589.1_prot_WP_003266977.1_4446 [locus_tag=A7A70_RS23720] [protein=hypothetical protein] [protein_id=WP_003266977.1] [location=complement(4410923..4411282)] [gbkey=CDS]	0.999993149692497	true
A7A70_RS15075	lcl|NZ_CP015589.1_prot_WP_071679285.1_2778 [locus_tag=A7A70_RS15075] [protein=DUF2777 domain-containing protein] [protein_id=WP_071679285.1] [location=complement(2815417..2815971)] [gbkey=CDS]	0.999992823802574	true
A7A70_RS15810.glcD	lcl|NZ_CP015589.1_prot_WP_000890762.1_2917 [gene=glcD] [locus_tag=A7A70_RS15810] [protein=glycolate oxidase subunit GlcD] [protein_id=WP_000890762.1] [location=complement(2949630..2951042)] [gbkey=CDS]	0.999992242940121	true
A7A70_RS01345	lcl|NZ_CP015589.1_prot_WP_001163308.1_261 [locus_tag=A7A70_RS01345] [protein=DUF1885 family protein] [protein_id=WP_001163308.1] [location=269958..270350] [gbkey=CDS]	0.999990724646346	true
A7A70_RS25645	lcl|NZ_CP015589.1_prot_WP_061402566.1_4818 [locus_tag=A7A70_RS25645] [protein=GNAT family N-acetyltransferase] [protein_id=WP_061402566.1] [location=4798695..4799156] [gbkey=CDS]	0.999990700940475	true
A7A70_RS02880.metC	lcl|NZ_CP015589.1_prot_WP_000122273.1_554 [gene=metC] [locus_tag=A7A70_RS02880] [protein=cystathionine beta-lyase] [protein_id=WP_000122273.1] [location=524621..525784] [gbkey=CDS]	0.999989636106681	true
A7A70_RS04085	lcl|NZ_CP015589.1_prot_WP_071678939.1_782 [locus_tag=A7A70_RS04085] [protein=amidohydrolase family protein] [protein_id=WP_071678939.1] [location=complement(748855..750099)] [gbkey=CDS]	0.999988772562096	true
A7A70_RS13575	lcl|NZ_CP015589.1_prot_WP_061403313.1_2488 [locus_tag=A7A70_RS13575] [protein=ABC transporter permease] [protein_id=WP_061403313.1] [location=complement(2520746..2521945)] [gbkey=CDS]	0.999987729644251	true
A7A70_RS28795	lcl|NZ_CP015592.1_prot_WP_071680153.1_5423 [locus_tag=A7A70_RS28795] [protein=ATP-binding cassette domain-containing protein] [protein_id=WP_071680153.1] [location=complement(252814..253731)] [gbkey=CDS]	0.999987135195808	true
A7A70_RS17570	lcl|NZ_CP015589.1_prot_WP_061402029.1_3256 [locus_tag=A7A70_RS17570] [protein=flagellar hook-associated protein 2] [protein_id=WP_061402029.1] [location=3269287..3270663] [gbkey=CDS]	0.999987021923577	true
A7A70_RS26895	lcl|NZ_CP015589.1_prot_WP_071679942.1_5064 [locus_tag=A7A70_RS26895] [protein=ABC transporter ATP-binding protein] [protein_id=WP_071679942.1] [location=complement(5050286..5051179)] [gbkey=CDS]	0.999986855904051	true
A7A70_RS12055.yhbH	lcl|NZ_CP015589.1_prot_WP_000503513.1_2210 [gene=yhbH] [locus_tag=A7A70_RS12055] [protein=sporulation protein YhbH] [protein_id=WP_000503513.1] [location=2222428..2223603] [gbkey=CDS]	0.999986247071304	true
A7A70_RS24545	lcl|NZ_CP015589.1_prot_WP_071679798.1_4605 [locus_tag=A7A70_RS24545] [protein=MBL fold metallo-hydrolase] [protein_id=WP_071679798.1] [location=4580508..4581365] [gbkey=CDS]	0.999985005236794	true
A7A70_RS25220	lcl|NZ_CP015589.1_prot_WP_071679865.1_4735 [locus_tag=A7A70_RS25220] [protein=DUF3224 domain-containing protein] [protein_id=WP_071679865.1] [location=4722461..4722871] [gbkey=CDS]	0.999984803795029	true
A7A70_RS07440	lcl|NZ_CP015589.1_prot_WP_000215906.1_1403 [locus_tag=A7A70_RS07440] [protein=DUF1657 domain-containing protein] [protein_id=WP_000215906.1] [location=1331978..1332184] [gbkey=CDS]	0.999983841455875	true
A7A70_RS12985	lcl|NZ_CP015589.1_prot_WP_000648929.1_2372 [locus_tag=A7A70_RS12985] [protein=DUF3965 domain-containing protein] [protein_id=WP_000648929.1] [location=2417329..2418480] [gbkey=CDS]	0.999983325903753	true
A7A70_RS24370	lcl|NZ_CP015589.1_prot_WP_071679781.1_4570 [locus_tag=A7A70_RS24370] [protein=MerR family transcriptional regulator] [protein_id=WP_071679781.1] [location=complement(4545824..4546591)] [gbkey=CDS]	0.999983053971660	true
A7A70_RS18035	lcl|NZ_CP015589.1_prot_WP_061401995.1_3347 [locus_tag=A7A70_RS18035] [protein=peptidase E] [protein_id=WP_061401995.1] [location=complement(3353150..3353848)] [gbkey=CDS]	0.999982134197804	true
A7A70_RS02025.spoIIM	lcl|NZ_CP015589.1_prot_WP_000269101.1_390 [gene=spoIIM] [locus_tag=A7A70_RS02025] [protein=stage II sporulation protein M] [protein_id=WP_000269101.1] [location=complement(385394..386041)] [gbkey=CDS]	0.999982003794145	true
A7A70_RS15705	lcl|NZ_CP015589.1_prot_WP_071679315.1_2896 [locus_tag=A7A70_RS15705] [protein=hypothetical protein] [protein_id=WP_071679315.1] [location=2927806..2928033] [gbkey=CDS]	0.999981826066688	true
A7A70_RS26980.sspN	lcl|NZ_CP015589.1_prot_WP_000527987.1_5081 [gene=sspN] [locus_tag=A7A70_RS26980] [protein=acid-soluble spore protein SspN] [protein_id=WP_000527987.1] [location=complement(5067850..5067984)] [gbkey=CDS]	0.999980618775927	true
A7A70_RS27120.tnpA	lcl|NZ_CP015589.1_prot_WP_033701619.1_5107 [gene=tnpA] [locus_tag=A7A70_RS27120] [protein=IS200/IS605 family transposase] [protein_id=WP_033701619.1] [location=5090736..5091137] [gbkey=CDS]	0.999980476385254	true
A7A70_RS27090	lcl|NZ_CP015589.1_prot_WP_061402662.1_5103 [locus_tag=A7A70_RS27090] [protein=ABC transporter ATP-binding protein] [protein_id=WP_061402662.1] [location=complement(5087240..5088091)] [gbkey=CDS]	0.999980156780415	true
A7A70_RS09365.rsmI	lcl|NZ_CP015589.1_prot_WP_001980843.1_1760 [gene=rsmI] [locus_tag=A7A70_RS09365] [protein=16S rRNA (cytidine(1402)-2'-O)-methyltransferase] [protein_id=WP_001980843.1] [location=1715827..1716702] [gbkey=CDS]	0.999979906258092	true
A7A70_RS09185.gyrA	lcl|NZ_CP015589.1_prot_WP_001282851.1_1735 [gene=gyrA] [locus_tag=A7A70_RS09185] [protein=DNA gyrase subunit A] [protein_id=WP_001282851.1] [location=1682731..1685202] [gbkey=CDS]	0.999979663948955	true
A7A70_RS27395.phnC	lcl|NZ_CP015589.1_prot_WP_071679955.1_5158 [gene=phnC] [locus_tag=A7A70_RS27395] [protein=phosphonate ABC transporter ATP-binding protein] [protein_id=WP_071679955.1] [location=complement(5140637..5141410)] [gbkey=CDS]	0.999979197067981	true
A7A70_RS12465	lcl|NZ_CP015589.1_prot_WP_074564835.1_2291 [locus_tag=A7A70_RS12465] [protein=amino acid ABC transporter ATP-binding protein] [protein_id=WP_074564835.1] [location=2323770..2324498] [gbkey=CDS]	0.999977926851623	true
A7A70_RS20845	lcl|NZ_CP015589.1_prot_WP_000106430.1_3888 [locus_tag=A7A70_RS20845] [protein=ABC transporter ATP-binding protein] [protein_id=WP_000106430.1] [location=3903479..3904246] [gbkey=CDS]	0.999977406870268	true
A7A70_RS05915	lcl|NZ_CP015589.1_prot_WP_000377721.1_1137 [locus_tag=A7A70_RS05915] [protein=AraC family transcriptional regulator] [protein_id=WP_000377721.1] [location=1075138..1076010] [gbkey=CDS]	0.999977174901953	true
A7A70_RS03390	lcl|NZ_CP015589.1_prot_WP_071678915.1_650 [locus_tag=A7A70_RS03390] [protein=aromatic amino acid hydroxylase] [protein_id=WP_071678915.1] [location=616260..618014] [gbkey=CDS]	0.999972978940959	true
A7A70_RS04075	lcl|NZ_CP015589.1_prot_WP_003267688.1_780 [locus_tag=A7A70_RS04075] [protein=purine/pyrimidine permease] [protein_id=WP_003267688.1] [location=complement(746528..747832)] [gbkey=CDS]	0.999971302076078	true
A7A70_RS12555	lcl|NZ_CP015589.1_prot_WP_000880726.1_2309 [locus_tag=A7A70_RS12555] [protein=ABC transporter permease] [protein_id=WP_000880726.1] [location=complement(2341092..2341997)] [gbkey=CDS]	0.999970962431825	true
A7A70_RS06450	lcl|NZ_CP015589.1_prot_WP_000138493.1_1216 [locus_tag=A7A70_RS06450] [protein=NAD(P)/FAD-dependent oxidoreductase] [protein_id=WP_000138493.1] [location=1166347..1167336] [gbkey=CDS]	0.999968617194396	true
A7A70_RS25590	lcl|NZ_CP015589.1_prot_WP_071679883.1_4806 [locus_tag=A7A70_RS25590] [protein=tyrosine-protein phosphatase] [protein_id=WP_071679883.1] [location=complement(4788424..4789446)] [gbkey=CDS]	0.999968413089990	true
A7A70_RS04440	lcl|NZ_CP015589.1_prot_WP_001182128.1_852 [locus_tag=A7A70_RS04440] [protein=CPBP family intramembrane metalloprotease] [protein_id=WP_001182128.1] [location=817309..818022] [gbkey=CDS]	0.999968249284544	true
A7A70_RS25385	lcl|NZ_CP015589.1_prot_WP_000813653.1_4766 [locus_tag=A7A70_RS25385] [protein=TetR/AcrR family transcriptional regulator] [protein_id=WP_000813653.1] [location=complement(4752316..4752873)] [gbkey=CDS]	0.999967877141185	true
A7A70_RS01585.malC	lcl|NZ_CP015589.1_prot_WP_061401483.1_306 [gene=malC] [locus_tag=A7A70_RS01585] [protein=maltosaccharide ABC transporter permease MalC] [protein_id=WP_061401483.1] [location=complement(312510..313811)] [gbkey=CDS]	0.999965174544466	true
A7A70_RS28950	lcl|NZ_CP015592.1_prot_WP_081101964.1_5452 [locus_tag=A7A70_RS28950] [protein=hypothetical protein] [protein_id=WP_081101964.1] [location=complement(282335..282934)] [gbkey=CDS]	0.999964920176915	true
A7A70_RS10945.pcrA	lcl|NZ_CP015589.1_prot_WP_001979861.1_2019 [gene=pcrA] [locus_tag=A7A70_RS10945] [protein=DNA helicase PcrA] [protein_id=WP_001979861.1] [location=2007813..2010056] [gbkey=CDS]	0.999963118575416	true
A7A70_RS16940	lcl|NZ_CP015589.1_prot_WP_001095923.1_3136 [locus_tag=A7A70_RS16940] [protein=YpiB family protein] [protein_id=WP_001095923.1] [location=3148087..3148623] [gbkey=CDS]	0.999961778329335	true
A7A70_RS27990	lcl|NZ_CP015592.1_prot_WP_000706801.1_5271 [locus_tag=A7A70_RS27990] [protein=GntR family transcriptional regulator] [protein_id=WP_000706801.1] [location=complement(61811..62194)] [gbkey=CDS]	0.999961332610442	true
A7A70_RS17045.panC	lcl|NZ_CP015589.1_prot_WP_000707011.1_3156 [gene=panC] [locus_tag=A7A70_RS17045] [protein=pantoate--beta-alanine ligase] [protein_id=WP_000707011.1] [location=3163786..3164634] [gbkey=CDS]	0.999958374795032	true
A7A70_RS05480	lcl|NZ_CP015589.1_prot_WP_001102454.1_1052 [locus_tag=A7A70_RS05480] [protein=tetraprenyl-beta-curcumene synthase family protein] [protein_id=WP_001102454.1] [location=complement(1000764..1001828)] [gbkey=CDS]	0.999958285219019	true
A7A70_RS02635	lcl|NZ_CP015589.1_prot_WP_033702270.1_507 [locus_tag=A7A70_RS02635] [protein=hypothetical protein] [protein_id=WP_033702270.1] [location=complement(487284..487820)] [gbkey=CDS]	0.999957263766379	true
A7A70_RS10090	lcl|NZ_CP015589.1_prot_WP_000868452.1_1889 [locus_tag=A7A70_RS10090] [protein=S9 family peptidase] [protein_id=WP_000868452.1] [location=1842919..1844877] [gbkey=CDS]	0.999950867931526	true
A7A70_RS23530	lcl|NZ_CP015589.1_prot_WP_071679730.1_4411 [locus_tag=A7A70_RS23530] [protein=DMT family transporter] [protein_id=WP_071679730.1] [location=4385679..4385876] [gbkey=CDS]	0.999949208407109	true
A7A70_RS04115	lcl|NZ_CP015589.1_prot_WP_000102015.1_788 [locus_tag=A7A70_RS04115] [protein=dipeptide ABC transporter ATP-binding protein] [protein_id=WP_000102015.1] [location=756233..757219] [gbkey=CDS]	0.999948855295387	true
A7A70_RS05685.luxS	lcl|NZ_CP015589.1_prot_WP_001141369.1_1091 [gene=luxS] [locus_tag=A7A70_RS05685] [protein=S-ribosylhomocysteine lyase LuxS] [protein_id=WP_001141369.1] [location=complement(1035927..1036400)] [gbkey=CDS]	0.999948655366892	true
A7A70_RS08760	lcl|NZ_CP015589.1_prot_WP_000485102.1_1656 [locus_tag=A7A70_RS08760] [protein=GAF domain-containing sensor histidine kinase] [protein_id=WP_000485102.1] [location=complement(1593646..1595217)] [gbkey=CDS]	0.999948565462412	true
A7A70_RS12270	lcl|NZ_CP015589.1_prot_WP_061402084.1_2253 [locus_tag=A7A70_RS12270] [protein=TVP38/TMEM64 family protein] [protein_id=WP_061402084.1] [location=complement(2281533..2282081)] [gbkey=CDS]	0.999944430488555	true
A7A70_RS16010	lcl|NZ_CP015589.1_prot_WP_042874718.1_2955 [locus_tag=A7A70_RS16010] [protein=MarR family transcriptional regulator] [protein_id=WP_042874718.1] [location=2987675..2988148] [gbkey=CDS]	0.999943918409382	true
A7A70_RS02900	lcl|NZ_CP015589.1_prot_WP_000871247.1_558 [locus_tag=A7A70_RS02900] [protein=MBL fold metallo-hydrolase] [protein_id=WP_000871247.1] [location=complement(528445..529074)] [gbkey=CDS]	0.999938883914792	true
A7A70_RS09735.rpsL	lcl|NZ_CP015589.1_prot_WP_001142340.1_1829 [gene=rpsL] [locus_tag=A7A70_RS09735] [protein=30S ribosomal protein S12] [protein_id=WP_001142340.1] [location=1791988..1792410] [gbkey=CDS]	0.999936786973460	true
A7A70_RS04855.ytfJ	lcl|NZ_CP015589.1_prot_WP_000350003.1_933 [gene=ytfJ] [locus_tag=A7A70_RS04855] [protein=GerW family sporulation protein] [protein_id=WP_000350003.1] [location=complement(891586..891981)] [gbkey=CDS]	0.999934314329372	true
A7A70_RS13025.tenI	lcl|NZ_CP015589.1_prot_WP_000787180.1_2379 [gene=tenI] [locus_tag=A7A70_RS13025] [protein=thiazole tautomerase TenI] [protein_id=WP_000787180.1] [location=2424025..2424645] [gbkey=CDS]	0.999931870245190	true
A7A70_RS28405	lcl|NZ_CP015592.1_prot_WP_071680105.1_5348 [locus_tag=A7A70_RS28405] [protein=alpha/beta-type small acid-soluble spore protein] [protein_id=WP_071680105.1] [location=complement(154731..154949)] [gbkey=CDS]	0.999929671333053	true
A7A70_RS22150.tenA	lcl|NZ_CP015589.1_prot_WP_061402865.1_4142 [gene=tenA] [locus_tag=A7A70_RS22150] [protein=thiaminase II] [protein_id=WP_061402865.1] [location=4145397..4146086] [gbkey=CDS]	0.999927024053637	true
A7A70_RS29010	lcl|NZ_CP015592.1_prot_WP_071680181.1_5461 [locus_tag=A7A70_RS29010] [protein=non-ribosomal peptide synthetase] [protein_id=WP_071680181.1] [location=complement(290820..296984)] [gbkey=CDS]	0.999922199188080	true
A7A70_RS02950.pstC	lcl|NZ_CP015589.1_prot_WP_061401553.1_568 [gene=pstC] [locus_tag=A7A70_RS02950] [protein=phosphate ABC transporter permease subunit PstC] [protein_id=WP_061401553.1] [location=complement(536977..537927)] [gbkey=CDS]	0.999919255832423	true
A7A70_RS07830.lldP	lcl|NZ_CP015589.1_prot_WP_001099320.1_1478 [gene=lldP] [locus_tag=A7A70_RS07830] [protein=L-lactate permease] [protein_id=WP_001099320.1] [location=complement(1411603..1413261)] [gbkey=CDS]	0.999917887887477	true
A7A70_RS13275	lcl|NZ_CP015589.1_prot_WP_001016971.1_2428 [locus_tag=A7A70_RS13275] [protein=YhdH/YhfP family quinone oxidoreductase] [protein_id=WP_001016971.1] [location=2465849..2466847] [gbkey=CDS]	0.999917793471966	true
A7A70_RS14470	lcl|NZ_CP015589.1_prot_WP_000554487.1_2658 [locus_tag=A7A70_RS14470] [protein=DUF2935 domain-containing protein] [protein_id=WP_000554487.1] [location=2702096..2702947] [gbkey=CDS]	0.999915203920753	true
A7A70_RS07055	lcl|NZ_CP015589.1_prot_WP_061402154.1_1332 [locus_tag=A7A70_RS07055] [protein=pirin family protein] [protein_id=WP_061402154.1] [location=complement(1262908..1263603)] [gbkey=CDS]	0.999915091800140	true
A7A70_RS06640	lcl|NZ_CP015589.1_prot_WP_061402135.1_1252 [locus_tag=A7A70_RS06640] [protein=YhfC family intramembrane metalloprotease] [protein_id=WP_061402135.1] [location=1192896..1193711] [gbkey=CDS]	0.999914115307596	true
A7A70_RS27405	lcl|NZ_CP015589.1_prot_WP_071679956.1_5160 [locus_tag=A7A70_RS27405] [protein=bifunctional metallophosphatase/5'-nucleotidase] [protein_id=WP_071679956.1] [location=5142618..5144201] [gbkey=CDS]	0.999910206105944	true
A7A70_RS03900.valS	lcl|NZ_CP015589.1_prot_WP_000072219.1_749 [gene=valS] [locus_tag=A7A70_RS03900] [protein=valine--tRNA ligase] [protein_id=WP_000072219.1] [location=complement(713111..715756)] [gbkey=CDS]	0.999908634666787	true
A7A70_RS02065	lcl|NZ_CP015589.1_prot_WP_000265587.1_398 [locus_tag=A7A70_RS02065] [protein=5'-nucleotidase C-terminal domain-containing protein] [protein_id=WP_000265587.1] [location=390504..392093] [gbkey=CDS]	0.999905949132393	true
A7A70_RS02150.bioF	lcl|NZ_CP015589.1_prot_WP_001075621.1_415 [gene=bioF] [locus_tag=A7A70_RS02150] [protein=8-amino-7-oxononanoate synthase] [protein_id=WP_001075621.1] [location=complement(405458..406645)] [gbkey=CDS]	0.999904299387832	true
A7A70_RS13655	lcl|NZ_CP015589.1_prot_WP_000658074.1_2500 [locus_tag=A7A70_RS13655] [protein=YheC/YheD family protein] [protein_id=WP_000658074.1] [location=complement(2535290..2536750)] [gbkey=CDS]	0.999902505297409	true
A7A70_RS13010	lcl|NZ_CP015589.1_prot_WP_001256801.1_2376 [locus_tag=A7A70_RS13010] [protein=ABC transporter ATP-binding protein] [protein_id=WP_001256801.1] [location=2421515..2422264] [gbkey=CDS]	0.999901479731358	true
A7A70_RS02215.argJ	lcl|NZ_CP015589.1_prot_WP_000241358.1_428 [gene=argJ] [locus_tag=A7A70_RS02215] [protein=bifunctional glutamate N-acetyltransferase/amino-acid acetyltransferase ArgJ] [protein_id=WP_000241358.1] [location=complement(419277..420500)] [gbkey=CDS]	0.999899545826557	true
A7A70_RS06350	lcl|NZ_CP015589.1_prot_WP_001175838.1_1196 [locus_tag=A7A70_RS06350] [protein=pyridoxal phosphate-dependent aminotransferase] [protein_id=WP_001175838.1] [location=1147923..1149074] [gbkey=CDS]	0.999897895635037	true
A7A70_RS25885	lcl|NZ_CP015589.1_prot_WP_001128298.1_4865 [locus_tag=A7A70_RS25885] [protein=tautomerase family protein] [protein_id=WP_001128298.1] [location=complement(4851550..4852023)] [gbkey=CDS]	0.999893541402901	true
A7A70_RS09780.rplB	lcl|NZ_CP015589.1_prot_WP_000511580.1_1837 [gene=rplB] [locus_tag=A7A70_RS09780] [protein=50S ribosomal protein L2] [protein_id=WP_000511580.1] [location=1798845..1799675] [gbkey=CDS]	0.999891965843203	true
A7A70_RS29090	lcl|NZ_CP015592.1_prot_WP_071680193.1_5476 [locus_tag=A7A70_RS29090] [protein=hypothetical protein] [protein_id=WP_071680193.1] [location=312064..312837] [gbkey=CDS]	0.999885642122030	true
A7A70_RS00205	lcl|NZ_CP015589.1_prot_WP_001014789.1_38 [locus_tag=A7A70_RS00205] [protein=hypothetical protein] [protein_id=WP_001014789.1] [location=complement(36569..36889)] [gbkey=CDS]	0.999884375923778	true
A7A70_RS22555.bstA	lcl|NZ_CP015589.1_prot_WP_000999078.1_4221 [gene=bstA] [locus_tag=A7A70_RS22555] [protein=bacillithiol transferase BstA] [protein_id=WP_000999078.1] [location=complement(4220861..4221382)] [gbkey=CDS]	0.999884307024430	true
A7A70_RS15370	lcl|NZ_CP015589.1_prot_WP_071679297.1_2831 [locus_tag=A7A70_RS15370] [protein=glycosyltransferase] [protein_id=WP_071679297.1] [location=complement(2870290..2871225)] [gbkey=CDS]	0.999882177853791	true
A7A70_RS26455	lcl|NZ_CP015589.1_prot_WP_000164896.1_4979 [locus_tag=A7A70_RS26455] [protein=YdiU family protein] [protein_id=WP_000164896.1] [location=4954969..4956435] [gbkey=CDS]	0.999878259661248	true
A7A70_RS01490	lcl|NZ_CP015589.1_prot_WP_000423559.1_288 [locus_tag=A7A70_RS01490] [protein=polyphosphate kinase] [protein_id=WP_000423559.1] [location=complement(292477..294585)] [gbkey=CDS]	0.999876861988306	true
A7A70_RS16345.leuA	lcl|NZ_CP015589.1_prot_WP_000809570.1_3017 [gene=leuA] [locus_tag=A7A70_RS16345] [protein=2-isopropylmalate synthase] [protein_id=WP_000809570.1] [location=3036255..3037775] [gbkey=CDS]	0.999876104104289	true
A7A70_RS09375.metG	lcl|NZ_CP015589.1_prot_WP_000134149.1_1762 [gene=metG] [locus_tag=A7A70_RS09375] [protein=methionine--tRNA ligase] [protein_id=WP_000134149.1] [location=1717526..1719508] [gbkey=CDS]	0.999871011853722	true
A7A70_RS13335	lcl|NZ_CP015589.1_prot_WP_001097722.1_2440 [locus_tag=A7A70_RS13335] [protein=ABC transporter permease] [protein_id=WP_001097722.1] [location=complement(2480053..2481228)] [gbkey=CDS]	0.999867475404520	true
A7A70_RS11985	lcl|NZ_CP015589.1_prot_WP_000149809.1_2199 [locus_tag=A7A70_RS11985] [protein=DUF3884 family protein] [protein_id=WP_000149809.1] [location=complement(2208494..2208814)] [gbkey=CDS]	0.999865493836369	true
A7A70_RS21485	lcl|NZ_CP015589.1_prot_WP_000415071.1_4018 [locus_tag=A7A70_RS21485] [protein=DUF1232 domain-containing protein] [protein_id=WP_000415071.1] [location=complement(4019502..4019831)] [gbkey=CDS]	0.999863224862154	true
A7A70_RS24640	lcl|NZ_CP015589.1_prot_WP_001097915.1_4624 [locus_tag=A7A70_RS24640] [protein=AraC family transcriptional regulator] [protein_id=WP_001097915.1] [location=complement(4602640..4603869)] [gbkey=CDS]	0.999851039943801	true
A7A70_RS14445	lcl|NZ_CP015589.1_prot_WP_000272986.1_2653 [locus_tag=A7A70_RS14445] [protein=ring-cleaving dioxygenase] [protein_id=WP_000272986.1] [location=2697109..2698053] [gbkey=CDS]	0.999837548375016	true
A7A70_RS01150.coaD	lcl|NZ_CP015589.1_prot_WP_000200596.1_223 [gene=coaD] [locus_tag=A7A70_RS01150] [protein=pantetheine-phosphate adenylyltransferase] [protein_id=WP_000200596.1] [location=complement(238800..239291)] [gbkey=CDS]	0.999823508360637	true
A7A70_RS29325	lcl|NZ_CP015592.1_prot_WP_071680227.1_5514 [locus_tag=A7A70_RS29325] [protein=hypothetical protein] [protein_id=WP_071680227.1] [location=complement(370378..370824)] [gbkey=CDS]	0.999823165918466	true
A7A70_RS11080	lcl|NZ_CP015589.1_prot_WP_000760996.1_2045 [locus_tag=A7A70_RS11080] [protein=polysaccharide deacetylase family protein] [protein_id=WP_000760996.1] [location=complement(2036160..2037263)] [gbkey=CDS]	0.999823162343025	true
A7A70_RS15225.trpS	lcl|NZ_CP015589.1_prot_WP_000110993.1_2804 [gene=trpS] [locus_tag=A7A70_RS15225] [protein=tryptophan--tRNA ligase] [protein_id=WP_000110993.1] [location=complement(2841960..2842949)] [gbkey=CDS]	0.999818034813739	true
A7A70_RS05075	lcl|NZ_CP015589.1_prot_WP_071678981.1_977 [locus_tag=A7A70_RS05075] [protein=GNAT family N-acetyltransferase] [protein_id=WP_071678981.1] [location=complement(929122..929613)] [gbkey=CDS]	0.999812150443949	true
A7A70_RS05385	lcl|NZ_CP015589.1_prot_WP_071678993.1_1033 [locus_tag=A7A70_RS05385] [protein=hypothetical protein] [protein_id=WP_071678993.1] [location=complement(981471..982412)] [gbkey=CDS]	0.999806663004729	true
A7A70_RS23495	lcl|NZ_CP015589.1_prot_WP_000067242.1_4405 [locus_tag=A7A70_RS23495] [protein=hypothetical protein] [protein_id=WP_000067242.1] [location=complement(4381454..4381822)] [gbkey=CDS]	0.999798016903623	true
A7A70_RS17650	lcl|NZ_CP015589.1_prot_WP_000075958.1_3272 [locus_tag=A7A70_RS17650] [protein=chemotaxis protein CheV] [protein_id=WP_000075958.1] [location=3282301..3283209] [gbkey=CDS]	0.999791915235824	true
A7A70_RS04245	lcl|NZ_CP015589.1_prot_WP_000414733.1_814 [locus_tag=A7A70_RS04245] [protein=long-chain-fatty-acid--CoA ligase] [protein_id=WP_000414733.1] [location=complement(779956..781641)] [gbkey=CDS]	0.999784650397715	true
A7A70_RS08745.yeiL	lcl|NZ_CP015589.1_prot_WP_000868718.1_1653 [gene=yeiL] [locus_tag=A7A70_RS08745] [protein=transcriptional regulator YeiL] [protein_id=WP_000868718.1] [location=1591429..1592100] [gbkey=CDS]	0.999774179455849	true
A7A70_RS01005	lcl|NZ_CP015589.1_prot_WP_000218037.1_194 [locus_tag=A7A70_RS01005] [protein=YggS family pyridoxal phosphate-dependent enzyme] [protein_id=WP_000218037.1] [location=complement(207420..208094)] [gbkey=CDS]	0.999770060946970	true
A7A70_RS12165	lcl|NZ_CP015589.1_prot_WP_000512726.1_2232 [locus_tag=A7A70_RS12165] [protein=2-hydroxycarboxylate transporter family protein] [protein_id=WP_000512726.1] [location=2252983..2254329] [gbkey=CDS]	0.999765315777531	true
A7A70_RS29425	lcl|NZ_CP015592.1_prot_WP_061402336.1_5529 [locus_tag=A7A70_RS29425] [protein=PLP-dependent aminotransferase family protein] [protein_id=WP_061402336.1] [location=complement(394566..395954)] [gbkey=CDS]	0.999759788253550	true
A7A70_RS14380	lcl|NZ_CP015589.1_prot_WP_001970570.1_2639 [locus_tag=A7A70_RS14380] [protein=DUF4028 family protein] [protein_id=WP_001970570.1] [location=2683987..2684190] [gbkey=CDS]	0.999712060345874	true
A7A70_RS28840	lcl|NZ_CP015592.1_prot_WP_071680159.1_5432 [locus_tag=A7A70_RS28840] [protein=ABC transporter ATP-binding protein] [protein_id=WP_071680159.1] [location=266490..267263] [gbkey=CDS]	0.999706678169288	true
A7A70_RS21140	lcl|NZ_CP015589.1_prot_WP_071679565.1_3947 [locus_tag=A7A70_RS21140] [protein=DnaD domain protein] [protein_id=WP_071679565.1] [location=3956558..3957277] [gbkey=CDS]	0.999696221812578	true
A7A70_RS02360	lcl|NZ_CP015589.1_prot_WP_000257657.1_454 [locus_tag=A7A70_RS02360] [protein=2-oxo acid dehydrogenase subunit E2] [protein_id=WP_000257657.1] [location=complement(440819..442138)] [gbkey=CDS]	0.999690083235621	true
A7A70_RS16440.lysA	lcl|NZ_CP015589.1_prot_WP_071679988.1_3036 [gene=lysA] [locus_tag=A7A70_RS16440] [protein=diaminopimelate decarboxylase] [protein_id=WP_071679988.1] [location=3053935..3055251] [gbkey=CDS]	0.999689702473705	true
A7A70_RS06830	lcl|NZ_CP015589.1_prot_WP_001180555.1_1290 [locus_tag=A7A70_RS06830] [protein=hypothetical protein] [protein_id=WP_001180555.1] [location=complement(1220642..1220827)] [gbkey=CDS]	0.999681611588201	true
A7A70_RS25520	lcl|NZ_CP015589.1_prot_WP_000340662.1_4792 [locus_tag=A7A70_RS25520] [protein=winged helix-turn-helix transcriptional regulator] [protein_id=WP_000340662.1] [location=complement(4777637..4778017)] [gbkey=CDS]	0.999676360364460	true
A7A70_RS24405	lcl|NZ_CP015589.1_prot_WP_071679785.1_4577 [locus_tag=A7A70_RS24405] [protein=hypothetical protein] [protein_id=WP_071679785.1] [location=4553369..4553950] [gbkey=CDS]	0.999669347692804	true
A7A70_RS25555	lcl|NZ_CP015589.1_prot_WP_000570195.1_4799 [locus_tag=A7A70_RS25555] [protein=ABC transporter ATP-binding protein] [protein_id=WP_000570195.1] [location=complement(4783975..4784700)] [gbkey=CDS]	0.999659213928485	true
A7A70_RS25900	lcl|NZ_CP015589.1_prot_WP_001014170.1_4868 [locus_tag=A7A70_RS25900] [protein=septum formation initiator] [protein_id=WP_001014170.1] [location=complement(4853739..4855058)] [gbkey=CDS]	0.999620835604673	true
A7A70_RS17295	lcl|NZ_CP015589.1_prot_WP_000237674.1_3202 [locus_tag=A7A70_RS17295] [protein=glycosyltransferase family 2 protein] [protein_id=WP_000237674.1] [location=3209068..3209868] [gbkey=CDS]	0.999585826356409	true
A7A70_RS24000	lcl|NZ_CP015589.1_prot_WP_000970659.1_4498 [locus_tag=A7A70_RS24000] [protein=nucleotidyltransferase domain-containing protein] [protein_id=WP_000970659.1] [location=complement(4473123..4473827)] [gbkey=CDS]	0.999565084486563	true
A7A70_RS28860	lcl|NZ_CP015592.1_prot_WP_071680161.1_5436 [locus_tag=A7A70_RS28860] [protein=hypothetical protein] [protein_id=WP_071680161.1] [location=complement(270570..271169)] [gbkey=CDS]	0.999554850800644	true
A7A70_RS16640	lcl|NZ_CP015589.1_prot_WP_000806236.1_3077 [locus_tag=A7A70_RS16640] [protein=tyrosine-type recombinase/integrase] [protein_id=WP_000806236.1] [location=complement(3092724..3093254)] [gbkey=CDS]	0.999545033409795	true
A7A70_RS24635.hblC	lcl|NZ_CP015589.1_prot_WP_071679807.1_4623 [gene=hblC] [locus_tag=A7A70_RS24635] [protein=hemolytic enterotoxin HBL lytic component L2] [protein_id=WP_071679807.1] [location=complement(4600141..4601460)] [gbkey=CDS]	0.999542485482109	true
A7A70_RS28120	lcl|NZ_CP015592.1_prot_WP_071680067.1_5297 [locus_tag=A7A70_RS28120] [protein=glutamate decarboxylase] [protein_id=WP_071680067.1] [location=91868..93337] [gbkey=CDS]	0.999537073829196	true
A7A70_RS26370	lcl|NZ_CP015589.1_prot_WP_001244201.1_4962 [locus_tag=A7A70_RS26370] [protein=agmatine deiminase family protein] [protein_id=WP_001244201.1] [location=complement(4937580..4938626)] [gbkey=CDS]	0.999532701176273	true
A7A70_RS01130	lcl|NZ_CP015589.1_prot_WP_071678854.1_219 [locus_tag=A7A70_RS01130] [protein=nucleotidyltransferase] [protein_id=WP_071678854.1] [location=234400..235626] [gbkey=CDS]	0.999523131392014	true
A7A70_RS13995	lcl|NZ_CP015589.1_prot_WP_071679224.1_2568 [locus_tag=A7A70_RS13995] [protein=PD-(D/E)XK nuclease family protein] [protein_id=WP_071679224.1] [location=2622155..2623150] [gbkey=CDS]	0.999503694093571	true
A7A70_RS21235	lcl|NZ_CP015589.1_prot_WP_071679580.1_3966 [locus_tag=A7A70_RS21235] [protein=hypothetical protein] [protein_id=WP_071679580.1] [location=complement(3968389..3968955)] [gbkey=CDS]	0.999449937541151	true
A7A70_RS18950.thrB	lcl|NZ_CP015589.1_prot_WP_000612677.1_3523 [gene=thrB] [locus_tag=A7A70_RS18950] [protein=homoserine kinase] [protein_id=WP_000612677.1] [location=3545444..3546337] [gbkey=CDS]	0.999427028344234	true
A7A70_RS21245	lcl|NZ_CP015589.1_prot_WP_071679582.1_3969 [locus_tag=A7A70_RS21245] [protein=hypothetical protein] [protein_id=WP_071679582.1] [location=3969540..3969794] [gbkey=CDS]	0.999424767306442	true
A7A70_RS17280	lcl|NZ_CP015589.1_prot_WP_000617636.1_3199 [locus_tag=A7A70_RS17280] [protein=sugar transferase] [protein_id=WP_000617636.1] [location=3205764..3206402] [gbkey=CDS]	0.999416643019750	true
A7A70_RS13050.thiD	lcl|NZ_CP015589.1_prot_WP_129075263.1_2384 [gene=thiD] [locus_tag=A7A70_RS13050] [protein=bifunctional hydroxymethylpyrimidine kinase/phosphomethylpyrimidine kinase] [protein_id=WP_129075263.1] [location=2427758..2428579] [gbkey=CDS]	0.999412120820893	true
A7A70_RS07825.thiC	lcl|NZ_CP015589.1_prot_WP_000814468.1_1477 [gene=thiC] [locus_tag=A7A70_RS07825] [protein=phosphomethylpyrimidine synthase ThiC] [protein_id=WP_000814468.1] [location=complement(1409542..1411302)] [gbkey=CDS]	0.999351615920091	true
A7A70_RS19595	lcl|NZ_CP015589.1_prot_WP_001169590.1_3650 [locus_tag=A7A70_RS19595] [protein=formate--tetrahydrofolate ligase] [protein_id=WP_001169590.1] [location=3655791..3657542] [gbkey=CDS]	0.999343048798715	true
A7A70_RS14195	lcl|NZ_CP015589.1_prot_WP_000940661.1_2605 [locus_tag=A7A70_RS14195] [protein=hypothetical protein] [protein_id=WP_000940661.1] [location=2653976..2654365] [gbkey=CDS]	0.999323603593634	true
A7A70_RS15890.phaP	lcl|NZ_CP015589.1_prot_WP_000448590.1_2933 [gene=phaP] [locus_tag=A7A70_RS15890] [protein=polyhydroxyalkanoic acid inclusion protein PhaP] [protein_id=WP_000448590.1] [location=complement(2965051..2965575)] [gbkey=CDS]	0.999303777998768	true
A7A70_RS15250	lcl|NZ_CP015589.1_prot_WP_000974099.1_2808 [locus_tag=A7A70_RS15250] [protein=ABC transporter permease] [protein_id=WP_000974099.1] [location=2846731..2847747] [gbkey=CDS]	0.999301616512540	true
A7A70_RS26820	lcl|NZ_CP015589.1_prot_WP_071679938.1_5049 [locus_tag=A7A70_RS26820] [protein=tubulin-like doman-containing protein] [protein_id=WP_071679938.1] [location=complement(5030598..5033960)] [gbkey=CDS]	0.999283464361702	true
A7A70_RS26330	lcl|NZ_CP015589.1_prot_WP_000797137.1_4954 [locus_tag=A7A70_RS26330] [protein=histidine phosphatase family protein] [protein_id=WP_000797137.1] [location=complement(4927345..4928055)] [gbkey=CDS]	0.999270845192333	true
A7A70_RS03305	lcl|NZ_CP015589.1_prot_WP_001160632.1_634 [locus_tag=A7A70_RS03305] [protein=hypothetical protein] [protein_id=WP_001160632.1] [location=600043..600927] [gbkey=CDS]	0.999227352462272	true
A7A70_RS21820	lcl|NZ_CP015589.1_prot_WP_000886756.1_4079 [locus_tag=A7A70_RS21820] [protein=acyl-CoA carboxylase subunit beta] [protein_id=WP_000886756.1] [location=4081338..4082879] [gbkey=CDS]	0.999182571000694	true
A7A70_RS22425	lcl|NZ_CP015589.1_prot_WP_047956305.1_4195 [locus_tag=A7A70_RS22425] [protein=chitosanase] [protein_id=WP_047956305.1] [location=4200029..4201390] [gbkey=CDS]	0.999181154749582	true
A7A70_RS00020	lcl|NZ_CP015589.1_prot_WP_000814418.1_4 [locus_tag=A7A70_RS00020] [protein=hypothetical protein] [protein_id=WP_000814418.1] [location=2060..2305] [gbkey=CDS]	0.999162679271475	true
A7A70_RS00365	lcl|NZ_CP015589.1_prot_WP_000625425.1_68 [locus_tag=A7A70_RS00365] [protein=2-oxoacid:acceptor oxidoreductase subunit alpha] [protein_id=WP_000625425.1] [location=complement(71915..73672)] [gbkey=CDS]	0.999144842915439	true
A7A70_RS13680	lcl|NZ_CP015589.1_prot_WP_001038636.1_2505 [locus_tag=A7A70_RS13680] [protein=DUF1700 domain-containing protein] [protein_id=WP_001038636.1] [location=complement(2540251..2540814)] [gbkey=CDS]	0.999134584708050	true
A7A70_RS08020	lcl|NZ_CP015589.1_prot_WP_001051794.1_1514 [locus_tag=A7A70_RS08020] [protein=SRPBCC family protein] [protein_id=WP_001051794.1] [location=1452464..1452907] [gbkey=CDS]	0.999096690791991	true
A7A70_RS02160.bioA	lcl|NZ_CP015589.1_prot_WP_000144311.1_417 [gene=bioA] [locus_tag=A7A70_RS02160] [protein=adenosylmethionine--8-amino-7-oxononanoate transaminase] [protein_id=WP_000144311.1] [location=complement(407339..408727)] [gbkey=CDS]	0.999088798859216	true
A7A70_RS01695.mtnA	lcl|NZ_CP015589.1_prot_WP_061401487.1_328 [gene=mtnA] [locus_tag=A7A70_RS01695] [protein=S-methyl-5-thioribose-1-phosphate isomerase] [protein_id=WP_061401487.1] [location=complement(331157..332212)] [gbkey=CDS]	0.998987562110802	true
A7A70_RS10065	lcl|NZ_CP015589.1_prot_WP_071679107.1_1884 [locus_tag=A7A70_RS10065] [protein=alpha/beta hydrolase] [protein_id=WP_071679107.1] [location=1835990..1836799] [gbkey=CDS]	0.998958394219412	true
A7A70_RS15465	lcl|NZ_CP015589.1_prot_WP_071679302.1_2850 [locus_tag=A7A70_RS15465] [protein=ATP-dependent helicase] [protein_id=WP_071679302.1] [location=complement(2884835..2886901)] [gbkey=CDS]	0.998932326589344	true
A7A70_RS02860.murG	lcl|NZ_CP015589.1_prot_WP_000724748.1_550 [gene=murG] [locus_tag=A7A70_RS02860] [protein=undecaprenyldiphospho-muramoylpentapeptide beta-N-acetylglucosaminyltransferase] [protein_id=WP_000724748.1] [location=complement(516619..517677)] [gbkey=CDS]	0.998903007848143	true
A7A70_RS22020	lcl|NZ_CP015589.1_prot_WP_049112675.1_4118 [locus_tag=A7A70_RS22020] [protein=cysteine dioxygenase family protein] [protein_id=WP_049112675.1] [location=complement(4121604..4122047)] [gbkey=CDS]	0.998840806976373	true
A7A70_RS21965	lcl|NZ_CP015589.1_prot_WP_071679645.1_4107 [locus_tag=A7A70_RS21965] [protein=SDR family oxidoreductase] [protein_id=WP_071679645.1] [location=complement(4109881..4110597)] [gbkey=CDS]	0.998837258563893	true
A7A70_RS02455	lcl|NZ_CP015589.1_prot_WP_000366448.1_471 [locus_tag=A7A70_RS02455] [protein=1-deoxy-D-xylulose-5-phosphate synthase] [protein_id=WP_000366448.1] [location=complement(460367..462259)] [gbkey=CDS]	0.998730333657846	true
A7A70_RS19940.essC	lcl|NZ_CP015589.1_prot_WP_071679491.1_3717 [gene=essC] [locus_tag=A7A70_RS19940] [protein=type VII secretion protein EssC] [protein_id=WP_071679491.1] [location=3727032..3731039] [gbkey=CDS]	0.998715978676546	true
A7A70_RS27895	lcl|NZ_CP015592.1_prot_WP_061402264.1_5255 [locus_tag=A7A70_RS27895] [protein=YIP1 family protein] [protein_id=WP_061402264.1] [location=complement(41079..41729)] [gbkey=CDS]	0.998685039615682	true
A7A70_RS10180	lcl|NZ_CP015589.1_prot_WP_000501525.1_1907 [locus_tag=A7A70_RS10180] [protein=ABC transporter permease] [protein_id=WP_000501525.1] [location=1861569..1862573] [gbkey=CDS]	0.998657307117591	true
A7A70_RS29565	lcl|NZ_CP015592.1_prot_WP_071680251.1_5555 [locus_tag=A7A70_RS29565] [protein=hypothetical protein] [protein_id=WP_071680251.1] [location=complement(420983..421954)] [gbkey=CDS]	0.998647898613351	true
A7A70_RS27560	lcl|NZ_CP015591.1_prot_WP_033692916.1_5192 [locus_tag=A7A70_RS27560] [protein=lichenicidin alpha family lanthipeptide] [protein_id=WP_033692916.1] [location=2401..2625] [gbkey=CDS]	0.998621869015004	true
A7A70_RS27565	lcl|NZ_CP015591.1_prot_WP_033692916.1_5193 [locus_tag=A7A70_RS27565] [protein=lichenicidin alpha family lanthipeptide] [protein_id=WP_033692916.1] [location=2658..2882] [gbkey=CDS]	0.998621869015004	true
A7A70_RS27000	lcl|NZ_CP015589.1_prot_WP_001083879.1_5085 [locus_tag=A7A70_RS27000] [protein=hypothetical protein] [protein_id=WP_001083879.1] [location=5070205..5070462] [gbkey=CDS]	0.998557612320652	true
A7A70_RS06585	lcl|NZ_CP015589.1_prot_WP_000683424.1_1242 [locus_tag=A7A70_RS06585] [protein=NAD(P)H-dependent oxidoreductase] [protein_id=WP_000683424.1] [location=1185903..1186484] [gbkey=CDS]	0.998479530871070	true
A7A70_RS20685	lcl|NZ_CP015589.1_prot_WP_000633351.1_3857 [locus_tag=A7A70_RS20685] [protein=CoA-acylating methylmalonate-semialdehyde dehydrogenase] [protein_id=WP_000633351.1] [location=3864946..3866406] [gbkey=CDS]	0.998479059436227	true
A7A70_RS19285.fosB	lcl|NZ_CP015589.1_prot_WP_000911692.1_3587 [gene=fosB] [locus_tag=A7A70_RS19285] [protein=FosB/FosD family fosfomycin resistance bacillithiol transferase] [protein_id=WP_000911692.1] [location=3607106..3607522] [gbkey=CDS]	0.998473087481132	true
A7A70_RS18290	lcl|NZ_CP015589.1_prot_WP_001149420.1_3395 [locus_tag=A7A70_RS18290] [protein=MFS transporter] [protein_id=WP_001149420.1] [location=3405683..3406894] [gbkey=CDS]	0.998415115098741	true
A7A70_RS03935.ccsA	lcl|NZ_CP015589.1_prot_WP_000008996.1_756 [gene=ccsA] [locus_tag=A7A70_RS03935] [protein=cytochrome c biogenesis protein CcsA] [protein_id=WP_000008996.1] [location=complement(722385..723218)] [gbkey=CDS]	0.998308028537968	true
A7A70_RS21340	lcl|NZ_CP015589.1_prot_WP_071679596.1_3989 [locus_tag=A7A70_RS21340] [protein=hypothetical protein] [protein_id=WP_071679596.1] [location=3989574..3991637] [gbkey=CDS]	0.998181347394937	true
A7A70_RS00050	lcl|NZ_CP015589.1_prot_WP_000228316.1_10 [locus_tag=A7A70_RS00050] [protein=DUF420 domain-containing protein] [protein_id=WP_000228316.1] [location=complement(8622..9164)] [gbkey=CDS]	0.998132499359121	true
A7A70_RS08030.tagH	lcl|NZ_CP015589.1_prot_WP_061402202.1_1516 [gene=tagH] [locus_tag=A7A70_RS08030] [protein=teichoic acids export ABC transporter ATP-binding subunit TagH] [protein_id=WP_061402202.1] [location=complement(1453905..1455572)] [gbkey=CDS]	0.998066873931966	true
A7A70_RS20505	lcl|NZ_CP015589.1_prot_WP_071679512.1_3824 [locus_tag=A7A70_RS20505] [protein=hypothetical protein] [protein_id=WP_071679512.1] [location=complement(3833842..3834450)] [gbkey=CDS]	0.998063269934910	true
A7A70_RS23825	lcl|NZ_CP015589.1_prot_WP_000379667.1_4465 [locus_tag=A7A70_RS23825] [protein=hypothetical protein] [protein_id=WP_000379667.1] [location=complement(4431094..4432941)] [gbkey=CDS]	0.997573084185200	true
A7A70_RS08710	lcl|NZ_CP015589.1_prot_WP_000181988.1_1646 [locus_tag=A7A70_RS08710] [protein=LacI family DNA-binding transcriptional regulator] [protein_id=WP_000181988.1] [location=complement(1583485..1584462)] [gbkey=CDS]	0.997539258901056	true
A7A70_RS22255	lcl|NZ_CP015589.1_prot_WP_061402878.1_4162 [locus_tag=A7A70_RS22255] [protein=UDP-glucosyltransferase] [protein_id=WP_061402878.1] [location=4165638..4166816] [gbkey=CDS]	0.997489426050723	true
A7A70_RS15925	lcl|NZ_CP015589.1_prot_WP_000726023.1_2940 [locus_tag=A7A70_RS15925] [protein=DUF3905 domain-containing protein] [protein_id=WP_000726023.1] [location=complement(2971512..2971847)] [gbkey=CDS]	0.997482754934862	true
A7A70_RS21160	lcl|NZ_CP015589.1_prot_WP_071679569.1_3951 [locus_tag=A7A70_RS21160] [protein=hypothetical protein] [protein_id=WP_071679569.1] [location=3958474..3958728] [gbkey=CDS]	0.997462613981050	true
A7A70_RS12445	lcl|NZ_CP015589.1_prot_WP_000185776.1_2287 [locus_tag=A7A70_RS12445] [protein=GerAB/ArcD/ProY family transporter] [protein_id=WP_000185776.1] [location=complement(2318258..2319364)] [gbkey=CDS]	0.997329836629502	true
A7A70_RS20790	lcl|NZ_CP015589.1_prot_WP_001043907.1_3877 [locus_tag=A7A70_RS20790] [protein=HU family DNA-binding protein] [protein_id=WP_001043907.1] [location=complement(3892009..3892281)] [gbkey=CDS]	0.997319912104348	true
A7A70_RS06085	lcl|NZ_CP015589.1_prot_WP_071679021.1_1170 [locus_tag=A7A70_RS06085] [protein=yteA family sporulation protein] [protein_id=WP_071679021.1] [location=1111078..1111809] [gbkey=CDS]	0.997269489058465	true
A7A70_RS11800	lcl|NZ_CP015589.1_prot_WP_000517891.1_2180 [locus_tag=A7A70_RS11800] [protein=small, acid-soluble spore protein K] [protein_id=WP_000517891.1] [location=complement(2182736..2182894)] [gbkey=CDS]	0.997267923175352	true
A7A70_RS15460.cotY	lcl|NZ_CP015589.1_prot_WP_001277709.1_2849 [gene=cotY] [locus_tag=A7A70_RS15460] [protein=spore coat protein CotY] [protein_id=WP_001277709.1] [location=complement(2884218..2884691)] [gbkey=CDS]	0.997127964183598	true
A7A70_RS14400	lcl|NZ_CP015589.1_prot_WP_071679249.1_2644 [locus_tag=A7A70_RS14400] [protein=hypothetical protein] [protein_id=WP_071679249.1] [location=2686952..2688220] [gbkey=CDS]	0.996662760212566	true
A7A70_RS27745	lcl|NZ_CP015592.1_prot_WP_071680030.1_5227 [locus_tag=A7A70_RS27745] [protein=TraM recognition domain-containing protein] [protein_id=WP_071680030.1] [location=complement(6682..9759)] [gbkey=CDS]	0.996299307773270	true
A7A70_RS27665	lcl|NZ_CP015591.1_prot_WP_071680025.1_5212 [locus_tag=A7A70_RS27665] [protein=tyrosine-type recombinase/integrase] [protein_id=WP_071680025.1] [location=complement(25844..26416)] [gbkey=CDS]	0.996254679632339	true
A7A70_RS31005	lcl|NZ_CP015592.1_prot_WP_001164454.1_5224 [locus_tag=A7A70_RS31005] [protein=hypothetical protein] [protein_id=WP_001164454.1] [location=4116..4274] [gbkey=CDS]	0.996147262792436	true
A7A70_RS25995	lcl|NZ_CP015589.1_prot_WP_000849355.1_4887 [locus_tag=A7A70_RS25995] [protein=PhzF family phenazine biosynthesis isomerase] [protein_id=WP_000849355.1] [location=complement(4868710..4869609)] [gbkey=CDS]	0.996132683260402	true
A7A70_RS21930	lcl|NZ_CP015589.1_prot_WP_071679642.1_4100 [locus_tag=A7A70_RS21930] [protein=ATP-binding cassette domain-containing protein] [protein_id=WP_071679642.1] [location=4100921..4104091] [gbkey=CDS]	0.996078688953480	true
A7A70_RS11515	lcl|NZ_CP015589.1_prot_WP_001064413.1_2127 [locus_tag=A7A70_RS11515] [protein=toxic anion resistance protein] [protein_id=WP_001064413.1] [location=2127893..2128975] [gbkey=CDS]	0.996053786858813	true
A7A70_RS06535	lcl|NZ_CP015589.1_prot_WP_071679971.1_1233 [locus_tag=A7A70_RS06535] [protein=DUF2628 domain-containing protein] [protein_id=WP_071679971.1] [location=complement(1178958..1179752)] [gbkey=CDS]	0.996016295087586	true
A7A70_RS17610.fliH	lcl|NZ_CP015589.1_prot_WP_000051711.1_3264 [gene=fliH] [locus_tag=A7A70_RS17610] [protein=flagellar assembly protein FliH] [protein_id=WP_000051711.1] [location=3275444..3276130] [gbkey=CDS]	0.995922822787994	true
A7A70_RS22290	lcl|NZ_CP015589.1_prot_WP_061402881.1_4169 [locus_tag=A7A70_RS22290] [protein=serine/threonine protein kinase] [protein_id=WP_061402881.1] [location=complement(4172719..4173582)] [gbkey=CDS]	0.995886766151992	true
A7A70_RS26465	lcl|NZ_CP015589.1_prot_WP_000592021.1_4981 [locus_tag=A7A70_RS26465] [protein=Phr family secreted Rap phosphatase inhibitor] [protein_id=WP_000592021.1] [location=4957784..4957972] [gbkey=CDS]	0.995863193026707	true
A7A70_RS08930.sodA	lcl|NZ_CP015589.1_prot_WP_000094044.1_1688 [gene=sodA] [locus_tag=A7A70_RS08930] [protein=superoxide dismutase [Mn]] [protein_id=WP_000094044.1] [location=1634739..1635365] [gbkey=CDS]	0.995858661480417	true
A7A70_RS22155	lcl|NZ_CP015589.1_prot_WP_001071397.1_4143 [locus_tag=A7A70_RS22155] [protein=heterocycloanthracin/sonorensin family bacteriocin] [protein_id=WP_001071397.1] [location=4146732..4147031] [gbkey=CDS]	0.995569745149309	true
A7A70_RS12660	lcl|NZ_CP015589.1_prot_WP_000948918.1_2330 [locus_tag=A7A70_RS12660] [protein=FAD-binding protein] [protein_id=WP_000948918.1] [location=2364909..2366222] [gbkey=CDS]	0.995375391249887	true
A7A70_RS14955.aceB	lcl|NZ_CP015589.1_prot_WP_071679280.1_2754 [gene=aceB] [locus_tag=A7A70_RS14955] [protein=malate synthase A] [protein_id=WP_071679280.1] [location=2794021..2795610] [gbkey=CDS]	0.995242427744778	true
A7A70_RS23470	lcl|NZ_CP015589.1_prot_WP_000847587.1_4400 [locus_tag=A7A70_RS23470] [protein=hypothetical protein] [protein_id=WP_000847587.1] [location=complement(4378276..4378671)] [gbkey=CDS]	0.995188711845010	true
A7A70_RS22595	lcl|NZ_CP015589.1_prot_WP_071679687.1_4229 [locus_tag=A7A70_RS22595] [protein=PQQ-dependent sugar dehydrogenase] [protein_id=WP_071679687.1] [location=complement(4226370..4227800)] [gbkey=CDS]	0.994908824297910	true
A7A70_RS24780	lcl|NZ_CP015589.1_prot_WP_001968523.1_4651 [locus_tag=A7A70_RS24780] [protein=magnesium transporter CorA family protein] [protein_id=WP_001968523.1] [location=complement(4633430..4634380)] [gbkey=CDS]	0.994786889378588	true
A7A70_RS19870.argS	lcl|NZ_CP015589.1_prot_WP_071679484.1_3704 [gene=argS] [locus_tag=A7A70_RS19870] [protein=arginine--tRNA ligase] [protein_id=WP_071679484.1] [location=3707830..3709518] [gbkey=CDS]	0.994713330790436	true
A7A70_RS07535	lcl|NZ_CP015589.1_prot_WP_000152008.1_1422 [locus_tag=A7A70_RS07535] [protein=DUF4362 domain-containing protein] [protein_id=WP_000152008.1] [location=complement(1351007..1351438)] [gbkey=CDS]	0.994533129309437	true
A7A70_RS11200	lcl|NZ_CP015589.1_prot_WP_000235472.1_2067 [locus_tag=A7A70_RS11200] [protein=hypothetical protein] [protein_id=WP_000235472.1] [location=complement(2062377..2062745)] [gbkey=CDS]	0.994373906459319	true
A7A70_RS18600	lcl|NZ_CP015589.1_prot_WP_071679406.1_3456 [locus_tag=A7A70_RS18600] [protein=aminopeptidase P family protein] [protein_id=WP_071679406.1] [location=3471653..3472936] [gbkey=CDS]	0.994236083957443	true
A7A70_RS19570	lcl|NZ_CP015589.1_prot_WP_000014090.1_3645 [locus_tag=A7A70_RS19570] [protein=oxalate:formate antiporter] [protein_id=WP_000014090.1] [location=3653075..3653851] [gbkey=CDS]	0.994160362751413	true
A7A70_RS29625	lcl|NZ_CP015592.1_prot_WP_071680258.1_5565 [locus_tag=A7A70_RS29625] [protein=YolD-like family protein] [protein_id=WP_071680258.1] [location=431203..431544] [gbkey=CDS]	0.994047660153543	true
A7A70_RS17520	lcl|NZ_CP015589.1_prot_WP_071679354.1_3247 [locus_tag=A7A70_RS17520] [protein=flagellar motor switch protein] [protein_id=WP_071679354.1] [location=3260847..3262490] [gbkey=CDS]	0.994014239645785	true
A7A70_RS26165	lcl|NZ_CP015589.1_prot_WP_001050171.1_4921 [locus_tag=A7A70_RS26165] [protein=serine hydrolase] [protein_id=WP_001050171.1] [location=4898298..4899335] [gbkey=CDS]	0.993957304747150	true
A7A70_RS29160	lcl|NZ_CP015592.1_prot_WP_082250352.1_5489 [locus_tag=A7A70_RS29160] [protein=hypothetical protein] [protein_id=WP_082250352.1] [location=complement(325804..326826)] [gbkey=CDS]	0.993865365717068	true
A7A70_RS01315.speA	lcl|NZ_CP015589.1_prot_WP_000084889.1_255 [gene=speA] [locus_tag=A7A70_RS01315] [protein=arginine decarboxylase] [protein_id=WP_000084889.1] [location=266435..267907] [gbkey=CDS]	0.993844858525086	true
A7A70_RS00590.proS	lcl|NZ_CP015589.1_prot_WP_000814307.1_111 [gene=proS] [locus_tag=A7A70_RS00590] [protein=proline--tRNA ligase] [protein_id=WP_000814307.1] [location=complement(121510..123210)] [gbkey=CDS]	0.993641409243049	true
A7A70_RS08365	lcl|NZ_CP015589.1_prot_WP_000912415.1_1582 [locus_tag=A7A70_RS08365] [protein=DUF2529 domain-containing protein] [protein_id=WP_000912415.1] [location=1517330..1517854] [gbkey=CDS]	0.993541256753866	true
A7A70_RS15010.addA	lcl|NZ_CP015589.1_prot_WP_071679283.1_2765 [gene=addA] [locus_tag=A7A70_RS15010] [protein=helicase-exonuclease AddAB subunit AddA] [protein_id=WP_071679283.1] [location=2805703..2809428] [gbkey=CDS]	0.993430672157123	true
A7A70_RS03235	lcl|NZ_CP015589.1_prot_WP_071678906.1_620 [locus_tag=A7A70_RS03235] [protein=ComE operon protein 2] [protein_id=WP_071678906.1] [location=complement(589929..590486)] [gbkey=CDS]	0.993341512336890	true
A7A70_RS10760	lcl|NZ_CP015589.1_prot_WP_001058707.1_1993 [locus_tag=A7A70_RS10760] [protein=class I SAM-dependent methyltransferase] [protein_id=WP_001058707.1] [location=complement(1963601..1964473)] [gbkey=CDS]	0.993290156156587	true
A7A70_RS20540	lcl|NZ_CP015589.1_prot_WP_000500111.1_3831 [locus_tag=A7A70_RS20540] [protein=DUF3947 family protein] [protein_id=WP_000500111.1] [location=3839945..3840196] [gbkey=CDS]	0.993287064858071	true
A7A70_RS12670	lcl|NZ_CP015589.1_prot_WP_001268332.1_2332 [locus_tag=A7A70_RS12670] [protein=hypothetical protein] [protein_id=WP_001268332.1] [location=2367554..2367757] [gbkey=CDS]	0.993228112786790	true
A7A70_RS06905	lcl|NZ_CP015589.1_prot_WP_000939488.1_1304 [locus_tag=A7A70_RS06905] [protein=TrmB family transcriptional regulator] [protein_id=WP_000939488.1] [location=1234110..1234868] [gbkey=CDS]	0.993215245445195	true
A7A70_RS22905	lcl|NZ_CP015589.1_prot_WP_002197847.1_4290 [locus_tag=A7A70_RS22905] [protein=DUF4181 domain-containing protein] [protein_id=WP_002197847.1] [location=complement(4280195..4280518)] [gbkey=CDS]	0.992710000375555	true
A7A70_RS17940	lcl|NZ_CP015589.1_prot_WP_071679377.1_3331 [locus_tag=A7A70_RS17940] [protein=cation transporter] [protein_id=WP_071679377.1] [location=3337201..3338100] [gbkey=CDS]	0.992578802433615	true
A7A70_RS23965	lcl|NZ_CP015589.1_prot_WP_000192716.1_4491 [locus_tag=A7A70_RS23965] [protein=sugar-binding transcriptional regulator] [protein_id=WP_000192716.1] [location=4467209..4468141] [gbkey=CDS]	0.991878855256540	true
A7A70_RS17530	lcl|NZ_CP015589.1_prot_WP_000403973.1_3249 [locus_tag=A7A70_RS17530] [protein=hypothetical protein] [protein_id=WP_000403973.1] [location=3263897..3264613] [gbkey=CDS]	0.991535821138562	true
A7A70_RS23380	lcl|NZ_CP015589.1_prot_WP_000361679.1_4382 [locus_tag=A7A70_RS23380] [protein=spore coat protein] [protein_id=WP_000361679.1] [location=complement(4360934..4361386)] [gbkey=CDS]	0.990606318453370	true
A7A70_RS18225	lcl|NZ_CP015589.1_prot_WP_001245917.1_3382 [locus_tag=A7A70_RS18225] [protein=N-acetylmuramoyl-L-alanine amidase] [protein_id=WP_001245917.1] [location=3390806..3392050] [gbkey=CDS]	0.990492394206247	true
A7A70_RS31070	lcl|NZ_CP015589.1_prot_WP_001973720.1_735 [locus_tag=A7A70_RS31070] [protein=ribosomal-processing cysteine protease Prp] [protein_id=WP_001973720.1] [location=complement(700893..701237)] [gbkey=CDS]	0.990326207577069	true
A7A70_RS14915	lcl|NZ_CP015589.1_prot_WP_001006053.1_2746 [locus_tag=A7A70_RS14915] [protein=hypothetical protein] [protein_id=WP_001006053.1] [location=2786134..2786433] [gbkey=CDS]	0.989318336431458	true
A7A70_RS05710	lcl|NZ_CP015589.1_prot_WP_001141560.1_1096 [locus_tag=A7A70_RS05710] [protein=spore germination protein] [protein_id=WP_001141560.1] [location=complement(1040082..1040297)] [gbkey=CDS]	0.989176421719891	true
A7A70_RS27535	lcl|NZ_CP015590.1_prot_WP_071680016.1_5186 [locus_tag=A7A70_RS27535] [protein=hypothetical protein] [protein_id=WP_071680016.1] [location=7506..8018] [gbkey=CDS]	0.988764044151440	true
A7A70_RS14450	lcl|NZ_CP015589.1_prot_WP_001072555.1_2654 [locus_tag=A7A70_RS14450] [protein=ring-cleaving dioxygenase] [protein_id=WP_001072555.1] [location=2698098..2699075] [gbkey=CDS]	0.987420589471982	true
A7A70_RS25535	lcl|NZ_CP015589.1_prot_WP_082250304.1_4795 [locus_tag=A7A70_RS25535] [protein=pyruvate kinase] [protein_id=WP_082250304.1] [location=complement(4779310..4780380)] [gbkey=CDS]	0.987361646625566	true
A7A70_RS26730	lcl|NZ_CP015589.1_prot_WP_000752382.1_5032 [locus_tag=A7A70_RS26730] [protein=hypothetical protein] [protein_id=WP_000752382.1] [location=complement(5013175..5013399)] [gbkey=CDS]	0.986988898533902	true
A7A70_RS29180	lcl|NZ_CP015592.1_prot_WP_071680207.1_5493 [locus_tag=A7A70_RS29180] [protein=type I restriction endonuclease subunit R] [protein_id=WP_071680207.1] [location=complement(330342..333284)] [gbkey=CDS]	0.986720956059955	true
A7A70_RS13005.tenA	lcl|NZ_CP015589.1_prot_WP_000666826.1_2375 [gene=tenA] [locus_tag=A7A70_RS13005] [protein=thiaminase II] [protein_id=WP_000666826.1] [location=2420851..2421546] [gbkey=CDS]	0.986665086922632	true
A7A70_RS28590	lcl|NZ_CP015592.1_prot_WP_061402370.1_5385 [locus_tag=A7A70_RS28590] [protein=YolD-like family protein] [protein_id=WP_061402370.1] [location=194624..194965] [gbkey=CDS]	0.985681436856857	true
A7A70_RS24875	lcl|NZ_CP015589.1_prot_WP_071679831.1_4669 [locus_tag=A7A70_RS24875] [protein=NADH dehydrogenase subunit 5] [protein_id=WP_071679831.1] [location=complement(4650924..4652456)] [gbkey=CDS]	0.985273813195122	true
A7A70_RS00355.miaB	lcl|NZ_CP015589.1_prot_WP_001005399.1_66 [gene=miaB] [locus_tag=A7A70_RS00355] [protein=tRNA (N6-isopentenyl adenosine(37)-C2)-methylthiotransferase MiaB] [protein_id=WP_001005399.1] [location=complement(69105..70634)] [gbkey=CDS]	0.984334672388537	true
A7A70_RS12325	lcl|NZ_CP015589.1_prot_WP_000382683.1_2264 [locus_tag=A7A70_RS12325] [protein=acid-soluble spore protein H] [protein_id=WP_000382683.1] [location=2293642..2293821] [gbkey=CDS]	0.984241455576210	true
A7A70_RS01920.spoIIAB	lcl|NZ_CP015589.1_prot_WP_001243399.1_371 [gene=spoIIAB] [locus_tag=A7A70_RS01920] [protein=anti-sigma F factor] [protein_id=WP_001243399.1] [location=complement(368835..369275)] [gbkey=CDS]	0.983580801188632	true
A7A70_RS16070	lcl|NZ_CP015589.1_prot_WP_061403170.1_2965 [locus_tag=A7A70_RS16070] [protein=hypothetical protein] [protein_id=WP_061403170.1] [location=2995551..2996153] [gbkey=CDS]	0.983519095071051	true
A7A70_RS11600.yfkAB	lcl|NZ_CP015589.1_prot_WP_000156015.1_2144 [gene=yfkAB] [locus_tag=A7A70_RS11600] [protein=radical SAM/CxCxxxxC motif protein YfkAB] [protein_id=WP_000156015.1] [location=complement(2146608..2147735)] [gbkey=CDS]	0.983269559424398	true
A7A70_RS24610	lcl|NZ_CP015589.1_prot_WP_071679805.1_4618 [locus_tag=A7A70_RS24610] [protein=spore germination protein] [protein_id=WP_071679805.1] [location=complement(4590989..4592488)] [gbkey=CDS]	0.982890288581564	true
A7A70_RS08835	lcl|NZ_CP015589.1_prot_WP_001172398.1_1670 [locus_tag=A7A70_RS08835] [protein=oligosaccharide flippase family protein] [protein_id=WP_001172398.1] [location=1610544..1611998] [gbkey=CDS]	0.982045847843286	true
A7A70_RS08550.speE	lcl|NZ_CP015589.1_prot_WP_000424696.1_1614 [gene=speE] [locus_tag=A7A70_RS08550] [protein=spermidine synthase] [protein_id=WP_000424696.1] [location=complement(1554885..1555712)] [gbkey=CDS]	0.980144860198358	true
A7A70_RS10115	lcl|NZ_CP015589.1_prot_WP_000428873.1_1894 [locus_tag=A7A70_RS10115] [protein=ABC transporter permease] [protein_id=WP_000428873.1] [location=complement(1848868..1849536)] [gbkey=CDS]	0.978998098462715	true
A7A70_RS26640	lcl|NZ_CP015589.1_prot_WP_001268361.1_5014 [locus_tag=A7A70_RS26640] [protein=ASCH domain-containing protein] [protein_id=WP_001268361.1] [location=complement(4989836..4990177)] [gbkey=CDS]	0.977358746497815	true
A7A70_RS11255	lcl|NZ_CP015589.1_prot_WP_000147474.1_2076 [locus_tag=A7A70_RS11255] [protein=PRK06851 family protein] [protein_id=WP_000147474.1] [location=2068907..2070016] [gbkey=CDS]	0.977357258060035	true
A7A70_RS07735	lcl|NZ_CP015589.1_prot_WP_000989055.1_1459 [locus_tag=A7A70_RS07735] [protein=PTS lactose/cellobiose transporter subunit IIA] [protein_id=WP_000989055.1] [location=complement(1391279..1391602)] [gbkey=CDS]	0.977342652125245	true
A7A70_RS01710	lcl|NZ_CP015589.1_prot_WP_071678866.1_331 [locus_tag=A7A70_RS01710] [protein=pyridoxal phosphate-dependent aminotransferase] [protein_id=WP_071678866.1] [location=334574..335752] [gbkey=CDS]	0.977312725821873	true
A7A70_RS02075	lcl|NZ_CP015589.1_prot_WP_000926817.1_400 [locus_tag=A7A70_RS02075] [protein=alpha/beta hydrolase] [protein_id=WP_000926817.1] [location=392820..393818] [gbkey=CDS]	0.976986046003096	true
A7A70_RS15025	lcl|NZ_CP015589.1_prot_WP_000902340.1_2768 [locus_tag=A7A70_RS15025] [protein=spore germination protein GerPE] [protein_id=WP_000902340.1] [location=complement(2810067..2810453)] [gbkey=CDS]	0.976592303973481	true
A7A70_RS02955.phoX	lcl|NZ_CP015589.1_prot_WP_061401554.1_569 [gene=phoX] [locus_tag=A7A70_RS02955] [protein=phosphate ABC transporter substrate-binding protein PhoX] [protein_id=WP_061401554.1] [location=complement(537955..538872)] [gbkey=CDS]	0.975854505095452	true
A7A70_RS01155.rsmD	lcl|NZ_CP015589.1_prot_WP_001266974.1_224 [gene=rsmD] [locus_tag=A7A70_RS01155] [protein=16S rRNA (guanine(966)-N(2))-methyltransferase RsmD] [protein_id=WP_001266974.1] [location=complement(239288..239854)] [gbkey=CDS]	0.975395427855239	true
A7A70_RS21385	lcl|NZ_CP015589.1_prot_WP_001121647.1_3998 [locus_tag=A7A70_RS21385] [protein=DUF4183 domain-containing protein] [protein_id=WP_001121647.1] [location=complement(3999175..3999465)] [gbkey=CDS]	0.974348083683428	true
A7A70_RS25480	lcl|NZ_CP015589.1_prot_WP_071679877.1_4784 [locus_tag=A7A70_RS25480] [protein=alpha/beta hydrolase] [protein_id=WP_071679877.1] [location=complement(4770716..4771744)] [gbkey=CDS]	0.974035047090364	true
A7A70_RS23025	lcl|NZ_CP015589.1_prot_WP_000540642.1_4314 [locus_tag=A7A70_RS23025] [protein=N-acetylmuramoyl-L-alanine amidase] [protein_id=WP_000540642.1] [location=complement(4298184..4298990)] [gbkey=CDS]	0.973961834972107	true
A7A70_RS09645.gltX	lcl|NZ_CP015589.1_prot_WP_000415154.1_1811 [gene=gltX] [locus_tag=A7A70_RS09645] [protein=glutamate--tRNA ligase] [protein_id=WP_000415154.1] [location=1773257..1774714] [gbkey=CDS]	0.972954336083346	true
A7A70_RS06875	lcl|NZ_CP015589.1_prot_WP_001096347.1_1298 [locus_tag=A7A70_RS06875] [protein=YuzL family protein] [protein_id=WP_001096347.1] [location=1228925..1229071] [gbkey=CDS]	0.972715719588917	true
A7A70_RS20080	lcl|NZ_CP015589.1_prot_WP_000181092.1_3740 [locus_tag=A7A70_RS20080] [protein=HAD-IIIA family hydrolase] [protein_id=WP_000181092.1] [location=complement(3753755..3754282)] [gbkey=CDS]	0.972199418274974	true
A7A70_RS30620	lcl|NZ_CP015589.1_prot_WP_001102404.1_4647 [locus_tag=A7A70_RS30620] [protein=hypothetical protein] [protein_id=WP_001102404.1] [location=4629350..4629505] [gbkey=CDS]	0.972032819079051	true
A7A70_RS13415	lcl|NZ_CP015589.1_prot_WP_000525782.1_2456 [locus_tag=A7A70_RS13415] [protein=DUF3992 domain-containing protein] [protein_id=WP_000525782.1] [location=2492383..2492727] [gbkey=CDS]	0.972006513100649	true
A7A70_RS21850	lcl|NZ_CP015589.1_prot_WP_033686309.1_4084 [locus_tag=A7A70_RS21850] [protein=hypothetical protein] [protein_id=WP_033686309.1] [location=4087258..4087818] [gbkey=CDS]	0.969428469418545	true
A7A70_RS00035.pfkB	lcl|NZ_CP015589.1_prot_WP_071678830.1_7 [gene=pfkB] [locus_tag=A7A70_RS00035] [protein=1-phosphofructokinase] [protein_id=WP_071678830.1] [location=complement(5522..6433)] [gbkey=CDS]	0.969033240580692	true
A7A70_RS13180	lcl|NZ_CP015589.1_prot_WP_000918580.1_2410 [locus_tag=A7A70_RS13180] [protein=GerAB/ArcD/ProY family transporter] [protein_id=WP_000918580.1] [location=complement(2449881..2450990)] [gbkey=CDS]	0.968836519201517	true
A7A70_RS02090	lcl|NZ_CP015589.1_prot_WP_000233420.1_403 [locus_tag=A7A70_RS02090] [protein=GNAT family N-acetyltransferase] [protein_id=WP_000233420.1] [location=complement(396256..396738)] [gbkey=CDS]	0.968678936630326	true
A7A70_RS26185.yeiL	lcl|NZ_CP015589.1_prot_WP_033702248.1_4925 [gene=yeiL] [locus_tag=A7A70_RS26185] [protein=transcriptional regulator YeiL] [protein_id=WP_033702248.1] [location=complement(4901836..4902528)] [gbkey=CDS]	0.967908845934647	true
A7A70_RS22450	lcl|NZ_CP015589.1_prot_WP_071679677.1_4200 [locus_tag=A7A70_RS22450] [protein=serine hydrolase] [protein_id=WP_071679677.1] [location=4203614..4204630] [gbkey=CDS]	0.966667928096665	true
A7A70_RS03465	lcl|NZ_CP015589.1_prot_WP_042989484.1_664 [locus_tag=A7A70_RS03465] [protein=bifunctional cystathionine gamma-lyase/homocysteine desulfhydrase] [protein_id=WP_042989484.1] [location=complement(628704..629837)] [gbkey=CDS]	0.966068343515790	true
A7A70_RS06700.sufU	lcl|NZ_CP015589.1_prot_WP_000009523.1_1264 [gene=sufU] [locus_tag=A7A70_RS06700] [protein=iron-sulfur cluster assembly scaffold protein SufU] [protein_id=WP_000009523.1] [location=complement(1203408..1203839)] [gbkey=CDS]	0.965797771299948	true
A7A70_RS01780.ptsH	lcl|NZ_CP015589.1_prot_WP_000411079.1_345 [gene=ptsH] [locus_tag=A7A70_RS01780] [protein=phosphocarrier protein HPr] [protein_id=WP_000411079.1] [location=complement(347155..347418)] [gbkey=CDS]	0.963337911013877	true
A7A70_RS02225	lcl|NZ_CP015589.1_prot_WP_001003229.1_430 [locus_tag=A7A70_RS02225] [protein=hypothetical protein] [protein_id=WP_001003229.1] [location=421772..421957] [gbkey=CDS]	0.958735888094859	true
A7A70_RS24510	lcl|NZ_CP015589.1_prot_WP_000440840.1_4598 [locus_tag=A7A70_RS24510] [protein=GNAT family N-acetyltransferase] [protein_id=WP_000440840.1] [location=complement(4572837..4573355)] [gbkey=CDS]	0.957060198382337	true
A7A70_RS10260	lcl|NZ_CP015589.1_prot_WP_071679111.1_1922 [locus_tag=A7A70_RS10260] [protein=LysR family transcriptional regulator] [protein_id=WP_071679111.1] [location=complement(1876900..1877766)] [gbkey=CDS]	0.956939424341470	true
A7A70_RS05985	lcl|NZ_CP015589.1_prot_WP_050549305.1_1150 [locus_tag=A7A70_RS05985] [protein=GntR family transcriptional regulator] [protein_id=WP_050549305.1] [location=complement(1089212..1089877)] [gbkey=CDS]	0.956484217689846	true
A7A70_RS04165	lcl|NZ_CP015589.1_prot_WP_000058123.1_798 [locus_tag=A7A70_RS04165] [protein=ATP-binding cassette domain-containing protein] [protein_id=WP_000058123.1] [location=complement(764822..765706)] [gbkey=CDS]	0.955558401947724	true
A7A70_RS14185.dhaS	lcl|NZ_CP015589.1_prot_WP_000204220.1_2603 [gene=dhaS] [locus_tag=A7A70_RS14185] [protein=dihydroxyacetone kinase transcriptional activator DhaS] [protein_id=WP_000204220.1] [location=complement(2651162..2651728)] [gbkey=CDS]	0.954407231373212	true
A7A70_RS18150.malS	lcl|NZ_CP015589.1_prot_WP_002081413.1_3369 [gene=malS] [locus_tag=A7A70_RS18150] [protein=oxaloacetate-decarboxylating malate dehydrogenase] [protein_id=WP_002081413.1] [location=3374427..3376139] [gbkey=CDS]	0.954273253760089	true
A7A70_RS19265.namA	lcl|NZ_CP015589.1_prot_WP_000555708.1_3583 [gene=namA] [locus_tag=A7A70_RS19265] [protein=NADPH dehydrogenase NamA] [protein_id=WP_000555708.1] [location=complement(3602664..3603701)] [gbkey=CDS]	0.953824433186341	true
A7A70_RS09605	lcl|NZ_CP015589.1_prot_WP_061403146.1_1803 [locus_tag=A7A70_RS09605] [protein=UvrB/UvrC motif-containing protein] [protein_id=WP_061403146.1] [location=1763982..1764530] [gbkey=CDS]	0.952969570148787	true
A7A70_RS13045.thiF	lcl|NZ_CP015589.1_prot_WP_001065433.1_2383 [gene=thiF] [locus_tag=A7A70_RS13045] [protein=thiazole biosynthesis adenylyltransferase ThiF] [protein_id=WP_001065433.1] [location=2426732..2427751] [gbkey=CDS]	0.951204558454702	true
A7A70_RS12315	lcl|NZ_CP015589.1_prot_WP_000109114.1_2262 [locus_tag=A7A70_RS12315] [protein=lactate permease LctP family transporter] [protein_id=WP_000109114.1] [location=complement(2290732..2292351)] [gbkey=CDS]	0.951095941232403	true
A7A70_RS20045	lcl|NZ_CP015589.1_prot_WP_000028910.1_3733 [locus_tag=A7A70_RS20045] [protein=DUF2837 family protein] [protein_id=WP_000028910.1] [location=complement(3747292..3748089)] [gbkey=CDS]	0.950826383587863	true
A7A70_RS17305	lcl|NZ_CP015589.1_prot_WP_000006041.1_3204 [locus_tag=A7A70_RS17305] [protein=hypothetical protein] [protein_id=WP_000006041.1] [location=3211010..3212557] [gbkey=CDS]	0.950480066158328	true
A7A70_RS21960	lcl|NZ_CP015589.1_prot_WP_061402836.1_4106 [locus_tag=A7A70_RS21960] [protein=NUDIX domain-containing protein] [protein_id=WP_061402836.1] [location=4109253..4109828] [gbkey=CDS]	0.950167045836622	true
