# Supplementary material for: Evaluating the Safety of Bacillus cereus GW-01 Obtained from Sheep Rumen Chyme
Source: Microorganisms. 2024 Jul 18;12(7):1457. doi: 10.3390/microorganisms12071457 (PMC11278751; doi:10.3390/microorganisms12071457)
Supplement: Supplementary file 1 [file microorganisms-12-01457-s001.zip › Supplemental Document S3/effectiveT3/B.cereus.CC-1/B.cereus.CC-1.effectiveT3.std.anno.xls]

Gene_id	Description	Score	is secreted
CK938_RS00280	lcl|NZ_CP023179.1_prot_WP_000869808.1_42 [locus_tag=CK938_RS00280] [protein=RidA family protein] [protein_id=WP_000869808.1] [location=49600..49974] [gbkey=CDS]	1.000000000000000	true
CK938_RS00295	lcl|NZ_CP023179.1_prot_WP_000107420.1_45 [locus_tag=CK938_RS00295] [protein=ribose-phosphate diphosphokinase] [protein_id=WP_000107420.1] [location=52141..53094] [gbkey=CDS]	1.000000000000000	true
CK938_RS00335.yabP	lcl|NZ_CP023179.1_prot_WP_157734568.1_53 [gene=yabP] [locus_tag=CK938_RS00335] [protein=sporulation protein YabP] [protein_id=WP_157734568.1] [location=61985..62293] [gbkey=CDS]	1.000000000000000	true
CK938_RS01140	lcl|NZ_CP023179.1_prot_WP_000922550.1_183 [locus_tag=CK938_RS01140] [protein=hypothetical protein] [protein_id=WP_000922550.1] [location=196880..197071] [gbkey=CDS]	1.000000000000000	true
CK938_RS02995	lcl|NZ_CP023179.1_prot_WP_001030776.1_491 [locus_tag=CK938_RS02995] [protein=hypothetical protein] [protein_id=WP_001030776.1] [location=complement(559762..560136)] [gbkey=CDS]	1.000000000000000	true
CK938_RS03445	lcl|NZ_CP023179.1_prot_WP_001106393.1_578 [locus_tag=CK938_RS03445] [protein=hypothetical protein] [protein_id=WP_001106393.1] [location=662360..662710] [gbkey=CDS]	1.000000000000000	true
CK938_RS03845.qoxD	lcl|NZ_CP023179.1_prot_WP_000531377.1_656 [gene=qoxD] [locus_tag=CK938_RS03845] [protein=cytochrome aa3 quinol oxidase subunit IV] [protein_id=WP_000531377.1] [location=complement(751424..751735)] [gbkey=CDS]	1.000000000000000	true
CK938_RS04325.recJ	lcl|NZ_CP023179.1_prot_WP_095842566.1_727 [gene=recJ] [locus_tag=CK938_RS04325] [protein=single-stranded-DNA-specific exonuclease RecJ] [protein_id=WP_095842566.1] [location=complement(829030..830709)] [gbkey=CDS]	1.000000000000000	true
CK938_RS04640	lcl|NZ_CP023179.1_prot_WP_095842588.1_790 [locus_tag=CK938_RS04640] [protein=DUF3992 domain-containing protein] [protein_id=WP_095842588.1] [location=complement(889376..889801)] [gbkey=CDS]	1.000000000000000	true
CK938_RS04815	lcl|NZ_CP023179.1_prot_WP_001063858.1_826 [locus_tag=CK938_RS04815] [protein=hypothetical protein] [protein_id=WP_001063858.1] [location=complement(922630..922833)] [gbkey=CDS]	1.000000000000000	true
CK938_RS04905	lcl|NZ_CP023179.1_prot_WP_074533146.1_840 [locus_tag=CK938_RS04905] [protein=hypothetical protein] [protein_id=WP_074533146.1] [location=940040..940285] [gbkey=CDS]	1.000000000000000	true
CK938_RS05360	lcl|NZ_CP023179.1_prot_WP_000540377.1_929 [locus_tag=CK938_RS05360] [protein=YjcZ family sporulation protein] [protein_id=WP_000540377.1] [location=complement(1050245..1050370)] [gbkey=CDS]	1.000000000000000	true
CK938_RS06295	lcl|NZ_CP023179.1_prot_WP_000074038.1_1106 [locus_tag=CK938_RS06295] [protein=phosphotransferase] [protein_id=WP_000074038.1] [location=complement(1211164..1211955)] [gbkey=CDS]	1.000000000000000	true
CK938_RS06310	lcl|NZ_CP023179.1_prot_WP_000659565.1_1109 [locus_tag=CK938_RS06310] [protein=hypothetical protein] [protein_id=WP_000659565.1] [location=complement(1213223..1213408)] [gbkey=CDS]	1.000000000000000	true
CK938_RS06385.gerPB	lcl|NZ_CP023179.1_prot_WP_001012508.1_1123 [gene=gerPB] [locus_tag=CK938_RS06385] [protein=spore germination protein GerPB] [protein_id=WP_001012508.1] [location=complement(1229585..1229791)] [gbkey=CDS]	1.000000000000000	true
CK938_RS06740	lcl|NZ_CP023179.1_prot_WP_001087862.1_1187 [locus_tag=CK938_RS06740] [protein=class I SAM-dependent methyltransferase] [protein_id=WP_001087862.1] [location=1292633..1293322] [gbkey=CDS]	1.000000000000000	true
CK938_RS06795	lcl|NZ_CP023179.1_prot_WP_011181560.1_1198 [locus_tag=CK938_RS06795] [protein=hypothetical protein] [protein_id=WP_011181560.1] [location=1300513..1300698] [gbkey=CDS]	1.000000000000000	true
CK938_RS07340	lcl|NZ_CP023179.1_prot_WP_000941973.1_1301 [locus_tag=CK938_RS07340] [protein=DinB family protein] [protein_id=WP_000941973.1] [location=1403017..1403550] [gbkey=CDS]	1.000000000000000	true
CK938_RS07485	lcl|NZ_CP023179.1_prot_WP_074532744.1_1328 [locus_tag=CK938_RS07485] [protein=LD-carboxypeptidase] [protein_id=WP_074532744.1] [location=complement(1422161..1423081)] [gbkey=CDS]	1.000000000000000	true
CK938_RS07595	lcl|NZ_CP023179.1_prot_WP_000184931.1_1349 [locus_tag=CK938_RS07595] [protein=hypothetical protein] [protein_id=WP_000184931.1] [location=1438200..1438355] [gbkey=CDS]	1.000000000000000	true
CK938_RS07735	lcl|NZ_CP023179.1_prot_WP_000043572.1_1375 [locus_tag=CK938_RS07735] [protein=DUF4025 domain-containing protein] [protein_id=WP_000043572.1] [location=1461488..1461655] [gbkey=CDS]	1.000000000000000	true
CK938_RS08470	lcl|NZ_CP023179.1_prot_WP_000487707.1_1517 [locus_tag=CK938_RS08470] [protein=hypothetical protein] [protein_id=WP_000487707.1] [location=1592884..1593354] [gbkey=CDS]	1.000000000000000	true
CK938_RS08865	lcl|NZ_CP023179.1_prot_WP_001098336.1_1590 [locus_tag=CK938_RS08865] [protein=alpha/beta hydrolase] [protein_id=WP_001098336.1] [location=1689180..1689998] [gbkey=CDS]	1.000000000000000	true
CK938_RS08885	lcl|NZ_CP023179.1_prot_WP_095842712.1_1594 [locus_tag=CK938_RS08885] [protein=cation transporter] [protein_id=WP_095842712.1] [location=1691695..1692642] [gbkey=CDS]	1.000000000000000	true
CK938_RS09115	lcl|NZ_CP023179.1_prot_WP_074533369.1_1637 [locus_tag=CK938_RS09115] [protein=oligosaccharide flippase family protein] [protein_id=WP_074533369.1] [location=1738845..1740383] [gbkey=CDS]	1.000000000000000	true
CK938_RS09230.tkt	lcl|NZ_CP023179.1_prot_WP_000019772.1_1660 [gene=tkt] [locus_tag=CK938_RS09230] [protein=transketolase] [protein_id=WP_000019772.1] [location=1762169..1764169] [gbkey=CDS]	1.000000000000000	true
CK938_RS09425	lcl|NZ_CP023179.1_prot_WP_000204380.1_1697 [locus_tag=CK938_RS09425] [protein=alkene reductase] [protein_id=WP_000204380.1] [location=1804567..1805694] [gbkey=CDS]	1.000000000000000	true
CK938_RS09825.gerSA	lcl|NZ_CP023179.1_prot_WP_095842747.1_1771 [gene=gerSA] [locus_tag=CK938_RS09825] [protein=spore germination protein GerSA] [protein_id=WP_095842747.1] [location=complement(1882342..1883880)] [gbkey=CDS]	1.000000000000000	true
CK938_RS10065.colA	lcl|NZ_CP023179.1_prot_WP_074532815.1_1817 [gene=colA] [locus_tag=CK938_RS10065] [protein=collagenase ColA] [protein_id=WP_074532815.1] [location=1930275..1933190] [gbkey=CDS]	1.000000000000000	true
CK938_RS10695	lcl|NZ_CP023179.1_prot_WP_000987468.1_1936 [locus_tag=CK938_RS10695] [protein=IDEAL domain-containing protein] [protein_id=WP_000987468.1] [location=2040533..2040868] [gbkey=CDS]	1.000000000000000	true
CK938_RS10830.tkt	lcl|NZ_CP023179.1_prot_WP_000193024.1_1961 [gene=tkt] [locus_tag=CK938_RS10830] [protein=transketolase] [protein_id=WP_000193024.1] [location=2066510..2068504] [gbkey=CDS]	1.000000000000000	true
CK938_RS11630	lcl|NZ_CP023179.1_prot_WP_095842795.1_2109 [locus_tag=CK938_RS11630] [protein=hypothetical protein] [protein_id=WP_095842795.1] [location=complement(2210093..2210722)] [gbkey=CDS]	1.000000000000000	true
CK938_RS12000	lcl|NZ_CP023179.1_prot_WP_001088222.1_2181 [locus_tag=CK938_RS12000] [protein=hypothetical protein] [protein_id=WP_001088222.1] [location=2296160..2296510] [gbkey=CDS]	1.000000000000000	true
CK938_RS12300	lcl|NZ_CP023179.1_prot_WP_095842820.1_2241 [locus_tag=CK938_RS12300] [protein=GNAT family N-acetyltransferase] [protein_id=WP_095842820.1] [location=2352228..2353007] [gbkey=CDS]	1.000000000000000	true
CK938_RS12830	lcl|NZ_CP023179.1_prot_WP_000599624.1_2341 [locus_tag=CK938_RS12830] [protein=BglG family transcription antiterminator] [protein_id=WP_000599624.1] [location=2457286..2459391] [gbkey=CDS]	1.000000000000000	true
CK938_RS13180	lcl|NZ_CP023179.1_prot_WP_000027225.1_2408 [locus_tag=CK938_RS13180] [protein=GNAT family N-acetyltransferase] [protein_id=WP_000027225.1] [location=complement(2509443..2509874)] [gbkey=CDS]	1.000000000000000	true
CK938_RS13265	lcl|NZ_CP023179.1_prot_WP_000490900.1_2426 [locus_tag=CK938_RS13265] [protein=class I SAM-dependent methyltransferase] [protein_id=WP_000490900.1] [location=2526488..2527252] [gbkey=CDS]	1.000000000000000	true
CK938_RS13385	lcl|NZ_CP023179.1_prot_WP_000087049.1_2449 [locus_tag=CK938_RS13385] [protein=(2Fe-2S)-binding protein] [protein_id=WP_000087049.1] [location=complement(2544644..2544976)] [gbkey=CDS]	1.000000000000000	true
CK938_RS13805.kynB	lcl|NZ_CP023179.1_prot_WP_000858056.1_2529 [gene=kynB] [locus_tag=CK938_RS13805] [protein=arylformamidase] [protein_id=WP_000858056.1] [location=2612994..2613623] [gbkey=CDS]	1.000000000000000	true
CK938_RS13935	lcl|NZ_CP023179.1_prot_WP_170877226.1_2554 [locus_tag=CK938_RS13935] [protein=MepB family protein] [protein_id=WP_170877226.1] [location=2637166..2637669] [gbkey=CDS]	1.000000000000000	true
CK938_RS13965	lcl|NZ_CP023179.1_prot_WP_048557895.1_2560 [locus_tag=CK938_RS13965] [protein=hypothetical protein] [protein_id=WP_048557895.1] [location=complement(2642512..2642691)] [gbkey=CDS]	1.000000000000000	true
CK938_RS14340	lcl|NZ_CP023179.1_prot_WP_095842895.1_2633 [locus_tag=CK938_RS14340] [protein=ABC transporter ATP-binding protein] [protein_id=WP_095842895.1] [location=complement(2713110..2714810)] [gbkey=CDS]	1.000000000000000	true
CK938_RS14395	lcl|NZ_CP023179.1_prot_WP_001069222.1_2643 [locus_tag=CK938_RS14395] [protein=Vat family streptogramin A O-acetyltransferase] [protein_id=WP_001069222.1] [location=complement(2725105..2725737)] [gbkey=CDS]	1.000000000000000	true
CK938_RS14480	lcl|NZ_CP023179.1_prot_WP_095842905.1_2659 [locus_tag=CK938_RS14480] [protein=hypothetical protein] [protein_id=WP_095842905.1] [location=complement(2737874..2738197)] [gbkey=CDS]	1.000000000000000	true
CK938_RS14820.exsK	lcl|NZ_CP023179.1_prot_WP_000535712.1_2724 [gene=exsK] [locus_tag=CK938_RS14820] [protein=exosporium protein ExsK] [protein_id=WP_000535712.1] [location=complement(2795204..2795533)] [gbkey=CDS]	1.000000000000000	true
CK938_RS15270	lcl|NZ_CP023179.1_prot_WP_000097590.1_2804 [locus_tag=CK938_RS15270] [protein=cupin domain-containing protein] [protein_id=WP_000097590.1] [location=2870768..2871400] [gbkey=CDS]	1.000000000000000	true
CK938_RS15275	lcl|NZ_CP023179.1_prot_WP_095842936.1_2805 [locus_tag=CK938_RS15275] [protein=collagen-like repeat preface domain-containing protein] [protein_id=WP_095842936.1] [location=complement(2872019..2873278)] [gbkey=CDS]	1.000000000000000	true
CK938_RS15435	lcl|NZ_CP023179.1_prot_WP_000720249.1_2837 [locus_tag=CK938_RS15435] [protein=Cof-type HAD-IIB family hydrolase] [protein_id=WP_000720249.1] [location=complement(2903707..2904480)] [gbkey=CDS]	1.000000000000000	true
CK938_RS15515	lcl|NZ_CP023179.1_prot_WP_001060594.1_2854 [locus_tag=CK938_RS15515] [protein=DUF4021 family protein] [protein_id=WP_001060594.1] [location=2916637..2916819] [gbkey=CDS]	1.000000000000000	true
CK938_RS15815	lcl|NZ_CP023179.1_prot_WP_000270175.1_2912 [locus_tag=CK938_RS15815] [protein=hypothetical protein] [protein_id=WP_000270175.1] [location=2981725..2982006] [gbkey=CDS]	1.000000000000000	true
CK938_RS17445	lcl|NZ_CP023179.1_prot_WP_000540426.1_3225 [locus_tag=CK938_RS17445] [protein=YjcZ family sporulation protein] [protein_id=WP_000540426.1] [location=3283667..3283822] [gbkey=CDS]	1.000000000000000	true
CK938_RS18585	lcl|NZ_CP023179.1_prot_WP_000098971.1_3440 [locus_tag=CK938_RS18585] [protein=cupin domain-containing protein] [protein_id=WP_000098971.1] [location=complement(3508474..3509109)] [gbkey=CDS]	1.000000000000000	true
CK938_RS18660	lcl|NZ_CP023179.1_prot_WP_095843062.1_3455 [locus_tag=CK938_RS18660] [protein=antibiotic biosynthesis monooxygenase] [protein_id=WP_095843062.1] [location=3523629..3523964] [gbkey=CDS]	1.000000000000000	true
CK938_RS18765	lcl|NZ_CP023179.1_prot_WP_095843069.1_3476 [locus_tag=CK938_RS18765] [protein=flagellin] [protein_id=WP_095843069.1] [location=3538427..3539809] [gbkey=CDS]	1.000000000000000	true
CK938_RS18800.flgE	lcl|NZ_CP023179.1_prot_WP_000588290.1_3482 [gene=flgE] [locus_tag=CK938_RS18800] [protein=flagellar hook protein FlgE] [protein_id=WP_000588290.1] [location=complement(3544082..3545305)] [gbkey=CDS]	1.000000000000000	true
CK938_RS18840.fliE	lcl|NZ_CP023179.1_prot_WP_000701675.1_3490 [gene=fliE] [locus_tag=CK938_RS18840] [protein=flagellar hook-basal body complex protein FliE] [protein_id=WP_000701675.1] [location=complement(3552139..3552438)] [gbkey=CDS]	1.000000000000000	true
CK938_RS20410	lcl|NZ_CP023179.1_prot_WP_000283743.1_3797 [locus_tag=CK938_RS20410] [protein=hypothetical protein] [protein_id=WP_000283743.1] [location=3874060..3874296] [gbkey=CDS]	1.000000000000000	true
CK938_RS20430	lcl|NZ_CP023179.1_prot_WP_000804868.1_3800 [locus_tag=CK938_RS20430] [protein=hypothetical protein] [protein_id=WP_000804868.1] [location=3878400..3878858] [gbkey=CDS]	1.000000000000000	true
CK938_RS21260	lcl|NZ_CP023179.1_prot_WP_000656493.1_3955 [locus_tag=CK938_RS21260] [protein=DUF3932 family protein] [protein_id=WP_000656493.1] [location=4016919..4017170] [gbkey=CDS]	1.000000000000000	true
CK938_RS23080	lcl|NZ_CP023179.1_prot_WP_000453816.1_4303 [locus_tag=CK938_RS23080] [protein=ABC transporter permease] [protein_id=WP_000453816.1] [location=4342397..4343296] [gbkey=CDS]	1.000000000000000	true
CK938_RS23230	lcl|NZ_CP023179.1_prot_WP_157734615.1_4333 [locus_tag=CK938_RS23230] [protein=collagen-like protein] [protein_id=WP_157734615.1] [location=complement(4370868..4371860)] [gbkey=CDS]	1.000000000000000	true
CK938_RS23375.rnhC	lcl|NZ_CP023179.1_prot_WP_000071600.1_4359 [gene=rnhC] [locus_tag=CK938_RS23375] [protein=ribonuclease HIII] [protein_id=WP_000071600.1] [location=4398266..4399201] [gbkey=CDS]	1.000000000000000	true
CK938_RS23755	lcl|NZ_CP023179.1_prot_WP_000236389.1_4431 [locus_tag=CK938_RS23755] [protein=hypothetical protein] [protein_id=WP_000236389.1] [location=4468237..4468473] [gbkey=CDS]	1.000000000000000	true
CK938_RS24330	lcl|NZ_CP023179.1_prot_WP_095843194.1_4540 [locus_tag=CK938_RS24330] [protein=exosporium leader peptide-containing protein] [protein_id=WP_095843194.1] [location=complement(4564390..4568301)] [gbkey=CDS]	1.000000000000000	true
CK938_RS24360	lcl|NZ_CP023179.1_prot_WP_095843195.1_4546 [locus_tag=CK938_RS24360] [protein=spore germination protein] [protein_id=WP_095843195.1] [location=4571081..4573309] [gbkey=CDS]	1.000000000000000	true
CK938_RS24870	lcl|NZ_CP023179.1_prot_WP_000099615.1_4643 [locus_tag=CK938_RS24870] [protein=YolD-like family protein] [protein_id=WP_000099615.1] [location=4657728..4658027] [gbkey=CDS]	1.000000000000000	true
CK938_RS26000	lcl|NZ_CP023179.1_prot_WP_000878421.1_4831 [locus_tag=CK938_RS26000] [protein=methyl-accepting chemotaxis protein] [protein_id=WP_000878421.1] [location=4841060..4842754] [gbkey=CDS]	1.000000000000000	true
CK938_RS26150	lcl|NZ_CP023179.1_prot_WP_001115309.1_4858 [locus_tag=CK938_RS26150] [protein=DUF1641 domain-containing protein] [protein_id=WP_001115309.1] [location=4871834..4872274] [gbkey=CDS]	1.000000000000000	true
CK938_RS26475.ppaX	lcl|NZ_CP023179.1_prot_WP_001222399.1_4922 [gene=ppaX] [locus_tag=CK938_RS26475] [protein=pyrophosphatase PpaX] [protein_id=WP_001222399.1] [location=complement(4932884..4933534)] [gbkey=CDS]	1.000000000000000	true
CK938_RS26780	lcl|NZ_CP023179.1_prot_WP_095843266.1_4977 [locus_tag=CK938_RS26780] [protein=acyltransferase] [protein_id=WP_095843266.1] [location=4990069..4991226] [gbkey=CDS]	1.000000000000000	true
CK938_RS26815	lcl|NZ_CP023179.1_prot_WP_000544181.1_4984 [locus_tag=CK938_RS26815] [protein=cytochrome d ubiquinol oxidase subunit II] [protein_id=WP_000544181.1] [location=4997680..4998705] [gbkey=CDS]	1.000000000000000	true
CK938_RS27040	lcl|NZ_CP023179.1_prot_WP_095843283.1_5025 [locus_tag=CK938_RS27040] [protein=glycosyltransferase family 2 protein] [protein_id=WP_095843283.1] [location=complement(5045665..5046450)] [gbkey=CDS]	1.000000000000000	true
CK938_RS27255	lcl|NZ_CP023179.1_prot_WP_000744988.1_5067 [locus_tag=CK938_RS27255] [protein=EAL domain-containing protein] [protein_id=WP_000744988.1] [location=5088493..5091222] [gbkey=CDS]	1.000000000000000	true
CK938_RS28080.pepF	lcl|NZ_CP023179.1_prot_WP_000655850.1_5219 [gene=pepF] [locus_tag=CK938_RS28080] [protein=oligoendopeptidase F] [protein_id=WP_000655850.1] [location=5247600..5249417] [gbkey=CDS]	1.000000000000000	true
CK938_RS28620	lcl|NZ_CP023179.1_prot_WP_157734605.1_3033 [locus_tag=CK938_RS28620] [protein=hypothetical protein] [protein_id=WP_157734605.1] [location=complement(3094708..3097494)] [gbkey=CDS]	1.000000000000000	true
CK938_RS28675	lcl|NZ_CP023179.1_prot_WP_198320241.1_407 [locus_tag=CK938_RS28675] [protein=hypothetical protein] [protein_id=WP_198320241.1] [location=470262..470843] [gbkey=CDS]	1.000000000000000	true
CK938_RS04210	lcl|NZ_CP023179.1_prot_WP_095842556.1_704 [locus_tag=CK938_RS04210] [protein=SDR family oxidoreductase] [protein_id=WP_095842556.1] [location=805911..806777] [gbkey=CDS]	1.000000000000000	true
CK938_RS06435.katB	lcl|NZ_CP023179.1_prot_WP_001069173.1_1133 [gene=katB] [locus_tag=CK938_RS06435] [protein=catalase] [protein_id=WP_001069173.1] [location=1237496..1238962] [gbkey=CDS]	1.000000000000000	true
CK938_RS06365.gerPF	lcl|NZ_CP023179.1_prot_WP_001141566.1_1119 [gene=gerPF] [locus_tag=CK938_RS06365] [protein=spore germination protein GerPF] [protein_id=WP_001141566.1] [location=complement(1228042..1228257)] [gbkey=CDS]	1.000000000000000	true
CK938_RS06730	lcl|NZ_CP023179.1_prot_WP_048557233.1_1185 [locus_tag=CK938_RS06730] [protein=collagen-like protein] [protein_id=WP_048557233.1] [location=complement(1290364..1291215)] [gbkey=CDS]	1.000000000000000	true
CK938_RS15840.gerPF	lcl|NZ_CP023179.1_prot_WP_001141565.1_2917 [gene=gerPF] [locus_tag=CK938_RS15840] [protein=spore germination protein GerPF] [protein_id=WP_001141565.1] [location=2986349..2986564] [gbkey=CDS]	1.000000000000000	true
CK938_RS21765	lcl|NZ_CP023179.1_prot_WP_000183886.1_4050 [locus_tag=CK938_RS21765] [protein=2OG-Fe(II) oxygenase] [protein_id=WP_000183886.1] [location=complement(4095735..4096385)] [gbkey=CDS]	1.000000000000000	true
CK938_RS08475	lcl|NZ_CP023179.1_prot_WP_000546265.1_1518 [locus_tag=CK938_RS08475] [protein=spore coat protein D] [protein_id=WP_000546265.1] [location=1593509..1593934] [gbkey=CDS]	1.000000000000000	true
CK938_RS10050	lcl|NZ_CP023179.1_prot_WP_095842760.1_1814 [locus_tag=CK938_RS10050] [protein=GNAT family acetyltransferase] [protein_id=WP_095842760.1] [location=complement(1927669..1928586)] [gbkey=CDS]	1.000000000000000	true
CK938_RS27760.gerQ	lcl|NZ_CP023179.1_prot_WP_061535958.1_5157 [gene=gerQ] [locus_tag=CK938_RS27760] [protein=spore coat protein GerQ] [protein_id=WP_061535958.1] [location=5180033..5180467] [gbkey=CDS]	0.999999999999999	true
CK938_RS08680	lcl|NZ_CP023179.1_prot_WP_198320246.1_1554 [locus_tag=CK938_RS08680] [protein=protein kinase] [protein_id=WP_198320246.1] [location=1646326..1649490] [gbkey=CDS]	0.999999999999999	true
CK938_RS15685	lcl|NZ_CP023179.1_prot_WP_095842959.1_2888 [locus_tag=CK938_RS15685] [protein=non-ribosomal peptide synthetase] [protein_id=WP_095842959.1] [location=complement(2948519..2955676)] [gbkey=CDS]	0.999999999999999	true
CK938_RS18845.flgC	lcl|NZ_CP023179.1_prot_WP_000484677.1_3491 [gene=flgC] [locus_tag=CK938_RS18845] [protein=flagellar basal body rod protein FlgC] [protein_id=WP_000484677.1] [location=complement(3552456..3552869)] [gbkey=CDS]	0.999999999999999	true
CK938_RS04850.gapN	lcl|NZ_CP023179.1_prot_WP_000213632.1_833 [gene=gapN] [locus_tag=CK938_RS04850] [protein=NADP-dependent glyceraldehyde-3-phosphate dehydrogenase] [protein_id=WP_000213632.1] [location=complement(931124..932563)] [gbkey=CDS]	0.999999999999997	true
CK938_RS24540.pckA	lcl|NZ_CP023179.1_prot_WP_000108804.1_4580 [gene=pckA] [locus_tag=CK938_RS24540] [protein=phosphoenolpyruvate carboxykinase (ATP)] [protein_id=WP_000108804.1] [location=4603434..4605020] [gbkey=CDS]	0.999999999999997	true
CK938_RS06305	lcl|NZ_CP023179.1_prot_WP_000412673.1_1108 [locus_tag=CK938_RS06305] [protein=hypothetical protein] [protein_id=WP_000412673.1] [location=complement(1212712..1212915)] [gbkey=CDS]	0.999999999999996	true
CK938_RS09835.fdhF	lcl|NZ_CP023179.1_prot_WP_095842748.1_1772 [gene=fdhF] [locus_tag=CK938_RS09835] [protein=formate dehydrogenase subunit alpha] [protein_id=WP_095842748.1] [location=1884213..1887152] [gbkey=CDS]	0.999999999999996	true
CK938_RS04455	lcl|NZ_CP023179.1_prot_WP_116777216.1_754 [locus_tag=CK938_RS04455] [protein=LCP family protein] [protein_id=WP_116777216.1] [location=complement(855011..856249)] [gbkey=CDS]	0.999999999999996	true
CK938_RS02200	lcl|NZ_CP023179.1_prot_WP_001183120.1_353 [locus_tag=CK938_RS02200] [protein=MFS transporter] [protein_id=WP_001183120.1] [location=complement(401800..403101)] [gbkey=CDS]	0.999999999999996	true
CK938_RS12465	lcl|NZ_CP023179.1_prot_WP_001186942.1_2273 [locus_tag=CK938_RS12465] [protein=MFS transporter] [protein_id=WP_001186942.1] [location=2381472..2382929] [gbkey=CDS]	0.999999999999996	true
CK938_RS02805	lcl|NZ_CP023179.1_prot_WP_000039045.1_472 [locus_tag=CK938_RS02805] [protein=gamma-type small acid-soluble spore protein] [protein_id=WP_000039045.1] [location=533827..534108] [gbkey=CDS]	0.999999999999994	true
CK938_RS15865	lcl|NZ_CP023179.1_prot_WP_001157704.1_2923 [locus_tag=CK938_RS15865] [protein=hypothetical protein] [protein_id=WP_001157704.1] [location=complement(2990154..2990750)] [gbkey=CDS]	0.999999999999993	true
CK938_RS25015	lcl|NZ_CP023179.1_prot_WP_000425747.1_4672 [locus_tag=CK938_RS25015] [protein=1,4-dihydroxy-2-naphthoate polyprenyltransferase] [protein_id=WP_000425747.1] [location=4691263..4692216] [gbkey=CDS]	0.999999999999982	true
CK938_RS10975	lcl|NZ_CP023179.1_prot_WP_000615109.1_1989 [locus_tag=CK938_RS10975] [protein=GNAT family N-acetyltransferase] [protein_id=WP_000615109.1] [location=complement(2092289..2092750)] [gbkey=CDS]	0.999999999999981	true
CK938_RS22020	lcl|NZ_CP023179.1_prot_WP_095843140.1_4100 [locus_tag=CK938_RS22020] [protein=VrrA protein] [protein_id=WP_095843140.1] [location=4142169..4142900] [gbkey=CDS]	0.999999999999979	true
CK938_RS01845.purN	lcl|NZ_CP023179.1_prot_WP_000088580.1_288 [gene=purN] [locus_tag=CK938_RS01845] [protein=phosphoribosylglycinamide formyltransferase] [protein_id=WP_000088580.1] [location=331305..331892] [gbkey=CDS]	0.999999999999977	true
CK938_RS18885	lcl|NZ_CP023179.1_prot_WP_000946323.1_3499 [locus_tag=CK938_RS18885] [protein=YaaR family protein] [protein_id=WP_000946323.1] [location=complement(3558627..3559091)] [gbkey=CDS]	0.999999999999974	true
CK938_RS04700	lcl|NZ_CP023179.1_prot_WP_061536177.1_802 [locus_tag=CK938_RS04700] [protein=nuclear transport factor 2 family protein] [protein_id=WP_061536177.1] [location=901504..901905] [gbkey=CDS]	0.999999999999967	true
CK938_RS17950	lcl|NZ_CP023179.1_prot_WP_001030647.1_3322 [locus_tag=CK938_RS17950] [protein=Nramp family divalent metal transporter] [protein_id=WP_001030647.1] [location=3385737..3387032] [gbkey=CDS]	0.999999999999952	true
CK938_RS07880	lcl|NZ_CP023179.1_prot_WP_001122122.1_1404 [locus_tag=CK938_RS07880] [protein=class I SAM-dependent methyltransferase] [protein_id=WP_001122122.1] [location=complement(1488950..1489726)] [gbkey=CDS]	0.999999999999949	true
CK938_RS03485.gerKA	lcl|NZ_CP023179.1_prot_WP_000139275.1_586 [gene=gerKA] [locus_tag=CK938_RS03485] [protein=spore germination protein GerKA] [protein_id=WP_000139275.1] [location=complement(672762..674264)] [gbkey=CDS]	0.999999999999943	true
CK938_RS17795	lcl|NZ_CP023179.1_prot_WP_000704088.1_3292 [locus_tag=CK938_RS17795] [protein=Rrf2 family transcriptional regulator] [protein_id=WP_000704088.1] [location=complement(3349968..3350399)] [gbkey=CDS]	0.999999999999911	true
CK938_RS05615	lcl|NZ_CP023179.1_prot_WP_000991342.1_976 [locus_tag=CK938_RS05615] [protein=hypothetical protein] [protein_id=WP_000991342.1] [location=complement(1093091..1093342)] [gbkey=CDS]	0.999999999999899	true
CK938_RS04225	lcl|NZ_CP023179.1_prot_WP_001115486.1_707 [locus_tag=CK938_RS04225] [protein=DUF1540 domain-containing protein] [protein_id=WP_001115486.1] [location=complement(807995..808210)] [gbkey=CDS]	0.999999999999897	true
CK938_RS13075	lcl|NZ_CP023179.1_prot_WP_000148803.1_2389 [locus_tag=CK938_RS13075] [protein=hypothetical protein] [protein_id=WP_000148803.1] [location=complement(2493181..2493615)] [gbkey=CDS]	0.999999999999889	true
CK938_RS23425	lcl|NZ_CP023179.1_prot_WP_001177663.1_4369 [locus_tag=CK938_RS23425] [protein=CPBP family intramembrane metalloprotease] [protein_id=WP_001177663.1] [location=4407748..4408461] [gbkey=CDS]	0.999999999999858	true
CK938_RS27560	lcl|NZ_CP023179.1_prot_WP_073536087.1_5122 [locus_tag=CK938_RS27560] [protein=ABC transporter ATP-binding protein] [protein_id=WP_073536087.1] [location=complement(5141641..5142543)] [gbkey=CDS]	0.999999999999856	true
CK938_RS24835	lcl|NZ_CP023179.1_prot_WP_000024113.1_4636 [locus_tag=CK938_RS24835] [protein=SRPBCC family protein] [protein_id=WP_000024113.1] [location=complement(4651931..4652347)] [gbkey=CDS]	0.999999999999834	true
CK938_RS16340	lcl|NZ_CP023179.1_prot_WP_074533059.1_3013 [locus_tag=CK938_RS16340] [protein=phosphotransferase] [protein_id=WP_074533059.1] [location=complement(3076048..3076980)] [gbkey=CDS]	0.999999999999825	true
CK938_RS10990	lcl|NZ_CP023179.1_prot_WP_000241812.1_1992 [locus_tag=CK938_RS10990] [protein=1-deoxy-D-xylulose-5-phosphate reductoisomerase] [protein_id=WP_000241812.1] [location=complement(2094351..2095508)] [gbkey=CDS]	0.999999999999764	true
CK938_RS12940	lcl|NZ_CP023179.1_prot_WP_000218625.1_2364 [locus_tag=CK938_RS12940] [protein=ABC transporter ATP-binding protein] [protein_id=WP_000218625.1] [location=2475629..2476384] [gbkey=CDS]	0.999999999999729	true
CK938_RS18805	lcl|NZ_CP023179.1_prot_WP_095843070.1_3483 [locus_tag=CK938_RS18805] [protein=flagellar hook assembly protein FlgD] [protein_id=WP_095843070.1] [location=complement(3545323..3545901)] [gbkey=CDS]	0.999999999999704	true
CK938_RS01295.abc-f	lcl|NZ_CP023179.1_prot_WP_074533165.1_211 [gene=abc-f] [locus_tag=CK938_RS01295] [protein=ABC-F type ribosomal protection protein] [protein_id=WP_074533165.1] [location=221651..223531] [gbkey=CDS]	0.999999999999595	true
CK938_RS16605	lcl|NZ_CP023179.1_prot_WP_073540567.1_3061 [locus_tag=CK938_RS16605] [protein=hypothetical protein] [protein_id=WP_073540567.1] [location=3133471..3134322] [gbkey=CDS]	0.999999999999496	true
CK938_RS27735	lcl|NZ_CP023179.1_prot_WP_000071927.1_5152 [locus_tag=CK938_RS27735] [protein=lipoate--protein ligase family protein] [protein_id=WP_000071927.1] [location=5175073..5175918] [gbkey=CDS]	0.999999999999475	true
CK938_RS09020.spoVK	lcl|NZ_CP023179.1_prot_WP_000438181.1_1618 [gene=spoVK] [locus_tag=CK938_RS09020] [protein=stage V sporulation protein K] [protein_id=WP_000438181.1] [location=1716846..1717802] [gbkey=CDS]	0.999999999999314	true
CK938_RS04285	lcl|NZ_CP023179.1_prot_WP_095842559.1_719 [locus_tag=CK938_RS04285] [protein=hypothetical protein] [protein_id=WP_095842559.1] [location=817769..818560] [gbkey=CDS]	0.999999999999290	true
CK938_RS13000	lcl|NZ_CP023179.1_prot_WP_000156198.1_2375 [locus_tag=CK938_RS13000] [protein=YrzI family small protein] [protein_id=WP_000156198.1] [location=complement(2483044..2483184)] [gbkey=CDS]	0.999999999999261	true
CK938_RS08125.gudB	lcl|NZ_CP023179.1_prot_WP_000225176.1_1451 [gene=gudB] [locus_tag=CK938_RS08125] [protein=NAD-specific glutamate dehydrogenase] [protein_id=WP_000225176.1] [location=1536474..1537760] [gbkey=CDS]	0.999999999999216	true
CK938_RS18655	lcl|NZ_CP023179.1_prot_WP_001025740.1_3454 [locus_tag=CK938_RS18655] [protein=H-type small acid-soluble spore protein] [protein_id=WP_001025740.1] [location=3523264..3523443] [gbkey=CDS]	0.999999999999182	true
CK938_RS13910	lcl|NZ_CP023179.1_prot_WP_095842865.1_2549 [locus_tag=CK938_RS13910] [protein=undecaprenyl-diphosphatase] [protein_id=WP_095842865.1] [location=2633960..2634559] [gbkey=CDS]	0.999999999999114	true
CK938_RS23560.icd	lcl|NZ_CP023179.1_prot_WP_000206898.1_4394 [gene=icd] [locus_tag=CK938_RS23560] [protein=NADP-dependent isocitrate dehydrogenase] [protein_id=WP_000206898.1] [location=complement(4434107..4435399)] [gbkey=CDS]	0.999999999998784	true
CK938_RS08835.adaA	lcl|NZ_CP023179.1_prot_WP_095842709.1_1584 [gene=adaA] [locus_tag=CK938_RS08835] [protein=bifunctional transcriptional activator/DNA repair enzyme AdaA] [protein_id=WP_095842709.1] [location=complement(1684201..1684797)] [gbkey=CDS]	0.999999999998630	true
CK938_RS22265.aroE	lcl|NZ_CP023179.1_prot_WP_000812102.1_4146 [gene=aroE] [locus_tag=CK938_RS22265] [protein=shikimate dehydrogenase] [protein_id=WP_000812102.1] [location=complement(4184452..4185285)] [gbkey=CDS]	0.999999999998599	true
CK938_RS05805	lcl|NZ_CP023179.1_prot_WP_095842647.1_1014 [locus_tag=CK938_RS05805] [protein=multidrug efflux MFS transporter] [protein_id=WP_095842647.1] [location=1125569..1127017] [gbkey=CDS]	0.999999999998411	true
CK938_RS19680	lcl|NZ_CP023179.1_prot_WP_000027110.1_3654 [locus_tag=CK938_RS19680] [protein=DAK2 domain-containing protein] [protein_id=WP_000027110.1] [location=complement(3737984..3739660)] [gbkey=CDS]	0.999999999998083	true
CK938_RS13780	lcl|NZ_CP023179.1_prot_WP_095842859.1_2525 [locus_tag=CK938_RS13780] [protein=arylamine N-acetyltransferase] [protein_id=WP_095842859.1] [location=complement(2609561..2610364)] [gbkey=CDS]	0.999999999997856	true
CK938_RS23945	lcl|NZ_CP023179.1_prot_WP_000154634.1_4467 [locus_tag=CK938_RS23945] [protein=YjdJ family protein] [protein_id=WP_000154634.1] [location=4501255..4501557] [gbkey=CDS]	0.999999999997467	true
CK938_RS04760	lcl|NZ_CP023179.1_prot_WP_095842590.1_814 [locus_tag=CK938_RS04760] [protein=multidrug efflux MFS transporter] [protein_id=WP_095842590.1] [location=910226..911668] [gbkey=CDS]	0.999999999997000	true
CK938_RS03260.fdhD	lcl|NZ_CP023179.1_prot_WP_000529214.1_540 [gene=fdhD] [locus_tag=CK938_RS03260] [protein=formate dehydrogenase accessory sulfurtransferase FdhD] [protein_id=WP_000529214.1] [location=complement(617066..617872)] [gbkey=CDS]	0.999999999996623	true
CK938_RS28715	lcl|NZ_CP023179.1_prot_WP_186803355.1_896 [locus_tag=CK938_RS28715] [protein=hypothetical protein] [protein_id=WP_186803355.1] [location=complement(1011830..1011997)] [gbkey=CDS]	0.999999999996425	true
CK938_RS17350	lcl|NZ_CP023179.1_prot_WP_000539566.1_3208 [locus_tag=CK938_RS17350] [protein=hypothetical protein] [protein_id=WP_000539566.1] [location=complement(3267842..3268147)] [gbkey=CDS]	0.999999999996000	true
CK938_RS12780.aroA	lcl|NZ_CP023179.1_prot_WP_000664611.1_2332 [gene=aroA] [locus_tag=CK938_RS12780] [protein=3-phosphoshikimate 1-carboxyvinyltransferase] [protein_id=WP_000664611.1] [location=2443264..2444553] [gbkey=CDS]	0.999999999995538	true
CK938_RS26955	lcl|NZ_CP023179.1_prot_WP_074532572.1_5008 [locus_tag=CK938_RS26955] [protein=YIP1 family protein] [protein_id=WP_074532572.1] [location=complement(5027275..5027952)] [gbkey=CDS]	0.999999999995269	true
CK938_RS10710	lcl|NZ_CP023179.1_prot_WP_175550443.1_1939 [locus_tag=CK938_RS10710] [protein=heme-degrading domain-containing protein] [protein_id=WP_175550443.1] [location=2044492..2045007] [gbkey=CDS]	0.999999999995103	true
CK938_RS19230	lcl|NZ_CP023179.1_prot_WP_095843109.1_3566 [locus_tag=CK938_RS19230] [protein=hypothetical protein] [protein_id=WP_095843109.1] [location=complement(3639511..3640527)] [gbkey=CDS]	0.999999999994984	true
CK938_RS01740	lcl|NZ_CP023179.1_prot_WP_000074574.1_273 [locus_tag=CK938_RS01740] [protein=ABC transporter ATP-binding protein] [protein_id=WP_000074574.1] [location=complement(305477..306406)] [gbkey=CDS]	0.999999999994767	true
CK938_RS10490	lcl|NZ_CP023179.1_prot_WP_061184609.1_1898 [locus_tag=CK938_RS10490] [protein=HTH domain-containing protein] [protein_id=WP_061184609.1] [location=complement(2007689..2008651)] [gbkey=CDS]	0.999999999994484	true
CK938_RS21865.metI	lcl|NZ_CP023179.1_prot_WP_000103875.1_4070 [gene=metI] [locus_tag=CK938_RS21865] [protein=cystathionine gamma-synthase/O-acetylhomoserine thiolyase] [protein_id=WP_000103875.1] [location=4113040..4114152] [gbkey=CDS]	0.999999999994475	true
CK938_RS07780.cysC	lcl|NZ_CP023179.1_prot_WP_000380526.1_1384 [gene=cysC] [locus_tag=CK938_RS07780] [protein=adenylyl-sulfate kinase] [protein_id=WP_000380526.1] [location=1470526..1471119] [gbkey=CDS]	0.999999999993603	true
CK938_RS24435	lcl|NZ_CP023179.1_prot_WP_001129345.1_4560 [locus_tag=CK938_RS24435] [protein=hypothetical protein] [protein_id=WP_001129345.1] [location=complement(4588609..4588758)] [gbkey=CDS]	0.999999999990572	true
CK938_RS02205	lcl|NZ_CP023179.1_prot_WP_000199956.1_354 [locus_tag=CK938_RS02205] [protein=FAD-dependent oxidoreductase] [protein_id=WP_000199956.1] [location=complement(403245..404771)] [gbkey=CDS]	0.999999999987569	true
CK938_RS05335	lcl|NZ_CP023179.1_prot_WP_095842622.1_924 [locus_tag=CK938_RS05335] [protein=multidrug efflux MFS transporter] [protein_id=WP_095842622.1] [location=1046248..1047723] [gbkey=CDS]	0.999999999982331	true
CK938_RS18870	lcl|NZ_CP023179.1_prot_WP_095843076.1_3496 [locus_tag=CK938_RS18870] [protein=flagellar hook-associated protein 3] [protein_id=WP_095843076.1] [location=complement(3555773..3556636)] [gbkey=CDS]	0.999999999982288	true
CK938_RS26230	lcl|NZ_CP023179.1_prot_WP_086707177.1_4874 [locus_tag=CK938_RS26230] [protein=iron chelate uptake ABC transporter family permease subunit] [protein_id=WP_086707177.1] [location=complement(4886813..4887829)] [gbkey=CDS]	0.999999999978812	true
CK938_RS13405	lcl|NZ_CP023179.1_prot_WP_001257532.1_2453 [locus_tag=CK938_RS13405] [protein=proline racemase family protein] [protein_id=WP_001257532.1] [location=2548334..2549371] [gbkey=CDS]	0.999999999977382	true
CK938_RS13670	lcl|NZ_CP023179.1_prot_WP_000557569.1_2504 [locus_tag=CK938_RS13670] [protein=protein phosphatase 2C domain-containing protein] [protein_id=WP_000557569.1] [location=2593492..2594328] [gbkey=CDS]	0.999999999971556	true
CK938_RS10160	lcl|NZ_CP023179.1_prot_WP_095842771.1_1835 [locus_tag=CK938_RS10160] [protein=YdiU family protein] [protein_id=WP_095842771.1] [location=complement(1948956..1950422)] [gbkey=CDS]	0.999999999968521	true
CK938_RS20100	lcl|NZ_CP023179.1_prot_WP_001143335.1_3736 [locus_tag=CK938_RS20100] [protein=YlbD family protein] [protein_id=WP_001143335.1] [location=complement(3820803..3821252)] [gbkey=CDS]	0.999999999964039	true
CK938_RS24340	lcl|NZ_CP023179.1_prot_WP_000512463.1_4542 [locus_tag=CK938_RS24340] [protein=spore germination protein] [protein_id=WP_000512463.1] [location=complement(4568765..4568989)] [gbkey=CDS]	0.999999999943659	true
CK938_RS16810	lcl|NZ_CP023179.1_prot_WP_000581474.1_3101 [locus_tag=CK938_RS16810] [protein=VOC family protein] [protein_id=WP_000581474.1] [location=complement(3173307..3173690)] [gbkey=CDS]	0.999999999941301	true
CK938_RS16925	lcl|NZ_CP023179.1_prot_WP_000024475.1_3124 [locus_tag=CK938_RS16925] [protein=glycosyl transferase] [protein_id=WP_000024475.1] [location=complement(3190246..3191454)] [gbkey=CDS]	0.999999999930258	true
CK938_RS01920	lcl|NZ_CP023179.1_prot_WP_000622978.1_301 [locus_tag=CK938_RS01920] [protein=methionine ABC transporter ATP-binding protein] [protein_id=WP_000622978.1] [location=347337..348356] [gbkey=CDS]	0.999999999924584	true
CK938_RS13150	lcl|NZ_CP023179.1_prot_WP_074532439.1_2403 [locus_tag=CK938_RS13150] [protein=cytoplasmic protein] [protein_id=WP_074532439.1] [location=2504236..2504943] [gbkey=CDS]	0.999999999918533	true
CK938_RS17840	lcl|NZ_CP023179.1_prot_WP_002163692.1_3301 [locus_tag=CK938_RS17840] [protein=MFS transporter] [protein_id=WP_002163692.1] [location=complement(3359243..3360460)] [gbkey=CDS]	0.999999999914396	true
CK938_RS20670.mtnX	lcl|NZ_CP023179.1_prot_WP_000027458.1_3845 [gene=mtnX] [locus_tag=CK938_RS20670] [protein=2-hydroxy-3-keto-5-methylthiopentenyl-1-phosphate phosphatase] [protein_id=WP_000027458.1] [location=3920462..3921121] [gbkey=CDS]	0.999999999895846	true
CK938_RS18470	lcl|NZ_CP023179.1_prot_WP_000804168.1_3417 [locus_tag=CK938_RS18470] [protein=MATE family efflux transporter] [protein_id=WP_000804168.1] [location=complement(3486996..3488405)] [gbkey=CDS]	0.999999999891097	true
CK938_RS18705.flgG	lcl|NZ_CP023179.1_prot_WP_095843065.1_3464 [gene=flgG] [locus_tag=CK938_RS18705] [protein=flagellar basal-body rod protein FlgG] [protein_id=WP_095843065.1] [location=complement(3528273..3529046)] [gbkey=CDS]	0.999999999890162	true
CK938_RS27370	lcl|NZ_CP023179.1_prot_WP_000949039.1_5088 [locus_tag=CK938_RS27370] [protein=flavin reductase family protein] [protein_id=WP_000949039.1] [location=5106561..5107172] [gbkey=CDS]	0.999999999884545	true
CK938_RS06840	lcl|NZ_CP023179.1_prot_WP_000878719.1_1207 [locus_tag=CK938_RS06840] [protein=Ig-like domain-containing protein] [protein_id=WP_000878719.1] [location=complement(1307605..1308003)] [gbkey=CDS]	0.999999999881697	true
CK938_RS11235	lcl|NZ_CP023179.1_prot_WP_001101676.1_2039 [locus_tag=CK938_RS11235] [protein=NAD(P)H-dependent oxidoreductase] [protein_id=WP_001101676.1] [location=2138209..2138784] [gbkey=CDS]	0.999999999848360	true
CK938_RS23700	lcl|NZ_CP023179.1_prot_WP_000941483.1_4419 [locus_tag=CK938_RS23700] [protein=DUF2785 domain-containing protein] [protein_id=WP_000941483.1] [location=4459660..4460487] [gbkey=CDS]	0.999999999836946	true
CK938_RS23315	lcl|NZ_CP023179.1_prot_WP_095843177.1_4348 [locus_tag=CK938_RS23315] [protein=ABC transporter ATP-binding protein] [protein_id=WP_095843177.1] [location=complement(4383706..4384476)] [gbkey=CDS]	0.999999999821494	true
CK938_RS04335	lcl|NZ_CP023179.1_prot_WP_095842568.1_729 [locus_tag=CK938_RS04335] [protein=hypothetical protein] [protein_id=WP_095842568.1] [location=832297..832542] [gbkey=CDS]	0.999999999818390	true
CK938_RS25640	lcl|NZ_CP023179.1_prot_WP_095843231.1_4764 [locus_tag=CK938_RS25640] [protein=bifunctional metallophosphatase/5'-nucleotidase] [protein_id=WP_095843231.1] [location=complement(4781080..4782471)] [gbkey=CDS]	0.999999999815796	true
CK938_RS06665	lcl|NZ_CP023179.1_prot_WP_000360652.1_1172 [locus_tag=CK938_RS06665] [protein=DsbA family protein] [protein_id=WP_000360652.1] [location=complement(1278842..1279735)] [gbkey=CDS]	0.999999999800299	true
CK938_RS15320	lcl|NZ_CP023179.1_prot_WP_095842939.1_2812 [locus_tag=CK938_RS15320] [protein=hypothetical protein] [protein_id=WP_095842939.1] [location=complement(2881929..2882525)] [gbkey=CDS]	0.999999999755411	true
CK938_RS28275	lcl|NZ_CP023180.1_prot_WP_000063005.1_5253 [locus_tag=CK938_RS28275] [protein=plasmid recombination protein] [protein_id=WP_000063005.1] [location=1830..3113] [gbkey=CDS]	0.999999999718094	true
CK938_RS28320	lcl|NZ_CP023180.1_prot_WP_000063005.1_5258 [locus_tag=CK938_RS28320] [protein=plasmid recombination protein] [protein_id=WP_000063005.1] [location=8385..9668] [gbkey=CDS]	0.999999999718094	true
CK938_RS17615	lcl|NZ_CP023179.1_prot_WP_095843011.1_3257 [locus_tag=CK938_RS17615] [protein=LD-carboxypeptidase] [protein_id=WP_095843011.1] [location=3314147..3315148] [gbkey=CDS]	0.999999999690232	true
CK938_RS21695	lcl|NZ_CP023179.1_prot_WP_001021363.1_4037 [locus_tag=CK938_RS21695] [protein=GntR family transcriptional regulator] [protein_id=WP_001021363.1] [location=complement(4085241..4085615)] [gbkey=CDS]	0.999999999683071	true
CK938_RS20155.ctaB	lcl|NZ_CP023179.1_prot_WP_001015058.1_3747 [gene=ctaB] [locus_tag=CK938_RS20155] [protein=protoheme IX farnesyltransferase] [protein_id=WP_001015058.1] [location=complement(3831943..3832866)] [gbkey=CDS]	0.999999999571357	true
CK938_RS14060	lcl|NZ_CP023179.1_prot_WP_061536631.1_2579 [locus_tag=CK938_RS14060] [protein=hypothetical protein] [protein_id=WP_061536631.1] [location=complement(2656950..2658035)] [gbkey=CDS]	0.999999999526586	true
CK938_RS10700	lcl|NZ_CP023179.1_prot_WP_001014180.1_1937 [locus_tag=CK938_RS10700] [protein=septum formation initiator] [protein_id=WP_001014180.1] [location=2042018..2043337] [gbkey=CDS]	0.999999999516498	true
CK938_RS18860	lcl|NZ_CP023179.1_prot_WP_095843074.1_3494 [locus_tag=CK938_RS18860] [protein=flagellar protein FliS] [protein_id=WP_095843074.1] [location=complement(3553938..3554306)] [gbkey=CDS]	0.999999999442392	true
CK938_RS13635	lcl|NZ_CP023179.1_prot_WP_095842850.1_2497 [locus_tag=CK938_RS13635] [protein=RNA polymerase subunit sigma-70] [protein_id=WP_095842850.1] [location=2588056..2588742] [gbkey=CDS]	0.999999999439766	true
CK938_RS22490.udk	lcl|NZ_CP023179.1_prot_WP_000537087.1_4190 [gene=udk] [locus_tag=CK938_RS22490] [protein=uridine kinase] [protein_id=WP_000537087.1] [location=complement(4224630..4225268)] [gbkey=CDS]	0.999999999244237	true
CK938_RS12195	lcl|NZ_CP023179.1_prot_WP_061184542.1_2220 [locus_tag=CK938_RS12195] [protein=hypothetical protein] [protein_id=WP_061184542.1] [location=complement(2333949..2334530)] [gbkey=CDS]	0.999999999170063	true
CK938_RS10775	lcl|NZ_CP023179.1_prot_WP_001997893.1_1951 [locus_tag=CK938_RS10775] [protein=GMC family oxidoreductase] [protein_id=WP_001997893.1] [location=2055923..2057407] [gbkey=CDS]	0.999999999149301	true
CK938_RS18810	lcl|NZ_CP023179.1_prot_WP_095843071.1_3484 [locus_tag=CK938_RS18810] [protein=flagellar hook-length control protein FliK] [protein_id=WP_095843071.1] [location=complement(3545905..3547035)] [gbkey=CDS]	0.999999999109596	true
CK938_RS22420	lcl|NZ_CP023179.1_prot_WP_000626533.1_4177 [locus_tag=CK938_RS22420] [protein=ABC transporter ATP-binding protein] [protein_id=WP_000626533.1] [location=complement(4211222..4212040)] [gbkey=CDS]	0.999999999070200	true
CK938_RS16485	lcl|NZ_CP023179.1_prot_WP_000966842.1_3039 [locus_tag=CK938_RS16485] [protein=VWA domain-containing protein] [protein_id=WP_000966842.1] [location=complement(3105892..3106656)] [gbkey=CDS]	0.999999998945110	true
CK938_RS26785	lcl|NZ_CP023179.1_prot_WP_000609839.1_4978 [locus_tag=CK938_RS26785] [protein=VOC family protein] [protein_id=WP_000609839.1] [location=4991269..4991649] [gbkey=CDS]	0.999999998910573	true
CK938_RS12060.sasP	lcl|NZ_CP023179.1_prot_WP_000002841.1_2192 [gene=sasP] [locus_tag=CK938_RS12060] [protein=small acid-soluble spore protein, SasP family] [protein_id=WP_000002841.1] [location=2308153..2308365] [gbkey=CDS]	0.999999998872306	true
CK938_RS25440.dapF	lcl|NZ_CP023179.1_prot_WP_000077385.1_4726 [gene=dapF] [locus_tag=CK938_RS25440] [protein=diaminopimelate epimerase] [protein_id=WP_000077385.1] [location=complement(4752504..4753370)] [gbkey=CDS]	0.999999998818414	true
CK938_RS24600	lcl|NZ_CP023179.1_prot_WP_000873612.1_4590 [locus_tag=CK938_RS24600] [protein=sulfatase-like hydrolase/transferase] [protein_id=WP_000873612.1] [location=complement(4613532..4615601)] [gbkey=CDS]	0.999999998749780	true
CK938_RS14040	lcl|NZ_CP023179.1_prot_WP_000432683.1_2575 [locus_tag=CK938_RS14040] [protein=hypothetical protein] [protein_id=WP_000432683.1] [location=2652746..2653111] [gbkey=CDS]	0.999999998719748	true
CK938_RS28830	lcl|NZ_CP023179.1_prot_WP_000653680.1_2595 [locus_tag=CK938_RS28830] [protein=hypothetical protein] [protein_id=WP_000653680.1] [location=complement(2675040..2675183)] [gbkey=CDS]	0.999999998634104	true
CK938_RS06960	lcl|NZ_CP023179.1_prot_WP_061185267.1_1229 [locus_tag=CK938_RS06960] [protein=putative thiazole-containing bacteriocin maturation protein] [protein_id=WP_061185267.1] [location=complement(1329324..1331243)] [gbkey=CDS]	0.999999998531543	true
CK938_RS14400	lcl|NZ_CP023179.1_prot_WP_095842899.1_2644 [locus_tag=CK938_RS14400] [protein=MFS transporter] [protein_id=WP_095842899.1] [location=complement(2725727..2727010)] [gbkey=CDS]	0.999999998380278	true
CK938_RS25995	lcl|NZ_CP023179.1_prot_WP_001072269.1_4830 [locus_tag=CK938_RS25995] [protein=class I SAM-dependent methyltransferase] [protein_id=WP_001072269.1] [location=4839828..4840646] [gbkey=CDS]	0.999999998099386	true
CK938_RS26470	lcl|NZ_CP023179.1_prot_WP_001255062.1_4921 [locus_tag=CK938_RS26470] [protein=acetyltransferase] [protein_id=WP_001255062.1] [location=complement(4932348..4932860)] [gbkey=CDS]	0.999999996815908	true
CK938_RS28950	lcl|NZ_CP023179.1_prot_WP_001242605.1_4214 [locus_tag=CK938_RS28950] [protein=hypothetical protein] [protein_id=WP_001242605.1] [location=complement(4249554..4249730)] [gbkey=CDS]	0.999999995555415	true
CK938_RS14150	lcl|NZ_CP023179.1_prot_WP_001071396.1_2597 [locus_tag=CK938_RS14150] [protein=heterocycloanthracin/sonorensin family bacteriocin] [protein_id=WP_001071396.1] [location=complement(2676333..2676599)] [gbkey=CDS]	0.999999995492514	true
CK938_RS02340	lcl|NZ_CP023179.1_prot_WP_095842500.1_380 [locus_tag=CK938_RS02340] [protein=hypothetical protein] [protein_id=WP_095842500.1] [location=444482..445132] [gbkey=CDS]	0.999999994844360	true
CK938_RS24055.ccpA	lcl|NZ_CP023179.1_prot_WP_001103296.1_4489 [gene=ccpA] [locus_tag=CK938_RS24055] [protein=catabolite control protein A] [protein_id=WP_001103296.1] [location=complement(4518937..4519935)] [gbkey=CDS]	0.999999994753484	true
CK938_RS09590	lcl|NZ_CP023179.1_prot_WP_001146294.1_1728 [locus_tag=CK938_RS09590] [protein=hypothetical protein] [protein_id=WP_001146294.1] [location=1833391..1833654] [gbkey=CDS]	0.999999994287481	true
CK938_RS23415.sspI	lcl|NZ_CP023179.1_prot_WP_000009513.1_4367 [gene=sspI] [locus_tag=CK938_RS23415] [protein=small acid-soluble spore protein SspI] [protein_id=WP_000009513.1] [location=4406666..4406875] [gbkey=CDS]	0.999999994213705	true
CK938_RS10960	lcl|NZ_CP023179.1_prot_WP_000081062.1_1986 [locus_tag=CK938_RS10960] [protein=CGNR zinc finger domain-containing protein] [protein_id=WP_000081062.1] [location=2090473..2091015] [gbkey=CDS]	0.999999993399097	true
CK938_RS13295	lcl|NZ_CP023179.1_prot_WP_001228720.1_2432 [locus_tag=CK938_RS13295] [protein=septum formation initiator family protein] [protein_id=WP_001228720.1] [location=2530171..2530527] [gbkey=CDS]	0.999999992920806	true
CK938_RS16835	lcl|NZ_CP023179.1_prot_WP_000160036.1_3106 [locus_tag=CK938_RS16835] [protein=class I SAM-dependent methyltransferase] [protein_id=WP_000160036.1] [location=complement(3178334..3179044)] [gbkey=CDS]	0.999999992905387	true
CK938_RS08675	lcl|NZ_CP023179.1_prot_WP_095842698.1_1553 [locus_tag=CK938_RS08675] [protein=TniQ family protein] [protein_id=WP_095842698.1] [location=1644379..1646214] [gbkey=CDS]	0.999999992332404	true
CK938_RS12805	lcl|NZ_CP023179.1_prot_WP_001997685.1_2337 [locus_tag=CK938_RS12805] [protein=hypothetical protein] [protein_id=WP_001997685.1] [location=complement(2451459..2451899)] [gbkey=CDS]	0.999999991558327	true
CK938_RS11860	lcl|NZ_CP023179.1_prot_WP_095842803.1_2154 [locus_tag=CK938_RS11860] [protein=bifunctional aldolase/short-chain dehydrogenase] [protein_id=WP_095842803.1] [location=2260880..2262949] [gbkey=CDS]	0.999999991283783	true
CK938_RS09995	lcl|NZ_CP023179.1_prot_WP_000070938.1_1803 [locus_tag=CK938_RS09995] [protein=transcriptional regulator] [protein_id=WP_000070938.1] [location=1919158..1919778] [gbkey=CDS]	0.999999990814525	true
CK938_RS02795.mutY	lcl|NZ_CP023179.1_prot_WP_000171405.1_470 [gene=mutY] [locus_tag=CK938_RS02795] [protein=A/G-specific adenine glycosylase] [protein_id=WP_000171405.1] [location=532193..533290] [gbkey=CDS]	0.999999989116611	true
CK938_RS18270	lcl|NZ_CP023179.1_prot_WP_095843040.1_3381 [locus_tag=CK938_RS18270] [protein=8-oxo-dGTP diphosphatase] [protein_id=WP_095843040.1] [location=3449322..3449807] [gbkey=CDS]	0.999999988523202	true
CK938_RS05080	lcl|NZ_CP023179.1_prot_WP_000951655.1_873 [locus_tag=CK938_RS05080] [protein=M42 family metallopeptidase] [protein_id=WP_000951655.1] [location=984753..985802] [gbkey=CDS]	0.999999987875569	true
CK938_RS10705	lcl|NZ_CP023179.1_prot_WP_001291681.1_1938 [locus_tag=CK938_RS10705] [protein=VOC family protein] [protein_id=WP_001291681.1] [location=complement(2043497..2043979)] [gbkey=CDS]	0.999999986120954	true
CK938_RS08615	lcl|NZ_CP023179.1_prot_WP_095842692.1_1542 [locus_tag=CK938_RS08615] [protein=DUF11 domain-containing protein] [protein_id=WP_095842692.1] [location=complement(1617552..1632587)] [gbkey=CDS]	0.999999985975613	true
CK938_RS19130	lcl|NZ_CP023179.1_prot_WP_095843092.1_3547 [locus_tag=CK938_RS19130] [protein=DUF11 domain-containing protein] [protein_id=WP_095843092.1] [location=3598256..3613288] [gbkey=CDS]	0.999999985975613	true
CK938_RS04900.sasP	lcl|NZ_CP023179.1_prot_WP_000013338.1_839 [gene=sasP] [locus_tag=CK938_RS04900] [protein=small acid-soluble spore protein, SasP family] [protein_id=WP_000013338.1] [location=complement(939480..939683)] [gbkey=CDS]	0.999999985922238	true
CK938_RS20925	lcl|NZ_CP023179.1_prot_WP_001161441.1_3892 [locus_tag=CK938_RS20925] [protein=SIMPL domain-containing protein] [protein_id=WP_001161441.1] [location=3959077..3959748] [gbkey=CDS]	0.999999985369200	true
CK938_RS18945	lcl|NZ_CP023179.1_prot_WP_002091864.1_3511 [locus_tag=CK938_RS18945] [protein=aspartyl-phosphate phosphatase Spo0E family protein] [protein_id=WP_002091864.1] [location=complement(3569731..3569949)] [gbkey=CDS]	0.999999984511696	true
CK938_RS02375	lcl|NZ_CP023179.1_prot_WP_000082897.1_387 [locus_tag=CK938_RS02375] [protein=MTH1187 family thiamine-binding protein] [protein_id=WP_000082897.1] [location=452664..452984] [gbkey=CDS]	0.999999983318011	true
CK938_RS14100	lcl|NZ_CP023179.1_prot_WP_001226074.1_2587 [locus_tag=CK938_RS14100] [protein=recombinase family protein] [protein_id=WP_001226074.1] [location=complement(2665926..2666501)] [gbkey=CDS]	0.999999982675807	true
CK938_RS12580	lcl|NZ_CP023179.1_prot_WP_095842826.1_2296 [locus_tag=CK938_RS12580] [protein=amino acid permease] [protein_id=WP_095842826.1] [location=complement(2403216..2404640)] [gbkey=CDS]	0.999999982312040	true
CK938_RS21630	lcl|NZ_CP023179.1_prot_WP_061185711.1_4025 [locus_tag=CK938_RS21630] [protein=hypothetical protein] [protein_id=WP_061185711.1] [location=complement(4077697..4078233)] [gbkey=CDS]	0.999999981498557	true
CK938_RS18500	lcl|NZ_CP023179.1_prot_WP_001104680.1_3423 [locus_tag=CK938_RS18500] [protein=class I SAM-dependent methyltransferase] [protein_id=WP_001104680.1] [location=complement(3493823..3494482)] [gbkey=CDS]	0.999999979164014	true
CK938_RS24335	lcl|NZ_CP023179.1_prot_WP_001110853.1_4541 [locus_tag=CK938_RS24335] [protein=hypothetical protein] [protein_id=WP_001110853.1] [location=complement(4568421..4568744)] [gbkey=CDS]	0.999999978675710	true
CK938_RS01780	lcl|NZ_CP023179.1_prot_WP_000460180.1_278 [locus_tag=CK938_RS01780] [protein=sulfotransferase family 2 domain-containing protein] [protein_id=WP_000460180.1] [location=complement(315376..316167)] [gbkey=CDS]	0.999999976175444	true
CK938_RS13610	lcl|NZ_CP023179.1_prot_WP_000124900.1_2492 [locus_tag=CK938_RS13610] [protein=glycosyl transferase family 1] [protein_id=WP_000124900.1] [location=2583334..2584527] [gbkey=CDS]	0.999999972348404	true
CK938_RS09000.hfq	lcl|NZ_CP023179.1_prot_WP_000813896.1_1614 [gene=hfq] [locus_tag=CK938_RS09000] [protein=RNA chaperone Hfq] [protein_id=WP_000813896.1] [location=1711525..1711749] [gbkey=CDS]	0.999999970470574	true
CK938_RS24655	lcl|NZ_CP023179.1_prot_WP_000435818.1_4601 [locus_tag=CK938_RS24655] [protein=hypothetical protein] [protein_id=WP_000435818.1] [location=complement(4623747..4624064)] [gbkey=CDS]	0.999999968626303	true
CK938_RS04300	lcl|NZ_CP023179.1_prot_WP_095842561.1_722 [locus_tag=CK938_RS04300] [protein=EcsC family protein] [protein_id=WP_095842561.1] [location=complement(821057..821731)] [gbkey=CDS]	0.999999967826256	true
CK938_RS12590	lcl|NZ_CP023179.1_prot_WP_000250772.1_2297 [locus_tag=CK938_RS12590] [protein=IclR family transcriptional regulator] [protein_id=WP_000250772.1] [location=2404908..2405657] [gbkey=CDS]	0.999999963745385	true
CK938_RS20890	lcl|NZ_CP023179.1_prot_WP_000548033.1_3886 [locus_tag=CK938_RS20890] [protein=GntR family transcriptional regulator] [protein_id=WP_000548033.1] [location=3954429..3954848] [gbkey=CDS]	0.999999956755220	true
CK938_RS00060	lcl|NZ_CP023179.1_prot_WP_000554271.1_7 [locus_tag=CK938_RS00060] [protein=YaaC family protein] [protein_id=WP_000554271.1] [location=complement(13946..14947)] [gbkey=CDS]	0.999999954915939	true
CK938_RS15055	lcl|NZ_CP023179.1_prot_WP_001257912.1_2764 [locus_tag=CK938_RS15055] [protein=hypothetical protein] [protein_id=WP_001257912.1] [location=2835441..2835944] [gbkey=CDS]	0.999999954575814	true
CK938_RS01965.gatA	lcl|NZ_CP023179.1_prot_WP_000051445.1_310 [gene=gatA] [locus_tag=CK938_RS01965] [protein=Asp-tRNA(Asn)/Glu-tRNA(Gln) amidotransferase subunit GatA] [protein_id=WP_000051445.1] [location=353428..354885] [gbkey=CDS]	0.999999951846176	true
CK938_RS20005.ftsL	lcl|NZ_CP023179.1_prot_WP_000067081.1_3717 [gene=ftsL] [locus_tag=CK938_RS20005] [protein=cell division protein FtsL] [protein_id=WP_000067081.1] [location=complement(3805924..3806286)] [gbkey=CDS]	0.999999949981534	true
CK938_RS26920	lcl|NZ_CP023179.1_prot_WP_095843273.1_5001 [locus_tag=CK938_RS26920] [protein=DEAD/DEAH box helicase] [protein_id=WP_095843273.1] [location=5021528..5024284] [gbkey=CDS]	0.999999947641130	true
CK938_RS28015	lcl|NZ_CP023179.1_prot_WP_001103431.1_5207 [locus_tag=CK938_RS28015] [protein=MFS transporter] [protein_id=WP_001103431.1] [location=5233679..5234977] [gbkey=CDS]	0.999999937772687	true
CK938_RS15560	lcl|NZ_CP023179.1_prot_WP_001184077.1_2863 [locus_tag=CK938_RS15560] [protein=MBL fold metallo-hydrolase] [protein_id=WP_001184077.1] [location=complement(2924646..2925512)] [gbkey=CDS]	0.999999937753687	true
CK938_RS20820.spoVAF	lcl|NZ_CP023179.1_prot_WP_000165582.1_3873 [gene=spoVAF] [locus_tag=CK938_RS20820] [protein=spore germination protein SpoVAF] [protein_id=WP_000165582.1] [location=complement(3944540..3946012)] [gbkey=CDS]	0.999999937271262	true
CK938_RS08390.panC	lcl|NZ_CP023179.1_prot_WP_000691778.1_1501 [gene=panC] [locus_tag=CK938_RS08390] [protein=pantoate--beta-alanine ligase] [protein_id=WP_000691778.1] [location=1578646..1579494] [gbkey=CDS]	0.999999932032419	true
CK938_RS25585	lcl|NZ_CP023179.1_prot_WP_000435941.1_4753 [locus_tag=CK938_RS25585] [protein=DUF1027 domain-containing protein] [protein_id=WP_000435941.1] [location=complement(4773422..4773724)] [gbkey=CDS]	0.999999927442516	true
CK938_RS13225	lcl|NZ_CP023179.1_prot_WP_000910325.1_2418 [locus_tag=CK938_RS13225] [protein=alpha/beta hydrolase] [protein_id=WP_000910325.1] [location=2518941..2519645] [gbkey=CDS]	0.999999921192052	true
CK938_RS06515.clpB	lcl|NZ_CP023179.1_prot_WP_000365374.1_1146 [gene=clpB] [locus_tag=CK938_RS06515] [protein=ATP-dependent chaperone ClpB] [protein_id=WP_000365374.1] [location=1249569..1252169] [gbkey=CDS]	0.999999916527003	true
CK938_RS02010	lcl|NZ_CP023179.1_prot_WP_095842477.1_319 [locus_tag=CK938_RS02010] [protein=aminopeptidase] [protein_id=WP_095842477.1] [location=complement(364726..365955)] [gbkey=CDS]	0.999999905716226	true
CK938_RS22840.minD	lcl|NZ_CP023179.1_prot_WP_000503311.1_4258 [gene=minD] [locus_tag=CK938_RS22840] [protein=septum site-determining protein MinD] [protein_id=WP_000503311.1] [location=complement(4293755..4294552)] [gbkey=CDS]	0.999999889676024	true
CK938_RS14690	lcl|NZ_CP023179.1_prot_WP_048557848.1_2699 [locus_tag=CK938_RS14690] [protein=phosphotransferase] [protein_id=WP_048557848.1] [location=2771605..2772552] [gbkey=CDS]	0.999999887765809	true
CK938_RS09660	lcl|NZ_CP023179.1_prot_WP_001054445.1_1741 [locus_tag=CK938_RS09660] [protein=HesB/YadR/YfhF family protein] [protein_id=WP_001054445.1] [location=complement(1844912..1845202)] [gbkey=CDS]	0.999999865934248	true
CK938_RS06970.odhA	lcl|NZ_CP023179.1_prot_WP_000197153.1_1231 [gene=odhA] [locus_tag=CK938_RS06970] [protein=2-oxoglutarate dehydrogenase E1 component] [protein_id=WP_000197153.1] [location=complement(1332761..1335628)] [gbkey=CDS]	0.999999853136445	true
CK938_RS14380	lcl|NZ_CP023179.1_prot_WP_000954454.1_2640 [locus_tag=CK938_RS14380] [protein=cysteine dioxygenase family protein] [protein_id=WP_000954454.1] [location=complement(2723655..2724233)] [gbkey=CDS]	0.999999848741572	true
CK938_RS02815	lcl|NZ_CP023179.1_prot_WP_000506628.1_474 [locus_tag=CK938_RS02815] [protein=DUF402 domain-containing protein] [protein_id=WP_000506628.1] [location=534809..535339] [gbkey=CDS]	0.999999829628688	true
CK938_RS22360	lcl|NZ_CP023179.1_prot_WP_000071861.1_4165 [locus_tag=CK938_RS22360] [protein=DUF4023 domain-containing protein] [protein_id=WP_000071861.1] [location=4200382..4200504] [gbkey=CDS]	0.999999828790344	true
CK938_RS16565	lcl|NZ_CP023179.1_prot_WP_000692572.1_3053 [locus_tag=CK938_RS16565] [protein=virulence factor] [protein_id=WP_000692572.1] [location=complement(3125921..3127048)] [gbkey=CDS]	0.999999821198429	true
CK938_RS00520.ctsR	lcl|NZ_CP023179.1_prot_WP_001244563.1_73 [gene=ctsR] [locus_tag=CK938_RS00520] [protein=transcriptional regulator CtsR] [protein_id=WP_001244563.1] [location=92721..93182] [gbkey=CDS]	0.999999807198504	true
CK938_RS13665	lcl|NZ_CP023179.1_prot_WP_157734593.1_2503 [locus_tag=CK938_RS13665] [protein=HIT domain-containing protein] [protein_id=WP_157734593.1] [location=2593023..2593472] [gbkey=CDS]	0.999999802851275	true
CK938_RS27540	lcl|NZ_CP023179.1_prot_WP_033671088.1_5118 [locus_tag=CK938_RS27540] [protein=bacillolysin] [protein_id=WP_033671088.1] [location=5138844..5139167] [gbkey=CDS]	0.999999783593969	true
CK938_RS13305	lcl|NZ_CP023179.1_prot_WP_000271328.1_2433 [locus_tag=CK938_RS13305] [protein=DUF3870 domain-containing protein] [protein_id=WP_000271328.1] [location=2530787..2531113] [gbkey=CDS]	0.999999744650593	true
CK938_RS26960	lcl|NZ_CP023179.1_prot_WP_074532574.1_5009 [locus_tag=CK938_RS26960] [protein=DUF1282 family protein] [protein_id=WP_074532574.1] [location=complement(5027969..5028667)] [gbkey=CDS]	0.999999739343071	true
CK938_RS28760	lcl|NZ_CP023179.1_prot_WP_000240799.1_1285 [locus_tag=CK938_RS28760] [protein=hypothetical protein] [protein_id=WP_000240799.1] [location=1384874..1385026] [gbkey=CDS]	0.999999716637410	true
CK938_RS15120	lcl|NZ_CP023179.1_prot_WP_095842929.1_2777 [locus_tag=CK938_RS15120] [protein=hypothetical protein] [protein_id=WP_095842929.1] [location=2845349..2845798] [gbkey=CDS]	0.999999696001084	true
CK938_RS21380	lcl|NZ_CP023179.1_prot_WP_000115774.1_3977 [locus_tag=CK938_RS21380] [protein=butyrate kinase] [protein_id=WP_000115774.1] [location=complement(4037789..4038892)] [gbkey=CDS]	0.999999680681065	true
CK938_RS28310	lcl|NZ_CP023180.1_prot_WP_000559143.1_5257 [locus_tag=CK938_RS28310] [protein=cupin domain-containing protein] [protein_id=WP_000559143.1] [location=complement(6989..7567)] [gbkey=CDS]	0.999999673144405	true
CK938_RS19325	lcl|NZ_CP023179.1_prot_WP_000759622.1_3585 [locus_tag=CK938_RS19325] [protein=SDR family oxidoreductase] [protein_id=WP_000759622.1] [location=complement(3661890..3662603)] [gbkey=CDS]	0.999999665936989	true
CK938_RS20660	lcl|NZ_CP023179.1_prot_WP_086405175.1_3843 [locus_tag=CK938_RS20660] [protein=pyridoxal phosphate-dependent aminotransferase] [protein_id=WP_086405175.1] [location=3917808..3918986] [gbkey=CDS]	0.999999662171229	true
CK938_RS08435	lcl|NZ_CP023179.1_prot_WP_074532083.1_1510 [locus_tag=CK938_RS08435] [protein=PBP1A family penicillin-binding protein] [protein_id=WP_074532083.1] [location=complement(1587000..1589705)] [gbkey=CDS]	0.999999651928191	true
CK938_RS12075	lcl|NZ_CP023179.1_prot_WP_000368272.1_2195 [locus_tag=CK938_RS12075] [protein=MBL fold metallo-hydrolase] [protein_id=WP_000368272.1] [location=complement(2309975..2310832)] [gbkey=CDS]	0.999999616095637	true
CK938_RS12695	lcl|NZ_CP023179.1_prot_WP_074533305.1_2317 [locus_tag=CK938_RS12695] [protein=DUF2332 domain-containing protein] [protein_id=WP_074533305.1] [location=2427169..2428215] [gbkey=CDS]	0.999999605688427	true
CK938_RS13880	lcl|NZ_CP023179.1_prot_WP_048557907.1_2544 [locus_tag=CK938_RS13880] [protein=hypothetical protein] [protein_id=WP_048557907.1] [location=2625169..2626200] [gbkey=CDS]	0.999999601065746	true
CK938_RS06380.gerPC	lcl|NZ_CP023179.1_prot_WP_001070747.1_1122 [gene=gerPC] [locus_tag=CK938_RS06380] [protein=spore germination protein GerPC] [protein_id=WP_001070747.1] [location=complement(1228903..1229517)] [gbkey=CDS]	0.999999594045865	true
CK938_RS23670	lcl|NZ_CP023179.1_prot_WP_000201583.1_4413 [locus_tag=CK938_RS23670] [protein=CBS domain-containing protein] [protein_id=WP_000201583.1] [location=complement(4455089..4456402)] [gbkey=CDS]	0.999999591062029	true
CK938_RS19955.ftsA	lcl|NZ_CP023179.1_prot_WP_001087555.1_3707 [gene=ftsA] [locus_tag=CK938_RS19955] [protein=cell division protein FtsA] [protein_id=WP_001087555.1] [location=complement(3791794..3793101)] [gbkey=CDS]	0.999999571842151	true
CK938_RS21060.ribD	lcl|NZ_CP023179.1_prot_WP_048557604.1_3919 [gene=ribD] [locus_tag=CK938_RS21060] [protein=bifunctional diaminohydroxyphosphoribosylaminopyrimidine deaminase/5-amino-6-(5-phosphoribosylamino)uracil reductase RibD] [protein_id=WP_048557604.1] [location=3982259..3983371] [gbkey=CDS]	0.999999571655816	true
CK938_RS17320	lcl|NZ_CP023179.1_prot_WP_000594052.1_3202 [locus_tag=CK938_RS17320] [protein=LLM class flavin-dependent oxidoreductase] [protein_id=WP_000594052.1] [location=3262632..3263633] [gbkey=CDS]	0.999999537043481	true
CK938_RS22110	lcl|NZ_CP023179.1_prot_WP_000946451.1_4116 [locus_tag=CK938_RS22110] [protein=HD family phosphohydrolase] [protein_id=WP_000946451.1] [location=complement(4155446..4157590)] [gbkey=CDS]	0.999999516432885	true
CK938_RS18865	lcl|NZ_CP023179.1_prot_WP_095843075.1_3495 [locus_tag=CK938_RS18865] [protein=flagellar hook-associated protein 2] [protein_id=WP_095843075.1] [location=complement(3554329..3555753)] [gbkey=CDS]	0.999999507856328	true
CK938_RS04890	lcl|NZ_CP023179.1_prot_WP_074533145.1_837 [locus_tag=CK938_RS04890] [protein=amino acid ABC transporter permease] [protein_id=WP_074533145.1] [location=937967..938665] [gbkey=CDS]	0.999999447964051	true
CK938_RS24185	lcl|NZ_CP023179.1_prot_WP_001122234.1_4514 [locus_tag=CK938_RS24185] [protein=YtzH-like family protein] [protein_id=WP_001122234.1] [location=4541934..4542212] [gbkey=CDS]	0.999999419031852	true
CK938_RS07215.phaQ	lcl|NZ_CP023179.1_prot_WP_000903020.1_1278 [gene=phaQ] [locus_tag=CK938_RS07215] [protein=poly-beta-hydroxybutyrate-responsive repressor] [protein_id=WP_000903020.1] [location=complement(1378494..1378946)] [gbkey=CDS]	0.999999376972240	true
CK938_RS10910.rfbG	lcl|NZ_CP023179.1_prot_WP_048557676.1_1976 [gene=rfbG] [locus_tag=CK938_RS10910] [protein=CDP-glucose 4,6-dehydratase] [protein_id=WP_048557676.1] [location=complement(2082139..2083194)] [gbkey=CDS]	0.999999311627929	true
CK938_RS02540.cadA	lcl|NZ_CP023179.1_prot_WP_001083783.1_420 [gene=cadA] [locus_tag=CK938_RS02540] [protein=cadmium-translocating P-type ATPase] [protein_id=WP_001083783.1] [location=complement(483209..485134)] [gbkey=CDS]	0.999999303874195	true
CK938_RS24885	lcl|NZ_CP023179.1_prot_WP_048557013.1_4646 [locus_tag=CK938_RS24885] [protein=AraC family transcriptional regulator] [protein_id=WP_048557013.1] [location=4661115..4661987] [gbkey=CDS]	0.999999018708305	true
CK938_RS24865	lcl|NZ_CP023179.1_prot_WP_001067274.1_4642 [locus_tag=CK938_RS24865] [protein=helix-turn-helix domain-containing protein] [protein_id=WP_001067274.1] [location=4656202..4657431] [gbkey=CDS]	0.999999002122981	true
CK938_RS18775	lcl|NZ_CP023179.1_prot_WP_113732626.1_3478 [locus_tag=CK938_RS18775] [protein=DNA-binding domain-containing protein] [protein_id=WP_113732626.1] [location=complement(3540059..3541006)] [gbkey=CDS]	0.999998937198707	true
CK938_RS14265	lcl|NZ_CP023179.1_prot_WP_001255099.1_2618 [locus_tag=CK938_RS14265] [protein=DegV family protein] [protein_id=WP_001255099.1] [location=complement(2697824..2698630)] [gbkey=CDS]	0.999998936714896	true
CK938_RS03750	lcl|NZ_CP023179.1_prot_WP_001268337.1_637 [locus_tag=CK938_RS03750] [protein=hypothetical protein] [protein_id=WP_001268337.1] [location=731807..732010] [gbkey=CDS]	0.999998874190231	true
CK938_RS20515	lcl|NZ_CP023179.1_prot_WP_000434564.1_3814 [locus_tag=CK938_RS20515] [protein=aminotransferase A] [protein_id=WP_000434564.1] [location=3892168..3893331] [gbkey=CDS]	0.999998665996909	true
CK938_RS07615.ytfJ	lcl|NZ_CP023179.1_prot_WP_001997038.1_1353 [gene=ytfJ] [locus_tag=CK938_RS07615] [protein=GerW family sporulation protein] [protein_id=WP_001997038.1] [location=1442491..1442952] [gbkey=CDS]	0.999998624710961	true
CK938_RS20740.glcT	lcl|NZ_CP023179.1_prot_WP_000073863.1_3859 [gene=glcT] [locus_tag=CK938_RS20740] [protein=ptsGHI operon transcription antiterminator GlcT] [protein_id=WP_000073863.1] [location=complement(3933231..3934079)] [gbkey=CDS]	0.999998536521808	true
CK938_RS21245.sdaAB	lcl|NZ_CP023179.1_prot_WP_000877446.1_3952 [gene=sdaAB] [locus_tag=CK938_RS21245] [protein=L-serine ammonia-lyase, iron-sulfur-dependent subunit beta] [protein_id=WP_000877446.1] [location=complement(4014403..4015062)] [gbkey=CDS]	0.999998480224307	true
CK938_RS03915	lcl|NZ_CP023179.1_prot_WP_000033860.1_670 [locus_tag=CK938_RS03915] [protein=50S ribosome-binding GTPase] [protein_id=WP_000033860.1] [location=complement(766406..767128)] [gbkey=CDS]	0.999998447963473	true
CK938_RS09975	lcl|NZ_CP023179.1_prot_WP_095842752.1_1799 [locus_tag=CK938_RS09975] [protein=DUF11 domain-containing protein] [protein_id=WP_095842752.1] [location=1910150..1917622] [gbkey=CDS]	0.999998388456435	true
CK938_RS11325	lcl|NZ_CP023179.1_prot_WP_000546480.1_2054 [locus_tag=CK938_RS11325] [protein=hypothetical protein] [protein_id=WP_000546480.1] [location=2151473..2151700] [gbkey=CDS]	0.999998244680078	true
CK938_RS09505	lcl|NZ_CP023179.1_prot_WP_000104265.1_1712 [locus_tag=CK938_RS09505] [protein=GNAT family N-acetyltransferase] [protein_id=WP_000104265.1] [location=complement(1819340..1820152)] [gbkey=CDS]	0.999998238523126	true
CK938_RS25965	lcl|NZ_CP023179.1_prot_WP_000388752.1_4824 [locus_tag=CK938_RS25965] [protein=DUF3978 domain-containing protein] [protein_id=WP_000388752.1] [location=4834827..4835270] [gbkey=CDS]	0.999998237025644	true
CK938_RS21725	lcl|NZ_CP023179.1_prot_WP_001100026.1_4043 [locus_tag=CK938_RS21725] [protein=DEAD/DEAH box helicase family protein] [protein_id=WP_001100026.1] [location=4090886..4092568] [gbkey=CDS]	0.999998169418498	true
CK938_RS11590	lcl|NZ_CP023179.1_prot_WP_095842792.1_2101 [locus_tag=CK938_RS11590] [protein=L,D-transpeptidase family protein] [protein_id=WP_095842792.1] [location=2201933..2203378] [gbkey=CDS]	0.999998159320182	true
CK938_RS13255	lcl|NZ_CP023179.1_prot_WP_095842840.1_2424 [locus_tag=CK938_RS13255] [protein=Xaa-Pro dipeptidyl-peptidase] [protein_id=WP_095842840.1] [location=2524203..2525942] [gbkey=CDS]	0.999998078302478	true
CK938_RS25600	lcl|NZ_CP023179.1_prot_WP_002163480.1_4756 [locus_tag=CK938_RS25600] [protein=YhfC family intramembrane metalloprotease] [protein_id=WP_002163480.1] [location=4775276..4776091] [gbkey=CDS]	0.999998012024733	true
CK938_RS15835	lcl|NZ_CP023179.1_prot_WP_001066866.1_2916 [locus_tag=CK938_RS15835] [protein=hypothetical protein] [protein_id=WP_001066866.1] [location=complement(2985804..2986139)] [gbkey=CDS]	0.999997929287415	true
CK938_RS08205	lcl|NZ_CP023179.1_prot_WP_000369754.1_1467 [locus_tag=CK938_RS08205] [protein=stage VI sporulation protein F] [protein_id=WP_000369754.1] [location=1549632..1549883] [gbkey=CDS]	0.999997794653014	true
CK938_RS21635	lcl|NZ_CP023179.1_prot_WP_061132210.1_4026 [locus_tag=CK938_RS21635] [protein=LacI family DNA-binding transcriptional regulator] [protein_id=WP_061132210.1] [location=4078552..4079529] [gbkey=CDS]	0.999997738669990	true
CK938_RS08100	lcl|NZ_CP023179.1_prot_WP_001025765.1_1446 [locus_tag=CK938_RS08100] [protein=CPBP family intramembrane metalloprotease] [protein_id=WP_001025765.1] [location=1532745..1533308] [gbkey=CDS]	0.999997651215710	true
CK938_RS09600.sspO	lcl|NZ_CP023179.1_prot_WP_000518051.1_1730 [gene=sspO] [locus_tag=CK938_RS09600] [protein=acid-soluble spore protein SspO] [protein_id=WP_000518051.1] [location=complement(1834467..1834616)] [gbkey=CDS]	0.999997634558758	true
CK938_RS00220.rsmI	lcl|NZ_CP023179.1_prot_WP_000267828.1_31 [gene=rsmI] [locus_tag=CK938_RS00220] [protein=16S rRNA (cytidine(1402)-2'-O)-methyltransferase] [protein_id=WP_000267828.1] [location=39500..40375] [gbkey=CDS]	0.999997523243367	true
CK938_RS09140	lcl|NZ_CP023179.1_prot_WP_095842722.1_1642 [locus_tag=CK938_RS09140] [protein=lasso peptide isopeptide bond-forming cyclase] [protein_id=WP_095842722.1] [location=1745890..1747827] [gbkey=CDS]	0.999997481976162	true
CK938_RS23840.ackA	lcl|NZ_CP023179.1_prot_WP_000034576.1_4447 [gene=ackA] [locus_tag=CK938_RS23840] [protein=acetate kinase] [protein_id=WP_000034576.1] [location=complement(4481138..4482331)] [gbkey=CDS]	0.999997440414721	true
CK938_RS10120	lcl|NZ_CP023179.1_prot_WP_095842765.1_1827 [locus_tag=CK938_RS10120] [protein=ABC transporter ATP-binding protein] [protein_id=WP_095842765.1] [location=complement(1940329..1941210)] [gbkey=CDS]	0.999997429093477	true
CK938_RS16545.argS	lcl|NZ_CP023179.1_prot_WP_000384855.1_3049 [gene=argS] [locus_tag=CK938_RS16545] [protein=arginine--tRNA ligase] [protein_id=WP_000384855.1] [location=complement(3122201..3123889)] [gbkey=CDS]	0.999997360383445	true
CK938_RS18560	lcl|NZ_CP023179.1_prot_WP_000531708.1_3435 [locus_tag=CK938_RS18560] [protein=alpha/beta hydrolase] [protein_id=WP_000531708.1] [location=3504518..3505378] [gbkey=CDS]	0.999997206535064	true
CK938_RS13145	lcl|NZ_CP023179.1_prot_WP_074532437.1_2402 [locus_tag=CK938_RS13145] [protein=polymer-forming cytoskeletal protein] [protein_id=WP_074532437.1] [location=2503507..2504217] [gbkey=CDS]	0.999997049583521	true
CK938_RS21025	lcl|NZ_CP023179.1_prot_WP_000898953.1_3912 [locus_tag=CK938_RS21025] [protein=alpha/beta hydrolase] [protein_id=WP_000898953.1] [location=3976087..3977085] [gbkey=CDS]	0.999996864591260	true
CK938_RS02625.truA	lcl|NZ_CP023179.1_prot_WP_001067307.1_437 [gene=truA] [locus_tag=CK938_RS02625] [protein=tRNA pseudouridine(38-40) synthase TruA] [protein_id=WP_001067307.1] [location=501881..502618] [gbkey=CDS]	0.999996786092530	true
CK938_RS17685	lcl|NZ_CP023179.1_prot_WP_001205511.1_3271 [locus_tag=CK938_RS17685] [protein=MarR family transcriptional regulator] [protein_id=WP_001205511.1] [location=complement(3330351..3330794)] [gbkey=CDS]	0.999995760117296	true
CK938_RS07070	lcl|NZ_CP023179.1_prot_WP_000116809.1_1249 [locus_tag=CK938_RS07070] [protein=aldehyde dehydrogenase] [protein_id=WP_000116809.1] [location=1349276..1350643] [gbkey=CDS]	0.999995733524402	true
CK938_RS10630	lcl|NZ_CP023179.1_prot_WP_074532871.1_1924 [locus_tag=CK938_RS10630] [protein=SRPBCC family protein] [protein_id=WP_074532871.1] [location=complement(2031691..2032107)] [gbkey=CDS]	0.999995510791443	true
CK938_RS13335	lcl|NZ_CP023179.1_prot_WP_000558703.1_2439 [locus_tag=CK938_RS13335] [protein=hypothetical protein] [protein_id=WP_000558703.1] [location=complement(2537133..2537357)] [gbkey=CDS]	0.999995495063680	true
CK938_RS13430	lcl|NZ_CP023179.1_prot_WP_000399705.1_2458 [locus_tag=CK938_RS13430] [protein=carboxymuconolactone decarboxylase family protein] [protein_id=WP_000399705.1] [location=2554432..2554800] [gbkey=CDS]	0.999995329865537	true
CK938_RS01020	lcl|NZ_CP023179.1_prot_WP_000868457.1_159 [locus_tag=CK938_RS01020] [protein=S9 family peptidase] [protein_id=WP_000868457.1] [location=172276..174234] [gbkey=CDS]	0.999995315547824	true
CK938_RS18295	lcl|NZ_CP023179.1_prot_WP_000448042.1_3385 [locus_tag=CK938_RS18295] [protein=aspartate kinase] [protein_id=WP_000448042.1] [location=3453563..3454792] [gbkey=CDS]	0.999994451348632	true
CK938_RS15265	lcl|NZ_CP023179.1_prot_WP_095842935.1_2803 [locus_tag=CK938_RS15265] [protein=bifunctional (p)ppGpp synthetase/guanosine-3',5'-bis(diphosphate) 3'-pyrophosphohydrolase] [protein_id=WP_095842935.1] [location=2870109..2870588] [gbkey=CDS]	0.999993854039407	true
CK938_RS12715	lcl|NZ_CP023179.1_prot_WP_000070097.1_2322 [locus_tag=CK938_RS12715] [protein=kinase] [protein_id=WP_000070097.1] [location=complement(2431373..2431882)] [gbkey=CDS]	0.999993220137554	true
CK938_RS23055	lcl|NZ_CP023179.1_prot_WP_000398837.1_4298 [locus_tag=CK938_RS23055] [protein=purine/pyrimidine permease] [protein_id=WP_000398837.1] [location=complement(4335403..4336707)] [gbkey=CDS]	0.999993028105980	true
CK938_RS14055	lcl|NZ_CP023179.1_prot_WP_047956312.1_2578 [locus_tag=CK938_RS14055] [protein=RidA family protein] [protein_id=WP_047956312.1] [location=complement(2656445..2656840)] [gbkey=CDS]	0.999992949490862	true
CK938_RS06420	lcl|NZ_CP023179.1_prot_WP_000616053.1_1130 [locus_tag=CK938_RS06420] [protein=DUF2777 domain-containing protein] [protein_id=WP_000616053.1] [location=complement(1233648..1234202)] [gbkey=CDS]	0.999992823802574	true
CK938_RS13875	lcl|NZ_CP023179.1_prot_WP_048557908.1_2543 [locus_tag=CK938_RS13875] [protein=alpha/beta hydrolase] [protein_id=WP_048557908.1] [location=complement(2623884..2624747)] [gbkey=CDS]	0.999992158129437	true
CK938_RS16930	lcl|NZ_CP023179.1_prot_WP_095842989.1_3125 [locus_tag=CK938_RS16930] [protein=nitrate reductase] [protein_id=WP_095842989.1] [location=3191841..3192719] [gbkey=CDS]	0.999992007262983	true
CK938_RS10850.gntK	lcl|NZ_CP023179.1_prot_WP_000254935.1_1965 [gene=gntK] [locus_tag=CK938_RS10850] [protein=gluconokinase] [protein_id=WP_000254935.1] [location=2071993..2073534] [gbkey=CDS]	0.999991963260148	true
CK938_RS27080	lcl|NZ_CP023179.1_prot_WP_095843290.1_5032 [locus_tag=CK938_RS27080] [protein=sugar transferase] [protein_id=WP_095843290.1] [location=complement(5055185..5055841)] [gbkey=CDS]	0.999991782113122	true
CK938_RS08925	lcl|NZ_CP023179.1_prot_WP_001099527.1_1602 [locus_tag=CK938_RS08925] [protein=metallophosphoesterase] [protein_id=WP_001099527.1] [location=1698724..1699617] [gbkey=CDS]	0.999991236814450	true
CK938_RS19100	lcl|NZ_CP023179.1_prot_WP_000127426.1_3541 [locus_tag=CK938_RS19100] [protein=aldose 1-epimerase family protein] [protein_id=WP_000127426.1] [location=3593996..3594868] [gbkey=CDS]	0.999991179077096	true
CK938_RS07025	lcl|NZ_CP023179.1_prot_WP_000251858.1_1240 [locus_tag=CK938_RS07025] [protein=hypothetical protein] [protein_id=WP_000251858.1] [location=1340768..1340995] [gbkey=CDS]	0.999991014331806	true
CK938_RS04635	lcl|NZ_CP023179.1_prot_WP_000525809.1_789 [locus_tag=CK938_RS04635] [protein=DUF3992 domain-containing protein] [protein_id=WP_000525809.1] [location=888974..889318] [gbkey=CDS]	0.999990991707665	true
CK938_RS20275	lcl|NZ_CP023179.1_prot_WP_001163309.1_3770 [locus_tag=CK938_RS20275] [protein=DUF1885 family protein] [protein_id=WP_001163309.1] [location=3852006..3852398] [gbkey=CDS]	0.999990724646346	true
CK938_RS11425	lcl|NZ_CP023179.1_prot_WP_074533217.1_2073 [locus_tag=CK938_RS11425] [protein=DUF3224 domain-containing protein] [protein_id=WP_074533217.1] [location=complement(2173398..2173808)] [gbkey=CDS]	0.999990305074954	true
CK938_RS09010	lcl|NZ_CP023179.1_prot_WP_095842720.1_1616 [locus_tag=CK938_RS09010] [protein=Gly-Xaa-Xaa repeat protein] [protein_id=WP_095842720.1] [location=complement(1713281..1715653)] [gbkey=CDS]	0.999989809363492	true
CK938_RS23065	lcl|NZ_CP023179.1_prot_WP_001181865.1_4300 [locus_tag=CK938_RS23065] [protein=amidohydrolase family protein] [protein_id=WP_001181865.1] [location=complement(4337883..4339127)] [gbkey=CDS]	0.999988772562096	true
CK938_RS04830	lcl|NZ_CP023179.1_prot_WP_095842597.1_829 [locus_tag=CK938_RS04830] [protein=ABC transporter permease] [protein_id=WP_095842597.1] [location=complement(925802..927001)] [gbkey=CDS]	0.999987729644251	true
CK938_RS07680.leuD	lcl|NZ_CP023179.1_prot_WP_073536434.1_1364 [gene=leuD] [locus_tag=CK938_RS07680] [protein=3-isopropylmalate dehydratase small subunit] [protein_id=WP_073536434.1] [location=1453032..1453613] [gbkey=CDS]	0.999986978162226	true
CK938_RS15690.dhbB	lcl|NZ_CP023179.1_prot_WP_001007245.1_2889 [gene=dhbB] [locus_tag=CK938_RS15690] [protein=isochorismatase] [protein_id=WP_001007245.1] [location=complement(2955708..2956595)] [gbkey=CDS]	0.999986945505850	true
CK938_RS16430	lcl|NZ_CP023179.1_prot_WP_001091052.1_3030 [locus_tag=CK938_RS16430] [protein=DUF600 family protein] [protein_id=WP_001091052.1] [location=complement(3092227..3092712)] [gbkey=CDS]	0.999986918932606	true
CK938_RS03095.yhbH	lcl|NZ_CP023179.1_prot_WP_000503505.1_508 [gene=yhbH] [locus_tag=CK938_RS03095] [protein=sporulation protein YhbH] [protein_id=WP_000503505.1] [location=578391..579566] [gbkey=CDS]	0.999986247071304	true
CK938_RS07385	lcl|NZ_CP023179.1_prot_WP_000703127.1_1309 [locus_tag=CK938_RS07385] [protein=phosphoglycerate mutase] [protein_id=WP_000703127.1] [location=1408454..1409056] [gbkey=CDS]	0.999985980253969	true
CK938_RS08790	lcl|NZ_CP023179.1_prot_WP_095842706.1_1575 [locus_tag=CK938_RS08790] [protein=DUF2515 domain-containing protein] [protein_id=WP_095842706.1] [location=complement(1674734..1675900)] [gbkey=CDS]	0.999985794713893	true
CK938_RS26415	lcl|NZ_CP023179.1_prot_WP_000215911.1_4910 [locus_tag=CK938_RS26415] [protein=DUF1657 domain-containing protein] [protein_id=WP_000215911.1] [location=4922592..4922798] [gbkey=CDS]	0.999983841455875	true
CK938_RS13120	lcl|NZ_CP023179.1_prot_WP_000609539.1_2397 [locus_tag=CK938_RS13120] [protein=hypothetical protein] [protein_id=WP_000609539.1] [location=2498049..2498894] [gbkey=CDS]	0.999983503499561	true
CK938_RS04070	lcl|NZ_CP023179.1_prot_WP_000648924.1_678 [locus_tag=CK938_RS04070] [protein=DUF3965 domain-containing protein] [protein_id=WP_000648924.1] [location=782725..783876] [gbkey=CDS]	0.999983325903753	true
CK938_RS18460	lcl|NZ_CP023179.1_prot_WP_095843050.1_3416 [locus_tag=CK938_RS18460] [protein=peptidase E] [protein_id=WP_095843050.1] [location=3486242..3486940] [gbkey=CDS]	0.999982134197804	true
CK938_RS20975.spoIIM	lcl|NZ_CP023179.1_prot_WP_000269101.1_3902 [gene=spoIIM] [locus_tag=CK938_RS20975] [protein=stage II sporulation protein M] [protein_id=WP_000269101.1] [location=complement(3968667..3969314)] [gbkey=CDS]	0.999982003794145	true
CK938_RS18895	lcl|NZ_CP023179.1_prot_WP_000582905.1_3501 [locus_tag=CK938_RS18895] [protein=protein-glutamate O-methyltransferase CheR] [protein_id=WP_000582905.1] [location=3559772..3560554] [gbkey=CDS]	0.999980448135501	true
CK938_RS09525	lcl|NZ_CP023179.1_prot_WP_000067338.1_1715 [locus_tag=CK938_RS09525] [protein=ABC transporter ATP-binding protein] [protein_id=WP_000067338.1] [location=1821792..1822643] [gbkey=CDS]	0.999980156780415	true
CK938_RS00030.gyrA	lcl|NZ_CP023179.1_prot_WP_061184975.1_6 [gene=gyrA] [locus_tag=CK938_RS00030] [protein=DNA gyrase subunit A] [protein_id=WP_061184975.1] [location=6189..8660] [gbkey=CDS]	0.999979663948955	true
CK938_RS09210.phnC	lcl|NZ_CP023179.1_prot_WP_000569254.1_1657 [gene=phnC] [locus_tag=CK938_RS09210] [protein=phosphonate ABC transporter ATP-binding protein] [protein_id=WP_000569254.1] [location=1759319..1760092] [gbkey=CDS]	0.999979197067981	true
CK938_RS17980	lcl|NZ_CP023179.1_prot_WP_001046900.1_3328 [locus_tag=CK938_RS17980] [protein=TIGR04053 family radical SAM/SPASM domain-containing protein] [protein_id=WP_001046900.1] [location=complement(3391451..3392584)] [gbkey=CDS]	0.999978528868244	true
CK938_RS03525	lcl|NZ_CP023179.1_prot_WP_074564835.1_594 [locus_tag=CK938_RS03525] [protein=amino acid ABC transporter ATP-binding protein] [protein_id=WP_074564835.1] [location=686337..687065] [gbkey=CDS]	0.999977926851623	true
CK938_RS15600	lcl|NZ_CP023179.1_prot_WP_000106430.1_2871 [locus_tag=CK938_RS15600] [protein=ABC transporter ATP-binding protein] [protein_id=WP_000106430.1] [location=complement(2933817..2934584)] [gbkey=CDS]	0.999977406870268	true
CK938_RS03440	lcl|NZ_CP023179.1_prot_WP_000274348.1_577 [locus_tag=CK938_RS03440] [protein=hypothetical protein] [protein_id=WP_000274348.1] [location=662111..662329] [gbkey=CDS]	0.999977170817038	true
CK938_RS17600	lcl|NZ_CP023179.1_prot_WP_001059583.1_3254 [locus_tag=CK938_RS17600] [protein=hypothetical protein] [protein_id=WP_001059583.1] [location=3311863..3312033] [gbkey=CDS]	0.999976964072080	true
CK938_RS24250	lcl|NZ_CP023179.1_prot_WP_000437669.1_4525 [locus_tag=CK938_RS24250] [protein=SRPBCC domain-containing protein] [protein_id=WP_000437669.1] [location=complement(4554526..4554957)] [gbkey=CDS]	0.999975660643043	true
CK938_RS04110.tenI	lcl|NZ_CP023179.1_prot_WP_095842553.1_685 [gene=tenI] [locus_tag=CK938_RS04110] [protein=thiazole tautomerase TenI] [protein_id=WP_095842553.1] [location=789389..790009] [gbkey=CDS]	0.999971790530696	true
CK938_RS02560	lcl|NZ_CP023179.1_prot_WP_000151452.1_424 [locus_tag=CK938_RS02560] [protein=hypothetical protein] [protein_id=WP_000151452.1] [location=complement(488082..490844)] [gbkey=CDS]	0.999969263157426	true
CK938_RS05630	lcl|NZ_CP023179.1_prot_WP_001996867.1_979 [locus_tag=CK938_RS05630] [protein=DUF4028 family protein] [protein_id=WP_001996867.1] [location=1094410..1094613] [gbkey=CDS]	0.999968578207690	true
CK938_RS11265	lcl|NZ_CP023179.1_prot_WP_000813654.1_2043 [locus_tag=CK938_RS11265] [protein=TetR/AcrR family transcriptional regulator] [protein_id=WP_000813654.1] [location=2142801..2143358] [gbkey=CDS]	0.999967877141185	true
CK938_RS12235	lcl|NZ_CP023179.1_prot_WP_001090706.1_2228 [locus_tag=CK938_RS12235] [protein=MerR family transcriptional regulator] [protein_id=WP_001090706.1] [location=2341551..2342318] [gbkey=CDS]	0.999967667439824	true
CK938_RS20045	lcl|NZ_CP023179.1_prot_WP_073535855.1_3725 [locus_tag=CK938_RS20045] [protein=nucleotidyltransferase] [protein_id=WP_073535855.1] [location=3812531..3813757] [gbkey=CDS]	0.999967028629642	true
CK938_RS01885.pcrA	lcl|NZ_CP023179.1_prot_WP_002163769.1_295 [gene=pcrA] [locus_tag=CK938_RS01885] [protein=DNA helicase PcrA] [protein_id=WP_002163769.1] [location=337693..339942] [gbkey=CDS]	0.999963118575416	true
CK938_RS08275	lcl|NZ_CP023179.1_prot_WP_001095923.1_1481 [locus_tag=CK938_RS08275] [protein=YpiB family protein] [protein_id=WP_001095923.1] [location=1562942..1563478] [gbkey=CDS]	0.999961778329335	true
CK938_RS09645.sspN	lcl|NZ_CP023179.1_prot_WP_000527989.1_1738 [gene=sspN] [locus_tag=CK938_RS09645] [protein=acid-soluble spore protein SspN] [protein_id=WP_000527989.1] [location=1842862..1842996] [gbkey=CDS]	0.999961762173133	true
CK938_RS24485	lcl|NZ_CP023179.1_prot_WP_001102457.1_4570 [locus_tag=CK938_RS24485] [protein=tetraprenyl-beta-curcumene synthase family protein] [protein_id=WP_001102457.1] [location=complement(4595355..4596419)] [gbkey=CDS]	0.999958285219019	true
CK938_RS21940.pstC	lcl|NZ_CP023179.1_prot_WP_061535604.1_4085 [gene=pstC] [locus_tag=CK938_RS21940] [protein=phosphate ABC transporter permease subunit PstC] [protein_id=WP_061535604.1] [location=complement(4126507..4127457)] [gbkey=CDS]	0.999951381975143	true
CK938_RS26985	lcl|NZ_CP023179.1_prot_WP_095843274.1_5014 [locus_tag=CK938_RS26985] [protein=O-antigen ligase family protein] [protein_id=WP_095843274.1] [location=5033180..5034325] [gbkey=CDS]	0.999949785924169	true
CK938_RS23095	lcl|NZ_CP023179.1_prot_WP_000102013.1_4306 [locus_tag=CK938_RS23095] [protein=dipeptide ABC transporter ATP-binding protein] [protein_id=WP_000102013.1] [location=4345265..4346251] [gbkey=CDS]	0.999948855295387	true
CK938_RS24670.luxS	lcl|NZ_CP023179.1_prot_WP_001141369.1_4604 [gene=luxS] [locus_tag=CK938_RS24670] [protein=S-ribosylhomocysteine lyase LuxS] [protein_id=WP_001141369.1] [location=complement(4625224..4625697)] [gbkey=CDS]	0.999948655366892	true
CK938_RS27860	lcl|NZ_CP023179.1_prot_WP_000485091.1_5177 [locus_tag=CK938_RS27860] [protein=GAF domain-containing sensor histidine kinase] [protein_id=WP_000485091.1] [location=complement(5197513..5199084)] [gbkey=CDS]	0.999948565462412	true
CK938_RS03315	lcl|NZ_CP023179.1_prot_WP_074532096.1_552 [locus_tag=CK938_RS03315] [protein=TVP38/TMEM64 family protein] [protein_id=WP_074532096.1] [location=complement(635030..635578)] [gbkey=CDS]	0.999944430488555	true
CK938_RS07330	lcl|NZ_CP023179.1_prot_WP_000203341.1_1299 [locus_tag=CK938_RS07330] [protein=MarR family transcriptional regulator] [protein_id=WP_000203341.1] [location=1400576..1401022] [gbkey=CDS]	0.999943918409382	true
CK938_RS00655.rpsL	lcl|NZ_CP023179.1_prot_WP_001142340.1_100 [gene=rpsL] [locus_tag=CK938_RS00655] [protein=30S ribosomal protein S12] [protein_id=WP_001142340.1] [location=121358..121780] [gbkey=CDS]	0.999936786973460	true
CK938_RS23855.ytfJ	lcl|NZ_CP023179.1_prot_WP_000350002.1_4450 [gene=ytfJ] [locus_tag=CK938_RS23855] [protein=GerW family sporulation protein] [protein_id=WP_000350002.1] [location=complement(4484450..4484845)] [gbkey=CDS]	0.999934314329372	true
CK938_RS05545	lcl|NZ_CP023179.1_prot_WP_000120200.1_962 [locus_tag=CK938_RS05545] [protein=hypothetical protein] [protein_id=WP_000120200.1] [location=1081725..1082138] [gbkey=CDS]	0.999933103947194	true
CK938_RS14580.tenA	lcl|NZ_CP023179.1_prot_WP_000144504.1_2678 [gene=tenA] [locus_tag=CK938_RS14580] [protein=thiaminase II] [protein_id=WP_000144504.1] [location=complement(2750351..2751040)] [gbkey=CDS]	0.999927024053637	true
CK938_RS12920	lcl|NZ_CP023179.1_prot_WP_000525962.1_2360 [locus_tag=CK938_RS12920] [protein=NUDIX hydrolase] [protein_id=WP_000525962.1] [location=2472770..2473264] [gbkey=CDS]	0.999924111684253	true
CK938_RS21890	lcl|NZ_CP023179.1_prot_WP_000871248.1_4075 [locus_tag=CK938_RS21890] [protein=MBL fold metallo-hydrolase] [protein_id=WP_000871248.1] [location=complement(4117973..4118602)] [gbkey=CDS]	0.999920771071582	true
CK938_RS26830.lldP	lcl|NZ_CP023179.1_prot_WP_001099319.1_4987 [gene=lldP] [locus_tag=CK938_RS26830] [protein=L-lactate permease] [protein_id=WP_001099319.1] [location=complement(5002735..5004393)] [gbkey=CDS]	0.999917887887477	true
CK938_RS09200	lcl|NZ_CP023179.1_prot_WP_001075245.1_1655 [locus_tag=CK938_RS09200] [protein=bifunctional metallophosphatase/5'-nucleotidase] [protein_id=WP_001075245.1] [location=complement(1756528..1758111)] [gbkey=CDS]	0.999910206105944	true
CK938_RS22890.valS	lcl|NZ_CP023179.1_prot_WP_000072228.1_4267 [gene=valS] [locus_tag=CK938_RS22890] [protein=valine--tRNA ligase] [protein_id=WP_000072228.1] [location=complement(4301950..4304595)] [gbkey=CDS]	0.999908634666787	true
CK938_RS27845.yeiL	lcl|NZ_CP023179.1_prot_WP_000868836.1_5174 [gene=yeiL] [locus_tag=CK938_RS27845] [protein=transcriptional regulator YeiL] [protein_id=WP_000868836.1] [location=5195294..5195965] [gbkey=CDS]	0.999906147941139	true
CK938_RS27925	lcl|NZ_CP023179.1_prot_WP_001015645.1_5189 [locus_tag=CK938_RS27925] [protein=glycosyltransferase family 39 protein] [protein_id=WP_001015645.1] [location=complement(5212286..5213599)] [gbkey=CDS]	0.999904286611896	true
CK938_RS04910	lcl|NZ_CP023179.1_prot_WP_061185597.1_841 [locus_tag=CK938_RS04910] [protein=YheC/YheD family protein] [protein_id=WP_061185597.1] [location=complement(940302..941762)] [gbkey=CDS]	0.999902505297409	true
CK938_RS04095	lcl|NZ_CP023179.1_prot_WP_001256816.1_682 [locus_tag=CK938_RS04095] [protein=ABC transporter ATP-binding protein] [protein_id=WP_001256816.1] [location=786879..787628] [gbkey=CDS]	0.999901479731358	true
CK938_RS04460	lcl|NZ_CP023179.1_prot_WP_048558026.1_755 [locus_tag=CK938_RS04460] [protein=YhdH/YhfP family quinone oxidoreductase] [protein_id=WP_048558026.1] [location=856528..857526] [gbkey=CDS]	0.999899675716005	true
CK938_RS21205.argJ	lcl|NZ_CP023179.1_prot_WP_000241357.1_3945 [gene=argJ] [locus_tag=CK938_RS21205] [protein=bifunctional glutamate N-acetyltransferase/amino-acid acetyltransferase ArgJ] [protein_id=WP_000241357.1] [location=complement(4007832..4009055)] [gbkey=CDS]	0.999899545826557	true
CK938_RS00700.rplB	lcl|NZ_CP023179.1_prot_WP_000511580.1_108 [gene=rplB] [locus_tag=CK938_RS00700] [protein=50S ribosomal protein L2] [protein_id=WP_000511580.1] [location=128215..129045] [gbkey=CDS]	0.999891965843203	true
CK938_RS14015.bstA	lcl|NZ_CP023179.1_prot_WP_000999076.1_2570 [gene=bstA] [locus_tag=CK938_RS14015] [protein=bacillithiol transferase BstA] [protein_id=WP_000999076.1] [location=2649583..2650104] [gbkey=CDS]	0.999884307024430	true
CK938_RS07665.leuA	lcl|NZ_CP023179.1_prot_WP_074543507.1_1361 [gene=leuA] [locus_tag=CK938_RS07665] [protein=2-isopropylmalate synthase] [protein_id=WP_074543507.1] [location=1448998..1450518] [gbkey=CDS]	0.999876104104289	true
CK938_RS04555	lcl|NZ_CP023179.1_prot_WP_001097703.1_773 [locus_tag=CK938_RS04555] [protein=ABC transporter permease] [protein_id=WP_001097703.1] [location=complement(876649..877824)] [gbkey=CDS]	0.999867475404520	true
CK938_RS15095	lcl|NZ_CP023179.1_prot_WP_095842927.1_2772 [locus_tag=CK938_RS15095] [protein=DUF1232 domain-containing protein] [protein_id=WP_095842927.1] [location=2841481..2841810] [gbkey=CDS]	0.999863224862154	true
CK938_RS02285	lcl|NZ_CP023179.1_prot_WP_095842490.1_369 [locus_tag=CK938_RS02285] [protein=site-specific integrase] [protein_id=WP_095842490.1] [location=427880..429127] [gbkey=CDS]	0.999852179786140	true
CK938_RS20065.coaD	lcl|NZ_CP023179.1_prot_WP_000200598.1_3729 [gene=coaD] [locus_tag=CK938_RS20065] [protein=pantetheine-phosphate adenylyltransferase] [protein_id=WP_000200598.1] [location=complement(3816928..3817419)] [gbkey=CDS]	0.999823508360637	true
CK938_RS06570.trpS	lcl|NZ_CP023179.1_prot_WP_000110985.1_1155 [gene=trpS] [locus_tag=CK938_RS06570] [protein=tryptophan--tRNA ligase] [protein_id=WP_000110985.1] [location=complement(1259167..1260156)] [gbkey=CDS]	0.999818034813739	true
CK938_RS24385	lcl|NZ_CP023179.1_prot_WP_095843198.1_4551 [locus_tag=CK938_RS24385] [protein=hypothetical protein] [protein_id=WP_095843198.1] [location=complement(4576324..4577226)] [gbkey=CDS]	0.999806663004729	true
CK938_RS18210	lcl|NZ_CP023179.1_prot_WP_001086306.1_3370 [locus_tag=CK938_RS18210] [protein=ketoacyl-ACP synthase III] [protein_id=WP_001086306.1] [location=3437018..3438001] [gbkey=CDS]	0.999797027799015	true
CK938_RS06465	lcl|NZ_CP023179.1_prot_WP_001040153.1_1137 [locus_tag=CK938_RS06465] [protein=YajQ family cyclic di-GMP-binding protein] [protein_id=WP_001040153.1] [location=complement(1243688..1244179)] [gbkey=CDS]	0.999794568466154	true
CK938_RS18785	lcl|NZ_CP023179.1_prot_WP_074532051.1_3479 [locus_tag=CK938_RS18785] [protein=chemotaxis protein CheV] [protein_id=WP_074532051.1] [location=complement(3541878..3542786)] [gbkey=CDS]	0.999791915235824	true
CK938_RS28850	lcl|NZ_CP023179.1_prot_WP_001099233.1_2675 [locus_tag=CK938_RS28850] [protein=hypothetical protein] [protein_id=WP_001099233.1] [location=complement(2748962..2749126)] [gbkey=CDS]	0.999791673549134	true
CK938_RS28050	lcl|NZ_CP023179.1_prot_WP_074532694.1_5213 [locus_tag=CK938_RS28050] [protein=hypothetical protein] [protein_id=WP_074532694.1] [location=5240977..5241378] [gbkey=CDS]	0.999791609799228	true
CK938_RS11030	lcl|NZ_CP023179.1_prot_WP_074532903.1_2000 [locus_tag=CK938_RS11030] [protein=tyrosine-protein phosphatase] [protein_id=WP_074532903.1] [location=2101867..2102889] [gbkey=CDS]	0.999785557228209	true
CK938_RS12030	lcl|NZ_CP023179.1_prot_WP_000388894.1_2186 [locus_tag=CK938_RS12030] [protein=magnesium transporter CorA family protein] [protein_id=WP_000388894.1] [location=2299485..2300435] [gbkey=CDS]	0.999706905112661	true
CK938_RS21360	lcl|NZ_CP023179.1_prot_WP_000257652.1_3973 [locus_tag=CK938_RS21360] [protein=2-oxo acid dehydrogenase subunit E2] [protein_id=WP_000257652.1] [location=complement(4033002..4034321)] [gbkey=CDS]	0.999690083235621	true
CK938_RS07760.lysA	lcl|NZ_CP023179.1_prot_WP_000280639.1_1380 [gene=lysA] [locus_tag=CK938_RS07760] [protein=diaminopimelate decarboxylase] [protein_id=WP_000280639.1] [location=1466789..1468105] [gbkey=CDS]	0.999689702473705	true
CK938_RS25765	lcl|NZ_CP023179.1_prot_WP_001180555.1_4787 [locus_tag=CK938_RS25765] [protein=hypothetical protein] [protein_id=WP_001180555.1] [location=complement(4800305..4800490)] [gbkey=CDS]	0.999681611588201	true
CK938_RS11120	lcl|NZ_CP023179.1_prot_WP_000340660.1_2015 [locus_tag=CK938_RS11120] [protein=winged helix-turn-helix transcriptional regulator] [protein_id=WP_000340660.1] [location=2115482..2115865] [gbkey=CDS]	0.999676360364460	true
CK938_RS23225	lcl|NZ_CP023179.1_prot_WP_000414715.1_4332 [locus_tag=CK938_RS23225] [protein=long-chain-fatty-acid--CoA ligase] [protein_id=WP_000414715.1] [location=complement(4368994..4370679)] [gbkey=CDS]	0.999648512290742	true
CK938_RS12900.aacC	lcl|NZ_CP023179.1_prot_WP_130776749.1_2356 [gene=aacC] [locus_tag=CK938_RS12900] [protein=BA2930 family N-acetyltransferase] [protein_id=WP_130776749.1] [location=2469616..2470413] [gbkey=CDS]	0.999642062390201	true
CK938_RS09110	lcl|NZ_CP023179.1_prot_WP_046198994.1_1636 [locus_tag=CK938_RS09110] [protein=glycosyltransferase] [protein_id=WP_046198994.1] [location=1737755..1738723] [gbkey=CDS]	0.999620432079249	true
CK938_RS00230.metG	lcl|NZ_CP023179.1_prot_WP_000159679.1_33 [gene=metG] [locus_tag=CK938_RS00230] [protein=methionine--tRNA ligase] [protein_id=WP_000159679.1] [location=41198..43180] [gbkey=CDS]	0.999607072407447	true
CK938_RS18790	lcl|NZ_CP023179.1_prot_WP_074532052.1_3480 [locus_tag=CK938_RS18790] [protein=LysR family transcriptional regulator] [protein_id=WP_074532052.1] [location=complement(3542915..3543400)] [gbkey=CDS]	0.999601192129152	true
CK938_RS07970	lcl|NZ_CP023179.1_prot_WP_000806236.1_1421 [locus_tag=CK938_RS07970] [protein=tyrosine-type recombinase/integrase] [protein_id=WP_000806236.1] [location=complement(1506141..1506671)] [gbkey=CDS]	0.999545033409795	true
CK938_RS21100.bioF	lcl|NZ_CP023179.1_prot_WP_095843129.1_3927 [gene=bioF] [locus_tag=CK938_RS21100] [protein=8-amino-7-oxononanoate synthase] [protein_id=WP_095843129.1] [location=complement(3988721..3989908)] [gbkey=CDS]	0.999536319353160	true
CK938_RS05710	lcl|NZ_CP023179.1_prot_WP_000272997.1_995 [locus_tag=CK938_RS05710] [protein=ring-cleaving dioxygenase] [protein_id=WP_000272997.1] [location=1108223..1109167] [gbkey=CDS]	0.999485512242449	true
CK938_RS12260	lcl|NZ_CP023179.1_prot_WP_139303376.1_2233 [locus_tag=CK938_RS12260] [protein=sulfite exporter TauE/SafE family protein] [protein_id=WP_139303376.1] [location=complement(2346286..2347296)] [gbkey=CDS]	0.999449842764038	true
CK938_RS01110	lcl|NZ_CP023179.1_prot_WP_074533170.1_177 [locus_tag=CK938_RS01110] [protein=ABC transporter permease] [protein_id=WP_074533170.1] [location=190941..191945] [gbkey=CDS]	0.999434246135209	true
CK938_RS17525.thrB	lcl|NZ_CP023179.1_prot_WP_000612668.1_3239 [gene=thrB] [locus_tag=CK938_RS17525] [protein=homoserine kinase] [protein_id=WP_000612668.1] [location=complement(3295532..3296425)] [gbkey=CDS]	0.999427028344234	true
CK938_RS18480	lcl|NZ_CP023179.1_prot_WP_073541818.1_3419 [locus_tag=CK938_RS18480] [protein=hypothetical protein] [protein_id=WP_073541818.1] [location=3489493..3489726] [gbkey=CDS]	0.999397876017193	true
CK938_RS06375.gerPD	lcl|NZ_CP023179.1_prot_WP_001052802.1_1121 [gene=gerPD] [locus_tag=CK938_RS06375] [protein=spore germination protein GerPD] [protein_id=WP_001052802.1] [location=complement(1228702..1228896)] [gbkey=CDS]	0.999396069326711	true
CK938_RS10530	lcl|NZ_CP023179.1_prot_WP_000136094.1_1905 [locus_tag=CK938_RS10530] [protein=glycosyltransferase] [protein_id=WP_000136094.1] [location=2012985..2013746] [gbkey=CDS]	0.999376311024140	true
CK938_RS26825.thiC	lcl|NZ_CP023179.1_prot_WP_000814470.1_4986 [gene=thiC] [locus_tag=CK938_RS26825] [protein=phosphomethylpyrimidine synthase ThiC] [protein_id=WP_000814470.1] [location=complement(5000675..5002435)] [gbkey=CDS]	0.999351615920091	true
CK938_RS16830	lcl|NZ_CP023179.1_prot_WP_170869001.1_3105 [locus_tag=CK938_RS16830] [protein=formate--tetrahydrofolate ligase] [protein_id=WP_170869001.1] [location=complement(3176582..3178333)] [gbkey=CDS]	0.999343048798715	true
CK938_RS00995	lcl|NZ_CP023179.1_prot_WP_000029403.1_154 [locus_tag=CK938_RS00995] [protein=alpha/beta hydrolase] [protein_id=WP_000029403.1] [location=165349..166158] [gbkey=CDS]	0.999306350214556	true
CK938_RS07210.phaP	lcl|NZ_CP023179.1_prot_WP_000448576.1_1277 [gene=phaP] [locus_tag=CK938_RS07210] [protein=polyhydroxyalkanoic acid inclusion protein PhaP] [protein_id=WP_000448576.1] [location=complement(1377927..1378451)] [gbkey=CDS]	0.999303777998768	true
CK938_RS06595	lcl|NZ_CP023179.1_prot_WP_000974101.1_1159 [locus_tag=CK938_RS06595] [protein=ABC transporter permease] [protein_id=WP_000974101.1] [location=1263940..1264956] [gbkey=CDS]	0.999301616512540	true
CK938_RS14180	lcl|NZ_CP023179.1_prot_WP_000495173.1_2603 [locus_tag=CK938_RS14180] [protein=DUF4269 domain-containing protein] [protein_id=WP_000495173.1] [location=complement(2680747..2681277)] [gbkey=CDS]	0.999294611451036	true
CK938_RS09805	lcl|NZ_CP023179.1_prot_WP_000175141.1_1767 [locus_tag=CK938_RS09805] [protein=tubulin-like doman-containing protein] [protein_id=WP_000175141.1] [location=1876475..1879837] [gbkey=CDS]	0.999283464361702	true
CK938_RS04540	lcl|NZ_CP023179.1_prot_WP_095842582.1_770 [locus_tag=CK938_RS04540] [protein=glycoside hydrolase family 25 protein] [protein_id=WP_095842582.1] [location=872710..873693] [gbkey=CDS]	0.999275620902235	true
CK938_RS15480	lcl|NZ_CP023179.1_prot_WP_000600658.1_2846 [locus_tag=CK938_RS15480] [protein=alpha/beta hydrolase] [protein_id=WP_000600658.1] [location=complement(2910991..2911719)] [gbkey=CDS]	0.999254848416151	true
CK938_RS26725	lcl|NZ_CP023179.1_prot_WP_095843263.1_4968 [locus_tag=CK938_RS26725] [protein=PTS lactose/cellobiose transporter subunit IIA] [protein_id=WP_095843263.1] [location=complement(4982109..4982432)] [gbkey=CDS]	0.999210924483352	true
CK938_RS10715	lcl|NZ_CP023179.1_prot_WP_001128292.1_1940 [locus_tag=CK938_RS10715] [protein=tautomerase family protein] [protein_id=WP_001128292.1] [location=2045054..2045527] [gbkey=CDS]	0.999197440368607	true
CK938_RS13470	lcl|NZ_CP023179.1_prot_WP_000135297.1_2466 [locus_tag=CK938_RS13470] [protein=N-acetylmuramoyl-L-alanine amidase] [protein_id=WP_000135297.1] [location=2561050..2561784] [gbkey=CDS]	0.999191211256990	true
CK938_RS12435	lcl|NZ_CP023179.1_prot_WP_000624904.1_2267 [locus_tag=CK938_RS12435] [protein=LysE family transporter] [protein_id=WP_000624904.1] [location=2374380..2375018] [gbkey=CDS]	0.999178298884159	true
CK938_RS03725	lcl|NZ_CP023179.1_prot_WP_095842537.1_632 [locus_tag=CK938_RS03725] [protein=transposase] [protein_id=WP_095842537.1] [location=725662..726780] [gbkey=CDS]	0.999168379967265	true
CK938_RS19265	lcl|NZ_CP023179.1_prot_WP_000625425.1_3573 [locus_tag=CK938_RS19265] [protein=2-oxoacid:acceptor oxidoreductase subunit alpha] [protein_id=WP_000625425.1] [location=complement(3649904..3651661)] [gbkey=CDS]	0.999144842915439	true
CK938_RS04935	lcl|NZ_CP023179.1_prot_WP_074533149.1_846 [locus_tag=CK938_RS04935] [protein=DUF1700 domain-containing protein] [protein_id=WP_074533149.1] [location=complement(945263..945826)] [gbkey=CDS]	0.999134584708050	true
CK938_RS14225	lcl|NZ_CP023179.1_prot_WP_095842887.1_2610 [locus_tag=CK938_RS14225] [protein=cytochrome P450] [protein_id=WP_095842887.1] [location=complement(2688246..2689478)] [gbkey=CDS]	0.999116367734992	true
CK938_RS21110.bioA	lcl|NZ_CP023179.1_prot_WP_095843130.1_3929 [gene=bioA] [locus_tag=CK938_RS21110] [protein=adenosylmethionine--8-amino-7-oxononanoate transaminase] [protein_id=WP_095843130.1] [location=complement(3990602..3991990)] [gbkey=CDS]	0.999088798859216	true
CK938_RS06370	lcl|NZ_CP023179.1_prot_WP_000902335.1_1120 [locus_tag=CK938_RS06370] [protein=spore germination protein GerPE] [protein_id=WP_000902335.1] [location=complement(1228300..1228686)] [gbkey=CDS]	0.998933657217977	true
CK938_RS08830	lcl|NZ_CP023179.1_prot_WP_061131625.1_1583 [locus_tag=CK938_RS08830] [protein=methylated-DNA--[protein]-cysteine S-methyltransferase] [protein_id=WP_061131625.1] [location=complement(1683690..1684220)] [gbkey=CDS]	0.998924396898106	true
CK938_RS27920	lcl|NZ_CP023179.1_prot_WP_000901852.1_5188 [locus_tag=CK938_RS27920] [protein=chemotaxis protein] [protein_id=WP_000901852.1] [location=5210892..5212193] [gbkey=CDS]	0.998906500552435	true
CK938_RS21850.murG	lcl|NZ_CP023179.1_prot_WP_000724752.1_4067 [gene=murG] [locus_tag=CK938_RS21850] [protein=undecaprenyldiphospho-muramoylpentapeptide beta-N-acetylglucosaminyltransferase] [protein_id=WP_000724752.1] [location=complement(4106146..4107204)] [gbkey=CDS]	0.998903007848143	true
CK938_RS06810	lcl|NZ_CP023179.1_prot_WP_000191174.1_1201 [locus_tag=CK938_RS06810] [protein=ATP-dependent helicase] [protein_id=WP_000191174.1] [location=complement(1302058..1304124)] [gbkey=CDS]	0.998863855016250	true
CK938_RS18820.fliI	lcl|NZ_CP023179.1_prot_WP_095843072.1_3486 [gene=fliI] [locus_tag=CK938_RS18820] [protein=flagellar protein export ATPase FliI] [protein_id=WP_095843072.1] [location=complement(3547556..3548860)] [gbkey=CDS]	0.998863780539520	true
CK938_RS19140	lcl|NZ_CP023179.1_prot_WP_095843094.1_3549 [locus_tag=CK938_RS19140] [protein=exosporium leader peptide-containing protein] [protein_id=WP_095843094.1] [location=complement(3615701..3616426)] [gbkey=CDS]	0.998835120556360	true
CK938_RS20590	lcl|NZ_CP023179.1_prot_WP_000567994.1_3829 [locus_tag=CK938_RS20590] [protein=AAA family ATPase] [protein_id=WP_000567994.1] [location=3907186..3907938] [gbkey=CDS]	0.998755828038101	true
CK938_RS10610	lcl|NZ_CP023179.1_prot_WP_071743340.1_1920 [locus_tag=CK938_RS10610] [protein=phosphotransferase] [protein_id=WP_071743340.1] [location=2028786..2029625] [gbkey=CDS]	0.998744890279495	true
CK938_RS16470.essC	lcl|NZ_CP023179.1_prot_WP_157734606.1_3036 [gene=essC] [locus_tag=CK938_RS16470] [protein=type VII secretion protein EssC] [protein_id=WP_157734606.1] [location=complement(3100676..3104683)] [gbkey=CDS]	0.998715978676546	true
CK938_RS17725	lcl|NZ_CP023179.1_prot_WP_000149327.1_3279 [locus_tag=CK938_RS17725] [protein=ABC transporter ATP-binding protein] [protein_id=WP_000149327.1] [location=complement(3335833..3336606)] [gbkey=CDS]	0.998637136446255	true
CK938_RS20420	lcl|NZ_CP023179.1_prot_WP_095843124.1_3798 [locus_tag=CK938_RS20420] [protein=polyphosphate kinase] [protein_id=WP_095843124.1] [location=complement(3874470..3876578)] [gbkey=CDS]	0.998599795691333	true
CK938_RS09620	lcl|NZ_CP023179.1_prot_WP_001083869.1_1734 [locus_tag=CK938_RS09620] [protein=hypothetical protein] [protein_id=WP_001083869.1] [location=complement(1840387..1840644)] [gbkey=CDS]	0.998557612320652	true
CK938_RS17740	lcl|NZ_CP023179.1_prot_WP_000219483.1_3282 [locus_tag=CK938_RS17740] [protein=MaoC family dehydratase] [protein_id=WP_000219483.1] [location=complement(3339089..3339505)] [gbkey=CDS]	0.998528942673508	true
CK938_RS25540	lcl|NZ_CP023179.1_prot_WP_000683424.1_4746 [locus_tag=CK938_RS25540] [protein=NAD(P)H-dependent oxidoreductase] [protein_id=WP_000683424.1] [location=4768298..4768879] [gbkey=CDS]	0.998479530871070	true
CK938_RS15775	lcl|NZ_CP023179.1_prot_WP_000633359.1_2904 [locus_tag=CK938_RS15775] [protein=CoA-acylating methylmalonate-semialdehyde dehydrogenase] [protein_id=WP_000633359.1] [location=complement(2971787..2973247)] [gbkey=CDS]	0.998479059436227	true
CK938_RS17240.fosB	lcl|NZ_CP023179.1_prot_WP_000911692.1_3186 [gene=fosB] [locus_tag=CK938_RS17240] [protein=FosB/FosD family fosfomycin resistance bacillithiol transferase] [protein_id=WP_000911692.1] [location=complement(3247717..3248133)] [gbkey=CDS]	0.998473087481132	true
CK938_RS22375	lcl|NZ_CP023179.1_prot_WP_000163099.1_4168 [locus_tag=CK938_RS22375] [protein=aromatic amino acid hydroxylase] [protein_id=WP_000163099.1] [location=4204959..4206713] [gbkey=CDS]	0.998420682454465	true
CK938_RS18965	lcl|NZ_CP023179.1_prot_WP_000459093.1_3515 [locus_tag=CK938_RS18965] [protein=winged helix-turn-helix transcriptional regulator] [protein_id=WP_000459093.1] [location=3572292..3572741] [gbkey=CDS]	0.998352862360023	true
CK938_RS22925.ccsA	lcl|NZ_CP023179.1_prot_WP_000008993.1_4274 [gene=ccsA] [locus_tag=CK938_RS22925] [protein=cytochrome c biogenesis protein CcsA] [protein_id=WP_000008993.1] [location=complement(4311170..4312003)] [gbkey=CDS]	0.998308028537968	true
CK938_RS19155.hmpA	lcl|NZ_CP023179.1_prot_WP_095843097.1_3552 [gene=hmpA] [locus_tag=CK938_RS19155] [protein=NO-inducible flavohemoprotein] [protein_id=WP_095843097.1] [location=complement(3618499..3619716)] [gbkey=CDS]	0.998304171015775	true
CK938_RS08960	lcl|NZ_CP023179.1_prot_WP_000228315.1_1606 [locus_tag=CK938_RS08960] [protein=DUF420 domain-containing protein] [protein_id=WP_000228315.1] [location=1703264..1703806] [gbkey=CDS]	0.998132499359121	true
CK938_RS15945	lcl|NZ_CP023179.1_prot_WP_000807968.1_2936 [locus_tag=CK938_RS15945] [protein=hypothetical protein] [protein_id=WP_000807968.1] [location=2999318..2999926] [gbkey=CDS]	0.998063269934910	true
CK938_RS25385	lcl|NZ_CP023179.1_prot_WP_000829779.1_4718 [locus_tag=CK938_RS25385] [protein=NAD(P)/FAD-dependent oxidoreductase] [protein_id=WP_000829779.1] [location=4745733..4746722] [gbkey=CDS]	0.997854671954073	true
CK938_RS09650	lcl|NZ_CP023179.1_prot_WP_000614849.1_1739 [locus_tag=CK938_RS09650] [protein=LysM peptidoglycan-binding domain-containing protein] [protein_id=WP_000614849.1] [location=complement(1843064..1844356)] [gbkey=CDS]	0.997787664740901	true
CK938_RS14515	lcl|NZ_CP023179.1_prot_WP_080012569.1_2666 [locus_tag=CK938_RS14515] [protein=hypothetical protein] [protein_id=WP_080012569.1] [location=complement(2743832..2744068)] [gbkey=CDS]	0.997610317299094	true
CK938_RS27815	lcl|NZ_CP023179.1_prot_WP_095843317.1_5168 [locus_tag=CK938_RS27815] [protein=LacI family DNA-binding transcriptional regulator] [protein_id=WP_095843317.1] [location=complement(5188672..5189649)] [gbkey=CDS]	0.997539258901056	true
CK938_RS01330	lcl|NZ_CP023179.1_prot_WP_074533162.1_218 [locus_tag=CK938_RS01330] [protein=peptide ABC transporter substrate-binding protein] [protein_id=WP_074533162.1] [location=229289..229396] [gbkey=CDS]	0.997525553238623	true
CK938_RS07245	lcl|NZ_CP023179.1_prot_WP_000725962.1_1284 [locus_tag=CK938_RS07245] [protein=DUF3905 domain-containing protein] [protein_id=WP_000725962.1] [location=complement(1384390..1384725)] [gbkey=CDS]	0.997333172758324	true
CK938_RS03480	lcl|NZ_CP023179.1_prot_WP_000185779.1_585 [locus_tag=CK938_RS03480] [protein=GerAB/ArcD/ProY family transporter] [protein_id=WP_000185779.1] [location=complement(671675..672781)] [gbkey=CDS]	0.997329836629502	true
CK938_RS15660	lcl|NZ_CP023179.1_prot_WP_001043907.1_2883 [locus_tag=CK938_RS15660] [protein=HU family DNA-binding protein] [protein_id=WP_001043907.1] [location=2945160..2945432] [gbkey=CDS]	0.997319912104348	true
CK938_RS25020	lcl|NZ_CP023179.1_prot_WP_074531953.1_4673 [locus_tag=CK938_RS25020] [protein=yteA family sporulation protein] [protein_id=WP_074531953.1] [location=4692326..4693057] [gbkey=CDS]	0.997269489058465	true
CK938_RS02780	lcl|NZ_CP023179.1_prot_WP_000517891.1_467 [locus_tag=CK938_RS02780] [protein=small, acid-soluble spore protein K] [protein_id=WP_000517891.1] [location=complement(530492..530650)] [gbkey=CDS]	0.997267923175352	true
CK938_RS21450	lcl|NZ_CP023179.1_prot_WP_000366458.1_3989 [locus_tag=CK938_RS21450] [protein=1-deoxy-D-xylulose-5-phosphate synthase] [protein_id=WP_000366458.1] [location=complement(4050821..4052713)] [gbkey=CDS]	0.997202476993380	true
CK938_RS10245	lcl|NZ_CP023179.1_prot_WP_000797124.1_1851 [locus_tag=CK938_RS10245] [protein=histidine phosphatase family protein] [protein_id=WP_000797124.1] [location=1968114..1968818] [gbkey=CDS]	0.996848049418552	true
CK938_RS03615	lcl|NZ_CP023179.1_prot_WP_000880733.1_612 [locus_tag=CK938_RS03615] [protein=ABC transporter permease] [protein_id=WP_000880733.1] [location=complement(703345..704250)] [gbkey=CDS]	0.996677675067635	true
CK938_RS14145	lcl|NZ_CP023179.1_prot_WP_095842879.1_2596 [locus_tag=CK938_RS14145] [protein=serine hydrolase] [protein_id=WP_095842879.1] [location=complement(2675215..2676231)] [gbkey=CDS]	0.996355865323373	true
CK938_RS25275	lcl|NZ_CP023179.1_prot_WP_001015187.1_4696 [locus_tag=CK938_RS25275] [protein=alpha/beta hydrolase] [protein_id=WP_001015187.1] [location=4726064..4726903] [gbkey=CDS]	0.996189643701170	true
CK938_RS10600	lcl|NZ_CP023179.1_prot_WP_074532869.1_1918 [locus_tag=CK938_RS10600] [protein=PhzF family phenazine biosynthesis isomerase] [protein_id=WP_074532869.1] [location=2027322..2028221] [gbkey=CDS]	0.996132683260402	true
CK938_RS16645.ric	lcl|NZ_CP023179.1_prot_WP_000401354.1_3069 [gene=ric] [locus_tag=CK938_RS16645] [protein=iron-sulfur cluster repair di-iron protein] [protein_id=WP_000401354.1] [location=3139928..3140635] [gbkey=CDS]	0.996128527989691	true
CK938_RS02505	lcl|NZ_CP023179.1_prot_WP_001064413.1_414 [locus_tag=CK938_RS02505] [protein=toxic anion resistance protein] [protein_id=WP_001064413.1] [location=476716..477798] [gbkey=CDS]	0.996053786858813	true
CK938_RS05900	lcl|NZ_CP023179.1_prot_WP_000902682.1_1031 [locus_tag=CK938_RS05900] [protein=DUF1433 domain-containing protein] [protein_id=WP_000902682.1] [location=complement(1139919..1140233)] [gbkey=CDS]	0.996025738381040	true
CK938_RS18825.fliH	lcl|NZ_CP023179.1_prot_WP_000051727.1_3487 [gene=fliH] [locus_tag=CK938_RS18825] [protein=flagellar assembly protein FliH] [protein_id=WP_000051727.1] [location=complement(3548857..3549543)] [gbkey=CDS]	0.995922822787994	true
CK938_RS05790	lcl|NZ_CP023179.1_prot_WP_000773906.1_1011 [locus_tag=CK938_RS05790] [protein=MarR family transcriptional regulator] [protein_id=WP_000773906.1] [location=complement(1122866..1123351)] [gbkey=CDS]	0.995889713792693	true
CK938_RS28035.sodA	lcl|NZ_CP023179.1_prot_WP_000094046.1_5210 [gene=sodA] [locus_tag=CK938_RS28035] [protein=superoxide dismutase [Mn]] [protein_id=WP_000094046.1] [location=5238305..5238931] [gbkey=CDS]	0.995858661480417	true
CK938_RS14840	lcl|NZ_CP023179.1_prot_WP_000566937.1_2726 [locus_tag=CK938_RS14840] [protein=acyl-CoA carboxylase subunit beta] [protein_id=WP_000566937.1] [location=complement(2798898..2800439)] [gbkey=CDS]	0.995780658843697	true
CK938_RS04350	lcl|NZ_CP023179.1_prot_WP_095842570.1_732 [locus_tag=CK938_RS04350] [protein=recombinase family protein] [protein_id=WP_095842570.1] [location=833218..834726] [gbkey=CDS]	0.995520278700783	true
CK938_RS28815	lcl|NZ_CP023179.1_prot_WP_001015238.1_2139 [locus_tag=CK938_RS28815] [protein=hypothetical protein] [protein_id=WP_001015238.1] [location=complement(2246730..2246897)] [gbkey=CDS]	0.995377486112353	true
CK938_RS03740	lcl|NZ_CP023179.1_prot_WP_095842539.1_635 [locus_tag=CK938_RS03740] [protein=FAD-binding protein] [protein_id=WP_095842539.1] [location=729162..730475] [gbkey=CDS]	0.995375391249887	true
CK938_RS06285.aceB	lcl|NZ_CP023179.1_prot_WP_048557247.1_1104 [gene=aceB] [locus_tag=CK938_RS06285] [protein=malate synthase A] [protein_id=WP_048557247.1] [location=1208090..1209679] [gbkey=CDS]	0.995242427744778	true
CK938_RS25780	lcl|NZ_CP023179.1_prot_WP_000813828.1_4789 [locus_tag=CK938_RS25780] [protein=helix-turn-helix transcriptional regulator] [protein_id=WP_000813828.1] [location=complement(4801410..4801637)] [gbkey=CDS]	0.995200685010125	true
CK938_RS13115	lcl|NZ_CP023179.1_prot_WP_000847587.1_2396 [locus_tag=CK938_RS13115] [protein=hypothetical protein] [protein_id=WP_000847587.1] [location=2497554..2497949] [gbkey=CDS]	0.995188711845010	true
CK938_RS14810	lcl|NZ_CP023179.1_prot_WP_095842916.1_2722 [locus_tag=CK938_RS14810] [protein=hypothetical protein] [protein_id=WP_095842916.1] [location=complement(2793932..2794492)] [gbkey=CDS]	0.995178372612530	true
CK938_RS21870.metC	lcl|NZ_CP023179.1_prot_WP_000122291.1_4071 [gene=metC] [locus_tag=CK938_RS21870] [protein=cystathionine beta-lyase] [protein_id=WP_000122291.1] [location=4114149..4115312] [gbkey=CDS]	0.995103489919535	true
CK938_RS13975	lcl|NZ_CP023179.1_prot_WP_095842870.1_2562 [locus_tag=CK938_RS13975] [protein=PQQ-dependent sugar dehydrogenase] [protein_id=WP_095842870.1] [location=2643167..2644597] [gbkey=CDS]	0.994908824297910	true
CK938_RS08825.alkA	lcl|NZ_CP023179.1_prot_WP_095842708.1_1582 [gene=alkA] [locus_tag=CK938_RS08825] [protein=DNA-3-methyladenine glycosidase II] [protein_id=WP_095842708.1] [location=complement(1682782..1683693)] [gbkey=CDS]	0.994511287240767	true
CK938_RS02145	lcl|NZ_CP023179.1_prot_WP_095842487.1_343 [locus_tag=CK938_RS02145] [protein=hypothetical protein] [protein_id=WP_095842487.1] [location=complement(393620..393988)] [gbkey=CDS]	0.994373906459319	true
CK938_RS17865	lcl|NZ_CP023179.1_prot_WP_095843021.1_3306 [locus_tag=CK938_RS17865] [protein=aminopeptidase P family protein] [protein_id=WP_095843021.1] [location=complement(3366297..3367580)] [gbkey=CDS]	0.994236083957443	true
CK938_RS16855	lcl|NZ_CP023179.1_prot_WP_000014090.1_3110 [locus_tag=CK938_RS16855] [protein=oxalate:formate antiporter] [protein_id=WP_000014090.1] [location=complement(3180272..3181048)] [gbkey=CDS]	0.994160362751413	true
CK938_RS20245.speA	lcl|NZ_CP023179.1_prot_WP_000084881.1_3764 [gene=speA] [locus_tag=CK938_RS20245] [protein=arginine decarboxylase] [protein_id=WP_000084881.1] [location=3848480..3849952] [gbkey=CDS]	0.993844858525086	true
CK938_RS19495.proS	lcl|NZ_CP023179.1_prot_WP_000814314.1_3617 [gene=proS] [locus_tag=CK938_RS19495] [protein=proline--tRNA ligase] [protein_id=WP_000814314.1] [location=complement(3699820..3701520)] [gbkey=CDS]	0.993641409243049	true
CK938_RS03940	lcl|NZ_CP023179.1_prot_WP_000465770.1_675 [locus_tag=CK938_RS03940] [protein=AAA family ATPase] [protein_id=WP_000465770.1] [location=770864..771388] [gbkey=CDS]	0.993573013545980	true
CK938_RS27465	lcl|NZ_CP023179.1_prot_WP_000912421.1_5104 [locus_tag=CK938_RS27465] [protein=DUF2529 domain-containing protein] [protein_id=WP_000912421.1] [location=5121555..5122079] [gbkey=CDS]	0.993541256753866	true
CK938_RS17070	lcl|NZ_CP023179.1_prot_WP_048540258.1_3152 [locus_tag=CK938_RS17070] [protein=tyrosine-type recombinase/integrase] [protein_id=WP_048540258.1] [location=complement(3219070..3220284)] [gbkey=CDS]	0.993491058954271	true
CK938_RS06355.addA	lcl|NZ_CP023179.1_prot_WP_095842658.1_1117 [gene=addA] [locus_tag=CK938_RS06355] [protein=helicase-exonuclease AddAB subunit AddA] [protein_id=WP_095842658.1] [location=1223936..1227661] [gbkey=CDS]	0.993430672157123	true
CK938_RS22225	lcl|NZ_CP023179.1_prot_WP_000439783.1_4138 [locus_tag=CK938_RS22225] [protein=ComE operon protein 2] [protein_id=WP_000439783.1] [location=complement(4179497..4180054)] [gbkey=CDS]	0.993341512336890	true
CK938_RS15910	lcl|NZ_CP023179.1_prot_WP_000500111.1_2930 [locus_tag=CK938_RS15910] [protein=DUF3947 family protein] [protein_id=WP_000500111.1] [location=complement(2996055..2996306)] [gbkey=CDS]	0.993287064858071	true
CK938_RS25865	lcl|NZ_CP023179.1_prot_WP_000939491.1_4805 [locus_tag=CK938_RS25865] [protein=TrmB family transcriptional regulator] [protein_id=WP_000939491.1] [location=4816932..4817690] [gbkey=CDS]	0.993215245445195	true
CK938_RS11605	lcl|NZ_CP023179.1_prot_WP_000678801.1_2104 [locus_tag=CK938_RS11605] [protein=MFS transporter] [protein_id=WP_000678801.1] [location=2204778..2206022] [gbkey=CDS]	0.993102402598865	true
CK938_RS18265	lcl|NZ_CP023179.1_prot_WP_000797228.1_3380 [locus_tag=CK938_RS18265] [protein=N-acetylmuramoyl-L-alanine amidase] [protein_id=WP_000797228.1] [location=complement(3447907..3449151)] [gbkey=CDS]	0.993089286547252	true
CK938_RS11185.rraA	lcl|NZ_CP023179.1_prot_WP_095842788.1_2029 [gene=rraA] [locus_tag=CK938_RS11185] [protein=ribonuclease E activity regulator RraA] [protein_id=WP_095842788.1] [location=2129103..2129582] [gbkey=CDS]	0.992753298265769	true
CK938_RS17365.rsgA	lcl|NZ_CP023179.1_prot_WP_001073059.1_3210 [gene=rsgA] [locus_tag=CK938_RS17365] [protein=ribosome small subunit-dependent GTPase A] [protein_id=WP_001073059.1] [location=complement(3270527..3271576)] [gbkey=CDS]	0.992721587498305	true
CK938_RS18520	lcl|NZ_CP023179.1_prot_WP_095843052.1_3427 [locus_tag=CK938_RS18520] [protein=cation transporter] [protein_id=WP_095843052.1] [location=complement(3496811..3497710)] [gbkey=CDS]	0.992578802433615	true
CK938_RS07785	lcl|NZ_CP023179.1_prot_WP_000119641.1_1385 [locus_tag=CK938_RS07785] [protein=ferredoxin--nitrite reductase] [protein_id=WP_000119641.1] [location=1471131..1472753] [gbkey=CDS]	0.991972317377597	true
CK938_RS12665	lcl|NZ_CP023179.1_prot_WP_000192720.1_2311 [locus_tag=CK938_RS12665] [protein=sugar-binding transcriptional regulator] [protein_id=WP_000192720.1] [location=complement(2419654..2420586)] [gbkey=CDS]	0.991878855256540	true
CK938_RS18900	lcl|NZ_CP023179.1_prot_WP_095843079.1_3502 [locus_tag=CK938_RS18900] [protein=hypothetical protein] [protein_id=WP_095843079.1] [location=complement(3560639..3561355)] [gbkey=CDS]	0.991535821138562	true
CK938_RS08975.pfkB	lcl|NZ_CP023179.1_prot_WP_095842718.1_1609 [gene=pfkB] [locus_tag=CK938_RS08975] [protein=1-phosphofructokinase] [protein_id=WP_095842718.1] [location=1705994..1706905] [gbkey=CDS]	0.991187561416386	true
CK938_RS01705	lcl|NZ_CP023179.1_prot_WP_095842472.1_269 [locus_tag=CK938_RS01705] [protein=class I SAM-dependent methyltransferase] [protein_id=WP_095842472.1] [location=complement(296264..297040)] [gbkey=CDS]	0.990862878761951	true
CK938_RS13195	lcl|NZ_CP023179.1_prot_WP_000361679.1_2411 [locus_tag=CK938_RS13195] [protein=spore coat protein] [protein_id=WP_000361679.1] [location=2511948..2512400] [gbkey=CDS]	0.990606318453370	true
CK938_RS28960	lcl|NZ_CP023179.1_prot_WP_001993153.1_4253 [locus_tag=CK938_RS28960] [protein=ribosomal-processing cysteine protease Prp] [protein_id=WP_001993153.1] [location=complement(4289732..4290076)] [gbkey=CDS]	0.990326207577069	true
CK938_RS23245	lcl|NZ_CP023179.1_prot_WP_000284962.1_4334 [locus_tag=CK938_RS23245] [protein=DinB family protein] [protein_id=WP_000284962.1] [location=4372738..4373241] [gbkey=CDS]	0.990136151243931	true
CK938_RS06250	lcl|NZ_CP023179.1_prot_WP_001006054.1_1097 [locus_tag=CK938_RS06250] [protein=hypothetical protein] [protein_id=WP_001006054.1] [location=1202579..1202878] [gbkey=CDS]	0.989318336431458	true
CK938_RS08990	lcl|NZ_CP023179.1_prot_WP_000814415.1_1612 [locus_tag=CK938_RS08990] [protein=hypothetical protein] [protein_id=WP_000814415.1] [location=complement(1710123..1710368)] [gbkey=CDS]	0.989224681139156	true
CK938_RS24695	lcl|NZ_CP023179.1_prot_WP_001141552.1_4609 [locus_tag=CK938_RS24695] [protein=spore germination protein] [protein_id=WP_001141552.1] [location=complement(4629380..4629595)] [gbkey=CDS]	0.989176421719891	true
CK938_RS09895	lcl|NZ_CP023179.1_prot_WP_000501862.1_1783 [locus_tag=CK938_RS09895] [protein=hypothetical protein] [protein_id=WP_000501862.1] [location=1895113..1895337] [gbkey=CDS]	0.988016420830592	true
CK938_RS01060	lcl|NZ_CP023179.1_prot_WP_000643888.1_167 [locus_tag=CK938_RS01060] [protein=NAD(P)-dependent alcohol dehydrogenase] [protein_id=WP_000643888.1] [location=complement(181030..181938)] [gbkey=CDS]	0.987797741538129	true
CK938_RS05715	lcl|NZ_CP023179.1_prot_WP_001072547.1_996 [locus_tag=CK938_RS05715] [protein=ring-cleaving dioxygenase] [protein_id=WP_001072547.1] [location=1109212..1110189] [gbkey=CDS]	0.987420589471982	true
CK938_RS06655.pepF	lcl|NZ_CP023179.1_prot_WP_000003390.1_1170 [gene=pepF] [locus_tag=CK938_RS06655] [protein=oligoendopeptidase F] [protein_id=WP_000003390.1] [location=1276495..1278321] [gbkey=CDS]	0.987334047757211	true
CK938_RS11545	lcl|NZ_CP023179.1_prot_WP_000807031.1_2095 [locus_tag=CK938_RS11545] [protein=aminopeptidase] [protein_id=WP_000807031.1] [location=2195557..2196669] [gbkey=CDS]	0.987138077518321	true
CK938_RS04090.tenA	lcl|NZ_CP023179.1_prot_WP_000666826.1_681 [gene=tenA] [locus_tag=CK938_RS04090] [protein=thiaminase II] [protein_id=WP_000666826.1] [location=786215..786910] [gbkey=CDS]	0.986665086922632	true
CK938_RS25475	lcl|NZ_CP023179.1_prot_WP_061536063.1_4733 [locus_tag=CK938_RS25475] [protein=DUF2628 domain-containing protein] [protein_id=WP_061536063.1] [location=complement(4757953..4758747)] [gbkey=CDS]	0.985909320223518	true
CK938_RS11965	lcl|NZ_CP023179.1_prot_WP_095842810.1_2174 [locus_tag=CK938_RS11965] [protein=NADH dehydrogenase subunit 5] [protein_id=WP_095842810.1] [location=2287742..2289274] [gbkey=CDS]	0.985273813195122	true
CK938_RS19255.miaB	lcl|NZ_CP023179.1_prot_WP_001005403.1_3571 [gene=miaB] [locus_tag=CK938_RS19255] [protein=tRNA (N6-isopentenyl adenosine(37)-C2)-methylthiotransferase MiaB] [protein_id=WP_001005403.1] [location=complement(3647094..3648623)] [gbkey=CDS]	0.984334672388537	true
CK938_RS03370	lcl|NZ_CP023179.1_prot_WP_000382683.1_563 [locus_tag=CK938_RS03370] [protein=acid-soluble spore protein H] [protein_id=WP_000382683.1] [location=647141..647320] [gbkey=CDS]	0.984241455576210	true
CK938_RS20870.spoIIAB	lcl|NZ_CP023179.1_prot_WP_001243400.1_3883 [gene=spoIIAB] [locus_tag=CK938_RS20870] [protein=anti-sigma F factor] [protein_id=WP_001243400.1] [location=complement(3952110..3952550)] [gbkey=CDS]	0.983580801188632	true
CK938_RS12520	lcl|NZ_CP023179.1_prot_WP_001084811.1_2284 [locus_tag=CK938_RS12520] [protein=hypothetical protein] [protein_id=WP_001084811.1] [location=complement(2390289..2391242)] [gbkey=CDS]	0.983322771004363	true
CK938_RS02595.yfkAB	lcl|NZ_CP023179.1_prot_WP_000156010.1_431 [gene=yfkAB] [locus_tag=CK938_RS02595] [protein=radical SAM/CxCxxxxC motif protein YfkAB] [protein_id=WP_000156010.1] [location=complement(495352..496479)] [gbkey=CDS]	0.983269559424398	true
CK938_RS00305	lcl|NZ_CP023179.1_prot_WP_095842459.1_47 [locus_tag=CK938_RS00305] [protein=anti-sigma-F factor Fin family protein] [protein_id=WP_095842459.1] [location=53798..54022] [gbkey=CDS]	0.982539392615487	true
CK938_RS27655.speE	lcl|NZ_CP023179.1_prot_WP_000424696.1_5136 [gene=speE] [locus_tag=CK938_RS27655] [protein=spermidine synthase] [protein_id=WP_000424696.1] [location=complement(5159897..5160724)] [gbkey=CDS]	0.980144860198358	true
CK938_RS12050	lcl|NZ_CP023179.1_prot_WP_001243172.1_2190 [locus_tag=CK938_RS12050] [protein=YolD-like family protein] [protein_id=WP_001243172.1] [location=2306354..2306695] [gbkey=CDS]	0.980056742808500	true
CK938_RS01045	lcl|NZ_CP023179.1_prot_WP_000428874.1_164 [locus_tag=CK938_RS01045] [protein=ABC transporter permease] [protein_id=WP_000428874.1] [location=complement(178239..178907)] [gbkey=CDS]	0.978998098462715	true
CK938_RS09985	lcl|NZ_CP023179.1_prot_WP_095842753.1_1801 [locus_tag=CK938_RS09985] [protein=ASCH domain-containing protein] [protein_id=WP_095842753.1] [location=1918338..1918679] [gbkey=CDS]	0.977358746497815	true
CK938_RS02190	lcl|NZ_CP023179.1_prot_WP_000147495.1_351 [locus_tag=CK938_RS02190] [protein=PRK06851 family protein] [protein_id=WP_000147495.1] [location=399773..400882] [gbkey=CDS]	0.977357258060035	true
CK938_RS21945.phoX	lcl|NZ_CP023179.1_prot_WP_000871259.1_4086 [gene=phoX] [locus_tag=CK938_RS21945] [protein=phosphate ABC transporter substrate-binding protein PhoX] [protein_id=WP_000871259.1] [location=complement(4127485..4128402)] [gbkey=CDS]	0.975854505095452	true
CK938_RS20070.rsmD	lcl|NZ_CP023179.1_prot_WP_001266987.1_3730 [gene=rsmD] [locus_tag=CK938_RS20070] [protein=16S rRNA (guanine(966)-N(2))-methyltransferase RsmD] [protein_id=WP_001266987.1] [location=complement(3817416..3817982)] [gbkey=CDS]	0.975395427855239	true
CK938_RS15280	lcl|NZ_CP023179.1_prot_WP_001121647.1_2806 [locus_tag=CK938_RS15280] [protein=DUF4183 domain-containing protein] [protein_id=WP_001121647.1] [location=2873747..2874037] [gbkey=CDS]	0.974348083683428	true
CK938_RS00565.gltX	lcl|NZ_CP023179.1_prot_WP_000415154.1_82 [gene=gltX] [locus_tag=CK938_RS00565] [protein=glutamate--tRNA ligase] [protein_id=WP_000415154.1] [location=102630..104087] [gbkey=CDS]	0.972954336083346	true
CK938_RS25820	lcl|NZ_CP023179.1_prot_WP_001096347.1_4796 [locus_tag=CK938_RS25820] [protein=YuzL family protein] [protein_id=WP_001096347.1] [location=4809639..4809785] [gbkey=CDS]	0.972715719588917	true
CK938_RS02310	lcl|NZ_CP023179.1_prot_WP_095842494.1_374 [locus_tag=CK938_RS02310] [protein=restriction endonuclease subunit S] [protein_id=WP_095842494.1] [location=435283..436542] [gbkey=CDS]	0.972519991372614	true
CK938_RS14240	lcl|NZ_CP023179.1_prot_WP_095842890.1_2613 [locus_tag=CK938_RS14240] [protein=glutamate decarboxylase] [protein_id=WP_095842890.1] [location=2692682..2694151] [gbkey=CDS]	0.972233187200987	true
CK938_RS16370	lcl|NZ_CP023179.1_prot_WP_000181094.1_3019 [locus_tag=CK938_RS16370] [protein=HAD-IIIA family hydrolase] [protein_id=WP_000181094.1] [location=3081197..3081724] [gbkey=CDS]	0.972199418274974	true
CK938_RS21175	lcl|NZ_CP023179.1_prot_WP_000749724.1_3939 [locus_tag=CK938_RS21175] [protein=DUF2185 domain-containing protein] [protein_id=WP_000749724.1] [location=complement(4002784..4003104)] [gbkey=CDS]	0.972152953138741	true
CK938_RS14680	lcl|NZ_CP023179.1_prot_WP_095842912.1_2697 [locus_tag=CK938_RS14680] [protein=M3 family oligoendopeptidase] [protein_id=WP_095842912.1] [location=2768483..2770174] [gbkey=CDS]	0.972119383505771	true
CK938_RS25285	lcl|NZ_CP023179.1_prot_WP_095843218.1_4698 [locus_tag=CK938_RS25285] [protein=pyridoxal phosphate-dependent aminotransferase] [protein_id=WP_095843218.1] [location=4727303..4728454] [gbkey=CDS]	0.971320790000166	true
CK938_RS19920	lcl|NZ_CP023179.1_prot_WP_000218169.1_3700 [locus_tag=CK938_RS19920] [protein=YggS family pyridoxal phosphate-dependent enzyme] [protein_id=WP_000218169.1] [location=complement(3785631..3786305)] [gbkey=CDS]	0.969158768969311	true
CK938_RS09350	lcl|NZ_CP023179.1_prot_WP_095842728.1_1683 [locus_tag=CK938_RS09350] [protein=DUF11 domain-containing protein] [protein_id=WP_095842728.1] [location=complement(1783843..1791420)] [gbkey=CDS]	0.968414726657460	true
CK938_RS27500	lcl|NZ_CP023179.1_prot_WP_001998670.1_5111 [locus_tag=CK938_RS27500] [protein=acetyl-CoA C-acetyltransferase] [protein_id=WP_001998670.1] [location=complement(5128622..5129905)] [gbkey=CDS]	0.968002285759947	true
CK938_RS10410.yeiL	lcl|NZ_CP023179.1_prot_WP_000717649.1_1883 [gene=yeiL] [locus_tag=CK938_RS10410] [protein=transcriptional regulator YeiL] [protein_id=WP_000717649.1] [location=1996112..1996804] [gbkey=CDS]	0.967908845934647	true
CK938_RS15665	lcl|NZ_CP023179.1_prot_WP_000959145.1_2884 [locus_tag=CK938_RS15665] [protein=hypothetical protein] [protein_id=WP_000959145.1] [location=complement(2945470..2946012)] [gbkey=CDS]	0.967459015208064	true
CK938_RS05120	lcl|NZ_CP023179.1_prot_WP_000739305.1_881 [locus_tag=CK938_RS05120] [protein=tyrosine-type recombinase/integrase] [protein_id=WP_000739305.1] [location=complement(995165..997291)] [gbkey=CDS]	0.967342349148013	true
CK938_RS07130.glcD	lcl|NZ_CP023179.1_prot_WP_000890742.1_1261 [gene=glcD] [locus_tag=CK938_RS07130] [protein=glycolate oxidase subunit GlcD] [protein_id=WP_000890742.1] [location=complement(1362508..1363920)] [gbkey=CDS]	0.966139031185955	true
CK938_RS22450	lcl|NZ_CP023179.1_prot_WP_001201911.1_4182 [locus_tag=CK938_RS22450] [protein=bifunctional cystathionine gamma-lyase/homocysteine desulfhydrase] [protein_id=WP_001201911.1] [location=complement(4217382..4218515)] [gbkey=CDS]	0.966068343515790	true
CK938_RS25655.sufU	lcl|NZ_CP023179.1_prot_WP_000009523.1_4766 [gene=sufU] [locus_tag=CK938_RS25655] [protein=iron-sulfur cluster assembly scaffold protein SufU] [protein_id=WP_000009523.1] [location=complement(4784477..4784908)] [gbkey=CDS]	0.965797771299948	true
CK938_RS20730.ptsH	lcl|NZ_CP023179.1_prot_WP_000411079.1_3857 [gene=ptsH] [locus_tag=CK938_RS20730] [protein=phosphocarrier protein HPr] [protein_id=WP_000411079.1] [location=complement(3930434..3930697)] [gbkey=CDS]	0.963337911013877	true
CK938_RS13960	lcl|NZ_CP023179.1_prot_WP_116777221.1_2559 [locus_tag=CK938_RS13960] [protein=serine/threonine protein kinase] [protein_id=WP_116777221.1] [location=2641747..2642409] [gbkey=CDS]	0.961033344024361	true
CK938_RS21215	lcl|NZ_CP023179.1_prot_WP_001003229.1_3947 [locus_tag=CK938_RS21215] [protein=hypothetical protein] [protein_id=WP_001003229.1] [location=4010327..4010512] [gbkey=CDS]	0.958735888094859	true
CK938_RS07775.sat	lcl|NZ_CP023179.1_prot_WP_000108788.1_1383 [gene=sat] [locus_tag=CK938_RS07775] [protein=sulfate adenylyltransferase] [protein_id=WP_000108788.1] [location=1469377..1470513] [gbkey=CDS]	0.958164250653220	true
CK938_RS01200	lcl|NZ_CP023179.1_prot_WP_000423059.1_194 [locus_tag=CK938_RS01200] [protein=LysR family transcriptional regulator] [protein_id=WP_000423059.1] [location=complement(207516..208382)] [gbkey=CDS]	0.956939424341470	true
CK938_RS11375	lcl|NZ_CP023179.1_prot_WP_000210766.1_2063 [locus_tag=CK938_RS11375] [protein=DUF4132 domain-containing protein] [protein_id=WP_000210766.1] [location=2160175..2163594] [gbkey=CDS]	0.956700150336691	true
CK938_RS23145	lcl|NZ_CP023179.1_prot_WP_000058124.1_4316 [locus_tag=CK938_RS23145] [protein=ATP-binding cassette domain-containing protein] [protein_id=WP_000058124.1] [location=complement(4353863..4354747)] [gbkey=CDS]	0.955558401947724	true
CK938_RS05460.dhaS	lcl|NZ_CP023179.1_prot_WP_095842630.1_947 [gene=dhaS] [locus_tag=CK938_RS05460] [protein=dihydroxyacetone kinase transcriptional activator DhaS] [protein_id=WP_095842630.1] [location=complement(1067450..1068016)] [gbkey=CDS]	0.954407231373212	true
CK938_RS18345.malS	lcl|NZ_CP023179.1_prot_WP_002170289.1_3394 [gene=malS] [locus_tag=CK938_RS18345] [protein=oxaloacetate-decarboxylating malate dehydrogenase] [protein_id=WP_002170289.1] [location=complement(3463943..3465655)] [gbkey=CDS]	0.954273253760089	true
CK938_RS00525	lcl|NZ_CP023179.1_prot_WP_000128382.1_74 [locus_tag=CK938_RS00525] [protein=UvrB/UvrC motif-containing protein] [protein_id=WP_000128382.1] [location=93356..93904] [gbkey=CDS]	0.952969570148787	true
CK938_RS04130.thiF	lcl|NZ_CP023179.1_prot_WP_001065441.1_689 [gene=thiF] [locus_tag=CK938_RS04130] [protein=thiazole biosynthesis adenylyltransferase ThiF] [protein_id=WP_001065441.1] [location=792096..793115] [gbkey=CDS]	0.951204558454702	true
CK938_RS03360	lcl|NZ_CP023179.1_prot_WP_000109110.1_561 [locus_tag=CK938_RS03360] [protein=lactate permease LctP family transporter] [protein_id=WP_000109110.1] [location=complement(644209..645828)] [gbkey=CDS]	0.951095941232403	true
CK938_RS08650	lcl|NZ_CP023179.1_prot_WP_001217314.1_1548 [locus_tag=CK938_RS08650] [protein=helix-turn-helix transcriptional regulator] [protein_id=WP_001217314.1] [location=complement(1638419..1638652)] [gbkey=CDS]	0.951068485485777	true
