# Supplementary material for: Evaluating the Safety of Bacillus cereus GW-01 Obtained from Sheep Rumen Chyme
Source: Microorganisms. 2024 Jul 18;12(7):1457. doi: 10.3390/microorganisms12071457 (PMC11278751; doi:10.3390/microorganisms12071457)
Supplement: Supplementary file 1 [file microorganisms-12-01457-s001.zip › Supplemental Document S3/effectiveT3/B.cereus.CH/B.cereus.CH.effectiveT3.std.anno.xls]

Gene_id	Description	Score	is secreted
JM955_RS00285	lcl|NZ_CP068717.1_prot_WP_000107420.1_45 [locus_tag=JM955_RS00285] [protein=ribose-phosphate diphosphokinase] [protein_id=WP_000107420.1] [location=52021..52974] [gbkey=CDS]	1.000000000000000	true
JM955_RS00325.yabP	lcl|NZ_CP068717.1_prot_WP_001059104.1_53 [gene=yabP] [locus_tag=JM955_RS00325] [protein=sporulation protein YabP] [protein_id=WP_001059104.1] [location=61865..62173] [gbkey=CDS]	1.000000000000000	true
JM955_RS02065	lcl|NZ_CP068717.1_prot_WP_063546323.1_340 [locus_tag=JM955_RS02065] [protein=aromatic acid/H+ symport family MFS transporter] [protein_id=WP_063546323.1] [location=complement(387024..388325)] [gbkey=CDS]	1.000000000000000	true
JM955_RS02280	lcl|NZ_CP068717.1_prot_WP_154816428.1_383 [locus_tag=JM955_RS02280] [protein=hypothetical protein] [protein_id=WP_154816428.1] [location=440471..441142] [gbkey=CDS]	1.000000000000000	true
JM955_RS02900	lcl|NZ_CP068717.1_prot_WP_061885391.1_488 [locus_tag=JM955_RS02900] [protein=recombinase family protein] [protein_id=WP_061885391.1] [location=583914..585368] [gbkey=CDS]	1.000000000000000	true
JM955_RS03285	lcl|NZ_CP068717.1_prot_WP_001106382.1_565 [locus_tag=JM955_RS03285] [protein=hypothetical protein] [protein_id=WP_001106382.1] [location=678104..678442] [gbkey=CDS]	1.000000000000000	true
JM955_RS03665.qoxD	lcl|NZ_CP068717.1_prot_WP_000068425.1_641 [gene=qoxD] [locus_tag=JM955_RS03665] [protein=cytochrome aa3 quinol oxidase subunit IV] [protein_id=WP_000068425.1] [location=complement(759287..759598)] [gbkey=CDS]	1.000000000000000	true
JM955_RS04310	lcl|NZ_CP068717.1_prot_WP_014481960.1_747 [locus_tag=JM955_RS04310] [protein=DUF3992 domain-containing protein] [protein_id=WP_014481960.1] [location=complement(864167..864592)] [gbkey=CDS]	1.000000000000000	true
JM955_RS04370	lcl|NZ_CP068717.1_prot_WP_063546535.1_759 [locus_tag=JM955_RS04370] [protein=nuclear transport factor 2 family protein] [protein_id=WP_063546535.1] [location=876278..876679] [gbkey=CDS]	1.000000000000000	true
JM955_RS04440	lcl|NZ_CP068717.1_prot_WP_016078064.1_773 [locus_tag=JM955_RS04440] [protein=hypothetical protein] [protein_id=WP_016078064.1] [location=complement(885751..885954)] [gbkey=CDS]	1.000000000000000	true
JM955_RS04510	lcl|NZ_CP068717.1_prot_WP_000510477.1_787 [locus_tag=JM955_RS04510] [protein=hypothetical protein] [protein_id=WP_000510477.1] [location=903430..903675] [gbkey=CDS]	1.000000000000000	true
JM955_RS05020	lcl|NZ_CP068717.1_prot_WP_000540377.1_889 [locus_tag=JM955_RS05020] [protein=YjcZ family sporulation protein] [protein_id=WP_000540377.1] [location=complement(1020428..1020553)] [gbkey=CDS]	1.000000000000000	true
JM955_RS05245	lcl|NZ_CP068717.1_prot_WP_000991350.1_934 [locus_tag=JM955_RS05245] [protein=hypothetical protein] [protein_id=WP_000991350.1] [location=complement(1057527..1057778)] [gbkey=CDS]	1.000000000000000	true
JM955_RS05825	lcl|NZ_CP068717.1_prot_WP_023521410.1_1050 [locus_tag=JM955_RS05825] [protein=hypothetical protein] [protein_id=WP_023521410.1] [location=complement(1173448..1173942)] [gbkey=CDS]	1.000000000000000	true
JM955_RS05895.gerPB	lcl|NZ_CP068717.1_prot_WP_001012508.1_1064 [gene=gerPB] [locus_tag=JM955_RS05895] [protein=spore germination protein GerPB] [protein_id=WP_001012508.1] [location=complement(1187152..1187358)] [gbkey=CDS]	1.000000000000000	true
JM955_RS06205	lcl|NZ_CP068717.1_prot_WP_063546808.1_1126 [locus_tag=JM955_RS06205] [protein=hypothetical protein] [protein_id=WP_063546808.1] [location=complement(1247615..1248520)] [gbkey=CDS]	1.000000000000000	true
JM955_RS06270	lcl|NZ_CP068717.1_prot_WP_014894818.1_1139 [locus_tag=JM955_RS06270] [protein=hypothetical protein] [protein_id=WP_014894818.1] [location=1257888..1258073] [gbkey=CDS]	1.000000000000000	true
JM955_RS06590	lcl|NZ_CP068717.1_prot_WP_063546897.1_1202 [locus_tag=JM955_RS06590] [protein=aldehyde dehydrogenase] [protein_id=WP_063546897.1] [location=1319180..1320547] [gbkey=CDS]	1.000000000000000	true
JM955_RS06850	lcl|NZ_CP068717.1_prot_WP_000941977.1_1254 [locus_tag=JM955_RS06850] [protein=DinB family protein] [protein_id=WP_000941977.1] [location=1373368..1373901] [gbkey=CDS]	1.000000000000000	true
JM955_RS06980	lcl|NZ_CP068717.1_prot_WP_063546915.1_1280 [locus_tag=JM955_RS06980] [protein=LD-carboxypeptidase] [protein_id=WP_063546915.1] [location=complement(1392336..1393256)] [gbkey=CDS]	1.000000000000000	true
JM955_RS07085	lcl|NZ_CP068717.1_prot_WP_000184928.1_1301 [locus_tag=JM955_RS07085] [protein=hypothetical protein] [protein_id=WP_000184928.1] [location=1408429..1408584] [gbkey=CDS]	1.000000000000000	true
JM955_RS08415	lcl|NZ_CP068717.1_prot_WP_063549268.1_1564 [locus_tag=JM955_RS08415] [protein=flagellar hook-length control protein FliK] [protein_id=WP_063549268.1] [location=1660990..1662096] [gbkey=CDS]	1.000000000000000	true
JM955_RS08425.flgE	lcl|NZ_CP068717.1_prot_WP_000588324.1_1566 [gene=flgE] [locus_tag=JM955_RS08425] [protein=flagellar hook protein FlgE] [protein_id=WP_000588324.1] [location=1662695..1663918] [gbkey=CDS]	1.000000000000000	true
JM955_RS08455	lcl|NZ_CP068717.1_prot_WP_063546974.1_1572 [locus_tag=JM955_RS08455] [protein=flagellin] [protein_id=WP_063546974.1] [location=complement(1668816..1669910)] [gbkey=CDS]	1.000000000000000	true
JM955_RS08810	lcl|NZ_CP068717.1_prot_WP_002025592.1_1643 [locus_tag=JM955_RS08810] [protein=hypothetical protein] [protein_id=WP_002025592.1] [location=1729449..1729625] [gbkey=CDS]	1.000000000000000	true
JM955_RS09185	lcl|NZ_CP068717.1_prot_WP_078993437.1_1718 [locus_tag=JM955_RS09185] [protein=DUF4878 domain-containing protein] [protein_id=WP_078993437.1] [location=complement(1808728..1809099)] [gbkey=CDS]	1.000000000000000	true
JM955_RS09600	lcl|NZ_CP068717.1_prot_WP_000695205.1_1801 [locus_tag=JM955_RS09600] [protein=hypothetical protein] [protein_id=WP_000695205.1] [location=1900495..1900941] [gbkey=CDS]	1.000000000000000	true
JM955_RS09825	lcl|NZ_CP068717.1_prot_WP_000540425.1_1846 [locus_tag=JM955_RS09825] [protein=YjcZ family sporulation protein] [protein_id=WP_000540425.1] [location=complement(1945480..1945626)] [gbkey=CDS]	1.000000000000000	true
JM955_RS10555	lcl|NZ_CP068717.1_prot_WP_000536156.1_1992 [locus_tag=JM955_RS10555] [protein=hypothetical protein] [protein_id=WP_000536156.1] [location=complement(2076052..2076600)] [gbkey=CDS]	1.000000000000000	true
JM955_RS10710	lcl|NZ_CP068717.1_prot_WP_063547147.1_2023 [locus_tag=JM955_RS10710] [protein=hypothetical protein] [protein_id=WP_063547147.1] [location=2116578..2119463] [gbkey=CDS]	1.000000000000000	true
JM955_RS11660	lcl|NZ_CP068717.1_prot_WP_000998505.1_2213 [locus_tag=JM955_RS11660] [protein=DUF4021 domain-containing protein] [protein_id=WP_000998505.1] [location=complement(2303934..2304116)] [gbkey=CDS]	1.000000000000000	true
JM955_RS12080	lcl|NZ_CP068717.1_prot_WP_154817174.1_2297 [locus_tag=JM955_RS12080] [protein=DUF4183 domain-containing protein] [protein_id=WP_154817174.1] [location=2376470..2377264] [gbkey=CDS]	1.000000000000000	true
JM955_RS12090	lcl|NZ_CP068717.1_prot_WP_063547258.1_2299 [locus_tag=JM955_RS12090] [protein=cupin domain-containing protein] [protein_id=WP_063547258.1] [location=complement(2379706..2380338)] [gbkey=CDS]	1.000000000000000	true
JM955_RS12230	lcl|NZ_CP068717.1_prot_WP_063547275.1_2327 [locus_tag=JM955_RS12230] [protein=hypothetical protein] [protein_id=WP_063547275.1] [location=complement(2406520..2406984)] [gbkey=CDS]	1.000000000000000	true
JM955_RS12265	lcl|NZ_CP068717.1_prot_WP_000535862.1_2334 [locus_tag=JM955_RS12265] [protein=hypothetical protein] [protein_id=WP_000535862.1] [location=2412985..2413416] [gbkey=CDS]	1.000000000000000	true
JM955_RS12325	lcl|NZ_CP068717.1_prot_WP_063547282.1_2346 [locus_tag=JM955_RS12325] [protein=class I SAM-dependent methyltransferase] [protein_id=WP_063547282.1] [location=2423908..2424690] [gbkey=CDS]	1.000000000000000	true
JM955_RS13010	lcl|NZ_CP068717.1_prot_WP_063547359.1_2483 [locus_tag=JM955_RS13010] [protein=cysteine dioxygenase family protein] [protein_id=WP_063547359.1] [location=complement(2607615..2608058)] [gbkey=CDS]	1.000000000000000	true
JM955_RS13120	lcl|NZ_CP068717.1_prot_WP_048657145.1_2505 [locus_tag=JM955_RS13120] [protein=DUF3914 domain-containing protein] [protein_id=WP_048657145.1] [location=complement(2628934..2629275)] [gbkey=CDS]	1.000000000000000	true
JM955_RS13510	lcl|NZ_CP068717.1_prot_WP_063547414.1_2583 [locus_tag=JM955_RS13510] [protein=Vat family streptogramin A O-acetyltransferase] [protein_id=WP_063547414.1] [location=2688911..2689543] [gbkey=CDS]	1.000000000000000	true
JM955_RS13570	lcl|NZ_CP068717.1_prot_WP_063547419.1_2595 [locus_tag=JM955_RS13570] [protein=energy-coupling factor ABC transporter ATP-binding protein] [protein_id=WP_063547419.1] [location=2701803..2703503] [gbkey=CDS]	1.000000000000000	true
JM955_RS13600	lcl|NZ_CP068717.1_prot_WP_063547424.1_2601 [locus_tag=JM955_RS13600] [protein=hypothetical protein] [protein_id=WP_063547424.1] [location=complement(2707379..2707843)] [gbkey=CDS]	1.000000000000000	true
JM955_RS13930	lcl|NZ_CP068717.1_prot_WP_063547452.1_2667 [locus_tag=JM955_RS13930] [protein=hypothetical protein] [protein_id=WP_063547452.1] [location=2767591..2767770] [gbkey=CDS]	1.000000000000000	true
JM955_RS13960	lcl|NZ_CP068717.1_prot_WP_078993721.1_2673 [locus_tag=JM955_RS13960] [protein=MepB family protein] [protein_id=WP_078993721.1] [location=complement(2772854..2773378)] [gbkey=CDS]	1.000000000000000	true
JM955_RS14180.kynB	lcl|NZ_CP068717.1_prot_WP_063547486.1_2717 [gene=kynB] [locus_tag=JM955_RS14180] [protein=arylformamidase] [protein_id=WP_063547486.1] [location=complement(2824608..2825237)] [gbkey=CDS]	1.000000000000000	true
JM955_RS14485	lcl|NZ_CP068717.1_prot_WP_000682734.1_2778 [locus_tag=JM955_RS14485] [protein=hypothetical protein] [protein_id=WP_000682734.1] [location=2871925..2872086] [gbkey=CDS]	1.000000000000000	true
JM955_RS14690	lcl|NZ_CP068717.1_prot_WP_063547567.1_2819 [locus_tag=JM955_RS14690] [protein=class I SAM-dependent methyltransferase] [protein_id=WP_063547567.1] [location=complement(2908043..2908807)] [gbkey=CDS]	1.000000000000000	true
JM955_RS15650	lcl|NZ_CP068717.1_prot_WP_001083396.1_3011 [locus_tag=JM955_RS15650] [protein=amino acid permease] [protein_id=WP_001083396.1] [location=3091519..3092985] [gbkey=CDS]	1.000000000000000	true
JM955_RS15785	lcl|NZ_CP068717.1_prot_WP_063547802.1_3038 [locus_tag=JM955_RS15785] [protein=GNAT family N-acetyltransferase] [protein_id=WP_063547802.1] [location=complement(3116406..3116921)] [gbkey=CDS]	1.000000000000000	true
JM955_RS16490	lcl|NZ_CP068717.1_prot_WP_002094088.1_3179 [locus_tag=JM955_RS16490] [protein=M15 family metallopeptidase] [protein_id=WP_002094088.1] [location=complement(3281468..3282187)] [gbkey=CDS]	1.000000000000000	true
JM955_RS17025.tkt	lcl|NZ_CP068717.1_prot_WP_063548084.1_3286 [gene=tkt] [locus_tag=JM955_RS17025] [protein=transketolase] [protein_id=WP_063548084.1] [location=complement(3377690..3379684)] [gbkey=CDS]	1.000000000000000	true
JM955_RS17075	lcl|NZ_CP068717.1_prot_WP_063548096.1_3296 [locus_tag=JM955_RS17075] [protein=IDEAL domain-containing protein] [protein_id=WP_063548096.1] [location=complement(3389285..3389620)] [gbkey=CDS]	1.000000000000000	true
JM955_RS17230	lcl|NZ_CP068717.1_prot_WP_063549346.1_3327 [locus_tag=JM955_RS17230] [protein=hypothetical protein] [protein_id=WP_063549346.1] [location=complement(3417409..3418701)] [gbkey=CDS]	1.000000000000000	true
JM955_RS17640	lcl|NZ_CP068717.1_prot_WP_023522648.1_3409 [locus_tag=JM955_RS17640] [protein=Phr family secreted Rap phosphatase inhibitor] [protein_id=WP_023522648.1] [location=3493589..3493777] [gbkey=CDS]	1.000000000000000	true
JM955_RS17695	lcl|NZ_CP068717.1_prot_WP_063548226.1_3420 [locus_tag=JM955_RS17695] [protein=hypothetical protein] [protein_id=WP_063548226.1] [location=complement(3502030..3502455)] [gbkey=CDS]	1.000000000000000	true
JM955_RS17780	lcl|NZ_CP068717.1_prot_WP_016512476.1_3437 [locus_tag=JM955_RS17780] [protein=hypothetical protein] [protein_id=WP_016512476.1] [location=3525092..3527158] [gbkey=CDS]	1.000000000000000	true
JM955_RS18575	lcl|NZ_CP068717.1_prot_WP_023522763.1_3596 [locus_tag=JM955_RS18575] [protein=alkene reductase] [protein_id=WP_023522763.1] [location=complement(3710315..3711442)] [gbkey=CDS]	1.000000000000000	true
JM955_RS18720	lcl|NZ_CP068717.1_prot_WP_001181402.1_3625 [locus_tag=JM955_RS18720] [protein=SH3 domain-containing protein] [protein_id=WP_001181402.1] [location=complement(3735923..3736969)] [gbkey=CDS]	1.000000000000000	true
JM955_RS18745.tkt	lcl|NZ_CP068717.1_prot_WP_016512442.1_3630 [gene=tkt] [locus_tag=JM955_RS18745] [protein=transketolase] [protein_id=WP_016512442.1] [location=complement(3741636..3743636)] [gbkey=CDS]	1.000000000000000	true
JM955_RS18875	lcl|NZ_CP068717.1_prot_WP_000181505.1_3656 [locus_tag=JM955_RS18875] [protein=hypothetical protein] [protein_id=WP_000181505.1] [location=3765080..3765217] [gbkey=CDS]	1.000000000000000	true
JM955_RS19355	lcl|NZ_CP068717.1_prot_WP_176543943.1_3752 [locus_tag=JM955_RS19355] [protein=hypothetical protein] [protein_id=WP_176543943.1] [location=3873997..3874149] [gbkey=CDS]	1.000000000000000	true
JM955_RS19435	lcl|NZ_CP068717.1_prot_WP_002082295.1_3768 [locus_tag=JM955_RS19435] [protein=hypothetical protein] [protein_id=WP_002082295.1] [location=complement(3884276..3884524)] [gbkey=CDS]	1.000000000000000	true
JM955_RS20445	lcl|NZ_CP068717.1_prot_WP_000283738.1_3970 [locus_tag=JM955_RS20445] [protein=hypothetical protein] [protein_id=WP_000283738.1] [location=4080287..4080523] [gbkey=CDS]	1.000000000000000	true
JM955_RS20460	lcl|NZ_CP068717.1_prot_WP_000804864.1_3973 [locus_tag=JM955_RS20460] [protein=hypothetical protein] [protein_id=WP_000804864.1] [location=4084619..4085077] [gbkey=CDS]	1.000000000000000	true
JM955_RS20745.glcT	lcl|NZ_CP068717.1_prot_WP_001067322.1_4030 [gene=glcT] [locus_tag=JM955_RS20745] [protein=ptsGHI operon transcription antiterminator GlcT] [protein_id=WP_001067322.1] [location=complement(4137776..4138624)] [gbkey=CDS]	1.000000000000000	true
JM955_RS20840.spoVAB	lcl|NZ_CP068717.1_prot_WP_063548568.1_4049 [gene=spoVAB] [locus_tag=JM955_RS20840] [protein=stage V sporulation protein SpoVAB] [protein_id=WP_063548568.1] [location=complement(4152982..4153398)] [gbkey=CDS]	1.000000000000000	true
JM955_RS21230	lcl|NZ_CP068717.1_prot_WP_000665709.1_4127 [locus_tag=JM955_RS21230] [protein=DUF3932 family protein] [protein_id=WP_000665709.1] [location=4220103..4220354] [gbkey=CDS]	1.000000000000000	true
JM955_RS23085	lcl|NZ_CP068717.1_prot_WP_063548718.1_4495 [locus_tag=JM955_RS23085] [protein=collagen-like protein] [protein_id=WP_063548718.1] [location=complement(4565371..4566345)] [gbkey=CDS]	1.000000000000000	true
JM955_RS23235.rnhC	lcl|NZ_CP068717.1_prot_WP_000071564.1_4525 [gene=rnhC] [locus_tag=JM955_RS23235] [protein=ribonuclease HIII] [protein_id=WP_000071564.1] [location=4595654..4596589] [gbkey=CDS]	1.000000000000000	true
JM955_RS23285	lcl|NZ_CP068717.1_prot_WP_001182112.1_4535 [locus_tag=JM955_RS23285] [protein=CPBP family intramembrane metalloprotease] [protein_id=WP_001182112.1] [location=4605247..4605960] [gbkey=CDS]	1.000000000000000	true
JM955_RS24165	lcl|NZ_CP068717.1_prot_WP_080469886.1_4711 [locus_tag=JM955_RS24165] [protein=spore germination protein] [protein_id=WP_080469886.1] [location=4772794..4774824] [gbkey=CDS]	1.000000000000000	true
JM955_RS25330	lcl|NZ_CP068717.1_prot_WP_023523339.1_4919 [locus_tag=JM955_RS25330] [protein=phosphoribosyltransferase domain-containing protein] [protein_id=WP_023523339.1] [location=4976452..4977798] [gbkey=CDS]	1.000000000000000	true
JM955_RS25740	lcl|NZ_CP068717.1_prot_WP_063548969.1_5001 [locus_tag=JM955_RS25740] [protein=methyl-accepting chemotaxis protein] [protein_id=WP_063548969.1] [location=5047855..5049549] [gbkey=CDS]	1.000000000000000	true
JM955_RS25885	lcl|NZ_CP068717.1_prot_WP_001115309.1_5030 [locus_tag=JM955_RS25885] [protein=DUF1641 domain-containing protein] [protein_id=WP_001115309.1] [location=5082448..5082888] [gbkey=CDS]	1.000000000000000	true
JM955_RS26245.ppaX	lcl|NZ_CP068717.1_prot_WP_001222403.1_5100 [gene=ppaX] [locus_tag=JM955_RS26245] [protein=pyrophosphatase PpaX] [protein_id=WP_001222403.1] [location=complement(5152001..5152651)] [gbkey=CDS]	1.000000000000000	true
JM955_RS26540	lcl|NZ_CP068717.1_prot_WP_000194339.1_5159 [locus_tag=JM955_RS26540] [protein=acyltransferase] [protein_id=WP_000194339.1] [location=5211788..5212945] [gbkey=CDS]	1.000000000000000	true
JM955_RS26575	lcl|NZ_CP068717.1_prot_WP_000544189.1_5166 [locus_tag=JM955_RS26575] [protein=cytochrome d ubiquinol oxidase subunit II] [protein_id=WP_000544189.1] [location=5219402..5220427] [gbkey=CDS]	1.000000000000000	true
JM955_RS26975	lcl|NZ_CP068717.1_prot_WP_063549159.1_5246 [locus_tag=JM955_RS26975] [protein=EAL domain-containing protein] [protein_id=WP_063549159.1] [location=5306877..5309606] [gbkey=CDS]	1.000000000000000	true
JM955_RS27155	lcl|NZ_CP068717.1_prot_WP_063549167.1_5282 [locus_tag=JM955_RS27155] [protein=DUF2529 domain-containing protein] [protein_id=WP_063549167.1] [location=5339208..5339732] [gbkey=CDS]	1.000000000000000	true
JM955_RS27730.pepF	lcl|NZ_CP068717.1_prot_WP_063549231.1_5397 [gene=pepF] [locus_tag=JM955_RS27730] [protein=oligoendopeptidase F] [protein_id=WP_063549231.1] [location=5473607..5475424] [gbkey=CDS]	1.000000000000000	true
JM955_RS28065	lcl|NZ_CP068718.1_prot_WP_063549533.1_5460 [locus_tag=JM955_RS28065] [protein=hypothetical protein] [protein_id=WP_063549533.1] [location=30290..32242] [gbkey=CDS]	1.000000000000000	true
JM955_RS28160	lcl|NZ_CP068718.1_prot_WP_063549503.1_5479 [locus_tag=JM955_RS28160] [protein=hypothetical protein] [protein_id=WP_063549503.1] [location=51467..51949] [gbkey=CDS]	1.000000000000000	true
JM955_RS28180	lcl|NZ_CP068718.1_prot_WP_196213907.1_5483 [locus_tag=JM955_RS28180] [protein=hypothetical protein] [protein_id=WP_196213907.1] [location=complement(56361..56873)] [gbkey=CDS]	1.000000000000000	true
JM955_RS28185	lcl|NZ_CP068718.1_prot_WP_196213908.1_5484 [locus_tag=JM955_RS28185] [protein=hypothetical protein] [protein_id=WP_196213908.1] [location=56818..57018] [gbkey=CDS]	1.000000000000000	true
JM955_RS28715	lcl|NZ_CP068718.1_prot_WP_098834488.1_5590 [locus_tag=JM955_RS28715] [protein=hypothetical protein] [protein_id=WP_098834488.1] [location=188332..188814] [gbkey=CDS]	1.000000000000000	true
JM955_RS28750	lcl|NZ_CP068718.1_prot_WP_080018688.1_5597 [locus_tag=JM955_RS28750] [protein=trypsin-like serine protease] [protein_id=WP_080018688.1] [location=complement(195469..196242)] [gbkey=CDS]	1.000000000000000	true
JM955_RS28805	lcl|NZ_CP068718.1_prot_WP_063549995.1_5608 [locus_tag=JM955_RS28805] [protein=hypothetical protein] [protein_id=WP_063549995.1] [location=208034..208795] [gbkey=CDS]	1.000000000000000	true
JM955_RS29075	lcl|NZ_CP068718.1_prot_WP_063549916.1_5662 [locus_tag=JM955_RS29075] [protein=hypothetical protein] [protein_id=WP_063549916.1] [location=complement(261197..262150)] [gbkey=CDS]	1.000000000000000	true
JM955_RS29095	lcl|NZ_CP068718.1_prot_WP_063549908.1_5666 [locus_tag=JM955_RS29095] [protein=hypothetical protein] [protein_id=WP_063549908.1] [location=264566..265150] [gbkey=CDS]	1.000000000000000	true
JM955_RS29830	lcl|NZ_CP068718.1_prot_WP_001058667.1_5813 [locus_tag=JM955_RS29830] [protein=hypothetical protein] [protein_id=WP_001058667.1] [location=474797..474988] [gbkey=CDS]	1.000000000000000	true
JM955_RS30040	lcl|NZ_CP068718.1_prot_WP_063549655.1_5855 [locus_tag=JM955_RS30040] [protein=alpha-helical pore-forming toxin family protein] [protein_id=WP_063549655.1] [location=complement(516658..517791)] [gbkey=CDS]	1.000000000000000	true
JM955_RS30065	lcl|NZ_CP068718.1_prot_WP_000827868.1_5860 [locus_tag=JM955_RS30065] [protein=hypothetical protein] [protein_id=WP_000827868.1] [location=524140..524586] [gbkey=CDS]	1.000000000000000	true
JM955_RS30105	lcl|NZ_CP068718.1_prot_WP_176328742.1_5868 [locus_tag=JM955_RS30105] [protein=hypothetical protein] [protein_id=WP_176328742.1] [location=complement(533342..534268)] [gbkey=CDS]	1.000000000000000	true
JM955_RS30325	lcl|NZ_CP068718.1_prot_WP_063549591.1_5912 [locus_tag=JM955_RS30325] [protein=1-deoxy-D-xylulose-5-phosphate reductoisomerase] [protein_id=WP_063549591.1] [location=583459..584613] [gbkey=CDS]	1.000000000000000	true
JM955_RS04025	lcl|NZ_CP068717.1_prot_WP_063546498.1_690 [locus_tag=JM955_RS04025] [protein=SDR family oxidoreductase] [protein_id=WP_063546498.1] [location=815070..815936] [gbkey=CDS]	1.000000000000000	true
JM955_RS05840	lcl|NZ_CP068717.1_prot_WP_000659558.1_1053 [locus_tag=JM955_RS05840] [protein=hypothetical protein] [protein_id=WP_000659558.1] [location=complement(1175179..1175364)] [gbkey=CDS]	1.000000000000000	true
JM955_RS05945.katB	lcl|NZ_CP068717.1_prot_WP_001069184.1_1074 [gene=katB] [locus_tag=JM955_RS05945] [protein=catalase] [protein_id=WP_001069184.1] [location=1195058..1196524] [gbkey=CDS]	1.000000000000000	true
JM955_RS12720	lcl|NZ_CP068717.1_prot_WP_063547330.1_2425 [locus_tag=JM955_RS12720] [protein=hypothetical protein] [protein_id=WP_063547330.1] [location=2541437..2542492] [gbkey=CDS]	1.000000000000000	true
JM955_RS05875.gerPF	lcl|NZ_CP068717.1_prot_WP_001141570.1_1060 [gene=gerPF] [locus_tag=JM955_RS05875] [protein=spore germination protein GerPF] [protein_id=WP_001141570.1] [location=complement(1185609..1185824)] [gbkey=CDS]	1.000000000000000	true
JM955_RS11350.gerPF	lcl|NZ_CP068717.1_prot_WP_001141569.1_2151 [gene=gerPF] [locus_tag=JM955_RS11350] [protein=spore germination protein GerPF] [protein_id=WP_001141569.1] [location=complement(2233572..2233787)] [gbkey=CDS]	1.000000000000000	true
JM955_RS15980	lcl|NZ_CP068717.1_prot_WP_063547852.1_3077 [locus_tag=JM955_RS15980] [protein=DUF2309 family protein] [protein_id=WP_063547852.1] [location=complement(3161396..3164002)] [gbkey=CDS]	1.000000000000000	true
JM955_RS26005	lcl|NZ_CP068717.1_prot_WP_000041820.1_5054 [locus_tag=JM955_RS26005] [protein=iron chelate uptake ABC transporter family permease subunit] [protein_id=WP_000041820.1] [location=complement(5104326..5105342)] [gbkey=CDS]	1.000000000000000	true
JM955_RS27415.gerQ	lcl|NZ_CP068717.1_prot_WP_000068652.1_5334 [gene=gerQ] [locus_tag=JM955_RS27415] [protein=spore coat protein GerQ] [protein_id=WP_000068652.1] [location=5402710..5403138] [gbkey=CDS]	0.999999999999999	true
JM955_RS05835	lcl|NZ_CP068717.1_prot_WP_000356914.1_1052 [locus_tag=JM955_RS05835] [protein=hypothetical protein] [protein_id=WP_000356914.1] [location=complement(1174629..1174832)] [gbkey=CDS]	0.999999999999999	true
JM955_RS16470	lcl|NZ_CP068717.1_prot_WP_063547958.1_3175 [locus_tag=JM955_RS16470] [protein=MFS transporter] [protein_id=WP_063547958.1] [location=3277575..3278825] [gbkey=CDS]	0.999999999999999	true
JM955_RS19000	lcl|NZ_CP068717.1_prot_WP_063548415.1_3681 [locus_tag=JM955_RS19000] [protein=alpha/beta hydrolase] [protein_id=WP_063548415.1] [location=complement(3791776..3792594)] [gbkey=CDS]	0.999999999999999	true
JM955_RS17630	lcl|NZ_CP068717.1_prot_WP_063548214.1_3407 [locus_tag=JM955_RS17630] [protein=YdiU family protein] [protein_id=WP_063548214.1] [location=3490776..3492242] [gbkey=CDS]	0.999999999999999	true
JM955_RS12960	lcl|NZ_CP068717.1_prot_WP_000833454.1_2473 [locus_tag=JM955_RS12960] [protein=alpha/beta hydrolase] [protein_id=WP_000833454.1] [location=2596742..2597575] [gbkey=CDS]	0.999999999999999	true
JM955_RS08420	lcl|NZ_CP068717.1_prot_WP_001143462.1_1565 [locus_tag=JM955_RS08420] [protein=flagellar hook assembly protein FlgD] [protein_id=WP_001143462.1] [location=1662100..1662678] [gbkey=CDS]	0.999999999999999	true
JM955_RS11505	lcl|NZ_CP068717.1_prot_WP_063547183.1_2182 [locus_tag=JM955_RS11505] [protein=non-ribosomal peptide synthetase] [protein_id=WP_063547183.1] [location=2265992..2273149] [gbkey=CDS]	0.999999999999999	true
JM955_RS08380.flgC	lcl|NZ_CP068717.1_prot_WP_000484680.1_1557 [gene=flgC] [locus_tag=JM955_RS08380] [protein=flagellar basal body rod protein FlgC] [protein_id=WP_000484680.1] [location=1655128..1655541] [gbkey=CDS]	0.999999999999999	true
JM955_RS29150	lcl|NZ_CP068718.1_prot_WP_033691841.1_5677 [locus_tag=JM955_RS29150] [protein=hypothetical protein] [protein_id=WP_033691841.1] [location=complement(275813..276031)] [gbkey=CDS]	0.999999999999998	true
JM955_RS07920	lcl|NZ_CP068717.1_prot_WP_000546290.1_1468 [locus_tag=JM955_RS07920] [protein=spore coat protein] [protein_id=WP_000546290.1] [location=1561333..1561761] [gbkey=CDS]	0.999999999999997	true
JM955_RS14800	lcl|NZ_CP068717.1_prot_WP_063547588.1_2841 [locus_tag=JM955_RS14800] [protein=hypothetical protein] [protein_id=WP_063547588.1] [location=complement(2929878..2930585)] [gbkey=CDS]	0.999999999999997	true
JM955_RS24325.pckA	lcl|NZ_CP068717.1_prot_WP_063548849.1_4743 [gene=pckA] [locus_tag=JM955_RS24325] [protein=phosphoenolpyruvate carboxykinase (ATP)] [protein_id=WP_063548849.1] [location=4804537..4806123] [gbkey=CDS]	0.999999999999997	true
JM955_RS16155	lcl|NZ_CP068717.1_prot_WP_061457441.1_3112 [locus_tag=JM955_RS16155] [protein=Bax inhibitor-1/YccA family protein] [protein_id=WP_061457441.1] [location=complement(3203942..3204676)] [gbkey=CDS]	0.999999999999996	true
JM955_RS15460	lcl|NZ_CP068717.1_prot_WP_001186932.1_2973 [locus_tag=JM955_RS15460] [protein=MFS transporter] [protein_id=WP_001186932.1] [location=complement(3054656..3056113)] [gbkey=CDS]	0.999999999999996	true
JM955_RS11390	lcl|NZ_CP068717.1_prot_WP_063547175.1_2159 [locus_tag=JM955_RS11390] [protein=hypothetical protein] [protein_id=WP_063547175.1] [location=complement(2240352..2240636)] [gbkey=CDS]	0.999999999999995	true
JM955_RS02600	lcl|NZ_CP068717.1_prot_WP_000039034.1_447 [locus_tag=JM955_RS02600] [protein=gamma-type small acid-soluble spore protein] [protein_id=WP_000039034.1] [location=503659..503940] [gbkey=CDS]	0.999999999999994	true
JM955_RS14775	lcl|NZ_CP068717.1_prot_WP_063547583.1_2836 [locus_tag=JM955_RS14775] [protein=GNAT family N-acetyltransferase] [protein_id=WP_063547583.1] [location=2925139..2925570] [gbkey=CDS]	0.999999999999994	true
JM955_RS29835	lcl|NZ_CP068718.1_prot_WP_063549711.1_5814 [locus_tag=JM955_RS29835] [protein=zinc metalloprotease] [protein_id=WP_063549711.1] [location=475071..476012] [gbkey=CDS]	0.999999999999993	true
JM955_RS16230	lcl|NZ_CP068717.1_prot_WP_063547902.1_3127 [locus_tag=JM955_RS16230] [protein=L,D-transpeptidase family protein] [protein_id=WP_063547902.1] [location=complement(3214905..3216350)] [gbkey=CDS]	0.999999999999978	true
JM955_RS01725.purN	lcl|NZ_CP068717.1_prot_WP_000088590.1_272 [gene=purN] [locus_tag=JM955_RS01725] [protein=phosphoribosylglycinamide formyltransferase] [protein_id=WP_000088590.1] [location=315645..316232] [gbkey=CDS]	0.999999999999977	true
JM955_RS24805	lcl|NZ_CP068717.1_prot_WP_000425770.1_4839 [locus_tag=JM955_RS24805] [protein=1,4-dihydroxy-2-naphthoate polyprenyltransferase] [protein_id=WP_000425770.1] [location=4894292..4895245] [gbkey=CDS]	0.999999999999976	true
JM955_RS08340	lcl|NZ_CP068717.1_prot_WP_000946319.1_1549 [locus_tag=JM955_RS08340] [protein=YaaR family protein] [protein_id=WP_000946319.1] [location=1649122..1649586] [gbkey=CDS]	0.999999999999974	true
JM955_RS02050	lcl|NZ_CP068717.1_prot_WP_063546317.1_337 [locus_tag=JM955_RS02050] [protein=cyclase family protein] [protein_id=WP_063546317.1] [location=complement(384027..384659)] [gbkey=CDS]	0.999999999999970	true
JM955_RS14600	lcl|NZ_CP068717.1_prot_WP_000087063.1_2801 [locus_tag=JM955_RS14600] [protein=(2Fe-2S)-binding protein] [protein_id=WP_000087063.1] [location=2893238..2893570] [gbkey=CDS]	0.999999999999948	true
JM955_RS25735	lcl|NZ_CP068717.1_prot_WP_063548967.1_5000 [locus_tag=JM955_RS25735] [protein=class I SAM-dependent methyltransferase] [protein_id=WP_063548967.1] [location=5046622..5047440] [gbkey=CDS]	0.999999999999914	true
JM955_RS09460	lcl|NZ_CP068717.1_prot_WP_042515328.1_1773 [locus_tag=JM955_RS09460] [protein=Rrf2 family transcriptional regulator] [protein_id=WP_042515328.1] [location=1870217..1870648] [gbkey=CDS]	0.999999999999911	true
JM955_RS04040	lcl|NZ_CP068717.1_prot_WP_001115481.1_693 [locus_tag=JM955_RS04040] [protein=DUF1540 domain-containing protein] [protein_id=WP_001115481.1] [location=complement(817153..817368)] [gbkey=CDS]	0.999999999999897	true
JM955_RS14200	lcl|NZ_CP068717.1_prot_WP_063547492.1_2721 [locus_tag=JM955_RS14200] [protein=arylamine N-acetyltransferase] [protein_id=WP_063547492.1] [location=2827867..2828670] [gbkey=CDS]	0.999999999999893	true
JM955_RS12535	lcl|NZ_CP068717.1_prot_WP_000897404.1_2388 [locus_tag=JM955_RS12535] [protein=small, acid-soluble spore protein, alpha/beta type] [protein_id=WP_000897404.1] [location=2493454..2493642] [gbkey=CDS]	0.999999999999881	true
JM955_RS16130	lcl|NZ_CP068717.1_prot_WP_063547880.1_3107 [locus_tag=JM955_RS16130] [protein=septum formation initiator] [protein_id=WP_063547880.1] [location=3198207..3199526] [gbkey=CDS]	0.999999999999841	true
JM955_RS27925	lcl|NZ_CP068718.1_prot_WP_063549578.1_5432 [locus_tag=JM955_RS27925] [protein=lysozyme family protein] [protein_id=WP_063549578.1] [location=4948..7155] [gbkey=CDS]	0.999999999999801	true
JM955_RS28280	lcl|NZ_CP068718.1_prot_WP_063549471.1_5503 [locus_tag=JM955_RS28280] [protein=thioesterase] [protein_id=WP_063549471.1] [location=89462..90226] [gbkey=CDS]	0.999999999999756	true
JM955_RS04100	lcl|NZ_CP068717.1_prot_WP_063535698.1_705 [locus_tag=JM955_RS04100] [protein=MarR family transcriptional regulator] [protein_id=WP_063535698.1] [location=complement(827674..828144)] [gbkey=CDS]	0.999999999999642	true
JM955_RS15540	lcl|NZ_CP068717.1_prot_WP_063547750.1_2989 [locus_tag=JM955_RS15540] [protein=ABC transporter ATP-binding protein] [protein_id=WP_063547750.1] [location=complement(3073748..3074620)] [gbkey=CDS]	0.999999999999554	true
JM955_RS08725	lcl|NZ_CP068717.1_prot_WP_001104670.1_1626 [locus_tag=JM955_RS08725] [protein=class I SAM-dependent methyltransferase] [protein_id=WP_001104670.1] [location=1714302..1714961] [gbkey=CDS]	0.999999999999495	true
JM955_RS27390	lcl|NZ_CP068717.1_prot_WP_000071945.1_5329 [locus_tag=JM955_RS27390] [protein=lipoate--protein ligase family protein] [protein_id=WP_000071945.1] [location=5397758..5398603] [gbkey=CDS]	0.999999999999475	true
JM955_RS21705	lcl|NZ_CP068717.1_prot_WP_000183853.1_4222 [locus_tag=JM955_RS21705] [protein=2OG-Fe(II) oxygenase] [protein_id=WP_000183853.1] [location=complement(4299205..4299855)] [gbkey=CDS]	0.999999999999421	true
JM955_RS18880.spoVK	lcl|NZ_CP068717.1_prot_WP_000438177.1_3657 [gene=spoVK] [locus_tag=JM955_RS18880] [protein=stage V sporulation protein K] [protein_id=WP_000438177.1] [location=complement(3765249..3766205)] [gbkey=CDS]	0.999999999999314	true
JM955_RS28615	lcl|NZ_CP068718.1_prot_WP_063550052.1_5570 [locus_tag=JM955_RS28615] [protein=septum formation initiator] [protein_id=WP_063550052.1] [location=162900..164219] [gbkey=CDS]	0.999999999999256	true
JM955_RS07590.gudB	lcl|NZ_CP068717.1_prot_WP_000225172.1_1402 [gene=gudB] [locus_tag=JM955_RS07590] [protein=NAD-specific glutamate dehydrogenase] [protein_id=WP_000225172.1] [location=1504129..1505415] [gbkey=CDS]	0.999999999999216	true
JM955_RS04975	lcl|NZ_CP068717.1_prot_WP_063546644.1_880 [locus_tag=JM955_RS04975] [protein=undecaprenyl-diphosphatase] [protein_id=WP_063546644.1] [location=complement(1008592..1009191)] [gbkey=CDS]	0.999999999999114	true
JM955_RS23425.icd	lcl|NZ_CP068717.1_prot_WP_000206893.1_4563 [gene=icd] [locus_tag=JM955_RS23425] [protein=NADP-dependent isocitrate dehydrogenase] [protein_id=WP_000206893.1] [location=complement(4632657..4633949)] [gbkey=CDS]	0.999999999998784	true
JM955_RS22205.aroE	lcl|NZ_CP068717.1_prot_WP_000812072.1_4321 [gene=aroE] [locus_tag=JM955_RS22205] [protein=shikimate dehydrogenase] [protein_id=WP_000812072.1] [location=complement(4390882..4391715)] [gbkey=CDS]	0.999999999998599	true
JM955_RS07215	lcl|NZ_CP068717.1_prot_WP_001118893.1_1327 [locus_tag=JM955_RS07215] [protein=DUF4025 domain-containing protein] [protein_id=WP_001118893.1] [location=1431855..1432022] [gbkey=CDS]	0.999999999998355	true
JM955_RS23540	lcl|NZ_CP068717.1_prot_WP_023523162.1_4586 [locus_tag=JM955_RS23540] [protein=DUF2785 domain-containing protein] [protein_id=WP_023523162.1] [location=4656549..4657376] [gbkey=CDS]	0.999999999998056	true
JM955_RS29400	lcl|NZ_CP068718.1_prot_WP_063549815.1_5727 [locus_tag=JM955_RS29400] [protein=AAA family ATPase] [protein_id=WP_063549815.1] [location=complement(369057..370793)] [gbkey=CDS]	0.999999999997685	true
JM955_RS16870	lcl|NZ_CP068717.1_prot_WP_063548052.1_3255 [locus_tag=JM955_RS16870] [protein=GNAT family N-acetyltransferase] [protein_id=WP_063548052.1] [location=3349984..3350445] [gbkey=CDS]	0.999999999997597	true
JM955_RS23785	lcl|NZ_CP068717.1_prot_WP_023523185.1_4635 [locus_tag=JM955_RS23785] [protein=YjdJ family protein] [protein_id=WP_023523185.1] [location=4705160..4705462] [gbkey=CDS]	0.999999999997467	true
JM955_RS28525	lcl|NZ_CP068718.1_prot_WP_063549406.1_5552 [locus_tag=JM955_RS28525] [protein=tyrosine-type recombinase/integrase] [protein_id=WP_063549406.1] [location=141179..142351] [gbkey=CDS]	0.999999999997021	true
JM955_RS00060	lcl|NZ_CP068717.1_prot_WP_023520805.1_7 [locus_tag=JM955_RS00060] [protein=YaaC family protein] [protein_id=WP_023520805.1] [location=complement(13952..14953)] [gbkey=CDS]	0.999999999996982	true
JM955_RS19740	lcl|NZ_CP068717.1_prot_WP_000027131.1_3829 [locus_tag=JM955_RS19740] [protein=DAK2 domain-containing protein] [protein_id=WP_000027131.1] [location=complement(3946204..3947880)] [gbkey=CDS]	0.999999999996740	true
JM955_RS14945	lcl|NZ_CP068717.1_prot_WP_000156193.1_2870 [locus_tag=JM955_RS14945] [protein=YrzI family small protein] [protein_id=WP_000156193.1] [location=2952329..2952469] [gbkey=CDS]	0.999999999996542	true
JM955_RS09910	lcl|NZ_CP068717.1_prot_WP_000539571.1_1863 [locus_tag=JM955_RS09910] [protein=hypothetical protein] [protein_id=WP_000539571.1] [location=1961261..1961566] [gbkey=CDS]	0.999999999996000	true
JM955_RS04855	lcl|NZ_CP068717.1_prot_WP_063546625.1_856 [locus_tag=JM955_RS04855] [protein=multidrug efflux MFS transporter] [protein_id=WP_063546625.1] [location=986418..987893] [gbkey=CDS]	0.999999999995667	true
JM955_RS15160.aroA	lcl|NZ_CP068717.1_prot_WP_000664625.1_2913 [gene=aroA] [locus_tag=JM955_RS15160] [protein=3-phosphoshikimate 1-carboxyvinyltransferase] [protein_id=WP_000664625.1] [location=complement(2990787..2992076)] [gbkey=CDS]	0.999999999995538	true
JM955_RS18340.sspO	lcl|NZ_CP068717.1_prot_WP_000518057.1_3549 [gene=sspO] [locus_tag=JM955_RS18340] [protein=acid-soluble spore protein SspO] [protein_id=WP_000518057.1] [location=3665885..3666034] [gbkey=CDS]	0.999999999995350	true
JM955_RS29225	lcl|NZ_CP068718.1_prot_WP_063549866.1_5692 [locus_tag=JM955_RS29225] [protein=LacI family DNA-binding transcriptional regulator] [protein_id=WP_063549866.1] [location=289131..290120] [gbkey=CDS]	0.999999999995255	true
JM955_RS01620	lcl|NZ_CP068717.1_prot_WP_063546259.1_257 [locus_tag=JM955_RS01620] [protein=ABC transporter ATP-binding protein] [protein_id=WP_063546259.1] [location=complement(290316..291245)] [gbkey=CDS]	0.999999999994767	true
JM955_RS17255	lcl|NZ_CP068717.1_prot_WP_063548138.1_3332 [locus_tag=JM955_RS17255] [protein=HTH domain-containing protein] [protein_id=WP_063548138.1] [location=3421190..3422152] [gbkey=CDS]	0.999999999994484	true
JM955_RS21815.metI	lcl|NZ_CP068717.1_prot_WP_063548640.1_4244 [gene=metI] [locus_tag=JM955_RS21815] [protein=cystathionine gamma-synthase/O-acetylhomoserine thiolyase] [protein_id=WP_063548640.1] [location=4318413..4319525] [gbkey=CDS]	0.999999999994475	true
JM955_RS28500	lcl|NZ_CP068718.1_prot_WP_063549414.1_5547 [locus_tag=JM955_RS28500] [protein=hypothetical protein] [protein_id=WP_063549414.1] [location=135684..136499] [gbkey=CDS]	0.999999999991687	true
JM955_RS29825	lcl|NZ_CP068718.1_prot_WP_000858089.1_5812 [locus_tag=JM955_RS29825] [protein=Zn-dependent exopeptidase M28] [protein_id=WP_000858089.1] [location=473859..474782] [gbkey=CDS]	0.999999999991478	true
JM955_RS24235	lcl|NZ_CP068717.1_prot_WP_001129340.1_4725 [locus_tag=JM955_RS24235] [protein=hypothetical protein] [protein_id=WP_001129340.1] [location=complement(4790058..4790207)] [gbkey=CDS]	0.999999999990572	true
JM955_RS18835	lcl|NZ_CP068717.1_prot_WP_063548399.1_3648 [locus_tag=JM955_RS18835] [protein=ORF6C domain-containing protein] [protein_id=WP_063548399.1] [location=complement(3757410..3758168)] [gbkey=CDS]	0.999999999990460	true
JM955_RS04655	lcl|NZ_CP068717.1_prot_WP_000930086.1_816 [locus_tag=JM955_RS04655] [protein=M42 family metallopeptidase] [protein_id=WP_000930086.1] [location=941287..942336] [gbkey=CDS]	0.999999999990382	true
JM955_RS20170	lcl|NZ_CP068717.1_prot_WP_063548511.1_3915 [locus_tag=JM955_RS20170] [protein=formamidase] [protein_id=WP_063548511.1] [location=complement(4031940..4032938)] [gbkey=CDS]	0.999999999988990	true
JM955_RS22050	lcl|NZ_CP068717.1_prot_WP_063548656.1_4290 [locus_tag=JM955_RS22050] [protein=HD family phosphohydrolase] [protein_id=WP_063548656.1] [location=complement(4361003..4363147)] [gbkey=CDS]	0.999999999987644	true
JM955_RS29495	lcl|NZ_CP068718.1_prot_WP_063549787.1_5746 [locus_tag=JM955_RS29495] [protein=HNH endonuclease] [protein_id=WP_063549787.1] [location=complement(400158..401210)] [gbkey=CDS]	0.999999999987161	true
JM955_RS27245	lcl|NZ_CP068717.1_prot_WP_000411127.1_5300 [locus_tag=JM955_RS27245] [protein=ABC transporter ATP-binding protein] [protein_id=WP_000411127.1] [location=complement(5360605..5361507)] [gbkey=CDS]	0.999999999983504	true
JM955_RS08355	lcl|NZ_CP068717.1_prot_WP_063546968.1_1552 [locus_tag=JM955_RS08355] [protein=flagellar hook-associated protein 3] [protein_id=WP_063546968.1] [location=1651412..1652275] [gbkey=CDS]	0.999999999982288	true
JM955_RS14580	lcl|NZ_CP068717.1_prot_WP_063547551.1_2797 [locus_tag=JM955_RS14580] [protein=proline racemase family protein] [protein_id=WP_063547551.1] [location=complement(2888799..2889836)] [gbkey=CDS]	0.999999999977382	true
JM955_RS08385.fliE	lcl|NZ_CP068717.1_prot_WP_000701672.1_1558 [gene=fliE] [locus_tag=JM955_RS08385] [protein=flagellar hook-basal body complex protein FliE] [protein_id=WP_000701672.1] [location=1655558..1655857] [gbkey=CDS]	0.999999999977029	true
JM955_RS08955	lcl|NZ_CP068717.1_prot_WP_063547023.1_1672 [locus_tag=JM955_RS08955] [protein=8-oxo-dGTP diphosphatase] [protein_id=WP_063547023.1] [location=complement(1762581..1763066)] [gbkey=CDS]	0.999999999976266	true
JM955_RS13145.tenA	lcl|NZ_CP068717.1_prot_WP_000144507.1_2510 [gene=tenA] [locus_tag=JM955_RS13145] [protein=thiaminase II] [protein_id=WP_000144507.1] [location=2634672..2635361] [gbkey=CDS]	0.999999999973852	true
JM955_RS29840	lcl|NZ_CP068718.1_prot_WP_063549709.1_5815 [locus_tag=JM955_RS29840] [protein=zinc metalloprotease] [protein_id=WP_063549709.1] [location=476360..477301] [gbkey=CDS]	0.999999999972049	true
JM955_RS16840	lcl|NZ_CP068717.1_prot_WP_063548042.1_3249 [locus_tag=JM955_RS16840] [protein=1-deoxy-D-xylulose-5-phosphate reductoisomerase] [protein_id=WP_063548042.1] [location=3343629..3344786] [gbkey=CDS]	0.999999999970860	true
JM955_RS05630	lcl|NZ_CP068717.1_prot_WP_063546746.1_1011 [locus_tag=JM955_RS05630] [protein=M48 family metalloprotease] [protein_id=WP_063546746.1] [location=1135503..1137452] [gbkey=CDS]	0.999999999970329	true
JM955_RS23640	lcl|NZ_CP068717.1_prot_WP_063548760.1_4606 [locus_tag=JM955_RS23640] [protein=amino acid permease] [protein_id=WP_063548760.1] [location=4670813..4671448] [gbkey=CDS]	0.999999999969724	true
JM955_RS04495	lcl|NZ_CP068717.1_prot_WP_000281502.1_784 [locus_tag=JM955_RS04495] [protein=amino acid ABC transporter permease] [protein_id=WP_000281502.1] [location=901258..901956] [gbkey=CDS]	0.999999999968139	true
JM955_RS20155	lcl|NZ_CP068717.1_prot_WP_053563738.1_3912 [locus_tag=JM955_RS20155] [protein=YlbD family protein] [protein_id=WP_053563738.1] [location=complement(4029665..4030102)] [gbkey=CDS]	0.999999999964039	true
JM955_RS30280	lcl|NZ_CP068718.1_prot_WP_001084042.1_5903 [locus_tag=JM955_RS30280] [protein=hypothetical protein] [protein_id=WP_001084042.1] [location=complement(575065..575271)] [gbkey=CDS]	0.999999999953760	true
JM955_RS07260.cysC	lcl|NZ_CP068717.1_prot_WP_000380507.1_1336 [gene=cysC] [locus_tag=JM955_RS07260] [protein=adenylyl-sulfate kinase] [protein_id=WP_000380507.1] [location=1440783..1441394] [gbkey=CDS]	0.999999999952764	true
JM955_RS09205	lcl|NZ_CP068717.1_prot_WP_176544603.1_1722 [locus_tag=JM955_RS09205] [protein=DUF4176 domain-containing protein] [protein_id=WP_176544603.1] [location=1812349..1812495] [gbkey=CDS]	0.999999999949539	true
JM955_RS26805	lcl|NZ_CP068717.1_prot_WP_063549131.1_5212 [locus_tag=JM955_RS26805] [protein=glycosyltransferase family 4 protein] [protein_id=WP_063549131.1] [location=complement(5274149..5275312)] [gbkey=CDS]	0.999999999944617	true
JM955_RS17035	lcl|NZ_CP068717.1_prot_WP_080469853.1_3288 [locus_tag=JM955_RS17035] [protein=glucose-6-phosphate dehydrogenase] [protein_id=WP_080469853.1] [location=complement(3381574..3382065)] [gbkey=CDS]	0.999999999944590	true
JM955_RS24145	lcl|NZ_CP068717.1_prot_WP_000512463.1_4707 [locus_tag=JM955_RS24145] [protein=spore germination protein] [protein_id=WP_000512463.1] [location=complement(4770479..4770703)] [gbkey=CDS]	0.999999999943659	true
JM955_RS10375	lcl|NZ_CP068717.1_prot_WP_063547117.1_1956 [locus_tag=JM955_RS10375] [protein=VOC family protein] [protein_id=WP_063547117.1] [location=2038245..2038628] [gbkey=CDS]	0.999999999941301	true
JM955_RS07915	lcl|NZ_CP068717.1_prot_WP_000487718.1_1467 [locus_tag=JM955_RS07915] [protein=hypothetical protein] [protein_id=WP_000487718.1] [location=1560620..1561177] [gbkey=CDS]	0.999999999939445	true
JM955_RS20200.ctaB	lcl|NZ_CP068717.1_prot_WP_001015053.1_3921 [gene=ctaB] [locus_tag=JM955_RS20200] [protein=protoheme IX farnesyltransferase] [protein_id=WP_001015053.1] [location=complement(4038157..4039080)] [gbkey=CDS]	0.999999999938614	true
JM955_RS10235	lcl|NZ_CP068717.1_prot_WP_023521761.1_1928 [locus_tag=JM955_RS10235] [protein=MGT family glycosyltransferase] [protein_id=WP_023521761.1] [location=2018090..2019298] [gbkey=CDS]	0.999999999930258	true
JM955_RS04475.gapN	lcl|NZ_CP068717.1_prot_WP_000213616.1_780 [gene=gapN] [locus_tag=JM955_RS04475] [protein=NADP-dependent glyceraldehyde-3-phosphate dehydrogenase] [protein_id=WP_000213616.1] [location=complement(894368..895807)] [gbkey=CDS]	0.999999999928999	true
JM955_RS26545	lcl|NZ_CP068717.1_prot_WP_063549071.1_5160 [locus_tag=JM955_RS26545] [protein=VOC family protein] [protein_id=WP_063549071.1] [location=5212985..5213365] [gbkey=CDS]	0.999999999928049	true
JM955_RS13740	lcl|NZ_CP068717.1_prot_WP_000495197.1_2629 [locus_tag=JM955_RS13740] [protein=DUF4269 domain-containing protein] [protein_id=WP_000495197.1] [location=2736248..2736778] [gbkey=CDS]	0.999999999927150	true
JM955_RS12085	lcl|NZ_CP068717.1_prot_WP_063547257.1_2298 [locus_tag=JM955_RS12085] [protein=collagen-like repeat preface domain-containing protein] [protein_id=WP_063547257.1] [location=2377826..2379139] [gbkey=CDS]	0.999999999924088	true
JM955_RS15970	lcl|NZ_CP068717.1_prot_WP_063547848.1_3075 [locus_tag=JM955_RS15970] [protein=FAD-binding oxidoreductase] [protein_id=WP_063547848.1] [location=complement(3159278..3160495)] [gbkey=CDS]	0.999999999914763	true
JM955_RS24190	lcl|NZ_CP068717.1_prot_WP_063548818.1_4716 [locus_tag=JM955_RS24190] [protein=hypothetical protein] [protein_id=WP_063548818.1] [location=complement(4777833..4778756)] [gbkey=CDS]	0.999999999897191	true
JM955_RS20675.mtnX	lcl|NZ_CP068717.1_prot_WP_000027487.1_4016 [gene=mtnX] [locus_tag=JM955_RS20675] [protein=2-hydroxy-3-keto-5-methylthiopentenyl-1-phosphate phosphatase] [protein_id=WP_000027487.1] [location=4125130..4125789] [gbkey=CDS]	0.999999999895846	true
JM955_RS08515.flgG	lcl|NZ_CP068717.1_prot_WP_080469763.1_1584 [gene=flgG] [locus_tag=JM955_RS08515] [protein=flagellar basal-body rod protein FlgG] [protein_id=WP_080469763.1] [location=1679300..1680073] [gbkey=CDS]	0.999999999890162	true
JM955_RS06325	lcl|NZ_CP068717.1_prot_WP_063546844.1_1150 [locus_tag=JM955_RS06325] [protein=Ig-like domain-containing protein] [protein_id=WP_063546844.1] [location=complement(1266293..1266691)] [gbkey=CDS]	0.999999999881697	true
JM955_RS03125	lcl|NZ_CP068717.1_prot_WP_063546422.1_533 [locus_tag=JM955_RS03125] [protein=hypothetical protein] [protein_id=WP_063546422.1] [location=642340..642894] [gbkey=CDS]	0.999999999861347	true
JM955_RS21970	lcl|NZ_CP068717.1_prot_WP_000484179.1_4274 [locus_tag=JM955_RS21970] [protein=VrrA protein] [protein_id=WP_000484179.1] [location=4347703..4348449] [gbkey=CDS]	0.999999999845588	true
JM955_RS07360	lcl|NZ_CP068717.1_prot_WP_063546926.1_1356 [locus_tag=JM955_RS07360] [protein=class I SAM-dependent methyltransferase] [protein_id=WP_063546926.1] [location=complement(1459336..1460112)] [gbkey=CDS]	0.999999999822399	true
JM955_RS23175	lcl|NZ_CP068717.1_prot_WP_000403765.1_4513 [locus_tag=JM955_RS23175] [protein=ABC transporter ATP-binding protein] [protein_id=WP_000403765.1] [location=complement(4580569..4581339)] [gbkey=CDS]	0.999999999821494	true
JM955_RS06140	lcl|NZ_CP068717.1_prot_WP_000360645.1_1113 [locus_tag=JM955_RS06140] [protein=DsbA family protein] [protein_id=WP_000360645.1] [location=complement(1236166..1237059)] [gbkey=CDS]	0.999999999800299	true
JM955_RS13780	lcl|NZ_CP068717.1_prot_WP_001071389.1_2637 [locus_tag=JM955_RS13780] [protein=heterocycloanthracin/sonorensin family bacteriocin] [protein_id=WP_001071389.1] [location=2743486..2743752] [gbkey=CDS]	0.999999999786461	true
JM955_RS05695	lcl|NZ_CP068717.1_prot_WP_001986183.1_1024 [locus_tag=JM955_RS05695] [protein=hypothetical protein] [protein_id=WP_001986183.1] [location=1148546..1148722] [gbkey=CDS]	0.999999999777183	true
JM955_RS16095	lcl|NZ_CP068717.1_prot_WP_063547874.1_3100 [locus_tag=JM955_RS16095] [protein=AAA family ATPase] [protein_id=WP_063547874.1] [location=complement(3186408..3188717)] [gbkey=CDS]	0.999999999767149	true
JM955_RS10350	lcl|NZ_CP068717.1_prot_WP_063547115.1_1951 [locus_tag=JM955_RS10350] [protein=class I SAM-dependent methyltransferase] [protein_id=WP_063547115.1] [location=2032920..2033600] [gbkey=CDS]	0.999999999703699	true
JM955_RS21640	lcl|NZ_CP068717.1_prot_WP_001021349.1_4209 [locus_tag=JM955_RS21640] [protein=GntR family transcriptional regulator] [protein_id=WP_001021349.1] [location=complement(4288778..4289152)] [gbkey=CDS]	0.999999999683071	true
JM955_RS04815	lcl|NZ_CP068717.1_prot_WP_080469740.1_848 [locus_tag=JM955_RS04815] [protein=nucleoside triphosphate pyrophosphohydrolase] [protein_id=WP_080469740.1] [location=978644..978970] [gbkey=CDS]	0.999999999670189	true
JM955_RS16900	lcl|NZ_CP068717.1_prot_WP_063548060.1_3261 [locus_tag=JM955_RS16900] [protein=IS4 family transposase] [protein_id=WP_063548060.1] [location=complement(3353874..3355304)] [gbkey=CDS]	0.999999999576239	true
JM955_RS08365	lcl|NZ_CP068717.1_prot_WP_001149524.1_1554 [locus_tag=JM955_RS08365] [protein=flagellar protein FliS] [protein_id=WP_001149524.1] [location=1653700..1654068] [gbkey=CDS]	0.999999999442392	true
JM955_RS12065	lcl|NZ_CP068717.1_prot_WP_001121273.1_2294 [locus_tag=JM955_RS12065] [protein=LysE family transporter] [protein_id=WP_001121273.1] [location=complement(2373973..2374557)] [gbkey=CDS]	0.999999999388813	true
JM955_RS01655	lcl|NZ_CP068717.1_prot_WP_063546267.1_261 [locus_tag=JM955_RS01655] [protein=sulfotransferase family 2 domain-containing protein] [protein_id=WP_063546267.1] [location=complement(299555..300346)] [gbkey=CDS]	0.999999999372032	true
JM955_RS22425.udk	lcl|NZ_CP068717.1_prot_WP_000537080.1_4365 [gene=udk] [locus_tag=JM955_RS22425] [protein=uridine kinase] [protein_id=WP_000537080.1] [location=complement(4432020..4432658)] [gbkey=CDS]	0.999999999244237	true
JM955_RS08560	lcl|NZ_CP068717.1_prot_WP_063546982.1_1593 [locus_tag=JM955_RS08560] [protein=antibiotic biosynthesis monooxygenase] [protein_id=WP_063546982.1] [location=complement(1685588..1685923)] [gbkey=CDS]	0.999999999205383	true
JM955_RS15555	lcl|NZ_CP068717.1_prot_WP_063547752.1_2992 [locus_tag=JM955_RS15555] [protein=SMI1/KNR4 family protein] [protein_id=WP_063547752.1] [location=complement(3075448..3075879)] [gbkey=CDS]	0.999999999175584	true
JM955_RS22360	lcl|NZ_CP068717.1_prot_WP_063548666.1_4352 [locus_tag=JM955_RS22360] [protein=ABC transporter ATP-binding protein] [protein_id=WP_063548666.1] [location=complement(4418621..4419415)] [gbkey=CDS]	0.999999999070200	true
JM955_RS10680	lcl|NZ_CP068717.1_prot_WP_000966848.1_2017 [locus_tag=JM955_RS10680] [protein=VWA domain-containing protein] [protein_id=WP_000966848.1] [location=2107424..2108188] [gbkey=CDS]	0.999999998945110	true
JM955_RS25240.dapF	lcl|NZ_CP068717.1_prot_WP_000077392.1_4901 [gene=dapF] [locus_tag=JM955_RS25240] [protein=diaminopimelate epimerase] [protein_id=WP_000077392.1] [location=complement(4963310..4964176)] [gbkey=CDS]	0.999999998818414	true
JM955_RS23710	lcl|NZ_CP068717.1_prot_WP_063548766.1_4620 [locus_tag=JM955_RS23710] [protein=hypothetical protein] [protein_id=WP_063548766.1] [location=complement(4685028..4685909)] [gbkey=CDS]	0.999999998815783	true
JM955_RS29260	lcl|NZ_CP068718.1_prot_WP_000608545.1_5699 [locus_tag=JM955_RS29260] [protein=LLM class flavin-dependent oxidoreductase] [protein_id=WP_000608545.1] [location=complement(307345..308421)] [gbkey=CDS]	0.999999998764483	true
JM955_RS28565	lcl|NZ_CP068718.1_prot_WP_063549398.1_5560 [locus_tag=JM955_RS28565] [protein=S8 family serine peptidase] [protein_id=WP_063549398.1] [location=150904..152271] [gbkey=CDS]	0.999999998709817	true
JM955_RS13790	lcl|NZ_CP068717.1_prot_WP_000653680.1_2639 [locus_tag=JM955_RS13790] [protein=hypothetical protein] [protein_id=WP_000653680.1] [location=2744902..2745045] [gbkey=CDS]	0.999999998634104	true
JM955_RS27080	lcl|NZ_CP068717.1_prot_WP_000949045.1_5267 [locus_tag=JM955_RS27080] [protein=flavin reductase family protein] [protein_id=WP_000949045.1] [location=5324965..5325576] [gbkey=CDS]	0.999999998623584	true
JM955_RS18905	lcl|NZ_CP068717.1_prot_WP_000814431.1_3662 [locus_tag=JM955_RS18905] [protein=hypothetical protein] [protein_id=WP_000814431.1] [location=3772571..3772816] [gbkey=CDS]	0.999999998622937	true
JM955_RS12020	lcl|NZ_CP068717.1_prot_WP_063547250.1_2285 [locus_tag=JM955_RS12020] [protein=phage tail protein] [protein_id=WP_063547250.1] [location=2363086..2367444] [gbkey=CDS]	0.999999998576935	true
JM955_RS16890	lcl|NZ_CP068717.1_prot_WP_063548056.1_3259 [locus_tag=JM955_RS16890] [protein=CGNR zinc finger domain-containing protein] [protein_id=WP_063548056.1] [location=complement(3351881..3352423)] [gbkey=CDS]	0.999999998551217	true
JM955_RS17725	lcl|NZ_CP068717.1_prot_WP_161508591.1_3426 [locus_tag=JM955_RS17725] [protein=Tn3 family transposase] [protein_id=WP_161508591.1] [location=3508260..3508526] [gbkey=CDS]	0.999999998447729	true
JM955_RS07580	lcl|NZ_CP068717.1_prot_WP_001142715.1_1400 [locus_tag=JM955_RS07580] [protein=MerR family transcriptional regulator] [protein_id=WP_001142715.1] [location=1502256..1503131] [gbkey=CDS]	0.999999998403219	true
JM955_RS08280	lcl|NZ_CP068717.1_prot_WP_000291691.1_1537 [locus_tag=JM955_RS08280] [protein=aspartyl-phosphate phosphatase Spo0E family protein] [protein_id=WP_000291691.1] [location=1638191..1638409] [gbkey=CDS]	0.999999998386074	true
JM955_RS16450	lcl|NZ_CP068717.1_prot_WP_063547952.1_3171 [locus_tag=JM955_RS16450] [protein=DUF4132 domain-containing protein] [protein_id=WP_063547952.1] [location=complement(3269576..3272989)] [gbkey=CDS]	0.999999998297209	true
JM955_RS02070	lcl|NZ_CP068717.1_prot_WP_000199990.1_341 [locus_tag=JM955_RS02070] [protein=FAD-dependent oxidoreductase] [protein_id=WP_000199990.1] [location=complement(388469..389995)] [gbkey=CDS]	0.999999998292176	true
JM955_RS28475	lcl|NZ_CP068718.1_prot_WP_063549420.1_5542 [locus_tag=JM955_RS28475] [protein=WXG100 family type VII secretion target] [protein_id=WP_063549420.1] [location=131685..132917] [gbkey=CDS]	0.999999998217142	true
JM955_RS30055	lcl|NZ_CP068718.1_prot_WP_063549649.1_5858 [locus_tag=JM955_RS30055] [protein=SMI1/KNR4 family protein] [protein_id=WP_063549649.1] [location=complement(521520..521954)] [gbkey=CDS]	0.999999998157230	true
JM955_RS24405	lcl|NZ_CP068717.1_prot_WP_063548859.1_4759 [locus_tag=JM955_RS24405] [protein=sulfatase-like hydrolase/transferase] [protein_id=WP_063548859.1] [location=complement(4822673..4824742)] [gbkey=CDS]	0.999999997808515	true
JM955_RS14385	lcl|NZ_CP068717.1_prot_WP_063547513.1_2758 [locus_tag=JM955_RS14385] [protein=glycosyl transferase family 1] [protein_id=WP_063547513.1] [location=complement(2855711..2856904)] [gbkey=CDS]	0.999999997298861	true
JM955_RS26240	lcl|NZ_CP068717.1_prot_WP_001255077.1_5099 [locus_tag=JM955_RS26240] [protein=acyltransferase] [protein_id=WP_001255077.1] [location=complement(5151455..5151967)] [gbkey=CDS]	0.999999996815908	true
JM955_RS05930	lcl|NZ_CP068717.1_prot_WP_000616066.1_1071 [locus_tag=JM955_RS05930] [protein=DUF2777 domain-containing protein] [protein_id=WP_000616066.1] [location=complement(1191212..1191766)] [gbkey=CDS]	0.999999996303725	true
JM955_RS18920.pfkB	lcl|NZ_CP068717.1_prot_WP_023522800.1_3665 [gene=pfkB] [locus_tag=JM955_RS18920] [protein=1-phosphofructokinase] [protein_id=WP_023522800.1] [location=complement(3776031..3776942)] [gbkey=CDS]	0.999999996170241	true
JM955_RS12295	lcl|NZ_CP068717.1_prot_WP_001294982.1_2340 [locus_tag=JM955_RS12295] [protein=hypothetical protein] [protein_id=WP_001294982.1] [location=2418113..2418814] [gbkey=CDS]	0.999999996114243	true
JM955_RS28735	lcl|NZ_CP068718.1_prot_WP_001294983.1_5594 [locus_tag=JM955_RS28735] [protein=hypothetical protein] [protein_id=WP_001294983.1] [location=189976..190677] [gbkey=CDS]	0.999999996114243	true
JM955_RS18290	lcl|NZ_CP068717.1_prot_WP_001054455.1_3539 [locus_tag=JM955_RS18290] [protein=HesB/YadR/YfhF family protein] [protein_id=WP_001054455.1] [location=3656246..3656536] [gbkey=CDS]	0.999999995969041	true
JM955_RS01800	lcl|NZ_CP068717.1_prot_WP_000622973.1_287 [locus_tag=JM955_RS01800] [protein=methionine ABC transporter ATP-binding protein] [protein_id=WP_000622973.1] [location=333546..334565] [gbkey=CDS]	0.999999995846847	true
JM955_RS22545	lcl|NZ_CP068717.1_prot_WP_001242605.1_4389 [locus_tag=JM955_RS22545] [protein=hypothetical protein] [protein_id=WP_001242605.1] [location=complement(4456751..4456927)] [gbkey=CDS]	0.999999995555415	true
JM955_RS30080	lcl|NZ_CP068718.1_prot_WP_063549641.1_5863 [locus_tag=JM955_RS30080] [protein=hypothetical protein] [protein_id=WP_063549641.1] [location=528413..528769] [gbkey=CDS]	0.999999995402972	true
JM955_RS04910	lcl|NZ_CP068717.1_prot_WP_059304073.1_867 [locus_tag=JM955_RS04910] [protein=hypothetical protein] [protein_id=WP_059304073.1] [location=998579..998854] [gbkey=CDS]	0.999999995212960	true
JM955_RS13855	lcl|NZ_CP068717.1_prot_WP_023522106.1_2652 [locus_tag=JM955_RS13855] [protein=hypothetical protein] [protein_id=WP_023522106.1] [location=complement(2757112..2757477)] [gbkey=CDS]	0.999999994755236	true
JM955_RS23885.ccpA	lcl|NZ_CP068717.1_prot_WP_001103303.1_4655 [gene=ccpA] [locus_tag=JM955_RS23885] [protein=catabolite control protein A] [protein_id=WP_001103303.1] [location=complement(4720859..4721857)] [gbkey=CDS]	0.999999994753484	true
JM955_RS02765	lcl|NZ_CP068717.1_prot_WP_023521007.1_462 [locus_tag=JM955_RS02765] [protein=DUF3884 family protein] [protein_id=WP_023521007.1] [location=complement(526617..526949)] [gbkey=CDS]	0.999999994729599	true
JM955_RS23275.sspI	lcl|NZ_CP068717.1_prot_WP_000009509.1_4533 [gene=sspI] [locus_tag=JM955_RS23275] [protein=small acid-soluble spore protein SspI] [protein_id=WP_000009509.1] [location=4604014..4604223] [gbkey=CDS]	0.999999994578343	true
JM955_RS14320	lcl|NZ_CP068717.1_prot_WP_140157183.1_2745 [locus_tag=JM955_RS14320] [protein=protein phosphatase 2C domain-containing protein] [protein_id=WP_140157183.1] [location=complement(2845626..2846450)] [gbkey=CDS]	0.999999994376976	true
JM955_RS18350	lcl|NZ_CP068717.1_prot_WP_001146295.1_3551 [locus_tag=JM955_RS18350] [protein=hypothetical protein] [protein_id=WP_001146295.1] [location=complement(3666848..3667111)] [gbkey=CDS]	0.999999994287481	true
JM955_RS02625	lcl|NZ_CP068717.1_prot_WP_063546360.1_452 [locus_tag=JM955_RS02625] [protein=glutamate synthase] [protein_id=WP_063546360.1] [location=complement(508459..512895)] [gbkey=CDS]	0.999999994196919	true
JM955_RS24470	lcl|NZ_CP068717.1_prot_WP_000448409.1_4772 [locus_tag=JM955_RS24470] [protein=hypothetical protein] [protein_id=WP_000448409.1] [location=complement(4833473..4833790)] [gbkey=CDS]	0.999999993429891	true
JM955_RS19030	lcl|NZ_CP068717.1_prot_WP_016123262.1_3687 [locus_tag=JM955_RS19030] [protein=methylphosphotriester-DNA--protein-cysteine methyltransferase family protein] [protein_id=WP_016123262.1] [location=3797675..3798271] [gbkey=CDS]	0.999999993416222	true
JM955_RS06390	lcl|NZ_CP068717.1_prot_WP_001142359.1_1163 [locus_tag=JM955_RS06390] [protein=transposase] [protein_id=WP_001142359.1] [location=complement(1281489..1282604)] [gbkey=CDS]	0.999999993142601	true
JM955_RS24135	lcl|NZ_CP068717.1_prot_WP_063548806.1_4705 [locus_tag=JM955_RS24135] [protein=exosporium leader peptide-containing protein] [protein_id=WP_063548806.1] [location=complement(4767108..4770017)] [gbkey=CDS]	0.999999992933810	true
JM955_RS17795.tnpB	lcl|NZ_CP068717.1_prot_WP_063548250.1_3440 [gene=tnpB] [locus_tag=JM955_RS17795] [protein=IS200/IS605 family element transposase accessory protein TnpB] [protein_id=WP_063548250.1] [location=complement(3530039..3531157)] [gbkey=CDS]	0.999999992027629	true
JM955_RS13505	lcl|NZ_CP068717.1_prot_WP_063547413.1_2582 [locus_tag=JM955_RS13505] [protein=MFS transporter] [protein_id=WP_063547413.1] [location=2687638..2688921] [gbkey=CDS]	0.999999991754336	true
JM955_RS17970	lcl|NZ_CP068717.1_prot_WP_000070945.1_3475 [locus_tag=JM955_RS17970] [protein=hypothetical protein] [protein_id=WP_000070945.1] [location=complement(3580124..3580744)] [gbkey=CDS]	0.999999990814525	true
JM955_RS08360	lcl|NZ_CP068717.1_prot_WP_063546969.1_1553 [locus_tag=JM955_RS08360] [protein=flagellar hook-associated protein 2] [protein_id=WP_063546969.1] [location=1652295..1653677] [gbkey=CDS]	0.999999990156901	true
JM955_RS08100	lcl|NZ_CP068717.1_prot_WP_063546952.1_1501 [locus_tag=JM955_RS08100] [protein=DUF11 domain-containing protein] [protein_id=WP_063546952.1] [location=complement(1595308..1610361)] [gbkey=CDS]	0.999999985975613	true
JM955_RS04505.sasP	lcl|NZ_CP068717.1_prot_WP_000013339.1_786 [gene=sasP] [locus_tag=JM955_RS04505] [protein=small acid-soluble spore protein, SasP family] [protein_id=WP_000013339.1] [location=complement(902771..902974)] [gbkey=CDS]	0.999999985922238	true
JM955_RS20905	lcl|NZ_CP068717.1_prot_WP_001161449.1_4062 [locus_tag=JM955_RS20905] [protein=SIMPL domain-containing protein] [protein_id=WP_001161449.1] [location=4162758..4163429] [gbkey=CDS]	0.999999985369200	true
JM955_RS09790	lcl|NZ_CP068717.1_prot_WP_063547092.1_1839 [locus_tag=JM955_RS09790] [protein=sugar phosphate isomerase/epimerase] [protein_id=WP_063547092.1] [location=1939266..1940108] [gbkey=CDS]	0.999999983436170	true
JM955_RS14555	lcl|NZ_CP068717.1_prot_WP_001999958.1_2792 [locus_tag=JM955_RS14555] [protein=carboxymuconolactone decarboxylase family protein] [protein_id=WP_001999958.1] [location=complement(2883354..2883746)] [gbkey=CDS]	0.999999982230288	true
JM955_RS24140	lcl|NZ_CP068717.1_prot_WP_001110852.1_4706 [locus_tag=JM955_RS24140] [protein=hypothetical protein] [protein_id=WP_001110852.1] [location=complement(4770135..4770458)] [gbkey=CDS]	0.999999978675710	true
JM955_RS11500	lcl|NZ_CP068717.1_prot_WP_063547182.1_2181 [locus_tag=JM955_RS11500] [protein=isochorismatase family protein] [protein_id=WP_063547182.1] [location=2265065..2265958] [gbkey=CDS]	0.999999977603563	true
JM955_RS17500	lcl|NZ_CP068717.1_prot_WP_063548190.1_3381 [locus_tag=JM955_RS17500] [protein=exosporium leader peptide-containing protein] [protein_id=WP_063548190.1] [location=3465361..3466116] [gbkey=CDS]	0.999999975313461	true
JM955_RS28880.tnpB	lcl|NZ_CP068718.1_prot_WP_063549978.1_5623 [gene=tnpB] [locus_tag=JM955_RS28880] [protein=IS200/IS605 family element transposase accessory protein TnpB] [protein_id=WP_063549978.1] [location=complement(225765..226886)] [gbkey=CDS]	0.999999975182278	true
JM955_RS28965.tnpB	lcl|NZ_CP068718.1_prot_WP_063549952.1_5640 [gene=tnpB] [locus_tag=JM955_RS28965] [protein=IS200/IS605 family element transposase accessory protein TnpB] [protein_id=WP_063549952.1] [location=complement(245385..246506)] [gbkey=CDS]	0.999999975182278	true
JM955_RS25385	lcl|NZ_CP068717.1_prot_WP_000435946.1_4930 [locus_tag=JM955_RS25385] [protein=YutD family protein] [protein_id=WP_000435946.1] [location=complement(4985897..4986205)] [gbkey=CDS]	0.999999974205810	true
JM955_RS24060	lcl|NZ_CP068717.1_prot_WP_000437770.1_4690 [locus_tag=JM955_RS24060] [protein=SRPBCC domain-containing protein] [protein_id=WP_000437770.1] [location=complement(4757188..4757619)] [gbkey=CDS]	0.999999973864689	true
JM955_RS28835	lcl|NZ_CP068718.1_prot_WP_063549985.1_5614 [locus_tag=JM955_RS28835] [protein=IPT/TIG domain-containing protein] [protein_id=WP_063549985.1] [location=complement(214000..216084)] [gbkey=CDS]	0.999999971452471	true
JM955_RS17215	lcl|NZ_CP068717.1_prot_WP_000141006.1_3324 [locus_tag=JM955_RS17215] [protein=glycosyltransferase] [protein_id=WP_000141006.1] [location=complement(3416026..3416787)] [gbkey=CDS]	0.999999970649144	true
JM955_RS18895.hfq	lcl|NZ_CP068717.1_prot_WP_000813896.1_3660 [gene=hfq] [locus_tag=JM955_RS18895] [protein=RNA chaperone Hfq] [protein_id=WP_000813896.1] [location=complement(3771191..3771415)] [gbkey=CDS]	0.999999970470574	true
JM955_RS25440	lcl|NZ_CP068717.1_prot_WP_080469891.1_4941 [locus_tag=JM955_RS25440] [protein=bifunctional metallophosphatase/5'-nucleotidase] [protein_id=WP_080469891.1] [location=complement(4993604..4994995)] [gbkey=CDS]	0.999999968403420	true
JM955_RS04915	lcl|NZ_CP068717.1_prot_WP_059304072.1_868 [locus_tag=JM955_RS04915] [protein=YuzF family protein] [protein_id=WP_059304072.1] [location=complement(998907..999140)] [gbkey=CDS]	0.999999964327435	true
JM955_RS15350	lcl|NZ_CP068717.1_prot_WP_000250751.1_2951 [locus_tag=JM955_RS15350] [protein=IclR family transcriptional regulator] [protein_id=WP_000250751.1] [location=complement(3032886..3033635)] [gbkey=CDS]	0.999999963745385	true
JM955_RS28115	lcl|NZ_CP068718.1_prot_WP_063549515.1_5470 [locus_tag=JM955_RS28115] [protein=hypothetical protein] [protein_id=WP_063549515.1] [location=complement(41410..41784)] [gbkey=CDS]	0.999999963610635	true
JM955_RS20880	lcl|NZ_CP068717.1_prot_WP_017673592.1_4057 [locus_tag=JM955_RS20880] [protein=GntR family transcriptional regulator] [protein_id=WP_017673592.1] [location=4158976..4159395] [gbkey=CDS]	0.999999956755220	true
JM955_RS20815.spoVAF	lcl|NZ_CP068717.1_prot_WP_063548564.1_4044 [gene=spoVAF] [locus_tag=JM955_RS20815] [protein=spore germination protein SpoVAF] [protein_id=WP_063548564.1] [location=complement(4149091..4150563)] [gbkey=CDS]	0.999999954831202	true
JM955_RS02830	lcl|NZ_CP068717.1_prot_WP_161508608.1_474 [locus_tag=JM955_RS02830] [protein=4'-phosphopantetheinyl transferase superfamily protein] [protein_id=WP_161508608.1] [location=complement(540886..541347)] [gbkey=CDS]	0.999999954360816	true
JM955_RS01845.gatA	lcl|NZ_CP068717.1_prot_WP_000051441.1_296 [gene=gatA] [locus_tag=JM955_RS01845] [protein=Asp-tRNA(Asn)/Glu-tRNA(Gln) amidotransferase subunit GatA] [protein_id=WP_000051441.1] [location=339667..341124] [gbkey=CDS]	0.999999951846176	true
JM955_RS08655	lcl|NZ_CP068717.1_prot_WP_063546992.1_1612 [locus_tag=JM955_RS08655] [protein=MarR family transcriptional regulator] [protein_id=WP_063546992.1] [location=complement(1700999..1701409)] [gbkey=CDS]	0.999999943997457	true
JM955_RS07255.sat	lcl|NZ_CP068717.1_prot_WP_000108780.1_1335 [gene=sat] [locus_tag=JM955_RS07255] [protein=sulfate adenylyltransferase] [protein_id=WP_000108780.1] [location=1439634..1440770] [gbkey=CDS]	0.999999938674955	true
JM955_RS11605	lcl|NZ_CP068717.1_prot_WP_063547194.1_2202 [locus_tag=JM955_RS11605] [protein=MBL fold metallo-hydrolase] [protein_id=WP_063547194.1] [location=2293888..2294754] [gbkey=CDS]	0.999999937753687	true
JM955_RS21585	lcl|NZ_CP068717.1_prot_WP_033695179.1_4198 [locus_tag=JM955_RS21585] [protein=hypothetical protein] [protein_id=WP_033695179.1] [location=complement(4282029..4282565)] [gbkey=CDS]	0.999999929401198	true
JM955_RS13650	lcl|NZ_CP068717.1_prot_WP_063547432.1_2611 [locus_tag=JM955_RS13650] [protein=undecaprenyl-diphosphatase] [protein_id=WP_063547432.1] [location=2716989..2717588] [gbkey=CDS]	0.999999923713567	true
JM955_RS08130	lcl|NZ_CP068717.1_prot_WP_063546955.1_1507 [locus_tag=JM955_RS08130] [protein=aldose 1-epimerase family protein] [protein_id=WP_063546955.1] [location=complement(1613872..1614744)] [gbkey=CDS]	0.999999920157858	true
JM955_RS06010.clpB	lcl|NZ_CP068717.1_prot_WP_063546788.1_1087 [gene=clpB] [locus_tag=JM955_RS06010] [protein=ATP-dependent chaperone ClpB] [protein_id=WP_063546788.1] [location=1207301..1209901] [gbkey=CDS]	0.999999916527003	true
JM955_RS01885	lcl|NZ_CP068717.1_prot_WP_000007372.1_304 [locus_tag=JM955_RS01885] [protein=aminopeptidase] [protein_id=WP_000007372.1] [location=complement(349897..351126)] [gbkey=CDS]	0.999999905716226	true
JM955_RS15910	lcl|NZ_CP068717.1_prot_WP_023522386.1_3063 [locus_tag=JM955_RS15910] [protein=LysR family transcriptional regulator] [protein_id=WP_023522386.1] [location=complement(3147476..3148354)] [gbkey=CDS]	0.999999901366886	true
JM955_RS22755.minD	lcl|NZ_CP068717.1_prot_WP_000503309.1_4431 [gene=minD] [locus_tag=JM955_RS22755] [protein=septum site-determining protein MinD] [protein_id=WP_000503309.1] [location=complement(4499704..4500501)] [gbkey=CDS]	0.999999889676024	true
JM955_RS28220	lcl|NZ_CP068718.1_prot_WP_063549491.1_5491 [locus_tag=JM955_RS28220] [protein=SPASM domain-containing protein] [protein_id=WP_063549491.1] [location=61395..62720] [gbkey=CDS]	0.999999879475237	true
JM955_RS16790	lcl|NZ_CP068717.1_prot_WP_063548034.1_3239 [locus_tag=JM955_RS16790] [protein=tyrosine-protein phosphatase] [protein_id=WP_063548034.1] [location=complement(3334292..3335311)] [gbkey=CDS]	0.999999863437301	true
JM955_RS06470.odhA	lcl|NZ_CP068717.1_prot_WP_063546881.1_1179 [gene=odhA] [locus_tag=JM955_RS06470] [protein=2-oxoglutarate dehydrogenase E1 component] [protein_id=WP_063546881.1] [location=complement(1299290..1302157)] [gbkey=CDS]	0.999999853136445	true
JM955_RS18130	lcl|NZ_CP068717.1_prot_WP_000534548.1_3507 [locus_tag=JM955_RS18130] [protein=spore germination protein] [protein_id=WP_000534548.1] [location=3615858..3617393] [gbkey=CDS]	0.999999837524767	true
JM955_RS02610	lcl|NZ_CP068717.1_prot_WP_000506627.1_449 [locus_tag=JM955_RS02610] [protein=DUF402 domain-containing protein] [protein_id=WP_000506627.1] [location=504654..505184] [gbkey=CDS]	0.999999829628688	true
JM955_RS22300	lcl|NZ_CP068717.1_prot_WP_000071866.1_4340 [locus_tag=JM955_RS22300] [protein=DUF4023 domain-containing protein] [protein_id=WP_000071866.1] [location=4406876..4406998] [gbkey=CDS]	0.999999823072555	true
JM955_RS10610	lcl|NZ_CP068717.1_prot_WP_063547139.1_2003 [locus_tag=JM955_RS10610] [protein=virulence factor] [protein_id=WP_063547139.1] [location=2085971..2087098] [gbkey=CDS]	0.999999821198429	true
JM955_RS03095.fdhD	lcl|NZ_CP068717.1_prot_WP_063546418.1_527 [gene=fdhD] [locus_tag=JM955_RS03095] [protein=formate dehydrogenase accessory sulfurtransferase FdhD] [protein_id=WP_063546418.1] [location=complement(632625..633431)] [gbkey=CDS]	0.999999817325492	true
JM955_RS00510.ctsR	lcl|NZ_CP068717.1_prot_WP_001244560.1_73 [gene=ctsR] [locus_tag=JM955_RS00510] [protein=transcriptional regulator CtsR] [protein_id=WP_001244560.1] [location=92635..93096] [gbkey=CDS]	0.999999807198504	true
JM955_RS17085	lcl|NZ_CP068717.1_prot_WP_063548098.1_3298 [locus_tag=JM955_RS17085] [protein=BA3454 family stress response protein] [protein_id=WP_063548098.1] [location=complement(3390348..3390482)] [gbkey=CDS]	0.999999802380600	true
JM955_RS06735.phaQ	lcl|NZ_CP068717.1_prot_WP_000939954.1_1231 [gene=phaQ] [locus_tag=JM955_RS06735] [protein=poly-beta-hydroxybutyrate-responsive repressor] [protein_id=WP_000939954.1] [location=complement(1348565..1349017)] [gbkey=CDS]	0.999999789181473	true
JM955_RS25335	lcl|NZ_CP068717.1_prot_WP_063548941.1_4920 [locus_tag=JM955_RS25335] [protein=cysteine protease StiP family protein] [protein_id=WP_063548941.1] [location=4977804..4978916] [gbkey=CDS]	0.999999784420514	true
JM955_RS07890.recU	lcl|NZ_CP068717.1_prot_WP_000155599.1_1462 [gene=recU] [locus_tag=JM955_RS07890] [protein=Holliday junction resolvase RecU] [protein_id=WP_000155599.1] [location=complement(1557474..1558076)] [gbkey=CDS]	0.999999783803323	true
JM955_RS14655	lcl|NZ_CP068717.1_prot_WP_000271314.1_2812 [locus_tag=JM955_RS14655] [protein=DUF3870 domain-containing protein] [protein_id=WP_000271314.1] [location=complement(2903321..2903647)] [gbkey=CDS]	0.999999758002063	true
JM955_RS02190	lcl|NZ_CP068717.1_prot_WP_000082906.1_365 [locus_tag=JM955_RS02190] [protein=MTH1187 family thiamine-binding protein] [protein_id=WP_000082906.1] [location=423966..424286] [gbkey=CDS]	0.999999754784172	true
JM955_RS28755	lcl|NZ_CP068718.1_prot_WP_063550009.1_5598 [locus_tag=JM955_RS28755] [protein=S8 family peptidase] [protein_id=WP_063550009.1] [location=complement(196714..197679)] [gbkey=CDS]	0.999999738463166	true
JM955_RS05820	lcl|NZ_CP068717.1_prot_WP_023521409.1_1049 [locus_tag=JM955_RS05820] [protein=phosphotransferase] [protein_id=WP_023521409.1] [location=complement(1172637..1173428)] [gbkey=CDS]	0.999999729573114	true
JM955_RS18465	lcl|NZ_CP068717.1_prot_WP_063548355.1_3574 [locus_tag=JM955_RS18465] [protein=lantibiotic dehydratase] [protein_id=WP_063548355.1] [location=complement(3689952..3693167)] [gbkey=CDS]	0.999999723281541	true
JM955_RS08565	lcl|NZ_CP068717.1_prot_WP_001025736.1_1594 [locus_tag=JM955_RS08565] [protein=H-type small acid-soluble spore protein] [protein_id=WP_001025736.1] [location=complement(1686112..1686291)] [gbkey=CDS]	0.999999722260344	true
JM955_RS06770	lcl|NZ_CP068717.1_prot_WP_000240799.1_1238 [locus_tag=JM955_RS06770] [protein=hypothetical protein] [protein_id=WP_000240799.1] [location=1354945..1355097] [gbkey=CDS]	0.999999716637410	true
JM955_RS09865	lcl|NZ_CP068717.1_prot_WP_063547095.1_1854 [locus_tag=JM955_RS09865] [protein=serine protease] [protein_id=WP_063547095.1] [location=1952411..1953358] [gbkey=CDS]	0.999999712943208	true
JM955_RS21345	lcl|NZ_CP068717.1_prot_WP_000115781.1_4150 [locus_tag=JM955_RS21345] [protein=butyrate kinase] [protein_id=WP_000115781.1] [location=complement(4241984..4243087)] [gbkey=CDS]	0.999999680681065	true
JM955_RS19255	lcl|NZ_CP068717.1_prot_WP_000759628.1_3732 [locus_tag=JM955_RS19255] [protein=SDR family oxidoreductase] [protein_id=WP_000759628.1] [location=complement(3850694..3851407)] [gbkey=CDS]	0.999999665936989	true
JM955_RS15825	lcl|NZ_CP068717.1_prot_WP_063547812.1_3046 [locus_tag=JM955_RS15825] [protein=MBL fold metallo-hydrolase] [protein_id=WP_063547812.1] [location=3126780..3127637] [gbkey=CDS]	0.999999616095637	true
JM955_RS10280	lcl|NZ_CP068717.1_prot_WP_142338377.1_1937 [locus_tag=JM955_RS10280] [protein=cupin] [protein_id=WP_142338377.1] [location=2026132..2026458] [gbkey=CDS]	0.999999605877239	true
JM955_RS23510	lcl|NZ_CP068717.1_prot_WP_000201579.1_4580 [locus_tag=JM955_RS23510] [protein=CBS domain-containing protein] [protein_id=WP_000201579.1] [location=complement(4651933..4653246)] [gbkey=CDS]	0.999999591062029	true
JM955_RS12235	lcl|NZ_CP068717.1_prot_WP_063549304.1_2328 [locus_tag=JM955_RS12235] [protein=exosporium leader peptide-containing protein] [protein_id=WP_063549304.1] [location=complement(2407448..2408083)] [gbkey=CDS]	0.999999577916872	true
JM955_RS20010.ftsA	lcl|NZ_CP068717.1_prot_WP_001087557.1_3883 [gene=ftsA] [locus_tag=JM955_RS20010] [protein=cell division protein FtsA] [protein_id=WP_001087557.1] [location=complement(4000549..4001856)] [gbkey=CDS]	0.999999571842151	true
JM955_RS21040.ribD	lcl|NZ_CP068717.1_prot_WP_063548588.1_4089 [gene=ribD] [locus_tag=JM955_RS21040] [protein=bifunctional diaminohydroxyphosphoribosylaminopyrimidine deaminase/5-amino-6-(5-phosphoribosylamino)uracil reductase RibD] [protein_id=WP_063548588.1] [location=4186032..4187144] [gbkey=CDS]	0.999999571655816	true
JM955_RS09940	lcl|NZ_CP068717.1_prot_WP_000594040.1_1869 [locus_tag=JM955_RS09940] [protein=LLM class flavin-dependent oxidoreductase] [protein_id=WP_000594040.1] [location=complement(1965791..1966792)] [gbkey=CDS]	0.999999537043481	true
JM955_RS12185	lcl|NZ_CP068717.1_prot_WP_000415089.1_2318 [locus_tag=JM955_RS12185] [protein=DUF1232 domain-containing protein] [protein_id=WP_000415089.1] [location=complement(2398012..2398341)] [gbkey=CDS]	0.999999503089059	true
JM955_RS13390	lcl|NZ_CP068717.1_prot_WP_001282872.1_2559 [locus_tag=JM955_RS13390] [protein=hypothetical protein] [protein_id=WP_001282872.1] [location=2665454..2665777] [gbkey=CDS]	0.999999481807863	true
JM955_RS08085	lcl|NZ_CP068717.1_prot_WP_053564865.1_1498 [locus_tag=JM955_RS08085] [protein=glycosyltransferase family 2 protein] [protein_id=WP_053564865.1] [location=1591705..1592505] [gbkey=CDS]	0.999999420153588	true
JM955_RS24005	lcl|NZ_CP068717.1_prot_WP_001122235.1_4679 [locus_tag=JM955_RS24005] [protein=YtzH-like family protein] [protein_id=WP_001122235.1] [location=4744819..4745097] [gbkey=CDS]	0.999999419031852	true
JM955_RS13920	lcl|NZ_CP068717.1_prot_WP_063547450.1_2665 [locus_tag=JM955_RS13920] [protein=PQQ-dependent sugar dehydrogenase] [protein_id=WP_063547450.1] [location=complement(2765676..2767106)] [gbkey=CDS]	0.999999345937588	true
JM955_RS09615	lcl|NZ_CP068717.1_prot_WP_063547082.1_1804 [locus_tag=JM955_RS09615] [protein=LD-carboxypeptidase] [protein_id=WP_063547082.1] [location=complement(1901792..1902793)] [gbkey=CDS]	0.999999325624988	true
JM955_RS16955.rfbG	lcl|NZ_CP068717.1_prot_WP_063548072.1_3272 [gene=rfbG] [locus_tag=JM955_RS16955] [protein=CDP-glucose 4,6-dehydratase] [protein_id=WP_063548072.1] [location=3364155..3365210] [gbkey=CDS]	0.999999311627929	true
JM955_RS23735	lcl|NZ_CP068717.1_prot_WP_063548772.1_4625 [locus_tag=JM955_RS23735] [protein=lantibiotic dehydratase] [protein_id=WP_063548772.1] [location=4691726..4694689] [gbkey=CDS]	0.999999295856366	true
JM955_RS28930	lcl|NZ_CP068718.1_prot_WP_063549964.1_5633 [locus_tag=JM955_RS28930] [protein=glycosyltransferase family 2 protein] [protein_id=WP_063549964.1] [location=237065..238354] [gbkey=CDS]	0.999999279268274	true
JM955_RS11760	lcl|NZ_CP068717.1_prot_WP_063547214.1_2233 [locus_tag=JM955_RS11760] [protein=hypothetical protein] [protein_id=WP_063547214.1] [location=complement(2320406..2320837)] [gbkey=CDS]	0.999999224084685	true
JM955_RS14660	lcl|NZ_CP068717.1_prot_WP_001228739.1_2813 [locus_tag=JM955_RS14660] [protein=septum formation initiator family protein] [protein_id=WP_001228739.1] [location=complement(2903945..2904301)] [gbkey=CDS]	0.999999169301176	true
JM955_RS08685	lcl|NZ_CP068717.1_prot_WP_063546998.1_1618 [locus_tag=JM955_RS08685] [protein=cation transporter] [protein_id=WP_063546998.1] [location=1707483..1708382] [gbkey=CDS]	0.999999158826273	true
JM955_RS29945	lcl|NZ_CP068718.1_prot_WP_001167046.1_5836 [locus_tag=JM955_RS29945] [protein=alpha/beta-type small acid-soluble spore protein] [protein_id=WP_001167046.1] [location=complement(497292..497507)] [gbkey=CDS]	0.999999017659717	true
JM955_RS13405	lcl|NZ_CP068717.1_prot_WP_001111193.1_2562 [locus_tag=JM955_RS13405] [protein=hypothetical protein] [protein_id=WP_001111193.1] [location=2666480..2666890] [gbkey=CDS]	0.999998803207806	true
JM955_RS14245	lcl|NZ_CP068717.1_prot_WP_063547500.1_2730 [locus_tag=JM955_RS14245] [protein=class I SAM-dependent methyltransferase] [protein_id=WP_063547500.1] [location=complement(2834713..2835318)] [gbkey=CDS]	0.999998728574786	true
JM955_RS06375	lcl|NZ_CP068717.1_prot_WP_063546854.1_1160 [locus_tag=JM955_RS06375] [protein=hypothetical protein] [protein_id=WP_063546854.1] [location=complement(1276306..1277511)] [gbkey=CDS]	0.999998697893404	true
JM955_RS20525	lcl|NZ_CP068717.1_prot_WP_000434552.1_3986 [locus_tag=JM955_RS20525] [protein=aminotransferase A] [protein_id=WP_000434552.1] [location=4097189..4098352] [gbkey=CDS]	0.999998665996909	true
JM955_RS20060.ftsL	lcl|NZ_CP068717.1_prot_WP_000182804.1_3893 [gene=ftsL] [locus_tag=JM955_RS20060] [protein=cell division protein FtsL] [protein_id=WP_000182804.1] [location=complement(4014805..4015167)] [gbkey=CDS]	0.999998664351340	true
JM955_RS16300	lcl|NZ_CP068717.1_prot_WP_063547922.1_3141 [locus_tag=JM955_RS16300] [protein=hypothetical protein] [protein_id=WP_063547922.1] [location=3237481..3238077] [gbkey=CDS]	0.999998486421037	true
JM955_RS21210.sdaAB	lcl|NZ_CP068717.1_prot_WP_000877449.1_4123 [gene=sdaAB] [locus_tag=JM955_RS21210] [protein=L-serine ammonia-lyase, iron-sulfur-dependent subunit beta] [protein_id=WP_000877449.1] [location=complement(4217660..4218319)] [gbkey=CDS]	0.999998480224307	true
JM955_RS03735	lcl|NZ_CP068717.1_prot_WP_000033865.1_655 [locus_tag=JM955_RS03735] [protein=50S ribosome-binding GTPase] [protein_id=WP_000033865.1] [location=complement(774264..774986)] [gbkey=CDS]	0.999998447963473	true
JM955_RS17990	lcl|NZ_CP068717.1_prot_WP_063548292.1_3479 [locus_tag=JM955_RS17990] [protein=DUF11 domain-containing protein] [protein_id=WP_063548292.1] [location=complement(3582282..3589754)] [gbkey=CDS]	0.999998388456435	true
JM955_RS14360	lcl|NZ_CP068717.1_prot_WP_000337521.1_2753 [locus_tag=JM955_RS14360] [protein=RNA polymerase subunit sigma-70] [protein_id=WP_000337521.1] [location=complement(2851411..2852097)] [gbkey=CDS]	0.999998371365422	true
JM955_RS07105.ytfJ	lcl|NZ_CP068717.1_prot_WP_002093915.1_1305 [gene=ytfJ] [locus_tag=JM955_RS07105] [protein=GerW family sporulation protein] [protein_id=WP_002093915.1] [location=1412911..1413378] [gbkey=CDS]	0.999998336849212	true
JM955_RS25700	lcl|NZ_CP068717.1_prot_WP_000388762.1_4993 [locus_tag=JM955_RS25700] [protein=DUF3978 family protein] [protein_id=WP_000388762.1] [location=5039759..5040202] [gbkey=CDS]	0.999998237025644	true
JM955_RS21890.pstC	lcl|NZ_CP068717.1_prot_WP_000940904.1_4259 [gene=pstC] [locus_tag=JM955_RS21890] [protein=phosphate ABC transporter permease subunit PstC] [protein_id=WP_000940904.1] [location=complement(4331969..4332919)] [gbkey=CDS]	0.999998138648187	true
JM955_RS12975	lcl|NZ_CP068717.1_prot_WP_063547354.1_2476 [locus_tag=JM955_RS12975] [protein=phosphotransferase] [protein_id=WP_063547354.1] [location=complement(2599434..2600381)] [gbkey=CDS]	0.999997905742557	true
JM955_RS07670	lcl|NZ_CP068717.1_prot_WP_000369753.1_1418 [locus_tag=JM955_RS07670] [protein=stage VI sporulation protein F] [protein_id=WP_000369753.1] [location=1517184..1517435] [gbkey=CDS]	0.999997794653014	true
JM955_RS21590	lcl|NZ_CP068717.1_prot_WP_001273986.1_4199 [locus_tag=JM955_RS21590] [protein=LacI family DNA-binding transcriptional regulator] [protein_id=WP_001273986.1] [location=4282881..4283858] [gbkey=CDS]	0.999997738669990	true
JM955_RS10695.essC	lcl|NZ_CP068717.1_prot_WP_063547146.1_2020 [gene=essC] [locus_tag=JM955_RS10695] [protein=type VII secretion protein EssC] [protein_id=WP_063547146.1] [location=2109398..2113408] [gbkey=CDS]	0.999997613658593	true
JM955_RS09180	lcl|NZ_CP068717.1_prot_WP_063547047.1_1717 [locus_tag=JM955_RS09180] [protein=SMI1/KNR4 family protein] [protein_id=WP_063547047.1] [location=1808237..1808689] [gbkey=CDS]	0.999997558978226	true
JM955_RS25400	lcl|NZ_CP068717.1_prot_WP_002094186.1_4933 [locus_tag=JM955_RS25400] [protein=YhfC family intramembrane metalloprotease] [protein_id=WP_002094186.1] [location=4987772..4988587] [gbkey=CDS]	0.999997532739246	true
JM955_RS15565	lcl|NZ_CP068717.1_prot_WP_080469830.1_2994 [locus_tag=JM955_RS15565] [protein=CPBP family intramembrane metalloprotease] [protein_id=WP_080469830.1] [location=3077186..3077941] [gbkey=CDS]	0.999997484161019	true
JM955_RS23650.ackA	lcl|NZ_CP068717.1_prot_WP_000034575.1_4608 [gene=ackA] [locus_tag=JM955_RS23650] [protein=acetate kinase] [protein_id=WP_000034575.1] [location=complement(4671977..4673170)] [gbkey=CDS]	0.999997440414721	true
JM955_RS28800	lcl|NZ_CP068718.1_prot_WP_063549997.1_5607 [locus_tag=JM955_RS28800] [protein=hypothetical protein] [protein_id=WP_063549997.1] [location=complement(206441..206770)] [gbkey=CDS]	0.999997366678310	true
JM955_RS29240	lcl|NZ_CP068718.1_prot_WP_002001177.1_5695 [locus_tag=JM955_RS29240] [protein=thioesterase] [protein_id=WP_002001177.1] [location=complement(297917..298636)] [gbkey=CDS]	0.999997328345778	true
JM955_RS27660.lrgA	lcl|NZ_CP068717.1_prot_WP_023523620.1_5383 [gene=lrgA] [locus_tag=JM955_RS27660] [protein=antiholin-like murein hydrolase modulator LrgA] [protein_id=WP_023523620.1] [location=complement(5457253..5457684)] [gbkey=CDS]	0.999997286012934	true
JM955_RS12550.hblC	lcl|NZ_CP068717.1_prot_WP_063547310.1_2391 [gene=hblC] [locus_tag=JM955_RS12550] [protein=hemolytic enterotoxin HBL lytic component L2] [protein_id=WP_063547310.1] [location=2497702..2499021] [gbkey=CDS]	0.999997188111642	true
JM955_RS14630	lcl|NZ_CP068717.1_prot_WP_000558692.1_2807 [locus_tag=JM955_RS14630] [protein=hypothetical protein] [protein_id=WP_000558692.1] [location=2897605..2897829] [gbkey=CDS]	0.999997153705676	true
JM955_RS17105	lcl|NZ_CP068717.1_prot_WP_063548106.1_3302 [locus_tag=JM955_RS17105] [protein=SRPBCC family protein] [protein_id=WP_063548106.1] [location=3393218..3393634] [gbkey=CDS]	0.999997102854674	true
JM955_RS14805	lcl|NZ_CP068717.1_prot_WP_023522228.1_2842 [locus_tag=JM955_RS14805] [protein=polymer-forming cytoskeletal protein] [protein_id=WP_023522228.1] [location=complement(2930604..2931314)] [gbkey=CDS]	0.999997049583521	true
JM955_RS17050	lcl|NZ_CP068717.1_prot_WP_140157131.1_3291 [locus_tag=JM955_RS17050] [protein=heme-degrading domain-containing protein] [protein_id=WP_140157131.1] [location=complement(3384709..3385224)] [gbkey=CDS]	0.999996965147847	true
JM955_RS02365	lcl|NZ_CP068717.1_prot_WP_023520995.1_400 [locus_tag=JM955_RS02365] [protein=tetratricopeptide repeat family protein] [protein_id=WP_023520995.1] [location=complement(458196..460958)] [gbkey=CDS]	0.999996206081022	true
JM955_RS03890	lcl|NZ_CP068717.1_prot_WP_063546486.1_663 [locus_tag=JM955_RS03890] [protein=DUF3965 domain-containing protein] [protein_id=WP_063546486.1] [location=790405..791556] [gbkey=CDS]	0.999996189117485	true
JM955_RS00270	lcl|NZ_CP068717.1_prot_WP_000869824.1_42 [locus_tag=JM955_RS00270] [protein=RidA family protein] [protein_id=WP_000869824.1] [location=49490..49864] [gbkey=CDS]	0.999995958670342	true
JM955_RS09545	lcl|NZ_CP068717.1_prot_WP_001205523.1_1790 [locus_tag=JM955_RS09545] [protein=MarR family transcriptional regulator] [protein_id=WP_001205523.1] [location=1886250..1886693] [gbkey=CDS]	0.999995760117296	true
JM955_RS12690	lcl|NZ_CP068717.1_prot_WP_080469927.1_2419 [locus_tag=JM955_RS12690] [protein=alpha/beta-type small acid-soluble spore protein] [protein_id=WP_080469927.1] [location=2536410..2536610] [gbkey=CDS]	0.999995758394922	true
JM955_RS12015	lcl|NZ_CP068717.1_prot_WP_063547249.1_2284 [locus_tag=JM955_RS12015] [protein=phage tail family protein] [protein_id=WP_063547249.1] [location=2361632..2363089] [gbkey=CDS]	0.999995562465817	true
JM955_RS17800	lcl|NZ_CP068717.1_prot_WP_063548252.1_3441 [locus_tag=JM955_RS17800] [protein=tetratricopeptide repeat protein] [protein_id=WP_063548252.1] [location=3531835..3532950] [gbkey=CDS]	0.999995496233339	true
JM955_RS18770	lcl|NZ_CP068717.1_prot_WP_063548389.1_3635 [locus_tag=JM955_RS18770] [protein=bifunctional metallophosphatase/5'-nucleotidase] [protein_id=WP_063548389.1] [location=3747519..3749102] [gbkey=CDS]	0.999995366526738	true
JM955_RS20955.spoIIM	lcl|NZ_CP068717.1_prot_WP_000269093.1_4072 [gene=spoIIM] [locus_tag=JM955_RS20955] [protein=stage II sporulation protein M] [protein_id=WP_000269093.1] [location=complement(4172277..4172924)] [gbkey=CDS]	0.999995113289061	true
JM955_RS21080.bioF	lcl|NZ_CP068717.1_prot_WP_063548596.1_4097 [gene=bioF] [locus_tag=JM955_RS21080] [protein=8-amino-7-oxononanoate synthase] [protein_id=WP_063548596.1] [location=complement(4192494..4193681)] [gbkey=CDS]	0.999994799722378	true
JM955_RS16045	lcl|NZ_CP068717.1_prot_WP_063547862.1_3090 [locus_tag=JM955_RS16045] [protein=DUF1203 domain-containing protein] [protein_id=WP_063547862.1] [location=complement(3175477..3175950)] [gbkey=CDS]	0.999994686033990	true
JM955_RS08935	lcl|NZ_CP068717.1_prot_WP_063547019.1_1668 [locus_tag=JM955_RS08935] [protein=aspartate kinase] [protein_id=WP_063547019.1] [location=complement(1757586..1758815)] [gbkey=CDS]	0.999994451348632	true
JM955_RS13840	lcl|NZ_CP068717.1_prot_WP_001169705.1_2649 [locus_tag=JM955_RS13840] [protein=RidA family protein] [protein_id=WP_001169705.1] [location=2753380..2753775] [gbkey=CDS]	0.999992949490862	true
JM955_RS13635	lcl|NZ_CP068717.1_prot_WP_063547429.1_2608 [locus_tag=JM955_RS13635] [protein=serine/threonine protein kinase] [protein_id=WP_063547429.1] [location=complement(2714073..2714954)] [gbkey=CDS]	0.999992941714845	true
JM955_RS04455	lcl|NZ_CP068717.1_prot_WP_063546549.1_776 [locus_tag=JM955_RS04455] [protein=ABC transporter permease] [protein_id=WP_063546549.1] [location=complement(889045..890244)] [gbkey=CDS]	0.999992785408777	true
JM955_RS13045	lcl|NZ_CP068717.1_prot_WP_080469804.1_2490 [locus_tag=JM955_RS13045] [protein=class I SAM-dependent methyltransferase] [protein_id=WP_080469804.1] [location=complement(2613037..2613615)] [gbkey=CDS]	0.999992630678180	true
JM955_RS21670	lcl|NZ_CP068717.1_prot_WP_063548634.1_4215 [locus_tag=JM955_RS21670] [protein=DEAD/DEAH box helicase family protein] [protein_id=WP_063548634.1] [location=4294355..4296037] [gbkey=CDS]	0.999992511644558	true
JM955_RS06650.glcD	lcl|NZ_CP068717.1_prot_WP_000890756.1_1214 [gene=glcD] [locus_tag=JM955_RS06650] [protein=glycolate oxidase subunit GlcD] [protein_id=WP_000890756.1] [location=complement(1332421..1333833)] [gbkey=CDS]	0.999992242940121	true
JM955_RS17005.gntK	lcl|NZ_CP068717.1_prot_WP_063548080.1_3282 [gene=gntK] [locus_tag=JM955_RS17005] [protein=gluconokinase] [protein_id=WP_063548080.1] [location=complement(3372534..3374075)] [gbkey=CDS]	0.999991963260148	true
JM955_RS17220	lcl|NZ_CP068717.1_prot_WP_196213902.1_3325 [locus_tag=JM955_RS17220] [protein=LysE family transporter] [protein_id=WP_196213902.1] [location=complement(3416886..3417206)] [gbkey=CDS]	0.999991925250214	true
JM955_RS29455	lcl|NZ_CP068718.1_prot_WP_063549797.1_5738 [locus_tag=JM955_RS29455] [protein=AAA family ATPase] [protein_id=WP_063549797.1] [location=389737..391569] [gbkey=CDS]	0.999991739145153	true
JM955_RS12365	lcl|NZ_CP068717.1_prot_WP_176328690.1_2354 [locus_tag=JM955_RS12365] [protein=hypothetical protein] [protein_id=WP_176328690.1] [location=complement(2429839..2430633)] [gbkey=CDS]	0.999991135911981	true
JM955_RS06545	lcl|NZ_CP068717.1_prot_WP_000251856.1_1193 [locus_tag=JM955_RS06545] [protein=hypothetical protein] [protein_id=WP_000251856.1] [location=1310400..1310627] [gbkey=CDS]	0.999991014331806	true
JM955_RS04305	lcl|NZ_CP068717.1_prot_WP_000525819.1_746 [locus_tag=JM955_RS04305] [protein=DUF3992 domain-containing protein] [protein_id=WP_000525819.1] [location=863766..864110] [gbkey=CDS]	0.999990991707665	true
JM955_RS20315	lcl|NZ_CP068717.1_prot_WP_063548515.1_3944 [locus_tag=JM955_RS20315] [protein=DUF1885 family protein] [protein_id=WP_063548515.1] [location=4058165..4058557] [gbkey=CDS]	0.999990724646346	true
JM955_RS29565	lcl|NZ_CP068718.1_prot_WP_063549763.1_5760 [locus_tag=JM955_RS29565] [protein=hypothetical protein] [protein_id=WP_063549763.1] [location=complement(414194..414865)] [gbkey=CDS]	0.999989935279530	true
JM955_RS30050	lcl|NZ_CP068718.1_prot_WP_063549651.1_5857 [locus_tag=JM955_RS30050] [protein=HBL/NHE enterotoxin family protein] [protein_id=WP_063549651.1] [location=complement(519115..520434)] [gbkey=CDS]	0.999988819406265	true
JM955_RS02820.yhbH	lcl|NZ_CP068717.1_prot_WP_063546368.1_472 [gene=yhbH] [locus_tag=JM955_RS02820] [protein=sporulation protein YhbH] [protein_id=WP_063546368.1] [location=538679..539839] [gbkey=CDS]	0.999986247071304	true
JM955_RS16400	lcl|NZ_CP068717.1_prot_WP_000454093.1_3161 [locus_tag=JM955_RS16400] [protein=DUF3224 domain-containing protein] [protein_id=WP_000454093.1] [location=3258825..3259235] [gbkey=CDS]	0.999984803795029	true
JM955_RS18650	lcl|NZ_CP068717.1_prot_WP_000253676.1_3611 [locus_tag=JM955_RS18650] [protein=amidohydrolase] [protein_id=WP_000253676.1] [location=3725001..3726146] [gbkey=CDS]	0.999984007555644	true
JM955_RS14760	lcl|NZ_CP068717.1_prot_WP_000361676.1_2833 [locus_tag=JM955_RS14760] [protein=spore coat protein X] [protein_id=WP_000361676.1] [location=complement(2922751..2923203)] [gbkey=CDS]	0.999983978035800	true
JM955_RS26185	lcl|NZ_CP068717.1_prot_WP_000215913.1_5088 [locus_tag=JM955_RS26185] [protein=DUF1657 domain-containing protein] [protein_id=WP_000215913.1] [location=5141612..5141818] [gbkey=CDS]	0.999983841455875	true
JM955_RS19385	lcl|NZ_CP068717.1_prot_WP_080469867.1_3758 [locus_tag=JM955_RS19385] [protein=hypothetical protein] [protein_id=WP_080469867.1] [location=3878432..3878719] [gbkey=CDS]	0.999980725150800	true
JM955_RS18305.sspN	lcl|NZ_CP068717.1_prot_WP_000527987.1_3542 [gene=sspN] [locus_tag=JM955_RS18305] [protein=acid-soluble spore protein SspN] [protein_id=WP_000527987.1] [location=complement(3658471..3658605)] [gbkey=CDS]	0.999980618775927	true
JM955_RS17600	lcl|NZ_CP068717.1_prot_WP_063548210.1_3401 [locus_tag=JM955_RS17600] [protein=hypothetical protein] [protein_id=WP_063548210.1] [location=complement(3484400..3485050)] [gbkey=CDS]	0.999979978279400	true
JM955_RS00215.rsmI	lcl|NZ_CP068717.1_prot_WP_063546183.1_31 [gene=rsmI] [locus_tag=JM955_RS00215] [protein=16S rRNA (cytidine(1402)-2'-O)-methyltransferase] [protein_id=WP_063546183.1] [location=39436..40311] [gbkey=CDS]	0.999979906258092	true
JM955_RS00030.gyrA	lcl|NZ_CP068717.1_prot_WP_063546178.1_6 [gene=gyrA] [locus_tag=JM955_RS00030] [protein=DNA gyrase subunit A] [protein_id=WP_063546178.1] [location=6197..8665] [gbkey=CDS]	0.999979663948955	true
JM955_RS02515	lcl|NZ_CP068717.1_prot_WP_001130008.1_430 [locus_tag=JM955_RS02515] [protein=glycosyltransferase] [protein_id=WP_001130008.1] [location=488904..490448] [gbkey=CDS]	0.999978240770671	true
JM955_RS11580	lcl|NZ_CP068717.1_prot_WP_000106426.1_2197 [locus_tag=JM955_RS11580] [protein=ABC transporter ATP-binding protein] [protein_id=WP_000106426.1] [location=2287100..2287867] [gbkey=CDS]	0.999977406870268	true
JM955_RS12930	lcl|NZ_CP068717.1_prot_WP_063547351.1_2467 [locus_tag=JM955_RS12930] [protein=ATP-binding cassette domain-containing protein] [protein_id=WP_063547351.1] [location=2588518..2591688] [gbkey=CDS]	0.999977113025549	true
JM955_RS02205	lcl|NZ_CP068717.1_prot_WP_063546338.1_368 [locus_tag=JM955_RS02205] [protein=ABC transporter ATP-binding protein] [protein_id=WP_063546338.1] [location=426023..426772] [gbkey=CDS]	0.999976659327901	true
JM955_RS06460	lcl|NZ_CP068717.1_prot_WP_001061546.1_1177 [locus_tag=JM955_RS06460] [protein=putative thiazole-containing bacteriocin maturation protein] [protein_id=WP_001061546.1] [location=complement(1295853..1297772)] [gbkey=CDS]	0.999974595486212	true
JM955_RS22315	lcl|NZ_CP068717.1_prot_WP_000163185.1_4343 [locus_tag=JM955_RS22315] [protein=aromatic amino acid hydroxylase] [protein_id=WP_000163185.1] [location=4412149..4413903] [gbkey=CDS]	0.999972978940959	true
JM955_RS13290	lcl|NZ_CP068717.1_prot_WP_063547388.1_2539 [locus_tag=JM955_RS13290] [protein=collagen-like protein] [protein_id=WP_063547388.1] [location=complement(2651939..2653321)] [gbkey=CDS]	0.999972690690032	true
JM955_RS29060	lcl|NZ_CP068718.1_prot_WP_063549924.1_5659 [locus_tag=JM955_RS29060] [protein=thermonuclease family protein] [protein_id=WP_063549924.1] [location=complement(259392..260036)] [gbkey=CDS]	0.999972632089827	true
JM955_RS18760.phnC	lcl|NZ_CP068717.1_prot_WP_023522788.1_3633 [gene=phnC] [locus_tag=JM955_RS18760] [protein=phosphonate ABC transporter ATP-binding protein] [protein_id=WP_023522788.1] [location=complement(3745527..3746300)] [gbkey=CDS]	0.999972404629523	true
JM955_RS04565.alsD	lcl|NZ_CP068717.1_prot_WP_000215018.1_798 [gene=alsD] [locus_tag=JM955_RS04565] [protein=alpha-acetolactate decarboxylase] [protein_id=WP_000215018.1] [location=917326..918084] [gbkey=CDS]	0.999971501983226	true
JM955_RS16565	lcl|NZ_CP068717.1_prot_WP_063547983.1_3194 [locus_tag=JM955_RS16565] [protein=TetR/AcrR family transcriptional regulator] [protein_id=WP_063547983.1] [location=complement(3293589..3294146)] [gbkey=CDS]	0.999967877141185	true
JM955_RS17855	lcl|NZ_CP068717.1_prot_WP_063548266.1_3452 [locus_tag=JM955_RS17855] [protein=Lsa family ABC-F type ribosomal protection protein] [protein_id=WP_063548266.1] [location=3552750..3554228] [gbkey=CDS]	0.999967600126076	true
JM955_RS23895	lcl|NZ_CP068717.1_prot_WP_000738029.1_4657 [locus_tag=JM955_RS23895] [protein=CamS family sex pheromone protein] [protein_id=WP_000738029.1] [location=complement(4723463..4724485)] [gbkey=CDS]	0.999965728943563	true
JM955_RS07740	lcl|NZ_CP068717.1_prot_WP_001095925.1_1432 [locus_tag=JM955_RS07740] [protein=YpiB family protein] [protein_id=WP_001095925.1] [location=1530338..1530874] [gbkey=CDS]	0.999961778329335	true
JM955_RS29935	lcl|NZ_CP068718.1_prot_WP_063549683.1_5834 [locus_tag=JM955_RS29935] [protein=tetratricopeptide repeat protein] [protein_id=WP_063549683.1] [location=494859..495953] [gbkey=CDS]	0.999958648024339	true
JM955_RS07840	lcl|NZ_CP068717.1_prot_WP_063546935.1_1452 [locus_tag=JM955_RS07840] [protein=pantoate--beta-alanine ligase] [protein_id=WP_063546935.1] [location=1546357..1547205] [gbkey=CDS]	0.999958374795032	true
JM955_RS24280	lcl|NZ_CP068717.1_prot_WP_001102475.1_4734 [locus_tag=JM955_RS24280] [protein=tetraprenyl-beta-curcumene synthase family protein] [protein_id=WP_001102475.1] [location=complement(4796489..4797553)] [gbkey=CDS]	0.999958285219019	true
JM955_RS08995	lcl|NZ_CP068717.1_prot_WP_063547030.1_1680 [locus_tag=JM955_RS08995] [protein=ketoacyl-ACP synthase III] [protein_id=WP_063547030.1] [location=complement(1770470..1771453)] [gbkey=CDS]	0.999958202701751	true
JM955_RS28240	lcl|NZ_CP068718.1_prot_WP_063549487.1_5495 [locus_tag=JM955_RS28240] [protein=GntR family transcriptional regulator] [protein_id=WP_063549487.1] [location=complement(66362..67039)] [gbkey=CDS]	0.999956199668595	true
JM955_RS05890.gerPC	lcl|NZ_CP068717.1_prot_WP_063546776.1_1063 [gene=gerPC] [locus_tag=JM955_RS05890] [protein=spore germination protein GerPC] [protein_id=WP_063546776.1] [location=complement(1186470..1187084)] [gbkey=CDS]	0.999954546774467	true
JM955_RS11080	lcl|NZ_CP068717.1_prot_WP_043924654.1_2097 [locus_tag=JM955_RS11080] [protein=DUF2711 family protein] [protein_id=WP_043924654.1] [location=complement(2184406..2185170)] [gbkey=CDS]	0.999953435089319	true
JM955_RS14875	lcl|NZ_CP068717.1_prot_WP_063547596.1_2856 [locus_tag=JM955_RS14875] [protein=hypothetical protein] [protein_id=WP_063547596.1] [location=2941765..2942202] [gbkey=CDS]	0.999952600006711	true
JM955_RS12840	lcl|NZ_CP068717.1_prot_WP_063547341.1_2449 [locus_tag=JM955_RS12840] [protein=hypothetical protein] [protein_id=WP_063547341.1] [location=complement(2568427..2569035)] [gbkey=CDS]	0.999950819173142	true
JM955_RS15255	lcl|NZ_CP068717.1_prot_WP_063547688.1_2932 [locus_tag=JM955_RS15255] [protein=DUF2332 domain-containing protein] [protein_id=WP_063547688.1] [location=complement(3010897..3011943)] [gbkey=CDS]	0.999948866425405	true
JM955_RS24495.luxS	lcl|NZ_CP068717.1_prot_WP_001141371.1_4777 [gene=luxS] [locus_tag=JM955_RS24495] [protein=S-ribosylhomocysteine lyase LuxS] [protein_id=WP_001141371.1] [location=complement(4835147..4835620)] [gbkey=CDS]	0.999948655366892	true
JM955_RS01770.pcrA	lcl|NZ_CP068717.1_prot_WP_002094226.1_281 [gene=pcrA] [locus_tag=JM955_RS01770] [protein=DNA helicase PcrA] [protein_id=WP_002094226.1] [location=324204..326453] [gbkey=CDS]	0.999946338513957	true
JM955_RS04275	lcl|NZ_CP068717.1_prot_WP_120460775.1_740 [locus_tag=JM955_RS04275] [protein=lactoylglutathione lyase] [protein_id=WP_120460775.1] [location=859990..860403] [gbkey=CDS]	0.999944705738153	true
JM955_RS06840	lcl|NZ_CP068717.1_prot_WP_000203336.1_1252 [locus_tag=JM955_RS06840] [protein=MarR family transcriptional regulator] [protein_id=WP_000203336.1] [location=1370928..1371374] [gbkey=CDS]	0.999943918409382	true
JM955_RS17355	lcl|NZ_CP068717.1_prot_WP_046945726.1_3352 [locus_tag=JM955_RS17355] [protein=hypothetical protein] [protein_id=WP_046945726.1] [location=3437453..3437947] [gbkey=CDS]	0.999940106196162	true
JM955_RS00645.rpsL	lcl|NZ_CP068717.1_prot_WP_001142341.1_100 [gene=rpsL] [locus_tag=JM955_RS00645] [protein=30S ribosomal protein S12] [protein_id=WP_001142341.1] [location=121269..121691] [gbkey=CDS]	0.999936786973460	true
JM955_RS07565	lcl|NZ_CP068717.1_prot_WP_063546930.1_1397 [locus_tag=JM955_RS07565] [protein=CPBP family intramembrane metalloprotease] [protein_id=WP_063546930.1] [location=1500347..1500910] [gbkey=CDS]	0.999934929468474	true
JM955_RS23665.ytfJ	lcl|NZ_CP068717.1_prot_WP_000350007.1_4611 [gene=ytfJ] [locus_tag=JM955_RS23665] [protein=GerW family sporulation protein] [protein_id=WP_000350007.1] [location=complement(4675291..4675686)] [gbkey=CDS]	0.999934314329372	true
JM955_RS04170	lcl|NZ_CP068717.1_prot_WP_063546512.1_719 [locus_tag=JM955_RS04170] [protein=YhdH/YhfP family quinone oxidoreductase] [protein_id=WP_063546512.1] [location=838210..839205] [gbkey=CDS]	0.999932420199628	true
JM955_RS16705	lcl|NZ_CP068717.1_prot_WP_000340659.1_3222 [locus_tag=JM955_RS16705] [protein=winged helix-turn-helix transcriptional regulator] [protein_id=WP_000340659.1] [location=complement(3320164..3320544)] [gbkey=CDS]	0.999930735767607	true
JM955_RS04515	lcl|NZ_CP068717.1_prot_WP_000658108.1_788 [locus_tag=JM955_RS04515] [protein=YheC/YheD family protein] [protein_id=WP_000658108.1] [location=complement(903695..905152)] [gbkey=CDS]	0.999929795515995	true
JM955_RS03160	lcl|NZ_CP068717.1_prot_WP_063546424.1_540 [locus_tag=JM955_RS03160] [protein=TVP38/TMEM64 family protein] [protein_id=WP_063546424.1] [location=complement(651070..651618)] [gbkey=CDS]	0.999927961353099	true
JM955_RS17755	lcl|NZ_CP068717.1_prot_WP_063548242.1_3432 [locus_tag=JM955_RS17755] [protein=spore germination protein] [protein_id=WP_063548242.1] [location=3518956..3520449] [gbkey=CDS]	0.999926125595055	true
JM955_RS26590.lldP	lcl|NZ_CP068717.1_prot_WP_063549075.1_5169 [gene=lldP] [locus_tag=JM955_RS26590] [protein=L-lactate permease] [protein_id=WP_063549075.1] [location=complement(5224259..5225920)] [gbkey=CDS]	0.999917887887477	true
JM955_RS30320	lcl|NZ_CP068718.1_prot_WP_063549593.1_5911 [locus_tag=JM955_RS30320] [protein=MFS transporter] [protein_id=WP_063549593.1] [location=582112..583365] [gbkey=CDS]	0.999917158294053	true
JM955_RS05360	lcl|NZ_CP068717.1_prot_WP_000554479.1_957 [locus_tag=JM955_RS05360] [protein=DUF2935 domain-containing protein] [protein_id=WP_000554479.1] [location=1076669..1077520] [gbkey=CDS]	0.999915203920753	true
JM955_RS21175.argJ	lcl|NZ_CP068717.1_prot_WP_000598385.1_4116 [gene=argJ] [locus_tag=JM955_RS21175] [protein=bifunctional glutamate N-acetyltransferase/amino-acid acetyltransferase ArgJ] [protein_id=WP_000598385.1] [location=complement(4211240..4212463)] [gbkey=CDS]	0.999915164824362	true
JM955_RS15365	lcl|NZ_CP068717.1_prot_WP_063549329.1_2954 [locus_tag=JM955_RS15365] [protein=VOC family protein] [protein_id=WP_063549329.1] [location=3036453..3036911] [gbkey=CDS]	0.999914323694053	true
JM955_RS11820	lcl|NZ_CP068717.1_prot_WP_196213901.1_2245 [locus_tag=JM955_RS11820] [protein=hypothetical protein] [protein_id=WP_196213901.1] [location=2333461..2333616] [gbkey=CDS]	0.999912644093398	true
JM955_RS18070	lcl|NZ_CP068717.1_prot_WP_000752378.1_3495 [locus_tag=JM955_RS18070] [protein=hypothetical protein] [protein_id=WP_000752378.1] [location=complement(3604432..3604656)] [gbkey=CDS]	0.999909957875503	true
JM955_RS22800.valS	lcl|NZ_CP068717.1_prot_WP_000072222.1_4440 [gene=valS] [locus_tag=JM955_RS22800] [protein=valine--tRNA ligase] [protein_id=WP_000072222.1] [location=complement(4507899..4510544)] [gbkey=CDS]	0.999908634666787	true
JM955_RS27580	lcl|NZ_CP068717.1_prot_WP_001015630.1_5367 [locus_tag=JM955_RS27580] [protein=glycosyltransferase family 39 protein] [protein_id=WP_001015630.1] [location=complement(5436254..5437567)] [gbkey=CDS]	0.999904286611896	true
JM955_RS15005	lcl|NZ_CP068717.1_prot_WP_063547626.1_2882 [locus_tag=JM955_RS15005] [protein=ABC transporter ATP-binding protein] [protein_id=WP_063547626.1] [location=complement(2959384..2960139)] [gbkey=CDS]	0.999900929810148	true
JM955_RS00685.rplB	lcl|NZ_CP068717.1_prot_WP_000511583.1_108 [gene=rplB] [locus_tag=JM955_RS00685] [protein=50S ribosomal protein L2] [protein_id=WP_000511583.1] [location=128123..128953] [gbkey=CDS]	0.999891965843203	true
JM955_RS13880.bstA	lcl|NZ_CP068717.1_prot_WP_000999062.1_2657 [gene=bstA] [locus_tag=JM955_RS13880] [protein=bacillithiol transferase BstA] [protein_id=WP_000999062.1] [location=complement(2760147..2760668)] [gbkey=CDS]	0.999884307024430	true
JM955_RS15120	lcl|NZ_CP068717.1_prot_WP_063547654.1_2905 [locus_tag=JM955_RS15120] [protein=BglG family transcription antiterminator] [protein_id=WP_063547654.1] [location=complement(2977268..2979373)] [gbkey=CDS]	0.999877986963440	true
JM955_RS00970	lcl|NZ_CP068717.1_prot_WP_023520828.1_153 [locus_tag=JM955_RS00970] [protein=S9 family peptidase] [protein_id=WP_023520828.1] [location=165286..167250] [gbkey=CDS]	0.999877741668038	true
JM955_RS07145.leuA	lcl|NZ_CP068717.1_prot_WP_063546920.1_1313 [gene=leuA] [locus_tag=JM955_RS07145] [protein=2-isopropylmalate synthase] [protein_id=WP_063546920.1] [location=1419362..1420882] [gbkey=CDS]	0.999876104104289	true
JM955_RS13555	lcl|NZ_CP068717.1_prot_WP_063547417.1_2592 [locus_tag=JM955_RS13555] [protein=UDP-glucosyltransferase] [protein_id=WP_063547417.1] [location=2698876..2700063] [gbkey=CDS]	0.999872667026777	true
JM955_RS08490	lcl|NZ_CP068717.1_prot_WP_001098080.1_1579 [locus_tag=JM955_RS08490] [protein=flagellar biosynthetic protein FliQ] [protein_id=WP_001098080.1] [location=1673733..1674008] [gbkey=CDS]	0.999869802251598	true
JM955_RS04225	lcl|NZ_CP068717.1_prot_WP_001097716.1_730 [locus_tag=JM955_RS04225] [protein=ABC transporter permease] [protein_id=WP_001097716.1] [location=complement(851434..852609)] [gbkey=CDS]	0.999867475404520	true
JM955_RS26700	lcl|NZ_CP068717.1_prot_WP_000368314.1_5191 [locus_tag=JM955_RS26700] [protein=competence protein ComK] [protein_id=WP_000368314.1] [location=5251370..5251846] [gbkey=CDS]	0.999866985193358	true
JM955_RS04425	lcl|NZ_CP068717.1_prot_WP_023521247.1_770 [locus_tag=JM955_RS04425] [protein=helix-turn-helix transcriptional regulator] [protein_id=WP_023521247.1] [location=complement(884015..884353)] [gbkey=CDS]	0.999864162729657	true
JM955_RS13285	lcl|NZ_CP068717.1_prot_WP_063547387.1_2538 [locus_tag=JM955_RS13285] [protein=undecaprenyl-diphosphatase] [protein_id=WP_063547387.1] [location=complement(2650800..2651399)] [gbkey=CDS]	0.999855798085017	true
JM955_RS12210	lcl|NZ_CP068717.1_prot_WP_063547271.1_2323 [locus_tag=JM955_RS12210] [protein=MFS transporter] [protein_id=WP_063547271.1] [location=2403702..2404946] [gbkey=CDS]	0.999851966355081	true
JM955_RS12545	lcl|NZ_CP068717.1_prot_WP_063547309.1_2390 [locus_tag=JM955_RS12545] [protein=AraC family transcriptional regulator] [protein_id=WP_063547309.1] [location=2494996..2496225] [gbkey=CDS]	0.999851039943801	true
JM955_RS15860	lcl|NZ_CP068717.1_prot_WP_053564081.1_3053 [locus_tag=JM955_RS15860] [protein=YolD-like family protein] [protein_id=WP_053564081.1] [location=complement(3134055..3134396)] [gbkey=CDS]	0.999842529239496	true
JM955_RS29190.sbnB	lcl|NZ_CP068718.1_prot_WP_063549881.1_5685 [gene=sbnB] [locus_tag=JM955_RS29190] [protein=2,3-diaminopropionate biosynthesis protein SbnB] [protein_id=WP_063549881.1] [location=complement(281034..282002)] [gbkey=CDS]	0.999839475682671	true
JM955_RS05330	lcl|NZ_CP068717.1_prot_WP_063546690.1_951 [locus_tag=JM955_RS05330] [protein=ring-cleaving dioxygenase] [protein_id=WP_063546690.1] [location=1071500..1072444] [gbkey=CDS]	0.999837548375016	true
JM955_RS27690.sodA	lcl|NZ_CP068717.1_prot_WP_000094037.1_5389 [gene=sodA] [locus_tag=JM955_RS27690] [protein=superoxide dismutase [Mn]] [protein_id=WP_000094037.1] [location=5465198..5465824] [gbkey=CDS]	0.999824681881085	true
JM955_RS20120.coaD	lcl|NZ_CP068717.1_prot_WP_000200601.1_3905 [gene=coaD] [locus_tag=JM955_RS20120] [protein=pantetheine-phosphate adenylyltransferase] [protein_id=WP_000200601.1] [location=complement(4025802..4026293)] [gbkey=CDS]	0.999823508360637	true
JM955_RS06055.trpS	lcl|NZ_CP068717.1_prot_WP_063546790.1_1096 [gene=trpS] [locus_tag=JM955_RS06055] [protein=tryptophan--tRNA ligase] [protein_id=WP_063546790.1] [location=complement(1216475..1217464)] [gbkey=CDS]	0.999818034813739	true
JM955_RS21515.efp	lcl|NZ_CP068717.1_prot_WP_000626513.1_4184 [gene=efp] [locus_tag=JM955_RS21515] [protein=elongation factor P] [protein_id=WP_000626513.1] [location=complement(4271795..4272352)] [gbkey=CDS]	0.999817971447708	true
JM955_RS11805	lcl|NZ_CP068717.1_prot_WP_063547222.1_2242 [locus_tag=JM955_RS11805] [protein=hypothetical protein] [protein_id=WP_063547222.1] [location=complement(2330584..2331087)] [gbkey=CDS]	0.999817694108979	true
JM955_RS11295	lcl|NZ_CP068717.1_prot_WP_000500095.1_2140 [locus_tag=JM955_RS11295] [protein=DUF3947 family protein] [protein_id=WP_000500095.1] [location=2225472..2225723] [gbkey=CDS]	0.999805172025943	true
JM955_RS10010.fosB	lcl|NZ_CP068717.1_prot_WP_000943769.1_1883 [gene=fosB] [locus_tag=JM955_RS10010] [protein=FosB/FosD family fosfomycin resistance bacillithiol transferase] [protein_id=WP_000943769.1] [location=1978773..1979189] [gbkey=CDS]	0.999801702390144	true
JM955_RS19415	lcl|NZ_CP068717.1_prot_WP_063548455.1_3764 [locus_tag=JM955_RS19415] [protein=DnaD domain protein] [protein_id=WP_063548455.1] [location=complement(3881655..3882611)] [gbkey=CDS]	0.999798316709470	true
JM955_RS08440	lcl|NZ_CP068717.1_prot_WP_000075943.1_1569 [locus_tag=JM955_RS08440] [protein=chemotaxis protein CheV] [protein_id=WP_000075943.1] [location=1665211..1666119] [gbkey=CDS]	0.999791915235824	true
JM955_RS03050	lcl|NZ_CP068717.1_prot_WP_063546410.1_518 [locus_tag=JM955_RS03050] [protein=2-hydroxycarboxylate transporter family protein] [protein_id=WP_063546410.1] [location=622114..623460] [gbkey=CDS]	0.999765315777531	true
JM955_RS10575	lcl|NZ_CP068717.1_prot_WP_000499697.1_1996 [locus_tag=JM955_RS10575] [protein=hypothetical protein] [protein_id=WP_000499697.1] [location=complement(2079732..2080559)] [gbkey=CDS]	0.999758466936448	true
JM955_RS10230	lcl|NZ_CP068717.1_prot_WP_063547111.1_1927 [locus_tag=JM955_RS10230] [protein=hypothetical protein] [protein_id=WP_063547111.1] [location=complement(2016817..2017695)] [gbkey=CDS]	0.999758195619311	true
JM955_RS12980	lcl|NZ_CP068717.1_prot_WP_001002108.1_2477 [locus_tag=JM955_RS12980] [protein=helix-turn-helix transcriptional regulator] [protein_id=WP_001002108.1] [location=2600670..2601764] [gbkey=CDS]	0.999756709073789	true
JM955_RS28035	lcl|NZ_CP068718.1_prot_WP_063549545.1_5454 [locus_tag=JM955_RS28035] [protein=hypothetical protein] [protein_id=WP_063549545.1] [location=22123..24444] [gbkey=CDS]	0.999741403141887	true
JM955_RS28080	lcl|NZ_CP068718.1_prot_WP_063549529.1_5463 [locus_tag=JM955_RS28080] [protein=ABC transporter permease] [protein_id=WP_063549529.1] [location=complement(33694..35541)] [gbkey=CDS]	0.999732798232748	true
JM955_RS09710.thrB	lcl|NZ_CP068717.1_prot_WP_063547087.1_1823 [gene=thrB] [locus_tag=JM955_RS09710] [protein=homoserine kinase] [protein_id=WP_063547087.1] [location=1921092..1921985] [gbkey=CDS]	0.999728017163550	true
JM955_RS26675	lcl|NZ_CP068717.1_prot_WP_063549089.1_5186 [locus_tag=JM955_RS26675] [protein=DEAD/DEAH box helicase] [protein_id=WP_063549089.1] [location=5246787..5249543] [gbkey=CDS]	0.999723475993216	true
JM955_RS14470	lcl|NZ_CP068717.1_prot_WP_080469818.1_2775 [locus_tag=JM955_RS14470] [protein=CAAX amino terminal protease] [protein_id=WP_080469818.1] [location=2868928..2869116] [gbkey=CDS]	0.999722594026760	true
JM955_RS09175	lcl|NZ_CP068717.1_prot_WP_063547046.1_1716 [locus_tag=JM955_RS09175] [protein=WXG100 family type VII secretion target] [protein_id=WP_063547046.1] [location=1806992..1808224] [gbkey=CDS]	0.999721666593382	true
JM955_RS29620	lcl|NZ_CP068718.1_prot_WP_063549751.1_5771 [locus_tag=JM955_RS29620] [protein=helix-turn-helix domain-containing protein] [protein_id=WP_063549751.1] [location=427603..428496] [gbkey=CDS]	0.999712901010296	true
JM955_RS05260	lcl|NZ_CP068717.1_prot_WP_002023439.1_937 [locus_tag=JM955_RS05260] [protein=DUF4028 family protein] [protein_id=WP_002023439.1] [location=1058862..1059065] [gbkey=CDS]	0.999712060345874	true
JM955_RS21325	lcl|NZ_CP068717.1_prot_WP_023522987.1_4146 [locus_tag=JM955_RS21325] [protein=2-oxo acid dehydrogenase subunit E2] [protein_id=WP_023522987.1] [location=complement(4237197..4238516)] [gbkey=CDS]	0.999690083235621	true
JM955_RS07240.lysA	lcl|NZ_CP068717.1_prot_WP_000280643.1_1332 [gene=lysA] [locus_tag=JM955_RS07240] [protein=diaminopimelate decarboxylase] [protein_id=WP_000280643.1] [location=1437047..1438363] [gbkey=CDS]	0.999689702473705	true
JM955_RS29790	lcl|NZ_CP068718.1_prot_WP_063549717.1_5805 [locus_tag=JM955_RS29790] [protein=lysozyme family protein] [protein_id=WP_063549717.1] [location=complement(467664..468632)] [gbkey=CDS]	0.999684772599485	true
JM955_RS25555	lcl|NZ_CP068717.1_prot_WP_001180555.1_4964 [locus_tag=JM955_RS25555] [protein=hypothetical protein] [protein_id=WP_001180555.1] [location=complement(5013059..5013244)] [gbkey=CDS]	0.999681611588201	true
JM955_RS16750	lcl|NZ_CP068717.1_prot_WP_000570205.1_3231 [locus_tag=JM955_RS16750] [protein=ABC transporter ATP-binding protein] [protein_id=WP_000570205.1] [location=complement(3328244..3328969)] [gbkey=CDS]	0.999659213928485	true
JM955_RS20555.malL	lcl|NZ_CP068717.1_prot_WP_063548541.1_3992 [gene=malL] [locus_tag=JM955_RS20555] [protein=oligo-1,6-glucosidase] [protein_id=WP_063548541.1] [location=complement(4105264..4106940)] [gbkey=CDS]	0.999651426502479	true
JM955_RS17065	lcl|NZ_CP068717.1_prot_WP_063548094.1_3294 [locus_tag=JM955_RS17065] [protein=septum formation initiator] [protein_id=WP_063548094.1] [location=complement(3386863..3388182)] [gbkey=CDS]	0.999620835604673	true
JM955_RS09990.namA	lcl|NZ_CP068717.1_prot_WP_001086179.1_1879 [gene=namA] [locus_tag=JM955_RS09990] [protein=NADPH dehydrogenase NamA] [protein_id=WP_001086179.1] [location=complement(1974332..1975369)] [gbkey=CDS]	0.999579423586240	true
JM955_RS23080	lcl|NZ_CP068717.1_prot_WP_063548716.1_4494 [locus_tag=JM955_RS23080] [protein=long-chain-fatty-acid--CoA ligase] [protein_id=WP_063548716.1] [location=complement(4563496..4565181)] [gbkey=CDS]	0.999570925623131	true
JM955_RS16595	lcl|NZ_CP068717.1_prot_WP_063547993.1_3200 [locus_tag=JM955_RS16595] [protein=NAD(P)H-dependent oxidoreductase] [protein_id=WP_063547993.1] [location=complement(3299683..3300258)] [gbkey=CDS]	0.999569831923291	true
JM955_RS07445	lcl|NZ_CP068717.1_prot_WP_000806236.1_1373 [locus_tag=JM955_RS07445] [protein=tyrosine-type recombinase/integrase] [protein_id=WP_000806236.1] [location=complement(1474876..1475406)] [gbkey=CDS]	0.999545033409795	true
JM955_RS17520	lcl|NZ_CP068717.1_prot_WP_063548196.1_3385 [locus_tag=JM955_RS17520] [protein=agmatine deiminase family protein] [protein_id=WP_063548196.1] [location=complement(3470761..3471807)] [gbkey=CDS]	0.999532701176273	true
JM955_RS14105	lcl|NZ_CP068717.1_prot_WP_063547478.1_2702 [locus_tag=JM955_RS14105] [protein=alpha/beta hydrolase] [protein_id=WP_063547478.1] [location=2812922..2813776] [gbkey=CDS]	0.999524615725355	true
JM955_RS08445	lcl|NZ_CP068717.1_prot_WP_063546973.1_1570 [locus_tag=JM955_RS08445] [protein=DNA-binding domain-containing protein] [protein_id=WP_063546973.1] [location=1666860..1667807] [gbkey=CDS]	0.999520536186606	true
JM955_RS05625	lcl|NZ_CP068717.1_prot_WP_000184509.1_1010 [locus_tag=JM955_RS05625] [protein=BlaI/MecI/CopY family transcriptional regulator] [protein_id=WP_000184509.1] [location=1135099..1135500] [gbkey=CDS]	0.999488793664353	true
JM955_RS26130	lcl|NZ_CP068717.1_prot_WP_063549011.1_5078 [locus_tag=JM955_RS26130] [protein=hypothetical protein] [protein_id=WP_063549011.1] [location=complement(5132961..5133326)] [gbkey=CDS]	0.999476257053433	true
JM955_RS13810.dnaN	lcl|NZ_CP068717.1_prot_WP_000394489.1_2643 [gene=dnaN] [locus_tag=JM955_RS13810] [protein=DNA polymerase III subunit beta] [protein_id=WP_000394489.1] [location=2747843..2748973] [gbkey=CDS]	0.999466510108082	true
JM955_RS07905	lcl|NZ_CP068717.1_prot_WP_000787408.1_1465 [locus_tag=JM955_RS07905] [protein=YppE family protein] [protein_id=WP_000787408.1] [location=1559880..1560224] [gbkey=CDS]	0.999451552011203	true
JM955_RS15920	lcl|NZ_CP068717.1_prot_WP_063547834.1_3065 [locus_tag=JM955_RS15920] [protein=magnesium transporter CorA family protein] [protein_id=WP_063547834.1] [location=complement(3149490..3150440)] [gbkey=CDS]	0.999418963188294	true
JM955_RS21240.mgtA	lcl|NZ_CP068717.1_prot_WP_063548614.1_4129 [gene=mgtA] [locus_tag=JM955_RS21240] [protein=magnesium-translocating P-type ATPase] [protein_id=WP_063548614.1] [location=4221596..4224301] [gbkey=CDS]	0.999402410145032	true
JM955_RS13155	lcl|NZ_CP068717.1_prot_WP_063547374.1_2512 [locus_tag=JM955_RS13155] [protein=heterocycloanthracin/sonorensin family bacteriocin] [protein_id=WP_063547374.1] [location=2636571..2636894] [gbkey=CDS]	0.999388254305241	true
JM955_RS03625	lcl|NZ_CP068717.1_prot_WP_000791513.1_633 [locus_tag=JM955_RS03625] [protein=DNA-binding protein] [protein_id=WP_000791513.1] [location=complement(750912..752459)] [gbkey=CDS]	0.999369088657997	true
JM955_RS26585.thiC	lcl|NZ_CP068717.1_prot_WP_000814477.1_5168 [gene=thiC] [locus_tag=JM955_RS26585] [protein=phosphomethylpyrimidine synthase ThiC] [protein_id=WP_000814477.1] [location=complement(5222199..5223959)] [gbkey=CDS]	0.999351615920091	true
JM955_RS10355	lcl|NZ_CP068717.1_prot_WP_001169581.1_1952 [locus_tag=JM955_RS10355] [protein=formate--tetrahydrofolate ligase] [protein_id=WP_001169581.1] [location=2033632..2035383] [gbkey=CDS]	0.999343048798715	true
JM955_RS05980	lcl|NZ_CP068717.1_prot_WP_001120851.1_1081 [locus_tag=JM955_RS05980] [protein=DUF3941 domain-containing protein] [protein_id=WP_001120851.1] [location=complement(1204050..1204181)] [gbkey=CDS]	0.999332863213497	true
JM955_RS17435	lcl|NZ_CP068717.1_prot_WP_063548174.1_3368 [locus_tag=JM955_RS17435] [protein=iron ABC transporter permease] [protein_id=WP_063548174.1] [location=complement(3452653..3453687)] [gbkey=CDS]	0.999328674187774	true
JM955_RS05110	lcl|NZ_CP068717.1_prot_WP_000940659.1_907 [locus_tag=JM955_RS05110] [protein=hypothetical protein] [protein_id=WP_000940659.1] [location=1035933..1036322] [gbkey=CDS]	0.999323603593634	true
JM955_RS11115	lcl|NZ_CP068717.1_prot_WP_063547161.1_2104 [locus_tag=JM955_RS11115] [protein=ABC transporter permease/substrate-binding protein] [protein_id=WP_063547161.1] [location=2191305..2192816] [gbkey=CDS]	0.999318501965058	true
JM955_RS06730.phaP	lcl|NZ_CP068717.1_prot_WP_000448592.1_1230 [gene=phaP] [locus_tag=JM955_RS06730] [protein=polyhydroxyalkanoic acid inclusion protein PhaP] [protein_id=WP_000448592.1] [location=complement(1347998..1348522)] [gbkey=CDS]	0.999303777998768	true
JM955_RS06075	lcl|NZ_CP068717.1_prot_WP_000974103.1_1100 [locus_tag=JM955_RS06075] [protein=ABC transporter permease] [protein_id=WP_000974103.1] [location=1221271..1222287] [gbkey=CDS]	0.999301616512540	true
JM955_RS15210	lcl|NZ_CP068717.1_prot_WP_063547676.1_2923 [locus_tag=JM955_RS15210] [protein=kinase] [protein_id=WP_063547676.1] [location=3003447..3003971] [gbkey=CDS]	0.999284919726665	true
JM955_RS18155	lcl|NZ_CP068717.1_prot_WP_063548310.1_3512 [locus_tag=JM955_RS18155] [protein=tubulin-like doman-containing protein] [protein_id=WP_063548310.1] [location=complement(3621788..3625150)] [gbkey=CDS]	0.999283464361702	true
JM955_RS12815	lcl|NZ_CP068717.1_prot_WP_000886755.1_2444 [locus_tag=JM955_RS12815] [protein=acyl-CoA carboxylase subunit beta] [protein_id=WP_000886755.1] [location=2562379..2563920] [gbkey=CDS]	0.999182571000694	true
JM955_RS08095	lcl|NZ_CP068717.1_prot_WP_063546951.1_1500 [locus_tag=JM955_RS08095] [protein=hypothetical protein] [protein_id=WP_063546951.1] [location=1593648..1595195] [gbkey=CDS]	0.999150858605764	true
JM955_RS19200	lcl|NZ_CP068717.1_prot_WP_000625417.1_3721 [locus_tag=JM955_RS19200] [protein=2-oxoacid:acceptor oxidoreductase subunit alpha] [protein_id=WP_000625417.1] [location=complement(3839052..3840809)] [gbkey=CDS]	0.999144842915439	true
JM955_RS03925.tenI	lcl|NZ_CP068717.1_prot_WP_063546488.1_670 [gene=tenI] [locus_tag=JM955_RS03925] [protein=thiazole tautomerase TenI] [protein_id=WP_063546488.1] [location=797101..797721] [gbkey=CDS]	0.999124186183732	true
JM955_RS02590.mutY	lcl|NZ_CP068717.1_prot_WP_000171383.1_445 [gene=mutY] [locus_tag=JM955_RS02590] [protein=A/G-specific adenine glycosylase] [protein_id=WP_000171383.1] [location=502177..503274] [gbkey=CDS]	0.999082595566328	true
JM955_RS05880	lcl|NZ_CP068717.1_prot_WP_063546774.1_1061 [locus_tag=JM955_RS05880] [protein=spore germination protein GerPE] [protein_id=WP_063546774.1] [location=complement(1185867..1186253)] [gbkey=CDS]	0.998933657217977	true
JM955_RS03275	lcl|NZ_CP068717.1_prot_WP_000892988.1_563 [locus_tag=JM955_RS03275] [protein=MoxR family ATPase] [protein_id=WP_000892988.1] [location=complement(675339..676232)] [gbkey=CDS]	0.998914125825913	true
JM955_RS18890	lcl|NZ_CP068717.1_prot_WP_202836857.1_3659 [locus_tag=JM955_RS18890] [protein=Gly-Xaa-Xaa repeat protein] [protein_id=WP_202836857.1] [location=3767549..3771109] [gbkey=CDS]	0.998900779083177	true
JM955_RS21235	lcl|NZ_CP068717.1_prot_WP_063548612.1_4128 [locus_tag=JM955_RS21235] [protein=hypothetical protein] [protein_id=WP_063548612.1] [location=complement(4220389..4220928)] [gbkey=CDS]	0.998882689600393	true
JM955_RS06285	lcl|NZ_CP068717.1_prot_WP_063546832.1_1142 [locus_tag=JM955_RS06285] [protein=ATP-dependent helicase] [protein_id=WP_063546832.1] [location=complement(1259426..1261492)] [gbkey=CDS]	0.998863855016250	true
JM955_RS30035	lcl|NZ_CP068718.1_prot_WP_063549657.1_5854 [locus_tag=JM955_RS30035] [protein=hypothetical protein] [protein_id=WP_063549657.1] [location=complement(516013..516249)] [gbkey=CDS]	0.998823863611290	true
JM955_RS20595	lcl|NZ_CP068717.1_prot_WP_000568005.1_4000 [locus_tag=JM955_RS20595] [protein=AAA family ATPase] [protein_id=WP_000568005.1] [location=4112063..4112788] [gbkey=CDS]	0.998755828038101	true
JM955_RS04925	lcl|NZ_CP068717.1_prot_WP_000827566.1_870 [locus_tag=JM955_RS04925] [protein=BC1881 family protein] [protein_id=WP_000827566.1] [location=complement(999867..1000031)] [gbkey=CDS]	0.998740745645458	true
JM955_RS26710	lcl|NZ_CP068717.1_prot_WP_063549095.1_5193 [locus_tag=JM955_RS26710] [protein=YIP1 family protein] [protein_id=WP_063549095.1] [location=complement(5252592..5253272)] [gbkey=CDS]	0.998734121745962	true
JM955_RS21410	lcl|NZ_CP068717.1_prot_WP_000366452.1_4163 [locus_tag=JM955_RS21410] [protein=1-deoxy-D-xylulose-5-phosphate synthase] [protein_id=WP_000366452.1] [location=complement(4255816..4257708)] [gbkey=CDS]	0.998730333657846	true
JM955_RS18125.fdhF	lcl|NZ_CP068717.1_prot_WP_023522702.1_3506 [gene=fdhF] [locus_tag=JM955_RS18125] [protein=formate dehydrogenase subunit alpha] [protein_id=WP_023522702.1] [location=complement(3612619..3615558)] [gbkey=CDS]	0.998669674662243	true
JM955_RS03325.gerKA	lcl|NZ_CP068717.1_prot_WP_063546444.1_573 [gene=gerKA] [locus_tag=JM955_RS03325] [protein=spore germination protein GerKA] [protein_id=WP_063546444.1] [location=complement(688686..690188)] [gbkey=CDS]	0.998641910190064	true
JM955_RS09505	lcl|NZ_CP068717.1_prot_WP_000149328.1_1782 [locus_tag=JM955_RS09505] [protein=ABC transporter ATP-binding protein] [protein_id=WP_000149328.1] [location=1880433..1881206] [gbkey=CDS]	0.998637136446255	true
JM955_RS07180.hisB	lcl|NZ_CP068717.1_prot_WP_053564914.1_1320 [gene=hisB] [locus_tag=JM955_RS07180] [protein=imidazoleglycerol-phosphate dehydratase HisB] [protein_id=WP_053564914.1] [location=1427463..1428047] [gbkey=CDS]	0.998591638883885	true
JM955_RS18325	lcl|NZ_CP068717.1_prot_WP_016123225.1_3546 [locus_tag=JM955_RS18325] [protein=hypothetical protein] [protein_id=WP_016123225.1] [location=3660822..3661079] [gbkey=CDS]	0.998557612320652	true
JM955_RS13350	lcl|NZ_CP068717.1_prot_WP_063549320.1_2551 [locus_tag=JM955_RS13350] [protein=hypothetical protein] [protein_id=WP_063549320.1] [location=2658947..2659156] [gbkey=CDS]	0.998541982039353	true
JM955_RS14840	lcl|NZ_CP068717.1_prot_WP_000834885.1_2849 [locus_tag=JM955_RS14840] [protein=hypothetical protein] [protein_id=WP_000834885.1] [location=complement(2937476..2937871)] [gbkey=CDS]	0.998468852938503	true
JM955_RS14595	lcl|NZ_CP068717.1_prot_WP_000182619.1_2800 [locus_tag=JM955_RS14595] [protein=(2Fe-2S)-binding protein] [protein_id=WP_000182619.1] [location=2892969..2893241] [gbkey=CDS]	0.998379580283483	true
JM955_RS08260	lcl|NZ_CP068717.1_prot_WP_000459089.1_1533 [locus_tag=JM955_RS08260] [protein=winged helix-turn-helix transcriptional regulator] [protein_id=WP_000459089.1] [location=complement(1635403..1635852)] [gbkey=CDS]	0.998352862360023	true
JM955_RS21005	lcl|NZ_CP068717.1_prot_WP_000898973.1_4082 [locus_tag=JM955_RS21005] [protein=alpha/beta hydrolase] [protein_id=WP_000898973.1] [location=4179765..4180763] [gbkey=CDS]	0.998324003056222	true
JM955_RS22835.ccsA	lcl|NZ_CP068717.1_prot_WP_000009005.1_4447 [gene=ccsA] [locus_tag=JM955_RS22835] [protein=cytochrome c biogenesis protein CcsA] [protein_id=WP_000009005.1] [location=complement(4517211..4518044)] [gbkey=CDS]	0.998308028537968	true
JM955_RS11430	lcl|NZ_CP068717.1_prot_WP_063547176.1_2167 [locus_tag=JM955_RS11430] [protein=CoA-acylating methylmalonate-semialdehyde dehydrogenase] [protein_id=WP_063547176.1] [location=2249094..2250554] [gbkey=CDS]	0.998161296186060	true
JM955_RS18935	lcl|NZ_CP068717.1_prot_WP_000228315.1_3668 [locus_tag=JM955_RS18935] [protein=DUF420 domain-containing protein] [protein_id=WP_000228315.1] [location=complement(3779130..3779672)] [gbkey=CDS]	0.998132499359121	true
JM955_RS14045	lcl|NZ_CP068717.1_prot_WP_001290961.1_2690 [locus_tag=JM955_RS14045] [protein=SagB/ThcOx family dehydrogenase] [protein_id=WP_001290961.1] [location=complement(2794615..2795592)] [gbkey=CDS]	0.998053667039314	true
JM955_RS14515	lcl|NZ_CP068717.1_prot_WP_063547543.1_2784 [locus_tag=JM955_RS14515] [protein=N-acetylmuramoyl-L-alanine amidase] [protein_id=WP_063547543.1] [location=complement(2876321..2877055)] [gbkey=CDS]	0.998030552155372	true
JM955_RS15575	lcl|NZ_CP068717.1_prot_WP_063547760.1_2996 [locus_tag=JM955_RS15575] [protein=AraC family transcriptional regulator] [protein_id=WP_063547760.1] [location=complement(3079128..3080006)] [gbkey=CDS]	0.997992773393342	true
JM955_RS25185	lcl|NZ_CP068717.1_prot_WP_000829790.1_4890 [locus_tag=JM955_RS25185] [protein=NAD(P)/FAD-dependent oxidoreductase] [protein_id=WP_000829790.1] [location=4954875..4955864] [gbkey=CDS]	0.997854671954073	true
JM955_RS03555	lcl|NZ_CP068717.1_prot_WP_063546468.1_619 [locus_tag=JM955_RS03555] [protein=FAD-binding protein] [protein_id=WP_063546468.1] [location=736372..737688] [gbkey=CDS]	0.997843246916311	true
JM955_RS18300	lcl|NZ_CP068717.1_prot_WP_000614858.1_3541 [locus_tag=JM955_RS18300] [protein=LysM peptidoglycan-binding domain-containing protein] [protein_id=WP_000614858.1] [location=3657092..3658384] [gbkey=CDS]	0.997787664740901	true
JM955_RS29695	lcl|NZ_CP068718.1_prot_WP_063549733.1_5786 [locus_tag=JM955_RS29695] [protein=class II lanthipeptide, LchA2/BrtA2 family] [protein_id=WP_063549733.1] [location=complement(448641..448874)] [gbkey=CDS]	0.997651816776557	true
JM955_RS29700	lcl|NZ_CP068718.1_prot_WP_063549733.1_5787 [locus_tag=JM955_RS29700] [protein=class II lanthipeptide, LchA2/BrtA2 family] [protein_id=WP_063549733.1] [location=complement(448950..449183)] [gbkey=CDS]	0.997651816776557	true
JM955_RS23830.acuC	lcl|NZ_CP068717.1_prot_WP_080469885.1_4644 [gene=acuC] [locus_tag=JM955_RS23830] [protein=acetoin utilization protein AcuC] [protein_id=WP_080469885.1] [location=4712276..4713442] [gbkey=CDS]	0.997557711624372	true
JM955_RS27470	lcl|NZ_CP068717.1_prot_WP_000181979.1_5345 [locus_tag=JM955_RS27470] [protein=LacI family DNA-binding transcriptional regulator] [protein_id=WP_000181979.1] [location=complement(5411347..5412324)] [gbkey=CDS]	0.997539258901056	true
JM955_RS06765	lcl|NZ_CP068717.1_prot_WP_000726028.1_1237 [locus_tag=JM955_RS06765] [protein=DUF3905 domain-containing protein] [protein_id=WP_000726028.1] [location=complement(1354461..1354796)] [gbkey=CDS]	0.997482754934862	true
JM955_RS25060	lcl|NZ_CP068717.1_prot_WP_001175830.1_4865 [locus_tag=JM955_RS25060] [protein=pyridoxal phosphate-dependent aminotransferase] [protein_id=WP_001175830.1] [location=4931641..4932792] [gbkey=CDS]	0.997385985914584	true
JM955_RS03320	lcl|NZ_CP068717.1_prot_WP_063546442.1_572 [locus_tag=JM955_RS03320] [protein=GerAB/ArcD/ProY family transporter] [protein_id=WP_063546442.1] [location=complement(687599..688705)] [gbkey=CDS]	0.997329836629502	true
JM955_RS11530	lcl|NZ_CP068717.1_prot_WP_001043905.1_2187 [locus_tag=JM955_RS11530] [protein=HU family DNA-binding protein] [protein_id=WP_001043905.1] [location=complement(2276214..2276486)] [gbkey=CDS]	0.997319912104348	true
JM955_RS02575	lcl|NZ_CP068717.1_prot_WP_000517891.1_442 [locus_tag=JM955_RS02575] [protein=small, acid-soluble spore protein K] [protein_id=WP_000517891.1] [location=complement(500475..500633)] [gbkey=CDS]	0.997267923175352	true
JM955_RS03445	lcl|NZ_CP068717.1_prot_WP_000880730.1_597 [locus_tag=JM955_RS03445] [protein=ABC transporter permease] [protein_id=WP_000880730.1] [location=complement(712242..713147)] [gbkey=CDS]	0.996677675067635	true
JM955_RS23105	lcl|NZ_CP068717.1_prot_WP_000284950.1_4499 [locus_tag=JM955_RS23105] [protein=DinB family protein] [protein_id=WP_000284950.1] [location=4571064..4571567] [gbkey=CDS]	0.996488578257322	true
JM955_RS28730	lcl|NZ_CP068718.1_prot_WP_080470024.1_5593 [locus_tag=JM955_RS28730] [protein=head-tail adaptor protein] [protein_id=WP_080470024.1] [location=189604..189780] [gbkey=CDS]	0.996318978243945	true
JM955_RS11370	lcl|NZ_CP068717.1_prot_WP_001069869.1_2155 [locus_tag=JM955_RS11370] [protein=hypothetical protein] [protein_id=WP_001069869.1] [location=2235635..2236309] [gbkey=CDS]	0.996054151423762	true
JM955_RS02315	lcl|NZ_CP068717.1_prot_WP_001064413.1_390 [locus_tag=JM955_RS02315] [protein=toxic anion resistance protein] [protein_id=WP_001064413.1] [location=447021..448103] [gbkey=CDS]	0.996053786858813	true
JM955_RS05485	lcl|NZ_CP068717.1_prot_WP_000902681.1_982 [locus_tag=JM955_RS05485] [protein=DUF1433 domain-containing protein] [protein_id=WP_000902681.1] [location=complement(1101370..1101684)] [gbkey=CDS]	0.996025738381040	true
JM955_RS02010	lcl|NZ_CP068717.1_prot_WP_000235475.1_329 [locus_tag=JM955_RS02010] [protein=hypothetical protein] [protein_id=WP_000235475.1] [location=complement(377560..377928)] [gbkey=CDS]	0.995942453977494	true
JM955_RS08400.fliH	lcl|NZ_CP068717.1_prot_WP_025709197.1_1561 [gene=fliH] [locus_tag=JM955_RS08400] [protein=flagellar assembly protein H] [protein_id=WP_025709197.1] [location=1658462..1659151] [gbkey=CDS]	0.995922822787994	true
JM955_RS00995	lcl|NZ_CP068717.1_prot_WP_000527151.1_158 [locus_tag=JM955_RS00995] [protein=ABC transporter permease] [protein_id=WP_000527151.1] [location=complement(171216..171884)] [gbkey=CDS]	0.995694080568213	true
JM955_RS27675	lcl|NZ_CP068717.1_prot_WP_016513283.1_5386 [locus_tag=JM955_RS27675] [protein=MFS transporter] [protein_id=WP_016513283.1] [location=5460629..5461927] [gbkey=CDS]	0.995505316207340	true
JM955_RS20530.malR	lcl|NZ_CP068717.1_prot_WP_063548537.1_3987 [gene=malR] [locus_tag=JM955_RS20530] [protein=maltose operon transcriptional repressor MalR] [protein_id=WP_063548537.1] [location=complement(4098357..4099388)] [gbkey=CDS]	0.995289843186006	true
JM955_RS21820.metC	lcl|NZ_CP068717.1_prot_WP_063548642.1_4245 [gene=metC] [locus_tag=JM955_RS21820] [protein=cystathionine beta-lyase] [protein_id=WP_063548642.1] [location=4319522..4320685] [gbkey=CDS]	0.995103489919535	true
JM955_RS09715	lcl|NZ_CP068717.1_prot_WP_063547088.1_1824 [locus_tag=JM955_RS09715] [protein=hypothetical protein] [protein_id=WP_063547088.1] [location=1922119..1922328] [gbkey=CDS]	0.994981921996273	true
JM955_RS13465	lcl|NZ_CP068717.1_prot_WP_063547406.1_2574 [locus_tag=JM955_RS13465] [protein=DUF3893 domain-containing protein] [protein_id=WP_063547406.1] [location=2680132..2681814] [gbkey=CDS]	0.994736466538856	true
JM955_RS10630.argS	lcl|NZ_CP068717.1_prot_WP_063547141.1_2007 [gene=argS] [locus_tag=JM955_RS10630] [protein=arginine--tRNA ligase] [protein_id=WP_063547141.1] [location=2089130..2090818] [gbkey=CDS]	0.994713330790436	true
JM955_RS05865.addA	lcl|NZ_CP068717.1_prot_WP_063546772.1_1058 [gene=addA] [locus_tag=JM955_RS05865] [protein=helicase-exonuclease AddAB subunit AddA] [protein_id=WP_063546772.1] [location=1181446..1185171] [gbkey=CDS]	0.994408973241308	true
JM955_RS10330	lcl|NZ_CP068717.1_prot_WP_000014087.1_1947 [locus_tag=JM955_RS10330] [protein=oxalate:formate antiporter] [protein_id=WP_000014087.1] [location=2030786..2031562] [gbkey=CDS]	0.994160362751413	true
JM955_RS19830	lcl|NZ_CP068717.1_prot_WP_000625865.1_3847 [locus_tag=JM955_RS19830] [protein=YicC family protein] [protein_id=WP_000625865.1] [location=complement(3963142..3964017)] [gbkey=CDS]	0.994044674760455	true
JM955_RS28860	lcl|NZ_CP068718.1_prot_WP_000752668.1_5619 [locus_tag=JM955_RS28860] [protein=hypothetical protein] [protein_id=WP_000752668.1] [location=222822..223055] [gbkey=CDS]	0.994038622815702	true
JM955_RS08315.fliY	lcl|NZ_CP068717.1_prot_WP_001115016.1_1544 [gene=fliY] [locus_tag=JM955_RS08315] [protein=flagellar motor switch phosphatase FliY] [protein_id=WP_001115016.1] [location=1643825..1645462] [gbkey=CDS]	0.994014239645785	true
JM955_RS22655.nadA	lcl|NZ_CP068717.1_prot_WP_000025335.1_4411 [gene=nadA] [locus_tag=JM955_RS22655] [protein=quinolinate synthase NadA] [protein_id=WP_000025335.1] [location=complement(4479644..4480750)] [gbkey=CDS]	0.994004110509325	true
JM955_RS20285.speA	lcl|NZ_CP068717.1_prot_WP_063549362.1_3938 [gene=speA] [locus_tag=JM955_RS20285] [protein=arginine decarboxylase] [protein_id=WP_063549362.1] [location=4054638..4056110] [gbkey=CDS]	0.993844858525086	true
JM955_RS19555.proS	lcl|NZ_CP068717.1_prot_WP_063548475.1_3792 [gene=proS] [locus_tag=JM955_RS19555] [protein=proline--tRNA ligase] [protein_id=WP_063548475.1] [location=complement(3908035..3909735)] [gbkey=CDS]	0.993641409243049	true
JM955_RS22165	lcl|NZ_CP068717.1_prot_WP_000439773.1_4313 [locus_tag=JM955_RS22165] [protein=ComE operon protein 2] [protein_id=WP_000439773.1] [location=complement(4385911..4386468)] [gbkey=CDS]	0.993341512336890	true
JM955_RS03565	lcl|NZ_CP068717.1_prot_WP_001268332.1_621 [locus_tag=JM955_RS03565] [protein=hypothetical protein] [protein_id=WP_001268332.1] [location=739065..739268] [gbkey=CDS]	0.993228112786790	true
JM955_RS25620	lcl|NZ_CP068717.1_prot_WP_063548957.1_4977 [locus_tag=JM955_RS25620] [protein=TrmB family transcriptional regulator] [protein_id=WP_063548957.1] [location=5026918..5027676] [gbkey=CDS]	0.993215245445195	true
JM955_RS07050	lcl|NZ_CP068717.1_prot_WP_000744623.1_1294 [locus_tag=JM955_RS07050] [protein=hypothetical protein] [protein_id=WP_000744623.1] [location=complement(1403855..1404004)] [gbkey=CDS]	0.993149324570591	true
JM955_RS02345.cadA	lcl|NZ_CP068717.1_prot_WP_063546352.1_396 [gene=cadA] [locus_tag=JM955_RS02345] [protein=cadmium-translocating P-type ATPase] [protein_id=WP_063546352.1] [location=complement(453491..455416)] [gbkey=CDS]	0.992687300368499	true
JM955_RS29555	lcl|NZ_CP068718.1_prot_WP_063549767.1_5758 [locus_tag=JM955_RS29555] [protein=hypothetical protein] [protein_id=WP_063549767.1] [location=complement(410905..412140)] [gbkey=CDS]	0.992514291630071	true
JM955_RS21030	lcl|NZ_CP068717.1_prot_WP_000360796.1_4087 [locus_tag=JM955_RS21030] [protein=DUF2552 family protein] [protein_id=WP_000360796.1] [location=complement(4184700..4184945)] [gbkey=CDS]	0.991482825430346	true
JM955_RS10245	lcl|NZ_CP068717.1_prot_WP_023521763.1_1930 [locus_tag=JM955_RS10245] [protein=PLP-dependent aminotransferase family protein] [protein_id=WP_023521763.1] [location=complement(2020405..2021820)] [gbkey=CDS]	0.990350337022318	true
JM955_RS22730	lcl|NZ_CP068717.1_prot_WP_002094147.1_4426 [locus_tag=JM955_RS22730] [protein=ribosomal-processing cysteine protease Prp] [protein_id=WP_002094147.1] [location=complement(4495681..4496025)] [gbkey=CDS]	0.990326207577069	true
JM955_RS19095	lcl|NZ_CP068717.1_prot_WP_000375774.1_3700 [locus_tag=JM955_RS19095] [protein=DUF2515 domain-containing protein] [protein_id=WP_000375774.1] [location=3810921..3812099] [gbkey=CDS]	0.989935086221194	true
JM955_RS17605	lcl|NZ_CP068717.1_prot_WP_000012250.1_3402 [locus_tag=JM955_RS17605] [protein=WXG100 family type VII secretion target] [protein_id=WP_000012250.1] [location=complement(3485067..3486062)] [gbkey=CDS]	0.989297542867788	true
JM955_RS07980	lcl|NZ_CP068717.1_prot_WP_063546940.1_1479 [locus_tag=JM955_RS07980] [protein=DUF418 domain-containing protein] [protein_id=WP_063546940.1] [location=complement(1572229..1573392)] [gbkey=CDS]	0.989128628321221	true
JM955_RS08695	lcl|NZ_CP068717.1_prot_WP_063549272.1_1620 [locus_tag=JM955_RS08695] [protein=GntR family transcriptional regulator] [protein_id=WP_063549272.1] [location=complement(1708803..1709474)] [gbkey=CDS]	0.988848955020385	true
JM955_RS20715	lcl|NZ_CP068717.1_prot_WP_000180387.1_4024 [locus_tag=JM955_RS20715] [protein=nitroreductase family protein] [protein_id=WP_000180387.1] [location=4131571..4132188] [gbkey=CDS]	0.988729529689385	true
JM955_RS15240	lcl|NZ_CP068717.1_prot_WP_063547686.1_2929 [locus_tag=JM955_RS15240] [protein=FAD-binding oxidoreductase] [protein_id=WP_063547686.1] [location=3008144..3009481] [gbkey=CDS]	0.988661071628820	true
JM955_RS08070	lcl|NZ_CP068717.1_prot_WP_000617645.1_1495 [locus_tag=JM955_RS08070] [protein=sugar transferase] [protein_id=WP_000617645.1] [location=1588381..1589019] [gbkey=CDS]	0.988265814402050	true
JM955_RS28550	lcl|NZ_CP068718.1_prot_WP_063549402.1_5557 [locus_tag=JM955_RS28550] [protein=hypothetical protein] [protein_id=WP_063549402.1] [location=148552..149304] [gbkey=CDS]	0.987673699843494	true
JM955_RS10725	lcl|NZ_CP068717.1_prot_WP_000414798.1_2026 [locus_tag=JM955_RS10725] [protein=immunity 22 family protein] [protein_id=WP_000414798.1] [location=2121422..2121799] [gbkey=CDS]	0.987570657924551	true
JM955_RS05335	lcl|NZ_CP068717.1_prot_WP_001072581.1_952 [locus_tag=JM955_RS05335] [protein=ring-cleaving dioxygenase] [protein_id=WP_001072581.1] [location=1072488..1073465] [gbkey=CDS]	0.987420589471982	true
JM955_RS07235	lcl|NZ_CP068717.1_prot_WP_001228819.1_1331 [locus_tag=JM955_RS07235] [protein=DUF3888 domain-containing protein] [protein_id=WP_001228819.1] [location=1436200..1436595] [gbkey=CDS]	0.987227738084322	true
JM955_RS06890	lcl|NZ_CP068717.1_prot_WP_000703093.1_1262 [locus_tag=JM955_RS06890] [protein=hypothetical protein] [protein_id=WP_000703093.1] [location=1378801..1379403] [gbkey=CDS]	0.987011474851212	true
JM955_RS03460	lcl|NZ_CP068717.1_prot_WP_000798236.1_600 [locus_tag=JM955_RS03460] [protein=ABC transporter ATP-binding protein] [protein_id=WP_000798236.1] [location=complement(715062..716081)] [gbkey=CDS]	0.986990589939134	true
JM955_RS03905.tenA	lcl|NZ_CP068717.1_prot_WP_000666826.1_666 [gene=tenA] [locus_tag=JM955_RS03905] [protein=thiaminase II] [protein_id=WP_000666826.1] [location=793927..794622] [gbkey=CDS]	0.986665086922632	true
JM955_RS15680	lcl|NZ_CP068717.1_prot_WP_080469831.1_3017 [locus_tag=JM955_RS15680] [protein=class I SAM-dependent methyltransferase] [protein_id=WP_080469831.1] [location=3096635..3097210] [gbkey=CDS]	0.985763190086741	true
JM955_RS27520	lcl|NZ_CP068717.1_prot_WP_000488131.1_5355 [locus_tag=JM955_RS27520] [protein=GAF domain-containing sensor histidine kinase] [protein_id=WP_000488131.1] [location=complement(5421519..5423090)] [gbkey=CDS]	0.985575166627721	true
JM955_RS03945.thiF	lcl|NZ_CP068717.1_prot_WP_001065409.1_674 [gene=thiF] [locus_tag=JM955_RS03945] [protein=thiazole biosynthesis adenylyltransferase ThiF] [protein_id=WP_001065409.1] [location=799808..800827] [gbkey=CDS]	0.985567319986386	true
JM955_RS13870	lcl|NZ_CP068717.1_prot_WP_000522472.1_2655 [locus_tag=JM955_RS13870] [protein=PH domain-containing protein] [protein_id=WP_000522472.1] [location=2759174..2759551] [gbkey=CDS]	0.985432774499249	true
JM955_RS05040	lcl|NZ_CP068717.1_prot_WP_063546654.1_893 [locus_tag=JM955_RS05040] [protein=HPP family protein] [protein_id=WP_063546654.1] [location=1023874..1024428] [gbkey=CDS]	0.984471440144550	true
JM955_RS03215	lcl|NZ_CP068717.1_prot_WP_000382679.1_551 [locus_tag=JM955_RS03215] [protein=acid-soluble spore protein H] [protein_id=WP_000382679.1] [location=663195..663374] [gbkey=CDS]	0.984241455576210	true
JM955_RS12780	lcl|NZ_CP068717.1_prot_WP_000728157.1_2437 [locus_tag=JM955_RS12780] [protein=WGxxGxxG-CTERM domain-containing protein] [protein_id=WP_000728157.1] [location=complement(2556192..2556491)] [gbkey=CDS]	0.983589585022037	true
JM955_RS20865.spoIIAB	lcl|NZ_CP068717.1_prot_WP_001243398.1_4054 [gene=spoIIAB] [locus_tag=JM955_RS20865] [protein=anti-sigma F factor] [protein_id=WP_001243398.1] [location=complement(4156658..4157098)] [gbkey=CDS]	0.983580801188632	true
JM955_RS11100	lcl|NZ_CP068717.1_prot_WP_063547160.1_2101 [locus_tag=JM955_RS11100] [protein=MFS transporter] [protein_id=WP_063547160.1] [location=2188402..2189631] [gbkey=CDS]	0.983452465176711	true
JM955_RS02400.yfkAB	lcl|NZ_CP068717.1_prot_WP_000156022.1_407 [gene=yfkAB] [locus_tag=JM955_RS02400] [protein=radical SAM/CxCxxxxC motif protein YfkAB] [protein_id=WP_000156022.1] [location=complement(465555..466682)] [gbkey=CDS]	0.983269559424398	true
JM955_RS05035	lcl|NZ_CP068717.1_prot_WP_063546652.1_892 [locus_tag=JM955_RS05035] [protein=CGNR zinc finger domain-containing protein] [protein_id=WP_063546652.1] [location=1023173..1023757] [gbkey=CDS]	0.982761831258284	true
JM955_RS17110	lcl|NZ_CP068717.1_prot_WP_063548108.1_3303 [locus_tag=JM955_RS17110] [protein=S8 family serine peptidase] [protein_id=WP_063548108.1] [location=complement(3393795..3395171)] [gbkey=CDS]	0.982648577843942	true
JM955_RS05885.gerPD	lcl|NZ_CP068717.1_prot_WP_001052807.1_1062 [gene=gerPD] [locus_tag=JM955_RS05885] [protein=spore germination protein GerPD] [protein_id=WP_001052807.1] [location=complement(1186269..1186463)] [gbkey=CDS]	0.982284889390131	true
JM955_RS07265	lcl|NZ_CP068717.1_prot_WP_000119611.1_1337 [locus_tag=JM955_RS07265] [protein=ferredoxin--nitrite reductase] [protein_id=WP_000119611.1] [location=1441543..1443165] [gbkey=CDS]	0.981944962338788	true
JM955_RS18955	lcl|NZ_CP068717.1_prot_WP_023522802.1_3672 [locus_tag=JM955_RS18955] [protein=metallophosphoesterase] [protein_id=WP_023522802.1] [location=complement(3783322..3784215)] [gbkey=CDS]	0.981639569745729	true
JM955_RS04550	lcl|NZ_CP068717.1_prot_WP_063546563.1_795 [locus_tag=JM955_RS04550] [protein=DUF1700 domain-containing protein] [protein_id=WP_063546563.1] [location=complement(912710..913270)] [gbkey=CDS]	0.980559439310638	true
JM955_RS25345	lcl|NZ_CP068717.1_prot_WP_023523340.1_4922 [locus_tag=JM955_RS25345] [protein=NAD(P)H-dependent oxidoreductase] [protein_id=WP_023523340.1] [location=4980285..4980866] [gbkey=CDS]	0.980346144415081	true
JM955_RS27315.speE	lcl|NZ_CP068717.1_prot_WP_000424696.1_5314 [gene=speE] [locus_tag=JM955_RS27315] [protein=spermidine synthase] [protein_id=WP_000424696.1] [location=complement(5383461..5384288)] [gbkey=CDS]	0.980144860198358	true
JM955_RS01930	lcl|NZ_CP068717.1_prot_WP_000279914.1_313 [locus_tag=JM955_RS01930] [protein=hypothetical protein] [protein_id=WP_000279914.1] [location=complement(359651..360346)] [gbkey=CDS]	0.979570668716324	true
JM955_RS28630	lcl|NZ_CP068718.1_prot_WP_063550048.1_5573 [locus_tag=JM955_RS28630] [protein=hypothetical protein] [protein_id=WP_063550048.1] [location=167290..167664] [gbkey=CDS]	0.979028948944204	true
JM955_RS17980	lcl|NZ_CP068717.1_prot_WP_063548288.1_3477 [locus_tag=JM955_RS17980] [protein=ASCH domain-containing protein] [protein_id=WP_063548288.1] [location=complement(3581223..3581564)] [gbkey=CDS]	0.977358746497815	true
JM955_RS02055	lcl|NZ_CP068717.1_prot_WP_063546319.1_338 [locus_tag=JM955_RS02055] [protein=PRK06851 family protein] [protein_id=WP_063546319.1] [location=385006..386115] [gbkey=CDS]	0.977357258060035	true
JM955_RS26495	lcl|NZ_CP068717.1_prot_WP_000989059.1_5150 [locus_tag=JM955_RS26495] [protein=PTS lactose/cellobiose transporter subunit IIA] [protein_id=WP_000989059.1] [location=complement(5203963..5204286)] [gbkey=CDS]	0.977342652125245	true
JM955_RS20665	lcl|NZ_CP068717.1_prot_WP_063548555.1_4014 [locus_tag=JM955_RS20665] [protein=pyridoxal phosphate-dependent aminotransferase] [protein_id=WP_063548555.1] [location=4122476..4123654] [gbkey=CDS]	0.977312725821873	true
JM955_RS14040	lcl|NZ_CP068717.1_prot_WP_063547460.1_2689 [locus_tag=JM955_RS14040] [protein=non-ribosomal peptide synthetase] [protein_id=WP_063547460.1] [location=complement(2787572..2794582)] [gbkey=CDS]	0.976967120393049	true
JM955_RS15985	lcl|NZ_CP068717.1_prot_WP_063547854.1_3078 [locus_tag=JM955_RS15985] [protein=NADH dehydrogenase subunit 5] [protein_id=WP_063547854.1] [location=complement(3164002..3165534)] [gbkey=CDS]	0.976671924268016	true
JM955_RS24600	lcl|NZ_CP068717.1_prot_WP_000415613.1_4798 [locus_tag=JM955_RS24600] [protein=hypothetical protein] [protein_id=WP_000415613.1] [location=complement(4853710..4854042)] [gbkey=CDS]	0.976537298919822	true
JM955_RS20125.rsmD	lcl|NZ_CP068717.1_prot_WP_001266976.1_3906 [gene=rsmD] [locus_tag=JM955_RS20125] [protein=16S rRNA (guanine(966)-N(2))-methyltransferase RsmD] [protein_id=WP_001266976.1] [location=complement(4026290..4026856)] [gbkey=CDS]	0.975395427855239	true
JM955_RS29245	lcl|NZ_CP068718.1_prot_WP_063549860.1_5696 [locus_tag=JM955_RS29245] [protein=non-ribosomal peptide synthetase] [protein_id=WP_063549860.1] [location=complement(298692..303188)] [gbkey=CDS]	0.975093816774271	true
JM955_RS29870	lcl|NZ_CP068718.1_prot_WP_063549701.1_5821 [locus_tag=JM955_RS29870] [protein=glycosyltransferase] [protein_id=WP_063549701.1] [location=complement(482768..484162)] [gbkey=CDS]	0.974306639397586	true
JM955_RS16610	lcl|NZ_CP068717.1_prot_WP_000554029.1_3203 [locus_tag=JM955_RS16610] [protein=hypothetical protein] [protein_id=WP_000554029.1] [location=3301511..3301702] [gbkey=CDS]	0.974254946031937	true
JM955_RS29310	lcl|NZ_CP068718.1_prot_WP_063549845.1_5709 [locus_tag=JM955_RS29310] [protein=C39 family peptidase] [protein_id=WP_063549845.1] [location=complement(323837..326488)] [gbkey=CDS]	0.973808113558596	true
JM955_RS05990	lcl|NZ_CP068717.1_prot_WP_000527408.1_1083 [locus_tag=JM955_RS05990] [protein=DUF3813 domain-containing protein] [protein_id=WP_000527408.1] [location=complement(1205165..1205362)] [gbkey=CDS]	0.973302921776766	true
JM955_RS18460	lcl|NZ_CP068717.1_prot_WP_063548353.1_3573 [locus_tag=JM955_RS18460] [protein=ABC transporter ATP-binding protein] [protein_id=WP_063548353.1] [location=complement(3688097..3689980)] [gbkey=CDS]	0.973261849790897	true
JM955_RS00555.gltX	lcl|NZ_CP068717.1_prot_WP_063546191.1_82 [gene=gltX] [locus_tag=JM955_RS00555] [protein=glutamate--tRNA ligase] [protein_id=WP_063546191.1] [location=102535..103992] [gbkey=CDS]	0.972954336083346	true
JM955_RS21145	lcl|NZ_CP068717.1_prot_WP_000749724.1_4110 [locus_tag=JM955_RS21145] [protein=DUF2185 domain-containing protein] [protein_id=WP_000749724.1] [location=complement(4206187..4206507)] [gbkey=CDS]	0.972152953138741	true
JM955_RS17140	lcl|NZ_CP068717.1_prot_WP_000849324.1_3309 [locus_tag=JM955_RS17140] [protein=PhzF family phenazine biosynthesis isomerase] [protein_id=WP_000849324.1] [location=complement(3399313..3400212)] [gbkey=CDS]	0.971811147814068	true
JM955_RS03910	lcl|NZ_CP068717.1_prot_WP_001256790.1_667 [locus_tag=JM955_RS03910] [protein=ABC transporter ATP-binding protein] [protein_id=WP_001256790.1] [location=794591..795340] [gbkey=CDS]	0.970459852431001	true
JM955_RS27295	lcl|NZ_CP068717.1_prot_WP_063549183.1_5310 [locus_tag=JM955_RS27295] [protein=LD-carboxypeptidase] [protein_id=WP_063549183.1] [location=5379416..5380402] [gbkey=CDS]	0.969862430863961	true
JM955_RS10815	lcl|NZ_CP068717.1_prot_WP_000028911.1_2044 [locus_tag=JM955_RS10815] [protein=DUF2837 family protein] [protein_id=WP_000028911.1] [location=complement(2135380..2136177)] [gbkey=CDS]	0.969405404010814	true
JM955_RS17790.rfbG	lcl|NZ_CP068717.1_prot_WP_023522666.1_3439 [gene=rfbG] [locus_tag=JM955_RS17790] [protein=CDP-glucose 4,6-dehydratase] [protein_id=WP_023522666.1] [location=3528229..3529317] [gbkey=CDS]	0.966384535037729	true
JM955_RS22385	lcl|NZ_CP068717.1_prot_WP_001201921.1_4357 [locus_tag=JM955_RS22385] [protein=bifunctional cystathionine gamma-lyase/homocysteine desulfhydrase] [protein_id=WP_001201921.1] [location=complement(4424759..4425892)] [gbkey=CDS]	0.966068343515790	true
JM955_RS25450.sufU	lcl|NZ_CP068717.1_prot_WP_000009523.1_4943 [gene=sufU] [locus_tag=JM955_RS25450] [protein=iron-sulfur cluster assembly scaffold protein SufU] [protein_id=WP_000009523.1] [location=complement(4996971..4997402)] [gbkey=CDS]	0.965797771299948	true
JM955_RS09250	lcl|NZ_CP068717.1_prot_WP_063547057.1_1731 [locus_tag=JM955_RS09250] [protein=Nramp family divalent metal transporter] [protein_id=WP_063547057.1] [location=complement(1819233..1820528)] [gbkey=CDS]	0.965383033816998	true
JM955_RS27975	lcl|NZ_CP068718.1_prot_WP_063549565.1_5442 [locus_tag=JM955_RS27975] [protein=M23 family metallopeptidase] [protein_id=WP_063549565.1] [location=11623..12282] [gbkey=CDS]	0.964940473864213	true
JM955_RS22965	lcl|NZ_CP068717.1_prot_WP_063548712.1_4471 [locus_tag=JM955_RS22965] [protein=amidohydrolase family protein] [protein_id=WP_063548712.1] [location=complement(4542401..4543642)] [gbkey=CDS]	0.964246170706472	true
JM955_RS10635	lcl|NZ_CP068717.1_prot_WP_000451279.1_2008 [locus_tag=JM955_RS10635] [protein=class I SAM-dependent methyltransferase] [protein_id=WP_000451279.1] [location=2090994..2091872] [gbkey=CDS]	0.963434415358465	true
JM955_RS20735.ptsH	lcl|NZ_CP068717.1_prot_WP_000411080.1_4028 [gene=ptsH] [locus_tag=JM955_RS20735] [protein=phosphocarrier protein HPr] [protein_id=WP_000411080.1] [location=complement(4135015..4135278)] [gbkey=CDS]	0.963337911013877	true
JM955_RS19075	lcl|NZ_CP068717.1_prot_WP_000047555.1_3696 [locus_tag=JM955_RS19075] [protein=undecaprenyldiphospho-muramoylpentapeptide beta-N-acetylglucosaminyltransferase] [protein_id=WP_000047555.1] [location=complement(3807265..3808329)] [gbkey=CDS]	0.960105612983408	true
JM955_RS05530	lcl|NZ_CP068717.1_prot_WP_080469748.1_991 [locus_tag=JM955_RS05530] [protein=hypothetical protein] [protein_id=WP_080469748.1] [location=1108162..1108605] [gbkey=CDS]	0.959543931409787	true
JM955_RS15335.proB	lcl|NZ_CP068717.1_prot_WP_006924529.1_2948 [gene=proB] [locus_tag=JM955_RS15335] [protein=glutamate 5-kinase] [protein_id=WP_006924529.1] [location=complement(3028378..3029481)] [gbkey=CDS]	0.957768020461565	true
JM955_RS23570	lcl|NZ_CP068717.1_prot_WP_000450933.1_4592 [locus_tag=JM955_RS23570] [protein=cupin domain-containing protein] [protein_id=WP_000450933.1] [location=complement(4659798..4660130)] [gbkey=CDS]	0.957643708110049	true
JM955_RS23000	lcl|NZ_CP068717.1_prot_WP_000058130.1_4478 [locus_tag=JM955_RS23000] [protein=ATP-binding cassette domain-containing protein] [protein_id=WP_000058130.1] [location=complement(4548365..4549249)] [gbkey=CDS]	0.955558401947724	true
JM955_RS20100	lcl|NZ_CP068717.1_prot_WP_080469868.1_3901 [locus_tag=JM955_RS20100] [protein=nucleotidyltransferase] [protein_id=WP_080469868.1] [location=4021410..4022636] [gbkey=CDS]	0.954990507915929	true
JM955_RS05090.dhaS	lcl|NZ_CP068717.1_prot_WP_000204213.1_903 [gene=dhaS] [locus_tag=JM955_RS05090] [protein=dihydroxyacetone kinase transcriptional activator DhaS] [protein_id=WP_000204213.1] [location=complement(1031820..1032386)] [gbkey=CDS]	0.954407231373212	true
JM955_RS10430	lcl|NZ_CP068717.1_prot_WP_063547124.1_1967 [locus_tag=JM955_RS10430] [protein=MoxR family ATPase] [protein_id=WP_063547124.1] [location=complement(2047875..2048837)] [gbkey=CDS]	0.953705152810142	true
JM955_RS00515	lcl|NZ_CP068717.1_prot_WP_000128385.1_74 [locus_tag=JM955_RS00515] [protein=UvrB/UvrC motif-containing protein] [protein_id=WP_000128385.1] [location=93267..93815] [gbkey=CDS]	0.952969570148787	true
JM955_RS29685	lcl|NZ_CP068718.1_prot_WP_063549737.1_5784 [locus_tag=JM955_RS29685] [protein=peptidase domain-containing ABC transporter] [protein_id=WP_063549737.1] [location=complement(442726..444906)] [gbkey=CDS]	0.952435652668408	true
JM955_RS03205	lcl|NZ_CP068717.1_prot_WP_016083562.1_549 [locus_tag=JM955_RS03205] [protein=lactate permease LctP family transporter] [protein_id=WP_016083562.1] [location=complement(660277..661896)] [gbkey=CDS]	0.951095941232403	true
