# Supplementary material for: Evaluating the Safety of Bacillus cereus GW-01 Obtained from Sheep Rumen Chyme
Source: Microorganisms. 2024 Jul 18;12(7):1457. doi: 10.3390/microorganisms12071457 (PMC11278751; doi:10.3390/microorganisms12071457)
Supplement: Supplementary file 1 [file microorganisms-12-01457-s001.zip › Supplemental Document S3/effectiveT3/B.cereus.CMCC.P0011/B.cereus.CMCC.P0011.effectiveT3.std.anno.xls]

Gene_id	Description	Score	is secreted
WR51_RS00285	lcl|NZ_CP011153.1_prot_WP_000107420.1_45 [locus_tag=WR51_RS00285] [protein=ribose-phosphate diphosphokinase] [protein_id=WP_000107420.1] [location=52425..53378] [gbkey=CDS]	1.000000000000000	true
WR51_RS00325.yabP	lcl|NZ_CP011153.1_prot_WP_001059104.1_53 [gene=yabP] [locus_tag=WR51_RS00325] [protein=sporulation protein YabP] [protein_id=WP_001059104.1] [location=62269..62577] [gbkey=CDS]	1.000000000000000	true
WR51_RS02035	lcl|NZ_CP011153.1_prot_WP_063546323.1_340 [locus_tag=WR51_RS02035] [protein=aromatic acid/H+ symport family MFS transporter] [protein_id=WP_063546323.1] [location=complement(387427..388728)] [gbkey=CDS]	1.000000000000000	true
WR51_RS02915	lcl|NZ_CP011153.1_prot_WP_061885391.1_488 [locus_tag=WR51_RS02915] [protein=recombinase family protein] [protein_id=WP_061885391.1] [location=583842..585296] [gbkey=CDS]	1.000000000000000	true
WR51_RS03290	lcl|NZ_CP011153.1_prot_WP_001106382.1_565 [locus_tag=WR51_RS03290] [protein=hypothetical protein] [protein_id=WP_001106382.1] [location=678032..678370] [gbkey=CDS]	1.000000000000000	true
WR51_RS03670.qoxD	lcl|NZ_CP011153.1_prot_WP_000068425.1_641 [gene=qoxD] [locus_tag=WR51_RS03670] [protein=cytochrome aa3 quinol oxidase subunit IV] [protein_id=WP_000068425.1] [location=complement(759215..759526)] [gbkey=CDS]	1.000000000000000	true
WR51_RS04370	lcl|NZ_CP011153.1_prot_WP_063546535.1_759 [locus_tag=WR51_RS04370] [protein=nuclear transport factor 2 family protein] [protein_id=WP_063546535.1] [location=876208..876609] [gbkey=CDS]	1.000000000000000	true
WR51_RS04440	lcl|NZ_CP011153.1_prot_WP_016078064.1_773 [locus_tag=WR51_RS04440] [protein=hypothetical protein] [protein_id=WP_016078064.1] [location=complement(885681..885884)] [gbkey=CDS]	1.000000000000000	true
WR51_RS04510	lcl|NZ_CP011153.1_prot_WP_000510477.1_787 [locus_tag=WR51_RS04510] [protein=hypothetical protein] [protein_id=WP_000510477.1] [location=903360..903605] [gbkey=CDS]	1.000000000000000	true
WR51_RS05005	lcl|NZ_CP011153.1_prot_WP_000540377.1_889 [locus_tag=WR51_RS05005] [protein=YjcZ family sporulation protein] [protein_id=WP_000540377.1] [location=complement(1020364..1020489)] [gbkey=CDS]	1.000000000000000	true
WR51_RS05205	lcl|NZ_CP011153.1_prot_WP_000991350.1_934 [locus_tag=WR51_RS05205] [protein=hypothetical protein] [protein_id=WP_000991350.1] [location=complement(1057463..1057714)] [gbkey=CDS]	1.000000000000000	true
WR51_RS05765	lcl|NZ_CP011153.1_prot_WP_023521410.1_1050 [locus_tag=WR51_RS05765] [protein=hypothetical protein] [protein_id=WP_023521410.1] [location=complement(1173384..1173878)] [gbkey=CDS]	1.000000000000000	true
WR51_RS05835.gerPB	lcl|NZ_CP011153.1_prot_WP_001012508.1_1064 [gene=gerPB] [locus_tag=WR51_RS05835] [protein=spore germination protein GerPB] [protein_id=WP_001012508.1] [location=complement(1187088..1187294)] [gbkey=CDS]	1.000000000000000	true
WR51_RS06135	lcl|NZ_CP011153.1_prot_WP_063546808.1_1126 [locus_tag=WR51_RS06135] [protein=hypothetical protein] [protein_id=WP_063546808.1] [location=complement(1247551..1248456)] [gbkey=CDS]	1.000000000000000	true
WR51_RS06200	lcl|NZ_CP011153.1_prot_WP_014894818.1_1139 [locus_tag=WR51_RS06200] [protein=hypothetical protein] [protein_id=WP_014894818.1] [location=1257824..1258009] [gbkey=CDS]	1.000000000000000	true
WR51_RS06515	lcl|NZ_CP011153.1_prot_WP_063546897.1_1202 [locus_tag=WR51_RS06515] [protein=aldehyde dehydrogenase] [protein_id=WP_063546897.1] [location=1319134..1320501] [gbkey=CDS]	1.000000000000000	true
WR51_RS06780	lcl|NZ_CP011153.1_prot_WP_000941977.1_1254 [locus_tag=WR51_RS06780] [protein=DinB family protein] [protein_id=WP_000941977.1] [location=1373322..1373855] [gbkey=CDS]	1.000000000000000	true
WR51_RS06915	lcl|NZ_CP011153.1_prot_WP_063546915.1_1280 [locus_tag=WR51_RS06915] [protein=LD-carboxypeptidase] [protein_id=WP_063546915.1] [location=complement(1392290..1393210)] [gbkey=CDS]	1.000000000000000	true
WR51_RS07020	lcl|NZ_CP011153.1_prot_WP_000184928.1_1301 [locus_tag=WR51_RS07020] [protein=hypothetical protein] [protein_id=WP_000184928.1] [location=1408383..1408538] [gbkey=CDS]	1.000000000000000	true
WR51_RS08345	lcl|NZ_CP011153.1_prot_WP_063549268.1_1564 [locus_tag=WR51_RS08345] [protein=flagellar hook-length control protein FliK] [protein_id=WP_063549268.1] [location=1660944..1662050] [gbkey=CDS]	1.000000000000000	true
WR51_RS08355.flgE	lcl|NZ_CP011153.1_prot_WP_000588324.1_1566 [gene=flgE] [locus_tag=WR51_RS08355] [protein=flagellar hook protein FlgE] [protein_id=WP_000588324.1] [location=1662649..1663872] [gbkey=CDS]	1.000000000000000	true
WR51_RS08385	lcl|NZ_CP011153.1_prot_WP_063546974.1_1572 [locus_tag=WR51_RS08385] [protein=flagellin] [protein_id=WP_063546974.1] [location=complement(1668770..1669864)] [gbkey=CDS]	1.000000000000000	true
WR51_RS08725	lcl|NZ_CP011153.1_prot_WP_002025592.1_1644 [locus_tag=WR51_RS08725] [protein=hypothetical protein] [protein_id=WP_002025592.1] [location=1729403..1729579] [gbkey=CDS]	1.000000000000000	true
WR51_RS09105	lcl|NZ_CP011153.1_prot_WP_078993437.1_1719 [locus_tag=WR51_RS09105] [protein=DUF4878 domain-containing protein] [protein_id=WP_078993437.1] [location=complement(1808682..1809053)] [gbkey=CDS]	1.000000000000000	true
WR51_RS09520	lcl|NZ_CP011153.1_prot_WP_000695205.1_1802 [locus_tag=WR51_RS09520] [protein=hypothetical protein] [protein_id=WP_000695205.1] [location=1900449..1900895] [gbkey=CDS]	1.000000000000000	true
WR51_RS09745	lcl|NZ_CP011153.1_prot_WP_000540425.1_1847 [locus_tag=WR51_RS09745] [protein=YjcZ family sporulation protein] [protein_id=WP_000540425.1] [location=complement(1945434..1945580)] [gbkey=CDS]	1.000000000000000	true
WR51_RS10465	lcl|NZ_CP011153.1_prot_WP_000536156.1_1993 [locus_tag=WR51_RS10465] [protein=hypothetical protein] [protein_id=WP_000536156.1] [location=complement(2076006..2076554)] [gbkey=CDS]	1.000000000000000	true
WR51_RS10620	lcl|NZ_CP011153.1_prot_WP_063547147.1_2024 [locus_tag=WR51_RS10620] [protein=hypothetical protein] [protein_id=WP_063547147.1] [location=2116532..2119417] [gbkey=CDS]	1.000000000000000	true
WR51_RS11545	lcl|NZ_CP011153.1_prot_WP_000998505.1_2213 [locus_tag=WR51_RS11545] [protein=DUF4021 domain-containing protein] [protein_id=WP_000998505.1] [location=complement(2303888..2304070)] [gbkey=CDS]	1.000000000000000	true
WR51_RS11945	lcl|NZ_CP011153.1_prot_WP_154816439.1_2297 [locus_tag=WR51_RS11945] [protein=DUF4183 domain-containing protein] [protein_id=WP_154816439.1] [location=2376424..2377218] [gbkey=CDS]	1.000000000000000	true
WR51_RS11955	lcl|NZ_CP011153.1_prot_WP_063547258.1_2299 [locus_tag=WR51_RS11955] [protein=cupin domain-containing protein] [protein_id=WP_063547258.1] [location=complement(2379660..2380292)] [gbkey=CDS]	1.000000000000000	true
WR51_RS12095	lcl|NZ_CP011153.1_prot_WP_063547275.1_2327 [locus_tag=WR51_RS12095] [protein=hypothetical protein] [protein_id=WP_063547275.1] [location=complement(2406474..2406938)] [gbkey=CDS]	1.000000000000000	true
WR51_RS12115	lcl|NZ_CP011153.1_prot_WP_000535862.1_2334 [locus_tag=WR51_RS12115] [protein=hypothetical protein] [protein_id=WP_000535862.1] [location=2412939..2413370] [gbkey=CDS]	1.000000000000000	true
WR51_RS12170	lcl|NZ_CP011153.1_prot_WP_063547282.1_2346 [locus_tag=WR51_RS12170] [protein=class I SAM-dependent methyltransferase] [protein_id=WP_063547282.1] [location=2423862..2424644] [gbkey=CDS]	1.000000000000000	true
WR51_RS12835	lcl|NZ_CP011153.1_prot_WP_063547359.1_2483 [locus_tag=WR51_RS12835] [protein=cysteine dioxygenase family protein] [protein_id=WP_063547359.1] [location=complement(2607569..2608012)] [gbkey=CDS]	1.000000000000000	true
WR51_RS12940	lcl|NZ_CP011153.1_prot_WP_048657145.1_2505 [locus_tag=WR51_RS12940] [protein=DUF3914 domain-containing protein] [protein_id=WP_048657145.1] [location=complement(2628888..2629229)] [gbkey=CDS]	1.000000000000000	true
WR51_RS13295.vat	lcl|NZ_CP011153.1_prot_WP_063547414.1_2583 [gene=vat] [locus_tag=WR51_RS13295] [protein=Vat family streptogramin A O-acetyltransferase] [protein_id=WP_063547414.1] [location=2688847..2689479] [gbkey=CDS]	1.000000000000000	true
WR51_RS13355	lcl|NZ_CP011153.1_prot_WP_063547419.1_2595 [locus_tag=WR51_RS13355] [protein=energy-coupling factor ABC transporter ATP-binding protein] [protein_id=WP_063547419.1] [location=2701739..2703439] [gbkey=CDS]	1.000000000000000	true
WR51_RS13380	lcl|NZ_CP011153.1_prot_WP_063547424.1_2601 [locus_tag=WR51_RS13380] [protein=hypothetical protein] [protein_id=WP_063547424.1] [location=complement(2707315..2707779)] [gbkey=CDS]	1.000000000000000	true
WR51_RS13710	lcl|NZ_CP011153.1_prot_WP_063547452.1_2667 [locus_tag=WR51_RS13710] [protein=hypothetical protein] [protein_id=WP_063547452.1] [location=2767527..2767706] [gbkey=CDS]	1.000000000000000	true
WR51_RS13740	lcl|NZ_CP011153.1_prot_WP_078993721.1_2673 [locus_tag=WR51_RS13740] [protein=MepB family protein] [protein_id=WP_078993721.1] [location=complement(2772790..2773314)] [gbkey=CDS]	1.000000000000000	true
WR51_RS13955.kynB	lcl|NZ_CP011153.1_prot_WP_063547486.1_2717 [gene=kynB] [locus_tag=WR51_RS13955] [protein=arylformamidase] [protein_id=WP_063547486.1] [location=complement(2824544..2825173)] [gbkey=CDS]	1.000000000000000	true
WR51_RS14445	lcl|NZ_CP011153.1_prot_WP_063547567.1_2819 [locus_tag=WR51_RS14445] [protein=class I SAM-dependent methyltransferase] [protein_id=WP_063547567.1] [location=complement(2907979..2908743)] [gbkey=CDS]	1.000000000000000	true
WR51_RS15395	lcl|NZ_CP011153.1_prot_WP_001083396.1_3011 [locus_tag=WR51_RS15395] [protein=amino acid permease] [protein_id=WP_001083396.1] [location=3091454..3092920] [gbkey=CDS]	1.000000000000000	true
WR51_RS15530	lcl|NZ_CP011153.1_prot_WP_063547802.1_3038 [locus_tag=WR51_RS15530] [protein=GNAT family N-acetyltransferase] [protein_id=WP_063547802.1] [location=complement(3116341..3116856)] [gbkey=CDS]	1.000000000000000	true
WR51_RS16230	lcl|NZ_CP011153.1_prot_WP_002094088.1_3179 [locus_tag=WR51_RS16230] [protein=M15 family metallopeptidase] [protein_id=WP_002094088.1] [location=complement(3281403..3282122)] [gbkey=CDS]	1.000000000000000	true
WR51_RS16755.tkt	lcl|NZ_CP011153.1_prot_WP_063548084.1_3286 [gene=tkt] [locus_tag=WR51_RS16755] [protein=transketolase] [protein_id=WP_063548084.1] [location=complement(3377625..3379619)] [gbkey=CDS]	1.000000000000000	true
WR51_RS16795	lcl|NZ_CP011153.1_prot_WP_063548096.1_3296 [locus_tag=WR51_RS16795] [protein=IDEAL domain-containing protein] [protein_id=WP_063548096.1] [location=complement(3389219..3389554)] [gbkey=CDS]	1.000000000000000	true
WR51_RS16945	lcl|NZ_CP011153.1_prot_WP_063549346.1_3327 [locus_tag=WR51_RS16945] [protein=hypothetical protein] [protein_id=WP_063549346.1] [location=complement(3417343..3418635)] [gbkey=CDS]	1.000000000000000	true
WR51_RS17345	lcl|NZ_CP011153.1_prot_WP_023522648.1_3409 [locus_tag=WR51_RS17345] [protein=Phr family secreted Rap phosphatase inhibitor] [protein_id=WP_023522648.1] [location=3493523..3493711] [gbkey=CDS]	1.000000000000000	true
WR51_RS17395	lcl|NZ_CP011153.1_prot_WP_063548226.1_3420 [locus_tag=WR51_RS17395] [protein=hypothetical protein] [protein_id=WP_063548226.1] [location=complement(3501964..3502389)] [gbkey=CDS]	1.000000000000000	true
WR51_RS17475	lcl|NZ_CP011153.1_prot_WP_016512476.1_3437 [locus_tag=WR51_RS17475] [protein=hypothetical protein] [protein_id=WP_016512476.1] [location=3525026..3527092] [gbkey=CDS]	1.000000000000000	true
WR51_RS18265	lcl|NZ_CP011153.1_prot_WP_023522763.1_3596 [locus_tag=WR51_RS18265] [protein=alkene reductase] [protein_id=WP_023522763.1] [location=complement(3710249..3711376)] [gbkey=CDS]	1.000000000000000	true
WR51_RS18410	lcl|NZ_CP011153.1_prot_WP_063553417.1_3625 [locus_tag=WR51_RS18410] [protein=SH3 domain-containing protein] [protein_id=WP_063553417.1] [location=complement(3735857..3736903)] [gbkey=CDS]	1.000000000000000	true
WR51_RS18435.tkt	lcl|NZ_CP011153.1_prot_WP_016512442.1_3630 [gene=tkt] [locus_tag=WR51_RS18435] [protein=transketolase] [protein_id=WP_016512442.1] [location=complement(3741570..3743570)] [gbkey=CDS]	1.000000000000000	true
WR51_RS19140	lcl|NZ_CP011153.1_prot_WP_002082295.1_3768 [locus_tag=WR51_RS19140] [protein=hypothetical protein] [protein_id=WP_002082295.1] [location=complement(3884009..3884257)] [gbkey=CDS]	1.000000000000000	true
WR51_RS20145	lcl|NZ_CP011153.1_prot_WP_000283738.1_3970 [locus_tag=WR51_RS20145] [protein=hypothetical protein] [protein_id=WP_000283738.1] [location=4080020..4080256] [gbkey=CDS]	1.000000000000000	true
WR51_RS20160	lcl|NZ_CP011153.1_prot_WP_000804864.1_3973 [locus_tag=WR51_RS20160] [protein=hypothetical protein] [protein_id=WP_000804864.1] [location=4084352..4084810] [gbkey=CDS]	1.000000000000000	true
WR51_RS20440.glcT	lcl|NZ_CP011153.1_prot_WP_001067322.1_4030 [gene=glcT] [locus_tag=WR51_RS20440] [protein=ptsGHI operon transcription antiterminator GlcT] [protein_id=WP_001067322.1] [location=complement(4137509..4138357)] [gbkey=CDS]	1.000000000000000	true
WR51_RS20535.spoVAB	lcl|NZ_CP011153.1_prot_WP_063548568.1_4049 [gene=spoVAB] [locus_tag=WR51_RS20535] [protein=stage V sporulation protein SpoVAB] [protein_id=WP_063548568.1] [location=complement(4152715..4153131)] [gbkey=CDS]	1.000000000000000	true
WR51_RS20915	lcl|NZ_CP011153.1_prot_WP_000665709.1_4127 [locus_tag=WR51_RS20915] [protein=DUF3932 family protein] [protein_id=WP_000665709.1] [location=4219836..4220087] [gbkey=CDS]	1.000000000000000	true
WR51_RS22745	lcl|NZ_CP011153.1_prot_WP_063548718.1_4495 [locus_tag=WR51_RS22745] [protein=collagen-like protein] [protein_id=WP_063548718.1] [location=complement(4565104..4566078)] [gbkey=CDS]	1.000000000000000	true
WR51_RS22890.rnhC	lcl|NZ_CP011153.1_prot_WP_000071564.1_4525 [gene=rnhC] [locus_tag=WR51_RS22890] [protein=ribonuclease HIII] [protein_id=WP_000071564.1] [location=4595387..4596322] [gbkey=CDS]	1.000000000000000	true
WR51_RS22935	lcl|NZ_CP011153.1_prot_WP_001182112.1_4535 [locus_tag=WR51_RS22935] [protein=CPBP family intramembrane metalloprotease] [protein_id=WP_001182112.1] [location=4604980..4605693] [gbkey=CDS]	1.000000000000000	true
WR51_RS23815	lcl|NZ_CP011153.1_prot_WP_080469886.1_4711 [locus_tag=WR51_RS23815] [protein=spore germination protein] [protein_id=WP_080469886.1] [location=4772527..4774557] [gbkey=CDS]	1.000000000000000	true
WR51_RS24960	lcl|NZ_CP011153.1_prot_WP_023523339.1_4919 [locus_tag=WR51_RS24960] [protein=phosphoribosyltransferase domain-containing protein] [protein_id=WP_023523339.1] [location=4976189..4977535] [gbkey=CDS]	1.000000000000000	true
WR51_RS25365	lcl|NZ_CP011153.1_prot_WP_063548969.1_5001 [locus_tag=WR51_RS25365] [protein=methyl-accepting chemotaxis protein] [protein_id=WP_063548969.1] [location=5047592..5049286] [gbkey=CDS]	1.000000000000000	true
WR51_RS25510	lcl|NZ_CP011153.1_prot_WP_001115309.1_5030 [locus_tag=WR51_RS25510] [protein=DUF1641 domain-containing protein] [protein_id=WP_001115309.1] [location=5082185..5082625] [gbkey=CDS]	1.000000000000000	true
WR51_RS25880.ppaX	lcl|NZ_CP011153.1_prot_WP_001222403.1_5100 [gene=ppaX] [locus_tag=WR51_RS25880] [protein=pyrophosphatase PpaX] [protein_id=WP_001222403.1] [location=complement(5151738..5152388)] [gbkey=CDS]	1.000000000000000	true
WR51_RS26175	lcl|NZ_CP011153.1_prot_WP_000194339.1_5159 [locus_tag=WR51_RS26175] [protein=acyltransferase] [protein_id=WP_000194339.1] [location=5211525..5212682] [gbkey=CDS]	1.000000000000000	true
WR51_RS26210	lcl|NZ_CP011153.1_prot_WP_000544189.1_5166 [locus_tag=WR51_RS26210] [protein=cytochrome d ubiquinol oxidase subunit II] [protein_id=WP_000544189.1] [location=5219139..5220164] [gbkey=CDS]	1.000000000000000	true
WR51_RS26615	lcl|NZ_CP011153.1_prot_WP_063549159.1_5246 [locus_tag=WR51_RS26615] [protein=EAL domain-containing protein] [protein_id=WP_063549159.1] [location=5306716..5309445] [gbkey=CDS]	1.000000000000000	true
WR51_RS26800	lcl|NZ_CP011153.1_prot_WP_063549167.1_5282 [locus_tag=WR51_RS26800] [protein=DUF2529 domain-containing protein] [protein_id=WP_063549167.1] [location=5339047..5339571] [gbkey=CDS]	1.000000000000000	true
WR51_RS27380.pepF	lcl|NZ_CP011153.1_prot_WP_063549231.1_5397 [gene=pepF] [locus_tag=WR51_RS27380] [protein=oligoendopeptidase F] [protein_id=WP_063549231.1] [location=5473446..5475263] [gbkey=CDS]	1.000000000000000	true
WR51_RS27620	lcl|NZ_CP011154.1_prot_WP_063549995.1_5442 [locus_tag=WR51_RS27620] [protein=hypothetical protein] [protein_id=WP_063549995.1] [location=12579..13340] [gbkey=CDS]	1.000000000000000	true
WR51_RS27885	lcl|NZ_CP011154.1_prot_WP_063549916.1_5496 [locus_tag=WR51_RS27885] [protein=hypothetical protein] [protein_id=WP_063549916.1] [location=complement(65742..66695)] [gbkey=CDS]	1.000000000000000	true
WR51_RS27900	lcl|NZ_CP011154.1_prot_WP_063549908.1_5500 [locus_tag=WR51_RS27900] [protein=hypothetical protein] [protein_id=WP_063549908.1] [location=69111..69695] [gbkey=CDS]	1.000000000000000	true
WR51_RS28615	lcl|NZ_CP011154.1_prot_WP_001058667.1_5647 [locus_tag=WR51_RS28615] [protein=hypothetical protein] [protein_id=WP_001058667.1] [location=279342..279533] [gbkey=CDS]	1.000000000000000	true
WR51_RS28810	lcl|NZ_CP011154.1_prot_WP_063549655.1_5689 [locus_tag=WR51_RS28810] [protein=alpha-helical pore-forming toxin family protein] [protein_id=WP_063549655.1] [location=complement(321179..322312)] [gbkey=CDS]	1.000000000000000	true
WR51_RS28835	lcl|NZ_CP011154.1_prot_WP_000827868.1_5694 [locus_tag=WR51_RS28835] [protein=hypothetical protein] [protein_id=WP_000827868.1] [location=328661..329107] [gbkey=CDS]	1.000000000000000	true
WR51_RS28880	lcl|NZ_CP011154.1_prot_WP_176328742.1_5702 [locus_tag=WR51_RS28880] [protein=hypothetical protein] [protein_id=WP_176328742.1] [location=complement(337863..338789)] [gbkey=CDS]	1.000000000000000	true
WR51_RS29090	lcl|NZ_CP011154.1_prot_WP_063549591.1_5746 [locus_tag=WR51_RS29090] [protein=1-deoxy-D-xylulose-5-phosphate reductoisomerase] [protein_id=WP_063549591.1] [location=387980..389134] [gbkey=CDS]	1.000000000000000	true
WR51_RS29275	lcl|NZ_CP011154.1_prot_WP_063549533.1_5785 [locus_tag=WR51_RS29275] [protein=hypothetical protein] [protein_id=WP_063549533.1] [location=425947..427899] [gbkey=CDS]	1.000000000000000	true
WR51_RS29900	lcl|NZ_CP011154.1_prot_WP_098834488.1_5915 [locus_tag=WR51_RS29900] [protein=hypothetical protein] [protein_id=WP_098834488.1] [location=583989..584471] [gbkey=CDS]	1.000000000000000	true
WR51_RS30105	lcl|NZ_CP011153.1_prot_WP_014481960.1_747 [locus_tag=WR51_RS30105] [protein=DUF3992 domain-containing protein] [protein_id=WP_014481960.1] [location=complement(864097..864522)] [gbkey=CDS]	1.000000000000000	true
WR51_RS31970	lcl|NZ_CP011154.1_prot_WP_196213907.1_5808 [locus_tag=WR51_RS31970] [protein=hypothetical protein] [protein_id=WP_196213907.1] [location=complement(452018..452530)] [gbkey=CDS]	1.000000000000000	true
WR51_RS32065	lcl|NZ_CP011153.1_prot_WP_154816428.1_383 [locus_tag=WR51_RS32065] [protein=hypothetical protein] [protein_id=WP_154816428.1] [location=440874..441545] [gbkey=CDS]	1.000000000000000	true
WR51_RS32595	lcl|NZ_CP011153.1_prot_WP_000682734.1_2778 [locus_tag=WR51_RS32595] [protein=hypothetical protein] [protein_id=WP_000682734.1] [location=2871861..2872022] [gbkey=CDS]	1.000000000000000	true
WR51_RS32645	lcl|NZ_CP011153.1_prot_WP_000181505.1_3656 [locus_tag=WR51_RS32645] [protein=hypothetical protein] [protein_id=WP_000181505.1] [location=3765014..3765151] [gbkey=CDS]	1.000000000000000	true
WR51_RS32650	lcl|NZ_CP011153.1_prot_WP_176543943.1_3752 [locus_tag=WR51_RS32650] [protein=hypothetical protein] [protein_id=WP_176543943.1] [location=3873730..3873882] [gbkey=CDS]	1.000000000000000	true
WR51_RS32745	lcl|NZ_CP011154.1_prot_WP_063549503.1_5804 [locus_tag=WR51_RS32745] [protein=hypothetical protein] [protein_id=WP_063549503.1] [location=447124..447606] [gbkey=CDS]	1.000000000000000	true
WR51_RS04030	lcl|NZ_CP011153.1_prot_WP_063546498.1_690 [locus_tag=WR51_RS04030] [protein=SDR family oxidoreductase] [protein_id=WP_063546498.1] [location=815000..815866] [gbkey=CDS]	1.000000000000000	true
WR51_RS05780	lcl|NZ_CP011153.1_prot_WP_000659558.1_1053 [locus_tag=WR51_RS05780] [protein=hypothetical protein] [protein_id=WP_000659558.1] [location=complement(1175115..1175300)] [gbkey=CDS]	1.000000000000000	true
WR51_RS05885.katB	lcl|NZ_CP011153.1_prot_WP_001069184.1_1074 [gene=katB] [locus_tag=WR51_RS05885] [protein=catalase] [protein_id=WP_001069184.1] [location=1194994..1196460] [gbkey=CDS]	1.000000000000000	true
WR51_RS12555	lcl|NZ_CP011153.1_prot_WP_063547330.1_2425 [locus_tag=WR51_RS12555] [protein=hypothetical protein] [protein_id=WP_063547330.1] [location=2541391..2542446] [gbkey=CDS]	1.000000000000000	true
WR51_RS05815.gerPF	lcl|NZ_CP011153.1_prot_WP_001141570.1_1060 [gene=gerPF] [locus_tag=WR51_RS05815] [protein=spore germination protein GerPF] [protein_id=WP_001141570.1] [location=complement(1185545..1185760)] [gbkey=CDS]	1.000000000000000	true
WR51_RS11235.gerPF	lcl|NZ_CP011153.1_prot_WP_001141569.1_2151 [gene=gerPF] [locus_tag=WR51_RS11235] [protein=spore germination protein GerPF] [protein_id=WP_001141569.1] [location=complement(2233526..2233741)] [gbkey=CDS]	1.000000000000000	true
WR51_RS15725	lcl|NZ_CP011153.1_prot_WP_063547852.1_3077 [locus_tag=WR51_RS15725] [protein=DUF2309 family protein] [protein_id=WP_063547852.1] [location=complement(3161331..3163937)] [gbkey=CDS]	1.000000000000000	true
WR51_RS25635	lcl|NZ_CP011153.1_prot_WP_000041820.1_5054 [locus_tag=WR51_RS25635] [protein=iron chelate uptake ABC transporter family permease subunit] [protein_id=WP_000041820.1] [location=complement(5104063..5105079)] [gbkey=CDS]	1.000000000000000	true
WR51_RS27060.gerQ	lcl|NZ_CP011153.1_prot_WP_000068652.1_5334 [gene=gerQ] [locus_tag=WR51_RS27060] [protein=spore coat protein GerQ] [protein_id=WP_000068652.1] [location=5402549..5402977] [gbkey=CDS]	0.999999999999999	true
WR51_RS05775	lcl|NZ_CP011153.1_prot_WP_000356914.1_1052 [locus_tag=WR51_RS05775] [protein=hypothetical protein] [protein_id=WP_000356914.1] [location=complement(1174565..1174768)] [gbkey=CDS]	0.999999999999999	true
WR51_RS16210	lcl|NZ_CP011153.1_prot_WP_063547958.1_3175 [locus_tag=WR51_RS16210] [protein=MFS transporter] [protein_id=WP_063547958.1] [location=3277510..3278760] [gbkey=CDS]	0.999999999999999	true
WR51_RS18700	lcl|NZ_CP011153.1_prot_WP_063548415.1_3681 [locus_tag=WR51_RS18700] [protein=alpha/beta hydrolase] [protein_id=WP_063548415.1] [location=complement(3791509..3792327)] [gbkey=CDS]	0.999999999999999	true
WR51_RS17335	lcl|NZ_CP011153.1_prot_WP_063548214.1_3407 [locus_tag=WR51_RS17335] [protein=YdiU family protein] [protein_id=WP_063548214.1] [location=3490710..3492176] [gbkey=CDS]	0.999999999999999	true
WR51_RS12785	lcl|NZ_CP011153.1_prot_WP_000833454.1_2473 [locus_tag=WR51_RS12785] [protein=alpha/beta hydrolase] [protein_id=WP_000833454.1] [location=2596696..2597529] [gbkey=CDS]	0.999999999999999	true
WR51_RS08350	lcl|NZ_CP011153.1_prot_WP_001143462.1_1565 [locus_tag=WR51_RS08350] [protein=flagellar hook assembly protein FlgD] [protein_id=WP_001143462.1] [location=1662054..1662632] [gbkey=CDS]	0.999999999999999	true
WR51_RS11390	lcl|NZ_CP011153.1_prot_WP_063547183.1_2182 [locus_tag=WR51_RS11390] [protein=non-ribosomal peptide synthetase] [protein_id=WP_063547183.1] [location=2265946..2273103] [gbkey=CDS]	0.999999999999999	true
WR51_RS08310.flgC	lcl|NZ_CP011153.1_prot_WP_000484680.1_1557 [gene=flgC] [locus_tag=WR51_RS08310] [protein=flagellar basal body rod protein FlgC] [protein_id=WP_000484680.1] [location=1655082..1655495] [gbkey=CDS]	0.999999999999999	true
WR51_RS27955	lcl|NZ_CP011154.1_prot_WP_033691841.1_5511 [locus_tag=WR51_RS27955] [protein=hypothetical protein] [protein_id=WP_033691841.1] [location=complement(80358..80576)] [gbkey=CDS]	0.999999999999998	true
WR51_RS07845	lcl|NZ_CP011153.1_prot_WP_000546290.1_1468 [locus_tag=WR51_RS07845] [protein=spore coat protein] [protein_id=WP_000546290.1] [location=1561287..1561715] [gbkey=CDS]	0.999999999999997	true
WR51_RS14555	lcl|NZ_CP011153.1_prot_WP_063547588.1_2841 [locus_tag=WR51_RS14555] [protein=hypothetical protein] [protein_id=WP_063547588.1] [location=complement(2929814..2930521)] [gbkey=CDS]	0.999999999999997	true
WR51_RS23975.pckA	lcl|NZ_CP011153.1_prot_WP_063548849.1_4743 [gene=pckA] [locus_tag=WR51_RS23975] [protein=phosphoenolpyruvate carboxykinase (ATP)] [protein_id=WP_063548849.1] [location=4804270..4805856] [gbkey=CDS]	0.999999999999997	true
WR51_RS15900	lcl|NZ_CP011153.1_prot_WP_061457441.1_3112 [locus_tag=WR51_RS15900] [protein=Bax inhibitor-1/YccA family protein] [protein_id=WP_061457441.1] [location=complement(3203877..3204611)] [gbkey=CDS]	0.999999999999996	true
WR51_RS15210	lcl|NZ_CP011153.1_prot_WP_001186932.1_2973 [locus_tag=WR51_RS15210] [protein=MFS transporter] [protein_id=WP_001186932.1] [location=complement(3054591..3056048)] [gbkey=CDS]	0.999999999999996	true
WR51_RS11275	lcl|NZ_CP011153.1_prot_WP_063547175.1_2159 [locus_tag=WR51_RS11275] [protein=hypothetical protein] [protein_id=WP_063547175.1] [location=complement(2240306..2240590)] [gbkey=CDS]	0.999999999999995	true
WR51_RS02560	lcl|NZ_CP011153.1_prot_WP_000039034.1_447 [locus_tag=WR51_RS02560] [protein=gamma-type small acid-soluble spore protein] [protein_id=WP_000039034.1] [location=504062..504343] [gbkey=CDS]	0.999999999999994	true
WR51_RS14530	lcl|NZ_CP011153.1_prot_WP_063547583.1_2836 [locus_tag=WR51_RS14530] [protein=GNAT family N-acetyltransferase] [protein_id=WP_063547583.1] [location=2925075..2925506] [gbkey=CDS]	0.999999999999994	true
WR51_RS28620	lcl|NZ_CP011154.1_prot_WP_063549711.1_5648 [locus_tag=WR51_RS28620] [protein=zinc metalloprotease] [protein_id=WP_063549711.1] [location=279616..280557] [gbkey=CDS]	0.999999999999993	true
WR51_RS15970	lcl|NZ_CP011153.1_prot_WP_063547902.1_3127 [locus_tag=WR51_RS15970] [protein=L,D-transpeptidase family protein] [protein_id=WP_063547902.1] [location=complement(3214840..3216285)] [gbkey=CDS]	0.999999999999978	true
WR51_RS01705.purN	lcl|NZ_CP011153.1_prot_WP_000088590.1_272 [gene=purN] [locus_tag=WR51_RS01705] [protein=phosphoribosylglycinamide formyltransferase] [protein_id=WP_000088590.1] [location=316048..316635] [gbkey=CDS]	0.999999999999977	true
WR51_RS24440	lcl|NZ_CP011153.1_prot_WP_000425770.1_4839 [locus_tag=WR51_RS24440] [protein=1,4-dihydroxy-2-naphthoate polyprenyltransferase] [protein_id=WP_000425770.1] [location=4894024..4894977] [gbkey=CDS]	0.999999999999976	true
WR51_RS08270	lcl|NZ_CP011153.1_prot_WP_000946319.1_1549 [locus_tag=WR51_RS08270] [protein=YaaR family protein] [protein_id=WP_000946319.1] [location=1649076..1649540] [gbkey=CDS]	0.999999999999974	true
WR51_RS02020	lcl|NZ_CP011153.1_prot_WP_063546317.1_337 [locus_tag=WR51_RS02020] [protein=cyclase family protein] [protein_id=WP_063546317.1] [location=complement(384430..385062)] [gbkey=CDS]	0.999999999999970	true
WR51_RS14355	lcl|NZ_CP011153.1_prot_WP_000087063.1_2801 [locus_tag=WR51_RS14355] [protein=(2Fe-2S)-binding protein] [protein_id=WP_000087063.1] [location=2893174..2893506] [gbkey=CDS]	0.999999999999948	true
WR51_RS25360	lcl|NZ_CP011153.1_prot_WP_063548967.1_5000 [locus_tag=WR51_RS25360] [protein=class I SAM-dependent methyltransferase] [protein_id=WP_063548967.1] [location=5046359..5047177] [gbkey=CDS]	0.999999999999914	true
WR51_RS09375	lcl|NZ_CP011153.1_prot_WP_042515328.1_1774 [locus_tag=WR51_RS09375] [protein=Rrf2 family transcriptional regulator] [protein_id=WP_042515328.1] [location=1870171..1870602] [gbkey=CDS]	0.999999999999911	true
WR51_RS04045	lcl|NZ_CP011153.1_prot_WP_001115481.1_693 [locus_tag=WR51_RS04045] [protein=DUF1540 domain-containing protein] [protein_id=WP_001115481.1] [location=complement(817083..817298)] [gbkey=CDS]	0.999999999999897	true
WR51_RS13975	lcl|NZ_CP011153.1_prot_WP_063547492.1_2721 [locus_tag=WR51_RS13975] [protein=arylamine N-acetyltransferase] [protein_id=WP_063547492.1] [location=2827803..2828606] [gbkey=CDS]	0.999999999999893	true
WR51_RS12380	lcl|NZ_CP011153.1_prot_WP_000897404.1_2388 [locus_tag=WR51_RS12380] [protein=small, acid-soluble spore protein, alpha/beta type] [protein_id=WP_000897404.1] [location=2493408..2493596] [gbkey=CDS]	0.999999999999881	true
WR51_RS15875	lcl|NZ_CP011153.1_prot_WP_063547880.1_3107 [locus_tag=WR51_RS15875] [protein=septum formation initiator] [protein_id=WP_063547880.1] [location=3198142..3199461] [gbkey=CDS]	0.999999999999841	true
WR51_RS29140	lcl|NZ_CP011154.1_prot_WP_063549578.1_5757 [locus_tag=WR51_RS29140] [protein=lysozyme family protein] [protein_id=WP_063549578.1] [location=400605..402812] [gbkey=CDS]	0.999999999999801	true
WR51_RS29485	lcl|NZ_CP011154.1_prot_WP_063549471.1_5828 [locus_tag=WR51_RS29485] [protein=thioesterase] [protein_id=WP_063549471.1] [location=485119..485883] [gbkey=CDS]	0.999999999999756	true
WR51_RS04105	lcl|NZ_CP011153.1_prot_WP_063535698.1_705 [locus_tag=WR51_RS04105] [protein=MarR family transcriptional regulator] [protein_id=WP_063535698.1] [location=complement(827604..828074)] [gbkey=CDS]	0.999999999999642	true
WR51_RS15290	lcl|NZ_CP011153.1_prot_WP_063547750.1_2989 [locus_tag=WR51_RS15290] [protein=ABC transporter ATP-binding protein] [protein_id=WP_063547750.1] [location=complement(3073683..3074555)] [gbkey=CDS]	0.999999999999554	true
WR51_RS08645	lcl|NZ_CP011153.1_prot_WP_001104670.1_1626 [locus_tag=WR51_RS08645] [protein=class I SAM-dependent methyltransferase] [protein_id=WP_001104670.1] [location=1714256..1714915] [gbkey=CDS]	0.999999999999495	true
WR51_RS27035	lcl|NZ_CP011153.1_prot_WP_000071945.1_5329 [locus_tag=WR51_RS27035] [protein=lipoate--protein ligase family protein] [protein_id=WP_000071945.1] [location=5397597..5398442] [gbkey=CDS]	0.999999999999475	true
WR51_RS21380	lcl|NZ_CP011153.1_prot_WP_000183853.1_4222 [locus_tag=WR51_RS21380] [protein=2OG-Fe(II) oxygenase] [protein_id=WP_000183853.1] [location=complement(4298938..4299588)] [gbkey=CDS]	0.999999999999421	true
WR51_RS18570.spoVK	lcl|NZ_CP011153.1_prot_WP_000438177.1_3657 [gene=spoVK] [locus_tag=WR51_RS18570] [protein=stage V sporulation protein K] [protein_id=WP_000438177.1] [location=complement(3765183..3766139)] [gbkey=CDS]	0.999999999999314	true
WR51_RS29800	lcl|NZ_CP011154.1_prot_WP_063550052.1_5895 [locus_tag=WR51_RS29800] [protein=septum formation initiator] [protein_id=WP_063550052.1] [location=558557..559876] [gbkey=CDS]	0.999999999999256	true
WR51_RS07520.gudB	lcl|NZ_CP011153.1_prot_WP_000225172.1_1402 [gene=gudB] [locus_tag=WR51_RS07520] [protein=NAD-specific glutamate dehydrogenase] [protein_id=WP_000225172.1] [location=1504083..1505369] [gbkey=CDS]	0.999999999999216	true
WR51_RS04960	lcl|NZ_CP011153.1_prot_WP_063546644.1_880 [locus_tag=WR51_RS04960] [protein=undecaprenyl-diphosphatase] [protein_id=WP_063546644.1] [location=complement(1008528..1009127)] [gbkey=CDS]	0.999999999999114	true
WR51_RS23075.icd	lcl|NZ_CP011153.1_prot_WP_000206893.1_4563 [gene=icd] [locus_tag=WR51_RS23075] [protein=NADP-dependent isocitrate dehydrogenase] [protein_id=WP_000206893.1] [location=complement(4632390..4633682)] [gbkey=CDS]	0.999999999998784	true
WR51_RS21870.aroE	lcl|NZ_CP011153.1_prot_WP_000812072.1_4321 [gene=aroE] [locus_tag=WR51_RS21870] [protein=shikimate dehydrogenase] [protein_id=WP_000812072.1] [location=complement(4390615..4391448)] [gbkey=CDS]	0.999999999998599	true
WR51_RS07150	lcl|NZ_CP011153.1_prot_WP_001118893.1_1327 [locus_tag=WR51_RS07150] [protein=DUF4025 domain-containing protein] [protein_id=WP_001118893.1] [location=1431809..1431976] [gbkey=CDS]	0.999999999998355	true
WR51_RS23190	lcl|NZ_CP011153.1_prot_WP_023523162.1_4586 [locus_tag=WR51_RS23190] [protein=DUF2785 domain-containing protein] [protein_id=WP_023523162.1] [location=4656282..4657109] [gbkey=CDS]	0.999999999998056	true
WR51_RS28210	lcl|NZ_CP011154.1_prot_WP_063549815.1_5561 [locus_tag=WR51_RS28210] [protein=AAA family ATPase] [protein_id=WP_063549815.1] [location=complement(173602..175338)] [gbkey=CDS]	0.999999999997685	true
WR51_RS16610	lcl|NZ_CP011153.1_prot_WP_063548052.1_3255 [locus_tag=WR51_RS16610] [protein=GNAT family N-acetyltransferase] [protein_id=WP_063548052.1] [location=3349919..3350380] [gbkey=CDS]	0.999999999997597	true
WR51_RS23430	lcl|NZ_CP011153.1_prot_WP_023523185.1_4635 [locus_tag=WR51_RS23430] [protein=YjdJ family protein] [protein_id=WP_023523185.1] [location=4704893..4705195] [gbkey=CDS]	0.999999999997467	true
WR51_RS32750	lcl|NZ_CP011154.1_prot_WP_196213904.1_5809 [locus_tag=WR51_RS32750] [protein=hypothetical protein] [protein_id=WP_196213904.1] [location=452424..452675] [gbkey=CDS]	0.999999999997357	true
WR51_RS29725	lcl|NZ_CP011154.1_prot_WP_063549406.1_5877 [locus_tag=WR51_RS29725] [protein=tyrosine-type recombinase/integrase] [protein_id=WP_063549406.1] [location=536836..538008] [gbkey=CDS]	0.999999999997021	true
WR51_RS00060	lcl|NZ_CP011153.1_prot_WP_023520805.1_7 [locus_tag=WR51_RS00060] [protein=YaaC family protein] [protein_id=WP_023520805.1] [location=complement(14356..15357)] [gbkey=CDS]	0.999999999996982	true
WR51_RS19440	lcl|NZ_CP011153.1_prot_WP_000027131.1_3829 [locus_tag=WR51_RS19440] [protein=DAK2 domain-containing protein] [protein_id=WP_000027131.1] [location=complement(3945937..3947613)] [gbkey=CDS]	0.999999999996740	true
WR51_RS14700	lcl|NZ_CP011153.1_prot_WP_000156193.1_2870 [locus_tag=WR51_RS14700] [protein=YrzI family small protein] [protein_id=WP_000156193.1] [location=2952265..2952405] [gbkey=CDS]	0.999999999996542	true
WR51_RS09830	lcl|NZ_CP011153.1_prot_WP_000539571.1_1864 [locus_tag=WR51_RS09830] [protein=hypothetical protein] [protein_id=WP_000539571.1] [location=1961215..1961520] [gbkey=CDS]	0.999999999996000	true
WR51_RS04855	lcl|NZ_CP011153.1_prot_WP_063546625.1_856 [locus_tag=WR51_RS04855] [protein=multidrug efflux MFS transporter] [protein_id=WP_063546625.1] [location=986354..987829] [gbkey=CDS]	0.999999999995667	true
WR51_RS14910.aroA	lcl|NZ_CP011153.1_prot_WP_000664625.1_2913 [gene=aroA] [locus_tag=WR51_RS14910] [protein=3-phosphoshikimate 1-carboxyvinyltransferase] [protein_id=WP_000664625.1] [location=complement(2990722..2992011)] [gbkey=CDS]	0.999999999995538	true
WR51_RS18035.sspO	lcl|NZ_CP011153.1_prot_WP_000518057.1_3549 [gene=sspO] [locus_tag=WR51_RS18035] [protein=acid-soluble spore protein SspO] [protein_id=WP_000518057.1] [location=3665819..3665968] [gbkey=CDS]	0.999999999995350	true
WR51_RS28025	lcl|NZ_CP011154.1_prot_WP_063549866.1_5526 [locus_tag=WR51_RS28025] [protein=LacI family DNA-binding transcriptional regulator] [protein_id=WP_063549866.1] [location=93676..94665] [gbkey=CDS]	0.999999999995255	true
WR51_RS01600	lcl|NZ_CP011153.1_prot_WP_063546259.1_257 [locus_tag=WR51_RS01600] [protein=ABC transporter ATP-binding protein] [protein_id=WP_063546259.1] [location=complement(290721..291650)] [gbkey=CDS]	0.999999999994767	true
WR51_RS16970	lcl|NZ_CP011153.1_prot_WP_063548138.1_3332 [locus_tag=WR51_RS16970] [protein=HTH domain-containing protein] [protein_id=WP_063548138.1] [location=3421124..3422086] [gbkey=CDS]	0.999999999994484	true
WR51_RS21490.metI	lcl|NZ_CP011153.1_prot_WP_063548640.1_4244 [gene=metI] [locus_tag=WR51_RS21490] [protein=cystathionine gamma-synthase/O-acetylhomoserine thiolyase] [protein_id=WP_063548640.1] [location=4318146..4319258] [gbkey=CDS]	0.999999999994475	true
WR51_RS29700	lcl|NZ_CP011154.1_prot_WP_063549414.1_5872 [locus_tag=WR51_RS29700] [protein=hypothetical protein] [protein_id=WP_063549414.1] [location=531341..532156] [gbkey=CDS]	0.999999999991687	true
WR51_RS28610	lcl|NZ_CP011154.1_prot_WP_000858089.1_5646 [locus_tag=WR51_RS28610] [protein=Zn-dependent exopeptidase M28] [protein_id=WP_000858089.1] [location=278404..279327] [gbkey=CDS]	0.999999999991478	true
WR51_RS23885	lcl|NZ_CP011153.1_prot_WP_001129340.1_4725 [locus_tag=WR51_RS23885] [protein=hypothetical protein] [protein_id=WP_001129340.1] [location=complement(4789791..4789940)] [gbkey=CDS]	0.999999999990572	true
WR51_RS18525	lcl|NZ_CP011153.1_prot_WP_063548399.1_3648 [locus_tag=WR51_RS18525] [protein=ORF6C domain-containing protein] [protein_id=WP_063548399.1] [location=complement(3757344..3758102)] [gbkey=CDS]	0.999999999990460	true
WR51_RS04655	lcl|NZ_CP011153.1_prot_WP_000930086.1_816 [locus_tag=WR51_RS04655] [protein=M42 family metallopeptidase] [protein_id=WP_000930086.1] [location=941223..942272] [gbkey=CDS]	0.999999999990382	true
WR51_RS19870	lcl|NZ_CP011153.1_prot_WP_063548511.1_3915 [locus_tag=WR51_RS19870] [protein=formamidase] [protein_id=WP_063548511.1] [location=complement(4031673..4032671)] [gbkey=CDS]	0.999999999988990	true
WR51_RS21715	lcl|NZ_CP011153.1_prot_WP_063548656.1_4290 [locus_tag=WR51_RS21715] [protein=HD family phosphohydrolase] [protein_id=WP_063548656.1] [location=complement(4360736..4362880)] [gbkey=CDS]	0.999999999987644	true
WR51_RS28295	lcl|NZ_CP011154.1_prot_WP_063549787.1_5580 [locus_tag=WR51_RS28295] [protein=HNH endonuclease] [protein_id=WP_063549787.1] [location=complement(204703..205755)] [gbkey=CDS]	0.999999999987161	true
WR51_RS26890	lcl|NZ_CP011153.1_prot_WP_000411127.1_5300 [locus_tag=WR51_RS26890] [protein=ABC transporter ATP-binding protein] [protein_id=WP_000411127.1] [location=complement(5360444..5361346)] [gbkey=CDS]	0.999999999983504	true
WR51_RS08285	lcl|NZ_CP011153.1_prot_WP_063546968.1_1552 [locus_tag=WR51_RS08285] [protein=flagellar hook-associated protein 3] [protein_id=WP_063546968.1] [location=1651366..1652229] [gbkey=CDS]	0.999999999982288	true
WR51_RS14335	lcl|NZ_CP011153.1_prot_WP_063547551.1_2797 [locus_tag=WR51_RS14335] [protein=proline racemase family protein] [protein_id=WP_063547551.1] [location=complement(2888735..2889772)] [gbkey=CDS]	0.999999999977382	true
WR51_RS08315.fliE	lcl|NZ_CP011153.1_prot_WP_000701672.1_1558 [gene=fliE] [locus_tag=WR51_RS08315] [protein=flagellar hook-basal body complex protein FliE] [protein_id=WP_000701672.1] [location=1655512..1655811] [gbkey=CDS]	0.999999999977029	true
WR51_RS08875	lcl|NZ_CP011153.1_prot_WP_063547023.1_1673 [locus_tag=WR51_RS08875] [protein=8-oxo-dGTP diphosphatase] [protein_id=WP_063547023.1] [location=complement(1762535..1763020)] [gbkey=CDS]	0.999999999976266	true
WR51_RS12965.tenA	lcl|NZ_CP011153.1_prot_WP_000144507.1_2510 [gene=tenA] [locus_tag=WR51_RS12965] [protein=thiaminase II] [protein_id=WP_000144507.1] [location=2634626..2635315] [gbkey=CDS]	0.999999999973852	true
WR51_RS28625	lcl|NZ_CP011154.1_prot_WP_063549709.1_5649 [locus_tag=WR51_RS28625] [protein=zinc metalloprotease] [protein_id=WP_063549709.1] [location=280905..281846] [gbkey=CDS]	0.999999999972049	true
WR51_RS16580	lcl|NZ_CP011153.1_prot_WP_063548042.1_3249 [locus_tag=WR51_RS16580] [protein=1-deoxy-D-xylulose-5-phosphate reductoisomerase] [protein_id=WP_063548042.1] [location=3343564..3344721] [gbkey=CDS]	0.999999999970860	true
WR51_RS05580	lcl|NZ_CP011153.1_prot_WP_063546746.1_1011 [locus_tag=WR51_RS05580] [protein=M48 family metalloprotease] [protein_id=WP_063546746.1] [location=1135439..1137388] [gbkey=CDS]	0.999999999970329	true
WR51_RS23285	lcl|NZ_CP011153.1_prot_WP_063548760.1_4606 [locus_tag=WR51_RS23285] [protein=amino acid permease] [protein_id=WP_063548760.1] [location=4670546..4671181] [gbkey=CDS]	0.999999999969724	true
WR51_RS04495	lcl|NZ_CP011153.1_prot_WP_000281502.1_784 [locus_tag=WR51_RS04495] [protein=amino acid ABC transporter permease] [protein_id=WP_000281502.1] [location=901188..901886] [gbkey=CDS]	0.999999999968139	true
WR51_RS19855	lcl|NZ_CP011153.1_prot_WP_053563738.1_3912 [locus_tag=WR51_RS19855] [protein=YlbD family protein] [protein_id=WP_053563738.1] [location=complement(4029398..4029835)] [gbkey=CDS]	0.999999999964039	true
WR51_RS29050	lcl|NZ_CP011154.1_prot_WP_001084042.1_5737 [locus_tag=WR51_RS29050] [protein=hypothetical protein] [protein_id=WP_001084042.1] [location=complement(379586..379792)] [gbkey=CDS]	0.999999999953760	true
WR51_RS07195.cysC	lcl|NZ_CP011153.1_prot_WP_000380507.1_1336 [gene=cysC] [locus_tag=WR51_RS07195] [protein=adenylyl-sulfate kinase] [protein_id=WP_000380507.1] [location=1440737..1441348] [gbkey=CDS]	0.999999999952764	true
WR51_RS32495	lcl|NZ_CP011153.1_prot_WP_176544603.1_1723 [locus_tag=WR51_RS32495] [protein=DUF4176 domain-containing protein] [protein_id=WP_176544603.1] [location=1812303..1812449] [gbkey=CDS]	0.999999999949539	true
WR51_RS26445	lcl|NZ_CP011153.1_prot_WP_063549131.1_5212 [locus_tag=WR51_RS26445] [protein=glycosyltransferase family 4 protein] [protein_id=WP_063549131.1] [location=complement(5273886..5275049)] [gbkey=CDS]	0.999999999944617	true
WR51_RS16765	lcl|NZ_CP011153.1_prot_WP_080469853.1_3288 [locus_tag=WR51_RS16765] [protein=glucose-6-phosphate dehydrogenase] [protein_id=WP_080469853.1] [location=complement(3381508..3381999)] [gbkey=CDS]	0.999999999944590	true
WR51_RS23795	lcl|NZ_CP011153.1_prot_WP_000512463.1_4707 [locus_tag=WR51_RS23795] [protein=spore germination protein] [protein_id=WP_000512463.1] [location=complement(4770212..4770436)] [gbkey=CDS]	0.999999999943659	true
WR51_RS10285	lcl|NZ_CP011153.1_prot_WP_063547117.1_1957 [locus_tag=WR51_RS10285] [protein=VOC family protein] [protein_id=WP_063547117.1] [location=2038199..2038582] [gbkey=CDS]	0.999999999941301	true
WR51_RS07840	lcl|NZ_CP011153.1_prot_WP_000487718.1_1467 [locus_tag=WR51_RS07840] [protein=hypothetical protein] [protein_id=WP_000487718.1] [location=1560574..1561131] [gbkey=CDS]	0.999999999939445	true
WR51_RS19900.ctaB	lcl|NZ_CP011153.1_prot_WP_001015053.1_3921 [gene=ctaB] [locus_tag=WR51_RS19900] [protein=protoheme IX farnesyltransferase] [protein_id=WP_001015053.1] [location=complement(4037890..4038813)] [gbkey=CDS]	0.999999999938614	true
WR51_RS10145	lcl|NZ_CP011153.1_prot_WP_023521761.1_1929 [locus_tag=WR51_RS10145] [protein=MGT family glycosyltransferase] [protein_id=WP_023521761.1] [location=2018044..2019252] [gbkey=CDS]	0.999999999930258	true
WR51_RS04475.gapN	lcl|NZ_CP011153.1_prot_WP_000213616.1_780 [gene=gapN] [locus_tag=WR51_RS04475] [protein=NADP-dependent glyceraldehyde-3-phosphate dehydrogenase] [protein_id=WP_000213616.1] [location=complement(894298..895737)] [gbkey=CDS]	0.999999999928999	true
WR51_RS26180	lcl|NZ_CP011153.1_prot_WP_063549071.1_5160 [locus_tag=WR51_RS26180] [protein=VOC family protein] [protein_id=WP_063549071.1] [location=5212722..5213102] [gbkey=CDS]	0.999999999928049	true
WR51_RS13515	lcl|NZ_CP011153.1_prot_WP_000495197.1_2629 [locus_tag=WR51_RS13515] [protein=DUF4269 domain-containing protein] [protein_id=WP_000495197.1] [location=2736184..2736714] [gbkey=CDS]	0.999999999927150	true
WR51_RS11950	lcl|NZ_CP011153.1_prot_WP_063547257.1_2298 [locus_tag=WR51_RS11950] [protein=collagen-like repeat preface domain-containing protein] [protein_id=WP_063547257.1] [location=2377780..2379093] [gbkey=CDS]	0.999999999924088	true
WR51_RS15715	lcl|NZ_CP011153.1_prot_WP_063547848.1_3075 [locus_tag=WR51_RS15715] [protein=FAD-binding oxidoreductase] [protein_id=WP_063547848.1] [location=complement(3159213..3160430)] [gbkey=CDS]	0.999999999914763	true
WR51_RS23840	lcl|NZ_CP011153.1_prot_WP_063548818.1_4716 [locus_tag=WR51_RS23840] [protein=hypothetical protein] [protein_id=WP_063548818.1] [location=complement(4777566..4778489)] [gbkey=CDS]	0.999999999897191	true
WR51_RS20370.mtnX	lcl|NZ_CP011153.1_prot_WP_000027487.1_4016 [gene=mtnX] [locus_tag=WR51_RS20370] [protein=2-hydroxy-3-keto-5-methylthiopentenyl-1-phosphate phosphatase] [protein_id=WP_000027487.1] [location=4124863..4125522] [gbkey=CDS]	0.999999999895846	true
WR51_RS08445.flgG	lcl|NZ_CP011153.1_prot_WP_080469763.1_1584 [gene=flgG] [locus_tag=WR51_RS08445] [protein=flagellar basal-body rod protein FlgG] [protein_id=WP_080469763.1] [location=1679254..1680027] [gbkey=CDS]	0.999999999890162	true
WR51_RS06255	lcl|NZ_CP011153.1_prot_WP_063546844.1_1150 [locus_tag=WR51_RS06255] [protein=Ig-like domain-containing protein] [protein_id=WP_063546844.1] [location=complement(1266229..1266627)] [gbkey=CDS]	0.999999999881697	true
WR51_RS03135	lcl|NZ_CP011153.1_prot_WP_063546422.1_533 [locus_tag=WR51_RS03135] [protein=hypothetical protein] [protein_id=WP_063546422.1] [location=642268..642822] [gbkey=CDS]	0.999999999861347	true
WR51_RS21640	lcl|NZ_CP011153.1_prot_WP_000484179.1_4274 [locus_tag=WR51_RS21640] [protein=VrrA protein] [protein_id=WP_000484179.1] [location=4347436..4348182] [gbkey=CDS]	0.999999999845588	true
WR51_RS07290	lcl|NZ_CP011153.1_prot_WP_063546926.1_1356 [locus_tag=WR51_RS07290] [protein=class I SAM-dependent methyltransferase] [protein_id=WP_063546926.1] [location=complement(1459290..1460066)] [gbkey=CDS]	0.999999999822399	true
WR51_RS22830	lcl|NZ_CP011153.1_prot_WP_000403765.1_4513 [locus_tag=WR51_RS22830] [protein=ABC transporter ATP-binding protein] [protein_id=WP_000403765.1] [location=complement(4580302..4581072)] [gbkey=CDS]	0.999999999821494	true
WR51_RS06070	lcl|NZ_CP011153.1_prot_WP_000360645.1_1113 [locus_tag=WR51_RS06070] [protein=DsbA family protein] [protein_id=WP_000360645.1] [location=complement(1236102..1236995)] [gbkey=CDS]	0.999999999800299	true
WR51_RS13555	lcl|NZ_CP011153.1_prot_WP_001071389.1_2637 [locus_tag=WR51_RS13555] [protein=heterocycloanthracin/sonorensin family bacteriocin] [protein_id=WP_001071389.1] [location=2743422..2743688] [gbkey=CDS]	0.999999999786461	true
WR51_RS32105	lcl|NZ_CP011153.1_prot_WP_001986183.1_1024 [locus_tag=WR51_RS32105] [protein=hypothetical protein] [protein_id=WP_001986183.1] [location=1148482..1148658] [gbkey=CDS]	0.999999999777183	true
WR51_RS15840	lcl|NZ_CP011153.1_prot_WP_063547874.1_3100 [locus_tag=WR51_RS15840] [protein=AAA family ATPase] [protein_id=WP_063547874.1] [location=complement(3186343..3188652)] [gbkey=CDS]	0.999999999767149	true
WR51_RS10260	lcl|NZ_CP011153.1_prot_WP_063547115.1_1952 [locus_tag=WR51_RS10260] [protein=class I SAM-dependent methyltransferase] [protein_id=WP_063547115.1] [location=2032874..2033554] [gbkey=CDS]	0.999999999703699	true
WR51_RS21315	lcl|NZ_CP011153.1_prot_WP_001021349.1_4209 [locus_tag=WR51_RS21315] [protein=GntR family transcriptional regulator] [protein_id=WP_001021349.1] [location=complement(4288511..4288885)] [gbkey=CDS]	0.999999999683071	true
WR51_RS30160	lcl|NZ_CP011153.1_prot_WP_080469740.1_848 [locus_tag=WR51_RS30160] [protein=nucleoside triphosphate pyrophosphohydrolase] [protein_id=WP_080469740.1] [location=978580..978906] [gbkey=CDS]	0.999999999670189	true
WR51_RS16635	lcl|NZ_CP011153.1_prot_WP_063548060.1_3261 [locus_tag=WR51_RS16635] [protein=IS4 family transposase] [protein_id=WP_063548060.1] [location=complement(3353809..3355239)] [gbkey=CDS]	0.999999999576239	true
WR51_RS08295	lcl|NZ_CP011153.1_prot_WP_001149524.1_1554 [locus_tag=WR51_RS08295] [protein=flagellar protein FliS] [protein_id=WP_001149524.1] [location=1653654..1654022] [gbkey=CDS]	0.999999999442392	true
WR51_RS11925	lcl|NZ_CP011153.1_prot_WP_001121273.1_2294 [locus_tag=WR51_RS11925] [protein=LysE family transporter] [protein_id=WP_001121273.1] [location=complement(2373927..2374511)] [gbkey=CDS]	0.999999999388813	true
WR51_RS01635	lcl|NZ_CP011153.1_prot_WP_063546267.1_261 [locus_tag=WR51_RS01635] [protein=sulfotransferase family 2 domain-containing protein] [protein_id=WP_063546267.1] [location=complement(299959..300750)] [gbkey=CDS]	0.999999999372032	true
WR51_RS22090.udk	lcl|NZ_CP011153.1_prot_WP_000537080.1_4365 [gene=udk] [locus_tag=WR51_RS22090] [protein=uridine kinase] [protein_id=WP_000537080.1] [location=complement(4431753..4432391)] [gbkey=CDS]	0.999999999244237	true
WR51_RS08485	lcl|NZ_CP011153.1_prot_WP_063546982.1_1593 [locus_tag=WR51_RS08485] [protein=antibiotic biosynthesis monooxygenase] [protein_id=WP_063546982.1] [location=complement(1685542..1685877)] [gbkey=CDS]	0.999999999205383	true
WR51_RS15300	lcl|NZ_CP011153.1_prot_WP_063547752.1_2992 [locus_tag=WR51_RS15300] [protein=SMI1/KNR4 family protein] [protein_id=WP_063547752.1] [location=complement(3075383..3075814)] [gbkey=CDS]	0.999999999175584	true
WR51_RS22025	lcl|NZ_CP011153.1_prot_WP_063548666.1_4352 [locus_tag=WR51_RS22025] [protein=ABC transporter ATP-binding protein] [protein_id=WP_063548666.1] [location=complement(4418354..4419148)] [gbkey=CDS]	0.999999999070200	true
WR51_RS10590	lcl|NZ_CP011153.1_prot_WP_000966848.1_2018 [locus_tag=WR51_RS10590] [protein=VWA domain-containing protein] [protein_id=WP_000966848.1] [location=2107378..2108142] [gbkey=CDS]	0.999999998945110	true
WR51_RS24870.dapF	lcl|NZ_CP011153.1_prot_WP_000077392.1_4901 [gene=dapF] [locus_tag=WR51_RS24870] [protein=diaminopimelate epimerase] [protein_id=WP_000077392.1] [location=complement(4963047..4963913)] [gbkey=CDS]	0.999999998818414	true
WR51_RS23355	lcl|NZ_CP011153.1_prot_WP_063548766.1_4620 [locus_tag=WR51_RS23355] [protein=hypothetical protein] [protein_id=WP_063548766.1] [location=complement(4684761..4685642)] [gbkey=CDS]	0.999999998815783	true
WR51_RS28060	lcl|NZ_CP011154.1_prot_WP_000608545.1_5533 [locus_tag=WR51_RS28060] [protein=LLM class flavin-dependent oxidoreductase] [protein_id=WP_000608545.1] [location=complement(111890..112966)] [gbkey=CDS]	0.999999998764483	true
WR51_RS29760	lcl|NZ_CP011154.1_prot_WP_063549398.1_5885 [locus_tag=WR51_RS29760] [protein=S8 family serine peptidase] [protein_id=WP_063549398.1] [location=546561..547928] [gbkey=CDS]	0.999999998709817	true
WR51_RS32575	lcl|NZ_CP011153.1_prot_WP_000653680.1_2639 [locus_tag=WR51_RS32575] [protein=hypothetical protein] [protein_id=WP_000653680.1] [location=2744838..2744981] [gbkey=CDS]	0.999999998634104	true
WR51_RS26720	lcl|NZ_CP011153.1_prot_WP_000949045.1_5267 [locus_tag=WR51_RS26720] [protein=flavin reductase family protein] [protein_id=WP_000949045.1] [location=5324804..5325415] [gbkey=CDS]	0.999999998623584	true
WR51_RS18595	lcl|NZ_CP011153.1_prot_WP_000814431.1_3662 [locus_tag=WR51_RS18595] [protein=hypothetical protein] [protein_id=WP_000814431.1] [location=3772304..3772549] [gbkey=CDS]	0.999999998622937	true
WR51_RS11880	lcl|NZ_CP011153.1_prot_WP_063547250.1_2285 [locus_tag=WR51_RS11880] [protein=phage tail protein] [protein_id=WP_063547250.1] [location=2363040..2367398] [gbkey=CDS]	0.999999998576935	true
WR51_RS16625	lcl|NZ_CP011153.1_prot_WP_063548056.1_3259 [locus_tag=WR51_RS16625] [protein=CGNR zinc finger domain-containing protein] [protein_id=WP_063548056.1] [location=complement(3351816..3352358)] [gbkey=CDS]	0.999999998551217	true
WR51_RS32280	lcl|NZ_CP011153.1_prot_WP_161508591.1_3426 [locus_tag=WR51_RS32280] [protein=Tn3 family transposase] [protein_id=WP_161508591.1] [location=3508194..3508460] [gbkey=CDS]	0.999999998447729	true
WR51_RS07510	lcl|NZ_CP011153.1_prot_WP_001142715.1_1400 [locus_tag=WR51_RS07510] [protein=MerR family transcriptional regulator] [protein_id=WP_001142715.1] [location=1502210..1503085] [gbkey=CDS]	0.999999998403219	true
WR51_RS08210	lcl|NZ_CP011153.1_prot_WP_000291691.1_1537 [locus_tag=WR51_RS08210] [protein=aspartyl-phosphate phosphatase Spo0E family protein] [protein_id=WP_000291691.1] [location=1638145..1638363] [gbkey=CDS]	0.999999998386074	true
WR51_RS16190	lcl|NZ_CP011153.1_prot_WP_063547952.1_3171 [locus_tag=WR51_RS16190] [protein=DUF4132 domain-containing protein] [protein_id=WP_063547952.1] [location=complement(3269511..3272924)] [gbkey=CDS]	0.999999998297209	true
WR51_RS02040	lcl|NZ_CP011153.1_prot_WP_000199990.1_341 [locus_tag=WR51_RS02040] [protein=FAD-dependent oxidoreductase] [protein_id=WP_000199990.1] [location=complement(388872..390398)] [gbkey=CDS]	0.999999998292176	true
WR51_RS27565	lcl|NZ_CP011154.1_prot_WP_063553420.1_5430 [locus_tag=WR51_RS27565] [protein=hypothetical protein] [protein_id=WP_063553420.1] [location=complement(14..232)] [gbkey=CDS]	0.999999998272052	true
WR51_RS29680	lcl|NZ_CP011154.1_prot_WP_063549420.1_5867 [locus_tag=WR51_RS29680] [protein=WXG100 family type VII secretion target] [protein_id=WP_063549420.1] [location=527342..528574] [gbkey=CDS]	0.999999998217142	true
WR51_RS28825	lcl|NZ_CP011154.1_prot_WP_063549649.1_5692 [locus_tag=WR51_RS28825] [protein=SMI1/KNR4 family protein] [protein_id=WP_063549649.1] [location=complement(326041..326475)] [gbkey=CDS]	0.999999998157230	true
WR51_RS24050	lcl|NZ_CP011153.1_prot_WP_063548859.1_4759 [locus_tag=WR51_RS24050] [protein=sulfatase-like hydrolase/transferase] [protein_id=WP_063548859.1] [location=complement(4822406..4824475)] [gbkey=CDS]	0.999999997808515	true
WR51_RS14155	lcl|NZ_CP011153.1_prot_WP_063547513.1_2758 [locus_tag=WR51_RS14155] [protein=glycosyl transferase family 1] [protein_id=WP_063547513.1] [location=complement(2855647..2856840)] [gbkey=CDS]	0.999999997298861	true
WR51_RS25875	lcl|NZ_CP011153.1_prot_WP_001255077.1_5099 [locus_tag=WR51_RS25875] [protein=acyltransferase] [protein_id=WP_001255077.1] [location=complement(5151192..5151704)] [gbkey=CDS]	0.999999996815908	true
WR51_RS05870	lcl|NZ_CP011153.1_prot_WP_000616066.1_1071 [locus_tag=WR51_RS05870] [protein=DUF2777 domain-containing protein] [protein_id=WP_000616066.1] [location=complement(1191148..1191702)] [gbkey=CDS]	0.999999996303725	true
WR51_RS18610.pfkB	lcl|NZ_CP011153.1_prot_WP_023522800.1_3665 [gene=pfkB] [locus_tag=WR51_RS18610] [protein=1-phosphofructokinase] [protein_id=WP_023522800.1] [location=complement(3775764..3776675)] [gbkey=CDS]	0.999999996170241	true
WR51_RS12140	lcl|NZ_CP011153.1_prot_WP_001294982.1_2340 [locus_tag=WR51_RS12140] [protein=hypothetical protein] [protein_id=WP_001294982.1] [location=2418067..2418768] [gbkey=CDS]	0.999999996114243	true
WR51_RS29920	lcl|NZ_CP011154.1_prot_WP_001294983.1_5919 [locus_tag=WR51_RS29920] [protein=hypothetical protein] [protein_id=WP_001294983.1] [location=585633..586334] [gbkey=CDS]	0.999999996114243	true
WR51_RS17985	lcl|NZ_CP011153.1_prot_WP_001054455.1_3539 [locus_tag=WR51_RS17985] [protein=HesB/YadR/YfhF family protein] [protein_id=WP_001054455.1] [location=3656180..3656470] [gbkey=CDS]	0.999999995969041	true
WR51_RS01780	lcl|NZ_CP011153.1_prot_WP_000622973.1_287 [locus_tag=WR51_RS01780] [protein=methionine ABC transporter ATP-binding protein] [protein_id=WP_000622973.1] [location=333949..334968] [gbkey=CDS]	0.999999995846847	true
WR51_RS32670	lcl|NZ_CP011153.1_prot_WP_001242605.1_4389 [locus_tag=WR51_RS32670] [protein=hypothetical protein] [protein_id=WP_001242605.1] [location=complement(4456484..4456660)] [gbkey=CDS]	0.999999995555415	true
WR51_RS32345	lcl|NZ_CP011154.1_prot_WP_063549641.1_5697 [locus_tag=WR51_RS32345] [protein=hypothetical protein] [protein_id=WP_063549641.1] [location=332934..333290] [gbkey=CDS]	0.999999995402972	true
WR51_RS04900	lcl|NZ_CP011153.1_prot_WP_059304073.1_867 [locus_tag=WR51_RS04900] [protein=hypothetical protein] [protein_id=WP_059304073.1] [location=998515..998790] [gbkey=CDS]	0.999999995212960	true
WR51_RS13635	lcl|NZ_CP011153.1_prot_WP_023522106.1_2652 [locus_tag=WR51_RS13635] [protein=hypothetical protein] [protein_id=WP_023522106.1] [location=complement(2757048..2757413)] [gbkey=CDS]	0.999999994755236	true
WR51_RS23530.ccpA	lcl|NZ_CP011153.1_prot_WP_001103303.1_4655 [gene=ccpA] [locus_tag=WR51_RS23530] [protein=catabolite control protein A] [protein_id=WP_001103303.1] [location=complement(4720592..4721590)] [gbkey=CDS]	0.999999994753484	true
WR51_RS02785	lcl|NZ_CP011153.1_prot_WP_023521007.1_462 [locus_tag=WR51_RS02785] [protein=DUF3884 family protein] [protein_id=WP_023521007.1] [location=complement(532755..533087)] [gbkey=CDS]	0.999999994729599	true
WR51_RS22925.sspI	lcl|NZ_CP011153.1_prot_WP_000009509.1_4533 [gene=sspI] [locus_tag=WR51_RS22925] [protein=small acid-soluble spore protein SspI] [protein_id=WP_000009509.1] [location=4603747..4603956] [gbkey=CDS]	0.999999994578343	true
WR51_RS14090	lcl|NZ_CP011153.1_prot_WP_140157183.1_2745 [locus_tag=WR51_RS14090] [protein=protein phosphatase 2C domain-containing protein] [protein_id=WP_140157183.1] [location=complement(2845562..2846386)] [gbkey=CDS]	0.999999994376976	true
WR51_RS18045	lcl|NZ_CP011153.1_prot_WP_001146295.1_3551 [locus_tag=WR51_RS18045] [protein=hypothetical protein] [protein_id=WP_001146295.1] [location=complement(3666782..3667045)] [gbkey=CDS]	0.999999994287481	true
WR51_RS02585	lcl|NZ_CP011153.1_prot_WP_063546360.1_452 [locus_tag=WR51_RS02585] [protein=glutamate synthase] [protein_id=WP_063546360.1] [location=complement(508862..513298)] [gbkey=CDS]	0.999999994196919	true
WR51_RS24110	lcl|NZ_CP011153.1_prot_WP_000448409.1_4772 [locus_tag=WR51_RS24110] [protein=hypothetical protein] [protein_id=WP_000448409.1] [location=complement(4833206..4833523)] [gbkey=CDS]	0.999999993429891	true
WR51_RS18730	lcl|NZ_CP011153.1_prot_WP_016123262.1_3687 [locus_tag=WR51_RS18730] [protein=methylphosphotriester-DNA--protein-cysteine methyltransferase family protein] [protein_id=WP_016123262.1] [location=3797408..3798004] [gbkey=CDS]	0.999999993416222	true
WR51_RS06320	lcl|NZ_CP011153.1_prot_WP_001142359.1_1163 [locus_tag=WR51_RS06320] [protein=transposase] [protein_id=WP_001142359.1] [location=complement(1281425..1282540)] [gbkey=CDS]	0.999999993142601	true
WR51_RS23785	lcl|NZ_CP011153.1_prot_WP_063548806.1_4705 [locus_tag=WR51_RS23785] [protein=exosporium leader peptide-containing protein] [protein_id=WP_063548806.1] [location=complement(4766841..4769750)] [gbkey=CDS]	0.999999992933810	true
WR51_RS17490	lcl|NZ_CP011153.1_prot_WP_063548250.1_3440 [locus_tag=WR51_RS17490] [protein=transposase] [protein_id=WP_063548250.1] [location=complement(3529973..3531091)] [gbkey=CDS]	0.999999992027629	true
WR51_RS13290	lcl|NZ_CP011153.1_prot_WP_063547413.1_2582 [locus_tag=WR51_RS13290] [protein=MFS transporter] [protein_id=WP_063547413.1] [location=2687574..2688857] [gbkey=CDS]	0.999999991754336	true
WR51_RS17660	lcl|NZ_CP011153.1_prot_WP_000070945.1_3475 [locus_tag=WR51_RS17660] [protein=hypothetical protein] [protein_id=WP_000070945.1] [location=complement(3580058..3580678)] [gbkey=CDS]	0.999999990814525	true
WR51_RS08290	lcl|NZ_CP011153.1_prot_WP_063546969.1_1553 [locus_tag=WR51_RS08290] [protein=flagellar hook-associated protein 2] [protein_id=WP_063546969.1] [location=1652249..1653631] [gbkey=CDS]	0.999999990156901	true
WR51_RS08025	lcl|NZ_CP011153.1_prot_WP_063546952.1_1501 [locus_tag=WR51_RS08025] [protein=DUF11 domain-containing protein] [protein_id=WP_063546952.1] [location=complement(1595262..1610315)] [gbkey=CDS]	0.999999985975613	true
WR51_RS04505.sasP	lcl|NZ_CP011153.1_prot_WP_000013339.1_786 [gene=sasP] [locus_tag=WR51_RS04505] [protein=small acid-soluble spore protein, SasP family] [protein_id=WP_000013339.1] [location=complement(902701..902904)] [gbkey=CDS]	0.999999985922238	true
WR51_RS20600	lcl|NZ_CP011153.1_prot_WP_001161449.1_4062 [locus_tag=WR51_RS20600] [protein=SIMPL domain-containing protein] [protein_id=WP_001161449.1] [location=4162491..4163162] [gbkey=CDS]	0.999999985369200	true
WR51_RS09710	lcl|NZ_CP011153.1_prot_WP_063547092.1_1840 [locus_tag=WR51_RS09710] [protein=sugar phosphate isomerase/epimerase] [protein_id=WP_063547092.1] [location=1939220..1940062] [gbkey=CDS]	0.999999983436170	true
WR51_RS14310	lcl|NZ_CP011153.1_prot_WP_001999958.1_2792 [locus_tag=WR51_RS14310] [protein=carboxymuconolactone decarboxylase family protein] [protein_id=WP_001999958.1] [location=complement(2883290..2883682)] [gbkey=CDS]	0.999999982230288	true
WR51_RS23790	lcl|NZ_CP011153.1_prot_WP_001110852.1_4706 [locus_tag=WR51_RS23790] [protein=hypothetical protein] [protein_id=WP_001110852.1] [location=complement(4769868..4770191)] [gbkey=CDS]	0.999999978675710	true
WR51_RS11385	lcl|NZ_CP011153.1_prot_WP_063547182.1_2181 [locus_tag=WR51_RS11385] [protein=isochorismatase family protein] [protein_id=WP_063547182.1] [location=2265019..2265912] [gbkey=CDS]	0.999999977603563	true
WR51_RS17215	lcl|NZ_CP011153.1_prot_WP_063548190.1_3381 [locus_tag=WR51_RS17215] [protein=exosporium leader peptide-containing protein] [protein_id=WP_063548190.1] [location=3465295..3466050] [gbkey=CDS]	0.999999975313461	true
WR51_RS27695	lcl|NZ_CP011154.1_prot_WP_063549978.1_5457 [locus_tag=WR51_RS27695] [protein=transposase] [protein_id=WP_063549978.1] [location=complement(30310..31431)] [gbkey=CDS]	0.999999975182278	true
WR51_RS27780	lcl|NZ_CP011154.1_prot_WP_063549952.1_5474 [locus_tag=WR51_RS27780] [protein=transposase] [protein_id=WP_063549952.1] [location=complement(49930..51051)] [gbkey=CDS]	0.999999975182278	true
WR51_RS25015	lcl|NZ_CP011153.1_prot_WP_000435946.1_4930 [locus_tag=WR51_RS25015] [protein=YutD family protein] [protein_id=WP_000435946.1] [location=complement(4985634..4985942)] [gbkey=CDS]	0.999999974205810	true
WR51_RS23710	lcl|NZ_CP011153.1_prot_WP_000437770.1_4690 [locus_tag=WR51_RS23710] [protein=SRPBCC domain-containing protein] [protein_id=WP_000437770.1] [location=complement(4756921..4757352)] [gbkey=CDS]	0.999999973864689	true
WR51_RS27650	lcl|NZ_CP011154.1_prot_WP_063549985.1_5448 [locus_tag=WR51_RS27650] [protein=IPT/TIG domain-containing protein] [protein_id=WP_063549985.1] [location=complement(18545..20629)] [gbkey=CDS]	0.999999971452471	true
WR51_RS16935	lcl|NZ_CP011153.1_prot_WP_000141006.1_3324 [locus_tag=WR51_RS16935] [protein=glycosyltransferase] [protein_id=WP_000141006.1] [location=complement(3415960..3416721)] [gbkey=CDS]	0.999999970649144	true
WR51_RS18585.hfq	lcl|NZ_CP011153.1_prot_WP_000813896.1_3660 [gene=hfq] [locus_tag=WR51_RS18585] [protein=RNA chaperone Hfq] [protein_id=WP_000813896.1] [location=complement(3770924..3771148)] [gbkey=CDS]	0.999999970470574	true
WR51_RS25070	lcl|NZ_CP011153.1_prot_WP_080469891.1_4941 [locus_tag=WR51_RS25070] [protein=bifunctional metallophosphatase/5'-nucleotidase] [protein_id=WP_080469891.1] [location=complement(4993341..4994732)] [gbkey=CDS]	0.999999968403420	true
WR51_RS04905	lcl|NZ_CP011153.1_prot_WP_059304072.1_868 [locus_tag=WR51_RS04905] [protein=YuzF family protein] [protein_id=WP_059304072.1] [location=complement(998843..999076)] [gbkey=CDS]	0.999999964327435	true
WR51_RS15095	lcl|NZ_CP011153.1_prot_WP_000250751.1_2951 [locus_tag=WR51_RS15095] [protein=IclR family transcriptional regulator] [protein_id=WP_000250751.1] [location=complement(3032821..3033570)] [gbkey=CDS]	0.999999963745385	true
WR51_RS29325	lcl|NZ_CP011154.1_prot_WP_063549515.1_5795 [locus_tag=WR51_RS29325] [protein=hypothetical protein] [protein_id=WP_063549515.1] [location=complement(437067..437441)] [gbkey=CDS]	0.999999963610635	true
WR51_RS20575	lcl|NZ_CP011153.1_prot_WP_017673592.1_4057 [locus_tag=WR51_RS20575] [protein=GntR family transcriptional regulator] [protein_id=WP_017673592.1] [location=4158709..4159128] [gbkey=CDS]	0.999999956755220	true
WR51_RS20510.spoVAF	lcl|NZ_CP011153.1_prot_WP_063548564.1_4044 [gene=spoVAF] [locus_tag=WR51_RS20510] [protein=spore germination protein SpoVAF] [protein_id=WP_063548564.1] [location=complement(4148824..4150296)] [gbkey=CDS]	0.999999954831202	true
WR51_RS02850	lcl|NZ_CP011153.1_prot_WP_161508608.1_474 [locus_tag=WR51_RS02850] [protein=4'-phosphopantetheinyl transferase superfamily protein] [protein_id=WP_161508608.1] [location=complement(547024..547485)] [gbkey=CDS]	0.999999954360816	true
WR51_RS01820.gatA	lcl|NZ_CP011153.1_prot_WP_000051441.1_296 [gene=gatA] [locus_tag=WR51_RS01820] [protein=Asp-tRNA(Asn)/Glu-tRNA(Gln) amidotransferase subunit GatA] [protein_id=WP_000051441.1] [location=340070..341527] [gbkey=CDS]	0.999999951846176	true
WR51_RS08575	lcl|NZ_CP011153.1_prot_WP_063546992.1_1612 [locus_tag=WR51_RS08575] [protein=MarR family transcriptional regulator] [protein_id=WP_063546992.1] [location=complement(1700953..1701363)] [gbkey=CDS]	0.999999943997457	true
WR51_RS07190.sat	lcl|NZ_CP011153.1_prot_WP_000108780.1_1335 [gene=sat] [locus_tag=WR51_RS07190] [protein=sulfate adenylyltransferase] [protein_id=WP_000108780.1] [location=1439588..1440724] [gbkey=CDS]	0.999999938674955	true
WR51_RS11490	lcl|NZ_CP011153.1_prot_WP_063547194.1_2202 [locus_tag=WR51_RS11490] [protein=MBL fold metallo-hydrolase] [protein_id=WP_063547194.1] [location=2293842..2294708] [gbkey=CDS]	0.999999937753687	true
WR51_RS21260	lcl|NZ_CP011153.1_prot_WP_033695179.1_4198 [locus_tag=WR51_RS21260] [protein=hypothetical protein] [protein_id=WP_033695179.1] [location=complement(4281762..4282298)] [gbkey=CDS]	0.999999929401198	true
WR51_RS13425	lcl|NZ_CP011153.1_prot_WP_063547432.1_2611 [locus_tag=WR51_RS13425] [protein=undecaprenyl-diphosphatase] [protein_id=WP_063547432.1] [location=2716925..2717524] [gbkey=CDS]	0.999999923713567	true
WR51_RS08055	lcl|NZ_CP011153.1_prot_WP_063546955.1_1507 [locus_tag=WR51_RS08055] [protein=aldose 1-epimerase family protein] [protein_id=WP_063546955.1] [location=complement(1613826..1614698)] [gbkey=CDS]	0.999999920157858	true
WR51_RS05945.clpB	lcl|NZ_CP011153.1_prot_WP_063546788.1_1087 [gene=clpB] [locus_tag=WR51_RS05945] [protein=ATP-dependent chaperone ClpB] [protein_id=WP_063546788.1] [location=1207237..1209837] [gbkey=CDS]	0.999999916527003	true
WR51_RS01860	lcl|NZ_CP011153.1_prot_WP_000007372.1_304 [locus_tag=WR51_RS01860] [protein=aminopeptidase] [protein_id=WP_000007372.1] [location=complement(350300..351529)] [gbkey=CDS]	0.999999905716226	true
WR51_RS15655	lcl|NZ_CP011153.1_prot_WP_023522386.1_3063 [locus_tag=WR51_RS15655] [protein=LysR family transcriptional regulator] [protein_id=WP_023522386.1] [location=complement(3147411..3148289)] [gbkey=CDS]	0.999999901366886	true
WR51_RS22420.minD	lcl|NZ_CP011153.1_prot_WP_000503309.1_4431 [gene=minD] [locus_tag=WR51_RS22420] [protein=septum site-determining protein MinD] [protein_id=WP_000503309.1] [location=complement(4499437..4500234)] [gbkey=CDS]	0.999999889676024	true
WR51_RS29425	lcl|NZ_CP011154.1_prot_WP_063549491.1_5816 [locus_tag=WR51_RS29425] [protein=SPASM domain-containing protein] [protein_id=WP_063549491.1] [location=457052..458377] [gbkey=CDS]	0.999999879475237	true
WR51_RS16530	lcl|NZ_CP011153.1_prot_WP_063548034.1_3239 [locus_tag=WR51_RS16530] [protein=tyrosine-protein phosphatase] [protein_id=WP_063548034.1] [location=complement(3334227..3335246)] [gbkey=CDS]	0.999999863437301	true
WR51_RS06400.odhA	lcl|NZ_CP011153.1_prot_WP_063546881.1_1179 [gene=odhA] [locus_tag=WR51_RS06400] [protein=2-oxoglutarate dehydrogenase E1 component] [protein_id=WP_063546881.1] [location=complement(1299226..1302093)] [gbkey=CDS]	0.999999853136445	true
WR51_RS17820	lcl|NZ_CP011153.1_prot_WP_000534548.1_3507 [locus_tag=WR51_RS17820] [protein=spore germination protein] [protein_id=WP_000534548.1] [location=3615792..3617327] [gbkey=CDS]	0.999999837524767	true
WR51_RS02570	lcl|NZ_CP011153.1_prot_WP_000506627.1_449 [locus_tag=WR51_RS02570] [protein=DUF402 domain-containing protein] [protein_id=WP_000506627.1] [location=505057..505587] [gbkey=CDS]	0.999999829628688	true
WR51_RS21965	lcl|NZ_CP011153.1_prot_WP_000071866.1_4340 [locus_tag=WR51_RS21965] [protein=DUF4023 domain-containing protein] [protein_id=WP_000071866.1] [location=4406609..4406731] [gbkey=CDS]	0.999999823072555	true
WR51_RS10520	lcl|NZ_CP011153.1_prot_WP_063547139.1_2004 [locus_tag=WR51_RS10520] [protein=virulence factor] [protein_id=WP_063547139.1] [location=2085925..2087052] [gbkey=CDS]	0.999999821198429	true
WR51_RS03105.fdhD	lcl|NZ_CP011153.1_prot_WP_063546418.1_527 [gene=fdhD] [locus_tag=WR51_RS03105] [protein=formate dehydrogenase accessory sulfurtransferase FdhD] [protein_id=WP_063546418.1] [location=complement(632553..633359)] [gbkey=CDS]	0.999999817325492	true
WR51_RS00510.ctsR	lcl|NZ_CP011153.1_prot_WP_001244560.1_73 [gene=ctsR] [locus_tag=WR51_RS00510] [protein=transcriptional regulator CtsR] [protein_id=WP_001244560.1] [location=93042..93503] [gbkey=CDS]	0.999999807198504	true
WR51_RS16805	lcl|NZ_CP011153.1_prot_WP_063548098.1_3298 [locus_tag=WR51_RS16805] [protein=BA3454 family stress response protein] [protein_id=WP_063548098.1] [location=complement(3390282..3390416)] [gbkey=CDS]	0.999999802380600	true
WR51_RS06660.phaQ	lcl|NZ_CP011153.1_prot_WP_000939954.1_1231 [gene=phaQ] [locus_tag=WR51_RS06660] [protein=poly-beta-hydroxybutyrate-responsive repressor] [protein_id=WP_000939954.1] [location=complement(1348519..1348971)] [gbkey=CDS]	0.999999789181473	true
WR51_RS24965	lcl|NZ_CP011153.1_prot_WP_063548941.1_4920 [locus_tag=WR51_RS24965] [protein=cysteine protease StiP family protein] [protein_id=WP_063548941.1] [location=4977541..4978653] [gbkey=CDS]	0.999999784420514	true
WR51_RS07815.recU	lcl|NZ_CP011153.1_prot_WP_000155599.1_1462 [gene=recU] [locus_tag=WR51_RS07815] [protein=Holliday junction resolvase RecU] [protein_id=WP_000155599.1] [location=complement(1557428..1558030)] [gbkey=CDS]	0.999999783803323	true
WR51_RS14410	lcl|NZ_CP011153.1_prot_WP_000271314.1_2812 [locus_tag=WR51_RS14410] [protein=DUF3870 domain-containing protein] [protein_id=WP_000271314.1] [location=complement(2903257..2903583)] [gbkey=CDS]	0.999999758002063	true
WR51_RS02160	lcl|NZ_CP011153.1_prot_WP_000082906.1_365 [locus_tag=WR51_RS02160] [protein=MTH1187 family thiamine-binding protein] [protein_id=WP_000082906.1] [location=424369..424689] [gbkey=CDS]	0.999999754784172	true
WR51_RS27575	lcl|NZ_CP011154.1_prot_WP_063550009.1_5432 [locus_tag=WR51_RS27575] [protein=S8 family peptidase] [protein_id=WP_063550009.1] [location=complement(1259..2224)] [gbkey=CDS]	0.999999738463166	true
WR51_RS05760	lcl|NZ_CP011153.1_prot_WP_023521409.1_1049 [locus_tag=WR51_RS05760] [protein=phosphotransferase] [protein_id=WP_023521409.1] [location=complement(1172573..1173364)] [gbkey=CDS]	0.999999729573114	true
WR51_RS18160	lcl|NZ_CP011153.1_prot_WP_063548355.1_3574 [locus_tag=WR51_RS18160] [protein=lantibiotic dehydratase] [protein_id=WP_063548355.1] [location=complement(3689886..3693101)] [gbkey=CDS]	0.999999723281541	true
WR51_RS08490	lcl|NZ_CP011153.1_prot_WP_001025736.1_1594 [locus_tag=WR51_RS08490] [protein=H-type small acid-soluble spore protein] [protein_id=WP_001025736.1] [location=complement(1686066..1686245)] [gbkey=CDS]	0.999999722260344	true
WR51_RS32460	lcl|NZ_CP011153.1_prot_WP_000240799.1_1238 [locus_tag=WR51_RS32460] [protein=hypothetical protein] [protein_id=WP_000240799.1] [location=1354899..1355051] [gbkey=CDS]	0.999999716637410	true
WR51_RS09785	lcl|NZ_CP011153.1_prot_WP_063547095.1_1855 [locus_tag=WR51_RS09785] [protein=serine protease] [protein_id=WP_063547095.1] [location=1952365..1953312] [gbkey=CDS]	0.999999712943208	true
WR51_RS21025	lcl|NZ_CP011153.1_prot_WP_000115781.1_4150 [locus_tag=WR51_RS21025] [protein=butyrate kinase] [protein_id=WP_000115781.1] [location=complement(4241717..4242820)] [gbkey=CDS]	0.999999680681065	true
WR51_RS18960	lcl|NZ_CP011153.1_prot_WP_000759628.1_3732 [locus_tag=WR51_RS18960] [protein=SDR family oxidoreductase] [protein_id=WP_000759628.1] [location=complement(3850427..3851140)] [gbkey=CDS]	0.999999665936989	true
WR51_RS15570	lcl|NZ_CP011153.1_prot_WP_063547812.1_3046 [locus_tag=WR51_RS15570] [protein=MBL fold metallo-hydrolase] [protein_id=WP_063547812.1] [location=3126715..3127572] [gbkey=CDS]	0.999999616095637	true
WR51_RS10190	lcl|NZ_CP011153.1_prot_WP_142338377.1_1938 [locus_tag=WR51_RS10190] [protein=cupin] [protein_id=WP_142338377.1] [location=2026086..2026412] [gbkey=CDS]	0.999999605877239	true
WR51_RS23160	lcl|NZ_CP011153.1_prot_WP_000201579.1_4580 [locus_tag=WR51_RS23160] [protein=CBS domain-containing protein] [protein_id=WP_000201579.1] [location=complement(4651666..4652979)] [gbkey=CDS]	0.999999591062029	true
WR51_RS12100	lcl|NZ_CP011153.1_prot_WP_063549304.1_2328 [locus_tag=WR51_RS12100] [protein=exosporium leader peptide-containing protein] [protein_id=WP_063549304.1] [location=complement(2407402..2408037)] [gbkey=CDS]	0.999999577916872	true
WR51_RS19710.ftsA	lcl|NZ_CP011153.1_prot_WP_001087557.1_3883 [gene=ftsA] [locus_tag=WR51_RS19710] [protein=cell division protein FtsA] [protein_id=WP_001087557.1] [location=complement(4000282..4001589)] [gbkey=CDS]	0.999999571842151	true
WR51_RS20735.ribD	lcl|NZ_CP011153.1_prot_WP_063548588.1_4089 [gene=ribD] [locus_tag=WR51_RS20735] [protein=bifunctional diaminohydroxyphosphoribosylaminopyrimidine deaminase/5-amino-6-(5-phosphoribosylamino)uracil reductase RibD] [protein_id=WP_063548588.1] [location=4185765..4186877] [gbkey=CDS]	0.999999571655816	true
WR51_RS09860	lcl|NZ_CP011153.1_prot_WP_000594040.1_1870 [locus_tag=WR51_RS09860] [protein=LLM class flavin-dependent oxidoreductase] [protein_id=WP_000594040.1] [location=complement(1965745..1966746)] [gbkey=CDS]	0.999999537043481	true
WR51_RS12050	lcl|NZ_CP011153.1_prot_WP_000415089.1_2318 [locus_tag=WR51_RS12050] [protein=DUF1232 domain-containing protein] [protein_id=WP_000415089.1] [location=complement(2397966..2398295)] [gbkey=CDS]	0.999999503089059	true
WR51_RS13175	lcl|NZ_CP011153.1_prot_WP_001282872.1_2559 [locus_tag=WR51_RS13175] [protein=hypothetical protein] [protein_id=WP_001282872.1] [location=2665408..2665731] [gbkey=CDS]	0.999999481807863	true
WR51_RS08010	lcl|NZ_CP011153.1_prot_WP_053564865.1_1498 [locus_tag=WR51_RS08010] [protein=glycosyltransferase family 2 protein] [protein_id=WP_053564865.1] [location=1591659..1592459] [gbkey=CDS]	0.999999420153588	true
WR51_RS23655	lcl|NZ_CP011153.1_prot_WP_001122235.1_4679 [locus_tag=WR51_RS23655] [protein=YtzH-like family protein] [protein_id=WP_001122235.1] [location=4744552..4744830] [gbkey=CDS]	0.999999419031852	true
WR51_RS13700	lcl|NZ_CP011153.1_prot_WP_063547450.1_2665 [locus_tag=WR51_RS13700] [protein=PQQ-dependent sugar dehydrogenase] [protein_id=WP_063547450.1] [location=complement(2765612..2767042)] [gbkey=CDS]	0.999999345937588	true
WR51_RS09535	lcl|NZ_CP011153.1_prot_WP_063547082.1_1805 [locus_tag=WR51_RS09535] [protein=LD-carboxypeptidase] [protein_id=WP_063547082.1] [location=complement(1901746..1902747)] [gbkey=CDS]	0.999999325624988	true
WR51_RS16690.rfbG	lcl|NZ_CP011153.1_prot_WP_063548072.1_3272 [gene=rfbG] [locus_tag=WR51_RS16690] [protein=CDP-glucose 4,6-dehydratase] [protein_id=WP_063548072.1] [location=3364090..3365145] [gbkey=CDS]	0.999999311627929	true
WR51_RS23380	lcl|NZ_CP011153.1_prot_WP_063548772.1_4625 [locus_tag=WR51_RS23380] [protein=lantibiotic dehydratase] [protein_id=WP_063548772.1] [location=4691459..4694422] [gbkey=CDS]	0.999999295856366	true
WR51_RS27745	lcl|NZ_CP011154.1_prot_WP_063549964.1_5467 [locus_tag=WR51_RS27745] [protein=glycosyltransferase family 2 protein] [protein_id=WP_063549964.1] [location=41610..42899] [gbkey=CDS]	0.999999279268274	true
WR51_RS11650	lcl|NZ_CP011153.1_prot_WP_063547214.1_2233 [locus_tag=WR51_RS11650] [protein=hypothetical protein] [protein_id=WP_063547214.1] [location=complement(2320360..2320791)] [gbkey=CDS]	0.999999224084685	true
WR51_RS14415	lcl|NZ_CP011153.1_prot_WP_001228739.1_2813 [locus_tag=WR51_RS14415] [protein=septum formation initiator family protein] [protein_id=WP_001228739.1] [location=complement(2903881..2904237)] [gbkey=CDS]	0.999999169301176	true
WR51_RS08605	lcl|NZ_CP011153.1_prot_WP_063546998.1_1618 [locus_tag=WR51_RS08605] [protein=cation transporter] [protein_id=WP_063546998.1] [location=1707437..1708336] [gbkey=CDS]	0.999999158826273	true
WR51_RS28725	lcl|NZ_CP011154.1_prot_WP_001167046.1_5670 [locus_tag=WR51_RS28725] [protein=alpha/beta-type small acid-soluble spore protein] [protein_id=WP_001167046.1] [location=complement(301813..302028)] [gbkey=CDS]	0.999999017659717	true
WR51_RS13190	lcl|NZ_CP011153.1_prot_WP_001111193.1_2562 [locus_tag=WR51_RS13190] [protein=hypothetical protein] [protein_id=WP_001111193.1] [location=2666434..2666844] [gbkey=CDS]	0.999998803207806	true
WR51_RS14020	lcl|NZ_CP011153.1_prot_WP_063547500.1_2730 [locus_tag=WR51_RS14020] [protein=class I SAM-dependent methyltransferase] [protein_id=WP_063547500.1] [location=complement(2834649..2835254)] [gbkey=CDS]	0.999998728574786	true
WR51_RS06305	lcl|NZ_CP011153.1_prot_WP_063546854.1_1160 [locus_tag=WR51_RS06305] [protein=hypothetical protein] [protein_id=WP_063546854.1] [location=complement(1276242..1277447)] [gbkey=CDS]	0.999998697893404	true
WR51_RS20225	lcl|NZ_CP011153.1_prot_WP_000434552.1_3986 [locus_tag=WR51_RS20225] [protein=aminotransferase A] [protein_id=WP_000434552.1] [location=4096922..4098085] [gbkey=CDS]	0.999998665996909	true
WR51_RS19760.ftsL	lcl|NZ_CP011153.1_prot_WP_000182804.1_3893 [gene=ftsL] [locus_tag=WR51_RS19760] [protein=cell division protein FtsL] [protein_id=WP_000182804.1] [location=complement(4014538..4014900)] [gbkey=CDS]	0.999998664351340	true
WR51_RS16040	lcl|NZ_CP011153.1_prot_WP_063547922.1_3141 [locus_tag=WR51_RS16040] [protein=hypothetical protein] [protein_id=WP_063547922.1] [location=3237416..3238012] [gbkey=CDS]	0.999998486421037	true
WR51_RS20905.sdaAB	lcl|NZ_CP011153.1_prot_WP_000877449.1_4123 [gene=sdaAB] [locus_tag=WR51_RS20905] [protein=L-serine ammonia-lyase, iron-sulfur-dependent subunit beta] [protein_id=WP_000877449.1] [location=complement(4217393..4218052)] [gbkey=CDS]	0.999998480224307	true
WR51_RS03735	lcl|NZ_CP011153.1_prot_WP_000033865.1_655 [locus_tag=WR51_RS03735] [protein=50S ribosome-binding GTPase] [protein_id=WP_000033865.1] [location=complement(774192..774914)] [gbkey=CDS]	0.999998447963473	true
WR51_RS17680	lcl|NZ_CP011153.1_prot_WP_063548292.1_3479 [locus_tag=WR51_RS17680] [protein=DUF11 domain-containing protein] [protein_id=WP_063548292.1] [location=complement(3582216..3589688)] [gbkey=CDS]	0.999998388456435	true
WR51_RS14130	lcl|NZ_CP011153.1_prot_WP_000337521.1_2753 [locus_tag=WR51_RS14130] [protein=RNA polymerase subunit sigma-70] [protein_id=WP_000337521.1] [location=complement(2851347..2852033)] [gbkey=CDS]	0.999998371365422	true
WR51_RS07040.ytfJ	lcl|NZ_CP011153.1_prot_WP_002093915.1_1305 [gene=ytfJ] [locus_tag=WR51_RS07040] [protein=GerW family sporulation protein] [protein_id=WP_002093915.1] [location=1412865..1413332] [gbkey=CDS]	0.999998336849212	true
WR51_RS25325	lcl|NZ_CP011153.1_prot_WP_000388762.1_4993 [locus_tag=WR51_RS25325] [protein=DUF3978 family protein] [protein_id=WP_000388762.1] [location=5039496..5039939] [gbkey=CDS]	0.999998237025644	true
WR51_RS21560.pstC	lcl|NZ_CP011153.1_prot_WP_000940904.1_4259 [gene=pstC] [locus_tag=WR51_RS21560] [protein=phosphate ABC transporter permease subunit PstC] [protein_id=WP_000940904.1] [location=complement(4331702..4332652)] [gbkey=CDS]	0.999998138648187	true
WR51_RS12800	lcl|NZ_CP011153.1_prot_WP_063547354.1_2476 [locus_tag=WR51_RS12800] [protein=phosphotransferase] [protein_id=WP_063547354.1] [location=complement(2599388..2600335)] [gbkey=CDS]	0.999997905742557	true
WR51_RS07595	lcl|NZ_CP011153.1_prot_WP_000369753.1_1418 [locus_tag=WR51_RS07595] [protein=stage VI sporulation protein F] [protein_id=WP_000369753.1] [location=1517138..1517389] [gbkey=CDS]	0.999997794653014	true
WR51_RS21265	lcl|NZ_CP011153.1_prot_WP_001273986.1_4199 [locus_tag=WR51_RS21265] [protein=LacI family DNA-binding transcriptional regulator] [protein_id=WP_001273986.1] [location=4282614..4283591] [gbkey=CDS]	0.999997738669990	true
WR51_RS10605.essC	lcl|NZ_CP011153.1_prot_WP_063547146.1_2021 [gene=essC] [locus_tag=WR51_RS10605] [protein=type VII secretion protein EssC] [protein_id=WP_063547146.1] [location=2109352..2113362] [gbkey=CDS]	0.999997613658593	true
WR51_RS09100	lcl|NZ_CP011153.1_prot_WP_063547047.1_1718 [locus_tag=WR51_RS09100] [protein=SMI1/KNR4 family protein] [protein_id=WP_063547047.1] [location=1808191..1808643] [gbkey=CDS]	0.999997558978226	true
WR51_RS25030	lcl|NZ_CP011153.1_prot_WP_002094186.1_4933 [locus_tag=WR51_RS25030] [protein=YhfC family intramembrane metalloprotease] [protein_id=WP_002094186.1] [location=4987509..4988324] [gbkey=CDS]	0.999997532739246	true
WR51_RS15310	lcl|NZ_CP011153.1_prot_WP_080469830.1_2994 [locus_tag=WR51_RS15310] [protein=CPBP family intramembrane metalloprotease] [protein_id=WP_080469830.1] [location=3077121..3077876] [gbkey=CDS]	0.999997484161019	true
WR51_RS23295.ackA	lcl|NZ_CP011153.1_prot_WP_000034575.1_4608 [gene=ackA] [locus_tag=WR51_RS23295] [protein=acetate kinase] [protein_id=WP_000034575.1] [location=complement(4671710..4672903)] [gbkey=CDS]	0.999997440414721	true
WR51_RS27615	lcl|NZ_CP011154.1_prot_WP_063549997.1_5441 [locus_tag=WR51_RS27615] [protein=hypothetical protein] [protein_id=WP_063549997.1] [location=complement(10986..11315)] [gbkey=CDS]	0.999997366678310	true
WR51_RS28040	lcl|NZ_CP011154.1_prot_WP_002001177.1_5529 [locus_tag=WR51_RS28040] [protein=thioesterase] [protein_id=WP_002001177.1] [location=complement(102462..103181)] [gbkey=CDS]	0.999997328345778	true
WR51_RS27305.lrgA	lcl|NZ_CP011153.1_prot_WP_023523620.1_5383 [gene=lrgA] [locus_tag=WR51_RS27305] [protein=antiholin-like murein hydrolase modulator LrgA] [protein_id=WP_023523620.1] [location=complement(5457092..5457523)] [gbkey=CDS]	0.999997286012934	true
WR51_RS12390.hblC	lcl|NZ_CP011153.1_prot_WP_063547310.1_2391 [gene=hblC] [locus_tag=WR51_RS12390] [protein=hemolytic enterotoxin HBL lytic component L2] [protein_id=WP_063547310.1] [location=2497656..2498975] [gbkey=CDS]	0.999997188111642	true
WR51_RS14385	lcl|NZ_CP011153.1_prot_WP_000558692.1_2807 [locus_tag=WR51_RS14385] [protein=hypothetical protein] [protein_id=WP_000558692.1] [location=2897541..2897765] [gbkey=CDS]	0.999997153705676	true
WR51_RS16825	lcl|NZ_CP011153.1_prot_WP_063548106.1_3302 [locus_tag=WR51_RS16825] [protein=SRPBCC family protein] [protein_id=WP_063548106.1] [location=3393152..3393568] [gbkey=CDS]	0.999997102854674	true
WR51_RS14560	lcl|NZ_CP011153.1_prot_WP_023522228.1_2842 [locus_tag=WR51_RS14560] [protein=polymer-forming cytoskeletal protein] [protein_id=WP_023522228.1] [location=complement(2930540..2931250)] [gbkey=CDS]	0.999997049583521	true
WR51_RS16780	lcl|NZ_CP011153.1_prot_WP_140157131.1_3291 [locus_tag=WR51_RS16780] [protein=heme-degrading domain-containing protein] [protein_id=WP_140157131.1] [location=complement(3384643..3385158)] [gbkey=CDS]	0.999996965147847	true
WR51_RS02330	lcl|NZ_CP011153.1_prot_WP_023520995.1_400 [locus_tag=WR51_RS02330] [protein=tetratricopeptide repeat family protein] [protein_id=WP_023520995.1] [location=complement(458599..461361)] [gbkey=CDS]	0.999996206081022	true
WR51_RS03890	lcl|NZ_CP011153.1_prot_WP_063546486.1_663 [locus_tag=WR51_RS03890] [protein=DUF3965 domain-containing protein] [protein_id=WP_063546486.1] [location=790335..791486] [gbkey=CDS]	0.999996189117485	true
WR51_RS27570	lcl|NZ_CP011154.1_prot_WP_063553421.1_5431 [locus_tag=WR51_RS27570] [protein=hypothetical protein] [protein_id=WP_063553421.1] [location=complement(512..961)] [gbkey=CDS]	0.999996115963362	true
WR51_RS00270	lcl|NZ_CP011153.1_prot_WP_000869824.1_42 [locus_tag=WR51_RS00270] [protein=RidA family protein] [protein_id=WP_000869824.1] [location=49894..50268] [gbkey=CDS]	0.999995958670342	true
WR51_RS09465	lcl|NZ_CP011153.1_prot_WP_001205523.1_1791 [locus_tag=WR51_RS09465] [protein=MarR family transcriptional regulator] [protein_id=WP_001205523.1] [location=1886204..1886647] [gbkey=CDS]	0.999995760117296	true
WR51_RS12530	lcl|NZ_CP011153.1_prot_WP_080469927.1_2419 [locus_tag=WR51_RS12530] [protein=alpha/beta-type small acid-soluble spore protein] [protein_id=WP_080469927.1] [location=2536364..2536564] [gbkey=CDS]	0.999995758394922	true
WR51_RS11875	lcl|NZ_CP011153.1_prot_WP_063547249.1_2284 [locus_tag=WR51_RS11875] [protein=phage tail family protein] [protein_id=WP_063547249.1] [location=2361586..2363043] [gbkey=CDS]	0.999995562465817	true
WR51_RS17495	lcl|NZ_CP011153.1_prot_WP_063548252.1_3441 [locus_tag=WR51_RS17495] [protein=tetratricopeptide repeat protein] [protein_id=WP_063548252.1] [location=3531769..3532884] [gbkey=CDS]	0.999995496233339	true
WR51_RS18460	lcl|NZ_CP011153.1_prot_WP_063548389.1_3635 [locus_tag=WR51_RS18460] [protein=bifunctional metallophosphatase/5'-nucleotidase] [protein_id=WP_063548389.1] [location=3747453..3749036] [gbkey=CDS]	0.999995366526738	true
WR51_RS20650.spoIIM	lcl|NZ_CP011153.1_prot_WP_000269093.1_4072 [gene=spoIIM] [locus_tag=WR51_RS20650] [protein=stage II sporulation protein M] [protein_id=WP_000269093.1] [location=complement(4172010..4172657)] [gbkey=CDS]	0.999995113289061	true
WR51_RS20775.bioF	lcl|NZ_CP011153.1_prot_WP_063548596.1_4097 [gene=bioF] [locus_tag=WR51_RS20775] [protein=8-amino-7-oxononanoate synthase] [protein_id=WP_063548596.1] [location=complement(4192227..4193414)] [gbkey=CDS]	0.999994799722378	true
WR51_RS15790	lcl|NZ_CP011153.1_prot_WP_063547862.1_3090 [locus_tag=WR51_RS15790] [protein=DUF1203 domain-containing protein] [protein_id=WP_063547862.1] [location=complement(3175412..3175885)] [gbkey=CDS]	0.999994686033990	true
WR51_RS08855	lcl|NZ_CP011153.1_prot_WP_063547019.1_1669 [locus_tag=WR51_RS08855] [protein=aspartate kinase] [protein_id=WP_063547019.1] [location=complement(1757540..1758769)] [gbkey=CDS]	0.999994451348632	true
WR51_RS13615	lcl|NZ_CP011153.1_prot_WP_001169705.1_2649 [locus_tag=WR51_RS13615] [protein=RidA family protein] [protein_id=WP_001169705.1] [location=2753316..2753711] [gbkey=CDS]	0.999992949490862	true
WR51_RS13410	lcl|NZ_CP011153.1_prot_WP_063547429.1_2608 [locus_tag=WR51_RS13410] [protein=serine/threonine protein kinase] [protein_id=WP_063547429.1] [location=complement(2714009..2714890)] [gbkey=CDS]	0.999992941714845	true
WR51_RS04455	lcl|NZ_CP011153.1_prot_WP_063546549.1_776 [locus_tag=WR51_RS04455] [protein=ABC transporter permease] [protein_id=WP_063546549.1] [location=complement(888975..890174)] [gbkey=CDS]	0.999992785408777	true
WR51_RS12870	lcl|NZ_CP011153.1_prot_WP_080469804.1_2490 [locus_tag=WR51_RS12870] [protein=class I SAM-dependent methyltransferase] [protein_id=WP_080469804.1] [location=complement(2612991..2613569)] [gbkey=CDS]	0.999992630678180	true
WR51_RS21345	lcl|NZ_CP011153.1_prot_WP_063548634.1_4215 [locus_tag=WR51_RS21345] [protein=DEAD/DEAH box helicase family protein] [protein_id=WP_063548634.1] [location=4294088..4295770] [gbkey=CDS]	0.999992511644558	true
WR51_RS06575.glcD	lcl|NZ_CP011153.1_prot_WP_000890756.1_1214 [gene=glcD] [locus_tag=WR51_RS06575] [protein=glycolate oxidase subunit GlcD] [protein_id=WP_000890756.1] [location=complement(1332375..1333787)] [gbkey=CDS]	0.999992242940121	true
WR51_RS16735.gntK	lcl|NZ_CP011153.1_prot_WP_063548080.1_3282 [gene=gntK] [locus_tag=WR51_RS16735] [protein=gluconokinase] [protein_id=WP_063548080.1] [location=complement(3372469..3374010)] [gbkey=CDS]	0.999991963260148	true
WR51_RS16940	lcl|NZ_CP011153.1_prot_WP_196213902.1_3325 [locus_tag=WR51_RS16940] [protein=LysE family transporter] [protein_id=WP_196213902.1] [location=complement(3416820..3417140)] [gbkey=CDS]	0.999991925250214	true
WR51_RS28260	lcl|NZ_CP011154.1_prot_WP_063549797.1_5572 [locus_tag=WR51_RS28260] [protein=AAA family ATPase] [protein_id=WP_063549797.1] [location=194282..196114] [gbkey=CDS]	0.999991739145153	true
WR51_RS32545	lcl|NZ_CP011153.1_prot_WP_176328690.1_2354 [locus_tag=WR51_RS32545] [protein=hypothetical protein] [protein_id=WP_176328690.1] [location=complement(2429793..2430587)] [gbkey=CDS]	0.999991135911981	true
WR51_RS06470	lcl|NZ_CP011153.1_prot_WP_000251856.1_1193 [locus_tag=WR51_RS06470] [protein=hypothetical protein] [protein_id=WP_000251856.1] [location=1310336..1310563] [gbkey=CDS]	0.999991014331806	true
WR51_RS04310	lcl|NZ_CP011153.1_prot_WP_000525819.1_746 [locus_tag=WR51_RS04310] [protein=DUF3992 domain-containing protein] [protein_id=WP_000525819.1] [location=863696..864040] [gbkey=CDS]	0.999990991707665	true
WR51_RS20015	lcl|NZ_CP011153.1_prot_WP_063548515.1_3944 [locus_tag=WR51_RS20015] [protein=DUF1885 family protein] [protein_id=WP_063548515.1] [location=4057898..4058290] [gbkey=CDS]	0.999990724646346	true
WR51_RS28365	lcl|NZ_CP011154.1_prot_WP_063549763.1_5594 [locus_tag=WR51_RS28365] [protein=hypothetical protein] [protein_id=WP_063549763.1] [location=complement(218739..219410)] [gbkey=CDS]	0.999989935279530	true
WR51_RS28820	lcl|NZ_CP011154.1_prot_WP_063549651.1_5691 [locus_tag=WR51_RS28820] [protein=HBL/NHE enterotoxin family protein] [protein_id=WP_063549651.1] [location=complement(323636..324955)] [gbkey=CDS]	0.999988819406265	true
WR51_RS02840.yhbH	lcl|NZ_CP011153.1_prot_WP_063546368.1_472 [gene=yhbH] [locus_tag=WR51_RS02840] [protein=sporulation protein YhbH] [protein_id=WP_063546368.1] [location=544817..545977] [gbkey=CDS]	0.999986247071304	true
WR51_RS16140	lcl|NZ_CP011153.1_prot_WP_000454093.1_3161 [locus_tag=WR51_RS16140] [protein=DUF3224 domain-containing protein] [protein_id=WP_000454093.1] [location=3258760..3259170] [gbkey=CDS]	0.999984803795029	true
WR51_RS18340	lcl|NZ_CP011153.1_prot_WP_000253676.1_3611 [locus_tag=WR51_RS18340] [protein=amidohydrolase] [protein_id=WP_000253676.1] [location=3724935..3726080] [gbkey=CDS]	0.999984007555644	true
WR51_RS14515	lcl|NZ_CP011153.1_prot_WP_000361676.1_2833 [locus_tag=WR51_RS14515] [protein=spore coat protein X] [protein_id=WP_000361676.1] [location=complement(2922687..2923139)] [gbkey=CDS]	0.999983978035800	true
WR51_RS25820	lcl|NZ_CP011153.1_prot_WP_000215913.1_5088 [locus_tag=WR51_RS25820] [protein=DUF1657 domain-containing protein] [protein_id=WP_000215913.1] [location=5141349..5141555] [gbkey=CDS]	0.999983841455875	true
WR51_RS19090	lcl|NZ_CP011153.1_prot_WP_080469867.1_3758 [locus_tag=WR51_RS19090] [protein=hypothetical protein] [protein_id=WP_080469867.1] [location=3878165..3878452] [gbkey=CDS]	0.999980725150800	true
WR51_RS18000.sspN	lcl|NZ_CP011153.1_prot_WP_000527987.1_3542 [gene=sspN] [locus_tag=WR51_RS18000] [protein=acid-soluble spore protein SspN] [protein_id=WP_000527987.1] [location=complement(3658405..3658539)] [gbkey=CDS]	0.999980618775927	true
WR51_RS17305	lcl|NZ_CP011153.1_prot_WP_063548210.1_3401 [locus_tag=WR51_RS17305] [protein=hypothetical protein] [protein_id=WP_063548210.1] [location=complement(3484334..3484984)] [gbkey=CDS]	0.999979978279400	true
WR51_RS00215.rsmI	lcl|NZ_CP011153.1_prot_WP_063546183.1_31 [gene=rsmI] [locus_tag=WR51_RS00215] [protein=16S rRNA (cytidine(1402)-2'-O)-methyltransferase] [protein_id=WP_063546183.1] [location=39840..40715] [gbkey=CDS]	0.999979906258092	true
WR51_RS00030.gyrA	lcl|NZ_CP011153.1_prot_WP_063546178.1_6 [gene=gyrA] [locus_tag=WR51_RS00030] [protein=DNA gyrase subunit A] [protein_id=WP_063546178.1] [location=6601..9069] [gbkey=CDS]	0.999979663948955	true
WR51_RS02480	lcl|NZ_CP011153.1_prot_WP_001130008.1_430 [locus_tag=WR51_RS02480] [protein=glycosyltransferase] [protein_id=WP_001130008.1] [location=489307..490851] [gbkey=CDS]	0.999978240770671	true
WR51_RS11465	lcl|NZ_CP011153.1_prot_WP_000106426.1_2197 [locus_tag=WR51_RS11465] [protein=ABC transporter ATP-binding protein] [protein_id=WP_000106426.1] [location=2287054..2287821] [gbkey=CDS]	0.999977406870268	true
WR51_RS12755	lcl|NZ_CP011153.1_prot_WP_063547351.1_2467 [locus_tag=WR51_RS12755] [protein=ATP-binding cassette domain-containing protein] [protein_id=WP_063547351.1] [location=2588472..2591642] [gbkey=CDS]	0.999977113025549	true
WR51_RS02175	lcl|NZ_CP011153.1_prot_WP_063546338.1_368 [locus_tag=WR51_RS02175] [protein=ABC transporter ATP-binding protein] [protein_id=WP_063546338.1] [location=426426..427175] [gbkey=CDS]	0.999976659327901	true
WR51_RS06390	lcl|NZ_CP011153.1_prot_WP_001061546.1_1177 [locus_tag=WR51_RS06390] [protein=putative thiazole-containing bacteriocin maturation protein] [protein_id=WP_001061546.1] [location=complement(1295789..1297708)] [gbkey=CDS]	0.999974595486212	true
WR51_RS21980	lcl|NZ_CP011153.1_prot_WP_000163185.1_4343 [locus_tag=WR51_RS21980] [protein=aromatic amino acid hydroxylase] [protein_id=WP_000163185.1] [location=4411882..4413636] [gbkey=CDS]	0.999972978940959	true
WR51_RS13085	lcl|NZ_CP011153.1_prot_WP_063547388.1_2539 [locus_tag=WR51_RS13085] [protein=collagen-like protein] [protein_id=WP_063547388.1] [location=complement(2651893..2653275)] [gbkey=CDS]	0.999972690690032	true
WR51_RS27865	lcl|NZ_CP011154.1_prot_WP_063549924.1_5493 [locus_tag=WR51_RS27865] [protein=thermonuclease family protein] [protein_id=WP_063549924.1] [location=complement(63937..64581)] [gbkey=CDS]	0.999972632089827	true
WR51_RS18450.phnC	lcl|NZ_CP011153.1_prot_WP_023522788.1_3633 [gene=phnC] [locus_tag=WR51_RS18450] [protein=phosphonate ABC transporter ATP-binding protein] [protein_id=WP_023522788.1] [location=complement(3745461..3746234)] [gbkey=CDS]	0.999972404629523	true
WR51_RS04565.alsD	lcl|NZ_CP011153.1_prot_WP_000215018.1_798 [gene=alsD] [locus_tag=WR51_RS04565] [protein=alpha-acetolactate decarboxylase] [protein_id=WP_000215018.1] [location=917256..918014] [gbkey=CDS]	0.999971501983226	true
WR51_RS16305	lcl|NZ_CP011153.1_prot_WP_063547983.1_3194 [locus_tag=WR51_RS16305] [protein=TetR/AcrR family transcriptional regulator] [protein_id=WP_063547983.1] [location=complement(3293524..3294081)] [gbkey=CDS]	0.999967877141185	true
WR51_RS17550.lsa	lcl|NZ_CP011153.1_prot_WP_063548266.1_3452 [gene=lsa] [locus_tag=WR51_RS17550] [protein=Lsa family ABC-F type ribosomal protection protein] [protein_id=WP_063548266.1] [location=3552684..3554162] [gbkey=CDS]	0.999967600126076	true
WR51_RS23545	lcl|NZ_CP011153.1_prot_WP_000738029.1_4657 [locus_tag=WR51_RS23545] [protein=CamS family sex pheromone protein] [protein_id=WP_000738029.1] [location=complement(4723196..4724218)] [gbkey=CDS]	0.999965728943563	true
WR51_RS07665	lcl|NZ_CP011153.1_prot_WP_001095925.1_1432 [locus_tag=WR51_RS07665] [protein=YpiB family protein] [protein_id=WP_001095925.1] [location=1530292..1530828] [gbkey=CDS]	0.999961778329335	true
WR51_RS28715	lcl|NZ_CP011154.1_prot_WP_063549683.1_5668 [locus_tag=WR51_RS28715] [protein=tetratricopeptide repeat protein] [protein_id=WP_063549683.1] [location=299380..300474] [gbkey=CDS]	0.999958648024339	true
WR51_RS07765	lcl|NZ_CP011153.1_prot_WP_063546935.1_1452 [locus_tag=WR51_RS07765] [protein=pantoate--beta-alanine ligase] [protein_id=WP_063546935.1] [location=1546311..1547159] [gbkey=CDS]	0.999958374795032	true
WR51_RS23930	lcl|NZ_CP011153.1_prot_WP_001102475.1_4734 [locus_tag=WR51_RS23930] [protein=tetraprenyl-beta-curcumene synthase family protein] [protein_id=WP_001102475.1] [location=complement(4796222..4797286)] [gbkey=CDS]	0.999958285219019	true
WR51_RS08915	lcl|NZ_CP011153.1_prot_WP_063547030.1_1681 [locus_tag=WR51_RS08915] [protein=ketoacyl-ACP synthase III] [protein_id=WP_063547030.1] [location=complement(1770424..1771407)] [gbkey=CDS]	0.999958202701751	true
WR51_RS29445	lcl|NZ_CP011154.1_prot_WP_063549487.1_5820 [locus_tag=WR51_RS29445] [protein=GntR family transcriptional regulator] [protein_id=WP_063549487.1] [location=complement(462019..462696)] [gbkey=CDS]	0.999956199668595	true
WR51_RS05830.gerPC	lcl|NZ_CP011153.1_prot_WP_063546776.1_1063 [gene=gerPC] [locus_tag=WR51_RS05830] [protein=spore germination protein GerPC] [protein_id=WP_063546776.1] [location=complement(1186406..1187020)] [gbkey=CDS]	0.999954546774467	true
WR51_RS10985	lcl|NZ_CP011153.1_prot_WP_043924654.1_2098 [locus_tag=WR51_RS10985] [protein=DUF2711 family protein] [protein_id=WP_043924654.1] [location=complement(2184360..2185124)] [gbkey=CDS]	0.999953435089319	true
WR51_RS14630	lcl|NZ_CP011153.1_prot_WP_063547596.1_2856 [locus_tag=WR51_RS14630] [protein=hypothetical protein] [protein_id=WP_063547596.1] [location=2941701..2942138] [gbkey=CDS]	0.999952600006711	true
WR51_RS12675	lcl|NZ_CP011153.1_prot_WP_063547341.1_2449 [locus_tag=WR51_RS12675] [protein=hypothetical protein] [protein_id=WP_063547341.1] [location=complement(2568381..2568989)] [gbkey=CDS]	0.999950819173142	true
WR51_RS15000	lcl|NZ_CP011153.1_prot_WP_063547688.1_2932 [locus_tag=WR51_RS15000] [protein=DUF2332 domain-containing protein] [protein_id=WP_063547688.1] [location=complement(3010832..3011878)] [gbkey=CDS]	0.999948866425405	true
WR51_RS24135.luxS	lcl|NZ_CP011153.1_prot_WP_001141371.1_4777 [gene=luxS] [locus_tag=WR51_RS24135] [protein=S-ribosylhomocysteine lyase LuxS] [protein_id=WP_001141371.1] [location=complement(4834880..4835353)] [gbkey=CDS]	0.999948655366892	true
WR51_RS01750.pcrA	lcl|NZ_CP011153.1_prot_WP_002094226.1_281 [gene=pcrA] [locus_tag=WR51_RS01750] [protein=DNA helicase PcrA] [protein_id=WP_002094226.1] [location=324607..326856] [gbkey=CDS]	0.999946338513957	true
WR51_RS04280	lcl|NZ_CP011153.1_prot_WP_120460775.1_740 [locus_tag=WR51_RS04280] [protein=lactoylglutathione lyase] [protein_id=WP_120460775.1] [location=859920..860333] [gbkey=CDS]	0.999944705738153	true
WR51_RS06770	lcl|NZ_CP011153.1_prot_WP_000203336.1_1252 [locus_tag=WR51_RS06770] [protein=MarR family transcriptional regulator] [protein_id=WP_000203336.1] [location=1370882..1371328] [gbkey=CDS]	0.999943918409382	true
WR51_RS17070	lcl|NZ_CP011153.1_prot_WP_046945726.1_3352 [locus_tag=WR51_RS17070] [protein=hypothetical protein] [protein_id=WP_046945726.1] [location=3437387..3437881] [gbkey=CDS]	0.999940106196162	true
WR51_RS00640.rpsL	lcl|NZ_CP011153.1_prot_WP_001142341.1_100 [gene=rpsL] [locus_tag=WR51_RS00640] [protein=30S ribosomal protein S12] [protein_id=WP_001142341.1] [location=121676..122098] [gbkey=CDS]	0.999936786973460	true
WR51_RS07495	lcl|NZ_CP011153.1_prot_WP_063546930.1_1397 [locus_tag=WR51_RS07495] [protein=CPBP family intramembrane metalloprotease] [protein_id=WP_063546930.1] [location=1500301..1500864] [gbkey=CDS]	0.999934929468474	true
WR51_RS23310.ytfJ	lcl|NZ_CP011153.1_prot_WP_000350007.1_4611 [gene=ytfJ] [locus_tag=WR51_RS23310] [protein=GerW family sporulation protein] [protein_id=WP_000350007.1] [location=complement(4675024..4675419)] [gbkey=CDS]	0.999934314329372	true
WR51_RS04175	lcl|NZ_CP011153.1_prot_WP_063546512.1_719 [locus_tag=WR51_RS04175] [protein=YhdH/YhfP family quinone oxidoreductase] [protein_id=WP_063546512.1] [location=838140..839135] [gbkey=CDS]	0.999932420199628	true
WR51_RS16445	lcl|NZ_CP011153.1_prot_WP_000340659.1_3222 [locus_tag=WR51_RS16445] [protein=winged helix-turn-helix transcriptional regulator] [protein_id=WP_000340659.1] [location=complement(3320099..3320479)] [gbkey=CDS]	0.999930735767607	true
WR51_RS04515	lcl|NZ_CP011153.1_prot_WP_000658108.1_788 [locus_tag=WR51_RS04515] [protein=YheC/YheD family protein] [protein_id=WP_000658108.1] [location=complement(903625..905082)] [gbkey=CDS]	0.999929795515995	true
WR51_RS03165	lcl|NZ_CP011153.1_prot_WP_063546424.1_540 [locus_tag=WR51_RS03165] [protein=TVP38/TMEM64 family protein] [protein_id=WP_063546424.1] [location=complement(650998..651546)] [gbkey=CDS]	0.999927961353099	true
WR51_RS17450	lcl|NZ_CP011153.1_prot_WP_063548242.1_3432 [locus_tag=WR51_RS17450] [protein=spore germination protein] [protein_id=WP_063548242.1] [location=3518890..3520383] [gbkey=CDS]	0.999926125595055	true
WR51_RS26225.lldP	lcl|NZ_CP011153.1_prot_WP_063549075.1_5169 [gene=lldP] [locus_tag=WR51_RS26225] [protein=L-lactate permease] [protein_id=WP_063549075.1] [location=complement(5223996..5225657)] [gbkey=CDS]	0.999917887887477	true
WR51_RS29085	lcl|NZ_CP011154.1_prot_WP_063549593.1_5745 [locus_tag=WR51_RS29085] [protein=MFS transporter] [protein_id=WP_063549593.1] [location=386633..387886] [gbkey=CDS]	0.999917158294053	true
WR51_RS05315	lcl|NZ_CP011153.1_prot_WP_000554479.1_957 [locus_tag=WR51_RS05315] [protein=DUF2935 domain-containing protein] [protein_id=WP_000554479.1] [location=1076605..1077456] [gbkey=CDS]	0.999915203920753	true
WR51_RS20870.argJ	lcl|NZ_CP011153.1_prot_WP_000598385.1_4116 [gene=argJ] [locus_tag=WR51_RS20870] [protein=bifunctional glutamate N-acetyltransferase/amino-acid acetyltransferase ArgJ] [protein_id=WP_000598385.1] [location=complement(4210973..4212196)] [gbkey=CDS]	0.999915164824362	true
WR51_RS15110	lcl|NZ_CP011153.1_prot_WP_063549329.1_2954 [locus_tag=WR51_RS15110] [protein=VOC family protein] [protein_id=WP_063549329.1] [location=3036388..3036846] [gbkey=CDS]	0.999914323694053	true
WR51_RS32510	lcl|NZ_CP011153.1_prot_WP_196213901.1_2245 [locus_tag=WR51_RS32510] [protein=hypothetical protein] [protein_id=WP_196213901.1] [location=2333415..2333570] [gbkey=CDS]	0.999912644093398	true
WR51_RS17760	lcl|NZ_CP011153.1_prot_WP_000752378.1_3495 [locus_tag=WR51_RS17760] [protein=hypothetical protein] [protein_id=WP_000752378.1] [location=complement(3604366..3604590)] [gbkey=CDS]	0.999909957875503	true
WR51_RS22465.valS	lcl|NZ_CP011153.1_prot_WP_000072222.1_4440 [gene=valS] [locus_tag=WR51_RS22465] [protein=valine--tRNA ligase] [protein_id=WP_000072222.1] [location=complement(4507632..4510277)] [gbkey=CDS]	0.999908634666787	true
WR51_RS27225	lcl|NZ_CP011153.1_prot_WP_001015630.1_5367 [locus_tag=WR51_RS27225] [protein=glycosyltransferase family 39 protein] [protein_id=WP_001015630.1] [location=complement(5436093..5437406)] [gbkey=CDS]	0.999904286611896	true
WR51_RS14760	lcl|NZ_CP011153.1_prot_WP_063547626.1_2882 [locus_tag=WR51_RS14760] [protein=ABC transporter ATP-binding protein] [protein_id=WP_063547626.1] [location=complement(2959319..2960074)] [gbkey=CDS]	0.999900929810148	true
WR51_RS00680.rplB	lcl|NZ_CP011153.1_prot_WP_000511583.1_108 [gene=rplB] [locus_tag=WR51_RS00680] [protein=50S ribosomal protein L2] [protein_id=WP_000511583.1] [location=128530..129360] [gbkey=CDS]	0.999891965843203	true
WR51_RS13660.bstA	lcl|NZ_CP011153.1_prot_WP_000999062.1_2657 [gene=bstA] [locus_tag=WR51_RS13660] [protein=bacillithiol transferase BstA] [protein_id=WP_000999062.1] [location=complement(2760083..2760604)] [gbkey=CDS]	0.999884307024430	true
WR51_RS14870	lcl|NZ_CP011153.1_prot_WP_063547654.1_2905 [locus_tag=WR51_RS14870] [protein=BglG family transcription antiterminator] [protein_id=WP_063547654.1] [location=complement(2977203..2979308)] [gbkey=CDS]	0.999877986963440	true
WR51_RS00970	lcl|NZ_CP011153.1_prot_WP_023520828.1_153 [locus_tag=WR51_RS00970] [protein=S9 family peptidase] [protein_id=WP_023520828.1] [location=165693..167657] [gbkey=CDS]	0.999877741668038	true
WR51_RS07080.leuA	lcl|NZ_CP011153.1_prot_WP_063546920.1_1313 [gene=leuA] [locus_tag=WR51_RS07080] [protein=2-isopropylmalate synthase] [protein_id=WP_063546920.1] [location=1419316..1420836] [gbkey=CDS]	0.999876104104289	true
WR51_RS13340	lcl|NZ_CP011153.1_prot_WP_063547417.1_2592 [locus_tag=WR51_RS13340] [protein=UDP-glucosyltransferase] [protein_id=WP_063547417.1] [location=2698812..2699999] [gbkey=CDS]	0.999872667026777	true
WR51_RS08420	lcl|NZ_CP011153.1_prot_WP_001098080.1_1579 [locus_tag=WR51_RS08420] [protein=flagellar biosynthetic protein FliQ] [protein_id=WP_001098080.1] [location=1673687..1673962] [gbkey=CDS]	0.999869802251598	true
WR51_RS04230	lcl|NZ_CP011153.1_prot_WP_001097716.1_730 [locus_tag=WR51_RS04230] [protein=ABC transporter permease] [protein_id=WP_001097716.1] [location=complement(851364..852539)] [gbkey=CDS]	0.999867475404520	true
WR51_RS26340	lcl|NZ_CP011153.1_prot_WP_000368314.1_5191 [locus_tag=WR51_RS26340] [protein=competence protein ComK] [protein_id=WP_000368314.1] [location=5251107..5251583] [gbkey=CDS]	0.999866985193358	true
WR51_RS04425	lcl|NZ_CP011153.1_prot_WP_023521247.1_770 [locus_tag=WR51_RS04425] [protein=helix-turn-helix transcriptional regulator] [protein_id=WP_023521247.1] [location=complement(883945..884283)] [gbkey=CDS]	0.999864162729657	true
WR51_RS13080	lcl|NZ_CP011153.1_prot_WP_063547387.1_2538 [locus_tag=WR51_RS13080] [protein=undecaprenyl-diphosphatase] [protein_id=WP_063547387.1] [location=complement(2650754..2651353)] [gbkey=CDS]	0.999855798085017	true
WR51_RS12075	lcl|NZ_CP011153.1_prot_WP_063547271.1_2323 [locus_tag=WR51_RS12075] [protein=MFS transporter] [protein_id=WP_063547271.1] [location=2403656..2404900] [gbkey=CDS]	0.999851966355081	true
WR51_RS12385	lcl|NZ_CP011153.1_prot_WP_063547309.1_2390 [locus_tag=WR51_RS12385] [protein=AraC family transcriptional regulator] [protein_id=WP_063547309.1] [location=2494950..2496179] [gbkey=CDS]	0.999851039943801	true
WR51_RS15605	lcl|NZ_CP011153.1_prot_WP_053564081.1_3053 [locus_tag=WR51_RS15605] [protein=YolD-like family protein] [protein_id=WP_053564081.1] [location=complement(3133990..3134331)] [gbkey=CDS]	0.999842529239496	true
WR51_RS27990.sbnB	lcl|NZ_CP011154.1_prot_WP_063549881.1_5519 [gene=sbnB] [locus_tag=WR51_RS27990] [protein=2,3-diaminopropionate biosynthesis protein SbnB] [protein_id=WP_063549881.1] [location=complement(85579..86547)] [gbkey=CDS]	0.999839475682671	true
WR51_RS05280	lcl|NZ_CP011153.1_prot_WP_063546690.1_951 [locus_tag=WR51_RS05280] [protein=ring-cleaving dioxygenase] [protein_id=WP_063546690.1] [location=1071436..1072380] [gbkey=CDS]	0.999837548375016	true
WR51_RS27335.sodA	lcl|NZ_CP011153.1_prot_WP_000094037.1_5389 [gene=sodA] [locus_tag=WR51_RS27335] [protein=superoxide dismutase [Mn]] [protein_id=WP_000094037.1] [location=5465037..5465663] [gbkey=CDS]	0.999824681881085	true
WR51_RS19820.coaD	lcl|NZ_CP011153.1_prot_WP_000200601.1_3905 [gene=coaD] [locus_tag=WR51_RS19820] [protein=pantetheine-phosphate adenylyltransferase] [protein_id=WP_000200601.1] [location=complement(4025535..4026026)] [gbkey=CDS]	0.999823508360637	true
WR51_RS05990.trpS	lcl|NZ_CP011153.1_prot_WP_063546790.1_1096 [gene=trpS] [locus_tag=WR51_RS05990] [protein=tryptophan--tRNA ligase] [protein_id=WP_063546790.1] [location=complement(1216411..1217400)] [gbkey=CDS]	0.999818034813739	true
WR51_RS21190.efp	lcl|NZ_CP011153.1_prot_WP_000626513.1_4184 [gene=efp] [locus_tag=WR51_RS21190] [protein=elongation factor P] [protein_id=WP_000626513.1] [location=complement(4271528..4272085)] [gbkey=CDS]	0.999817971447708	true
WR51_RS11695	lcl|NZ_CP011153.1_prot_WP_063547222.1_2242 [locus_tag=WR51_RS11695] [protein=hypothetical protein] [protein_id=WP_063547222.1] [location=complement(2330538..2331041)] [gbkey=CDS]	0.999817694108979	true
WR51_RS11185	lcl|NZ_CP011153.1_prot_WP_000500095.1_2141 [locus_tag=WR51_RS11185] [protein=DUF3947 family protein] [protein_id=WP_000500095.1] [location=2225426..2225677] [gbkey=CDS]	0.999805172025943	true
WR51_RS09925.fosB	lcl|NZ_CP011153.1_prot_WP_000943769.1_1884 [gene=fosB] [locus_tag=WR51_RS09925] [protein=FosB/FosD family fosfomycin resistance bacillithiol transferase] [protein_id=WP_000943769.1] [location=1978727..1979143] [gbkey=CDS]	0.999801702390144	true
WR51_RS19120	lcl|NZ_CP011153.1_prot_WP_063548455.1_3764 [locus_tag=WR51_RS19120] [protein=DnaD domain protein] [protein_id=WP_063548455.1] [location=complement(3881388..3882344)] [gbkey=CDS]	0.999798316709470	true
WR51_RS08370	lcl|NZ_CP011153.1_prot_WP_000075943.1_1569 [locus_tag=WR51_RS08370] [protein=chemotaxis protein CheV] [protein_id=WP_000075943.1] [location=1665165..1666073] [gbkey=CDS]	0.999791915235824	true
WR51_RS03055	lcl|NZ_CP011153.1_prot_WP_063546410.1_518 [locus_tag=WR51_RS03055] [protein=2-hydroxycarboxylate transporter family protein] [protein_id=WP_063546410.1] [location=622042..623388] [gbkey=CDS]	0.999765315777531	true
WR51_RS10485	lcl|NZ_CP011153.1_prot_WP_000499697.1_1997 [locus_tag=WR51_RS10485] [protein=hypothetical protein] [protein_id=WP_000499697.1] [location=complement(2079686..2080513)] [gbkey=CDS]	0.999758466936448	true
WR51_RS10140	lcl|NZ_CP011153.1_prot_WP_063547111.1_1928 [locus_tag=WR51_RS10140] [protein=hypothetical protein] [protein_id=WP_063547111.1] [location=complement(2016771..2017649)] [gbkey=CDS]	0.999758195619311	true
WR51_RS12805	lcl|NZ_CP011153.1_prot_WP_001002108.1_2477 [locus_tag=WR51_RS12805] [protein=helix-turn-helix transcriptional regulator] [protein_id=WP_001002108.1] [location=2600624..2601718] [gbkey=CDS]	0.999756709073789	true
WR51_RS29240	lcl|NZ_CP011154.1_prot_WP_063549545.1_5779 [locus_tag=WR51_RS29240] [protein=hypothetical protein] [protein_id=WP_063549545.1] [location=417780..420101] [gbkey=CDS]	0.999741403141887	true
WR51_RS29290	lcl|NZ_CP011154.1_prot_WP_063549529.1_5788 [locus_tag=WR51_RS29290] [protein=ABC transporter permease] [protein_id=WP_063549529.1] [location=complement(429351..431198)] [gbkey=CDS]	0.999732798232748	true
WR51_RS09630.thrB	lcl|NZ_CP011153.1_prot_WP_063547087.1_1824 [gene=thrB] [locus_tag=WR51_RS09630] [protein=homoserine kinase] [protein_id=WP_063547087.1] [location=1921046..1921939] [gbkey=CDS]	0.999728017163550	true
WR51_RS26315	lcl|NZ_CP011153.1_prot_WP_063549089.1_5186 [locus_tag=WR51_RS26315] [protein=DEAD/DEAH box helicase] [protein_id=WP_063549089.1] [location=5246524..5249280] [gbkey=CDS]	0.999723475993216	true
WR51_RS30975	lcl|NZ_CP011153.1_prot_WP_080469818.1_2775 [locus_tag=WR51_RS30975] [protein=CAAX amino terminal protease] [protein_id=WP_080469818.1] [location=2868864..2869052] [gbkey=CDS]	0.999722594026760	true
WR51_RS09095	lcl|NZ_CP011153.1_prot_WP_063547046.1_1717 [locus_tag=WR51_RS09095] [protein=WXG100 family type VII secretion target] [protein_id=WP_063547046.1] [location=1806946..1808178] [gbkey=CDS]	0.999721666593382	true
WR51_RS28410	lcl|NZ_CP011154.1_prot_WP_063549751.1_5605 [locus_tag=WR51_RS28410] [protein=helix-turn-helix domain-containing protein] [protein_id=WP_063549751.1] [location=232148..233041] [gbkey=CDS]	0.999712901010296	true
WR51_RS05215	lcl|NZ_CP011153.1_prot_WP_002023439.1_937 [locus_tag=WR51_RS05215] [protein=DUF4028 family protein] [protein_id=WP_002023439.1] [location=1058798..1059001] [gbkey=CDS]	0.999712060345874	true
WR51_RS21005	lcl|NZ_CP011153.1_prot_WP_023522987.1_4146 [locus_tag=WR51_RS21005] [protein=2-oxo acid dehydrogenase subunit E2] [protein_id=WP_023522987.1] [location=complement(4236930..4238249)] [gbkey=CDS]	0.999690083235621	true
WR51_RS07175.lysA	lcl|NZ_CP011153.1_prot_WP_000280643.1_1332 [gene=lysA] [locus_tag=WR51_RS07175] [protein=diaminopimelate decarboxylase] [protein_id=WP_000280643.1] [location=1437001..1438317] [gbkey=CDS]	0.999689702473705	true
WR51_RS28575	lcl|NZ_CP011154.1_prot_WP_063549717.1_5639 [locus_tag=WR51_RS28575] [protein=lysozyme family protein] [protein_id=WP_063549717.1] [location=complement(272209..273177)] [gbkey=CDS]	0.999684772599485	true
WR51_RS25185	lcl|NZ_CP011153.1_prot_WP_001180555.1_4964 [locus_tag=WR51_RS25185] [protein=hypothetical protein] [protein_id=WP_001180555.1] [location=complement(5012796..5012981)] [gbkey=CDS]	0.999681611588201	true
WR51_RS16490	lcl|NZ_CP011153.1_prot_WP_000570205.1_3231 [locus_tag=WR51_RS16490] [protein=ABC transporter ATP-binding protein] [protein_id=WP_000570205.1] [location=complement(3328179..3328904)] [gbkey=CDS]	0.999659213928485	true
WR51_RS20255.malL	lcl|NZ_CP011153.1_prot_WP_063548541.1_3992 [gene=malL] [locus_tag=WR51_RS20255] [protein=oligo-1,6-glucosidase] [protein_id=WP_063548541.1] [location=complement(4104997..4106673)] [gbkey=CDS]	0.999651426502479	true
WR51_RS16790	lcl|NZ_CP011153.1_prot_WP_063548094.1_3294 [locus_tag=WR51_RS16790] [protein=septum formation initiator] [protein_id=WP_063548094.1] [location=complement(3386797..3388116)] [gbkey=CDS]	0.999620835604673	true
WR51_RS09905.namA	lcl|NZ_CP011153.1_prot_WP_001086179.1_1880 [gene=namA] [locus_tag=WR51_RS09905] [protein=NADPH dehydrogenase NamA] [protein_id=WP_001086179.1] [location=complement(1974286..1975323)] [gbkey=CDS]	0.999579423586240	true
WR51_RS22740	lcl|NZ_CP011153.1_prot_WP_063548716.1_4494 [locus_tag=WR51_RS22740] [protein=long-chain-fatty-acid--CoA ligase] [protein_id=WP_063548716.1] [location=complement(4563229..4564914)] [gbkey=CDS]	0.999570925623131	true
WR51_RS16335	lcl|NZ_CP011153.1_prot_WP_063547993.1_3200 [locus_tag=WR51_RS16335] [protein=NAD(P)H-dependent oxidoreductase] [protein_id=WP_063547993.1] [location=complement(3299618..3300193)] [gbkey=CDS]	0.999569831923291	true
WR51_RS07375	lcl|NZ_CP011153.1_prot_WP_000806236.1_1373 [locus_tag=WR51_RS07375] [protein=tyrosine-type recombinase/integrase] [protein_id=WP_000806236.1] [location=complement(1474830..1475360)] [gbkey=CDS]	0.999545033409795	true
WR51_RS17235	lcl|NZ_CP011153.1_prot_WP_063548196.1_3385 [locus_tag=WR51_RS17235] [protein=agmatine deiminase family protein] [protein_id=WP_063548196.1] [location=complement(3470695..3471741)] [gbkey=CDS]	0.999532701176273	true
WR51_RS13880	lcl|NZ_CP011153.1_prot_WP_063547478.1_2702 [locus_tag=WR51_RS13880] [protein=alpha/beta hydrolase] [protein_id=WP_063547478.1] [location=2812858..2813712] [gbkey=CDS]	0.999524615725355	true
WR51_RS08375	lcl|NZ_CP011153.1_prot_WP_063546973.1_1570 [locus_tag=WR51_RS08375] [protein=DNA-binding domain-containing protein] [protein_id=WP_063546973.1] [location=1666814..1667761] [gbkey=CDS]	0.999520536186606	true
WR51_RS05575	lcl|NZ_CP011153.1_prot_WP_000184509.1_1010 [locus_tag=WR51_RS05575] [protein=BlaI/MecI/CopY family transcriptional regulator] [protein_id=WP_000184509.1] [location=1135035..1135436] [gbkey=CDS]	0.999488793664353	true
WR51_RS25765	lcl|NZ_CP011153.1_prot_WP_063549011.1_5078 [locus_tag=WR51_RS25765] [protein=hypothetical protein] [protein_id=WP_063549011.1] [location=complement(5132698..5133063)] [gbkey=CDS]	0.999476257053433	true
WR51_RS13585.dnaN	lcl|NZ_CP011153.1_prot_WP_000394489.1_2643 [gene=dnaN] [locus_tag=WR51_RS13585] [protein=DNA polymerase III subunit beta] [protein_id=WP_000394489.1] [location=2747779..2748909] [gbkey=CDS]	0.999466510108082	true
WR51_RS07830	lcl|NZ_CP011153.1_prot_WP_000787408.1_1465 [locus_tag=WR51_RS07830] [protein=YppE family protein] [protein_id=WP_000787408.1] [location=1559834..1560178] [gbkey=CDS]	0.999451552011203	true
WR51_RS15665	lcl|NZ_CP011153.1_prot_WP_063547834.1_3065 [locus_tag=WR51_RS15665] [protein=magnesium transporter CorA family protein] [protein_id=WP_063547834.1] [location=complement(3149425..3150375)] [gbkey=CDS]	0.999418963188294	true
WR51_RS20925.mgtA	lcl|NZ_CP011153.1_prot_WP_063548614.1_4129 [gene=mgtA] [locus_tag=WR51_RS20925] [protein=magnesium-translocating P-type ATPase] [protein_id=WP_063548614.1] [location=4221329..4224034] [gbkey=CDS]	0.999402410145032	true
WR51_RS12975	lcl|NZ_CP011153.1_prot_WP_063547374.1_2512 [locus_tag=WR51_RS12975] [protein=heterocycloanthracin/sonorensin family bacteriocin] [protein_id=WP_063547374.1] [location=2636525..2636848] [gbkey=CDS]	0.999388254305241	true
WR51_RS03630	lcl|NZ_CP011153.1_prot_WP_000791513.1_633 [locus_tag=WR51_RS03630] [protein=DNA-binding protein] [protein_id=WP_000791513.1] [location=complement(750840..752387)] [gbkey=CDS]	0.999369088657997	true
WR51_RS26220.thiC	lcl|NZ_CP011153.1_prot_WP_000814477.1_5168 [gene=thiC] [locus_tag=WR51_RS26220] [protein=phosphomethylpyrimidine synthase ThiC] [protein_id=WP_000814477.1] [location=complement(5221936..5223696)] [gbkey=CDS]	0.999351615920091	true
WR51_RS10265	lcl|NZ_CP011153.1_prot_WP_001169581.1_1953 [locus_tag=WR51_RS10265] [protein=formate--tetrahydrofolate ligase] [protein_id=WP_001169581.1] [location=2033586..2035337] [gbkey=CDS]	0.999343048798715	true
WR51_RS30325	lcl|NZ_CP011153.1_prot_WP_001120851.1_1081 [locus_tag=WR51_RS30325] [protein=DUF3941 domain-containing protein] [protein_id=WP_001120851.1] [location=complement(1203986..1204117)] [gbkey=CDS]	0.999332863213497	true
WR51_RS17150	lcl|NZ_CP011153.1_prot_WP_063548174.1_3368 [locus_tag=WR51_RS17150] [protein=iron ABC transporter permease] [protein_id=WP_063548174.1] [location=complement(3452587..3453621)] [gbkey=CDS]	0.999328674187774	true
WR51_RS05095	lcl|NZ_CP011153.1_prot_WP_000940659.1_907 [locus_tag=WR51_RS05095] [protein=hypothetical protein] [protein_id=WP_000940659.1] [location=1035869..1036258] [gbkey=CDS]	0.999323603593634	true
WR51_RS11020	lcl|NZ_CP011153.1_prot_WP_063547161.1_2105 [locus_tag=WR51_RS11020] [protein=ABC transporter permease/substrate-binding protein] [protein_id=WP_063547161.1] [location=2191259..2192770] [gbkey=CDS]	0.999318501965058	true
WR51_RS06655.phaP	lcl|NZ_CP011153.1_prot_WP_000448592.1_1230 [gene=phaP] [locus_tag=WR51_RS06655] [protein=polyhydroxyalkanoic acid inclusion protein PhaP] [protein_id=WP_000448592.1] [location=complement(1347952..1348476)] [gbkey=CDS]	0.999303777998768	true
WR51_RS06010	lcl|NZ_CP011153.1_prot_WP_000974103.1_1100 [locus_tag=WR51_RS06010] [protein=ABC transporter permease] [protein_id=WP_000974103.1] [location=1221207..1222223] [gbkey=CDS]	0.999301616512540	true
WR51_RS14960	lcl|NZ_CP011153.1_prot_WP_063547676.1_2923 [locus_tag=WR51_RS14960] [protein=kinase] [protein_id=WP_063547676.1] [location=3003382..3003906] [gbkey=CDS]	0.999284919726665	true
WR51_RS17845	lcl|NZ_CP011153.1_prot_WP_063548310.1_3512 [locus_tag=WR51_RS17845] [protein=tubulin-like doman-containing protein] [protein_id=WP_063548310.1] [location=complement(3621722..3625084)] [gbkey=CDS]	0.999283464361702	true
WR51_RS12650	lcl|NZ_CP011153.1_prot_WP_000886755.1_2444 [locus_tag=WR51_RS12650] [protein=acyl-CoA carboxylase subunit beta] [protein_id=WP_000886755.1] [location=2562333..2563874] [gbkey=CDS]	0.999182571000694	true
WR51_RS08020	lcl|NZ_CP011153.1_prot_WP_063546951.1_1500 [locus_tag=WR51_RS08020] [protein=hypothetical protein] [protein_id=WP_063546951.1] [location=1593602..1595149] [gbkey=CDS]	0.999150858605764	true
WR51_RS18900	lcl|NZ_CP011153.1_prot_WP_000625417.1_3721 [locus_tag=WR51_RS18900] [protein=2-oxoacid:acceptor oxidoreductase subunit alpha] [protein_id=WP_000625417.1] [location=complement(3838785..3840542)] [gbkey=CDS]	0.999144842915439	true
WR51_RS03925.tenI	lcl|NZ_CP011153.1_prot_WP_063546488.1_670 [gene=tenI] [locus_tag=WR51_RS03925] [protein=thiazole tautomerase TenI] [protein_id=WP_063546488.1] [location=797031..797651] [gbkey=CDS]	0.999124186183732	true
WR51_RS02550.mutY	lcl|NZ_CP011153.1_prot_WP_000171383.1_445 [gene=mutY] [locus_tag=WR51_RS02550] [protein=A/G-specific adenine glycosylase] [protein_id=WP_000171383.1] [location=502580..503677] [gbkey=CDS]	0.999082595566328	true
WR51_RS05820	lcl|NZ_CP011153.1_prot_WP_063546774.1_1061 [locus_tag=WR51_RS05820] [protein=spore germination protein GerPE] [protein_id=WP_063546774.1] [location=complement(1185803..1186189)] [gbkey=CDS]	0.998933657217977	true
WR51_RS03280	lcl|NZ_CP011153.1_prot_WP_000892988.1_563 [locus_tag=WR51_RS03280] [protein=MoxR family ATPase] [protein_id=WP_000892988.1] [location=complement(675267..676160)] [gbkey=CDS]	0.998914125825913	true
WR51_RS18580	lcl|NZ_CP011153.1_prot_WP_063553418.1_3659 [locus_tag=WR51_RS18580] [protein=Gly-Xaa-Xaa repeat protein] [protein_id=WP_063553418.1] [location=3767483..3770842] [gbkey=CDS]	0.998900779083177	true
WR51_RS20920	lcl|NZ_CP011153.1_prot_WP_063548612.1_4128 [locus_tag=WR51_RS20920] [protein=hypothetical protein] [protein_id=WP_063548612.1] [location=complement(4220122..4220661)] [gbkey=CDS]	0.998882689600393	true
WR51_RS06215	lcl|NZ_CP011153.1_prot_WP_063546832.1_1142 [locus_tag=WR51_RS06215] [protein=ATP-dependent helicase] [protein_id=WP_063546832.1] [location=complement(1259362..1261428)] [gbkey=CDS]	0.998863855016250	true
WR51_RS28805	lcl|NZ_CP011154.1_prot_WP_063549657.1_5688 [locus_tag=WR51_RS28805] [protein=hypothetical protein] [protein_id=WP_063549657.1] [location=complement(320534..320770)] [gbkey=CDS]	0.998823863611290	true
WR51_RS20295	lcl|NZ_CP011153.1_prot_WP_000568005.1_4000 [locus_tag=WR51_RS20295] [protein=AAA family ATPase] [protein_id=WP_000568005.1] [location=4111796..4112521] [gbkey=CDS]	0.998755828038101	true
WR51_RS04915	lcl|NZ_CP011153.1_prot_WP_000827566.1_870 [locus_tag=WR51_RS04915] [protein=BC1881 family protein] [protein_id=WP_000827566.1] [location=complement(999803..999967)] [gbkey=CDS]	0.998740745645458	true
WR51_RS26350	lcl|NZ_CP011153.1_prot_WP_063549095.1_5193 [locus_tag=WR51_RS26350] [protein=YIP1 family protein] [protein_id=WP_063549095.1] [location=complement(5252329..5253009)] [gbkey=CDS]	0.998734121745962	true
WR51_RS21090	lcl|NZ_CP011153.1_prot_WP_000366452.1_4163 [locus_tag=WR51_RS21090] [protein=1-deoxy-D-xylulose-5-phosphate synthase] [protein_id=WP_000366452.1] [location=complement(4255549..4257441)] [gbkey=CDS]	0.998730333657846	true
WR51_RS17815.fdhF	lcl|NZ_CP011153.1_prot_WP_023522702.1_3506 [gene=fdhF] [locus_tag=WR51_RS17815] [protein=formate dehydrogenase subunit alpha] [protein_id=WP_023522702.1] [location=complement(3612553..3615492)] [gbkey=CDS]	0.998669674662243	true
WR51_RS03330.gerKA	lcl|NZ_CP011153.1_prot_WP_063546444.1_573 [gene=gerKA] [locus_tag=WR51_RS03330] [protein=spore germination protein GerKA] [protein_id=WP_063546444.1] [location=complement(688614..690116)] [gbkey=CDS]	0.998641910190064	true
WR51_RS09425	lcl|NZ_CP011153.1_prot_WP_000149328.1_1783 [locus_tag=WR51_RS09425] [protein=ABC transporter ATP-binding protein] [protein_id=WP_000149328.1] [location=1880387..1881160] [gbkey=CDS]	0.998637136446255	true
WR51_RS07115.hisB	lcl|NZ_CP011153.1_prot_WP_053564914.1_1320 [gene=hisB] [locus_tag=WR51_RS07115] [protein=imidazoleglycerol-phosphate dehydratase HisB] [protein_id=WP_053564914.1] [location=1427417..1428001] [gbkey=CDS]	0.998591638883885	true
WR51_RS18020	lcl|NZ_CP011153.1_prot_WP_016123225.1_3546 [locus_tag=WR51_RS18020] [protein=hypothetical protein] [protein_id=WP_016123225.1] [location=3660756..3661013] [gbkey=CDS]	0.998557612320652	true
WR51_RS13135	lcl|NZ_CP011153.1_prot_WP_063549320.1_2551 [locus_tag=WR51_RS13135] [protein=hypothetical protein] [protein_id=WP_063549320.1] [location=2658901..2659110] [gbkey=CDS]	0.998541982039353	true
WR51_RS14595	lcl|NZ_CP011153.1_prot_WP_000834885.1_2849 [locus_tag=WR51_RS14595] [protein=hypothetical protein] [protein_id=WP_000834885.1] [location=complement(2937412..2937807)] [gbkey=CDS]	0.998468852938503	true
WR51_RS14350	lcl|NZ_CP011153.1_prot_WP_000182619.1_2800 [locus_tag=WR51_RS14350] [protein=(2Fe-2S)-binding protein] [protein_id=WP_000182619.1] [location=2892905..2893177] [gbkey=CDS]	0.998379580283483	true
WR51_RS08190	lcl|NZ_CP011153.1_prot_WP_000459089.1_1533 [locus_tag=WR51_RS08190] [protein=winged helix-turn-helix transcriptional regulator] [protein_id=WP_000459089.1] [location=complement(1635357..1635806)] [gbkey=CDS]	0.998352862360023	true
WR51_RS20700	lcl|NZ_CP011153.1_prot_WP_000898973.1_4082 [locus_tag=WR51_RS20700] [protein=alpha/beta hydrolase] [protein_id=WP_000898973.1] [location=4179498..4180496] [gbkey=CDS]	0.998324003056222	true
WR51_RS22500.ccsA	lcl|NZ_CP011153.1_prot_WP_000009005.1_4447 [gene=ccsA] [locus_tag=WR51_RS22500] [protein=cytochrome c biogenesis protein CcsA] [protein_id=WP_000009005.1] [location=complement(4516944..4517777)] [gbkey=CDS]	0.998308028537968	true
WR51_RS11315	lcl|NZ_CP011153.1_prot_WP_063547176.1_2167 [locus_tag=WR51_RS11315] [protein=CoA-acylating methylmalonate-semialdehyde dehydrogenase] [protein_id=WP_063547176.1] [location=2249048..2250508] [gbkey=CDS]	0.998161296186060	true
WR51_RS18625	lcl|NZ_CP011153.1_prot_WP_000228315.1_3668 [locus_tag=WR51_RS18625] [protein=DUF420 domain-containing protein] [protein_id=WP_000228315.1] [location=complement(3778863..3779405)] [gbkey=CDS]	0.998132499359121	true
WR51_RS13820	lcl|NZ_CP011153.1_prot_WP_001290961.1_2690 [locus_tag=WR51_RS13820] [protein=SagB/ThcOx family dehydrogenase] [protein_id=WP_001290961.1] [location=complement(2794551..2795528)] [gbkey=CDS]	0.998053667039314	true
WR51_RS14270	lcl|NZ_CP011153.1_prot_WP_063547543.1_2784 [locus_tag=WR51_RS14270] [protein=N-acetylmuramoyl-L-alanine amidase] [protein_id=WP_063547543.1] [location=complement(2876257..2876991)] [gbkey=CDS]	0.998030552155372	true
WR51_RS15320	lcl|NZ_CP011153.1_prot_WP_063547760.1_2996 [locus_tag=WR51_RS15320] [protein=AraC family transcriptional regulator] [protein_id=WP_063547760.1] [location=complement(3079063..3079941)] [gbkey=CDS]	0.997992773393342	true
WR51_RS24820	lcl|NZ_CP011153.1_prot_WP_000829790.1_4890 [locus_tag=WR51_RS24820] [protein=NAD(P)/FAD-dependent oxidoreductase] [protein_id=WP_000829790.1] [location=4954612..4955601] [gbkey=CDS]	0.997854671954073	true
WR51_RS03560	lcl|NZ_CP011153.1_prot_WP_063546468.1_619 [locus_tag=WR51_RS03560] [protein=FAD-binding protein] [protein_id=WP_063546468.1] [location=736300..737616] [gbkey=CDS]	0.997843246916311	true
WR51_RS17995	lcl|NZ_CP011153.1_prot_WP_000614858.1_3541 [locus_tag=WR51_RS17995] [protein=LysM peptidoglycan-binding domain-containing protein] [protein_id=WP_000614858.1] [location=3657026..3658318] [gbkey=CDS]	0.997787664740901	true
WR51_RS28485	lcl|NZ_CP011154.1_prot_WP_063549733.1_5620 [locus_tag=WR51_RS28485] [protein=class II lanthipeptide, LchA2/BrtA2 family] [protein_id=WP_063549733.1] [location=complement(253186..253419)] [gbkey=CDS]	0.997651816776557	true
WR51_RS28490	lcl|NZ_CP011154.1_prot_WP_063549733.1_5621 [locus_tag=WR51_RS28490] [protein=class II lanthipeptide, LchA2/BrtA2 family] [protein_id=WP_063549733.1] [location=complement(253495..253728)] [gbkey=CDS]	0.997651816776557	true
WR51_RS23475.acuC	lcl|NZ_CP011153.1_prot_WP_080469885.1_4644 [gene=acuC] [locus_tag=WR51_RS23475] [protein=acetoin utilization protein AcuC] [protein_id=WP_080469885.1] [location=4712009..4713175] [gbkey=CDS]	0.997557711624372	true
WR51_RS27115	lcl|NZ_CP011153.1_prot_WP_000181979.1_5345 [locus_tag=WR51_RS27115] [protein=LacI family DNA-binding transcriptional regulator] [protein_id=WP_000181979.1] [location=complement(5411186..5412163)] [gbkey=CDS]	0.997539258901056	true
WR51_RS06690	lcl|NZ_CP011153.1_prot_WP_000726028.1_1237 [locus_tag=WR51_RS06690] [protein=DUF3905 domain-containing protein] [protein_id=WP_000726028.1] [location=complement(1354415..1354750)] [gbkey=CDS]	0.997482754934862	true
WR51_RS24695	lcl|NZ_CP011153.1_prot_WP_001175830.1_4865 [locus_tag=WR51_RS24695] [protein=pyridoxal phosphate-dependent aminotransferase] [protein_id=WP_001175830.1] [location=4931378..4932529] [gbkey=CDS]	0.997385985914584	true
WR51_RS03325	lcl|NZ_CP011153.1_prot_WP_063546442.1_572 [locus_tag=WR51_RS03325] [protein=GerAB/ArcD/ProY family transporter] [protein_id=WP_063546442.1] [location=complement(687527..688633)] [gbkey=CDS]	0.997329836629502	true
WR51_RS11415	lcl|NZ_CP011153.1_prot_WP_001043905.1_2187 [locus_tag=WR51_RS11415] [protein=HU family DNA-binding protein] [protein_id=WP_001043905.1] [location=complement(2276168..2276440)] [gbkey=CDS]	0.997319912104348	true
WR51_RS02535	lcl|NZ_CP011153.1_prot_WP_000517891.1_442 [locus_tag=WR51_RS02535] [protein=small, acid-soluble spore protein K] [protein_id=WP_000517891.1] [location=complement(500878..501036)] [gbkey=CDS]	0.997267923175352	true
WR51_RS03450	lcl|NZ_CP011153.1_prot_WP_000880730.1_597 [locus_tag=WR51_RS03450] [protein=ABC transporter permease] [protein_id=WP_000880730.1] [location=complement(712170..713075)] [gbkey=CDS]	0.996677675067635	true
WR51_RS22765	lcl|NZ_CP011153.1_prot_WP_000284950.1_4499 [locus_tag=WR51_RS22765] [protein=DinB family protein] [protein_id=WP_000284950.1] [location=4570797..4571300] [gbkey=CDS]	0.996488578257322	true
WR51_RS29915	lcl|NZ_CP011154.1_prot_WP_080470024.1_5918 [locus_tag=WR51_RS29915] [protein=head-tail adaptor protein] [protein_id=WP_080470024.1] [location=585261..585437] [gbkey=CDS]	0.996318978243945	true
WR51_RS14795	lcl|NZ_CP011153.1_prot_WP_000783341.1_2889 [locus_tag=WR51_RS14795] [protein=AAC(3) family N-acetyltransferase] [protein_id=WP_000783341.1] [location=complement(2964977..2965780)] [gbkey=CDS]	0.996116116099913	true
WR51_RS11255	lcl|NZ_CP011153.1_prot_WP_001069869.1_2155 [locus_tag=WR51_RS11255] [protein=hypothetical protein] [protein_id=WP_001069869.1] [location=2235589..2236263] [gbkey=CDS]	0.996054151423762	true
WR51_RS02280	lcl|NZ_CP011153.1_prot_WP_001064413.1_390 [locus_tag=WR51_RS02280] [protein=toxic anion resistance protein] [protein_id=WP_001064413.1] [location=447424..448506] [gbkey=CDS]	0.996053786858813	true
WR51_RS05440	lcl|NZ_CP011153.1_prot_WP_000902681.1_982 [locus_tag=WR51_RS05440] [protein=DUF1433 domain-containing protein] [protein_id=WP_000902681.1] [location=complement(1101306..1101620)] [gbkey=CDS]	0.996025738381040	true
WR51_RS01980	lcl|NZ_CP011153.1_prot_WP_000235475.1_329 [locus_tag=WR51_RS01980] [protein=hypothetical protein] [protein_id=WP_000235475.1] [location=complement(377963..378331)] [gbkey=CDS]	0.995942453977494	true
WR51_RS08330.fliH	lcl|NZ_CP011153.1_prot_WP_025709197.1_1561 [gene=fliH] [locus_tag=WR51_RS08330] [protein=flagellar assembly protein H] [protein_id=WP_025709197.1] [location=1658416..1659105] [gbkey=CDS]	0.995922822787994	true
WR51_RS00995	lcl|NZ_CP011153.1_prot_WP_000527151.1_158 [locus_tag=WR51_RS00995] [protein=ABC transporter permease] [protein_id=WP_000527151.1] [location=complement(171623..172291)] [gbkey=CDS]	0.995694080568213	true
WR51_RS27320	lcl|NZ_CP011153.1_prot_WP_016513283.1_5386 [locus_tag=WR51_RS27320] [protein=MFS transporter] [protein_id=WP_016513283.1] [location=5460468..5461766] [gbkey=CDS]	0.995505316207340	true
WR51_RS20230.malR	lcl|NZ_CP011153.1_prot_WP_063548537.1_3987 [gene=malR] [locus_tag=WR51_RS20230] [protein=maltose operon transcriptional repressor MalR] [protein_id=WP_063548537.1] [location=complement(4098090..4099121)] [gbkey=CDS]	0.995289843186006	true
WR51_RS21495.metC	lcl|NZ_CP011153.1_prot_WP_063548642.1_4245 [gene=metC] [locus_tag=WR51_RS21495] [protein=cystathionine beta-lyase] [protein_id=WP_063548642.1] [location=4319255..4320418] [gbkey=CDS]	0.995103489919535	true
WR51_RS09635	lcl|NZ_CP011153.1_prot_WP_063547088.1_1825 [locus_tag=WR51_RS09635] [protein=hypothetical protein] [protein_id=WP_063547088.1] [location=1922073..1922282] [gbkey=CDS]	0.994981921996273	true
WR51_RS13250	lcl|NZ_CP011153.1_prot_WP_063547406.1_2574 [locus_tag=WR51_RS13250] [protein=DUF3893 domain-containing protein] [protein_id=WP_063547406.1] [location=2680068..2681750] [gbkey=CDS]	0.994736466538856	true
WR51_RS10540.argS	lcl|NZ_CP011153.1_prot_WP_063547141.1_2008 [gene=argS] [locus_tag=WR51_RS10540] [protein=arginine--tRNA ligase] [protein_id=WP_063547141.1] [location=2089084..2090772] [gbkey=CDS]	0.994713330790436	true
WR51_RS05805.addA	lcl|NZ_CP011153.1_prot_WP_063546772.1_1058 [gene=addA] [locus_tag=WR51_RS05805] [protein=helicase-exonuclease AddAB subunit AddA] [protein_id=WP_063546772.1] [location=1181382..1185107] [gbkey=CDS]	0.994408973241308	true
WR51_RS10240	lcl|NZ_CP011153.1_prot_WP_000014087.1_1948 [locus_tag=WR51_RS10240] [protein=oxalate:formate antiporter] [protein_id=WP_000014087.1] [location=2030740..2031516] [gbkey=CDS]	0.994160362751413	true
WR51_RS19530	lcl|NZ_CP011153.1_prot_WP_000625865.1_3847 [locus_tag=WR51_RS19530] [protein=YicC family protein] [protein_id=WP_000625865.1] [location=complement(3962875..3963750)] [gbkey=CDS]	0.994044674760455	true
WR51_RS27675	lcl|NZ_CP011154.1_prot_WP_000752668.1_5453 [locus_tag=WR51_RS27675] [protein=hypothetical protein] [protein_id=WP_000752668.1] [location=27367..27600] [gbkey=CDS]	0.994038622815702	true
WR51_RS08245.fliY	lcl|NZ_CP011153.1_prot_WP_001115016.1_1544 [gene=fliY] [locus_tag=WR51_RS08245] [protein=flagellar motor switch phosphatase FliY] [protein_id=WP_001115016.1] [location=1643779..1645416] [gbkey=CDS]	0.994014239645785	true
WR51_RS22320.nadA	lcl|NZ_CP011153.1_prot_WP_000025335.1_4411 [gene=nadA] [locus_tag=WR51_RS22320] [protein=quinolinate synthase NadA] [protein_id=WP_000025335.1] [location=complement(4479377..4480483)] [gbkey=CDS]	0.994004110509325	true
WR51_RS19985.speA	lcl|NZ_CP011153.1_prot_WP_063549362.1_3938 [gene=speA] [locus_tag=WR51_RS19985] [protein=arginine decarboxylase] [protein_id=WP_063549362.1] [location=4054371..4055843] [gbkey=CDS]	0.993844858525086	true
WR51_RS19255.proS	lcl|NZ_CP011153.1_prot_WP_063548475.1_3792 [gene=proS] [locus_tag=WR51_RS19255] [protein=proline--tRNA ligase] [protein_id=WP_063548475.1] [location=complement(3907768..3909468)] [gbkey=CDS]	0.993641409243049	true
WR51_RS21830	lcl|NZ_CP011153.1_prot_WP_000439773.1_4313 [locus_tag=WR51_RS21830] [protein=ComE operon protein 2] [protein_id=WP_000439773.1] [location=complement(4385644..4386201)] [gbkey=CDS]	0.993341512336890	true
WR51_RS03570	lcl|NZ_CP011153.1_prot_WP_001268332.1_621 [locus_tag=WR51_RS03570] [protein=hypothetical protein] [protein_id=WP_001268332.1] [location=738993..739196] [gbkey=CDS]	0.993228112786790	true
WR51_RS25250	lcl|NZ_CP011153.1_prot_WP_063548957.1_4977 [locus_tag=WR51_RS25250] [protein=TrmB family transcriptional regulator] [protein_id=WP_063548957.1] [location=5026655..5027413] [gbkey=CDS]	0.993215245445195	true
WR51_RS32475	lcl|NZ_CP011153.1_prot_WP_000744623.1_1294 [locus_tag=WR51_RS32475] [protein=hypothetical protein] [protein_id=WP_000744623.1] [location=complement(1403809..1403958)] [gbkey=CDS]	0.993149324570591	true
WR51_RS02310.cadA	lcl|NZ_CP011153.1_prot_WP_063546352.1_396 [gene=cadA] [locus_tag=WR51_RS02310] [protein=cadmium-translocating P-type ATPase] [protein_id=WP_063546352.1] [location=complement(453894..455819)] [gbkey=CDS]	0.992687300368499	true
WR51_RS28355	lcl|NZ_CP011154.1_prot_WP_063549767.1_5592 [locus_tag=WR51_RS28355] [protein=hypothetical protein] [protein_id=WP_063549767.1] [location=complement(215450..216685)] [gbkey=CDS]	0.992514291630071	true
WR51_RS20725	lcl|NZ_CP011153.1_prot_WP_000360796.1_4087 [locus_tag=WR51_RS20725] [protein=DUF2552 family protein] [protein_id=WP_000360796.1] [location=complement(4184433..4184678)] [gbkey=CDS]	0.991482825430346	true
WR51_RS10155	lcl|NZ_CP011153.1_prot_WP_023521763.1_1931 [locus_tag=WR51_RS10155] [protein=PLP-dependent aminotransferase family protein] [protein_id=WP_023521763.1] [location=complement(2020359..2021774)] [gbkey=CDS]	0.990350337022318	true
WR51_RS22395	lcl|NZ_CP011153.1_prot_WP_002094147.1_4426 [locus_tag=WR51_RS22395] [protein=ribosomal-processing cysteine protease Prp] [protein_id=WP_002094147.1] [location=complement(4495414..4495758)] [gbkey=CDS]	0.990326207577069	true
WR51_RS18795	lcl|NZ_CP011153.1_prot_WP_000375774.1_3700 [locus_tag=WR51_RS18795] [protein=DUF2515 domain-containing protein] [protein_id=WP_000375774.1] [location=3810654..3811832] [gbkey=CDS]	0.989935086221194	true
WR51_RS17310	lcl|NZ_CP011153.1_prot_WP_000012250.1_3402 [locus_tag=WR51_RS17310] [protein=WXG100 family type VII secretion target] [protein_id=WP_000012250.1] [location=complement(3485001..3485996)] [gbkey=CDS]	0.989297542867788	true
WR51_RS07905	lcl|NZ_CP011153.1_prot_WP_063546940.1_1479 [locus_tag=WR51_RS07905] [protein=DUF418 domain-containing protein] [protein_id=WP_063546940.1] [location=complement(1572183..1573346)] [gbkey=CDS]	0.989128628321221	true
WR51_RS08615	lcl|NZ_CP011153.1_prot_WP_063549272.1_1620 [locus_tag=WR51_RS08615] [protein=GntR family transcriptional regulator] [protein_id=WP_063549272.1] [location=complement(1708757..1709428)] [gbkey=CDS]	0.988848955020385	true
WR51_RS20410	lcl|NZ_CP011153.1_prot_WP_000180387.1_4024 [locus_tag=WR51_RS20410] [protein=nitroreductase family protein] [protein_id=WP_000180387.1] [location=4131304..4131921] [gbkey=CDS]	0.988729529689385	true
WR51_RS14985	lcl|NZ_CP011153.1_prot_WP_063547686.1_2929 [locus_tag=WR51_RS14985] [protein=FAD-binding oxidoreductase] [protein_id=WP_063547686.1] [location=3008079..3009416] [gbkey=CDS]	0.988661071628820	true
WR51_RS07995	lcl|NZ_CP011153.1_prot_WP_000617645.1_1495 [locus_tag=WR51_RS07995] [protein=sugar transferase] [protein_id=WP_000617645.1] [location=1588335..1588973] [gbkey=CDS]	0.988265814402050	true
WR51_RS29745	lcl|NZ_CP011154.1_prot_WP_063549402.1_5882 [locus_tag=WR51_RS29745] [protein=hypothetical protein] [protein_id=WP_063549402.1] [location=544209..544961] [gbkey=CDS]	0.987673699843494	true
WR51_RS10640	lcl|NZ_CP011153.1_prot_WP_000414798.1_2027 [locus_tag=WR51_RS10640] [protein=immunity 22 family protein] [protein_id=WP_000414798.1] [location=2121376..2121753] [gbkey=CDS]	0.987570657924551	true
WR51_RS05285	lcl|NZ_CP011153.1_prot_WP_001072581.1_952 [locus_tag=WR51_RS05285] [protein=ring-cleaving dioxygenase] [protein_id=WP_001072581.1] [location=1072424..1073401] [gbkey=CDS]	0.987420589471982	true
WR51_RS07170	lcl|NZ_CP011153.1_prot_WP_001228819.1_1331 [locus_tag=WR51_RS07170] [protein=DUF3888 domain-containing protein] [protein_id=WP_001228819.1] [location=1436154..1436549] [gbkey=CDS]	0.987227738084322	true
WR51_RS06825	lcl|NZ_CP011153.1_prot_WP_000703093.1_1262 [locus_tag=WR51_RS06825] [protein=hypothetical protein] [protein_id=WP_000703093.1] [location=1378755..1379357] [gbkey=CDS]	0.987011474851212	true
WR51_RS03465	lcl|NZ_CP011153.1_prot_WP_000798236.1_600 [locus_tag=WR51_RS03465] [protein=ABC transporter ATP-binding protein] [protein_id=WP_000798236.1] [location=complement(714990..716009)] [gbkey=CDS]	0.986990589939134	true
WR51_RS03905.tenA	lcl|NZ_CP011153.1_prot_WP_000666826.1_666 [gene=tenA] [locus_tag=WR51_RS03905] [protein=thiaminase II] [protein_id=WP_000666826.1] [location=793857..794552] [gbkey=CDS]	0.986665086922632	true
WR51_RS15425	lcl|NZ_CP011153.1_prot_WP_080469831.1_3017 [locus_tag=WR51_RS15425] [protein=class I SAM-dependent methyltransferase] [protein_id=WP_080469831.1] [location=3096570..3097145] [gbkey=CDS]	0.985763190086741	true
WR51_RS27165	lcl|NZ_CP011153.1_prot_WP_000488131.1_5355 [locus_tag=WR51_RS27165] [protein=GAF domain-containing sensor histidine kinase] [protein_id=WP_000488131.1] [location=complement(5421358..5422929)] [gbkey=CDS]	0.985575166627721	true
WR51_RS03945.thiF	lcl|NZ_CP011153.1_prot_WP_001065409.1_674 [gene=thiF] [locus_tag=WR51_RS03945] [protein=thiazole biosynthesis adenylyltransferase ThiF] [protein_id=WP_001065409.1] [location=799738..800757] [gbkey=CDS]	0.985567319986386	true
WR51_RS13650	lcl|NZ_CP011153.1_prot_WP_000522472.1_2655 [locus_tag=WR51_RS13650] [protein=PH domain-containing protein] [protein_id=WP_000522472.1] [location=2759110..2759487] [gbkey=CDS]	0.985432774499249	true
WR51_RS05025	lcl|NZ_CP011153.1_prot_WP_063546654.1_893 [locus_tag=WR51_RS05025] [protein=HPP family protein] [protein_id=WP_063546654.1] [location=1023810..1024364] [gbkey=CDS]	0.984471440144550	true
WR51_RS03220	lcl|NZ_CP011153.1_prot_WP_000382679.1_551 [locus_tag=WR51_RS03220] [protein=acid-soluble spore protein H] [protein_id=WP_000382679.1] [location=663123..663302] [gbkey=CDS]	0.984241455576210	true
WR51_RS12615	lcl|NZ_CP011153.1_prot_WP_000728157.1_2437 [locus_tag=WR51_RS12615] [protein=WGxxGxxG-CTERM domain-containing protein] [protein_id=WP_000728157.1] [location=complement(2556146..2556445)] [gbkey=CDS]	0.983589585022037	true
WR51_RS20560.spoIIAB	lcl|NZ_CP011153.1_prot_WP_001243398.1_4054 [gene=spoIIAB] [locus_tag=WR51_RS20560] [protein=anti-sigma F factor] [protein_id=WP_001243398.1] [location=complement(4156391..4156831)] [gbkey=CDS]	0.983580801188632	true
WR51_RS11005	lcl|NZ_CP011153.1_prot_WP_063547160.1_2102 [locus_tag=WR51_RS11005] [protein=MFS transporter] [protein_id=WP_063547160.1] [location=2188356..2189585] [gbkey=CDS]	0.983452465176711	true
WR51_RS02365.yfkAB	lcl|NZ_CP011153.1_prot_WP_000156022.1_407 [gene=yfkAB] [locus_tag=WR51_RS02365] [protein=radical SAM/CxCxxxxC motif protein YfkAB] [protein_id=WP_000156022.1] [location=complement(465958..467085)] [gbkey=CDS]	0.983269559424398	true
WR51_RS05020	lcl|NZ_CP011153.1_prot_WP_063546652.1_892 [locus_tag=WR51_RS05020] [protein=CGNR zinc finger domain-containing protein] [protein_id=WP_063546652.1] [location=1023109..1023693] [gbkey=CDS]	0.982761831258284	true
WR51_RS16830	lcl|NZ_CP011153.1_prot_WP_063548108.1_3303 [locus_tag=WR51_RS16830] [protein=S8 family serine peptidase] [protein_id=WP_063548108.1] [location=complement(3393729..3395105)] [gbkey=CDS]	0.982648577843942	true
WR51_RS05825.gerPD	lcl|NZ_CP011153.1_prot_WP_001052807.1_1062 [gene=gerPD] [locus_tag=WR51_RS05825] [protein=spore germination protein GerPD] [protein_id=WP_001052807.1] [location=complement(1186205..1186399)] [gbkey=CDS]	0.982284889390131	true
WR51_RS07200	lcl|NZ_CP011153.1_prot_WP_000119611.1_1337 [locus_tag=WR51_RS07200] [protein=ferredoxin--nitrite reductase] [protein_id=WP_000119611.1] [location=1441497..1443119] [gbkey=CDS]	0.981944962338788	true
WR51_RS18650	lcl|NZ_CP011153.1_prot_WP_023522802.1_3672 [locus_tag=WR51_RS18650] [protein=metallophosphoesterase] [protein_id=WP_023522802.1] [location=complement(3783055..3783948)] [gbkey=CDS]	0.981639569745729	true
WR51_RS04550	lcl|NZ_CP011153.1_prot_WP_063546563.1_795 [locus_tag=WR51_RS04550] [protein=DUF1700 domain-containing protein] [protein_id=WP_063546563.1] [location=complement(912640..913200)] [gbkey=CDS]	0.980559439310638	true
WR51_RS24975	lcl|NZ_CP011153.1_prot_WP_023523340.1_4922 [locus_tag=WR51_RS24975] [protein=NAD(P)H-dependent oxidoreductase] [protein_id=WP_023523340.1] [location=4980022..4980603] [gbkey=CDS]	0.980346144415081	true
WR51_RS26960.speE	lcl|NZ_CP011153.1_prot_WP_000424696.1_5314 [gene=speE] [locus_tag=WR51_RS26960] [protein=spermidine synthase] [protein_id=WP_000424696.1] [location=complement(5383300..5384127)] [gbkey=CDS]	0.980144860198358	true
WR51_RS01900	lcl|NZ_CP011153.1_prot_WP_000279914.1_313 [locus_tag=WR51_RS01900] [protein=hypothetical protein] [protein_id=WP_000279914.1] [location=complement(360054..360749)] [gbkey=CDS]	0.979570668716324	true
WR51_RS29815	lcl|NZ_CP011154.1_prot_WP_063550048.1_5898 [locus_tag=WR51_RS29815] [protein=hypothetical protein] [protein_id=WP_063550048.1] [location=562947..563321] [gbkey=CDS]	0.979028948944204	true
WR51_RS17670	lcl|NZ_CP011153.1_prot_WP_063548288.1_3477 [locus_tag=WR51_RS17670] [protein=ASCH domain-containing protein] [protein_id=WP_063548288.1] [location=complement(3581157..3581498)] [gbkey=CDS]	0.977358746497815	true
WR51_RS02025	lcl|NZ_CP011153.1_prot_WP_063546319.1_338 [locus_tag=WR51_RS02025] [protein=PRK06851 family protein] [protein_id=WP_063546319.1] [location=385409..386518] [gbkey=CDS]	0.977357258060035	true
WR51_RS26130	lcl|NZ_CP011153.1_prot_WP_000989059.1_5150 [locus_tag=WR51_RS26130] [protein=PTS lactose/cellobiose transporter subunit IIA] [protein_id=WP_000989059.1] [location=complement(5203700..5204023)] [gbkey=CDS]	0.977342652125245	true
WR51_RS20360	lcl|NZ_CP011153.1_prot_WP_063548555.1_4014 [locus_tag=WR51_RS20360] [protein=pyridoxal phosphate-dependent aminotransferase] [protein_id=WP_063548555.1] [location=4122209..4123387] [gbkey=CDS]	0.977312725821873	true
WR51_RS13815	lcl|NZ_CP011153.1_prot_WP_063547460.1_2689 [locus_tag=WR51_RS13815] [protein=non-ribosomal peptide synthetase] [protein_id=WP_063547460.1] [location=complement(2787508..2794518)] [gbkey=CDS]	0.976967120393049	true
WR51_RS15730	lcl|NZ_CP011153.1_prot_WP_063547854.1_3078 [locus_tag=WR51_RS15730] [protein=NADH dehydrogenase subunit 5] [protein_id=WP_063547854.1] [location=complement(3163937..3165469)] [gbkey=CDS]	0.976671924268016	true
WR51_RS24240	lcl|NZ_CP011153.1_prot_WP_000415613.1_4798 [locus_tag=WR51_RS24240] [protein=hypothetical protein] [protein_id=WP_000415613.1] [location=complement(4853443..4853775)] [gbkey=CDS]	0.976537298919822	true
WR51_RS19825.rsmD	lcl|NZ_CP011153.1_prot_WP_001266976.1_3906 [gene=rsmD] [locus_tag=WR51_RS19825] [protein=16S rRNA (guanine(966)-N(2))-methyltransferase RsmD] [protein_id=WP_001266976.1] [location=complement(4026023..4026589)] [gbkey=CDS]	0.975395427855239	true
WR51_RS28045	lcl|NZ_CP011154.1_prot_WP_063549860.1_5530 [locus_tag=WR51_RS28045] [protein=non-ribosomal peptide synthetase] [protein_id=WP_063549860.1] [location=complement(103237..107733)] [gbkey=CDS]	0.975093816774271	true
WR51_RS28650	lcl|NZ_CP011154.1_prot_WP_063549701.1_5655 [locus_tag=WR51_RS28650] [protein=glycosyltransferase] [protein_id=WP_063549701.1] [location=complement(287313..288707)] [gbkey=CDS]	0.974306639397586	true
WR51_RS16350	lcl|NZ_CP011153.1_prot_WP_000554029.1_3203 [locus_tag=WR51_RS16350] [protein=hypothetical protein] [protein_id=WP_000554029.1] [location=3301446..3301637] [gbkey=CDS]	0.974254946031937	true
WR51_RS28110	lcl|NZ_CP011154.1_prot_WP_063549845.1_5543 [locus_tag=WR51_RS28110] [protein=C39 family peptidase] [protein_id=WP_063549845.1] [location=complement(128382..131033)] [gbkey=CDS]	0.973808113558596	true
WR51_RS05925	lcl|NZ_CP011153.1_prot_WP_000527408.1_1083 [locus_tag=WR51_RS05925] [protein=DUF3813 domain-containing protein] [protein_id=WP_000527408.1] [location=complement(1205101..1205298)] [gbkey=CDS]	0.973302921776766	true
WR51_RS18155	lcl|NZ_CP011153.1_prot_WP_063548353.1_3573 [locus_tag=WR51_RS18155] [protein=ABC transporter ATP-binding protein] [protein_id=WP_063548353.1] [location=complement(3688031..3689914)] [gbkey=CDS]	0.973261849790897	true
WR51_RS00555.gltX	lcl|NZ_CP011153.1_prot_WP_063546191.1_82 [gene=gltX] [locus_tag=WR51_RS00555] [protein=glutamate--tRNA ligase] [protein_id=WP_063546191.1] [location=102942..104399] [gbkey=CDS]	0.972954336083346	true
WR51_RS20840	lcl|NZ_CP011153.1_prot_WP_000749724.1_4110 [locus_tag=WR51_RS20840] [protein=DUF2185 domain-containing protein] [protein_id=WP_000749724.1] [location=complement(4205920..4206240)] [gbkey=CDS]	0.972152953138741	true
WR51_RS32260	lcl|NZ_CP011153.1_prot_WP_000849324.1_3309 [locus_tag=WR51_RS32260] [protein=PhzF family phenazine biosynthesis isomerase] [protein_id=WP_000849324.1] [location=complement(3399247..3400146)] [gbkey=CDS]	0.971811147814068	true
WR51_RS03910	lcl|NZ_CP011153.1_prot_WP_001256790.1_667 [locus_tag=WR51_RS03910] [protein=ABC transporter ATP-binding protein] [protein_id=WP_001256790.1] [location=794521..795270] [gbkey=CDS]	0.970459852431001	true
WR51_RS26940	lcl|NZ_CP011153.1_prot_WP_063549183.1_5310 [locus_tag=WR51_RS26940] [protein=LD-carboxypeptidase] [protein_id=WP_063549183.1] [location=5379255..5380241] [gbkey=CDS]	0.969862430863961	true
WR51_RS10725	lcl|NZ_CP011153.1_prot_WP_000028911.1_2045 [locus_tag=WR51_RS10725] [protein=DUF2837 family protein] [protein_id=WP_000028911.1] [location=complement(2135334..2136131)] [gbkey=CDS]	0.969405404010814	true
WR51_RS17485.rfbG	lcl|NZ_CP011153.1_prot_WP_023522666.1_3439 [gene=rfbG] [locus_tag=WR51_RS17485] [protein=CDP-glucose 4,6-dehydratase] [protein_id=WP_023522666.1] [location=3528163..3529251] [gbkey=CDS]	0.966384535037729	true
WR51_RS22050	lcl|NZ_CP011153.1_prot_WP_001201921.1_4357 [locus_tag=WR51_RS22050] [protein=bifunctional cystathionine gamma-lyase/homocysteine desulfhydrase] [protein_id=WP_001201921.1] [location=complement(4424492..4425625)] [gbkey=CDS]	0.966068343515790	true
WR51_RS25080.sufU	lcl|NZ_CP011153.1_prot_WP_000009523.1_4943 [gene=sufU] [locus_tag=WR51_RS25080] [protein=iron-sulfur cluster assembly scaffold protein SufU] [protein_id=WP_000009523.1] [location=complement(4996708..4997139)] [gbkey=CDS]	0.965797771299948	true
WR51_RS09160	lcl|NZ_CP011153.1_prot_WP_063547057.1_1732 [locus_tag=WR51_RS09160] [protein=Nramp family divalent metal transporter] [protein_id=WP_063547057.1] [location=complement(1819187..1820482)] [gbkey=CDS]	0.965383033816998	true
WR51_RS29185	lcl|NZ_CP011154.1_prot_WP_063549565.1_5767 [locus_tag=WR51_RS29185] [protein=M23 family metallopeptidase] [protein_id=WP_063549565.1] [location=407280..407939] [gbkey=CDS]	0.964940473864213	true
WR51_RS22625	lcl|NZ_CP011153.1_prot_WP_063548712.1_4471 [locus_tag=WR51_RS22625] [protein=amidohydrolase family protein] [protein_id=WP_063548712.1] [location=complement(4542134..4543375)] [gbkey=CDS]	0.964246170706472	true
WR51_RS10545	lcl|NZ_CP011153.1_prot_WP_000451279.1_2009 [locus_tag=WR51_RS10545] [protein=class I SAM-dependent methyltransferase] [protein_id=WP_000451279.1] [location=2090948..2091826] [gbkey=CDS]	0.963434415358465	true
WR51_RS20430.ptsH	lcl|NZ_CP011153.1_prot_WP_000411080.1_4028 [gene=ptsH] [locus_tag=WR51_RS20430] [protein=phosphocarrier protein HPr] [protein_id=WP_000411080.1] [location=complement(4134748..4135011)] [gbkey=CDS]	0.963337911013877	true
WR51_RS18775	lcl|NZ_CP011153.1_prot_WP_000047555.1_3696 [locus_tag=WR51_RS18775] [protein=undecaprenyldiphospho-muramoylpentapeptide beta-N-acetylglucosaminyltransferase] [protein_id=WP_000047555.1] [location=complement(3806998..3808062)] [gbkey=CDS]	0.960105612983408	true
WR51_RS05485	lcl|NZ_CP011153.1_prot_WP_080469748.1_991 [locus_tag=WR51_RS05485] [protein=hypothetical protein] [protein_id=WP_080469748.1] [location=1108098..1108541] [gbkey=CDS]	0.959543931409787	true
WR51_RS15080.proB	lcl|NZ_CP011153.1_prot_WP_006924529.1_2948 [gene=proB] [locus_tag=WR51_RS15080] [protein=glutamate 5-kinase] [protein_id=WP_006924529.1] [location=complement(3028313..3029416)] [gbkey=CDS]	0.957768020461565	true
WR51_RS23215	lcl|NZ_CP011153.1_prot_WP_000450933.1_4592 [locus_tag=WR51_RS23215] [protein=cupin domain-containing protein] [protein_id=WP_000450933.1] [location=complement(4659531..4659863)] [gbkey=CDS]	0.957643708110049	true
WR51_RS22660	lcl|NZ_CP011153.1_prot_WP_000058130.1_4478 [locus_tag=WR51_RS22660] [protein=ATP-binding cassette domain-containing protein] [protein_id=WP_000058130.1] [location=complement(4548098..4548982)] [gbkey=CDS]	0.955558401947724	true
WR51_RS19800	lcl|NZ_CP011153.1_prot_WP_080469868.1_3901 [locus_tag=WR51_RS19800] [protein=nucleotidyltransferase] [protein_id=WP_080469868.1] [location=4021143..4022369] [gbkey=CDS]	0.954990507915929	true
WR51_RS05075.dhaS	lcl|NZ_CP011153.1_prot_WP_000204213.1_903 [gene=dhaS] [locus_tag=WR51_RS05075] [protein=dihydroxyacetone kinase transcriptional activator DhaS] [protein_id=WP_000204213.1] [location=complement(1031756..1032322)] [gbkey=CDS]	0.954407231373212	true
WR51_RS10340	lcl|NZ_CP011153.1_prot_WP_063547124.1_1968 [locus_tag=WR51_RS10340] [protein=MoxR family ATPase] [protein_id=WP_063547124.1] [location=complement(2047829..2048791)] [gbkey=CDS]	0.953705152810142	true
WR51_RS00515	lcl|NZ_CP011153.1_prot_WP_000128385.1_74 [locus_tag=WR51_RS00515] [protein=UvrB/UvrC motif-containing protein] [protein_id=WP_000128385.1] [location=93674..94222] [gbkey=CDS]	0.952969570148787	true
WR51_RS28475	lcl|NZ_CP011154.1_prot_WP_063549737.1_5618 [locus_tag=WR51_RS28475] [protein=peptidase domain-containing ABC transporter] [protein_id=WP_063549737.1] [location=complement(247271..249451)] [gbkey=CDS]	0.952435652668408	true
WR51_RS03210	lcl|NZ_CP011153.1_prot_WP_016083562.1_549 [locus_tag=WR51_RS03210] [protein=lactate permease LctP family transporter] [protein_id=WP_016083562.1] [location=complement(660205..661824)] [gbkey=CDS]	0.951095941232403	true
