# Supplementary material for: Evaluating the Safety of Bacillus cereus GW-01 Obtained from Sheep Rumen Chyme
Source: Microorganisms. 2024 Jul 18;12(7):1457. doi: 10.3390/microorganisms12071457 (PMC11278751; doi:10.3390/microorganisms12071457)
Supplement: Supplementary file 1 [file microorganisms-12-01457-s001.zip › Supplemental Document S3/effectiveT3/B.cereus.CMCC.P0011/B.cereus.CMCC.P0011.effectiveT3.std.stat.xls]

Sample Name	Total Protein(#)	Secreted True(#)	Secreted False(#)
B.cereus.CMCC.P0011	5,767	672	5,095
