# Supplementary material for: Evaluating the Safety of Bacillus cereus GW-01 Obtained from Sheep Rumen Chyme
Source: Microorganisms. 2024 Jul 18;12(7):1457. doi: 10.3390/microorganisms12071457 (PMC11278751; doi:10.3390/microorganisms12071457)
Supplement: Supplementary file 1 [file microorganisms-12-01457-s001.zip › Supplemental Document S3/effectiveT3/B.cereus.CMCC.P0021/B.cereus.CMCC.P0021.effectiveT3.std.anno.xls]

Gene_id	Description	Score	is secreted
WR47_RS00285	lcl|NZ_CP011151.1_prot_WP_000107420.1_45 [locus_tag=WR47_RS00285] [protein=ribose-phosphate diphosphokinase] [protein_id=WP_000107420.1] [location=52427..53380] [gbkey=CDS]	1.000000000000000	true
WR47_RS00325.yabP	lcl|NZ_CP011151.1_prot_WP_001059104.1_53 [gene=yabP] [locus_tag=WR47_RS00325] [protein=sporulation protein YabP] [protein_id=WP_001059104.1] [location=62271..62579] [gbkey=CDS]	1.000000000000000	true
WR47_RS02085	lcl|NZ_CP011151.1_prot_WP_063546323.1_344 [locus_tag=WR47_RS02085] [protein=aromatic acid/H+ symport family MFS transporter] [protein_id=WP_063546323.1] [location=complement(401823..403124)] [gbkey=CDS]	1.000000000000000	true
WR47_RS02905	lcl|NZ_CP011151.1_prot_WP_061885391.1_492 [locus_tag=WR47_RS02905] [protein=recombinase family protein] [protein_id=WP_061885391.1] [location=598713..600167] [gbkey=CDS]	1.000000000000000	true
WR47_RS03280	lcl|NZ_CP011151.1_prot_WP_001106382.1_569 [locus_tag=WR47_RS03280] [protein=hypothetical protein] [protein_id=WP_001106382.1] [location=692903..693241] [gbkey=CDS]	1.000000000000000	true
WR47_RS03660.qoxD	lcl|NZ_CP011151.1_prot_WP_000068425.1_645 [gene=qoxD] [locus_tag=WR47_RS03660] [protein=cytochrome aa3 quinol oxidase subunit IV] [protein_id=WP_000068425.1] [location=complement(774086..774397)] [gbkey=CDS]	1.000000000000000	true
WR47_RS04360	lcl|NZ_CP011151.1_prot_WP_063546535.1_763 [locus_tag=WR47_RS04360] [protein=nuclear transport factor 2 family protein] [protein_id=WP_063546535.1] [location=891078..891479] [gbkey=CDS]	1.000000000000000	true
WR47_RS04430	lcl|NZ_CP011151.1_prot_WP_016078064.1_777 [locus_tag=WR47_RS04430] [protein=hypothetical protein] [protein_id=WP_016078064.1] [location=complement(900551..900754)] [gbkey=CDS]	1.000000000000000	true
WR47_RS04500	lcl|NZ_CP011151.1_prot_WP_000510477.1_791 [locus_tag=WR47_RS04500] [protein=hypothetical protein] [protein_id=WP_000510477.1] [location=918230..918475] [gbkey=CDS]	1.000000000000000	true
WR47_RS04995	lcl|NZ_CP011151.1_prot_WP_000540377.1_893 [locus_tag=WR47_RS04995] [protein=YjcZ family sporulation protein] [protein_id=WP_000540377.1] [location=complement(1035228..1035353)] [gbkey=CDS]	1.000000000000000	true
WR47_RS05195	lcl|NZ_CP011151.1_prot_WP_000991350.1_938 [locus_tag=WR47_RS05195] [protein=hypothetical protein] [protein_id=WP_000991350.1] [location=complement(1072327..1072578)] [gbkey=CDS]	1.000000000000000	true
WR47_RS05760	lcl|NZ_CP011151.1_prot_WP_023521410.1_1054 [locus_tag=WR47_RS05760] [protein=hypothetical protein] [protein_id=WP_023521410.1] [location=complement(1188248..1188742)] [gbkey=CDS]	1.000000000000000	true
WR47_RS05830.gerPB	lcl|NZ_CP011151.1_prot_WP_001012508.1_1068 [gene=gerPB] [locus_tag=WR47_RS05830] [protein=spore germination protein GerPB] [protein_id=WP_001012508.1] [location=complement(1201952..1202158)] [gbkey=CDS]	1.000000000000000	true
WR47_RS06130	lcl|NZ_CP011151.1_prot_WP_063546808.1_1130 [locus_tag=WR47_RS06130] [protein=hypothetical protein] [protein_id=WP_063546808.1] [location=complement(1262415..1263320)] [gbkey=CDS]	1.000000000000000	true
WR47_RS06195	lcl|NZ_CP011151.1_prot_WP_014894818.1_1143 [locus_tag=WR47_RS06195] [protein=hypothetical protein] [protein_id=WP_014894818.1] [location=1272688..1272873] [gbkey=CDS]	1.000000000000000	true
WR47_RS06510	lcl|NZ_CP011151.1_prot_WP_063546897.1_1206 [locus_tag=WR47_RS06510] [protein=aldehyde dehydrogenase] [protein_id=WP_063546897.1] [location=1333872..1335239] [gbkey=CDS]	1.000000000000000	true
WR47_RS06775	lcl|NZ_CP011151.1_prot_WP_000941977.1_1258 [locus_tag=WR47_RS06775] [protein=DinB family protein] [protein_id=WP_000941977.1] [location=1388060..1388593] [gbkey=CDS]	1.000000000000000	true
WR47_RS06910	lcl|NZ_CP011151.1_prot_WP_063546915.1_1284 [locus_tag=WR47_RS06910] [protein=LD-carboxypeptidase] [protein_id=WP_063546915.1] [location=complement(1407028..1407948)] [gbkey=CDS]	1.000000000000000	true
WR47_RS07015	lcl|NZ_CP011151.1_prot_WP_000184928.1_1305 [locus_tag=WR47_RS07015] [protein=hypothetical protein] [protein_id=WP_000184928.1] [location=1423121..1423276] [gbkey=CDS]	1.000000000000000	true
WR47_RS08340	lcl|NZ_CP011151.1_prot_WP_063549268.1_1568 [locus_tag=WR47_RS08340] [protein=flagellar hook-length control protein FliK] [protein_id=WP_063549268.1] [location=1675682..1676788] [gbkey=CDS]	1.000000000000000	true
WR47_RS08350.flgE	lcl|NZ_CP011151.1_prot_WP_000588324.1_1570 [gene=flgE] [locus_tag=WR47_RS08350] [protein=flagellar hook protein FlgE] [protein_id=WP_000588324.1] [location=1677387..1678610] [gbkey=CDS]	1.000000000000000	true
WR47_RS08380	lcl|NZ_CP011151.1_prot_WP_063546974.1_1576 [locus_tag=WR47_RS08380] [protein=flagellin] [protein_id=WP_063546974.1] [location=complement(1683508..1684602)] [gbkey=CDS]	1.000000000000000	true
WR47_RS08720	lcl|NZ_CP011151.1_prot_WP_002025592.1_1648 [locus_tag=WR47_RS08720] [protein=hypothetical protein] [protein_id=WP_002025592.1] [location=1744141..1744317] [gbkey=CDS]	1.000000000000000	true
WR47_RS09100	lcl|NZ_CP011151.1_prot_WP_078993437.1_1723 [locus_tag=WR47_RS09100] [protein=DUF4878 domain-containing protein] [protein_id=WP_078993437.1] [location=complement(1823420..1823791)] [gbkey=CDS]	1.000000000000000	true
WR47_RS09515	lcl|NZ_CP011151.1_prot_WP_000695205.1_1806 [locus_tag=WR47_RS09515] [protein=hypothetical protein] [protein_id=WP_000695205.1] [location=1915187..1915633] [gbkey=CDS]	1.000000000000000	true
WR47_RS09740	lcl|NZ_CP011151.1_prot_WP_000540425.1_1851 [locus_tag=WR47_RS09740] [protein=YjcZ family sporulation protein] [protein_id=WP_000540425.1] [location=complement(1960172..1960318)] [gbkey=CDS]	1.000000000000000	true
WR47_RS10460	lcl|NZ_CP011151.1_prot_WP_000536156.1_1997 [locus_tag=WR47_RS10460] [protein=hypothetical protein] [protein_id=WP_000536156.1] [location=complement(2090744..2091292)] [gbkey=CDS]	1.000000000000000	true
WR47_RS10615	lcl|NZ_CP011151.1_prot_WP_063547147.1_2028 [locus_tag=WR47_RS10615] [protein=hypothetical protein] [protein_id=WP_063547147.1] [location=2131270..2134155] [gbkey=CDS]	1.000000000000000	true
WR47_RS11540	lcl|NZ_CP011151.1_prot_WP_000998505.1_2217 [locus_tag=WR47_RS11540] [protein=DUF4021 domain-containing protein] [protein_id=WP_000998505.1] [location=complement(2318626..2318808)] [gbkey=CDS]	1.000000000000000	true
WR47_RS11940	lcl|NZ_CP011151.1_prot_WP_154817174.1_2301 [locus_tag=WR47_RS11940] [protein=DUF4183 domain-containing protein] [protein_id=WP_154817174.1] [location=2391162..2391956] [gbkey=CDS]	1.000000000000000	true
WR47_RS11950	lcl|NZ_CP011151.1_prot_WP_063547258.1_2303 [locus_tag=WR47_RS11950] [protein=cupin domain-containing protein] [protein_id=WP_063547258.1] [location=complement(2394398..2395030)] [gbkey=CDS]	1.000000000000000	true
WR47_RS12090	lcl|NZ_CP011151.1_prot_WP_063547275.1_2331 [locus_tag=WR47_RS12090] [protein=hypothetical protein] [protein_id=WP_063547275.1] [location=complement(2421212..2421676)] [gbkey=CDS]	1.000000000000000	true
WR47_RS12110	lcl|NZ_CP011151.1_prot_WP_000535862.1_2338 [locus_tag=WR47_RS12110] [protein=hypothetical protein] [protein_id=WP_000535862.1] [location=2427677..2428108] [gbkey=CDS]	1.000000000000000	true
WR47_RS12170	lcl|NZ_CP011151.1_prot_WP_063547282.1_2350 [locus_tag=WR47_RS12170] [protein=class I SAM-dependent methyltransferase] [protein_id=WP_063547282.1] [location=2438600..2439382] [gbkey=CDS]	1.000000000000000	true
WR47_RS12830	lcl|NZ_CP011151.1_prot_WP_063547359.1_2487 [locus_tag=WR47_RS12830] [protein=cysteine dioxygenase family protein] [protein_id=WP_063547359.1] [location=complement(2622307..2622750)] [gbkey=CDS]	1.000000000000000	true
WR47_RS12935	lcl|NZ_CP011151.1_prot_WP_048657145.1_2509 [locus_tag=WR47_RS12935] [protein=DUF3914 domain-containing protein] [protein_id=WP_048657145.1] [location=complement(2643626..2643967)] [gbkey=CDS]	1.000000000000000	true
WR47_RS13290.vat	lcl|NZ_CP011151.1_prot_WP_063547414.1_2587 [gene=vat] [locus_tag=WR47_RS13290] [protein=Vat family streptogramin A O-acetyltransferase] [protein_id=WP_063547414.1] [location=2703603..2704235] [gbkey=CDS]	1.000000000000000	true
WR47_RS13350	lcl|NZ_CP011151.1_prot_WP_063547419.1_2599 [locus_tag=WR47_RS13350] [protein=energy-coupling factor ABC transporter ATP-binding protein] [protein_id=WP_063547419.1] [location=2716495..2718195] [gbkey=CDS]	1.000000000000000	true
WR47_RS13375	lcl|NZ_CP011151.1_prot_WP_063547424.1_2605 [locus_tag=WR47_RS13375] [protein=hypothetical protein] [protein_id=WP_063547424.1] [location=complement(2722071..2722535)] [gbkey=CDS]	1.000000000000000	true
WR47_RS13710	lcl|NZ_CP011151.1_prot_WP_063547452.1_2671 [locus_tag=WR47_RS13710] [protein=hypothetical protein] [protein_id=WP_063547452.1] [location=2782282..2782461] [gbkey=CDS]	1.000000000000000	true
WR47_RS13740	lcl|NZ_CP011151.1_prot_WP_078993721.1_2677 [locus_tag=WR47_RS13740] [protein=MepB family protein] [protein_id=WP_078993721.1] [location=complement(2787546..2788070)] [gbkey=CDS]	1.000000000000000	true
WR47_RS13955.kynB	lcl|NZ_CP011151.1_prot_WP_063547486.1_2721 [gene=kynB] [locus_tag=WR47_RS13955] [protein=arylformamidase] [protein_id=WP_063547486.1] [location=complement(2839300..2839929)] [gbkey=CDS]	1.000000000000000	true
WR47_RS14445	lcl|NZ_CP011151.1_prot_WP_063547567.1_2823 [locus_tag=WR47_RS14445] [protein=class I SAM-dependent methyltransferase] [protein_id=WP_063547567.1] [location=complement(2922735..2923499)] [gbkey=CDS]	1.000000000000000	true
WR47_RS15395	lcl|NZ_CP011151.1_prot_WP_001083396.1_3015 [locus_tag=WR47_RS15395] [protein=amino acid permease] [protein_id=WP_001083396.1] [location=3106211..3107677] [gbkey=CDS]	1.000000000000000	true
WR47_RS15530	lcl|NZ_CP011151.1_prot_WP_063547802.1_3042 [locus_tag=WR47_RS15530] [protein=GNAT family N-acetyltransferase] [protein_id=WP_063547802.1] [location=complement(3131098..3131613)] [gbkey=CDS]	1.000000000000000	true
WR47_RS16230	lcl|NZ_CP011151.1_prot_WP_002094088.1_3183 [locus_tag=WR47_RS16230] [protein=M15 family metallopeptidase] [protein_id=WP_002094088.1] [location=complement(3296160..3296879)] [gbkey=CDS]	1.000000000000000	true
WR47_RS16755.tkt	lcl|NZ_CP011151.1_prot_WP_063548084.1_3290 [gene=tkt] [locus_tag=WR47_RS16755] [protein=transketolase] [protein_id=WP_063548084.1] [location=complement(3392382..3394376)] [gbkey=CDS]	1.000000000000000	true
WR47_RS16795	lcl|NZ_CP011151.1_prot_WP_063548096.1_3300 [locus_tag=WR47_RS16795] [protein=IDEAL domain-containing protein] [protein_id=WP_063548096.1] [location=complement(3403977..3404312)] [gbkey=CDS]	1.000000000000000	true
WR47_RS16945	lcl|NZ_CP011151.1_prot_WP_063549346.1_3331 [locus_tag=WR47_RS16945] [protein=hypothetical protein] [protein_id=WP_063549346.1] [location=complement(3432101..3433393)] [gbkey=CDS]	1.000000000000000	true
WR47_RS17345	lcl|NZ_CP011151.1_prot_WP_023522648.1_3413 [locus_tag=WR47_RS17345] [protein=Phr family secreted Rap phosphatase inhibitor] [protein_id=WP_023522648.1] [location=3508281..3508469] [gbkey=CDS]	1.000000000000000	true
WR47_RS17395	lcl|NZ_CP011151.1_prot_WP_063548226.1_3424 [locus_tag=WR47_RS17395] [protein=hypothetical protein] [protein_id=WP_063548226.1] [location=complement(3516722..3517147)] [gbkey=CDS]	1.000000000000000	true
WR47_RS17475	lcl|NZ_CP011151.1_prot_WP_016512476.1_3441 [locus_tag=WR47_RS17475] [protein=hypothetical protein] [protein_id=WP_016512476.1] [location=3539784..3541850] [gbkey=CDS]	1.000000000000000	true
WR47_RS18265	lcl|NZ_CP011151.1_prot_WP_023522763.1_3600 [locus_tag=WR47_RS18265] [protein=alkene reductase] [protein_id=WP_023522763.1] [location=complement(3725007..3726134)] [gbkey=CDS]	1.000000000000000	true
WR47_RS18410	lcl|NZ_CP011151.1_prot_WP_001181402.1_3629 [locus_tag=WR47_RS18410] [protein=SH3 domain-containing protein] [protein_id=WP_001181402.1] [location=complement(3750615..3751661)] [gbkey=CDS]	1.000000000000000	true
WR47_RS18435.tkt	lcl|NZ_CP011151.1_prot_WP_016512442.1_3634 [gene=tkt] [locus_tag=WR47_RS18435] [protein=transketolase] [protein_id=WP_016512442.1] [location=complement(3756328..3758328)] [gbkey=CDS]	1.000000000000000	true
WR47_RS19140	lcl|NZ_CP011151.1_prot_WP_002082295.1_3772 [locus_tag=WR47_RS19140] [protein=hypothetical protein] [protein_id=WP_002082295.1] [location=complement(3898914..3899162)] [gbkey=CDS]	1.000000000000000	true
WR47_RS20145	lcl|NZ_CP011151.1_prot_WP_000283738.1_3974 [locus_tag=WR47_RS20145] [protein=hypothetical protein] [protein_id=WP_000283738.1] [location=4094925..4095161] [gbkey=CDS]	1.000000000000000	true
WR47_RS20160	lcl|NZ_CP011151.1_prot_WP_000804864.1_3977 [locus_tag=WR47_RS20160] [protein=hypothetical protein] [protein_id=WP_000804864.1] [location=4099257..4099715] [gbkey=CDS]	1.000000000000000	true
WR47_RS20440.glcT	lcl|NZ_CP011151.1_prot_WP_001067322.1_4034 [gene=glcT] [locus_tag=WR47_RS20440] [protein=ptsGHI operon transcription antiterminator GlcT] [protein_id=WP_001067322.1] [location=complement(4152414..4153262)] [gbkey=CDS]	1.000000000000000	true
WR47_RS20535.spoVAB	lcl|NZ_CP011151.1_prot_WP_063548568.1_4053 [gene=spoVAB] [locus_tag=WR47_RS20535] [protein=stage V sporulation protein SpoVAB] [protein_id=WP_063548568.1] [location=complement(4167620..4168036)] [gbkey=CDS]	1.000000000000000	true
WR47_RS20915	lcl|NZ_CP011151.1_prot_WP_000665709.1_4131 [locus_tag=WR47_RS20915] [protein=DUF3932 family protein] [protein_id=WP_000665709.1] [location=4234741..4234992] [gbkey=CDS]	1.000000000000000	true
WR47_RS22745	lcl|NZ_CP011151.1_prot_WP_063548718.1_4499 [locus_tag=WR47_RS22745] [protein=collagen-like protein] [protein_id=WP_063548718.1] [location=complement(4580009..4580983)] [gbkey=CDS]	1.000000000000000	true
WR47_RS22890.rnhC	lcl|NZ_CP011151.1_prot_WP_000071564.1_4529 [gene=rnhC] [locus_tag=WR47_RS22890] [protein=ribonuclease HIII] [protein_id=WP_000071564.1] [location=4610292..4611227] [gbkey=CDS]	1.000000000000000	true
WR47_RS22935	lcl|NZ_CP011151.1_prot_WP_001182112.1_4539 [locus_tag=WR47_RS22935] [protein=CPBP family intramembrane metalloprotease] [protein_id=WP_001182112.1] [location=4619885..4620598] [gbkey=CDS]	1.000000000000000	true
WR47_RS23815	lcl|NZ_CP011151.1_prot_WP_080469886.1_4715 [locus_tag=WR47_RS23815] [protein=spore germination protein] [protein_id=WP_080469886.1] [location=4787432..4789462] [gbkey=CDS]	1.000000000000000	true
WR47_RS24960	lcl|NZ_CP011151.1_prot_WP_023523339.1_4923 [locus_tag=WR47_RS24960] [protein=phosphoribosyltransferase domain-containing protein] [protein_id=WP_023523339.1] [location=4991095..4992441] [gbkey=CDS]	1.000000000000000	true
WR47_RS25365	lcl|NZ_CP011151.1_prot_WP_063548969.1_5005 [locus_tag=WR47_RS25365] [protein=methyl-accepting chemotaxis protein] [protein_id=WP_063548969.1] [location=5062498..5064192] [gbkey=CDS]	1.000000000000000	true
WR47_RS25510	lcl|NZ_CP011151.1_prot_WP_001115309.1_5034 [locus_tag=WR47_RS25510] [protein=DUF1641 domain-containing protein] [protein_id=WP_001115309.1] [location=5097091..5097531] [gbkey=CDS]	1.000000000000000	true
WR47_RS25880.ppaX	lcl|NZ_CP011151.1_prot_WP_001222403.1_5104 [gene=ppaX] [locus_tag=WR47_RS25880] [protein=pyrophosphatase PpaX] [protein_id=WP_001222403.1] [location=complement(5166644..5167294)] [gbkey=CDS]	1.000000000000000	true
WR47_RS26175	lcl|NZ_CP011151.1_prot_WP_000194339.1_5163 [locus_tag=WR47_RS26175] [protein=acyltransferase] [protein_id=WP_000194339.1] [location=5226431..5227588] [gbkey=CDS]	1.000000000000000	true
WR47_RS26210	lcl|NZ_CP011151.1_prot_WP_000544189.1_5170 [locus_tag=WR47_RS26210] [protein=cytochrome d ubiquinol oxidase subunit II] [protein_id=WP_000544189.1] [location=5234045..5235070] [gbkey=CDS]	1.000000000000000	true
WR47_RS26615	lcl|NZ_CP011151.1_prot_WP_063549159.1_5250 [locus_tag=WR47_RS26615] [protein=EAL domain-containing protein] [protein_id=WP_063549159.1] [location=5321622..5324351] [gbkey=CDS]	1.000000000000000	true
WR47_RS26800	lcl|NZ_CP011151.1_prot_WP_063549167.1_5286 [locus_tag=WR47_RS26800] [protein=DUF2529 domain-containing protein] [protein_id=WP_063549167.1] [location=5353953..5354477] [gbkey=CDS]	1.000000000000000	true
WR47_RS27380.pepF	lcl|NZ_CP011151.1_prot_WP_063549231.1_5401 [gene=pepF] [locus_tag=WR47_RS27380] [protein=oligoendopeptidase F] [protein_id=WP_063549231.1] [location=5488352..5490169] [gbkey=CDS]	1.000000000000000	true
WR47_RS28050	lcl|NZ_CP011152.1_prot_WP_063549533.1_5534 [locus_tag=WR47_RS28050] [protein=hypothetical protein] [protein_id=WP_063549533.1] [location=complement(119016..120968)] [gbkey=CDS]	1.000000000000000	true
WR47_RS28235	lcl|NZ_CP011152.1_prot_WP_063549591.1_5573 [locus_tag=WR47_RS28235] [protein=1-deoxy-D-xylulose-5-phosphate reductoisomerase] [protein_id=WP_063549591.1] [location=complement(157781..158935)] [gbkey=CDS]	1.000000000000000	true
WR47_RS28445	lcl|NZ_CP011152.1_prot_WP_176328742.1_5617 [locus_tag=WR47_RS28445] [protein=hypothetical protein] [protein_id=WP_176328742.1] [location=208126..209052] [gbkey=CDS]	1.000000000000000	true
WR47_RS28485	lcl|NZ_CP011152.1_prot_WP_000827868.1_5625 [locus_tag=WR47_RS28485] [protein=hypothetical protein] [protein_id=WP_000827868.1] [location=complement(217808..218254)] [gbkey=CDS]	1.000000000000000	true
WR47_RS28510	lcl|NZ_CP011152.1_prot_WP_063549655.1_5630 [locus_tag=WR47_RS28510] [protein=alpha-helical pore-forming toxin family protein] [protein_id=WP_063549655.1] [location=224603..225736] [gbkey=CDS]	1.000000000000000	true
WR47_RS28705	lcl|NZ_CP011152.1_prot_WP_001058667.1_5672 [locus_tag=WR47_RS28705] [protein=hypothetical protein] [protein_id=WP_001058667.1] [location=complement(267382..267573)] [gbkey=CDS]	1.000000000000000	true
WR47_RS29420	lcl|NZ_CP011152.1_prot_WP_063549908.1_5819 [locus_tag=WR47_RS29420] [protein=hypothetical protein] [protein_id=WP_063549908.1] [location=complement(477220..477804)] [gbkey=CDS]	1.000000000000000	true
WR47_RS29435	lcl|NZ_CP011152.1_prot_WP_063549916.1_5823 [locus_tag=WR47_RS29435] [protein=hypothetical protein] [protein_id=WP_063549916.1] [location=480220..481173] [gbkey=CDS]	1.000000000000000	true
WR47_RS29700	lcl|NZ_CP011152.1_prot_WP_063549995.1_5876 [locus_tag=WR47_RS29700] [protein=hypothetical protein] [protein_id=WP_063549995.1] [location=complement(533575..534336)] [gbkey=CDS]	1.000000000000000	true
WR47_RS29745	lcl|NZ_CP011152.1_prot_WP_080018688.1_5887 [locus_tag=WR47_RS29745] [protein=trypsin-like serine protease] [protein_id=WP_080018688.1] [location=546128..546901] [gbkey=CDS]	1.000000000000000	true
WR47_RS29780	lcl|NZ_CP011152.1_prot_WP_098834488.1_5894 [locus_tag=WR47_RS29780] [protein=hypothetical protein] [protein_id=WP_098834488.1] [location=complement(553556..554038)] [gbkey=CDS]	1.000000000000000	true
WR47_RS30090	lcl|NZ_CP011151.1_prot_WP_014481960.1_751 [locus_tag=WR47_RS30090] [protein=DUF3992 domain-containing protein] [protein_id=WP_014481960.1] [location=complement(878967..879392)] [gbkey=CDS]	1.000000000000000	true
WR47_RS31770	lcl|NZ_CP011152.1_prot_WP_196213907.1_5511 [locus_tag=WR47_RS31770] [protein=hypothetical protein] [protein_id=WP_196213907.1] [location=94385..94897] [gbkey=CDS]	1.000000000000000	true
WR47_RS32070	lcl|NZ_CP011151.1_prot_WP_154816428.1_387 [locus_tag=WR47_RS32070] [protein=hypothetical protein] [protein_id=WP_154816428.1] [location=455270..455941] [gbkey=CDS]	1.000000000000000	true
WR47_RS32610	lcl|NZ_CP011151.1_prot_WP_000682734.1_2782 [locus_tag=WR47_RS32610] [protein=hypothetical protein] [protein_id=WP_000682734.1] [location=2886617..2886778] [gbkey=CDS]	1.000000000000000	true
WR47_RS32660	lcl|NZ_CP011151.1_prot_WP_000181505.1_3660 [locus_tag=WR47_RS32660] [protein=hypothetical protein] [protein_id=WP_000181505.1] [location=3779772..3779909] [gbkey=CDS]	1.000000000000000	true
WR47_RS32665	lcl|NZ_CP011151.1_prot_WP_176543943.1_3756 [locus_tag=WR47_RS32665] [protein=hypothetical protein] [protein_id=WP_176543943.1] [location=3888635..3888787] [gbkey=CDS]	1.000000000000000	true
WR47_RS32745	lcl|NZ_CP011152.1_prot_WP_196213908.1_5510 [locus_tag=WR47_RS32745] [protein=hypothetical protein] [protein_id=WP_196213908.1] [location=complement(94240..94440)] [gbkey=CDS]	1.000000000000000	true
WR47_RS32750	lcl|NZ_CP011152.1_prot_WP_063549503.1_5515 [locus_tag=WR47_RS32750] [protein=hypothetical protein] [protein_id=WP_063549503.1] [location=complement(99309..99791)] [gbkey=CDS]	1.000000000000000	true
WR47_RS04020	lcl|NZ_CP011151.1_prot_WP_063546498.1_694 [locus_tag=WR47_RS04020] [protein=SDR family oxidoreductase] [protein_id=WP_063546498.1] [location=829870..830736] [gbkey=CDS]	1.000000000000000	true
WR47_RS05775	lcl|NZ_CP011151.1_prot_WP_000659558.1_1057 [locus_tag=WR47_RS05775] [protein=hypothetical protein] [protein_id=WP_000659558.1] [location=complement(1189979..1190164)] [gbkey=CDS]	1.000000000000000	true
WR47_RS05880.katB	lcl|NZ_CP011151.1_prot_WP_001069184.1_1078 [gene=katB] [locus_tag=WR47_RS05880] [protein=catalase] [protein_id=WP_001069184.1] [location=1209858..1211324] [gbkey=CDS]	1.000000000000000	true
WR47_RS12550	lcl|NZ_CP011151.1_prot_WP_063547330.1_2429 [locus_tag=WR47_RS12550] [protein=hypothetical protein] [protein_id=WP_063547330.1] [location=2556129..2557184] [gbkey=CDS]	1.000000000000000	true
WR47_RS05810.gerPF	lcl|NZ_CP011151.1_prot_WP_001141570.1_1064 [gene=gerPF] [locus_tag=WR47_RS05810] [protein=spore germination protein GerPF] [protein_id=WP_001141570.1] [location=complement(1200409..1200624)] [gbkey=CDS]	1.000000000000000	true
WR47_RS11230.gerPF	lcl|NZ_CP011151.1_prot_WP_001141569.1_2155 [gene=gerPF] [locus_tag=WR47_RS11230] [protein=spore germination protein GerPF] [protein_id=WP_001141569.1] [location=complement(2248264..2248479)] [gbkey=CDS]	1.000000000000000	true
WR47_RS15725	lcl|NZ_CP011151.1_prot_WP_063547852.1_3081 [locus_tag=WR47_RS15725] [protein=DUF2309 family protein] [protein_id=WP_063547852.1] [location=complement(3176088..3178694)] [gbkey=CDS]	1.000000000000000	true
WR47_RS25635	lcl|NZ_CP011151.1_prot_WP_000041820.1_5058 [locus_tag=WR47_RS25635] [protein=iron chelate uptake ABC transporter family permease subunit] [protein_id=WP_000041820.1] [location=complement(5118969..5119985)] [gbkey=CDS]	1.000000000000000	true
WR47_RS27060.gerQ	lcl|NZ_CP011151.1_prot_WP_000068652.1_5338 [gene=gerQ] [locus_tag=WR47_RS27060] [protein=spore coat protein GerQ] [protein_id=WP_000068652.1] [location=5417455..5417883] [gbkey=CDS]	0.999999999999999	true
WR47_RS05770	lcl|NZ_CP011151.1_prot_WP_000356914.1_1056 [locus_tag=WR47_RS05770] [protein=hypothetical protein] [protein_id=WP_000356914.1] [location=complement(1189429..1189632)] [gbkey=CDS]	0.999999999999999	true
WR47_RS16210	lcl|NZ_CP011151.1_prot_WP_063547958.1_3179 [locus_tag=WR47_RS16210] [protein=MFS transporter] [protein_id=WP_063547958.1] [location=3292267..3293517] [gbkey=CDS]	0.999999999999999	true
WR47_RS18700	lcl|NZ_CP011151.1_prot_WP_063548415.1_3685 [locus_tag=WR47_RS18700] [protein=alpha/beta hydrolase] [protein_id=WP_063548415.1] [location=complement(3806414..3807232)] [gbkey=CDS]	0.999999999999999	true
WR47_RS17335	lcl|NZ_CP011151.1_prot_WP_063548214.1_3411 [locus_tag=WR47_RS17335] [protein=YdiU family protein] [protein_id=WP_063548214.1] [location=3505468..3506934] [gbkey=CDS]	0.999999999999999	true
WR47_RS12780	lcl|NZ_CP011151.1_prot_WP_000833454.1_2477 [locus_tag=WR47_RS12780] [protein=alpha/beta hydrolase] [protein_id=WP_000833454.1] [location=2611434..2612267] [gbkey=CDS]	0.999999999999999	true
WR47_RS08345	lcl|NZ_CP011151.1_prot_WP_001143462.1_1569 [locus_tag=WR47_RS08345] [protein=flagellar hook assembly protein FlgD] [protein_id=WP_001143462.1] [location=1676792..1677370] [gbkey=CDS]	0.999999999999999	true
WR47_RS11385	lcl|NZ_CP011151.1_prot_WP_063547183.1_2186 [locus_tag=WR47_RS11385] [protein=non-ribosomal peptide synthetase] [protein_id=WP_063547183.1] [location=2280684..2287841] [gbkey=CDS]	0.999999999999999	true
WR47_RS08305.flgC	lcl|NZ_CP011151.1_prot_WP_000484680.1_1561 [gene=flgC] [locus_tag=WR47_RS08305] [protein=flagellar basal body rod protein FlgC] [protein_id=WP_000484680.1] [location=1669820..1670233] [gbkey=CDS]	0.999999999999999	true
WR47_RS29365	lcl|NZ_CP011152.1_prot_WP_033691841.1_5808 [locus_tag=WR47_RS29365] [protein=hypothetical protein] [protein_id=WP_033691841.1] [location=466339..466557] [gbkey=CDS]	0.999999999999998	true
WR47_RS07840	lcl|NZ_CP011151.1_prot_WP_000546290.1_1472 [locus_tag=WR47_RS07840] [protein=spore coat protein] [protein_id=WP_000546290.1] [location=1576025..1576453] [gbkey=CDS]	0.999999999999997	true
WR47_RS14555	lcl|NZ_CP011151.1_prot_WP_063547588.1_2845 [locus_tag=WR47_RS14555] [protein=hypothetical protein] [protein_id=WP_063547588.1] [location=complement(2944570..2945277)] [gbkey=CDS]	0.999999999999997	true
WR47_RS23975.pckA	lcl|NZ_CP011151.1_prot_WP_063548849.1_4747 [gene=pckA] [locus_tag=WR47_RS23975] [protein=phosphoenolpyruvate carboxykinase (ATP)] [protein_id=WP_063548849.1] [location=4819175..4820761] [gbkey=CDS]	0.999999999999997	true
WR47_RS15900	lcl|NZ_CP011151.1_prot_WP_061457441.1_3116 [locus_tag=WR47_RS15900] [protein=Bax inhibitor-1/YccA family protein] [protein_id=WP_061457441.1] [location=complement(3218634..3219368)] [gbkey=CDS]	0.999999999999996	true
WR47_RS15210	lcl|NZ_CP011151.1_prot_WP_001186932.1_2977 [locus_tag=WR47_RS15210] [protein=MFS transporter] [protein_id=WP_001186932.1] [location=complement(3069348..3070805)] [gbkey=CDS]	0.999999999999996	true
WR47_RS11270	lcl|NZ_CP011151.1_prot_WP_063547175.1_2163 [locus_tag=WR47_RS11270] [protein=hypothetical protein] [protein_id=WP_063547175.1] [location=complement(2255044..2255328)] [gbkey=CDS]	0.999999999999995	true
WR47_RS02610	lcl|NZ_CP011151.1_prot_WP_000039034.1_451 [locus_tag=WR47_RS02610] [protein=gamma-type small acid-soluble spore protein] [protein_id=WP_000039034.1] [location=518458..518739] [gbkey=CDS]	0.999999999999994	true
WR47_RS14530	lcl|NZ_CP011151.1_prot_WP_063547583.1_2840 [locus_tag=WR47_RS14530] [protein=GNAT family N-acetyltransferase] [protein_id=WP_063547583.1] [location=2939831..2940262] [gbkey=CDS]	0.999999999999994	true
WR47_RS28700	lcl|NZ_CP011152.1_prot_WP_063549711.1_5671 [locus_tag=WR47_RS28700] [protein=zinc metalloprotease] [protein_id=WP_063549711.1] [location=complement(266358..267299)] [gbkey=CDS]	0.999999999999993	true
WR47_RS15970	lcl|NZ_CP011151.1_prot_WP_063547902.1_3131 [locus_tag=WR47_RS15970] [protein=L,D-transpeptidase family protein] [protein_id=WP_063547902.1] [location=complement(3229597..3231042)] [gbkey=CDS]	0.999999999999978	true
WR47_RS01755.purN	lcl|NZ_CP011151.1_prot_WP_000088590.1_276 [gene=purN] [locus_tag=WR47_RS01755] [protein=phosphoribosylglycinamide formyltransferase] [protein_id=WP_000088590.1] [location=330444..331031] [gbkey=CDS]	0.999999999999977	true
WR47_RS24440	lcl|NZ_CP011151.1_prot_WP_000425770.1_4843 [locus_tag=WR47_RS24440] [protein=1,4-dihydroxy-2-naphthoate polyprenyltransferase] [protein_id=WP_000425770.1] [location=4908930..4909883] [gbkey=CDS]	0.999999999999976	true
WR47_RS08265	lcl|NZ_CP011151.1_prot_WP_000946319.1_1553 [locus_tag=WR47_RS08265] [protein=YaaR family protein] [protein_id=WP_000946319.1] [location=1663814..1664278] [gbkey=CDS]	0.999999999999974	true
WR47_RS02070	lcl|NZ_CP011151.1_prot_WP_063546317.1_341 [locus_tag=WR47_RS02070] [protein=cyclase family protein] [protein_id=WP_063546317.1] [location=complement(398826..399458)] [gbkey=CDS]	0.999999999999970	true
WR47_RS14355	lcl|NZ_CP011151.1_prot_WP_000087063.1_2805 [locus_tag=WR47_RS14355] [protein=(2Fe-2S)-binding protein] [protein_id=WP_000087063.1] [location=2907930..2908262] [gbkey=CDS]	0.999999999999948	true
WR47_RS25360	lcl|NZ_CP011151.1_prot_WP_063548967.1_5004 [locus_tag=WR47_RS25360] [protein=class I SAM-dependent methyltransferase] [protein_id=WP_063548967.1] [location=5061265..5062083] [gbkey=CDS]	0.999999999999914	true
WR47_RS09370	lcl|NZ_CP011151.1_prot_WP_042515328.1_1778 [locus_tag=WR47_RS09370] [protein=Rrf2 family transcriptional regulator] [protein_id=WP_042515328.1] [location=1884909..1885340] [gbkey=CDS]	0.999999999999911	true
WR47_RS04035	lcl|NZ_CP011151.1_prot_WP_001115481.1_697 [locus_tag=WR47_RS04035] [protein=DUF1540 domain-containing protein] [protein_id=WP_001115481.1] [location=complement(831953..832168)] [gbkey=CDS]	0.999999999999897	true
WR47_RS13975	lcl|NZ_CP011151.1_prot_WP_063547492.1_2725 [locus_tag=WR47_RS13975] [protein=arylamine N-acetyltransferase] [protein_id=WP_063547492.1] [location=2842559..2843362] [gbkey=CDS]	0.999999999999893	true
WR47_RS30765	lcl|NZ_CP011151.1_prot_WP_000897404.1_2392 [locus_tag=WR47_RS30765] [protein=small, acid-soluble spore protein, alpha/beta type] [protein_id=WP_000897404.1] [location=2508146..2508334] [gbkey=CDS]	0.999999999999881	true
WR47_RS15875	lcl|NZ_CP011151.1_prot_WP_063547880.1_3111 [locus_tag=WR47_RS15875] [protein=septum formation initiator] [protein_id=WP_063547880.1] [location=3212899..3214218] [gbkey=CDS]	0.999999999999841	true
WR47_RS28185	lcl|NZ_CP011152.1_prot_WP_063549578.1_5562 [locus_tag=WR47_RS28185] [protein=lysozyme family protein] [protein_id=WP_063549578.1] [location=complement(144103..146310)] [gbkey=CDS]	0.999999999999801	true
WR47_RS27840	lcl|NZ_CP011152.1_prot_WP_063549471.1_5491 [locus_tag=WR47_RS27840] [protein=thioesterase] [protein_id=WP_063549471.1] [location=complement(61032..61796)] [gbkey=CDS]	0.999999999999756	true
WR47_RS04095	lcl|NZ_CP011151.1_prot_WP_063535698.1_709 [locus_tag=WR47_RS04095] [protein=MarR family transcriptional regulator] [protein_id=WP_063535698.1] [location=complement(842474..842944)] [gbkey=CDS]	0.999999999999642	true
WR47_RS15290	lcl|NZ_CP011151.1_prot_WP_063547750.1_2993 [locus_tag=WR47_RS15290] [protein=ABC transporter ATP-binding protein] [protein_id=WP_063547750.1] [location=complement(3088440..3089312)] [gbkey=CDS]	0.999999999999554	true
WR47_RS08640	lcl|NZ_CP011151.1_prot_WP_001104670.1_1630 [locus_tag=WR47_RS08640] [protein=class I SAM-dependent methyltransferase] [protein_id=WP_001104670.1] [location=1728994..1729653] [gbkey=CDS]	0.999999999999495	true
WR47_RS27035	lcl|NZ_CP011151.1_prot_WP_000071945.1_5333 [locus_tag=WR47_RS27035] [protein=lipoate--protein ligase family protein] [protein_id=WP_000071945.1] [location=5412503..5413348] [gbkey=CDS]	0.999999999999475	true
WR47_RS21380	lcl|NZ_CP011151.1_prot_WP_000183853.1_4226 [locus_tag=WR47_RS21380] [protein=2OG-Fe(II) oxygenase] [protein_id=WP_000183853.1] [location=complement(4313843..4314493)] [gbkey=CDS]	0.999999999999421	true
WR47_RS18570.spoVK	lcl|NZ_CP011151.1_prot_WP_000438177.1_3661 [gene=spoVK] [locus_tag=WR47_RS18570] [protein=stage V sporulation protein K] [protein_id=WP_000438177.1] [location=complement(3779941..3780897)] [gbkey=CDS]	0.999999999999314	true
WR47_RS29880	lcl|NZ_CP011152.1_prot_WP_063550052.1_5914 [locus_tag=WR47_RS29880] [protein=septum formation initiator] [protein_id=WP_063550052.1] [location=complement(578151..579470)] [gbkey=CDS]	0.999999999999256	true
WR47_RS07515.gudB	lcl|NZ_CP011151.1_prot_WP_000225172.1_1406 [gene=gudB] [locus_tag=WR47_RS07515] [protein=NAD-specific glutamate dehydrogenase] [protein_id=WP_000225172.1] [location=1518821..1520107] [gbkey=CDS]	0.999999999999216	true
WR47_RS04950	lcl|NZ_CP011151.1_prot_WP_063546644.1_884 [locus_tag=WR47_RS04950] [protein=undecaprenyl-diphosphatase] [protein_id=WP_063546644.1] [location=complement(1023392..1023991)] [gbkey=CDS]	0.999999999999114	true
WR47_RS23075.icd	lcl|NZ_CP011151.1_prot_WP_000206893.1_4567 [gene=icd] [locus_tag=WR47_RS23075] [protein=NADP-dependent isocitrate dehydrogenase] [protein_id=WP_000206893.1] [location=complement(4647295..4648587)] [gbkey=CDS]	0.999999999998784	true
WR47_RS21870.aroE	lcl|NZ_CP011151.1_prot_WP_000812072.1_4325 [gene=aroE] [locus_tag=WR47_RS21870] [protein=shikimate dehydrogenase] [protein_id=WP_000812072.1] [location=complement(4405520..4406353)] [gbkey=CDS]	0.999999999998599	true
WR47_RS07145	lcl|NZ_CP011151.1_prot_WP_001118893.1_1331 [locus_tag=WR47_RS07145] [protein=DUF4025 domain-containing protein] [protein_id=WP_001118893.1] [location=1446547..1446714] [gbkey=CDS]	0.999999999998355	true
WR47_RS23190	lcl|NZ_CP011151.1_prot_WP_023523162.1_4590 [locus_tag=WR47_RS23190] [protein=DUF2785 domain-containing protein] [protein_id=WP_023523162.1] [location=4671187..4672014] [gbkey=CDS]	0.999999999998056	true
WR47_RS29110	lcl|NZ_CP011152.1_prot_WP_063549815.1_5758 [locus_tag=WR47_RS29110] [protein=AAA family ATPase] [protein_id=WP_063549815.1] [location=371577..373313] [gbkey=CDS]	0.999999999997685	true
WR47_RS16610	lcl|NZ_CP011151.1_prot_WP_063548052.1_3259 [locus_tag=WR47_RS16610] [protein=GNAT family N-acetyltransferase] [protein_id=WP_063548052.1] [location=3364676..3365137] [gbkey=CDS]	0.999999999997597	true
WR47_RS23430	lcl|NZ_CP011151.1_prot_WP_023523185.1_4639 [locus_tag=WR47_RS23430] [protein=YjdJ family protein] [protein_id=WP_023523185.1] [location=4719798..4720100] [gbkey=CDS]	0.999999999997467	true
WR47_RS27600	lcl|NZ_CP011152.1_prot_WP_063549406.1_5442 [locus_tag=WR47_RS27600] [protein=tyrosine-type recombinase/integrase] [protein_id=WP_063549406.1] [location=complement(8909..10081)] [gbkey=CDS]	0.999999999997021	true
WR47_RS00060	lcl|NZ_CP011151.1_prot_WP_023520805.1_7 [locus_tag=WR47_RS00060] [protein=YaaC family protein] [protein_id=WP_023520805.1] [location=complement(14358..15359)] [gbkey=CDS]	0.999999999996982	true
WR47_RS19440	lcl|NZ_CP011151.1_prot_WP_000027131.1_3833 [locus_tag=WR47_RS19440] [protein=DAK2 domain-containing protein] [protein_id=WP_000027131.1] [location=complement(3960842..3962518)] [gbkey=CDS]	0.999999999996740	true
WR47_RS14700	lcl|NZ_CP011151.1_prot_WP_000156193.1_2874 [locus_tag=WR47_RS14700] [protein=YrzI family small protein] [protein_id=WP_000156193.1] [location=2967021..2967161] [gbkey=CDS]	0.999999999996542	true
WR47_RS09825	lcl|NZ_CP011151.1_prot_WP_000539571.1_1868 [locus_tag=WR47_RS09825] [protein=hypothetical protein] [protein_id=WP_000539571.1] [location=1975953..1976258] [gbkey=CDS]	0.999999999996000	true
WR47_RS04845	lcl|NZ_CP011151.1_prot_WP_063546625.1_860 [locus_tag=WR47_RS04845] [protein=multidrug efflux MFS transporter] [protein_id=WP_063546625.1] [location=1001218..1002693] [gbkey=CDS]	0.999999999995667	true
WR47_RS14910.aroA	lcl|NZ_CP011151.1_prot_WP_000664625.1_2917 [gene=aroA] [locus_tag=WR47_RS14910] [protein=3-phosphoshikimate 1-carboxyvinyltransferase] [protein_id=WP_000664625.1] [location=complement(3005479..3006768)] [gbkey=CDS]	0.999999999995538	true
WR47_RS18035.sspO	lcl|NZ_CP011151.1_prot_WP_000518057.1_3553 [gene=sspO] [locus_tag=WR47_RS18035] [protein=acid-soluble spore protein SspO] [protein_id=WP_000518057.1] [location=3680577..3680726] [gbkey=CDS]	0.999999999995350	true
WR47_RS29295	lcl|NZ_CP011152.1_prot_WP_063549866.1_5793 [locus_tag=WR47_RS29295] [protein=LacI family DNA-binding transcriptional regulator] [protein_id=WP_063549866.1] [location=complement(452250..453239)] [gbkey=CDS]	0.999999999995255	true
WR47_RS01650	lcl|NZ_CP011151.1_prot_WP_063546259.1_261 [locus_tag=WR47_RS01650] [protein=ABC transporter ATP-binding protein] [protein_id=WP_063546259.1] [location=complement(305117..306046)] [gbkey=CDS]	0.999999999994767	true
WR47_RS16970	lcl|NZ_CP011151.1_prot_WP_063548138.1_3336 [locus_tag=WR47_RS16970] [protein=HTH domain-containing protein] [protein_id=WP_063548138.1] [location=3435882..3436844] [gbkey=CDS]	0.999999999994484	true
WR47_RS21490.metI	lcl|NZ_CP011151.1_prot_WP_063548640.1_4248 [gene=metI] [locus_tag=WR47_RS21490] [protein=cystathionine gamma-synthase/O-acetylhomoserine thiolyase] [protein_id=WP_063548640.1] [location=4333051..4334163] [gbkey=CDS]	0.999999999994475	true
WR47_RS27625	lcl|NZ_CP011152.1_prot_WP_063549414.1_5447 [locus_tag=WR47_RS27625] [protein=hypothetical protein] [protein_id=WP_063549414.1] [location=complement(14761..15576)] [gbkey=CDS]	0.999999999991687	true
WR47_RS28710	lcl|NZ_CP011152.1_prot_WP_000858089.1_5673 [locus_tag=WR47_RS28710] [protein=Zn-dependent exopeptidase M28] [protein_id=WP_000858089.1] [location=complement(267588..268511)] [gbkey=CDS]	0.999999999991478	true
WR47_RS23885	lcl|NZ_CP011151.1_prot_WP_001129340.1_4729 [locus_tag=WR47_RS23885] [protein=hypothetical protein] [protein_id=WP_001129340.1] [location=complement(4804696..4804845)] [gbkey=CDS]	0.999999999990572	true
WR47_RS18525	lcl|NZ_CP011151.1_prot_WP_063548399.1_3652 [locus_tag=WR47_RS18525] [protein=ORF6C domain-containing protein] [protein_id=WP_063548399.1] [location=complement(3772102..3772860)] [gbkey=CDS]	0.999999999990460	true
WR47_RS04645	lcl|NZ_CP011151.1_prot_WP_000930086.1_820 [locus_tag=WR47_RS04645] [protein=M42 family metallopeptidase] [protein_id=WP_000930086.1] [location=956087..957136] [gbkey=CDS]	0.999999999990382	true
WR47_RS19870	lcl|NZ_CP011151.1_prot_WP_063548511.1_3919 [locus_tag=WR47_RS19870] [protein=formamidase] [protein_id=WP_063548511.1] [location=complement(4046578..4047576)] [gbkey=CDS]	0.999999999988990	true
WR47_RS21715	lcl|NZ_CP011151.1_prot_WP_063548656.1_4294 [locus_tag=WR47_RS21715] [protein=HD family phosphohydrolase] [protein_id=WP_063548656.1] [location=complement(4375641..4377785)] [gbkey=CDS]	0.999999999987644	true
WR47_RS29025	lcl|NZ_CP011152.1_prot_WP_063549787.1_5739 [locus_tag=WR47_RS29025] [protein=HNH endonuclease] [protein_id=WP_063549787.1] [location=341160..342212] [gbkey=CDS]	0.999999999987161	true
WR47_RS26890	lcl|NZ_CP011151.1_prot_WP_000411127.1_5304 [locus_tag=WR47_RS26890] [protein=ABC transporter ATP-binding protein] [protein_id=WP_000411127.1] [location=complement(5375350..5376252)] [gbkey=CDS]	0.999999999983504	true
WR47_RS08280	lcl|NZ_CP011151.1_prot_WP_063546968.1_1556 [locus_tag=WR47_RS08280] [protein=flagellar hook-associated protein 3] [protein_id=WP_063546968.1] [location=1666104..1666967] [gbkey=CDS]	0.999999999982288	true
WR47_RS14335	lcl|NZ_CP011151.1_prot_WP_063547551.1_2801 [locus_tag=WR47_RS14335] [protein=proline racemase family protein] [protein_id=WP_063547551.1] [location=complement(2903491..2904528)] [gbkey=CDS]	0.999999999977382	true
WR47_RS08310.fliE	lcl|NZ_CP011151.1_prot_WP_000701672.1_1562 [gene=fliE] [locus_tag=WR47_RS08310] [protein=flagellar hook-basal body complex protein FliE] [protein_id=WP_000701672.1] [location=1670250..1670549] [gbkey=CDS]	0.999999999977029	true
WR47_RS08870	lcl|NZ_CP011151.1_prot_WP_063547023.1_1677 [locus_tag=WR47_RS08870] [protein=8-oxo-dGTP diphosphatase] [protein_id=WP_063547023.1] [location=complement(1777273..1777758)] [gbkey=CDS]	0.999999999976266	true
WR47_RS12960.tenA	lcl|NZ_CP011151.1_prot_WP_000144507.1_2514 [gene=tenA] [locus_tag=WR47_RS12960] [protein=thiaminase II] [protein_id=WP_000144507.1] [location=2649364..2650053] [gbkey=CDS]	0.999999999973852	true
WR47_RS28695	lcl|NZ_CP011152.1_prot_WP_063549709.1_5670 [locus_tag=WR47_RS28695] [protein=zinc metalloprotease] [protein_id=WP_063549709.1] [location=complement(265069..266010)] [gbkey=CDS]	0.999999999972049	true
WR47_RS16580	lcl|NZ_CP011151.1_prot_WP_063548042.1_3253 [locus_tag=WR47_RS16580] [protein=1-deoxy-D-xylulose-5-phosphate reductoisomerase] [protein_id=WP_063548042.1] [location=3358321..3359478] [gbkey=CDS]	0.999999999970860	true
WR47_RS05575	lcl|NZ_CP011151.1_prot_WP_063546746.1_1015 [locus_tag=WR47_RS05575] [protein=M48 family metalloprotease] [protein_id=WP_063546746.1] [location=1150303..1152252] [gbkey=CDS]	0.999999999970329	true
WR47_RS23285	lcl|NZ_CP011151.1_prot_WP_063548760.1_4610 [locus_tag=WR47_RS23285] [protein=amino acid permease] [protein_id=WP_063548760.1] [location=4685451..4686086] [gbkey=CDS]	0.999999999969724	true
WR47_RS04485	lcl|NZ_CP011151.1_prot_WP_000281502.1_788 [locus_tag=WR47_RS04485] [protein=amino acid ABC transporter permease] [protein_id=WP_000281502.1] [location=916058..916756] [gbkey=CDS]	0.999999999968139	true
WR47_RS19855	lcl|NZ_CP011151.1_prot_WP_053563738.1_3916 [locus_tag=WR47_RS19855] [protein=YlbD family protein] [protein_id=WP_053563738.1] [location=complement(4044303..4044740)] [gbkey=CDS]	0.999999999964039	true
WR47_RS28275	lcl|NZ_CP011152.1_prot_WP_001084042.1_5582 [locus_tag=WR47_RS28275] [protein=hypothetical protein] [protein_id=WP_001084042.1] [location=167123..167329] [gbkey=CDS]	0.999999999953760	true
WR47_RS07190.cysC	lcl|NZ_CP011151.1_prot_WP_000380507.1_1340 [gene=cysC] [locus_tag=WR47_RS07190] [protein=adenylyl-sulfate kinase] [protein_id=WP_000380507.1] [location=1455475..1456086] [gbkey=CDS]	0.999999999952764	true
WR47_RS32510	lcl|NZ_CP011151.1_prot_WP_176544603.1_1727 [locus_tag=WR47_RS32510] [protein=DUF4176 domain-containing protein] [protein_id=WP_176544603.1] [location=1827041..1827187] [gbkey=CDS]	0.999999999949539	true
WR47_RS26445	lcl|NZ_CP011151.1_prot_WP_063549131.1_5216 [locus_tag=WR47_RS26445] [protein=glycosyltransferase family 4 protein] [protein_id=WP_063549131.1] [location=complement(5288792..5289955)] [gbkey=CDS]	0.999999999944617	true
WR47_RS16765	lcl|NZ_CP011151.1_prot_WP_080469853.1_3292 [locus_tag=WR47_RS16765] [protein=glucose-6-phosphate dehydrogenase] [protein_id=WP_080469853.1] [location=complement(3396266..3396757)] [gbkey=CDS]	0.999999999944590	true
WR47_RS23795	lcl|NZ_CP011151.1_prot_WP_000512463.1_4711 [locus_tag=WR47_RS23795] [protein=spore germination protein] [protein_id=WP_000512463.1] [location=complement(4785117..4785341)] [gbkey=CDS]	0.999999999943659	true
WR47_RS10280	lcl|NZ_CP011151.1_prot_WP_063547117.1_1961 [locus_tag=WR47_RS10280] [protein=VOC family protein] [protein_id=WP_063547117.1] [location=2052937..2053320] [gbkey=CDS]	0.999999999941301	true
WR47_RS07835	lcl|NZ_CP011151.1_prot_WP_000487718.1_1471 [locus_tag=WR47_RS07835] [protein=hypothetical protein] [protein_id=WP_000487718.1] [location=1575312..1575869] [gbkey=CDS]	0.999999999939445	true
WR47_RS19900.ctaB	lcl|NZ_CP011151.1_prot_WP_001015053.1_3925 [gene=ctaB] [locus_tag=WR47_RS19900] [protein=protoheme IX farnesyltransferase] [protein_id=WP_001015053.1] [location=complement(4052795..4053718)] [gbkey=CDS]	0.999999999938614	true
WR47_RS10140	lcl|NZ_CP011151.1_prot_WP_023521761.1_1933 [locus_tag=WR47_RS10140] [protein=MGT family glycosyltransferase] [protein_id=WP_023521761.1] [location=2032782..2033990] [gbkey=CDS]	0.999999999930258	true
WR47_RS04465.gapN	lcl|NZ_CP011151.1_prot_WP_000213616.1_784 [gene=gapN] [locus_tag=WR47_RS04465] [protein=NADP-dependent glyceraldehyde-3-phosphate dehydrogenase] [protein_id=WP_000213616.1] [location=complement(909168..910607)] [gbkey=CDS]	0.999999999928999	true
WR47_RS26180	lcl|NZ_CP011151.1_prot_WP_063549071.1_5164 [locus_tag=WR47_RS26180] [protein=VOC family protein] [protein_id=WP_063549071.1] [location=5227628..5228008] [gbkey=CDS]	0.999999999928049	true
WR47_RS13515	lcl|NZ_CP011151.1_prot_WP_000495197.1_2633 [locus_tag=WR47_RS13515] [protein=DUF4269 domain-containing protein] [protein_id=WP_000495197.1] [location=2750939..2751469] [gbkey=CDS]	0.999999999927150	true
WR47_RS11945	lcl|NZ_CP011151.1_prot_WP_063547257.1_2302 [locus_tag=WR47_RS11945] [protein=collagen-like repeat preface domain-containing protein] [protein_id=WP_063547257.1] [location=2392518..2393831] [gbkey=CDS]	0.999999999924088	true
WR47_RS15715	lcl|NZ_CP011151.1_prot_WP_063547848.1_3079 [locus_tag=WR47_RS15715] [protein=FAD-binding oxidoreductase] [protein_id=WP_063547848.1] [location=complement(3173970..3175187)] [gbkey=CDS]	0.999999999914763	true
WR47_RS23840	lcl|NZ_CP011151.1_prot_WP_063548818.1_4720 [locus_tag=WR47_RS23840] [protein=hypothetical protein] [protein_id=WP_063548818.1] [location=complement(4792471..4793394)] [gbkey=CDS]	0.999999999897191	true
WR47_RS20370.mtnX	lcl|NZ_CP011151.1_prot_WP_000027487.1_4020 [gene=mtnX] [locus_tag=WR47_RS20370] [protein=2-hydroxy-3-keto-5-methylthiopentenyl-1-phosphate phosphatase] [protein_id=WP_000027487.1] [location=4139768..4140427] [gbkey=CDS]	0.999999999895846	true
WR47_RS08440.flgG	lcl|NZ_CP011151.1_prot_WP_080469763.1_1588 [gene=flgG] [locus_tag=WR47_RS08440] [protein=flagellar basal-body rod protein FlgG] [protein_id=WP_080469763.1] [location=1693992..1694765] [gbkey=CDS]	0.999999999890162	true
WR47_RS06250	lcl|NZ_CP011151.1_prot_WP_063546844.1_1154 [locus_tag=WR47_RS06250] [protein=Ig-like domain-containing protein] [protein_id=WP_063546844.1] [location=complement(1281093..1281491)] [gbkey=CDS]	0.999999999881697	true
WR47_RS03125	lcl|NZ_CP011151.1_prot_WP_063546422.1_537 [locus_tag=WR47_RS03125] [protein=hypothetical protein] [protein_id=WP_063546422.1] [location=657139..657693] [gbkey=CDS]	0.999999999861347	true
WR47_RS21640	lcl|NZ_CP011151.1_prot_WP_000484179.1_4278 [locus_tag=WR47_RS21640] [protein=VrrA protein] [protein_id=WP_000484179.1] [location=4362341..4363087] [gbkey=CDS]	0.999999999845588	true
WR47_RS07285	lcl|NZ_CP011151.1_prot_WP_063546926.1_1360 [locus_tag=WR47_RS07285] [protein=class I SAM-dependent methyltransferase] [protein_id=WP_063546926.1] [location=complement(1474028..1474804)] [gbkey=CDS]	0.999999999822399	true
WR47_RS22830	lcl|NZ_CP011151.1_prot_WP_000403765.1_4517 [locus_tag=WR47_RS22830] [protein=ABC transporter ATP-binding protein] [protein_id=WP_000403765.1] [location=complement(4595207..4595977)] [gbkey=CDS]	0.999999999821494	true
WR47_RS06065	lcl|NZ_CP011151.1_prot_WP_000360645.1_1117 [locus_tag=WR47_RS06065] [protein=DsbA family protein] [protein_id=WP_000360645.1] [location=complement(1250966..1251859)] [gbkey=CDS]	0.999999999800299	true
WR47_RS13555	lcl|NZ_CP011151.1_prot_WP_001071389.1_2641 [locus_tag=WR47_RS13555] [protein=heterocycloanthracin/sonorensin family bacteriocin] [protein_id=WP_001071389.1] [location=2758177..2758443] [gbkey=CDS]	0.999999999786461	true
WR47_RS32110	lcl|NZ_CP011151.1_prot_WP_001986183.1_1028 [locus_tag=WR47_RS32110] [protein=hypothetical protein] [protein_id=WP_001986183.1] [location=1163346..1163522] [gbkey=CDS]	0.999999999777183	true
WR47_RS15840	lcl|NZ_CP011151.1_prot_WP_063547874.1_3104 [locus_tag=WR47_RS15840] [protein=AAA family ATPase] [protein_id=WP_063547874.1] [location=complement(3201100..3203409)] [gbkey=CDS]	0.999999999767149	true
WR47_RS10255	lcl|NZ_CP011151.1_prot_WP_063547115.1_1956 [locus_tag=WR47_RS10255] [protein=class I SAM-dependent methyltransferase] [protein_id=WP_063547115.1] [location=2047612..2048292] [gbkey=CDS]	0.999999999703699	true
WR47_RS21315	lcl|NZ_CP011151.1_prot_WP_001021349.1_4213 [locus_tag=WR47_RS21315] [protein=GntR family transcriptional regulator] [protein_id=WP_001021349.1] [location=complement(4303416..4303790)] [gbkey=CDS]	0.999999999683071	true
WR47_RS30145	lcl|NZ_CP011151.1_prot_WP_080469740.1_852 [locus_tag=WR47_RS30145] [protein=nucleoside triphosphate pyrophosphohydrolase] [protein_id=WP_080469740.1] [location=993444..993770] [gbkey=CDS]	0.999999999670189	true
WR47_RS16635	lcl|NZ_CP011151.1_prot_WP_063548060.1_3265 [locus_tag=WR47_RS16635] [protein=IS4 family transposase] [protein_id=WP_063548060.1] [location=complement(3368566..3369996)] [gbkey=CDS]	0.999999999576239	true
WR47_RS08290	lcl|NZ_CP011151.1_prot_WP_001149524.1_1558 [locus_tag=WR47_RS08290] [protein=flagellar protein FliS] [protein_id=WP_001149524.1] [location=1668392..1668760] [gbkey=CDS]	0.999999999442392	true
WR47_RS11920	lcl|NZ_CP011151.1_prot_WP_001121273.1_2298 [locus_tag=WR47_RS11920] [protein=LysE family transporter] [protein_id=WP_001121273.1] [location=complement(2388665..2389249)] [gbkey=CDS]	0.999999999388813	true
WR47_RS01685	lcl|NZ_CP011151.1_prot_WP_063546267.1_265 [locus_tag=WR47_RS01685] [protein=sulfotransferase family 2 domain-containing protein] [protein_id=WP_063546267.1] [location=complement(314355..315146)] [gbkey=CDS]	0.999999999372032	true
WR47_RS22090.udk	lcl|NZ_CP011151.1_prot_WP_000537080.1_4369 [gene=udk] [locus_tag=WR47_RS22090] [protein=uridine kinase] [protein_id=WP_000537080.1] [location=complement(4446658..4447296)] [gbkey=CDS]	0.999999999244237	true
WR47_RS08480	lcl|NZ_CP011151.1_prot_WP_063546982.1_1597 [locus_tag=WR47_RS08480] [protein=antibiotic biosynthesis monooxygenase] [protein_id=WP_063546982.1] [location=complement(1700280..1700615)] [gbkey=CDS]	0.999999999205383	true
WR47_RS15300	lcl|NZ_CP011151.1_prot_WP_063547752.1_2996 [locus_tag=WR47_RS15300] [protein=SMI1/KNR4 family protein] [protein_id=WP_063547752.1] [location=complement(3090140..3090571)] [gbkey=CDS]	0.999999999175584	true
WR47_RS22025	lcl|NZ_CP011151.1_prot_WP_063548666.1_4356 [locus_tag=WR47_RS22025] [protein=ABC transporter ATP-binding protein] [protein_id=WP_063548666.1] [location=complement(4433259..4434053)] [gbkey=CDS]	0.999999999070200	true
WR47_RS10585	lcl|NZ_CP011151.1_prot_WP_000966848.1_2022 [locus_tag=WR47_RS10585] [protein=VWA domain-containing protein] [protein_id=WP_000966848.1] [location=2122116..2122880] [gbkey=CDS]	0.999999998945110	true
WR47_RS24870.dapF	lcl|NZ_CP011151.1_prot_WP_000077392.1_4905 [gene=dapF] [locus_tag=WR47_RS24870] [protein=diaminopimelate epimerase] [protein_id=WP_000077392.1] [location=complement(4977953..4978819)] [gbkey=CDS]	0.999999998818414	true
WR47_RS23355	lcl|NZ_CP011151.1_prot_WP_063548766.1_4624 [locus_tag=WR47_RS23355] [protein=hypothetical protein] [protein_id=WP_063548766.1] [location=complement(4699666..4700547)] [gbkey=CDS]	0.999999998815783	true
WR47_RS29260	lcl|NZ_CP011152.1_prot_WP_000608545.1_5786 [locus_tag=WR47_RS29260] [protein=LLM class flavin-dependent oxidoreductase] [protein_id=WP_000608545.1] [location=433949..435025] [gbkey=CDS]	0.999999998764483	true
WR47_RS27565	lcl|NZ_CP011152.1_prot_WP_063549398.1_5434 [locus_tag=WR47_RS27565] [protein=S8 family serine peptidase] [protein_id=WP_063549398.1] [location=complement(join(590099..591110,1..356))] [gbkey=CDS]	0.999999998709817	true
WR47_RS32590	lcl|NZ_CP011151.1_prot_WP_000653680.1_2643 [locus_tag=WR47_RS32590] [protein=hypothetical protein] [protein_id=WP_000653680.1] [location=2759593..2759736] [gbkey=CDS]	0.999999998634104	true
WR47_RS26720	lcl|NZ_CP011151.1_prot_WP_000949045.1_5271 [locus_tag=WR47_RS26720] [protein=flavin reductase family protein] [protein_id=WP_000949045.1] [location=5339710..5340321] [gbkey=CDS]	0.999999998623584	true
WR47_RS18595	lcl|NZ_CP011151.1_prot_WP_000814431.1_3666 [locus_tag=WR47_RS18595] [protein=hypothetical protein] [protein_id=WP_000814431.1] [location=3787209..3787454] [gbkey=CDS]	0.999999998622937	true
WR47_RS11875	lcl|NZ_CP011151.1_prot_WP_063547250.1_2289 [locus_tag=WR47_RS11875] [protein=phage tail protein] [protein_id=WP_063547250.1] [location=2377778..2382136] [gbkey=CDS]	0.999999998576935	true
WR47_RS16625	lcl|NZ_CP011151.1_prot_WP_063548056.1_3263 [locus_tag=WR47_RS16625] [protein=CGNR zinc finger domain-containing protein] [protein_id=WP_063548056.1] [location=complement(3366573..3367115)] [gbkey=CDS]	0.999999998551217	true
WR47_RS32285	lcl|NZ_CP011151.1_prot_WP_161508591.1_3430 [locus_tag=WR47_RS32285] [protein=Tn3 family transposase] [protein_id=WP_161508591.1] [location=3522952..3523218] [gbkey=CDS]	0.999999998447729	true
WR47_RS07505	lcl|NZ_CP011151.1_prot_WP_001142715.1_1404 [locus_tag=WR47_RS07505] [protein=MerR family transcriptional regulator] [protein_id=WP_001142715.1] [location=1516948..1517823] [gbkey=CDS]	0.999999998403219	true
WR47_RS08205	lcl|NZ_CP011151.1_prot_WP_000291691.1_1541 [locus_tag=WR47_RS08205] [protein=aspartyl-phosphate phosphatase Spo0E family protein] [protein_id=WP_000291691.1] [location=1652883..1653101] [gbkey=CDS]	0.999999998386074	true
WR47_RS16190	lcl|NZ_CP011151.1_prot_WP_063547952.1_3175 [locus_tag=WR47_RS16190] [protein=DUF4132 domain-containing protein] [protein_id=WP_063547952.1] [location=complement(3284268..3287681)] [gbkey=CDS]	0.999999998297209	true
WR47_RS02090	lcl|NZ_CP011151.1_prot_WP_000199990.1_345 [locus_tag=WR47_RS02090] [protein=FAD-dependent oxidoreductase] [protein_id=WP_000199990.1] [location=complement(403268..404794)] [gbkey=CDS]	0.999999998292176	true
WR47_RS27645	lcl|NZ_CP011152.1_prot_WP_063549420.1_5452 [locus_tag=WR47_RS27645] [protein=WXG100 family type VII secretion target] [protein_id=WP_063549420.1] [location=complement(18343..19575)] [gbkey=CDS]	0.999999998217142	true
WR47_RS28495	lcl|NZ_CP011152.1_prot_WP_063549649.1_5627 [locus_tag=WR47_RS28495] [protein=SMI1/KNR4 family protein] [protein_id=WP_063549649.1] [location=220440..220874] [gbkey=CDS]	0.999999998157230	true
WR47_RS24050	lcl|NZ_CP011151.1_prot_WP_063548859.1_4763 [locus_tag=WR47_RS24050] [protein=sulfatase-like hydrolase/transferase] [protein_id=WP_063548859.1] [location=complement(4837311..4839380)] [gbkey=CDS]	0.999999997808515	true
WR47_RS14155	lcl|NZ_CP011151.1_prot_WP_063547513.1_2762 [locus_tag=WR47_RS14155] [protein=glycosyl transferase family 1] [protein_id=WP_063547513.1] [location=complement(2870403..2871596)] [gbkey=CDS]	0.999999997298861	true
WR47_RS25875	lcl|NZ_CP011151.1_prot_WP_001255077.1_5103 [locus_tag=WR47_RS25875] [protein=acyltransferase] [protein_id=WP_001255077.1] [location=complement(5166098..5166610)] [gbkey=CDS]	0.999999996815908	true
WR47_RS05865	lcl|NZ_CP011151.1_prot_WP_000616066.1_1075 [locus_tag=WR47_RS05865] [protein=DUF2777 domain-containing protein] [protein_id=WP_000616066.1] [location=complement(1206012..1206566)] [gbkey=CDS]	0.999999996303725	true
WR47_RS18610.pfkB	lcl|NZ_CP011151.1_prot_WP_023522800.1_3669 [gene=pfkB] [locus_tag=WR47_RS18610] [protein=1-phosphofructokinase] [protein_id=WP_023522800.1] [location=complement(3790669..3791580)] [gbkey=CDS]	0.999999996170241	true
WR47_RS12135	lcl|NZ_CP011151.1_prot_WP_001294982.1_2344 [locus_tag=WR47_RS12135] [protein=hypothetical protein] [protein_id=WP_001294982.1] [location=2432805..2433506] [gbkey=CDS]	0.999999996114243	true
WR47_RS29760	lcl|NZ_CP011152.1_prot_WP_001294983.1_5890 [locus_tag=WR47_RS29760] [protein=hypothetical protein] [protein_id=WP_001294983.1] [location=complement(551693..552394)] [gbkey=CDS]	0.999999996114243	true
WR47_RS17985	lcl|NZ_CP011151.1_prot_WP_001054455.1_3543 [locus_tag=WR47_RS17985] [protein=HesB/YadR/YfhF family protein] [protein_id=WP_001054455.1] [location=3670938..3671228] [gbkey=CDS]	0.999999995969041	true
WR47_RS01830	lcl|NZ_CP011151.1_prot_WP_000622973.1_291 [locus_tag=WR47_RS01830] [protein=methionine ABC transporter ATP-binding protein] [protein_id=WP_000622973.1] [location=348345..349364] [gbkey=CDS]	0.999999995846847	true
WR47_RS32685	lcl|NZ_CP011151.1_prot_WP_001242605.1_4393 [locus_tag=WR47_RS32685] [protein=hypothetical protein] [protein_id=WP_001242605.1] [location=complement(4471389..4471565)] [gbkey=CDS]	0.999999995555415	true
WR47_RS32370	lcl|NZ_CP011152.1_prot_WP_063549641.1_5622 [locus_tag=WR47_RS32370] [protein=hypothetical protein] [protein_id=WP_063549641.1] [location=complement(213625..213981)] [gbkey=CDS]	0.999999995402972	true
WR47_RS04890	lcl|NZ_CP011151.1_prot_WP_059304073.1_871 [locus_tag=WR47_RS04890] [protein=hypothetical protein] [protein_id=WP_059304073.1] [location=1013379..1013654] [gbkey=CDS]	0.999999995212960	true
WR47_RS13635	lcl|NZ_CP011151.1_prot_WP_023522106.1_2656 [locus_tag=WR47_RS13635] [protein=hypothetical protein] [protein_id=WP_023522106.1] [location=complement(2771803..2772168)] [gbkey=CDS]	0.999999994755236	true
WR47_RS23530.ccpA	lcl|NZ_CP011151.1_prot_WP_001103303.1_4659 [gene=ccpA] [locus_tag=WR47_RS23530] [protein=catabolite control protein A] [protein_id=WP_001103303.1] [location=complement(4735497..4736495)] [gbkey=CDS]	0.999999994753484	true
WR47_RS02775	lcl|NZ_CP011151.1_prot_WP_023521007.1_466 [locus_tag=WR47_RS02775] [protein=DUF3884 family protein] [protein_id=WP_023521007.1] [location=complement(541416..541748)] [gbkey=CDS]	0.999999994729599	true
WR47_RS22925.sspI	lcl|NZ_CP011151.1_prot_WP_000009509.1_4537 [gene=sspI] [locus_tag=WR47_RS22925] [protein=small acid-soluble spore protein SspI] [protein_id=WP_000009509.1] [location=4618652..4618861] [gbkey=CDS]	0.999999994578343	true
WR47_RS14090	lcl|NZ_CP011151.1_prot_WP_140157183.1_2749 [locus_tag=WR47_RS14090] [protein=protein phosphatase 2C domain-containing protein] [protein_id=WP_140157183.1] [location=complement(2860318..2861142)] [gbkey=CDS]	0.999999994376976	true
WR47_RS18045	lcl|NZ_CP011151.1_prot_WP_001146295.1_3555 [locus_tag=WR47_RS18045] [protein=hypothetical protein] [protein_id=WP_001146295.1] [location=complement(3681540..3681803)] [gbkey=CDS]	0.999999994287481	true
WR47_RS02635	lcl|NZ_CP011151.1_prot_WP_063546360.1_456 [locus_tag=WR47_RS02635] [protein=glutamate synthase] [protein_id=WP_063546360.1] [location=complement(523258..527694)] [gbkey=CDS]	0.999999994196919	true
WR47_RS24110	lcl|NZ_CP011151.1_prot_WP_000448409.1_4776 [locus_tag=WR47_RS24110] [protein=hypothetical protein] [protein_id=WP_000448409.1] [location=complement(4848111..4848428)] [gbkey=CDS]	0.999999993429891	true
WR47_RS18730	lcl|NZ_CP011151.1_prot_WP_016123262.1_3691 [locus_tag=WR47_RS18730] [protein=methylphosphotriester-DNA--protein-cysteine methyltransferase family protein] [protein_id=WP_016123262.1] [location=3812313..3812909] [gbkey=CDS]	0.999999993416222	true
WR47_RS06315	lcl|NZ_CP011151.1_prot_WP_001142359.1_1167 [locus_tag=WR47_RS06315] [protein=transposase] [protein_id=WP_001142359.1] [location=complement(1296289..1297404)] [gbkey=CDS]	0.999999993142601	true
WR47_RS23785	lcl|NZ_CP011151.1_prot_WP_063548806.1_4709 [locus_tag=WR47_RS23785] [protein=exosporium leader peptide-containing protein] [protein_id=WP_063548806.1] [location=complement(4781746..4784655)] [gbkey=CDS]	0.999999992933810	true
WR47_RS17490	lcl|NZ_CP011151.1_prot_WP_063548250.1_3444 [locus_tag=WR47_RS17490] [protein=transposase] [protein_id=WP_063548250.1] [location=complement(3544731..3545849)] [gbkey=CDS]	0.999999992027629	true
WR47_RS13285	lcl|NZ_CP011151.1_prot_WP_063547413.1_2586 [locus_tag=WR47_RS13285] [protein=MFS transporter] [protein_id=WP_063547413.1] [location=2702330..2703613] [gbkey=CDS]	0.999999991754336	true
WR47_RS17660	lcl|NZ_CP011151.1_prot_WP_000070945.1_3479 [locus_tag=WR47_RS17660] [protein=hypothetical protein] [protein_id=WP_000070945.1] [location=complement(3594816..3595436)] [gbkey=CDS]	0.999999990814525	true
WR47_RS08285	lcl|NZ_CP011151.1_prot_WP_063546969.1_1557 [locus_tag=WR47_RS08285] [protein=flagellar hook-associated protein 2] [protein_id=WP_063546969.1] [location=1666987..1668369] [gbkey=CDS]	0.999999990156901	true
WR47_RS08020	lcl|NZ_CP011151.1_prot_WP_063546952.1_1505 [locus_tag=WR47_RS08020] [protein=DUF11 domain-containing protein] [protein_id=WP_063546952.1] [location=complement(1610000..1625053)] [gbkey=CDS]	0.999999985975613	true
WR47_RS04495.sasP	lcl|NZ_CP011151.1_prot_WP_000013339.1_790 [gene=sasP] [locus_tag=WR47_RS04495] [protein=small acid-soluble spore protein, SasP family] [protein_id=WP_000013339.1] [location=complement(917571..917774)] [gbkey=CDS]	0.999999985922238	true
WR47_RS20600	lcl|NZ_CP011151.1_prot_WP_001161449.1_4066 [locus_tag=WR47_RS20600] [protein=SIMPL domain-containing protein] [protein_id=WP_001161449.1] [location=4177396..4178067] [gbkey=CDS]	0.999999985369200	true
WR47_RS09705	lcl|NZ_CP011151.1_prot_WP_063547092.1_1844 [locus_tag=WR47_RS09705] [protein=sugar phosphate isomerase/epimerase] [protein_id=WP_063547092.1] [location=1953958..1954800] [gbkey=CDS]	0.999999983436170	true
WR47_RS14310	lcl|NZ_CP011151.1_prot_WP_001999958.1_2796 [locus_tag=WR47_RS14310] [protein=carboxymuconolactone decarboxylase family protein] [protein_id=WP_001999958.1] [location=complement(2898046..2898438)] [gbkey=CDS]	0.999999982230288	true
WR47_RS23790	lcl|NZ_CP011151.1_prot_WP_001110852.1_4710 [locus_tag=WR47_RS23790] [protein=hypothetical protein] [protein_id=WP_001110852.1] [location=complement(4784773..4785096)] [gbkey=CDS]	0.999999978675710	true
WR47_RS11380	lcl|NZ_CP011151.1_prot_WP_063547182.1_2185 [locus_tag=WR47_RS11380] [protein=isochorismatase family protein] [protein_id=WP_063547182.1] [location=2279757..2280650] [gbkey=CDS]	0.999999977603563	true
WR47_RS17215	lcl|NZ_CP011151.1_prot_WP_063548190.1_3385 [locus_tag=WR47_RS17215] [protein=exosporium leader peptide-containing protein] [protein_id=WP_063548190.1] [location=3480053..3480808] [gbkey=CDS]	0.999999975313461	true
WR47_RS29540	lcl|NZ_CP011152.1_prot_WP_063549952.1_5844 [locus_tag=WR47_RS29540] [protein=transposase] [protein_id=WP_063549952.1] [location=495864..496985] [gbkey=CDS]	0.999999975182278	true
WR47_RS29625	lcl|NZ_CP011152.1_prot_WP_063549978.1_5861 [locus_tag=WR47_RS29625] [protein=transposase] [protein_id=WP_063549978.1] [location=515484..516605] [gbkey=CDS]	0.999999975182278	true
WR47_RS25015	lcl|NZ_CP011151.1_prot_WP_000435946.1_4934 [locus_tag=WR47_RS25015] [protein=YutD family protein] [protein_id=WP_000435946.1] [location=complement(5000540..5000848)] [gbkey=CDS]	0.999999974205810	true
WR47_RS23710	lcl|NZ_CP011151.1_prot_WP_000437770.1_4694 [locus_tag=WR47_RS23710] [protein=SRPBCC domain-containing protein] [protein_id=WP_000437770.1] [location=complement(4771826..4772257)] [gbkey=CDS]	0.999999973864689	true
WR47_RS29670	lcl|NZ_CP011152.1_prot_WP_063549985.1_5870 [locus_tag=WR47_RS29670] [protein=IPT/TIG domain-containing protein] [protein_id=WP_063549985.1] [location=526286..528370] [gbkey=CDS]	0.999999971452471	true
WR47_RS16935	lcl|NZ_CP011151.1_prot_WP_000141006.1_3328 [locus_tag=WR47_RS16935] [protein=glycosyltransferase] [protein_id=WP_000141006.1] [location=complement(3430718..3431479)] [gbkey=CDS]	0.999999970649144	true
WR47_RS18585.hfq	lcl|NZ_CP011151.1_prot_WP_000813896.1_3664 [gene=hfq] [locus_tag=WR47_RS18585] [protein=RNA chaperone Hfq] [protein_id=WP_000813896.1] [location=complement(3785829..3786053)] [gbkey=CDS]	0.999999970470574	true
WR47_RS25070	lcl|NZ_CP011151.1_prot_WP_080469891.1_4945 [locus_tag=WR47_RS25070] [protein=bifunctional metallophosphatase/5'-nucleotidase] [protein_id=WP_080469891.1] [location=complement(5008247..5009638)] [gbkey=CDS]	0.999999968403420	true
WR47_RS04895	lcl|NZ_CP011151.1_prot_WP_059304072.1_872 [locus_tag=WR47_RS04895] [protein=YuzF family protein] [protein_id=WP_059304072.1] [location=complement(1013707..1013940)] [gbkey=CDS]	0.999999964327435	true
WR47_RS15095	lcl|NZ_CP011151.1_prot_WP_000250751.1_2955 [locus_tag=WR47_RS15095] [protein=IclR family transcriptional regulator] [protein_id=WP_000250751.1] [location=complement(3047578..3048327)] [gbkey=CDS]	0.999999963745385	true
WR47_RS28000	lcl|NZ_CP011152.1_prot_WP_063549515.1_5524 [locus_tag=WR47_RS28000] [protein=hypothetical protein] [protein_id=WP_063549515.1] [location=109474..109848] [gbkey=CDS]	0.999999963610635	true
WR47_RS20575	lcl|NZ_CP011151.1_prot_WP_017673592.1_4061 [locus_tag=WR47_RS20575] [protein=GntR family transcriptional regulator] [protein_id=WP_017673592.1] [location=4173614..4174033] [gbkey=CDS]	0.999999956755220	true
WR47_RS20510.spoVAF	lcl|NZ_CP011151.1_prot_WP_063548564.1_4048 [gene=spoVAF] [locus_tag=WR47_RS20510] [protein=spore germination protein SpoVAF] [protein_id=WP_063548564.1] [location=complement(4163729..4165201)] [gbkey=CDS]	0.999999954831202	true
WR47_RS02840	lcl|NZ_CP011151.1_prot_WP_161508608.1_478 [locus_tag=WR47_RS02840] [protein=4'-phosphopantetheinyl transferase superfamily protein] [protein_id=WP_161508608.1] [location=complement(555685..556146)] [gbkey=CDS]	0.999999954360816	true
WR47_RS01870.gatA	lcl|NZ_CP011151.1_prot_WP_000051441.1_300 [gene=gatA] [locus_tag=WR47_RS01870] [protein=Asp-tRNA(Asn)/Glu-tRNA(Gln) amidotransferase subunit GatA] [protein_id=WP_000051441.1] [location=354466..355923] [gbkey=CDS]	0.999999951846176	true
WR47_RS08570	lcl|NZ_CP011151.1_prot_WP_063546992.1_1616 [locus_tag=WR47_RS08570] [protein=MarR family transcriptional regulator] [protein_id=WP_063546992.1] [location=complement(1715691..1716101)] [gbkey=CDS]	0.999999943997457	true
WR47_RS07185.sat	lcl|NZ_CP011151.1_prot_WP_000108780.1_1339 [gene=sat] [locus_tag=WR47_RS07185] [protein=sulfate adenylyltransferase] [protein_id=WP_000108780.1] [location=1454326..1455462] [gbkey=CDS]	0.999999938674955	true
WR47_RS11485	lcl|NZ_CP011151.1_prot_WP_063547194.1_2206 [locus_tag=WR47_RS11485] [protein=MBL fold metallo-hydrolase] [protein_id=WP_063547194.1] [location=2308580..2309446] [gbkey=CDS]	0.999999937753687	true
WR47_RS21260	lcl|NZ_CP011151.1_prot_WP_033695179.1_4202 [locus_tag=WR47_RS21260] [protein=hypothetical protein] [protein_id=WP_033695179.1] [location=complement(4296667..4297203)] [gbkey=CDS]	0.999999929401198	true
WR47_RS13425	lcl|NZ_CP011151.1_prot_WP_063547432.1_2615 [locus_tag=WR47_RS13425] [protein=undecaprenyl-diphosphatase] [protein_id=WP_063547432.1] [location=2731680..2732279] [gbkey=CDS]	0.999999923713567	true
WR47_RS08050	lcl|NZ_CP011151.1_prot_WP_063546955.1_1511 [locus_tag=WR47_RS08050] [protein=aldose 1-epimerase family protein] [protein_id=WP_063546955.1] [location=complement(1628564..1629436)] [gbkey=CDS]	0.999999920157858	true
WR47_RS05940.clpB	lcl|NZ_CP011151.1_prot_WP_063546788.1_1091 [gene=clpB] [locus_tag=WR47_RS05940] [protein=ATP-dependent chaperone ClpB] [protein_id=WP_063546788.1] [location=1222101..1224701] [gbkey=CDS]	0.999999916527003	true
WR47_RS01910	lcl|NZ_CP011151.1_prot_WP_000007372.1_308 [locus_tag=WR47_RS01910] [protein=aminopeptidase] [protein_id=WP_000007372.1] [location=complement(364696..365925)] [gbkey=CDS]	0.999999905716226	true
WR47_RS15655	lcl|NZ_CP011151.1_prot_WP_023522386.1_3067 [locus_tag=WR47_RS15655] [protein=LysR family transcriptional regulator] [protein_id=WP_023522386.1] [location=complement(3162168..3163046)] [gbkey=CDS]	0.999999901366886	true
WR47_RS22420.minD	lcl|NZ_CP011151.1_prot_WP_000503309.1_4435 [gene=minD] [locus_tag=WR47_RS22420] [protein=septum site-determining protein MinD] [protein_id=WP_000503309.1] [location=complement(4514342..4515139)] [gbkey=CDS]	0.999999889676024	true
WR47_RS27900	lcl|NZ_CP011152.1_prot_WP_063549491.1_5503 [locus_tag=WR47_RS27900] [protein=SPASM domain-containing protein] [protein_id=WP_063549491.1] [location=complement(88538..89863)] [gbkey=CDS]	0.999999879475237	true
WR47_RS16530	lcl|NZ_CP011151.1_prot_WP_063548034.1_3243 [locus_tag=WR47_RS16530] [protein=tyrosine-protein phosphatase] [protein_id=WP_063548034.1] [location=complement(3348984..3350003)] [gbkey=CDS]	0.999999863437301	true
WR47_RS06395.odhA	lcl|NZ_CP011151.1_prot_WP_063546881.1_1183 [gene=odhA] [locus_tag=WR47_RS06395] [protein=2-oxoglutarate dehydrogenase E1 component] [protein_id=WP_063546881.1] [location=complement(1314090..1316957)] [gbkey=CDS]	0.999999853136445	true
WR47_RS17820	lcl|NZ_CP011151.1_prot_WP_000534548.1_3511 [locus_tag=WR47_RS17820] [protein=spore germination protein] [protein_id=WP_000534548.1] [location=3630550..3632085] [gbkey=CDS]	0.999999837524767	true
WR47_RS02620	lcl|NZ_CP011151.1_prot_WP_000506627.1_453 [locus_tag=WR47_RS02620] [protein=DUF402 domain-containing protein] [protein_id=WP_000506627.1] [location=519453..519983] [gbkey=CDS]	0.999999829628688	true
WR47_RS21965	lcl|NZ_CP011151.1_prot_WP_000071866.1_4344 [locus_tag=WR47_RS21965] [protein=DUF4023 domain-containing protein] [protein_id=WP_000071866.1] [location=4421514..4421636] [gbkey=CDS]	0.999999823072555	true
WR47_RS10515	lcl|NZ_CP011151.1_prot_WP_063547139.1_2008 [locus_tag=WR47_RS10515] [protein=virulence factor] [protein_id=WP_063547139.1] [location=2100663..2101790] [gbkey=CDS]	0.999999821198429	true
WR47_RS03095.fdhD	lcl|NZ_CP011151.1_prot_WP_063546418.1_531 [gene=fdhD] [locus_tag=WR47_RS03095] [protein=formate dehydrogenase accessory sulfurtransferase FdhD] [protein_id=WP_063546418.1] [location=complement(647424..648230)] [gbkey=CDS]	0.999999817325492	true
WR47_RS00510.ctsR	lcl|NZ_CP011151.1_prot_WP_001244560.1_73 [gene=ctsR] [locus_tag=WR47_RS00510] [protein=transcriptional regulator CtsR] [protein_id=WP_001244560.1] [location=93041..93502] [gbkey=CDS]	0.999999807198504	true
WR47_RS16805	lcl|NZ_CP011151.1_prot_WP_063548098.1_3302 [locus_tag=WR47_RS16805] [protein=BA3454 family stress response protein] [protein_id=WP_063548098.1] [location=complement(3405040..3405174)] [gbkey=CDS]	0.999999802380600	true
WR47_RS06655.phaQ	lcl|NZ_CP011151.1_prot_WP_000939954.1_1235 [gene=phaQ] [locus_tag=WR47_RS06655] [protein=poly-beta-hydroxybutyrate-responsive repressor] [protein_id=WP_000939954.1] [location=complement(1363257..1363709)] [gbkey=CDS]	0.999999789181473	true
WR47_RS24965	lcl|NZ_CP011151.1_prot_WP_063548941.1_4924 [locus_tag=WR47_RS24965] [protein=cysteine protease StiP family protein] [protein_id=WP_063548941.1] [location=4992447..4993559] [gbkey=CDS]	0.999999784420514	true
WR47_RS07810.recU	lcl|NZ_CP011151.1_prot_WP_000155599.1_1466 [gene=recU] [locus_tag=WR47_RS07810] [protein=Holliday junction resolvase RecU] [protein_id=WP_000155599.1] [location=complement(1572166..1572768)] [gbkey=CDS]	0.999999783803323	true
WR47_RS14410	lcl|NZ_CP011151.1_prot_WP_000271314.1_2816 [locus_tag=WR47_RS14410] [protein=DUF3870 domain-containing protein] [protein_id=WP_000271314.1] [location=complement(2918013..2918339)] [gbkey=CDS]	0.999999758002063	true
WR47_RS02210	lcl|NZ_CP011151.1_prot_WP_000082906.1_369 [locus_tag=WR47_RS02210] [protein=MTH1187 family thiamine-binding protein] [protein_id=WP_000082906.1] [location=438765..439085] [gbkey=CDS]	0.999999754784172	true
WR47_RS29740	lcl|NZ_CP011152.1_prot_WP_063550009.1_5886 [locus_tag=WR47_RS29740] [protein=S8 family peptidase] [protein_id=WP_063550009.1] [location=544691..545656] [gbkey=CDS]	0.999999738463166	true
WR47_RS05755	lcl|NZ_CP011151.1_prot_WP_023521409.1_1053 [locus_tag=WR47_RS05755] [protein=phosphotransferase] [protein_id=WP_023521409.1] [location=complement(1187437..1188228)] [gbkey=CDS]	0.999999729573114	true
WR47_RS18160	lcl|NZ_CP011151.1_prot_WP_063548355.1_3578 [locus_tag=WR47_RS18160] [protein=lantibiotic dehydratase] [protein_id=WP_063548355.1] [location=complement(3704644..3707859)] [gbkey=CDS]	0.999999723281541	true
WR47_RS08485	lcl|NZ_CP011151.1_prot_WP_001025736.1_1598 [locus_tag=WR47_RS08485] [protein=H-type small acid-soluble spore protein] [protein_id=WP_001025736.1] [location=complement(1700804..1700983)] [gbkey=CDS]	0.999999722260344	true
WR47_RS32470	lcl|NZ_CP011151.1_prot_WP_000240799.1_1242 [locus_tag=WR47_RS32470] [protein=hypothetical protein] [protein_id=WP_000240799.1] [location=1369637..1369789] [gbkey=CDS]	0.999999716637410	true
WR47_RS09780	lcl|NZ_CP011151.1_prot_WP_063547095.1_1859 [locus_tag=WR47_RS09780] [protein=serine protease] [protein_id=WP_063547095.1] [location=1967103..1968050] [gbkey=CDS]	0.999999712943208	true
WR47_RS21025	lcl|NZ_CP011151.1_prot_WP_000115781.1_4154 [locus_tag=WR47_RS21025] [protein=butyrate kinase] [protein_id=WP_000115781.1] [location=complement(4256622..4257725)] [gbkey=CDS]	0.999999680681065	true
WR47_RS18960	lcl|NZ_CP011151.1_prot_WP_000759628.1_3736 [locus_tag=WR47_RS18960] [protein=SDR family oxidoreductase] [protein_id=WP_000759628.1] [location=complement(3865332..3866045)] [gbkey=CDS]	0.999999665936989	true
WR47_RS15570	lcl|NZ_CP011151.1_prot_WP_063547812.1_3050 [locus_tag=WR47_RS15570] [protein=MBL fold metallo-hydrolase] [protein_id=WP_063547812.1] [location=3141472..3142329] [gbkey=CDS]	0.999999616095637	true
WR47_RS10185	lcl|NZ_CP011151.1_prot_WP_142338377.1_1942 [locus_tag=WR47_RS10185] [protein=cupin] [protein_id=WP_142338377.1] [location=2040824..2041150] [gbkey=CDS]	0.999999605877239	true
WR47_RS23160	lcl|NZ_CP011151.1_prot_WP_000201579.1_4584 [locus_tag=WR47_RS23160] [protein=CBS domain-containing protein] [protein_id=WP_000201579.1] [location=complement(4666571..4667884)] [gbkey=CDS]	0.999999591062029	true
WR47_RS12095	lcl|NZ_CP011151.1_prot_WP_063549304.1_2332 [locus_tag=WR47_RS12095] [protein=exosporium leader peptide-containing protein] [protein_id=WP_063549304.1] [location=complement(2422140..2422775)] [gbkey=CDS]	0.999999577916872	true
WR47_RS19710.ftsA	lcl|NZ_CP011151.1_prot_WP_001087557.1_3887 [gene=ftsA] [locus_tag=WR47_RS19710] [protein=cell division protein FtsA] [protein_id=WP_001087557.1] [location=complement(4015187..4016494)] [gbkey=CDS]	0.999999571842151	true
WR47_RS20735.ribD	lcl|NZ_CP011151.1_prot_WP_063548588.1_4093 [gene=ribD] [locus_tag=WR47_RS20735] [protein=bifunctional diaminohydroxyphosphoribosylaminopyrimidine deaminase/5-amino-6-(5-phosphoribosylamino)uracil reductase RibD] [protein_id=WP_063548588.1] [location=4200670..4201782] [gbkey=CDS]	0.999999571655816	true
WR47_RS09855	lcl|NZ_CP011151.1_prot_WP_000594040.1_1874 [locus_tag=WR47_RS09855] [protein=LLM class flavin-dependent oxidoreductase] [protein_id=WP_000594040.1] [location=complement(1980483..1981484)] [gbkey=CDS]	0.999999537043481	true
WR47_RS12045	lcl|NZ_CP011151.1_prot_WP_000415089.1_2322 [locus_tag=WR47_RS12045] [protein=DUF1232 domain-containing protein] [protein_id=WP_000415089.1] [location=complement(2412704..2413033)] [gbkey=CDS]	0.999999503089059	true
WR47_RS13170	lcl|NZ_CP011151.1_prot_WP_001282872.1_2563 [locus_tag=WR47_RS13170] [protein=hypothetical protein] [protein_id=WP_001282872.1] [location=2680146..2680469] [gbkey=CDS]	0.999999481807863	true
WR47_RS08005	lcl|NZ_CP011151.1_prot_WP_053564865.1_1502 [locus_tag=WR47_RS08005] [protein=glycosyltransferase family 2 protein] [protein_id=WP_053564865.1] [location=1606397..1607197] [gbkey=CDS]	0.999999420153588	true
WR47_RS23655	lcl|NZ_CP011151.1_prot_WP_001122235.1_4683 [locus_tag=WR47_RS23655] [protein=YtzH-like family protein] [protein_id=WP_001122235.1] [location=4759457..4759735] [gbkey=CDS]	0.999999419031852	true
WR47_RS13700	lcl|NZ_CP011151.1_prot_WP_063547450.1_2669 [locus_tag=WR47_RS13700] [protein=PQQ-dependent sugar dehydrogenase] [protein_id=WP_063547450.1] [location=complement(2780367..2781797)] [gbkey=CDS]	0.999999345937588	true
WR47_RS09530	lcl|NZ_CP011151.1_prot_WP_063547082.1_1809 [locus_tag=WR47_RS09530] [protein=LD-carboxypeptidase] [protein_id=WP_063547082.1] [location=complement(1916484..1917485)] [gbkey=CDS]	0.999999325624988	true
WR47_RS16690.rfbG	lcl|NZ_CP011151.1_prot_WP_063548072.1_3276 [gene=rfbG] [locus_tag=WR47_RS16690] [protein=CDP-glucose 4,6-dehydratase] [protein_id=WP_063548072.1] [location=3378847..3379902] [gbkey=CDS]	0.999999311627929	true
WR47_RS23380	lcl|NZ_CP011151.1_prot_WP_063548772.1_4629 [locus_tag=WR47_RS23380] [protein=lantibiotic dehydratase] [protein_id=WP_063548772.1] [location=4706364..4709327] [gbkey=CDS]	0.999999295856366	true
WR47_RS29575	lcl|NZ_CP011152.1_prot_WP_063549964.1_5851 [locus_tag=WR47_RS29575] [protein=glycosyltransferase family 2 protein] [protein_id=WP_063549964.1] [location=complement(504016..505305)] [gbkey=CDS]	0.999999279268274	true
WR47_RS11645	lcl|NZ_CP011151.1_prot_WP_063547214.1_2237 [locus_tag=WR47_RS11645] [protein=hypothetical protein] [protein_id=WP_063547214.1] [location=complement(2335098..2335529)] [gbkey=CDS]	0.999999224084685	true
WR47_RS14415	lcl|NZ_CP011151.1_prot_WP_001228739.1_2817 [locus_tag=WR47_RS14415] [protein=septum formation initiator family protein] [protein_id=WP_001228739.1] [location=complement(2918637..2918993)] [gbkey=CDS]	0.999999169301176	true
WR47_RS08600	lcl|NZ_CP011151.1_prot_WP_063546998.1_1622 [locus_tag=WR47_RS08600] [protein=cation transporter] [protein_id=WP_063546998.1] [location=1722175..1723074] [gbkey=CDS]	0.999999158826273	true
WR47_RS28595	lcl|NZ_CP011152.1_prot_WP_001167046.1_5649 [locus_tag=WR47_RS28595] [protein=alpha/beta-type small acid-soluble spore protein] [protein_id=WP_001167046.1] [location=244887..245102] [gbkey=CDS]	0.999999017659717	true
WR47_RS13185	lcl|NZ_CP011151.1_prot_WP_001111193.1_2566 [locus_tag=WR47_RS13185] [protein=hypothetical protein] [protein_id=WP_001111193.1] [location=2681172..2681582] [gbkey=CDS]	0.999998803207806	true
WR47_RS14020	lcl|NZ_CP011151.1_prot_WP_063547500.1_2734 [locus_tag=WR47_RS14020] [protein=class I SAM-dependent methyltransferase] [protein_id=WP_063547500.1] [location=complement(2849405..2850010)] [gbkey=CDS]	0.999998728574786	true
WR47_RS06300	lcl|NZ_CP011151.1_prot_WP_063546854.1_1164 [locus_tag=WR47_RS06300] [protein=hypothetical protein] [protein_id=WP_063546854.1] [location=complement(1291106..1292311)] [gbkey=CDS]	0.999998697893404	true
WR47_RS20225	lcl|NZ_CP011151.1_prot_WP_000434552.1_3990 [locus_tag=WR47_RS20225] [protein=aminotransferase A] [protein_id=WP_000434552.1] [location=4111827..4112990] [gbkey=CDS]	0.999998665996909	true
WR47_RS19760.ftsL	lcl|NZ_CP011151.1_prot_WP_000182804.1_3897 [gene=ftsL] [locus_tag=WR47_RS19760] [protein=cell division protein FtsL] [protein_id=WP_000182804.1] [location=complement(4029443..4029805)] [gbkey=CDS]	0.999998664351340	true
WR47_RS16040	lcl|NZ_CP011151.1_prot_WP_063547922.1_3145 [locus_tag=WR47_RS16040] [protein=hypothetical protein] [protein_id=WP_063547922.1] [location=3252173..3252769] [gbkey=CDS]	0.999998486421037	true
WR47_RS20905.sdaAB	lcl|NZ_CP011151.1_prot_WP_000877449.1_4127 [gene=sdaAB] [locus_tag=WR47_RS20905] [protein=L-serine ammonia-lyase, iron-sulfur-dependent subunit beta] [protein_id=WP_000877449.1] [location=complement(4232298..4232957)] [gbkey=CDS]	0.999998480224307	true
WR47_RS03725	lcl|NZ_CP011151.1_prot_WP_000033865.1_659 [locus_tag=WR47_RS03725] [protein=50S ribosome-binding GTPase] [protein_id=WP_000033865.1] [location=complement(789063..789785)] [gbkey=CDS]	0.999998447963473	true
WR47_RS17680	lcl|NZ_CP011151.1_prot_WP_063548292.1_3483 [locus_tag=WR47_RS17680] [protein=DUF11 domain-containing protein] [protein_id=WP_063548292.1] [location=complement(3596974..3604446)] [gbkey=CDS]	0.999998388456435	true
WR47_RS14130	lcl|NZ_CP011151.1_prot_WP_000337521.1_2757 [locus_tag=WR47_RS14130] [protein=RNA polymerase subunit sigma-70] [protein_id=WP_000337521.1] [location=complement(2866103..2866789)] [gbkey=CDS]	0.999998371365422	true
WR47_RS07035.ytfJ	lcl|NZ_CP011151.1_prot_WP_002093915.1_1309 [gene=ytfJ] [locus_tag=WR47_RS07035] [protein=GerW family sporulation protein] [protein_id=WP_002093915.1] [location=1427603..1428070] [gbkey=CDS]	0.999998336849212	true
WR47_RS25325	lcl|NZ_CP011151.1_prot_WP_000388762.1_4997 [locus_tag=WR47_RS25325] [protein=DUF3978 family protein] [protein_id=WP_000388762.1] [location=5054402..5054845] [gbkey=CDS]	0.999998237025644	true
WR47_RS21560.pstC	lcl|NZ_CP011151.1_prot_WP_000940904.1_4263 [gene=pstC] [locus_tag=WR47_RS21560] [protein=phosphate ABC transporter permease subunit PstC] [protein_id=WP_000940904.1] [location=complement(4346607..4347557)] [gbkey=CDS]	0.999998138648187	true
WR47_RS12795	lcl|NZ_CP011151.1_prot_WP_063547354.1_2480 [locus_tag=WR47_RS12795] [protein=phosphotransferase] [protein_id=WP_063547354.1] [location=complement(2614126..2615073)] [gbkey=CDS]	0.999997905742557	true
WR47_RS07590	lcl|NZ_CP011151.1_prot_WP_000369753.1_1422 [locus_tag=WR47_RS07590] [protein=stage VI sporulation protein F] [protein_id=WP_000369753.1] [location=1531876..1532127] [gbkey=CDS]	0.999997794653014	true
WR47_RS21265	lcl|NZ_CP011151.1_prot_WP_001273986.1_4203 [locus_tag=WR47_RS21265] [protein=LacI family DNA-binding transcriptional regulator] [protein_id=WP_001273986.1] [location=4297519..4298496] [gbkey=CDS]	0.999997738669990	true
WR47_RS10600.essC	lcl|NZ_CP011151.1_prot_WP_063547146.1_2025 [gene=essC] [locus_tag=WR47_RS10600] [protein=type VII secretion protein EssC] [protein_id=WP_063547146.1] [location=2124090..2128100] [gbkey=CDS]	0.999997613658593	true
WR47_RS09095	lcl|NZ_CP011151.1_prot_WP_063547047.1_1722 [locus_tag=WR47_RS09095] [protein=SMI1/KNR4 family protein] [protein_id=WP_063547047.1] [location=1822929..1823381] [gbkey=CDS]	0.999997558978226	true
WR47_RS25030	lcl|NZ_CP011151.1_prot_WP_002094186.1_4937 [locus_tag=WR47_RS25030] [protein=YhfC family intramembrane metalloprotease] [protein_id=WP_002094186.1] [location=5002415..5003230] [gbkey=CDS]	0.999997532739246	true
WR47_RS15310	lcl|NZ_CP011151.1_prot_WP_080469830.1_2998 [locus_tag=WR47_RS15310] [protein=CPBP family intramembrane metalloprotease] [protein_id=WP_080469830.1] [location=3091878..3092633] [gbkey=CDS]	0.999997484161019	true
WR47_RS23295.ackA	lcl|NZ_CP011151.1_prot_WP_000034575.1_4612 [gene=ackA] [locus_tag=WR47_RS23295] [protein=acetate kinase] [protein_id=WP_000034575.1] [location=complement(4686615..4687808)] [gbkey=CDS]	0.999997440414721	true
WR47_RS29705	lcl|NZ_CP011152.1_prot_WP_063549997.1_5877 [locus_tag=WR47_RS29705] [protein=hypothetical protein] [protein_id=WP_063549997.1] [location=535600..535929] [gbkey=CDS]	0.999997366678310	true
WR47_RS29280	lcl|NZ_CP011152.1_prot_WP_002001177.1_5790 [locus_tag=WR47_RS29280] [protein=thioesterase] [protein_id=WP_002001177.1] [location=443734..444453] [gbkey=CDS]	0.999997328345778	true
WR47_RS27305.lrgA	lcl|NZ_CP011151.1_prot_WP_023523620.1_5387 [gene=lrgA] [locus_tag=WR47_RS27305] [protein=antiholin-like murein hydrolase modulator LrgA] [protein_id=WP_023523620.1] [location=complement(5471998..5472429)] [gbkey=CDS]	0.999997286012934	true
WR47_RS12385.hblC	lcl|NZ_CP011151.1_prot_WP_063547310.1_2395 [gene=hblC] [locus_tag=WR47_RS12385] [protein=hemolytic enterotoxin HBL lytic component L2] [protein_id=WP_063547310.1] [location=2512394..2513713] [gbkey=CDS]	0.999997188111642	true
WR47_RS14385	lcl|NZ_CP011151.1_prot_WP_000558692.1_2811 [locus_tag=WR47_RS14385] [protein=hypothetical protein] [protein_id=WP_000558692.1] [location=2912297..2912521] [gbkey=CDS]	0.999997153705676	true
WR47_RS16825	lcl|NZ_CP011151.1_prot_WP_063548106.1_3306 [locus_tag=WR47_RS16825] [protein=SRPBCC family protein] [protein_id=WP_063548106.1] [location=3407910..3408326] [gbkey=CDS]	0.999997102854674	true
WR47_RS14560	lcl|NZ_CP011151.1_prot_WP_023522228.1_2846 [locus_tag=WR47_RS14560] [protein=polymer-forming cytoskeletal protein] [protein_id=WP_023522228.1] [location=complement(2945296..2946006)] [gbkey=CDS]	0.999997049583521	true
WR47_RS16780	lcl|NZ_CP011151.1_prot_WP_140157131.1_3295 [locus_tag=WR47_RS16780] [protein=heme-degrading domain-containing protein] [protein_id=WP_140157131.1] [location=complement(3399401..3399916)] [gbkey=CDS]	0.999996965147847	true
WR47_RS02380	lcl|NZ_CP011151.1_prot_WP_023520995.1_404 [locus_tag=WR47_RS02380] [protein=tetratricopeptide repeat family protein] [protein_id=WP_023520995.1] [location=complement(472995..475757)] [gbkey=CDS]	0.999996206081022	true
WR47_RS03880	lcl|NZ_CP011151.1_prot_WP_063546486.1_667 [locus_tag=WR47_RS03880] [protein=DUF3965 domain-containing protein] [protein_id=WP_063546486.1] [location=805205..806356] [gbkey=CDS]	0.999996189117485	true
WR47_RS00270	lcl|NZ_CP011151.1_prot_WP_000869824.1_42 [locus_tag=WR47_RS00270] [protein=RidA family protein] [protein_id=WP_000869824.1] [location=49896..50270] [gbkey=CDS]	0.999995958670342	true
WR47_RS09460	lcl|NZ_CP011151.1_prot_WP_001205523.1_1795 [locus_tag=WR47_RS09460] [protein=MarR family transcriptional regulator] [protein_id=WP_001205523.1] [location=1900942..1901385] [gbkey=CDS]	0.999995760117296	true
WR47_RS12525	lcl|NZ_CP011151.1_prot_WP_080469927.1_2423 [locus_tag=WR47_RS12525] [protein=alpha/beta-type small acid-soluble spore protein] [protein_id=WP_080469927.1] [location=2551102..2551302] [gbkey=CDS]	0.999995758394922	true
WR47_RS11870	lcl|NZ_CP011151.1_prot_WP_063547249.1_2288 [locus_tag=WR47_RS11870] [protein=phage tail family protein] [protein_id=WP_063547249.1] [location=2376324..2377781] [gbkey=CDS]	0.999995562465817	true
WR47_RS17495	lcl|NZ_CP011151.1_prot_WP_063548252.1_3445 [locus_tag=WR47_RS17495] [protein=tetratricopeptide repeat protein] [protein_id=WP_063548252.1] [location=3546527..3547642] [gbkey=CDS]	0.999995496233339	true
WR47_RS18460	lcl|NZ_CP011151.1_prot_WP_063548389.1_3639 [locus_tag=WR47_RS18460] [protein=bifunctional metallophosphatase/5'-nucleotidase] [protein_id=WP_063548389.1] [location=3762211..3763794] [gbkey=CDS]	0.999995366526738	true
WR47_RS20650.spoIIM	lcl|NZ_CP011151.1_prot_WP_000269093.1_4076 [gene=spoIIM] [locus_tag=WR47_RS20650] [protein=stage II sporulation protein M] [protein_id=WP_000269093.1] [location=complement(4186915..4187562)] [gbkey=CDS]	0.999995113289061	true
WR47_RS20775.bioF	lcl|NZ_CP011151.1_prot_WP_063548596.1_4101 [gene=bioF] [locus_tag=WR47_RS20775] [protein=8-amino-7-oxononanoate synthase] [protein_id=WP_063548596.1] [location=complement(4207132..4208319)] [gbkey=CDS]	0.999994799722378	true
WR47_RS15790	lcl|NZ_CP011151.1_prot_WP_063547862.1_3094 [locus_tag=WR47_RS15790] [protein=DUF1203 domain-containing protein] [protein_id=WP_063547862.1] [location=complement(3190169..3190642)] [gbkey=CDS]	0.999994686033990	true
WR47_RS08850	lcl|NZ_CP011151.1_prot_WP_063547019.1_1673 [locus_tag=WR47_RS08850] [protein=aspartate kinase] [protein_id=WP_063547019.1] [location=complement(1772278..1773507)] [gbkey=CDS]	0.999994451348632	true
WR47_RS13615	lcl|NZ_CP011151.1_prot_WP_001169705.1_2653 [locus_tag=WR47_RS13615] [protein=RidA family protein] [protein_id=WP_001169705.1] [location=2768071..2768466] [gbkey=CDS]	0.999992949490862	true
WR47_RS13410	lcl|NZ_CP011151.1_prot_WP_063547429.1_2612 [locus_tag=WR47_RS13410] [protein=serine/threonine protein kinase] [protein_id=WP_063547429.1] [location=complement(2728764..2729645)] [gbkey=CDS]	0.999992941714845	true
WR47_RS04445	lcl|NZ_CP011151.1_prot_WP_063546549.1_780 [locus_tag=WR47_RS04445] [protein=ABC transporter permease] [protein_id=WP_063546549.1] [location=complement(903845..905044)] [gbkey=CDS]	0.999992785408777	true
WR47_RS12865	lcl|NZ_CP011151.1_prot_WP_080469804.1_2494 [locus_tag=WR47_RS12865] [protein=class I SAM-dependent methyltransferase] [protein_id=WP_080469804.1] [location=complement(2627729..2628307)] [gbkey=CDS]	0.999992630678180	true
WR47_RS21345	lcl|NZ_CP011151.1_prot_WP_063548634.1_4219 [locus_tag=WR47_RS21345] [protein=DEAD/DEAH box helicase family protein] [protein_id=WP_063548634.1] [location=4308993..4310675] [gbkey=CDS]	0.999992511644558	true
WR47_RS06570.glcD	lcl|NZ_CP011151.1_prot_WP_000890756.1_1218 [gene=glcD] [locus_tag=WR47_RS06570] [protein=glycolate oxidase subunit GlcD] [protein_id=WP_000890756.1] [location=complement(1347113..1348525)] [gbkey=CDS]	0.999992242940121	true
WR47_RS16735.gntK	lcl|NZ_CP011151.1_prot_WP_063548080.1_3286 [gene=gntK] [locus_tag=WR47_RS16735] [protein=gluconokinase] [protein_id=WP_063548080.1] [location=complement(3387226..3388767)] [gbkey=CDS]	0.999991963260148	true
WR47_RS16940	lcl|NZ_CP011151.1_prot_WP_196213902.1_3329 [locus_tag=WR47_RS16940] [protein=LysE family transporter] [protein_id=WP_196213902.1] [location=complement(3431578..3431898)] [gbkey=CDS]	0.999991925250214	true
WR47_RS29060	lcl|NZ_CP011152.1_prot_WP_063549797.1_5747 [locus_tag=WR47_RS29060] [protein=AAA family ATPase] [protein_id=WP_063549797.1] [location=complement(350801..352633)] [gbkey=CDS]	0.999991739145153	true
WR47_RS32560	lcl|NZ_CP011151.1_prot_WP_176328690.1_2358 [locus_tag=WR47_RS32560] [protein=hypothetical protein] [protein_id=WP_176328690.1] [location=complement(2444531..2445325)] [gbkey=CDS]	0.999991135911981	true
WR47_RS06465	lcl|NZ_CP011151.1_prot_WP_000251856.1_1197 [locus_tag=WR47_RS06465] [protein=hypothetical protein] [protein_id=WP_000251856.1] [location=1325200..1325427] [gbkey=CDS]	0.999991014331806	true
WR47_RS04300	lcl|NZ_CP011151.1_prot_WP_000525819.1_750 [locus_tag=WR47_RS04300] [protein=DUF3992 domain-containing protein] [protein_id=WP_000525819.1] [location=878566..878910] [gbkey=CDS]	0.999990991707665	true
WR47_RS20015	lcl|NZ_CP011151.1_prot_WP_063548515.1_3948 [locus_tag=WR47_RS20015] [protein=DUF1885 family protein] [protein_id=WP_063548515.1] [location=4072803..4073195] [gbkey=CDS]	0.999990724646346	true
WR47_RS28955	lcl|NZ_CP011152.1_prot_WP_063549763.1_5725 [locus_tag=WR47_RS28955] [protein=hypothetical protein] [protein_id=WP_063549763.1] [location=327505..328176] [gbkey=CDS]	0.999989935279530	true
WR47_RS28500	lcl|NZ_CP011152.1_prot_WP_063549651.1_5628 [locus_tag=WR47_RS28500] [protein=HBL/NHE enterotoxin family protein] [protein_id=WP_063549651.1] [location=221960..223279] [gbkey=CDS]	0.999988819406265	true
WR47_RS02830.yhbH	lcl|NZ_CP011151.1_prot_WP_063546368.1_476 [gene=yhbH] [locus_tag=WR47_RS02830] [protein=sporulation protein YhbH] [protein_id=WP_063546368.1] [location=553478..554638] [gbkey=CDS]	0.999986247071304	true
WR47_RS16140	lcl|NZ_CP011151.1_prot_WP_000454093.1_3165 [locus_tag=WR47_RS16140] [protein=DUF3224 domain-containing protein] [protein_id=WP_000454093.1] [location=3273517..3273927] [gbkey=CDS]	0.999984803795029	true
WR47_RS18340	lcl|NZ_CP011151.1_prot_WP_000253676.1_3615 [locus_tag=WR47_RS18340] [protein=amidohydrolase] [protein_id=WP_000253676.1] [location=3739693..3740838] [gbkey=CDS]	0.999984007555644	true
WR47_RS14515	lcl|NZ_CP011151.1_prot_WP_000361676.1_2837 [locus_tag=WR47_RS14515] [protein=spore coat protein X] [protein_id=WP_000361676.1] [location=complement(2937443..2937895)] [gbkey=CDS]	0.999983978035800	true
WR47_RS25820	lcl|NZ_CP011151.1_prot_WP_000215913.1_5092 [locus_tag=WR47_RS25820] [protein=DUF1657 domain-containing protein] [protein_id=WP_000215913.1] [location=5156255..5156461] [gbkey=CDS]	0.999983841455875	true
WR47_RS19090	lcl|NZ_CP011151.1_prot_WP_080469867.1_3762 [locus_tag=WR47_RS19090] [protein=hypothetical protein] [protein_id=WP_080469867.1] [location=3893070..3893357] [gbkey=CDS]	0.999980725150800	true
WR47_RS18000.sspN	lcl|NZ_CP011151.1_prot_WP_000527987.1_3546 [gene=sspN] [locus_tag=WR47_RS18000] [protein=acid-soluble spore protein SspN] [protein_id=WP_000527987.1] [location=complement(3673163..3673297)] [gbkey=CDS]	0.999980618775927	true
WR47_RS17305	lcl|NZ_CP011151.1_prot_WP_063548210.1_3405 [locus_tag=WR47_RS17305] [protein=hypothetical protein] [protein_id=WP_063548210.1] [location=complement(3499092..3499742)] [gbkey=CDS]	0.999979978279400	true
WR47_RS00215.rsmI	lcl|NZ_CP011151.1_prot_WP_063546183.1_31 [gene=rsmI] [locus_tag=WR47_RS00215] [protein=16S rRNA (cytidine(1402)-2'-O)-methyltransferase] [protein_id=WP_063546183.1] [location=39842..40717] [gbkey=CDS]	0.999979906258092	true
WR47_RS00030.gyrA	lcl|NZ_CP011151.1_prot_WP_063546178.1_6 [gene=gyrA] [locus_tag=WR47_RS00030] [protein=DNA gyrase subunit A] [protein_id=WP_063546178.1] [location=6603..9071] [gbkey=CDS]	0.999979663948955	true
WR47_RS02530	lcl|NZ_CP011151.1_prot_WP_001130008.1_434 [locus_tag=WR47_RS02530] [protein=glycosyltransferase] [protein_id=WP_001130008.1] [location=503703..505247] [gbkey=CDS]	0.999978240770671	true
WR47_RS11460	lcl|NZ_CP011151.1_prot_WP_000106426.1_2201 [locus_tag=WR47_RS11460] [protein=ABC transporter ATP-binding protein] [protein_id=WP_000106426.1] [location=2301792..2302559] [gbkey=CDS]	0.999977406870268	true
WR47_RS12750	lcl|NZ_CP011151.1_prot_WP_063547351.1_2471 [locus_tag=WR47_RS12750] [protein=ATP-binding cassette domain-containing protein] [protein_id=WP_063547351.1] [location=2603210..2606380] [gbkey=CDS]	0.999977113025549	true
WR47_RS02225	lcl|NZ_CP011151.1_prot_WP_063546338.1_372 [locus_tag=WR47_RS02225] [protein=ABC transporter ATP-binding protein] [protein_id=WP_063546338.1] [location=440822..441571] [gbkey=CDS]	0.999976659327901	true
WR47_RS06385	lcl|NZ_CP011151.1_prot_WP_001061546.1_1181 [locus_tag=WR47_RS06385] [protein=putative thiazole-containing bacteriocin maturation protein] [protein_id=WP_001061546.1] [location=complement(1310653..1312572)] [gbkey=CDS]	0.999974595486212	true
WR47_RS21980	lcl|NZ_CP011151.1_prot_WP_000163185.1_4347 [locus_tag=WR47_RS21980] [protein=aromatic amino acid hydroxylase] [protein_id=WP_000163185.1] [location=4426787..4428541] [gbkey=CDS]	0.999972978940959	true
WR47_RS13080	lcl|NZ_CP011151.1_prot_WP_063547388.1_2543 [locus_tag=WR47_RS13080] [protein=collagen-like protein] [protein_id=WP_063547388.1] [location=complement(2666631..2668013)] [gbkey=CDS]	0.999972690690032	true
WR47_RS29455	lcl|NZ_CP011152.1_prot_WP_063549924.1_5826 [locus_tag=WR47_RS29455] [protein=thermonuclease family protein] [protein_id=WP_063549924.1] [location=482334..482978] [gbkey=CDS]	0.999972632089827	true
WR47_RS18450.phnC	lcl|NZ_CP011151.1_prot_WP_023522788.1_3637 [gene=phnC] [locus_tag=WR47_RS18450] [protein=phosphonate ABC transporter ATP-binding protein] [protein_id=WP_023522788.1] [location=complement(3760219..3760992)] [gbkey=CDS]	0.999972404629523	true
WR47_RS04555.alsD	lcl|NZ_CP011151.1_prot_WP_000215018.1_802 [gene=alsD] [locus_tag=WR47_RS04555] [protein=alpha-acetolactate decarboxylase] [protein_id=WP_000215018.1] [location=932126..932884] [gbkey=CDS]	0.999971501983226	true
WR47_RS16305	lcl|NZ_CP011151.1_prot_WP_063547983.1_3198 [locus_tag=WR47_RS16305] [protein=TetR/AcrR family transcriptional regulator] [protein_id=WP_063547983.1] [location=complement(3308281..3308838)] [gbkey=CDS]	0.999967877141185	true
WR47_RS17550.lsa	lcl|NZ_CP011151.1_prot_WP_063548266.1_3456 [gene=lsa] [locus_tag=WR47_RS17550] [protein=Lsa family ABC-F type ribosomal protection protein] [protein_id=WP_063548266.1] [location=3567442..3568920] [gbkey=CDS]	0.999967600126076	true
WR47_RS23545	lcl|NZ_CP011151.1_prot_WP_000738029.1_4661 [locus_tag=WR47_RS23545] [protein=CamS family sex pheromone protein] [protein_id=WP_000738029.1] [location=complement(4738101..4739123)] [gbkey=CDS]	0.999965728943563	true
WR47_RS07660	lcl|NZ_CP011151.1_prot_WP_001095925.1_1436 [locus_tag=WR47_RS07660] [protein=YpiB family protein] [protein_id=WP_001095925.1] [location=1545030..1545566] [gbkey=CDS]	0.999961778329335	true
WR47_RS28605	lcl|NZ_CP011152.1_prot_WP_063549683.1_5651 [locus_tag=WR47_RS28605] [protein=tetratricopeptide repeat protein] [protein_id=WP_063549683.1] [location=complement(246441..247535)] [gbkey=CDS]	0.999958648024339	true
WR47_RS07760	lcl|NZ_CP011151.1_prot_WP_063546935.1_1456 [locus_tag=WR47_RS07760] [protein=pantoate--beta-alanine ligase] [protein_id=WP_063546935.1] [location=1561049..1561897] [gbkey=CDS]	0.999958374795032	true
WR47_RS23930	lcl|NZ_CP011151.1_prot_WP_001102475.1_4738 [locus_tag=WR47_RS23930] [protein=tetraprenyl-beta-curcumene synthase family protein] [protein_id=WP_001102475.1] [location=complement(4811127..4812191)] [gbkey=CDS]	0.999958285219019	true
WR47_RS08910	lcl|NZ_CP011151.1_prot_WP_063547030.1_1685 [locus_tag=WR47_RS08910] [protein=ketoacyl-ACP synthase III] [protein_id=WP_063547030.1] [location=complement(1785162..1786145)] [gbkey=CDS]	0.999958202701751	true
WR47_RS27880	lcl|NZ_CP011152.1_prot_WP_063549487.1_5499 [locus_tag=WR47_RS27880] [protein=GntR family transcriptional regulator] [protein_id=WP_063549487.1] [location=84219..84896] [gbkey=CDS]	0.999956199668595	true
WR47_RS05825.gerPC	lcl|NZ_CP011151.1_prot_WP_063546776.1_1067 [gene=gerPC] [locus_tag=WR47_RS05825] [protein=spore germination protein GerPC] [protein_id=WP_063546776.1] [location=complement(1201270..1201884)] [gbkey=CDS]	0.999954546774467	true
WR47_RS10980	lcl|NZ_CP011151.1_prot_WP_043924654.1_2102 [locus_tag=WR47_RS10980] [protein=DUF2711 family protein] [protein_id=WP_043924654.1] [location=complement(2199098..2199862)] [gbkey=CDS]	0.999953435089319	true
WR47_RS14630	lcl|NZ_CP011151.1_prot_WP_063547596.1_2860 [locus_tag=WR47_RS14630] [protein=hypothetical protein] [protein_id=WP_063547596.1] [location=2956457..2956894] [gbkey=CDS]	0.999952600006711	true
WR47_RS12670	lcl|NZ_CP011151.1_prot_WP_063547341.1_2453 [locus_tag=WR47_RS12670] [protein=hypothetical protein] [protein_id=WP_063547341.1] [location=complement(2583119..2583727)] [gbkey=CDS]	0.999950819173142	true
WR47_RS15000	lcl|NZ_CP011151.1_prot_WP_063547688.1_2936 [locus_tag=WR47_RS15000] [protein=DUF2332 domain-containing protein] [protein_id=WP_063547688.1] [location=complement(3025589..3026635)] [gbkey=CDS]	0.999948866425405	true
WR47_RS24135.luxS	lcl|NZ_CP011151.1_prot_WP_001141371.1_4781 [gene=luxS] [locus_tag=WR47_RS24135] [protein=S-ribosylhomocysteine lyase LuxS] [protein_id=WP_001141371.1] [location=complement(4849785..4850258)] [gbkey=CDS]	0.999948655366892	true
WR47_RS01800.pcrA	lcl|NZ_CP011151.1_prot_WP_002094226.1_285 [gene=pcrA] [locus_tag=WR47_RS01800] [protein=DNA helicase PcrA] [protein_id=WP_002094226.1] [location=339003..341252] [gbkey=CDS]	0.999946338513957	true
WR47_RS04270	lcl|NZ_CP011151.1_prot_WP_120460775.1_744 [locus_tag=WR47_RS04270] [protein=lactoylglutathione lyase] [protein_id=WP_120460775.1] [location=874790..875203] [gbkey=CDS]	0.999944705738153	true
WR47_RS06765	lcl|NZ_CP011151.1_prot_WP_000203336.1_1256 [locus_tag=WR47_RS06765] [protein=MarR family transcriptional regulator] [protein_id=WP_000203336.1] [location=1385620..1386066] [gbkey=CDS]	0.999943918409382	true
WR47_RS17070	lcl|NZ_CP011151.1_prot_WP_046945726.1_3356 [locus_tag=WR47_RS17070] [protein=hypothetical protein] [protein_id=WP_046945726.1] [location=3452145..3452639] [gbkey=CDS]	0.999940106196162	true
WR47_RS00640.rpsL	lcl|NZ_CP011151.1_prot_WP_001142341.1_100 [gene=rpsL] [locus_tag=WR47_RS00640] [protein=30S ribosomal protein S12] [protein_id=WP_001142341.1] [location=121675..122097] [gbkey=CDS]	0.999936786973460	true
WR47_RS07490	lcl|NZ_CP011151.1_prot_WP_063546930.1_1401 [locus_tag=WR47_RS07490] [protein=CPBP family intramembrane metalloprotease] [protein_id=WP_063546930.1] [location=1515039..1515602] [gbkey=CDS]	0.999934929468474	true
WR47_RS23310.ytfJ	lcl|NZ_CP011151.1_prot_WP_000350007.1_4615 [gene=ytfJ] [locus_tag=WR47_RS23310] [protein=GerW family sporulation protein] [protein_id=WP_000350007.1] [location=complement(4689929..4690324)] [gbkey=CDS]	0.999934314329372	true
WR47_RS04165	lcl|NZ_CP011151.1_prot_WP_063546512.1_723 [locus_tag=WR47_RS04165] [protein=YhdH/YhfP family quinone oxidoreductase] [protein_id=WP_063546512.1] [location=853010..854005] [gbkey=CDS]	0.999932420199628	true
WR47_RS16445	lcl|NZ_CP011151.1_prot_WP_000340659.1_3226 [locus_tag=WR47_RS16445] [protein=winged helix-turn-helix transcriptional regulator] [protein_id=WP_000340659.1] [location=complement(3334856..3335236)] [gbkey=CDS]	0.999930735767607	true
WR47_RS04505	lcl|NZ_CP011151.1_prot_WP_000658108.1_792 [locus_tag=WR47_RS04505] [protein=YheC/YheD family protein] [protein_id=WP_000658108.1] [location=complement(918495..919952)] [gbkey=CDS]	0.999929795515995	true
WR47_RS03155	lcl|NZ_CP011151.1_prot_WP_063546424.1_544 [locus_tag=WR47_RS03155] [protein=TVP38/TMEM64 family protein] [protein_id=WP_063546424.1] [location=complement(665869..666417)] [gbkey=CDS]	0.999927961353099	true
WR47_RS17450	lcl|NZ_CP011151.1_prot_WP_063548242.1_3436 [locus_tag=WR47_RS17450] [protein=spore germination protein] [protein_id=WP_063548242.1] [location=3533648..3535141] [gbkey=CDS]	0.999926125595055	true
WR47_RS26225.lldP	lcl|NZ_CP011151.1_prot_WP_063549075.1_5173 [gene=lldP] [locus_tag=WR47_RS26225] [protein=L-lactate permease] [protein_id=WP_063549075.1] [location=complement(5238902..5240563)] [gbkey=CDS]	0.999917887887477	true
WR47_RS28240	lcl|NZ_CP011152.1_prot_WP_063549593.1_5574 [locus_tag=WR47_RS28240] [protein=MFS transporter] [protein_id=WP_063549593.1] [location=complement(159029..160282)] [gbkey=CDS]	0.999917158294053	true
WR47_RS05305	lcl|NZ_CP011151.1_prot_WP_000554479.1_961 [locus_tag=WR47_RS05305] [protein=DUF2935 domain-containing protein] [protein_id=WP_000554479.1] [location=1091469..1092320] [gbkey=CDS]	0.999915203920753	true
WR47_RS20870.argJ	lcl|NZ_CP011151.1_prot_WP_000598385.1_4120 [gene=argJ] [locus_tag=WR47_RS20870] [protein=bifunctional glutamate N-acetyltransferase/amino-acid acetyltransferase ArgJ] [protein_id=WP_000598385.1] [location=complement(4225878..4227101)] [gbkey=CDS]	0.999915164824362	true
WR47_RS15110	lcl|NZ_CP011151.1_prot_WP_063549329.1_2958 [locus_tag=WR47_RS15110] [protein=VOC family protein] [protein_id=WP_063549329.1] [location=3051145..3051603] [gbkey=CDS]	0.999914323694053	true
WR47_RS32525	lcl|NZ_CP011151.1_prot_WP_196213901.1_2249 [locus_tag=WR47_RS32525] [protein=hypothetical protein] [protein_id=WP_196213901.1] [location=2348153..2348308] [gbkey=CDS]	0.999912644093398	true
WR47_RS17760	lcl|NZ_CP011151.1_prot_WP_000752378.1_3499 [locus_tag=WR47_RS17760] [protein=hypothetical protein] [protein_id=WP_000752378.1] [location=complement(3619124..3619348)] [gbkey=CDS]	0.999909957875503	true
WR47_RS22465.valS	lcl|NZ_CP011151.1_prot_WP_000072222.1_4444 [gene=valS] [locus_tag=WR47_RS22465] [protein=valine--tRNA ligase] [protein_id=WP_000072222.1] [location=complement(4522537..4525182)] [gbkey=CDS]	0.999908634666787	true
WR47_RS27225	lcl|NZ_CP011151.1_prot_WP_001015630.1_5371 [locus_tag=WR47_RS27225] [protein=glycosyltransferase family 39 protein] [protein_id=WP_001015630.1] [location=complement(5450999..5452312)] [gbkey=CDS]	0.999904286611896	true
WR47_RS14760	lcl|NZ_CP011151.1_prot_WP_063547626.1_2886 [locus_tag=WR47_RS14760] [protein=ABC transporter ATP-binding protein] [protein_id=WP_063547626.1] [location=complement(2974076..2974831)] [gbkey=CDS]	0.999900929810148	true
WR47_RS00680.rplB	lcl|NZ_CP011151.1_prot_WP_000511583.1_108 [gene=rplB] [locus_tag=WR47_RS00680] [protein=50S ribosomal protein L2] [protein_id=WP_000511583.1] [location=128529..129359] [gbkey=CDS]	0.999891965843203	true
WR47_RS13660.bstA	lcl|NZ_CP011151.1_prot_WP_000999062.1_2661 [gene=bstA] [locus_tag=WR47_RS13660] [protein=bacillithiol transferase BstA] [protein_id=WP_000999062.1] [location=complement(2774838..2775359)] [gbkey=CDS]	0.999884307024430	true
WR47_RS14870	lcl|NZ_CP011151.1_prot_WP_063547654.1_2909 [locus_tag=WR47_RS14870] [protein=BglG family transcription antiterminator] [protein_id=WP_063547654.1] [location=complement(2991960..2994065)] [gbkey=CDS]	0.999877986963440	true
WR47_RS00970	lcl|NZ_CP011151.1_prot_WP_023520828.1_153 [locus_tag=WR47_RS00970] [protein=S9 family peptidase] [protein_id=WP_023520828.1] [location=165692..167656] [gbkey=CDS]	0.999877741668038	true
WR47_RS07075.leuA	lcl|NZ_CP011151.1_prot_WP_063546920.1_1317 [gene=leuA] [locus_tag=WR47_RS07075] [protein=2-isopropylmalate synthase] [protein_id=WP_063546920.1] [location=1434054..1435574] [gbkey=CDS]	0.999876104104289	true
WR47_RS13335	lcl|NZ_CP011151.1_prot_WP_063547417.1_2596 [locus_tag=WR47_RS13335] [protein=UDP-glucosyltransferase] [protein_id=WP_063547417.1] [location=2713568..2714755] [gbkey=CDS]	0.999872667026777	true
WR47_RS08415	lcl|NZ_CP011151.1_prot_WP_001098080.1_1583 [locus_tag=WR47_RS08415] [protein=flagellar biosynthetic protein FliQ] [protein_id=WP_001098080.1] [location=1688425..1688700] [gbkey=CDS]	0.999869802251598	true
WR47_RS04220	lcl|NZ_CP011151.1_prot_WP_001097716.1_734 [locus_tag=WR47_RS04220] [protein=ABC transporter permease] [protein_id=WP_001097716.1] [location=complement(866234..867409)] [gbkey=CDS]	0.999867475404520	true
WR47_RS26340	lcl|NZ_CP011151.1_prot_WP_000368314.1_5195 [locus_tag=WR47_RS26340] [protein=competence protein ComK] [protein_id=WP_000368314.1] [location=5266013..5266489] [gbkey=CDS]	0.999866985193358	true
WR47_RS04415	lcl|NZ_CP011151.1_prot_WP_023521247.1_774 [locus_tag=WR47_RS04415] [protein=helix-turn-helix transcriptional regulator] [protein_id=WP_023521247.1] [location=complement(898815..899153)] [gbkey=CDS]	0.999864162729657	true
WR47_RS13075	lcl|NZ_CP011151.1_prot_WP_063547387.1_2542 [locus_tag=WR47_RS13075] [protein=undecaprenyl-diphosphatase] [protein_id=WP_063547387.1] [location=complement(2665492..2666091)] [gbkey=CDS]	0.999855798085017	true
WR47_RS12070	lcl|NZ_CP011151.1_prot_WP_063547271.1_2327 [locus_tag=WR47_RS12070] [protein=MFS transporter] [protein_id=WP_063547271.1] [location=2418394..2419638] [gbkey=CDS]	0.999851966355081	true
WR47_RS12380	lcl|NZ_CP011151.1_prot_WP_063547309.1_2394 [locus_tag=WR47_RS12380] [protein=AraC family transcriptional regulator] [protein_id=WP_063547309.1] [location=2509688..2510917] [gbkey=CDS]	0.999851039943801	true
WR47_RS15605	lcl|NZ_CP011151.1_prot_WP_053564081.1_3057 [locus_tag=WR47_RS15605] [protein=YolD-like family protein] [protein_id=WP_053564081.1] [location=complement(3148747..3149088)] [gbkey=CDS]	0.999842529239496	true
WR47_RS29330.sbnB	lcl|NZ_CP011152.1_prot_WP_063549881.1_5800 [gene=sbnB] [locus_tag=WR47_RS29330] [protein=2,3-diaminopropionate biosynthesis protein SbnB] [protein_id=WP_063549881.1] [location=460368..461336] [gbkey=CDS]	0.999839475682671	true
WR47_RS05270	lcl|NZ_CP011151.1_prot_WP_063546690.1_955 [locus_tag=WR47_RS05270] [protein=ring-cleaving dioxygenase] [protein_id=WP_063546690.1] [location=1086300..1087244] [gbkey=CDS]	0.999837548375016	true
WR47_RS27335.sodA	lcl|NZ_CP011151.1_prot_WP_000094037.1_5393 [gene=sodA] [locus_tag=WR47_RS27335] [protein=superoxide dismutase [Mn]] [protein_id=WP_000094037.1] [location=5479943..5480569] [gbkey=CDS]	0.999824681881085	true
WR47_RS19820.coaD	lcl|NZ_CP011151.1_prot_WP_000200601.1_3909 [gene=coaD] [locus_tag=WR47_RS19820] [protein=pantetheine-phosphate adenylyltransferase] [protein_id=WP_000200601.1] [location=complement(4040440..4040931)] [gbkey=CDS]	0.999823508360637	true
WR47_RS05985.trpS	lcl|NZ_CP011151.1_prot_WP_063546790.1_1100 [gene=trpS] [locus_tag=WR47_RS05985] [protein=tryptophan--tRNA ligase] [protein_id=WP_063546790.1] [location=complement(1231275..1232264)] [gbkey=CDS]	0.999818034813739	true
WR47_RS21190.efp	lcl|NZ_CP011151.1_prot_WP_000626513.1_4188 [gene=efp] [locus_tag=WR47_RS21190] [protein=elongation factor P] [protein_id=WP_000626513.1] [location=complement(4286433..4286990)] [gbkey=CDS]	0.999817971447708	true
WR47_RS11690	lcl|NZ_CP011151.1_prot_WP_063547222.1_2246 [locus_tag=WR47_RS11690] [protein=hypothetical protein] [protein_id=WP_063547222.1] [location=complement(2345276..2345779)] [gbkey=CDS]	0.999817694108979	true
WR47_RS11180	lcl|NZ_CP011151.1_prot_WP_000500095.1_2145 [locus_tag=WR47_RS11180] [protein=DUF3947 family protein] [protein_id=WP_000500095.1] [location=2240164..2240415] [gbkey=CDS]	0.999805172025943	true
WR47_RS09920.fosB	lcl|NZ_CP011151.1_prot_WP_000943769.1_1888 [gene=fosB] [locus_tag=WR47_RS09920] [protein=FosB/FosD family fosfomycin resistance bacillithiol transferase] [protein_id=WP_000943769.1] [location=1993465..1993881] [gbkey=CDS]	0.999801702390144	true
WR47_RS19120	lcl|NZ_CP011151.1_prot_WP_063548455.1_3768 [locus_tag=WR47_RS19120] [protein=DnaD domain protein] [protein_id=WP_063548455.1] [location=complement(3896293..3897249)] [gbkey=CDS]	0.999798316709470	true
WR47_RS08365	lcl|NZ_CP011151.1_prot_WP_000075943.1_1573 [locus_tag=WR47_RS08365] [protein=chemotaxis protein CheV] [protein_id=WP_000075943.1] [location=1679903..1680811] [gbkey=CDS]	0.999791915235824	true
WR47_RS03045	lcl|NZ_CP011151.1_prot_WP_063546410.1_522 [locus_tag=WR47_RS03045] [protein=2-hydroxycarboxylate transporter family protein] [protein_id=WP_063546410.1] [location=636913..638259] [gbkey=CDS]	0.999765315777531	true
WR47_RS10480	lcl|NZ_CP011151.1_prot_WP_000499697.1_2001 [locus_tag=WR47_RS10480] [protein=hypothetical protein] [protein_id=WP_000499697.1] [location=complement(2094424..2095251)] [gbkey=CDS]	0.999758466936448	true
WR47_RS10135	lcl|NZ_CP011151.1_prot_WP_063547111.1_1932 [locus_tag=WR47_RS10135] [protein=hypothetical protein] [protein_id=WP_063547111.1] [location=complement(2031509..2032387)] [gbkey=CDS]	0.999758195619311	true
WR47_RS12800	lcl|NZ_CP011151.1_prot_WP_001002108.1_2481 [locus_tag=WR47_RS12800] [protein=helix-turn-helix transcriptional regulator] [protein_id=WP_001002108.1] [location=2615362..2616456] [gbkey=CDS]	0.999756709073789	true
WR47_RS28085	lcl|NZ_CP011152.1_prot_WP_063549545.1_5540 [locus_tag=WR47_RS28085] [protein=hypothetical protein] [protein_id=WP_063549545.1] [location=complement(126814..129135)] [gbkey=CDS]	0.999741403141887	true
WR47_RS28035	lcl|NZ_CP011152.1_prot_WP_063549529.1_5531 [locus_tag=WR47_RS28035] [protein=ABC transporter permease] [protein_id=WP_063549529.1] [location=115717..117564] [gbkey=CDS]	0.999732798232748	true
WR47_RS09625.thrB	lcl|NZ_CP011151.1_prot_WP_063547087.1_1828 [gene=thrB] [locus_tag=WR47_RS09625] [protein=homoserine kinase] [protein_id=WP_063547087.1] [location=1935784..1936677] [gbkey=CDS]	0.999728017163550	true
WR47_RS26315	lcl|NZ_CP011151.1_prot_WP_063549089.1_5190 [locus_tag=WR47_RS26315] [protein=DEAD/DEAH box helicase] [protein_id=WP_063549089.1] [location=5261430..5264186] [gbkey=CDS]	0.999723475993216	true
WR47_RS30955	lcl|NZ_CP011151.1_prot_WP_080469818.1_2779 [locus_tag=WR47_RS30955] [protein=CAAX amino terminal protease] [protein_id=WP_080469818.1] [location=2883620..2883808] [gbkey=CDS]	0.999722594026760	true
WR47_RS09090	lcl|NZ_CP011151.1_prot_WP_063547046.1_1721 [locus_tag=WR47_RS09090] [protein=WXG100 family type VII secretion target] [protein_id=WP_063547046.1] [location=1821684..1822916] [gbkey=CDS]	0.999721666593382	true
WR47_RS28910	lcl|NZ_CP011152.1_prot_WP_063549751.1_5714 [locus_tag=WR47_RS28910] [protein=helix-turn-helix domain-containing protein] [protein_id=WP_063549751.1] [location=complement(313874..314767)] [gbkey=CDS]	0.999712901010296	true
WR47_RS05205	lcl|NZ_CP011151.1_prot_WP_002023439.1_941 [locus_tag=WR47_RS05205] [protein=DUF4028 family protein] [protein_id=WP_002023439.1] [location=1073662..1073865] [gbkey=CDS]	0.999712060345874	true
WR47_RS21005	lcl|NZ_CP011151.1_prot_WP_023522987.1_4150 [locus_tag=WR47_RS21005] [protein=2-oxo acid dehydrogenase subunit E2] [protein_id=WP_023522987.1] [location=complement(4251835..4253154)] [gbkey=CDS]	0.999690083235621	true
WR47_RS07170.lysA	lcl|NZ_CP011151.1_prot_WP_000280643.1_1336 [gene=lysA] [locus_tag=WR47_RS07170] [protein=diaminopimelate decarboxylase] [protein_id=WP_000280643.1] [location=1451739..1453055] [gbkey=CDS]	0.999689702473705	true
WR47_RS28745	lcl|NZ_CP011152.1_prot_WP_063549717.1_5680 [locus_tag=WR47_RS28745] [protein=lysozyme family protein] [protein_id=WP_063549717.1] [location=273738..274706] [gbkey=CDS]	0.999684772599485	true
WR47_RS25185	lcl|NZ_CP011151.1_prot_WP_001180555.1_4968 [locus_tag=WR47_RS25185] [protein=hypothetical protein] [protein_id=WP_001180555.1] [location=complement(5027702..5027887)] [gbkey=CDS]	0.999681611588201	true
WR47_RS16490	lcl|NZ_CP011151.1_prot_WP_000570205.1_3235 [locus_tag=WR47_RS16490] [protein=ABC transporter ATP-binding protein] [protein_id=WP_000570205.1] [location=complement(3342936..3343661)] [gbkey=CDS]	0.999659213928485	true
WR47_RS20255.malL	lcl|NZ_CP011151.1_prot_WP_063548541.1_3996 [gene=malL] [locus_tag=WR47_RS20255] [protein=oligo-1,6-glucosidase] [protein_id=WP_063548541.1] [location=complement(4119902..4121578)] [gbkey=CDS]	0.999651426502479	true
WR47_RS16790	lcl|NZ_CP011151.1_prot_WP_063548094.1_3298 [locus_tag=WR47_RS16790] [protein=septum formation initiator] [protein_id=WP_063548094.1] [location=complement(3401555..3402874)] [gbkey=CDS]	0.999620835604673	true
WR47_RS09900.namA	lcl|NZ_CP011151.1_prot_WP_001086179.1_1884 [gene=namA] [locus_tag=WR47_RS09900] [protein=NADPH dehydrogenase NamA] [protein_id=WP_001086179.1] [location=complement(1989024..1990061)] [gbkey=CDS]	0.999579423586240	true
WR47_RS22740	lcl|NZ_CP011151.1_prot_WP_063548716.1_4498 [locus_tag=WR47_RS22740] [protein=long-chain-fatty-acid--CoA ligase] [protein_id=WP_063548716.1] [location=complement(4578134..4579819)] [gbkey=CDS]	0.999570925623131	true
WR47_RS16335	lcl|NZ_CP011151.1_prot_WP_063547993.1_3204 [locus_tag=WR47_RS16335] [protein=NAD(P)H-dependent oxidoreductase] [protein_id=WP_063547993.1] [location=complement(3314375..3314950)] [gbkey=CDS]	0.999569831923291	true
WR47_RS07370	lcl|NZ_CP011151.1_prot_WP_000806236.1_1377 [locus_tag=WR47_RS07370] [protein=tyrosine-type recombinase/integrase] [protein_id=WP_000806236.1] [location=complement(1489568..1490098)] [gbkey=CDS]	0.999545033409795	true
WR47_RS17235	lcl|NZ_CP011151.1_prot_WP_063548196.1_3389 [locus_tag=WR47_RS17235] [protein=agmatine deiminase family protein] [protein_id=WP_063548196.1] [location=complement(3485453..3486499)] [gbkey=CDS]	0.999532701176273	true
WR47_RS13880	lcl|NZ_CP011151.1_prot_WP_063547478.1_2706 [locus_tag=WR47_RS13880] [protein=alpha/beta hydrolase] [protein_id=WP_063547478.1] [location=2827614..2828468] [gbkey=CDS]	0.999524615725355	true
WR47_RS08370	lcl|NZ_CP011151.1_prot_WP_063546973.1_1574 [locus_tag=WR47_RS08370] [protein=DNA-binding domain-containing protein] [protein_id=WP_063546973.1] [location=1681552..1682499] [gbkey=CDS]	0.999520536186606	true
WR47_RS05570	lcl|NZ_CP011151.1_prot_WP_000184509.1_1014 [locus_tag=WR47_RS05570] [protein=BlaI/MecI/CopY family transcriptional regulator] [protein_id=WP_000184509.1] [location=1149899..1150300] [gbkey=CDS]	0.999488793664353	true
WR47_RS25765	lcl|NZ_CP011151.1_prot_WP_063549011.1_5082 [locus_tag=WR47_RS25765] [protein=hypothetical protein] [protein_id=WP_063549011.1] [location=complement(5147604..5147969)] [gbkey=CDS]	0.999476257053433	true
WR47_RS13585.dnaN	lcl|NZ_CP011151.1_prot_WP_000394489.1_2647 [gene=dnaN] [locus_tag=WR47_RS13585] [protein=DNA polymerase III subunit beta] [protein_id=WP_000394489.1] [location=2762534..2763664] [gbkey=CDS]	0.999466510108082	true
WR47_RS07825	lcl|NZ_CP011151.1_prot_WP_000787408.1_1469 [locus_tag=WR47_RS07825] [protein=YppE family protein] [protein_id=WP_000787408.1] [location=1574572..1574916] [gbkey=CDS]	0.999451552011203	true
WR47_RS15665	lcl|NZ_CP011151.1_prot_WP_063547834.1_3069 [locus_tag=WR47_RS15665] [protein=magnesium transporter CorA family protein] [protein_id=WP_063547834.1] [location=complement(3164182..3165132)] [gbkey=CDS]	0.999418963188294	true
WR47_RS20925.mgtA	lcl|NZ_CP011151.1_prot_WP_063548614.1_4133 [gene=mgtA] [locus_tag=WR47_RS20925] [protein=magnesium-translocating P-type ATPase] [protein_id=WP_063548614.1] [location=4236234..4238939] [gbkey=CDS]	0.999402410145032	true
WR47_RS12970	lcl|NZ_CP011151.1_prot_WP_063547374.1_2516 [locus_tag=WR47_RS12970] [protein=heterocycloanthracin/sonorensin family bacteriocin] [protein_id=WP_063547374.1] [location=2651263..2651586] [gbkey=CDS]	0.999388254305241	true
WR47_RS03620	lcl|NZ_CP011151.1_prot_WP_000791513.1_637 [locus_tag=WR47_RS03620] [protein=DNA-binding protein] [protein_id=WP_000791513.1] [location=complement(765711..767258)] [gbkey=CDS]	0.999369088657997	true
WR47_RS26220.thiC	lcl|NZ_CP011151.1_prot_WP_000814477.1_5172 [gene=thiC] [locus_tag=WR47_RS26220] [protein=phosphomethylpyrimidine synthase ThiC] [protein_id=WP_000814477.1] [location=complement(5236842..5238602)] [gbkey=CDS]	0.999351615920091	true
WR47_RS10260	lcl|NZ_CP011151.1_prot_WP_001169581.1_1957 [locus_tag=WR47_RS10260] [protein=formate--tetrahydrofolate ligase] [protein_id=WP_001169581.1] [location=2048324..2050075] [gbkey=CDS]	0.999343048798715	true
WR47_RS30305	lcl|NZ_CP011151.1_prot_WP_001120851.1_1085 [locus_tag=WR47_RS30305] [protein=DUF3941 domain-containing protein] [protein_id=WP_001120851.1] [location=complement(1218850..1218981)] [gbkey=CDS]	0.999332863213497	true
WR47_RS17150	lcl|NZ_CP011151.1_prot_WP_063548174.1_3372 [locus_tag=WR47_RS17150] [protein=iron ABC transporter permease] [protein_id=WP_063548174.1] [location=complement(3467345..3468379)] [gbkey=CDS]	0.999328674187774	true
WR47_RS05085	lcl|NZ_CP011151.1_prot_WP_000940659.1_911 [locus_tag=WR47_RS05085] [protein=hypothetical protein] [protein_id=WP_000940659.1] [location=1050733..1051122] [gbkey=CDS]	0.999323603593634	true
WR47_RS11015	lcl|NZ_CP011151.1_prot_WP_063547161.1_2109 [locus_tag=WR47_RS11015] [protein=ABC transporter permease/substrate-binding protein] [protein_id=WP_063547161.1] [location=2205997..2207508] [gbkey=CDS]	0.999318501965058	true
WR47_RS06650.phaP	lcl|NZ_CP011151.1_prot_WP_000448592.1_1234 [gene=phaP] [locus_tag=WR47_RS06650] [protein=polyhydroxyalkanoic acid inclusion protein PhaP] [protein_id=WP_000448592.1] [location=complement(1362690..1363214)] [gbkey=CDS]	0.999303777998768	true
WR47_RS06005	lcl|NZ_CP011151.1_prot_WP_000974103.1_1104 [locus_tag=WR47_RS06005] [protein=ABC transporter permease] [protein_id=WP_000974103.1] [location=1236071..1237087] [gbkey=CDS]	0.999301616512540	true
WR47_RS14960	lcl|NZ_CP011151.1_prot_WP_063547676.1_2927 [locus_tag=WR47_RS14960] [protein=kinase] [protein_id=WP_063547676.1] [location=3018139..3018663] [gbkey=CDS]	0.999284919726665	true
WR47_RS17845	lcl|NZ_CP011151.1_prot_WP_063548310.1_3516 [locus_tag=WR47_RS17845] [protein=tubulin-like doman-containing protein] [protein_id=WP_063548310.1] [location=complement(3636480..3639842)] [gbkey=CDS]	0.999283464361702	true
WR47_RS12645	lcl|NZ_CP011151.1_prot_WP_000886755.1_2448 [locus_tag=WR47_RS12645] [protein=acyl-CoA carboxylase subunit beta] [protein_id=WP_000886755.1] [location=2577071..2578612] [gbkey=CDS]	0.999182571000694	true
WR47_RS08015	lcl|NZ_CP011151.1_prot_WP_063546951.1_1504 [locus_tag=WR47_RS08015] [protein=hypothetical protein] [protein_id=WP_063546951.1] [location=1608340..1609887] [gbkey=CDS]	0.999150858605764	true
WR47_RS18900	lcl|NZ_CP011151.1_prot_WP_000625417.1_3725 [locus_tag=WR47_RS18900] [protein=2-oxoacid:acceptor oxidoreductase subunit alpha] [protein_id=WP_000625417.1] [location=complement(3853690..3855447)] [gbkey=CDS]	0.999144842915439	true
WR47_RS03915.tenI	lcl|NZ_CP011151.1_prot_WP_063546488.1_674 [gene=tenI] [locus_tag=WR47_RS03915] [protein=thiazole tautomerase TenI] [protein_id=WP_063546488.1] [location=811901..812521] [gbkey=CDS]	0.999124186183732	true
WR47_RS02600.mutY	lcl|NZ_CP011151.1_prot_WP_000171383.1_449 [gene=mutY] [locus_tag=WR47_RS02600] [protein=A/G-specific adenine glycosylase] [protein_id=WP_000171383.1] [location=516976..518073] [gbkey=CDS]	0.999082595566328	true
WR47_RS05815	lcl|NZ_CP011151.1_prot_WP_063546774.1_1065 [locus_tag=WR47_RS05815] [protein=spore germination protein GerPE] [protein_id=WP_063546774.1] [location=complement(1200667..1201053)] [gbkey=CDS]	0.998933657217977	true
WR47_RS03270	lcl|NZ_CP011151.1_prot_WP_000892988.1_567 [locus_tag=WR47_RS03270] [protein=MoxR family ATPase] [protein_id=WP_000892988.1] [location=complement(690138..691031)] [gbkey=CDS]	0.998914125825913	true
WR47_RS18580	lcl|NZ_CP011151.1_prot_WP_063548403.1_3663 [locus_tag=WR47_RS18580] [protein=Gly-Xaa-Xaa repeat protein] [protein_id=WP_063548403.1] [location=3782241..3785747] [gbkey=CDS]	0.998900779083177	true
WR47_RS20920	lcl|NZ_CP011151.1_prot_WP_063548612.1_4132 [locus_tag=WR47_RS20920] [protein=hypothetical protein] [protein_id=WP_063548612.1] [location=complement(4235027..4235566)] [gbkey=CDS]	0.998882689600393	true
WR47_RS06210	lcl|NZ_CP011151.1_prot_WP_063546832.1_1146 [locus_tag=WR47_RS06210] [protein=ATP-dependent helicase] [protein_id=WP_063546832.1] [location=complement(1274226..1276292)] [gbkey=CDS]	0.998863855016250	true
WR47_RS28515	lcl|NZ_CP011152.1_prot_WP_063549657.1_5631 [locus_tag=WR47_RS28515] [protein=hypothetical protein] [protein_id=WP_063549657.1] [location=226145..226381] [gbkey=CDS]	0.998823863611290	true
WR47_RS20295	lcl|NZ_CP011151.1_prot_WP_000568005.1_4004 [locus_tag=WR47_RS20295] [protein=AAA family ATPase] [protein_id=WP_000568005.1] [location=4126701..4127426] [gbkey=CDS]	0.998755828038101	true
WR47_RS04905	lcl|NZ_CP011151.1_prot_WP_000827566.1_874 [locus_tag=WR47_RS04905] [protein=BC1881 family protein] [protein_id=WP_000827566.1] [location=complement(1014667..1014831)] [gbkey=CDS]	0.998740745645458	true
WR47_RS26350	lcl|NZ_CP011151.1_prot_WP_063549095.1_5197 [locus_tag=WR47_RS26350] [protein=YIP1 family protein] [protein_id=WP_063549095.1] [location=complement(5267235..5267915)] [gbkey=CDS]	0.998734121745962	true
WR47_RS21090	lcl|NZ_CP011151.1_prot_WP_000366452.1_4167 [locus_tag=WR47_RS21090] [protein=1-deoxy-D-xylulose-5-phosphate synthase] [protein_id=WP_000366452.1] [location=complement(4270454..4272346)] [gbkey=CDS]	0.998730333657846	true
WR47_RS17815.fdhF	lcl|NZ_CP011151.1_prot_WP_023522702.1_3510 [gene=fdhF] [locus_tag=WR47_RS17815] [protein=formate dehydrogenase subunit alpha] [protein_id=WP_023522702.1] [location=complement(3627311..3630250)] [gbkey=CDS]	0.998669674662243	true
WR47_RS03320.gerKA	lcl|NZ_CP011151.1_prot_WP_063546444.1_577 [gene=gerKA] [locus_tag=WR47_RS03320] [protein=spore germination protein GerKA] [protein_id=WP_063546444.1] [location=complement(703485..704987)] [gbkey=CDS]	0.998641910190064	true
WR47_RS09420	lcl|NZ_CP011151.1_prot_WP_000149328.1_1787 [locus_tag=WR47_RS09420] [protein=ABC transporter ATP-binding protein] [protein_id=WP_000149328.1] [location=1895125..1895898] [gbkey=CDS]	0.998637136446255	true
WR47_RS07110.hisB	lcl|NZ_CP011151.1_prot_WP_053564914.1_1324 [gene=hisB] [locus_tag=WR47_RS07110] [protein=imidazoleglycerol-phosphate dehydratase HisB] [protein_id=WP_053564914.1] [location=1442155..1442739] [gbkey=CDS]	0.998591638883885	true
WR47_RS18020	lcl|NZ_CP011151.1_prot_WP_016123225.1_3550 [locus_tag=WR47_RS18020] [protein=hypothetical protein] [protein_id=WP_016123225.1] [location=3675514..3675771] [gbkey=CDS]	0.998557612320652	true
WR47_RS13130	lcl|NZ_CP011151.1_prot_WP_063549320.1_2555 [locus_tag=WR47_RS13130] [protein=hypothetical protein] [protein_id=WP_063549320.1] [location=2673639..2673848] [gbkey=CDS]	0.998541982039353	true
WR47_RS14595	lcl|NZ_CP011151.1_prot_WP_000834885.1_2853 [locus_tag=WR47_RS14595] [protein=hypothetical protein] [protein_id=WP_000834885.1] [location=complement(2952168..2952563)] [gbkey=CDS]	0.998468852938503	true
WR47_RS14350	lcl|NZ_CP011151.1_prot_WP_000182619.1_2804 [locus_tag=WR47_RS14350] [protein=(2Fe-2S)-binding protein] [protein_id=WP_000182619.1] [location=2907661..2907933] [gbkey=CDS]	0.998379580283483	true
WR47_RS08185	lcl|NZ_CP011151.1_prot_WP_000459089.1_1537 [locus_tag=WR47_RS08185] [protein=winged helix-turn-helix transcriptional regulator] [protein_id=WP_000459089.1] [location=complement(1650095..1650544)] [gbkey=CDS]	0.998352862360023	true
WR47_RS20700	lcl|NZ_CP011151.1_prot_WP_000898973.1_4086 [locus_tag=WR47_RS20700] [protein=alpha/beta hydrolase] [protein_id=WP_000898973.1] [location=4194403..4195401] [gbkey=CDS]	0.998324003056222	true
WR47_RS22500.ccsA	lcl|NZ_CP011151.1_prot_WP_000009005.1_4451 [gene=ccsA] [locus_tag=WR47_RS22500] [protein=cytochrome c biogenesis protein CcsA] [protein_id=WP_000009005.1] [location=complement(4531849..4532682)] [gbkey=CDS]	0.998308028537968	true
WR47_RS11310	lcl|NZ_CP011151.1_prot_WP_063547176.1_2171 [locus_tag=WR47_RS11310] [protein=CoA-acylating methylmalonate-semialdehyde dehydrogenase] [protein_id=WP_063547176.1] [location=2263786..2265246] [gbkey=CDS]	0.998161296186060	true
WR47_RS18625	lcl|NZ_CP011151.1_prot_WP_000228315.1_3672 [locus_tag=WR47_RS18625] [protein=DUF420 domain-containing protein] [protein_id=WP_000228315.1] [location=complement(3793768..3794310)] [gbkey=CDS]	0.998132499359121	true
WR47_RS13820	lcl|NZ_CP011151.1_prot_WP_001290961.1_2694 [locus_tag=WR47_RS13820] [protein=SagB/ThcOx family dehydrogenase] [protein_id=WP_001290961.1] [location=complement(2809307..2810284)] [gbkey=CDS]	0.998053667039314	true
WR47_RS14270	lcl|NZ_CP011151.1_prot_WP_063547543.1_2788 [locus_tag=WR47_RS14270] [protein=N-acetylmuramoyl-L-alanine amidase] [protein_id=WP_063547543.1] [location=complement(2891013..2891747)] [gbkey=CDS]	0.998030552155372	true
WR47_RS15320	lcl|NZ_CP011151.1_prot_WP_063547760.1_3000 [locus_tag=WR47_RS15320] [protein=AraC family transcriptional regulator] [protein_id=WP_063547760.1] [location=complement(3093820..3094698)] [gbkey=CDS]	0.997992773393342	true
WR47_RS24820	lcl|NZ_CP011151.1_prot_WP_000829790.1_4894 [locus_tag=WR47_RS24820] [protein=NAD(P)/FAD-dependent oxidoreductase] [protein_id=WP_000829790.1] [location=4969518..4970507] [gbkey=CDS]	0.997854671954073	true
WR47_RS03550	lcl|NZ_CP011151.1_prot_WP_063546468.1_623 [locus_tag=WR47_RS03550] [protein=FAD-binding protein] [protein_id=WP_063546468.1] [location=751171..752487] [gbkey=CDS]	0.997843246916311	true
WR47_RS17995	lcl|NZ_CP011151.1_prot_WP_000614858.1_3545 [locus_tag=WR47_RS17995] [protein=LysM peptidoglycan-binding domain-containing protein] [protein_id=WP_000614858.1] [location=3671784..3673076] [gbkey=CDS]	0.997787664740901	true
WR47_RS28830	lcl|NZ_CP011152.1_prot_WP_063549733.1_5698 [locus_tag=WR47_RS28830] [protein=class II lanthipeptide, LchA2/BrtA2 family] [protein_id=WP_063549733.1] [location=293187..293420] [gbkey=CDS]	0.997651816776557	true
WR47_RS28835	lcl|NZ_CP011152.1_prot_WP_063549733.1_5699 [locus_tag=WR47_RS28835] [protein=class II lanthipeptide, LchA2/BrtA2 family] [protein_id=WP_063549733.1] [location=293496..293729] [gbkey=CDS]	0.997651816776557	true
WR47_RS23475.acuC	lcl|NZ_CP011151.1_prot_WP_080469885.1_4648 [gene=acuC] [locus_tag=WR47_RS23475] [protein=acetoin utilization protein AcuC] [protein_id=WP_080469885.1] [location=4726914..4728080] [gbkey=CDS]	0.997557711624372	true
WR47_RS27115	lcl|NZ_CP011151.1_prot_WP_000181979.1_5349 [locus_tag=WR47_RS27115] [protein=LacI family DNA-binding transcriptional regulator] [protein_id=WP_000181979.1] [location=complement(5426092..5427069)] [gbkey=CDS]	0.997539258901056	true
WR47_RS06685	lcl|NZ_CP011151.1_prot_WP_000726028.1_1241 [locus_tag=WR47_RS06685] [protein=DUF3905 domain-containing protein] [protein_id=WP_000726028.1] [location=complement(1369153..1369488)] [gbkey=CDS]	0.997482754934862	true
WR47_RS24695	lcl|NZ_CP011151.1_prot_WP_001175830.1_4869 [locus_tag=WR47_RS24695] [protein=pyridoxal phosphate-dependent aminotransferase] [protein_id=WP_001175830.1] [location=4946284..4947435] [gbkey=CDS]	0.997385985914584	true
WR47_RS03315	lcl|NZ_CP011151.1_prot_WP_063546442.1_576 [locus_tag=WR47_RS03315] [protein=GerAB/ArcD/ProY family transporter] [protein_id=WP_063546442.1] [location=complement(702398..703504)] [gbkey=CDS]	0.997329836629502	true
WR47_RS11410	lcl|NZ_CP011151.1_prot_WP_001043905.1_2191 [locus_tag=WR47_RS11410] [protein=HU family DNA-binding protein] [protein_id=WP_001043905.1] [location=complement(2290906..2291178)] [gbkey=CDS]	0.997319912104348	true
WR47_RS02585	lcl|NZ_CP011151.1_prot_WP_000517891.1_446 [locus_tag=WR47_RS02585] [protein=small, acid-soluble spore protein K] [protein_id=WP_000517891.1] [location=complement(515274..515432)] [gbkey=CDS]	0.997267923175352	true
WR47_RS03440	lcl|NZ_CP011151.1_prot_WP_000880730.1_601 [locus_tag=WR47_RS03440] [protein=ABC transporter permease] [protein_id=WP_000880730.1] [location=complement(727041..727946)] [gbkey=CDS]	0.996677675067635	true
WR47_RS22765	lcl|NZ_CP011151.1_prot_WP_000284950.1_4503 [locus_tag=WR47_RS22765] [protein=DinB family protein] [protein_id=WP_000284950.1] [location=4585702..4586205] [gbkey=CDS]	0.996488578257322	true
WR47_RS29765	lcl|NZ_CP011152.1_prot_WP_080470024.1_5891 [locus_tag=WR47_RS29765] [protein=head-tail adaptor protein] [protein_id=WP_080470024.1] [location=complement(552590..552766)] [gbkey=CDS]	0.996318978243945	true
WR47_RS14795	lcl|NZ_CP011151.1_prot_WP_000783341.1_2893 [locus_tag=WR47_RS14795] [protein=AAC(3) family N-acetyltransferase] [protein_id=WP_000783341.1] [location=complement(2979734..2980537)] [gbkey=CDS]	0.996116116099913	true
WR47_RS11250	lcl|NZ_CP011151.1_prot_WP_001069869.1_2159 [locus_tag=WR47_RS11250] [protein=hypothetical protein] [protein_id=WP_001069869.1] [location=2250327..2251001] [gbkey=CDS]	0.996054151423762	true
WR47_RS02330	lcl|NZ_CP011151.1_prot_WP_001064413.1_394 [locus_tag=WR47_RS02330] [protein=toxic anion resistance protein] [protein_id=WP_001064413.1] [location=461820..462902] [gbkey=CDS]	0.996053786858813	true
WR47_RS05430	lcl|NZ_CP011151.1_prot_WP_000902681.1_986 [locus_tag=WR47_RS05430] [protein=DUF1433 domain-containing protein] [protein_id=WP_000902681.1] [location=complement(1116170..1116484)] [gbkey=CDS]	0.996025738381040	true
WR47_RS02030	lcl|NZ_CP011151.1_prot_WP_000235475.1_333 [locus_tag=WR47_RS02030] [protein=hypothetical protein] [protein_id=WP_000235475.1] [location=complement(392359..392727)] [gbkey=CDS]	0.995942453977494	true
WR47_RS08325.fliH	lcl|NZ_CP011151.1_prot_WP_025709197.1_1565 [gene=fliH] [locus_tag=WR47_RS08325] [protein=flagellar assembly protein H] [protein_id=WP_025709197.1] [location=1673154..1673843] [gbkey=CDS]	0.995922822787994	true
WR47_RS00995	lcl|NZ_CP011151.1_prot_WP_000527151.1_158 [locus_tag=WR47_RS00995] [protein=ABC transporter permease] [protein_id=WP_000527151.1] [location=complement(171622..172290)] [gbkey=CDS]	0.995694080568213	true
WR47_RS27320	lcl|NZ_CP011151.1_prot_WP_016513283.1_5390 [locus_tag=WR47_RS27320] [protein=MFS transporter] [protein_id=WP_016513283.1] [location=5475374..5476672] [gbkey=CDS]	0.995505316207340	true
WR47_RS20230.malR	lcl|NZ_CP011151.1_prot_WP_063548537.1_3991 [gene=malR] [locus_tag=WR47_RS20230] [protein=maltose operon transcriptional repressor MalR] [protein_id=WP_063548537.1] [location=complement(4112995..4114026)] [gbkey=CDS]	0.995289843186006	true
WR47_RS21495.metC	lcl|NZ_CP011151.1_prot_WP_063548642.1_4249 [gene=metC] [locus_tag=WR47_RS21495] [protein=cystathionine beta-lyase] [protein_id=WP_063548642.1] [location=4334160..4335323] [gbkey=CDS]	0.995103489919535	true
WR47_RS09630	lcl|NZ_CP011151.1_prot_WP_063547088.1_1829 [locus_tag=WR47_RS09630] [protein=hypothetical protein] [protein_id=WP_063547088.1] [location=1936811..1937020] [gbkey=CDS]	0.994981921996273	true
WR47_RS13245	lcl|NZ_CP011151.1_prot_WP_063547406.1_2578 [locus_tag=WR47_RS13245] [protein=DUF3893 domain-containing protein] [protein_id=WP_063547406.1] [location=2694824..2696506] [gbkey=CDS]	0.994736466538856	true
WR47_RS10535.argS	lcl|NZ_CP011151.1_prot_WP_063547141.1_2012 [gene=argS] [locus_tag=WR47_RS10535] [protein=arginine--tRNA ligase] [protein_id=WP_063547141.1] [location=2103822..2105510] [gbkey=CDS]	0.994713330790436	true
WR47_RS05800.addA	lcl|NZ_CP011151.1_prot_WP_063546772.1_1062 [gene=addA] [locus_tag=WR47_RS05800] [protein=helicase-exonuclease AddAB subunit AddA] [protein_id=WP_063546772.1] [location=1196246..1199971] [gbkey=CDS]	0.994408973241308	true
WR47_RS10235	lcl|NZ_CP011151.1_prot_WP_000014087.1_1952 [locus_tag=WR47_RS10235] [protein=oxalate:formate antiporter] [protein_id=WP_000014087.1] [location=2045478..2046254] [gbkey=CDS]	0.994160362751413	true
WR47_RS19530	lcl|NZ_CP011151.1_prot_WP_000625865.1_3851 [locus_tag=WR47_RS19530] [protein=YicC family protein] [protein_id=WP_000625865.1] [location=complement(3977780..3978655)] [gbkey=CDS]	0.994044674760455	true
WR47_RS29645	lcl|NZ_CP011152.1_prot_WP_000752668.1_5865 [locus_tag=WR47_RS29645] [protein=hypothetical protein] [protein_id=WP_000752668.1] [location=complement(519315..519548)] [gbkey=CDS]	0.994038622815702	true
WR47_RS08240.fliY	lcl|NZ_CP011151.1_prot_WP_001115016.1_1548 [gene=fliY] [locus_tag=WR47_RS08240] [protein=flagellar motor switch phosphatase FliY] [protein_id=WP_001115016.1] [location=1658517..1660154] [gbkey=CDS]	0.994014239645785	true
WR47_RS22320.nadA	lcl|NZ_CP011151.1_prot_WP_000025335.1_4415 [gene=nadA] [locus_tag=WR47_RS22320] [protein=quinolinate synthase NadA] [protein_id=WP_000025335.1] [location=complement(4494282..4495388)] [gbkey=CDS]	0.994004110509325	true
WR47_RS19985.speA	lcl|NZ_CP011151.1_prot_WP_063549362.1_3942 [gene=speA] [locus_tag=WR47_RS19985] [protein=arginine decarboxylase] [protein_id=WP_063549362.1] [location=4069276..4070748] [gbkey=CDS]	0.993844858525086	true
WR47_RS19255.proS	lcl|NZ_CP011151.1_prot_WP_063548475.1_3796 [gene=proS] [locus_tag=WR47_RS19255] [protein=proline--tRNA ligase] [protein_id=WP_063548475.1] [location=complement(3922673..3924373)] [gbkey=CDS]	0.993641409243049	true
WR47_RS21830	lcl|NZ_CP011151.1_prot_WP_000439773.1_4317 [locus_tag=WR47_RS21830] [protein=ComE operon protein 2] [protein_id=WP_000439773.1] [location=complement(4400549..4401106)] [gbkey=CDS]	0.993341512336890	true
WR47_RS03560	lcl|NZ_CP011151.1_prot_WP_001268332.1_625 [locus_tag=WR47_RS03560] [protein=hypothetical protein] [protein_id=WP_001268332.1] [location=753864..754067] [gbkey=CDS]	0.993228112786790	true
WR47_RS25250	lcl|NZ_CP011151.1_prot_WP_063548957.1_4981 [locus_tag=WR47_RS25250] [protein=TrmB family transcriptional regulator] [protein_id=WP_063548957.1] [location=5041561..5042319] [gbkey=CDS]	0.993215245445195	true
WR47_RS32490	lcl|NZ_CP011151.1_prot_WP_000744623.1_1298 [locus_tag=WR47_RS32490] [protein=hypothetical protein] [protein_id=WP_000744623.1] [location=complement(1418547..1418696)] [gbkey=CDS]	0.993149324570591	true
WR47_RS02360.cadA	lcl|NZ_CP011151.1_prot_WP_063546352.1_400 [gene=cadA] [locus_tag=WR47_RS02360] [protein=cadmium-translocating P-type ATPase] [protein_id=WP_063546352.1] [location=complement(468290..470215)] [gbkey=CDS]	0.992687300368499	true
WR47_RS28965	lcl|NZ_CP011152.1_prot_WP_063549767.1_5727 [locus_tag=WR47_RS28965] [protein=hypothetical protein] [protein_id=WP_063549767.1] [location=330230..331465] [gbkey=CDS]	0.992514291630071	true
WR47_RS20725	lcl|NZ_CP011151.1_prot_WP_000360796.1_4091 [locus_tag=WR47_RS20725] [protein=DUF2552 family protein] [protein_id=WP_000360796.1] [location=complement(4199338..4199583)] [gbkey=CDS]	0.991482825430346	true
WR47_RS10150	lcl|NZ_CP011151.1_prot_WP_023521763.1_1935 [locus_tag=WR47_RS10150] [protein=PLP-dependent aminotransferase family protein] [protein_id=WP_023521763.1] [location=complement(2035097..2036512)] [gbkey=CDS]	0.990350337022318	true
WR47_RS22395	lcl|NZ_CP011151.1_prot_WP_002094147.1_4430 [locus_tag=WR47_RS22395] [protein=ribosomal-processing cysteine protease Prp] [protein_id=WP_002094147.1] [location=complement(4510319..4510663)] [gbkey=CDS]	0.990326207577069	true
WR47_RS18795	lcl|NZ_CP011151.1_prot_WP_000375774.1_3704 [locus_tag=WR47_RS18795] [protein=DUF2515 domain-containing protein] [protein_id=WP_000375774.1] [location=3825559..3826737] [gbkey=CDS]	0.989935086221194	true
WR47_RS17310	lcl|NZ_CP011151.1_prot_WP_000012250.1_3406 [locus_tag=WR47_RS17310] [protein=WXG100 family type VII secretion target] [protein_id=WP_000012250.1] [location=complement(3499759..3500754)] [gbkey=CDS]	0.989297542867788	true
WR47_RS07900	lcl|NZ_CP011151.1_prot_WP_063546940.1_1483 [locus_tag=WR47_RS07900] [protein=DUF418 domain-containing protein] [protein_id=WP_063546940.1] [location=complement(1586921..1588084)] [gbkey=CDS]	0.989128628321221	true
WR47_RS08610	lcl|NZ_CP011151.1_prot_WP_063549272.1_1624 [locus_tag=WR47_RS08610] [protein=GntR family transcriptional regulator] [protein_id=WP_063549272.1] [location=complement(1723495..1724166)] [gbkey=CDS]	0.988848955020385	true
WR47_RS20410	lcl|NZ_CP011151.1_prot_WP_000180387.1_4028 [locus_tag=WR47_RS20410] [protein=nitroreductase family protein] [protein_id=WP_000180387.1] [location=4146209..4146826] [gbkey=CDS]	0.988729529689385	true
WR47_RS14985	lcl|NZ_CP011151.1_prot_WP_063547686.1_2933 [locus_tag=WR47_RS14985] [protein=FAD-binding oxidoreductase] [protein_id=WP_063547686.1] [location=3022836..3024173] [gbkey=CDS]	0.988661071628820	true
WR47_RS07990	lcl|NZ_CP011151.1_prot_WP_000617645.1_1499 [locus_tag=WR47_RS07990] [protein=sugar transferase] [protein_id=WP_000617645.1] [location=1603073..1603711] [gbkey=CDS]	0.988265814402050	true
WR47_RS27580	lcl|NZ_CP011152.1_prot_WP_063549402.1_5437 [locus_tag=WR47_RS27580] [protein=hypothetical protein] [protein_id=WP_063549402.1] [location=complement(1956..2708)] [gbkey=CDS]	0.987673699843494	true
WR47_RS10635	lcl|NZ_CP011151.1_prot_WP_000414798.1_2031 [locus_tag=WR47_RS10635] [protein=immunity 22 family protein] [protein_id=WP_000414798.1] [location=2136114..2136491] [gbkey=CDS]	0.987570657924551	true
WR47_RS05275	lcl|NZ_CP011151.1_prot_WP_001072581.1_956 [locus_tag=WR47_RS05275] [protein=ring-cleaving dioxygenase] [protein_id=WP_001072581.1] [location=1087288..1088265] [gbkey=CDS]	0.987420589471982	true
WR47_RS07165	lcl|NZ_CP011151.1_prot_WP_001228819.1_1335 [locus_tag=WR47_RS07165] [protein=DUF3888 domain-containing protein] [protein_id=WP_001228819.1] [location=1450892..1451287] [gbkey=CDS]	0.987227738084322	true
WR47_RS06820	lcl|NZ_CP011151.1_prot_WP_000703093.1_1266 [locus_tag=WR47_RS06820] [protein=hypothetical protein] [protein_id=WP_000703093.1] [location=1393493..1394095] [gbkey=CDS]	0.987011474851212	true
WR47_RS03455	lcl|NZ_CP011151.1_prot_WP_000798236.1_604 [locus_tag=WR47_RS03455] [protein=ABC transporter ATP-binding protein] [protein_id=WP_000798236.1] [location=complement(729861..730880)] [gbkey=CDS]	0.986990589939134	true
WR47_RS03895.tenA	lcl|NZ_CP011151.1_prot_WP_000666826.1_670 [gene=tenA] [locus_tag=WR47_RS03895] [protein=thiaminase II] [protein_id=WP_000666826.1] [location=808727..809422] [gbkey=CDS]	0.986665086922632	true
WR47_RS15425	lcl|NZ_CP011151.1_prot_WP_080469831.1_3021 [locus_tag=WR47_RS15425] [protein=class I SAM-dependent methyltransferase] [protein_id=WP_080469831.1] [location=3111327..3111902] [gbkey=CDS]	0.985763190086741	true
WR47_RS27165	lcl|NZ_CP011151.1_prot_WP_000488131.1_5359 [locus_tag=WR47_RS27165] [protein=GAF domain-containing sensor histidine kinase] [protein_id=WP_000488131.1] [location=complement(5436264..5437835)] [gbkey=CDS]	0.985575166627721	true
WR47_RS03935.thiF	lcl|NZ_CP011151.1_prot_WP_001065409.1_678 [gene=thiF] [locus_tag=WR47_RS03935] [protein=thiazole biosynthesis adenylyltransferase ThiF] [protein_id=WP_001065409.1] [location=814608..815627] [gbkey=CDS]	0.985567319986386	true
WR47_RS13650	lcl|NZ_CP011151.1_prot_WP_000522472.1_2659 [locus_tag=WR47_RS13650] [protein=PH domain-containing protein] [protein_id=WP_000522472.1] [location=2773865..2774242] [gbkey=CDS]	0.985432774499249	true
WR47_RS05015	lcl|NZ_CP011151.1_prot_WP_063546654.1_897 [locus_tag=WR47_RS05015] [protein=HPP family protein] [protein_id=WP_063546654.1] [location=1038674..1039228] [gbkey=CDS]	0.984471440144550	true
WR47_RS03210	lcl|NZ_CP011151.1_prot_WP_000382679.1_555 [locus_tag=WR47_RS03210] [protein=acid-soluble spore protein H] [protein_id=WP_000382679.1] [location=677994..678173] [gbkey=CDS]	0.984241455576210	true
WR47_RS12610	lcl|NZ_CP011151.1_prot_WP_000728157.1_2441 [locus_tag=WR47_RS12610] [protein=WGxxGxxG-CTERM domain-containing protein] [protein_id=WP_000728157.1] [location=complement(2570884..2571183)] [gbkey=CDS]	0.983589585022037	true
WR47_RS20560.spoIIAB	lcl|NZ_CP011151.1_prot_WP_001243398.1_4058 [gene=spoIIAB] [locus_tag=WR47_RS20560] [protein=anti-sigma F factor] [protein_id=WP_001243398.1] [location=complement(4171296..4171736)] [gbkey=CDS]	0.983580801188632	true
WR47_RS11000	lcl|NZ_CP011151.1_prot_WP_063547160.1_2106 [locus_tag=WR47_RS11000] [protein=MFS transporter] [protein_id=WP_063547160.1] [location=2203094..2204323] [gbkey=CDS]	0.983452465176711	true
WR47_RS02415.yfkAB	lcl|NZ_CP011151.1_prot_WP_000156022.1_411 [gene=yfkAB] [locus_tag=WR47_RS02415] [protein=radical SAM/CxCxxxxC motif protein YfkAB] [protein_id=WP_000156022.1] [location=complement(480354..481481)] [gbkey=CDS]	0.983269559424398	true
WR47_RS05010	lcl|NZ_CP011151.1_prot_WP_063546652.1_896 [locus_tag=WR47_RS05010] [protein=CGNR zinc finger domain-containing protein] [protein_id=WP_063546652.1] [location=1037973..1038557] [gbkey=CDS]	0.982761831258284	true
WR47_RS16830	lcl|NZ_CP011151.1_prot_WP_063548108.1_3307 [locus_tag=WR47_RS16830] [protein=S8 family serine peptidase] [protein_id=WP_063548108.1] [location=complement(3408487..3409863)] [gbkey=CDS]	0.982648577843942	true
WR47_RS05820.gerPD	lcl|NZ_CP011151.1_prot_WP_001052807.1_1066 [gene=gerPD] [locus_tag=WR47_RS05820] [protein=spore germination protein GerPD] [protein_id=WP_001052807.1] [location=complement(1201069..1201263)] [gbkey=CDS]	0.982284889390131	true
WR47_RS07195	lcl|NZ_CP011151.1_prot_WP_000119611.1_1341 [locus_tag=WR47_RS07195] [protein=ferredoxin--nitrite reductase] [protein_id=WP_000119611.1] [location=1456235..1457857] [gbkey=CDS]	0.981944962338788	true
WR47_RS18650	lcl|NZ_CP011151.1_prot_WP_023522802.1_3676 [locus_tag=WR47_RS18650] [protein=metallophosphoesterase] [protein_id=WP_023522802.1] [location=complement(3797960..3798853)] [gbkey=CDS]	0.981639569745729	true
WR47_RS04540	lcl|NZ_CP011151.1_prot_WP_063546563.1_799 [locus_tag=WR47_RS04540] [protein=DUF1700 domain-containing protein] [protein_id=WP_063546563.1] [location=complement(927510..928070)] [gbkey=CDS]	0.980559439310638	true
WR47_RS24975	lcl|NZ_CP011151.1_prot_WP_023523340.1_4926 [locus_tag=WR47_RS24975] [protein=NAD(P)H-dependent oxidoreductase] [protein_id=WP_023523340.1] [location=4994928..4995509] [gbkey=CDS]	0.980346144415081	true
WR47_RS26960.speE	lcl|NZ_CP011151.1_prot_WP_000424696.1_5318 [gene=speE] [locus_tag=WR47_RS26960] [protein=spermidine synthase] [protein_id=WP_000424696.1] [location=complement(5398206..5399033)] [gbkey=CDS]	0.980144860198358	true
WR47_RS01950	lcl|NZ_CP011151.1_prot_WP_000279914.1_317 [locus_tag=WR47_RS01950] [protein=hypothetical protein] [protein_id=WP_000279914.1] [location=complement(374450..375145)] [gbkey=CDS]	0.979570668716324	true
WR47_RS29865	lcl|NZ_CP011152.1_prot_WP_063550048.1_5911 [locus_tag=WR47_RS29865] [protein=hypothetical protein] [protein_id=WP_063550048.1] [location=complement(574706..575080)] [gbkey=CDS]	0.979028948944204	true
WR47_RS17670	lcl|NZ_CP011151.1_prot_WP_063548288.1_3481 [locus_tag=WR47_RS17670] [protein=ASCH domain-containing protein] [protein_id=WP_063548288.1] [location=complement(3595915..3596256)] [gbkey=CDS]	0.977358746497815	true
WR47_RS02075	lcl|NZ_CP011151.1_prot_WP_063546319.1_342 [locus_tag=WR47_RS02075] [protein=PRK06851 family protein] [protein_id=WP_063546319.1] [location=399805..400914] [gbkey=CDS]	0.977357258060035	true
WR47_RS26130	lcl|NZ_CP011151.1_prot_WP_000989059.1_5154 [locus_tag=WR47_RS26130] [protein=PTS lactose/cellobiose transporter subunit IIA] [protein_id=WP_000989059.1] [location=complement(5218606..5218929)] [gbkey=CDS]	0.977342652125245	true
WR47_RS20360	lcl|NZ_CP011151.1_prot_WP_063548555.1_4018 [locus_tag=WR47_RS20360] [protein=pyridoxal phosphate-dependent aminotransferase] [protein_id=WP_063548555.1] [location=4137114..4138292] [gbkey=CDS]	0.977312725821873	true
WR47_RS13815	lcl|NZ_CP011151.1_prot_WP_063547460.1_2693 [locus_tag=WR47_RS13815] [protein=non-ribosomal peptide synthetase] [protein_id=WP_063547460.1] [location=complement(2802264..2809274)] [gbkey=CDS]	0.976967120393049	true
WR47_RS15730	lcl|NZ_CP011151.1_prot_WP_063547854.1_3082 [locus_tag=WR47_RS15730] [protein=NADH dehydrogenase subunit 5] [protein_id=WP_063547854.1] [location=complement(3178694..3180226)] [gbkey=CDS]	0.976671924268016	true
WR47_RS24240	lcl|NZ_CP011151.1_prot_WP_000415613.1_4802 [locus_tag=WR47_RS24240] [protein=hypothetical protein] [protein_id=WP_000415613.1] [location=complement(4868348..4868680)] [gbkey=CDS]	0.976537298919822	true
WR47_RS19825.rsmD	lcl|NZ_CP011151.1_prot_WP_001266976.1_3910 [gene=rsmD] [locus_tag=WR47_RS19825] [protein=16S rRNA (guanine(966)-N(2))-methyltransferase RsmD] [protein_id=WP_001266976.1] [location=complement(4040928..4041494)] [gbkey=CDS]	0.975395427855239	true
WR47_RS29275	lcl|NZ_CP011152.1_prot_WP_063549860.1_5789 [locus_tag=WR47_RS29275] [protein=non-ribosomal peptide synthetase] [protein_id=WP_063549860.1] [location=439182..443678] [gbkey=CDS]	0.975093816774271	true
WR47_RS28670	lcl|NZ_CP011152.1_prot_WP_063549701.1_5664 [locus_tag=WR47_RS28670] [protein=glycosyltransferase] [protein_id=WP_063549701.1] [location=258208..259602] [gbkey=CDS]	0.974306639397586	true
WR47_RS16350	lcl|NZ_CP011151.1_prot_WP_000554029.1_3207 [locus_tag=WR47_RS16350] [protein=hypothetical protein] [protein_id=WP_000554029.1] [location=3316203..3316394] [gbkey=CDS]	0.974254946031937	true
WR47_RS29210	lcl|NZ_CP011152.1_prot_WP_063549845.1_5776 [locus_tag=WR47_RS29210] [protein=C39 family peptidase] [protein_id=WP_063549845.1] [location=415882..418533] [gbkey=CDS]	0.973808113558596	true
WR47_RS05920	lcl|NZ_CP011151.1_prot_WP_000527408.1_1087 [locus_tag=WR47_RS05920] [protein=DUF3813 domain-containing protein] [protein_id=WP_000527408.1] [location=complement(1219965..1220162)] [gbkey=CDS]	0.973302921776766	true
WR47_RS18155	lcl|NZ_CP011151.1_prot_WP_063548353.1_3577 [locus_tag=WR47_RS18155] [protein=ABC transporter ATP-binding protein] [protein_id=WP_063548353.1] [location=complement(3702789..3704672)] [gbkey=CDS]	0.973261849790897	true
WR47_RS00555.gltX	lcl|NZ_CP011151.1_prot_WP_063546191.1_82 [gene=gltX] [locus_tag=WR47_RS00555] [protein=glutamate--tRNA ligase] [protein_id=WP_063546191.1] [location=102941..104398] [gbkey=CDS]	0.972954336083346	true
WR47_RS20840	lcl|NZ_CP011151.1_prot_WP_000749724.1_4114 [locus_tag=WR47_RS20840] [protein=DUF2185 domain-containing protein] [protein_id=WP_000749724.1] [location=complement(4220825..4221145)] [gbkey=CDS]	0.972152953138741	true
WR47_RS32265	lcl|NZ_CP011151.1_prot_WP_000849324.1_3313 [locus_tag=WR47_RS32265] [protein=PhzF family phenazine biosynthesis isomerase] [protein_id=WP_000849324.1] [location=complement(3414005..3414904)] [gbkey=CDS]	0.971811147814068	true
WR47_RS03900	lcl|NZ_CP011151.1_prot_WP_001256790.1_671 [locus_tag=WR47_RS03900] [protein=ABC transporter ATP-binding protein] [protein_id=WP_001256790.1] [location=809391..810140] [gbkey=CDS]	0.970459852431001	true
WR47_RS26940	lcl|NZ_CP011151.1_prot_WP_063549183.1_5314 [locus_tag=WR47_RS26940] [protein=LD-carboxypeptidase] [protein_id=WP_063549183.1] [location=5394161..5395147] [gbkey=CDS]	0.969862430863961	true
WR47_RS10720	lcl|NZ_CP011151.1_prot_WP_000028911.1_2049 [locus_tag=WR47_RS10720] [protein=DUF2837 family protein] [protein_id=WP_000028911.1] [location=complement(2150072..2150869)] [gbkey=CDS]	0.969405404010814	true
WR47_RS17485.rfbG	lcl|NZ_CP011151.1_prot_WP_023522666.1_3443 [gene=rfbG] [locus_tag=WR47_RS17485] [protein=CDP-glucose 4,6-dehydratase] [protein_id=WP_023522666.1] [location=3542921..3544009] [gbkey=CDS]	0.966384535037729	true
WR47_RS22050	lcl|NZ_CP011151.1_prot_WP_001201921.1_4361 [locus_tag=WR47_RS22050] [protein=bifunctional cystathionine gamma-lyase/homocysteine desulfhydrase] [protein_id=WP_001201921.1] [location=complement(4439397..4440530)] [gbkey=CDS]	0.966068343515790	true
WR47_RS25080.sufU	lcl|NZ_CP011151.1_prot_WP_000009523.1_4947 [gene=sufU] [locus_tag=WR47_RS25080] [protein=iron-sulfur cluster assembly scaffold protein SufU] [protein_id=WP_000009523.1] [location=complement(5011614..5012045)] [gbkey=CDS]	0.965797771299948	true
WR47_RS09155	lcl|NZ_CP011151.1_prot_WP_063547057.1_1736 [locus_tag=WR47_RS09155] [protein=Nramp family divalent metal transporter] [protein_id=WP_063547057.1] [location=complement(1833925..1835220)] [gbkey=CDS]	0.965383033816998	true
WR47_RS28140	lcl|NZ_CP011152.1_prot_WP_063549565.1_5552 [locus_tag=WR47_RS28140] [protein=M23 family metallopeptidase] [protein_id=WP_063549565.1] [location=complement(138976..139635)] [gbkey=CDS]	0.964940473864213	true
WR47_RS22625	lcl|NZ_CP011151.1_prot_WP_063548712.1_4475 [locus_tag=WR47_RS22625] [protein=amidohydrolase family protein] [protein_id=WP_063548712.1] [location=complement(4557039..4558280)] [gbkey=CDS]	0.964246170706472	true
WR47_RS10540	lcl|NZ_CP011151.1_prot_WP_000451279.1_2013 [locus_tag=WR47_RS10540] [protein=class I SAM-dependent methyltransferase] [protein_id=WP_000451279.1] [location=2105686..2106564] [gbkey=CDS]	0.963434415358465	true
WR47_RS20430.ptsH	lcl|NZ_CP011151.1_prot_WP_000411080.1_4032 [gene=ptsH] [locus_tag=WR47_RS20430] [protein=phosphocarrier protein HPr] [protein_id=WP_000411080.1] [location=complement(4149653..4149916)] [gbkey=CDS]	0.963337911013877	true
WR47_RS18775	lcl|NZ_CP011151.1_prot_WP_000047555.1_3700 [locus_tag=WR47_RS18775] [protein=undecaprenyldiphospho-muramoylpentapeptide beta-N-acetylglucosaminyltransferase] [protein_id=WP_000047555.1] [location=complement(3821903..3822967)] [gbkey=CDS]	0.960105612983408	true
WR47_RS05475	lcl|NZ_CP011151.1_prot_WP_080469748.1_995 [locus_tag=WR47_RS05475] [protein=hypothetical protein] [protein_id=WP_080469748.1] [location=1122962..1123405] [gbkey=CDS]	0.959543931409787	true
WR47_RS15080.proB	lcl|NZ_CP011151.1_prot_WP_006924529.1_2952 [gene=proB] [locus_tag=WR47_RS15080] [protein=glutamate 5-kinase] [protein_id=WP_006924529.1] [location=complement(3043070..3044173)] [gbkey=CDS]	0.957768020461565	true
WR47_RS23215	lcl|NZ_CP011151.1_prot_WP_000450933.1_4596 [locus_tag=WR47_RS23215] [protein=cupin domain-containing protein] [protein_id=WP_000450933.1] [location=complement(4674436..4674768)] [gbkey=CDS]	0.957643708110049	true
WR47_RS22660	lcl|NZ_CP011151.1_prot_WP_000058130.1_4482 [locus_tag=WR47_RS22660] [protein=ATP-binding cassette domain-containing protein] [protein_id=WP_000058130.1] [location=complement(4563003..4563887)] [gbkey=CDS]	0.955558401947724	true
WR47_RS19800	lcl|NZ_CP011151.1_prot_WP_080469868.1_3905 [locus_tag=WR47_RS19800] [protein=nucleotidyltransferase] [protein_id=WP_080469868.1] [location=4036048..4037274] [gbkey=CDS]	0.954990507915929	true
WR47_RS05065.dhaS	lcl|NZ_CP011151.1_prot_WP_000204213.1_907 [gene=dhaS] [locus_tag=WR47_RS05065] [protein=dihydroxyacetone kinase transcriptional activator DhaS] [protein_id=WP_000204213.1] [location=complement(1046620..1047186)] [gbkey=CDS]	0.954407231373212	true
WR47_RS10335	lcl|NZ_CP011151.1_prot_WP_063547124.1_1972 [locus_tag=WR47_RS10335] [protein=MoxR family ATPase] [protein_id=WP_063547124.1] [location=complement(2062567..2063529)] [gbkey=CDS]	0.953705152810142	true
WR47_RS00515	lcl|NZ_CP011151.1_prot_WP_000128385.1_74 [locus_tag=WR47_RS00515] [protein=UvrB/UvrC motif-containing protein] [protein_id=WP_000128385.1] [location=93673..94221] [gbkey=CDS]	0.952969570148787	true
WR47_RS28845	lcl|NZ_CP011152.1_prot_WP_063549737.1_5701 [locus_tag=WR47_RS28845] [protein=peptidase domain-containing ABC transporter] [protein_id=WP_063549737.1] [location=297464..299644] [gbkey=CDS]	0.952435652668408	true
WR47_RS03200	lcl|NZ_CP011151.1_prot_WP_016083562.1_553 [locus_tag=WR47_RS03200] [protein=lactate permease LctP family transporter] [protein_id=WP_016083562.1] [location=complement(675076..676695)] [gbkey=CDS]	0.951095941232403	true
