# Supplementary material for: Evaluating the Safety of Bacillus cereus GW-01 Obtained from Sheep Rumen Chyme
Source: Microorganisms. 2024 Jul 18;12(7):1457. doi: 10.3390/microorganisms12071457 (PMC11278751; doi:10.3390/microorganisms12071457)
Supplement: Supplementary file 1 [file microorganisms-12-01457-s001.zip › Supplemental Document S3/effectiveT3/B.cereus.CTMA_1571/B.cereus.CTMA_1571.effectiveT3.std.anno.xls]

Gene_id	Description	Score	is secreted
HPG46_RS00270	lcl|NZ_CP053656.2_prot_WP_000869808.1_42 [locus_tag=HPG46_RS00270] [protein=RidA family protein] [protein_id=WP_000869808.1] [location=49597..49971] [gbkey=CDS]	1.000000000000000	true
HPG46_RS00285	lcl|NZ_CP053656.2_prot_WP_000107420.1_45 [locus_tag=HPG46_RS00285] [protein=ribose-phosphate diphosphokinase] [protein_id=WP_000107420.1] [location=52139..53092] [gbkey=CDS]	1.000000000000000	true
HPG46_RS01130	lcl|NZ_CP053656.2_prot_WP_000477650.1_183 [locus_tag=HPG46_RS01130] [protein=hypothetical protein] [protein_id=WP_000477650.1] [location=198624..198815] [gbkey=CDS]	1.000000000000000	true
HPG46_RS02115	lcl|NZ_CP053656.2_prot_WP_000862963.1_349 [locus_tag=HPG46_RS02115] [protein=cyclase family protein] [protein_id=WP_000862963.1] [location=complement(395433..396065)] [gbkey=CDS]	1.000000000000000	true
HPG46_RS03220	lcl|NZ_CP053656.2_prot_WP_171856542.1_551 [locus_tag=HPG46_RS03220] [protein=hypothetical protein] [protein_id=WP_171856542.1] [location=631954..632190] [gbkey=CDS]	1.000000000000000	true
HPG46_RS03225	lcl|NZ_CP053656.2_prot_WP_001106402.1_552 [locus_tag=HPG46_RS03225] [protein=hypothetical protein] [protein_id=WP_001106402.1] [location=632221..632559] [gbkey=CDS]	1.000000000000000	true
HPG46_RS03600.qoxD	lcl|NZ_CP053656.2_prot_WP_000531382.1_627 [gene=qoxD] [locus_tag=HPG46_RS03600] [protein=cytochrome aa3 quinol oxidase subunit IV] [protein_id=WP_000531382.1] [location=complement(713228..713539)] [gbkey=CDS]	1.000000000000000	true
HPG46_RS04310	lcl|NZ_CP053656.2_prot_WP_000045919.1_746 [locus_tag=HPG46_RS04310] [protein=nuclear transport factor 2 family protein] [protein_id=WP_000045919.1] [location=831171..831572] [gbkey=CDS]	1.000000000000000	true
HPG46_RS04390	lcl|NZ_CP053656.2_prot_WP_001066490.1_762 [locus_tag=HPG46_RS04390] [protein=hypothetical protein] [protein_id=WP_001066490.1] [location=complement(846751..846954)] [gbkey=CDS]	1.000000000000000	true
HPG46_RS04460	lcl|NZ_CP053656.2_prot_WP_000510456.1_776 [locus_tag=HPG46_RS04460] [protein=hypothetical protein] [protein_id=WP_000510456.1] [location=863475..863720] [gbkey=CDS]	1.000000000000000	true
HPG46_RS04860	lcl|NZ_CP053656.2_prot_WP_000540385.1_856 [locus_tag=HPG46_RS04860] [protein=YjcZ family sporulation protein] [protein_id=WP_000540385.1] [location=complement(950871..950996)] [gbkey=CDS]	1.000000000000000	true
HPG46_RS05800.gerPB	lcl|NZ_CP053656.2_prot_WP_001012512.1_1044 [gene=gerPB] [locus_tag=HPG46_RS05800] [protein=spore germination protein GerPB] [protein_id=WP_001012512.1] [location=complement(1120881..1121087)] [gbkey=CDS]	1.000000000000000	true
HPG46_RS06115	lcl|NZ_CP053656.2_prot_WP_171855797.1_1107 [locus_tag=HPG46_RS06115] [protein=hypothetical protein] [protein_id=WP_171855797.1] [location=complement(1182026..1182904)] [gbkey=CDS]	1.000000000000000	true
HPG46_RS06125	lcl|NZ_CP053656.2_prot_WP_086420950.1_1109 [locus_tag=HPG46_RS06125] [protein=class I SAM-dependent methyltransferase] [protein_id=WP_086420950.1] [location=1184321..1185010] [gbkey=CDS]	1.000000000000000	true
HPG46_RS06180	lcl|NZ_CP053656.2_prot_WP_003168772.1_1120 [locus_tag=HPG46_RS06180] [protein=hypothetical protein] [protein_id=WP_003168772.1] [location=1192206..1192391] [gbkey=CDS]	1.000000000000000	true
HPG46_RS06710	lcl|NZ_CP053656.2_prot_WP_000941979.1_1225 [locus_tag=HPG46_RS06710] [protein=DinB family protein] [protein_id=WP_000941979.1] [location=1295630..1296163] [gbkey=CDS]	1.000000000000000	true
HPG46_RS06850	lcl|NZ_CP053656.2_prot_WP_171855815.1_1253 [locus_tag=HPG46_RS06850] [protein=LD-carboxypeptidase] [protein_id=WP_171855815.1] [location=complement(1314884..1315804)] [gbkey=CDS]	1.000000000000000	true
HPG46_RS06955	lcl|NZ_CP053656.2_prot_WP_000184930.1_1274 [locus_tag=HPG46_RS06955] [protein=hypothetical protein] [protein_id=WP_000184930.1] [location=1330879..1331034] [gbkey=CDS]	1.000000000000000	true
HPG46_RS07085	lcl|NZ_CP053656.2_prot_WP_001118888.1_1300 [locus_tag=HPG46_RS07085] [protein=YozQ family protein] [protein_id=WP_001118888.1] [location=1354450..1354617] [gbkey=CDS]	1.000000000000000	true
HPG46_RS07785	lcl|NZ_CP053656.2_prot_WP_000487704.1_1440 [locus_tag=HPG46_RS07785] [protein=hypothetical protein] [protein_id=WP_000487704.1] [location=1484340..1484819] [gbkey=CDS]	1.000000000000000	true
HPG46_RS08285	lcl|NZ_CP053656.2_prot_WP_042511913.1_1537 [locus_tag=HPG46_RS08285] [protein=flagellar hook-length control protein FliK] [protein_id=WP_042511913.1] [location=1585832..1586947] [gbkey=CDS]	1.000000000000000	true
HPG46_RS08335	lcl|NZ_CP053656.2_prot_WP_042511519.1_1547 [locus_tag=HPG46_RS08335] [protein=flagellin] [protein_id=WP_042511519.1] [location=complement(1598173..1598991)] [gbkey=CDS]	1.000000000000000	true
HPG46_RS08445	lcl|NZ_CP053656.2_prot_WP_070172123.1_1569 [locus_tag=HPG46_RS08445] [protein=antibiotic biosynthesis monooxygenase] [protein_id=WP_070172123.1] [location=complement(1614136..1614471)] [gbkey=CDS]	1.000000000000000	true
HPG46_RS09670	lcl|NZ_CP053656.2_prot_WP_000540419.1_1814 [locus_tag=HPG46_RS09670] [protein=YjcZ family sporulation protein] [protein_id=WP_000540419.1] [location=complement(1870339..1870479)] [gbkey=CDS]	1.000000000000000	true
HPG46_RS10050	lcl|NZ_CP053656.2_prot_WP_001990290.1_1890 [locus_tag=HPG46_RS10050] [protein=FAD synthetase family protein] [protein_id=WP_001990290.1] [location=1937240..1937788] [gbkey=CDS]	1.000000000000000	true
HPG46_RS10525.argS	lcl|NZ_CP053656.2_prot_WP_171855922.1_1985 [gene=argS] [locus_tag=HPG46_RS10525] [protein=arginine--tRNA ligase] [protein_id=WP_171855922.1] [location=2023423..2025111] [gbkey=CDS]	1.000000000000000	true
HPG46_RS10605	lcl|NZ_CP053656.2_prot_WP_171855926.1_2001 [locus_tag=HPG46_RS10605] [protein=hypothetical protein] [protein_id=WP_171855926.1] [location=2049005..2051728] [gbkey=CDS]	1.000000000000000	true
HPG46_RS11575	lcl|NZ_CP053656.2_prot_WP_001060702.1_2195 [locus_tag=HPG46_RS11575] [protein=DUF4021 domain-containing protein] [protein_id=WP_001060702.1] [location=complement(2243088..2243270)] [gbkey=CDS]	1.000000000000000	true
HPG46_RS11665	lcl|NZ_CP053656.2_prot_WP_000720247.1_2213 [locus_tag=HPG46_RS11665] [protein=Cof-type HAD-IIB family hydrolase] [protein_id=WP_000720247.1] [location=2256034..2256807] [gbkey=CDS]	1.000000000000000	true
HPG46_RS11800	lcl|NZ_CP053656.2_prot_WP_001990395.1_2240 [locus_tag=HPG46_RS11800] [protein=collagen-like repeat preface domain-containing protein] [protein_id=WP_001990395.1] [location=2278105..2279418] [gbkey=CDS]	1.000000000000000	true
HPG46_RS11805	lcl|NZ_CP053656.2_prot_WP_087931781.1_2241 [locus_tag=HPG46_RS11805] [protein=cupin domain-containing protein] [protein_id=WP_087931781.1] [location=complement(2280024..2280656)] [gbkey=CDS]	1.000000000000000	true
HPG46_RS12300.exsK	lcl|NZ_CP053656.2_prot_WP_000535710.1_2340 [gene=exsK] [locus_tag=HPG46_RS12300] [protein=exosporium protein ExsK] [protein_id=WP_000535710.1] [location=2381518..2381847] [gbkey=CDS]	1.000000000000000	true
HPG46_RS12560	lcl|NZ_CP053656.2_prot_WP_001165499.1_2392 [locus_tag=HPG46_RS12560] [protein=DUF3914 domain-containing protein] [protein_id=WP_001165499.1] [location=complement(2431946..2432287)] [gbkey=CDS]	1.000000000000000	true
HPG46_RS12845	lcl|NZ_CP053656.2_prot_WP_171856050.1_2449 [locus_tag=HPG46_RS12845] [protein=phage tail family protein] [protein_id=WP_171856050.1] [location=2474150..2475631] [gbkey=CDS]	1.000000000000000	true
HPG46_RS12935	lcl|NZ_CP053656.2_prot_WP_017560246.1_2467 [locus_tag=HPG46_RS12935] [protein=Vat family streptogramin A O-acetyltransferase] [protein_id=WP_017560246.1] [location=2495119..2495751] [gbkey=CDS]	1.000000000000000	true
HPG46_RS12990	lcl|NZ_CP053656.2_prot_WP_086420392.1_2478 [locus_tag=HPG46_RS12990] [protein=ABC transporter ATP-binding protein] [protein_id=WP_086420392.1] [location=2507478..2509178] [gbkey=CDS]	1.000000000000000	true
HPG46_RS13310	lcl|NZ_CP053656.2_prot_WP_000026329.1_2542 [locus_tag=HPG46_RS13310] [protein=hypothetical protein] [protein_id=WP_000026329.1] [location=2566195..2566374] [gbkey=CDS]	1.000000000000000	true
HPG46_RS13340	lcl|NZ_CP053656.2_prot_WP_001058773.1_2548 [locus_tag=HPG46_RS13340] [protein=mep operon protein MepB] [protein_id=WP_001058773.1] [location=complement(2571046..2571549)] [gbkey=CDS]	1.000000000000000	true
HPG46_RS13490.kynB	lcl|NZ_CP053656.2_prot_WP_078438486.1_2578 [gene=kynB] [locus_tag=HPG46_RS13490] [protein=arylformamidase] [protein_id=WP_078438486.1] [location=complement(2601236..2601865)] [gbkey=CDS]	1.000000000000000	true
HPG46_RS13890	lcl|NZ_CP053656.2_prot_WP_000087058.1_2658 [locus_tag=HPG46_RS13890] [protein=(2Fe-2S)-binding protein] [protein_id=WP_000087058.1] [location=2668533..2668865] [gbkey=CDS]	1.000000000000000	true
HPG46_RS13995	lcl|NZ_CP053656.2_prot_WP_147791778.1_2679 [locus_tag=HPG46_RS13995] [protein=class I SAM-dependent methyltransferase] [protein_id=WP_147791778.1] [location=complement(2685900..2686664)] [gbkey=CDS]	1.000000000000000	true
HPG46_RS14085	lcl|NZ_CP053656.2_prot_WP_171856122.1_2697 [locus_tag=HPG46_RS14085] [protein=GNAT family N-acetyltransferase] [protein_id=WP_171856122.1] [location=2704328..2704759] [gbkey=CDS]	1.000000000000000	true
HPG46_RS14905	lcl|NZ_CP053656.2_prot_WP_171856170.1_2861 [locus_tag=HPG46_RS14905] [protein=prolyl oligopeptidase family serine peptidase] [protein_id=WP_171856170.1] [location=complement(2863356..2864573)] [gbkey=CDS]	1.000000000000000	true
HPG46_RS15285	lcl|NZ_CP053656.2_prot_WP_000069661.1_2937 [locus_tag=HPG46_RS15285] [protein=alpha/beta-type small acid-soluble spore protein] [protein_id=WP_000069661.1] [location=complement(2936621..2936833)] [gbkey=CDS]	1.000000000000000	true
HPG46_RS16525.tkt	lcl|NZ_CP053656.2_prot_WP_086421582.1_3185 [gene=tkt] [locus_tag=HPG46_RS16525] [protein=transketolase] [protein_id=WP_086421582.1] [location=complement(3182416..3184410)] [gbkey=CDS]	1.000000000000000	true
HPG46_RS16640	lcl|NZ_CP053656.2_prot_WP_000987470.1_3208 [locus_tag=HPG46_RS16640] [protein=IDEAL domain-containing protein] [protein_id=WP_000987470.1] [location=complement(3210212..3210547)] [gbkey=CDS]	1.000000000000000	true
HPG46_RS17130	lcl|NZ_CP053656.2_prot_WP_000933354.1_3306 [locus_tag=HPG46_RS17130] [protein=hypothetical protein] [protein_id=WP_000933354.1] [location=3297792..3297965] [gbkey=CDS]	1.000000000000000	true
HPG46_RS17800	lcl|NZ_CP053656.2_prot_WP_171856292.1_3440 [locus_tag=HPG46_RS17800] [protein=alkene reductase] [protein_id=WP_171856292.1] [location=complement(3437990..3439117)] [gbkey=CDS]	1.000000000000000	true
HPG46_RS17975.tkt	lcl|NZ_CP053656.2_prot_WP_000019778.1_3475 [gene=tkt] [locus_tag=HPG46_RS17975] [protein=transketolase] [protein_id=WP_000019778.1] [location=complement(3478081..3480081)] [gbkey=CDS]	1.000000000000000	true
HPG46_RS18145	lcl|NZ_CP053656.2_prot_WP_171856305.1_3509 [locus_tag=HPG46_RS18145] [protein=metallophosphoesterase] [protein_id=WP_171856305.1] [location=complement(3513158..3514051)] [gbkey=CDS]	1.000000000000000	true
HPG46_RS18185	lcl|NZ_CP053656.2_prot_WP_001098343.1_3517 [locus_tag=HPG46_RS18185] [protein=alpha/beta hydrolase] [protein_id=WP_001098343.1] [location=complement(3520209..3521036)] [gbkey=CDS]	1.000000000000000	true
HPG46_RS19485	lcl|NZ_CP053656.2_prot_WP_000283747.1_3777 [locus_tag=HPG46_RS19485] [protein=hypothetical protein] [protein_id=WP_000283747.1] [location=3785823..3786059] [gbkey=CDS]	1.000000000000000	true
HPG46_RS19500	lcl|NZ_CP053656.2_prot_WP_000804868.1_3780 [locus_tag=HPG46_RS19500] [protein=hypothetical protein] [protein_id=WP_000804868.1] [location=3790165..3790623] [gbkey=CDS]	1.000000000000000	true
HPG46_RS20230	lcl|NZ_CP053656.2_prot_WP_000656490.1_3926 [locus_tag=HPG46_RS20230] [protein=DUF3932 family protein] [protein_id=WP_000656490.1] [location=3921078..3921329] [gbkey=CDS]	1.000000000000000	true
HPG46_RS21970	lcl|NZ_CP053656.2_prot_WP_000453817.1_4271 [locus_tag=HPG46_RS21970] [protein=ABC transporter permease] [protein_id=WP_000453817.1] [location=4242672..4243571] [gbkey=CDS]	1.000000000000000	true
HPG46_RS22120	lcl|NZ_CP053656.2_prot_WP_171856393.1_4301 [locus_tag=HPG46_RS22120] [protein=collagen-like protein] [protein_id=WP_171856393.1] [location=complement(4271136..4271957)] [gbkey=CDS]	1.000000000000000	true
HPG46_RS22255.rnhC	lcl|NZ_CP053656.2_prot_WP_000071583.1_4328 [gene=rnhC] [locus_tag=HPG46_RS22255] [protein=ribonuclease HIII] [protein_id=WP_000071583.1] [location=4300867..4301802] [gbkey=CDS]	1.000000000000000	true
HPG46_RS22305	lcl|NZ_CP053656.2_prot_WP_070171458.1_4338 [locus_tag=HPG46_RS22305] [protein=CPBP family intramembrane metalloprotease] [protein_id=WP_070171458.1] [location=4310419..4311132] [gbkey=CDS]	1.000000000000000	true
HPG46_RS23170	lcl|NZ_CP053656.2_prot_WP_171856426.1_4511 [locus_tag=HPG46_RS23170] [protein=spore germination protein] [protein_id=WP_171856426.1] [location=4466378..4468777] [gbkey=CDS]	1.000000000000000	true
HPG46_RS24715	lcl|NZ_CP053656.2_prot_WP_088119951.1_4795 [locus_tag=HPG46_RS24715] [protein=methyl-accepting chemotaxis protein] [protein_id=WP_088119951.1] [location=4745493..4747187] [gbkey=CDS]	1.000000000000000	true
HPG46_RS24855	lcl|NZ_CP053656.2_prot_WP_001115309.1_4823 [locus_tag=HPG46_RS24855] [protein=DUF1641 domain-containing protein] [protein_id=WP_001115309.1] [location=4779862..4780302] [gbkey=CDS]	1.000000000000000	true
HPG46_RS25160.ppaX	lcl|NZ_CP053656.2_prot_WP_000700956.1_4882 [gene=ppaX] [locus_tag=HPG46_RS25160] [protein=pyrophosphatase PpaX] [protein_id=WP_000700956.1] [location=complement(4833215..4833865)] [gbkey=CDS]	1.000000000000000	true
HPG46_RS25450	lcl|NZ_CP053656.2_prot_WP_017561791.1_4940 [locus_tag=HPG46_RS25450] [protein=acyltransferase] [protein_id=WP_017561791.1] [location=4890663..4891820] [gbkey=CDS]	1.000000000000000	true
HPG46_RS25485	lcl|NZ_CP053656.2_prot_WP_000544174.1_4947 [locus_tag=HPG46_RS25485] [protein=cytochrome d ubiquinol oxidase subunit II] [protein_id=WP_000544174.1] [location=4898280..4899305] [gbkey=CDS]	1.000000000000000	true
HPG46_RS25885	lcl|NZ_CP053656.2_prot_WP_101195117.1_5027 [locus_tag=HPG46_RS25885] [protein=EAL domain-containing protein] [protein_id=WP_101195117.1] [location=4984998..4987727] [gbkey=CDS]	1.000000000000000	true
HPG46_RS26525	lcl|NZ_CP053656.2_prot_WP_017561673.1_5155 [locus_tag=HPG46_RS26525] [protein=glycosyltransferase family 39 protein] [protein_id=WP_017561673.1] [location=complement(5122012..5123451)] [gbkey=CDS]	1.000000000000000	true
HPG46_RS27470	lcl|NZ_CP053657.2_prot_WP_000138308.1_5340 [locus_tag=HPG46_RS27470] [protein=DUF898 family protein] [protein_id=WP_000138308.1] [location=186422..186790] [gbkey=CDS]	1.000000000000000	true
HPG46_RS27490	lcl|NZ_CP053657.2_prot_WP_171856594.1_5344 [locus_tag=HPG46_RS27490] [protein=S8 family serine peptidase] [protein_id=WP_171856594.1] [location=complement(191113..192588)] [gbkey=CDS]	1.000000000000000	true
HPG46_RS28550	lcl|NZ_CP053657.2_prot_WP_001058922.1_5555 [locus_tag=HPG46_RS28550] [protein=hypothetical protein] [protein_id=WP_001058922.1] [location=complement(451279..451470)] [gbkey=CDS]	1.000000000000000	true
HPG46_RS28625	lcl|NZ_CP053657.2_prot_WP_171856670.1_5570 [locus_tag=HPG46_RS28625] [protein=septum formation initiator family protein] [protein_id=WP_171856670.1] [location=complement(463592..463948)] [gbkey=CDS]	1.000000000000000	true
HPG46_RS03985	lcl|NZ_CP053656.2_prot_WP_001136280.1_681 [locus_tag=HPG46_RS03985] [protein=SDR family oxidoreductase] [protein_id=WP_001136280.1] [location=773521..774387] [gbkey=CDS]	1.000000000000000	true
HPG46_RS05745	lcl|NZ_CP053656.2_prot_WP_000391382.1_1033 [locus_tag=HPG46_RS05745] [protein=hypothetical protein] [protein_id=WP_000391382.1] [location=complement(1109111..1109296)] [gbkey=CDS]	1.000000000000000	true
HPG46_RS05850.katB	lcl|NZ_CP053656.2_prot_WP_001069158.1_1054 [gene=katB] [locus_tag=HPG46_RS05850] [protein=catalase] [protein_id=WP_001069158.1] [location=1128790..1130256] [gbkey=CDS]	1.000000000000000	true
HPG46_RS08510	lcl|NZ_CP053656.2_prot_WP_000535819.1_1582 [locus_tag=HPG46_RS08510] [protein=cupin domain-containing protein] [protein_id=WP_000535819.1] [location=1626031..1626666] [gbkey=CDS]	1.000000000000000	true
HPG46_RS28605	lcl|NZ_CP053657.2_prot_WP_000184111.1_5566 [locus_tag=HPG46_RS28605] [protein=hypothetical protein] [protein_id=WP_000184111.1] [location=461408..461740] [gbkey=CDS]	1.000000000000000	true
HPG46_RS05780.gerPF	lcl|NZ_CP053656.2_prot_WP_001141566.1_1040 [gene=gerPF] [locus_tag=HPG46_RS05780] [protein=spore germination protein GerPF] [protein_id=WP_001141566.1] [location=complement(1119338..1119553)] [gbkey=CDS]	1.000000000000000	true
HPG46_RS11265.gerPF	lcl|NZ_CP053656.2_prot_WP_001141565.1_2133 [gene=gerPF] [locus_tag=HPG46_RS11265] [protein=spore germination protein GerPF] [protein_id=WP_001141565.1] [location=complement(2171643..2171858)] [gbkey=CDS]	1.000000000000000	true
HPG46_RS24940	lcl|NZ_CP053656.2_prot_WP_000041820.1_4840 [locus_tag=HPG46_RS24940] [protein=iron chelate uptake ABC transporter family permease subunit] [protein_id=WP_000041820.1] [location=complement(4795220..4796236)] [gbkey=CDS]	1.000000000000000	true
HPG46_RS20940	lcl|NZ_CP053656.2_prot_WP_171856364.1_4067 [locus_tag=HPG46_RS20940] [protein=VrrA protein] [protein_id=WP_171856364.1] [location=4041891..4042649] [gbkey=CDS]	1.000000000000000	true
HPG46_RS26330.gerQ	lcl|NZ_CP053656.2_prot_WP_000068638.1_5116 [gene=gerQ] [locus_tag=HPG46_RS26330] [protein=spore coat protein GerQ] [protein_id=WP_000068638.1] [location=5080739..5081176] [gbkey=CDS]	0.999999999999999	true
HPG46_RS28545	lcl|NZ_CP053657.2_prot_WP_001133622.1_5554 [locus_tag=HPG46_RS28545] [protein=zinc metalloprotease] [protein_id=WP_001133622.1] [location=complement(450198..451193)] [gbkey=CDS]	0.999999999999999	true
HPG46_RS27325	lcl|NZ_CP053657.2_prot_WP_171856776.1_5311 [locus_tag=HPG46_RS27325] [protein=hypothetical protein] [protein_id=WP_171856776.1] [location=complement(152979..153803)] [gbkey=CDS]	0.999999999999999	true
HPG46_RS12070	lcl|NZ_CP053656.2_prot_WP_147792094.1_2294 [locus_tag=HPG46_RS12070] [protein=MFS transporter] [protein_id=WP_147792094.1] [location=complement(2329919..2331199)] [gbkey=CDS]	0.999999999999999	true
HPG46_RS15700	lcl|NZ_CP053656.2_prot_WP_171856210.1_3020 [locus_tag=HPG46_RS15700] [protein=AAA family ATPase] [protein_id=WP_171856210.1] [location=complement(3022008..3024317)] [gbkey=CDS]	0.999999999999999	true
HPG46_RS08250.flgC	lcl|NZ_CP053656.2_prot_WP_042511534.1_1530 [gene=flgC] [locus_tag=HPG46_RS08250] [protein=flagellar basal body rod protein FlgC] [protein_id=WP_042511534.1] [location=1579976..1580389] [gbkey=CDS]	0.999999999999999	true
HPG46_RS13215	lcl|NZ_CP053656.2_prot_WP_147791326.1_2523 [locus_tag=HPG46_RS13215] [protein=hypothetical protein] [protein_id=WP_147791326.1] [location=2550834..2551916] [gbkey=CDS]	0.999999999999999	true
HPG46_RS11405.dhbF	lcl|NZ_CP053656.2_prot_WP_171855965.1_2161 [gene=dhbF] [locus_tag=HPG46_RS11405] [protein=nonribosomal peptide synthetase DhbF] [protein_id=WP_171855965.1] [location=2203316..2210464] [gbkey=CDS]	0.999999999999999	true
HPG46_RS28435	lcl|NZ_CP053657.2_prot_WP_001027482.1_5533 [locus_tag=HPG46_RS28435] [protein=PAS domain-containing protein] [protein_id=WP_001027482.1] [location=430839..431657] [gbkey=CDS]	0.999999999999998	true
HPG46_RS04425.gapN	lcl|NZ_CP053656.2_prot_WP_000213637.1_769 [gene=gapN] [locus_tag=HPG46_RS04425] [protein=NADP-dependent glyceraldehyde-3-phosphate dehydrogenase] [protein_id=WP_000213637.1] [location=complement(854557..855996)] [gbkey=CDS]	0.999999999999997	true
HPG46_RS00325.yabP	lcl|NZ_CP053656.2_prot_WP_001059101.1_53 [gene=yabP] [locus_tag=HPG46_RS00325] [protein=sporulation protein YabP] [protein_id=WP_001059101.1] [location=61982..62290] [gbkey=CDS]	0.999999999999997	true
HPG46_RS07790	lcl|NZ_CP053656.2_prot_WP_078437963.1_1441 [locus_tag=HPG46_RS07790] [protein=spore coat protein] [protein_id=WP_078437963.1] [location=1484975..1485406] [gbkey=CDS]	0.999999999999997	true
HPG46_RS28800	lcl|NZ_CP053658.2_prot_WP_171856794.1_5605 [locus_tag=HPG46_RS28800] [protein=hypothetical protein] [protein_id=WP_171856794.1] [location=complement(5421..6572)] [gbkey=CDS]	0.999999999999997	true
HPG46_RS23350.pckA	lcl|NZ_CP053656.2_prot_WP_000108802.1_4547 [gene=pckA] [locus_tag=HPG46_RS23350] [protein=phosphoenolpyruvate carboxykinase (ATP)] [protein_id=WP_000108802.1] [location=4500914..4502500] [gbkey=CDS]	0.999999999999997	true
HPG46_RS17440.fdhF	lcl|NZ_CP053656.2_prot_WP_001063672.1_3368 [gene=fdhF] [locus_tag=HPG46_RS17440] [protein=formate dehydrogenase subunit alpha] [protein_id=WP_001063672.1] [location=complement(3362339..3365278)] [gbkey=CDS]	0.999999999999996	true
HPG46_RS14735	lcl|NZ_CP053656.2_prot_WP_171856156.1_2827 [locus_tag=HPG46_RS14735] [protein=MFS transporter] [protein_id=WP_171856156.1] [location=complement(2824871..2826328)] [gbkey=CDS]	0.999999999999996	true
HPG46_RS02640	lcl|NZ_CP053656.2_prot_WP_000039039.1_454 [locus_tag=HPG46_RS02640] [protein=gamma-type small acid-soluble spore protein] [protein_id=WP_000039039.1] [location=505857..506138] [gbkey=CDS]	0.999999999999994	true
HPG46_RS07225	lcl|NZ_CP053656.2_prot_WP_001122118.1_1328 [locus_tag=HPG46_RS07225] [protein=class I SAM-dependent methyltransferase] [protein_id=WP_001122118.1] [location=complement(1381782..1382558)] [gbkey=CDS]	0.999999999999994	true
HPG46_RS13620	lcl|NZ_CP053656.2_prot_WP_171856094.1_2604 [locus_tag=HPG46_RS13620] [protein=protein phosphatase 2C domain-containing protein] [protein_id=WP_171856094.1] [location=complement(2621084..2621920)] [gbkey=CDS]	0.999999999999989	true
HPG46_RS20690	lcl|NZ_CP053656.2_prot_WP_000183879.1_4018 [locus_tag=HPG46_RS20690] [protein=2OG-Fe(II) oxygenase] [protein_id=WP_000183879.1] [location=complement(3995878..3996528)] [gbkey=CDS]	0.999999999999987	true
HPG46_RS23815	lcl|NZ_CP053656.2_prot_WP_000425747.1_4640 [locus_tag=HPG46_RS23815] [protein=1,4-dihydroxy-2-naphthoate polyprenyltransferase] [protein_id=WP_000425747.1] [location=4585564..4586517] [gbkey=CDS]	0.999999999999982	true
HPG46_RS23670	lcl|NZ_CP053656.2_prot_WP_000099617.1_4611 [locus_tag=HPG46_RS23670] [protein=YolD-like family protein] [protein_id=WP_000099617.1] [location=4553309..4553608] [gbkey=CDS]	0.999999999999981	true
HPG46_RS01790.purN	lcl|NZ_CP053656.2_prot_WP_000088592.1_284 [gene=purN] [locus_tag=HPG46_RS01790] [protein=phosphoribosylglycinamide formyltransferase] [protein_id=WP_000088592.1] [location=328738..329325] [gbkey=CDS]	0.999999999999977	true
HPG46_RS08210	lcl|NZ_CP053656.2_prot_WP_000946323.1_1522 [locus_tag=HPG46_RS08210] [protein=YaaR family protein] [protein_id=WP_000946323.1] [location=1573862..1574326] [gbkey=CDS]	0.999999999999974	true
HPG46_RS05300	lcl|NZ_CP053656.2_prot_WP_000841455.1_944 [locus_tag=HPG46_RS05300] [protein=MarR family transcriptional regulator] [protein_id=WP_000841455.1] [location=complement(1025460..1025945)] [gbkey=CDS]	0.999999999999964	true
HPG46_RS09145	lcl|NZ_CP053656.2_prot_WP_001030647.1_1709 [locus_tag=HPG46_RS09145] [protein=Nramp family divalent metal transporter] [protein_id=WP_001030647.1] [location=complement(1756042..1757337)] [gbkey=CDS]	0.999999999999952	true
HPG46_RS15255	lcl|NZ_CP053656.2_prot_WP_072180998.1_2931 [locus_tag=HPG46_RS15255] [protein=DUF2243 domain-containing protein] [protein_id=WP_072180998.1] [location=complement(2931541..2932047)] [gbkey=CDS]	0.999999999999922	true
HPG46_RS15775	lcl|NZ_CP053656.2_prot_WP_001077887.1_3035 [locus_tag=HPG46_RS15775] [protein=hypothetical protein] [protein_id=WP_001077887.1] [location=3039942..3040544] [gbkey=CDS]	0.999999999999920	true
HPG46_RS24710	lcl|NZ_CP053656.2_prot_WP_168392663.1_4794 [locus_tag=HPG46_RS24710] [protein=methyltransferase domain-containing protein] [protein_id=WP_168392663.1] [location=4744261..4745079] [gbkey=CDS]	0.999999999999914	true
HPG46_RS09315	lcl|NZ_CP053656.2_prot_WP_000704076.1_1743 [locus_tag=HPG46_RS09315] [protein=Rrf2 family transcriptional regulator] [protein_id=WP_000704076.1] [location=1798160..1798591] [gbkey=CDS]	0.999999999999911	true
HPG46_RS05120	lcl|NZ_CP053656.2_prot_WP_000991339.1_908 [locus_tag=HPG46_RS05120] [protein=hypothetical protein] [protein_id=WP_000991339.1] [location=complement(996361..996612)] [gbkey=CDS]	0.999999999999899	true
HPG46_RS04000	lcl|NZ_CP053656.2_prot_WP_001115478.1_684 [locus_tag=HPG46_RS04000] [protein=DUF1540 domain-containing protein] [protein_id=WP_001115478.1] [location=complement(775605..775820)] [gbkey=CDS]	0.999999999999897	true
HPG46_RS05205	lcl|NZ_CP053656.2_prot_WP_116844858.1_925 [locus_tag=HPG46_RS05205] [protein=hypothetical protein] [protein_id=WP_116844858.1] [location=complement(1008436..1008573)] [gbkey=CDS]	0.999999999999887	true
HPG46_RS26155	lcl|NZ_CP053656.2_prot_WP_171856520.1_5081 [locus_tag=HPG46_RS26155] [protein=ATP-binding cassette domain-containing protein] [protein_id=WP_171856520.1] [location=complement(5037061..5037963)] [gbkey=CDS]	0.999999999999856	true
HPG46_RS28020	lcl|NZ_CP053657.2_prot_WP_171856725.1_5450 [locus_tag=HPG46_RS28020] [protein=lysozyme family protein] [protein_id=WP_171856725.1] [location=complement(337481..339685)] [gbkey=CDS]	0.999999999999801	true
HPG46_RS11945	lcl|NZ_CP053656.2_prot_WP_171855985.1_2269 [locus_tag=HPG46_RS11945] [protein=MFS transporter] [protein_id=WP_171855985.1] [location=2305592..2306839] [gbkey=CDS]	0.999999999999778	true
HPG46_RS16375	lcl|NZ_CP053656.2_prot_WP_071736385.1_3155 [locus_tag=HPG46_RS16375] [protein=1-deoxy-D-xylulose-5-phosphate reductoisomerase] [protein_id=WP_071736385.1] [location=3155978..3157135] [gbkey=CDS]	0.999999999999764	true
HPG46_RS13870	lcl|NZ_CP053656.2_prot_WP_001260276.1_2654 [locus_tag=HPG46_RS13870] [protein=proline racemase family protein] [protein_id=WP_001260276.1] [location=complement(2664138..2665175)] [gbkey=CDS]	0.999999999999708	true
HPG46_RS08290	lcl|NZ_CP053656.2_prot_WP_001143481.1_1538 [locus_tag=HPG46_RS08290] [protein=flagellar hook assembly protein FlgD] [protein_id=WP_001143481.1] [location=1586951..1587523] [gbkey=CDS]	0.999999999999619	true
HPG46_RS01275.abc-f	lcl|NZ_CP053656.2_prot_WP_171855599.1_212 [gene=abc-f] [locus_tag=HPG46_RS01275] [protein=ABC-F type ribosomal protection protein] [protein_id=WP_171855599.1] [location=223948..225828] [gbkey=CDS]	0.999999999999595	true
HPG46_RS14955	lcl|NZ_CP053656.2_prot_WP_000432461.1_2871 [locus_tag=HPG46_RS14955] [protein=ABC transporter ATP-binding protein] [protein_id=WP_000432461.1] [location=complement(2874377..2875249)] [gbkey=CDS]	0.999999999999554	true
HPG46_RS26305	lcl|NZ_CP053656.2_prot_WP_000071929.1_5111 [locus_tag=HPG46_RS26305] [protein=lipoate--protein ligase family protein] [protein_id=WP_000071929.1] [location=5075753..5076598] [gbkey=CDS]	0.999999999999475	true
HPG46_RS01725	lcl|NZ_CP053656.2_prot_WP_147792027.1_274 [locus_tag=HPG46_RS01725] [protein=sulfotransferase family 2 domain-containing protein] [protein_id=WP_147792027.1] [location=complement(312730..313521)] [gbkey=CDS]	0.999999999999422	true
HPG46_RS18065.spoVK	lcl|NZ_CP053656.2_prot_WP_000438185.1_3493 [gene=spoVK] [locus_tag=HPG46_RS18065] [protein=stage V sporulation protein K] [protein_id=WP_000438185.1] [location=complement(3494844..3495800)] [gbkey=CDS]	0.999999999999314	true
HPG46_RS04490	lcl|NZ_CP053656.2_prot_WP_001042988.1_782 [locus_tag=HPG46_RS04490] [protein=DUF1700 domain-containing protein] [protein_id=WP_001042988.1] [location=complement(868697..869257)] [gbkey=CDS]	0.999999999999227	true
HPG46_RS07455.gudB	lcl|NZ_CP053656.2_prot_WP_000225170.1_1374 [gene=gudB] [locus_tag=HPG46_RS07455] [protein=NAD-specific glutamate dehydrogenase] [protein_id=WP_000225170.1] [location=1427978..1429264] [gbkey=CDS]	0.999999999999216	true
HPG46_RS08450	lcl|NZ_CP053656.2_prot_WP_001025740.1_1570 [locus_tag=HPG46_RS08450] [protein=H-type small acid-soluble spore protein] [protein_id=WP_001025740.1] [location=complement(1614651..1614830)] [gbkey=CDS]	0.999999999999182	true
HPG46_RS13365	lcl|NZ_CP053656.2_prot_WP_000010584.1_2553 [locus_tag=HPG46_RS13365] [protein=undecaprenyl-diphosphatase] [protein_id=WP_000010584.1] [location=complement(2574950..2575549)] [gbkey=CDS]	0.999999999999114	true
HPG46_RS10815	lcl|NZ_CP053656.2_prot_WP_171855942.1_2043 [locus_tag=HPG46_RS10815] [protein=phosphotransferase] [protein_id=WP_171855942.1] [location=2085855..2086787] [gbkey=CDS]	0.999999999998997	true
HPG46_RS12425	lcl|NZ_CP053656.2_prot_WP_171856009.1_2365 [locus_tag=HPG46_RS12425] [protein=aminoglycoside phosphotransferase] [protein_id=WP_171856009.1] [location=2405642..2405917] [gbkey=CDS]	0.999999999998790	true
HPG46_RS22430.icd	lcl|NZ_CP053656.2_prot_WP_000206898.1_4363 [gene=icd] [locus_tag=HPG46_RS22430] [protein=NADP-dependent isocitrate dehydrogenase] [protein_id=WP_000206898.1] [location=complement(4336824..4338116)] [gbkey=CDS]	0.999999999998784	true
HPG46_RS14295	lcl|NZ_CP053656.2_prot_WP_000218630.1_2739 [locus_tag=HPG46_RS14295] [protein=ABC transporter ATP-binding protein] [protein_id=WP_000218630.1] [location=complement(2735543..2736298)] [gbkey=CDS]	0.999999999998707	true
HPG46_RS21165.aroE	lcl|NZ_CP053656.2_prot_WP_000812091.1_4112 [gene=aroE] [locus_tag=HPG46_RS21165] [protein=shikimate dehydrogenase] [protein_id=WP_000812091.1] [location=complement(4084007..4084840)] [gbkey=CDS]	0.999999999998599	true
HPG46_RS13510	lcl|NZ_CP053656.2_prot_WP_087931895.1_2582 [locus_tag=HPG46_RS13510] [protein=arylamine N-acetyltransferase] [protein_id=WP_087931895.1] [location=2604495..2605298] [gbkey=CDS]	0.999999999997856	true
HPG46_RS27310	lcl|NZ_CP053657.2_prot_WP_003291164.1_5308 [locus_tag=HPG46_RS27310] [protein=bifunctional metallophosphatase/5'-nucleotidase] [protein_id=WP_003291164.1] [location=149126..150538] [gbkey=CDS]	0.999999999997668	true
HPG46_RS13975	lcl|NZ_CP053656.2_prot_WP_001228716.1_2675 [locus_tag=HPG46_RS13975] [protein=septum formation initiator family protein] [protein_id=WP_001228716.1] [location=complement(2682975..2683331)] [gbkey=CDS]	0.999999999997483	true
HPG46_RS14240	lcl|NZ_CP053656.2_prot_WP_000156190.1_2728 [locus_tag=HPG46_RS14240] [protein=YrzI family small protein] [protein_id=WP_000156190.1] [location=2728737..2728877] [gbkey=CDS]	0.999999999996887	true
HPG46_RS18785	lcl|NZ_CP053656.2_prot_WP_000027136.1_3637 [locus_tag=HPG46_RS18785] [protein=DAK2 domain-containing protein] [protein_id=WP_000027136.1] [location=complement(3652949..3654625)] [gbkey=CDS]	0.999999999996740	true
HPG46_RS08295.flgE	lcl|NZ_CP053656.2_prot_WP_000588295.1_1539 [gene=flgE] [locus_tag=HPG46_RS08295] [protein=flagellar hook protein FlgE] [protein_id=WP_000588295.1] [location=1587545..1588858] [gbkey=CDS]	0.999999999996490	true
HPG46_RS16270	lcl|NZ_CP053656.2_prot_WP_086421709.1_3134 [locus_tag=HPG46_RS16270] [protein=pyruvate kinase] [protein_id=WP_086421709.1] [location=complement(3137746..3138804)] [gbkey=CDS]	0.999999999996184	true
HPG46_RS09755	lcl|NZ_CP053656.2_prot_WP_000539566.1_1831 [locus_tag=HPG46_RS09755] [protein=hypothetical protein] [protein_id=WP_000539566.1] [location=1886004..1886309] [gbkey=CDS]	0.999999999996000	true
HPG46_RS02130	lcl|NZ_CP053656.2_prot_WP_071729632.1_352 [locus_tag=HPG46_RS02130] [protein=aromatic acid/H+ symport family MFS transporter] [protein_id=WP_071729632.1] [location=complement(398442..399743)] [gbkey=CDS]	0.999999999994568	true
HPG46_RS16815	lcl|NZ_CP053656.2_prot_WP_000755042.1_3243 [locus_tag=HPG46_RS16815] [protein=HTH domain-containing protein] [protein_id=WP_000755042.1] [location=3240604..3241566] [gbkey=CDS]	0.999999999994484	true
HPG46_RS20785.metI	lcl|NZ_CP053656.2_prot_WP_171856359.1_4037 [gene=metI] [locus_tag=HPG46_RS20785] [protein=cystathionine gamma-synthase/O-acetylhomoserine thiolyase] [protein_id=WP_171856359.1] [location=4012729..4013841] [gbkey=CDS]	0.999999999994475	true
HPG46_RS14635	lcl|NZ_CP053656.2_prot_WP_088016126.1_2807 [locus_tag=HPG46_RS14635] [protein=amino acid permease] [protein_id=WP_088016126.1] [location=2807457..2808881] [gbkey=CDS]	0.999999999993053	true
HPG46_RS23240	lcl|NZ_CP053656.2_prot_WP_001129338.1_4525 [locus_tag=HPG46_RS23240] [protein=hypothetical protein] [protein_id=WP_001129338.1] [location=complement(4484399..4484548)] [gbkey=CDS]	0.999999999990572	true
HPG46_RS15840	lcl|NZ_CP053656.2_prot_WP_171856219.1_3048 [locus_tag=HPG46_RS15840] [protein=hypothetical protein] [protein_id=WP_171856219.1] [location=complement(3053652..3054797)] [gbkey=CDS]	0.999999999990495	true
HPG46_RS19210	lcl|NZ_CP053656.2_prot_WP_000535791.1_3722 [locus_tag=HPG46_RS19210] [protein=formamidase] [protein_id=WP_000535791.1] [location=complement(3737512..3738510)] [gbkey=CDS]	0.999999999988990	true
HPG46_RS02135	lcl|NZ_CP053656.2_prot_WP_171855628.1_353 [locus_tag=HPG46_RS02135] [protein=FAD-dependent oxidoreductase] [protein_id=WP_171855628.1] [location=complement(399887..401413)] [gbkey=CDS]	0.999999999987569	true
HPG46_RS12375	lcl|NZ_CP053656.2_prot_WP_086419892.1_2355 [locus_tag=HPG46_RS12375] [protein=hypothetical protein] [protein_id=WP_086419892.1] [location=2394326..2395063] [gbkey=CDS]	0.999999999987037	true
HPG46_RS09785	lcl|NZ_CP053656.2_prot_WP_171855907.1_1837 [locus_tag=HPG46_RS09785] [protein=MsnO8 family LLM class oxidoreductase] [protein_id=WP_171855907.1] [location=complement(1890466..1891467)] [gbkey=CDS]	0.999999999986820	true
HPG46_RS14960	lcl|NZ_CP053656.2_prot_WP_001167463.1_2872 [locus_tag=HPG46_RS14960] [protein=GntR family transcriptional regulator] [protein_id=WP_001167463.1] [location=complement(2875237..2875626)] [gbkey=CDS]	0.999999999985716	true
HPG46_RS04840	lcl|NZ_CP053656.2_prot_WP_171855744.1_852 [locus_tag=HPG46_RS04840] [protein=DHA2 family efflux MFS transporter permease subunit] [protein_id=WP_171855744.1] [location=947813..949288] [gbkey=CDS]	0.999999999982331	true
HPG46_RS10135	lcl|NZ_CP053656.2_prot_WP_000024458.1_1907 [locus_tag=HPG46_RS10135] [protein=glycosyl transferase] [protein_id=WP_000024458.1] [location=1951364..1952572] [gbkey=CDS]	0.999999999981501	true
HPG46_RS03970	lcl|NZ_CP053656.2_prot_WP_042515412.1_678 [locus_tag=HPG46_RS03970] [protein=sugar ABC transporter ATP-binding protein] [protein_id=WP_042515412.1] [location=complement(769135..770622)] [gbkey=CDS]	0.999999999979578	true
HPG46_RS12170	lcl|NZ_CP053656.2_prot_WP_070172524.1_2314 [locus_tag=HPG46_RS12170] [protein=hypothetical protein] [protein_id=WP_070172524.1] [location=complement(2354459..2354665)] [gbkey=CDS]	0.999999999978577	true
HPG46_RS08900	lcl|NZ_CP053656.2_prot_WP_171855869.1_1660 [locus_tag=HPG46_RS08900] [protein=beta-ketoacyl-ACP synthase 3] [protein_id=WP_171855869.1] [location=complement(1704259..1705242)] [gbkey=CDS]	0.999999999975018	true
HPG46_RS12585.tenA	lcl|NZ_CP053656.2_prot_WP_171856019.1_2397 [gene=tenA] [locus_tag=HPG46_RS12585] [protein=thiaminase II] [protein_id=WP_171856019.1] [location=2437703..2438392] [gbkey=CDS]	0.999999999970601	true
HPG46_RS17150	lcl|NZ_CP053656.2_prot_WP_086421528.1_3310 [locus_tag=HPG46_RS17150] [protein=YdiU family protein] [protein_id=WP_086421528.1] [location=3302075..3303541] [gbkey=CDS]	0.999999999968521	true
HPG46_RS19195	lcl|NZ_CP053656.2_prot_WP_001143340.1_3719 [locus_tag=HPG46_RS19195] [protein=YlbD family protein] [protein_id=WP_001143340.1] [location=complement(3735276..3735713)] [gbkey=CDS]	0.999999999964039	true
HPG46_RS12600	lcl|NZ_CP053656.2_prot_WP_086419868.1_2400 [locus_tag=HPG46_RS12600] [protein=exosporium protein D] [protein_id=WP_086419868.1] [location=complement(2442726..2443190)] [gbkey=CDS]	0.999999999962962	true
HPG46_RS03265.gerKA	lcl|NZ_CP053656.2_prot_WP_171855672.1_560 [gene=gerKA] [locus_tag=HPG46_RS03265] [protein=spore germination protein GerKA] [protein_id=WP_171855672.1] [location=complement(642676..644178)] [gbkey=CDS]	0.999999999959293	true
HPG46_RS08255.fliE	lcl|NZ_CP053656.2_prot_WP_000701688.1_1531 [gene=fliE] [locus_tag=HPG46_RS08255] [protein=flagellar hook-basal body complex protein FliE] [protein_id=WP_000701688.1] [location=1580406..1580705] [gbkey=CDS]	0.999999999958680	true
HPG46_RS08225	lcl|NZ_CP053656.2_prot_WP_001266431.1_1525 [locus_tag=HPG46_RS08225] [protein=flagellar hook-associated protein 3] [protein_id=WP_001266431.1] [location=1576267..1577130] [gbkey=CDS]	0.999999999956941	true
HPG46_RS07130.cysC	lcl|NZ_CP053656.2_prot_WP_000380503.1_1309 [gene=cysC] [locus_tag=HPG46_RS07130] [protein=adenylyl-sulfate kinase] [protein_id=WP_000380503.1] [location=1363376..1363969] [gbkey=CDS]	0.999999999952764	true
HPG46_RS23150	lcl|NZ_CP053656.2_prot_WP_000512463.1_4507 [locus_tag=HPG46_RS23150] [protein=spore germination protein] [protein_id=WP_000512463.1] [location=complement(4464061..4464285)] [gbkey=CDS]	0.999999999943659	true
HPG46_RS10250	lcl|NZ_CP053656.2_prot_WP_000581467.1_1930 [locus_tag=HPG46_RS10250] [protein=VOC family protein] [protein_id=WP_000581467.1] [location=1970336..1970719] [gbkey=CDS]	0.999999999941301	true
HPG46_RS10475	lcl|NZ_CP053656.2_prot_WP_171855921.1_1975 [locus_tag=HPG46_RS10475] [protein=hypothetical protein] [protein_id=WP_171855921.1] [location=complement(2015012..2015809)] [gbkey=CDS]	0.999999999929569	true
HPG46_RS01860	lcl|NZ_CP053656.2_prot_WP_086419775.1_298 [locus_tag=HPG46_RS01860] [protein=methionine ABC transporter ATP-binding protein] [protein_id=WP_086419775.1] [location=344611..345630] [gbkey=CDS]	0.999999999924584	true
HPG46_RS19240.ctaB	lcl|NZ_CP053656.2_prot_WP_001015052.1_3728 [gene=ctaB] [locus_tag=HPG46_RS19240] [protein=protoheme IX farnesyltransferase] [protein_id=WP_001015052.1] [location=complement(3743726..3744649)] [gbkey=CDS]	0.999999999919617	true
HPG46_RS14105	lcl|NZ_CP053656.2_prot_WP_000400890.1_2701 [locus_tag=HPG46_RS14105] [protein=polymer-forming cytoskeletal protein] [protein_id=WP_000400890.1] [location=complement(2707837..2708544)] [gbkey=CDS]	0.999999999918533	true
HPG46_RS19715.mtnX	lcl|NZ_CP053656.2_prot_WP_000027475.1_3823 [gene=mtnX] [locus_tag=HPG46_RS19715] [protein=2-hydroxy-3-keto-5-methylthiopentenyl-1-phosphate phosphatase] [protein_id=WP_000027475.1] [location=3831917..3832576] [gbkey=CDS]	0.999999999895846	true
HPG46_RS05730	lcl|NZ_CP053656.2_prot_WP_000122656.1_1030 [locus_tag=HPG46_RS05730] [protein=phosphotransferase] [protein_id=WP_000122656.1] [location=complement(1107365..1108153)] [gbkey=CDS]	0.999999999892450	true
HPG46_RS08395.flgG	lcl|NZ_CP053656.2_prot_WP_147790802.1_1559 [gene=flgG] [locus_tag=HPG46_RS08395] [protein=flagellar basal-body rod protein FlgG] [protein_id=WP_147790802.1] [location=1608369..1609142] [gbkey=CDS]	0.999999999890162	true
HPG46_RS22550	lcl|NZ_CP053656.2_prot_WP_000941463.1_4387 [locus_tag=HPG46_RS22550] [protein=DUF2785 domain-containing protein] [protein_id=WP_000941463.1] [location=4361250..4362077] [gbkey=CDS]	0.999999999883509	true
HPG46_RS06225	lcl|NZ_CP053656.2_prot_WP_000878722.1_1129 [locus_tag=HPG46_RS06225] [protein=Ig domain-containing protein] [protein_id=WP_000878722.1] [location=complement(1199370..1199768)] [gbkey=CDS]	0.999999999881697	true
HPG46_RS17205	lcl|NZ_CP053656.2_prot_WP_000064850.1_3321 [locus_tag=HPG46_RS17205] [protein=glycosyltransferase] [protein_id=WP_000064850.1] [location=complement(3313266..3315821)] [gbkey=CDS]	0.999999999870038	true
HPG46_RS22795	lcl|NZ_CP053656.2_prot_WP_171856559.1_4436 [locus_tag=HPG46_RS22795] [protein=DUF4306 domain-containing protein] [protein_id=WP_171856559.1] [location=4401252..4401539] [gbkey=CDS]	0.999999999858020	true
HPG46_RS04765	lcl|NZ_CP053656.2_prot_WP_171855735.1_837 [locus_tag=HPG46_RS04765] [protein=RNA polymerase subunit sigma-70] [protein_id=WP_171855735.1] [location=934876..936144] [gbkey=CDS]	0.999999999841120	true
HPG46_RS25455	lcl|NZ_CP053656.2_prot_WP_000609858.1_4941 [locus_tag=HPG46_RS25455] [protein=VOC family protein] [protein_id=WP_000609858.1] [location=4891863..4892243] [gbkey=CDS]	0.999999999824367	true
HPG46_RS24395	lcl|NZ_CP053656.2_prot_WP_171856562.1_4731 [locus_tag=HPG46_RS24395] [protein=5'-nucleotidase C-terminal domain-containing protein] [protein_id=WP_171856562.1] [location=complement(4686127..4687518)] [gbkey=CDS]	0.999999999815796	true
HPG46_RS27575	lcl|NZ_CP053657.2_prot_WP_171856582.1_5361 [locus_tag=HPG46_RS27575] [protein=septum formation initiator] [protein_id=WP_171856582.1] [location=complement(215188..216507)] [gbkey=CDS]	0.999999999808128	true
HPG46_RS06050	lcl|NZ_CP053656.2_prot_WP_171855793.1_1094 [locus_tag=HPG46_RS06050] [protein=DsbA family protein] [protein_id=WP_171855793.1] [location=complement(1170563..1171456)] [gbkey=CDS]	0.999999999800299	true
HPG46_RS13155	lcl|NZ_CP053656.2_prot_WP_001071394.1_2511 [locus_tag=HPG46_RS13155] [protein=heterocycloanthracin/sonorensin family bacteriocin] [protein_id=WP_001071394.1] [location=2540606..2540872] [gbkey=CDS]	0.999999999798469	true
HPG46_RS10905	lcl|NZ_CP053656.2_prot_WP_000627511.1_2061 [locus_tag=HPG46_RS10905] [protein=GNAT family N-acetyltransferase] [protein_id=WP_000627511.1] [location=2106157..2106516] [gbkey=CDS]	0.999999999750299	true
HPG46_RS26825	lcl|NZ_CP053657.2_prot_WP_171856656.1_5211 [locus_tag=HPG46_RS26825] [protein=TIGR02677 family protein] [protein_id=WP_171856656.1] [location=1..1533] [gbkey=CDS]	0.999999999728454	true
HPG46_RS09470	lcl|NZ_CP053656.2_prot_WP_171855893.1_1774 [locus_tag=HPG46_RS09470] [protein=LD-carboxypeptidase] [protein_id=WP_171855893.1] [location=complement(1828909..1829910)] [gbkey=CDS]	0.999999999690232	true
HPG46_RS20625	lcl|NZ_CP053656.2_prot_WP_001021351.1_4005 [locus_tag=HPG46_RS20625] [protein=GntR family transcriptional regulator] [protein_id=WP_001021351.1] [location=complement(3985466..3985840)] [gbkey=CDS]	0.999999999683071	true
HPG46_RS08235	lcl|NZ_CP053656.2_prot_WP_042511538.1_1527 [locus_tag=HPG46_RS08235] [protein=flagellar protein FliS] [protein_id=WP_042511538.1] [location=1578549..1578917] [gbkey=CDS]	0.999999999442392	true
HPG46_RS13655	lcl|NZ_CP053656.2_prot_WP_171856097.1_2611 [locus_tag=HPG46_RS13655] [protein=RNA polymerase subunit sigma-70] [protein_id=WP_171856097.1] [location=complement(2626649..2627335)] [gbkey=CDS]	0.999999999439766	true
HPG46_RS27455	lcl|NZ_CP053657.2_prot_WP_171856597.1_5337 [locus_tag=HPG46_RS27455] [protein=galactose-1-epimerase] [protein_id=WP_171856597.1] [location=181450..182481] [gbkey=CDS]	0.999999999421770	true
HPG46_RS11775	lcl|NZ_CP053656.2_prot_WP_001121269.1_2235 [locus_tag=HPG46_RS11775] [protein=LysE family transporter] [protein_id=WP_001121269.1] [location=complement(2273981..2274565)] [gbkey=CDS]	0.999999999388813	true
HPG46_RS10390	lcl|NZ_CP053656.2_prot_WP_000043362.1_1958 [locus_tag=HPG46_RS10390] [protein=hypothetical protein] [protein_id=WP_000043362.1] [location=1999602..1999979] [gbkey=CDS]	0.999999999326028	true
HPG46_RS21385.udk	lcl|NZ_CP053656.2_prot_WP_000537085.1_4156 [gene=udk] [locus_tag=HPG46_RS21385] [protein=uridine kinase] [protein_id=WP_000537085.1] [location=complement(4124545..4125183)] [gbkey=CDS]	0.999999999244237	true
HPG46_RS15430	lcl|NZ_CP053656.2_prot_WP_171856201.1_2966 [locus_tag=HPG46_RS15430] [protein=MATE family efflux transporter] [protein_id=WP_171856201.1] [location=complement(2965849..2967258)] [gbkey=CDS]	0.999999999202753	true
HPG46_RS12715	lcl|NZ_CP053656.2_prot_WP_001141549.1_2423 [locus_tag=HPG46_RS12715] [protein=spore germination protein] [protein_id=WP_001141549.1] [location=complement(2455861..2456076)] [gbkey=CDS]	0.999999999079532	true
HPG46_RS21320	lcl|NZ_CP053656.2_prot_WP_086421338.1_4143 [locus_tag=HPG46_RS21320] [protein=ABC transporter ATP-binding protein] [protein_id=WP_086421338.1] [location=complement(4111131..4111949)] [gbkey=CDS]	0.999999999070200	true
HPG46_RS16625	lcl|NZ_CP053656.2_prot_WP_001291674.1_3205 [locus_tag=HPG46_RS16625] [protein=VOC family protein] [protein_id=WP_001291674.1] [location=3206459..3206941] [gbkey=CDS]	0.999999999069195	true
HPG46_RS22035	lcl|NZ_CP053656.2_prot_WP_000058133.1_4284 [locus_tag=HPG46_RS22035] [protein=ATP-binding cassette domain-containing protein] [protein_id=WP_000058133.1] [location=complement(4254130..4255014)] [gbkey=CDS]	0.999999998956195	true
HPG46_RS04635	lcl|NZ_CP053656.2_prot_WP_000930036.1_811 [locus_tag=HPG46_RS04635] [protein=M42 family metallopeptidase] [protein_id=WP_000930036.1] [location=906613..907662] [gbkey=CDS]	0.999999998949638	true
HPG46_RS10575	lcl|NZ_CP053656.2_prot_WP_000966846.1_1995 [locus_tag=HPG46_RS10575] [protein=VWA domain-containing protein] [protein_id=WP_000966846.1] [location=2039842..2040606] [gbkey=CDS]	0.999999998945110	true
HPG46_RS16390	lcl|NZ_CP053656.2_prot_WP_086421593.1_3158 [locus_tag=HPG46_RS16390] [protein=GNAT family N-acetyltransferase] [protein_id=WP_086421593.1] [location=3158726..3159187] [gbkey=CDS]	0.999999998900818	true
HPG46_RS24210.dapF	lcl|NZ_CP053656.2_prot_WP_000077386.1_4694 [gene=dapF] [locus_tag=HPG46_RS24210] [protein=diaminopimelate epimerase] [protein_id=WP_000077386.1] [location=complement(4657076..4657942)] [gbkey=CDS]	0.999999998818414	true
HPG46_RS13235	lcl|NZ_CP053656.2_prot_WP_000432681.1_2527 [locus_tag=HPG46_RS13235] [protein=hypothetical protein] [protein_id=WP_000432681.1] [location=complement(2555750..2556115)] [gbkey=CDS]	0.999999998719748	true
HPG46_RS13165	lcl|NZ_CP053656.2_prot_WP_000653680.1_2513 [locus_tag=HPG46_RS13165] [protein=hypothetical protein] [protein_id=WP_000653680.1] [location=2542022..2542165] [gbkey=CDS]	0.999999998634104	true
HPG46_RS06330	lcl|NZ_CP053656.2_prot_WP_086420942.1_1150 [locus_tag=HPG46_RS06330] [protein=putative thiazole-containing bacteriocin maturation protein] [protein_id=WP_086420942.1] [location=complement(1220418..1222337)] [gbkey=CDS]	0.999999998531543	true
HPG46_RS16405	lcl|NZ_CP053656.2_prot_WP_171856233.1_3161 [locus_tag=HPG46_RS16405] [protein=CGNR zinc finger domain-containing protein] [protein_id=WP_171856233.1] [location=complement(3160460..3161002)] [gbkey=CDS]	0.999999997842025	true
HPG46_RS12850	lcl|NZ_CP053656.2_prot_WP_171856051.1_2450 [locus_tag=HPG46_RS12850] [protein=phage tail protein] [protein_id=WP_171856051.1] [location=2475628..2479557] [gbkey=CDS]	0.999999997393799	true
HPG46_RS25990	lcl|NZ_CP053656.2_prot_WP_000949068.1_5048 [locus_tag=HPG46_RS25990] [protein=flavin reductase family protein] [protein_id=WP_000949068.1] [location=5002996..5003607] [gbkey=CDS]	0.999999997293431	true
HPG46_RS14315	lcl|NZ_CP053656.2_prot_WP_171856132.1_2743 [locus_tag=HPG46_RS14315] [protein=NUDIX domain-containing protein] [protein_id=WP_171856132.1] [location=complement(2738658..2739152)] [gbkey=CDS]	0.999999996921443	true
HPG46_RS25155	lcl|NZ_CP053656.2_prot_WP_086420700.1_4881 [locus_tag=HPG46_RS25155] [protein=acyltransferase] [protein_id=WP_086420700.1] [location=complement(4832679..4833191)] [gbkey=CDS]	0.999999996815908	true
HPG46_RS14175	lcl|NZ_CP053656.2_prot_WP_171856550.1_2715 [locus_tag=HPG46_RS14175] [protein=exosporium protein C] [protein_id=WP_171856550.1] [location=2719297..2719731] [gbkey=CDS]	0.999999996090343	true
HPG46_RS03035.fdhD	lcl|NZ_CP053656.2_prot_WP_000529222.1_514 [gene=fdhD] [locus_tag=HPG46_RS03035] [protein=formate dehydrogenase accessory sulfurtransferase FdhD] [protein_id=WP_000529222.1] [location=complement(587066..587872)] [gbkey=CDS]	0.999999995856911	true
HPG46_RS21505	lcl|NZ_CP053656.2_prot_WP_001242605.1_4180 [locus_tag=HPG46_RS21505] [protein=hypothetical protein] [protein_id=WP_001242605.1] [location=complement(4149267..4149443)] [gbkey=CDS]	0.999999995555415	true
HPG46_RS28345.tnpB	lcl|NZ_CP053657.2_prot_WP_171856684.1_5515 [gene=tnpB] [locus_tag=HPG46_RS28345] [protein=IS200/IS605 family element transposase accessory protein TnpB] [protein_id=WP_171856684.1] [location=407885..409006] [gbkey=CDS]	0.999999995095816	true
HPG46_RS15425	lcl|NZ_CP053656.2_prot_WP_086421694.1_2965 [locus_tag=HPG46_RS15425] [protein=FAD-dependent oxidoreductase] [protein_id=WP_086421694.1] [location=2963961..2965538] [gbkey=CDS]	0.999999994841182	true
HPG46_RS22895.ccpA	lcl|NZ_CP053656.2_prot_WP_001103292.1_4456 [gene=ccpA] [locus_tag=HPG46_RS22895] [protein=catabolite control protein A] [protein_id=WP_001103292.1] [location=complement(4416595..4417593)] [gbkey=CDS]	0.999999994753484	true
HPG46_RS17660	lcl|NZ_CP053656.2_prot_WP_001146294.1_3412 [locus_tag=HPG46_RS17660] [protein=hypothetical protein] [protein_id=WP_001146294.1] [location=complement(3413948..3414211)] [gbkey=CDS]	0.999999994287481	true
HPG46_RS22295.sspI	lcl|NZ_CP053656.2_prot_WP_000009513.1_4336 [gene=sspI] [locus_tag=HPG46_RS22295] [protein=small acid-soluble spore protein SspI] [protein_id=WP_000009513.1] [location=4309350..4309559] [gbkey=CDS]	0.999999994213705	true
HPG46_RS14440.aroA	lcl|NZ_CP053656.2_prot_WP_171856144.1_2768 [gene=aroA] [locus_tag=HPG46_RS14440] [protein=3-phosphoshikimate 1-carboxyvinyltransferase] [protein_id=WP_171856144.1] [location=complement(2764127..2765416)] [gbkey=CDS]	0.999999993031194	true
HPG46_RS10225	lcl|NZ_CP053656.2_prot_WP_000160030.1_1925 [locus_tag=HPG46_RS10225] [protein=class I SAM-dependent methyltransferase] [protein_id=WP_000160030.1] [location=1964982..1965692] [gbkey=CDS]	0.999999992905387	true
HPG46_RS15435	lcl|NZ_CP053656.2_prot_WP_086421718.1_2967 [locus_tag=HPG46_RS15435] [protein=small, acid-soluble spore protein, alpha/beta type] [protein_id=WP_086421718.1] [location=complement(2968041..2968169)] [gbkey=CDS]	0.999999992252444	true
HPG46_RS04790	lcl|NZ_CP053656.2_prot_WP_171855740.1_842 [locus_tag=HPG46_RS04790] [protein=nucleoside triphosphate pyrophosphohydrolase] [protein_id=WP_171855740.1] [location=940618..940944] [gbkey=CDS]	0.999999992135085	true
HPG46_RS05920.clpB	lcl|NZ_CP053656.2_prot_WP_000365416.1_1068 [gene=clpB] [locus_tag=HPG46_RS05920] [protein=ATP-dependent chaperone ClpB] [protein_id=WP_000365416.1] [location=1141537..1144137] [gbkey=CDS]	0.999999991863110	true
HPG46_RS17285	lcl|NZ_CP053656.2_prot_WP_000070938.1_3337 [locus_tag=HPG46_RS17285] [protein=transcriptional regulator] [protein_id=WP_000070938.1] [location=complement(3329867..3330487)] [gbkey=CDS]	0.999999990814525	true
HPG46_RS02630.mutY	lcl|NZ_CP053656.2_prot_WP_171855655.1_452 [gene=mutY] [locus_tag=HPG46_RS02630] [protein=A/G-specific adenine glycosylase] [protein_id=WP_171855655.1] [location=504375..505472] [gbkey=CDS]	0.999999989116611	true
HPG46_RS28330	lcl|NZ_CP053657.2_prot_WP_001259110.1_5512 [locus_tag=HPG46_RS28330] [protein=hypothetical protein] [protein_id=WP_001259110.1] [location=404589..405515] [gbkey=CDS]	0.999999988904284	true
HPG46_RS07975	lcl|NZ_CP053656.2_prot_WP_171855836.1_1475 [locus_tag=HPG46_RS07975] [protein=DUF11 domain-containing protein] [protein_id=WP_171855836.1] [location=complement(1520426..1535479)] [gbkey=CDS]	0.999999985975613	true
HPG46_RS04455.sasP	lcl|NZ_CP053656.2_prot_WP_000013338.1_775 [gene=sasP] [locus_tag=HPG46_RS04455] [protein=small acid-soluble spore protein, SasP family] [protein_id=WP_000013338.1] [location=complement(862914..863117)] [gbkey=CDS]	0.999999985922238	true
HPG46_RS19940	lcl|NZ_CP053656.2_prot_WP_171856343.1_3868 [locus_tag=HPG46_RS19940] [protein=SIMPL domain-containing protein] [protein_id=WP_171856343.1] [location=3868762..3869433] [gbkey=CDS]	0.999999985369200	true
HPG46_RS22200	lcl|NZ_CP053656.2_prot_WP_086421259.1_4317 [locus_tag=HPG46_RS22200] [protein=ABC transporter ATP-binding protein] [protein_id=WP_086421259.1] [location=complement(4286382..4287152)] [gbkey=CDS]	0.999999985233297	true
HPG46_RS09640.asbF	lcl|NZ_CP053656.2_prot_WP_000877700.1_1808 [gene=asbF] [locus_tag=HPG46_RS09640] [protein=petrobactin biosynthesis 3-dehydroshikimate dehydratase AsbF] [protein_id=WP_000877700.1] [location=1865550..1866392] [gbkey=CDS]	0.999999983436170	true
HPG46_RS16325	lcl|NZ_CP053656.2_prot_WP_086421599.1_3145 [locus_tag=HPG46_RS16325] [protein=tyrosine-protein phosphatase] [protein_id=WP_086421599.1] [location=complement(3147129..3148151)] [gbkey=CDS]	0.999999981371980	true
HPG46_RS23460	lcl|NZ_CP053656.2_prot_WP_000435820.1_4569 [locus_tag=HPG46_RS23460] [protein=hypothetical protein] [protein_id=WP_000435820.1] [location=complement(4520000..4520317)] [gbkey=CDS]	0.999999981138286	true
HPG46_RS08625	lcl|NZ_CP053656.2_prot_WP_001104686.1_1605 [locus_tag=HPG46_RS08625] [protein=class I SAM-dependent methyltransferase] [protein_id=WP_001104686.1] [location=1645750..1646409] [gbkey=CDS]	0.999999979164014	true
HPG46_RS23145	lcl|NZ_CP053656.2_prot_WP_001110865.1_4506 [locus_tag=HPG46_RS23145] [protein=hypothetical protein] [protein_id=WP_001110865.1] [location=complement(4463717..4464040)] [gbkey=CDS]	0.999999978675710	true
HPG46_RS10665	lcl|NZ_CP053656.2_prot_WP_171856547.1_2013 [locus_tag=HPG46_RS10665] [protein=hypothetical protein] [protein_id=WP_171856547.1] [location=2059295..2059528] [gbkey=CDS]	0.999999978214962	true
HPG46_RS27885.tnpB	lcl|NZ_CP053657.2_prot_WP_171856747.1_5423 [gene=tnpB] [locus_tag=HPG46_RS27885] [protein=IS200/IS605 family element transposase accessory protein TnpB] [protein_id=WP_171856747.1] [location=complement(309887..311008)] [gbkey=CDS]	0.999999976883071	true
HPG46_RS07960	lcl|NZ_CP053656.2_prot_WP_000237692.1_1472 [locus_tag=HPG46_RS07960] [protein=glycosyltransferase family 2 protein] [protein_id=WP_000237692.1] [location=1516825..1517625] [gbkey=CDS]	0.999999974928024	true
HPG46_RS16790	lcl|NZ_CP053656.2_prot_WP_086421559.1_3238 [locus_tag=HPG46_RS16790] [protein=glycosyltransferase] [protein_id=WP_086421559.1] [location=complement(3236184..3236945)] [gbkey=CDS]	0.999999973336105	true
HPG46_RS18080.hfq	lcl|NZ_CP053656.2_prot_WP_000813896.1_3496 [gene=hfq] [locus_tag=HPG46_RS18080] [protein=RNA chaperone Hfq] [protein_id=WP_000813896.1] [location=complement(3500814..3501038)] [gbkey=CDS]	0.999999970470574	true
HPG46_RS07705.panC	lcl|NZ_CP053656.2_prot_WP_070171203.1_1424 [gene=panC] [locus_tag=HPG46_RS07705] [protein=pantoate--beta-alanine ligase] [protein_id=WP_070171203.1] [location=1470029..1470877] [gbkey=CDS]	0.999999966048158	true
HPG46_RS14630	lcl|NZ_CP053656.2_prot_WP_029438759.1_2806 [locus_tag=HPG46_RS14630] [protein=IclR family transcriptional regulator] [protein_id=WP_029438759.1] [location=complement(2806440..2807189)] [gbkey=CDS]	0.999999963745385	true
HPG46_RS12590	lcl|NZ_CP053656.2_prot_WP_171856020.1_2398 [locus_tag=HPG46_RS12590] [protein=collagen-like repeat preface domain-containing protein] [protein_id=WP_171856020.1] [location=complement(2439413..2441356)] [gbkey=CDS]	0.999999963742239	true
HPG46_RS01375.murF	lcl|NZ_CP053656.2_prot_WP_000610677.1_232 [gene=murF] [locus_tag=HPG46_RS01375] [protein=UDP-N-acetylmuramoyl-tripeptide--D-alanyl-D-alanine ligase] [protein_id=WP_000610677.1] [location=242628..244004] [gbkey=CDS]	0.999999959532737	true
HPG46_RS19915	lcl|NZ_CP053656.2_prot_WP_000548042.1_3863 [locus_tag=HPG46_RS19915] [protein=GntR family transcriptional regulator] [protein_id=WP_000548042.1] [location=3865093..3865512] [gbkey=CDS]	0.999999956755220	true
HPG46_RS00060	lcl|NZ_CP053656.2_prot_WP_171856537.1_7 [locus_tag=HPG46_RS00060] [protein=YaaC family protein] [protein_id=WP_171856537.1] [location=complement(13948..14949)] [gbkey=CDS]	0.999999954915939	true
HPG46_RS11935	lcl|NZ_CP053656.2_prot_WP_001257912.1_2267 [locus_tag=HPG46_RS11935] [protein=hypothetical protein] [protein_id=WP_001257912.1] [location=complement(2303619..2304122)] [gbkey=CDS]	0.999999954575814	true
HPG46_RS20040	lcl|NZ_CP053656.2_prot_WP_000898981.1_3888 [locus_tag=HPG46_RS20040] [protein=alpha/beta hydrolase] [protein_id=WP_000898981.1] [location=3885759..3886757] [gbkey=CDS]	0.999999952552762	true
HPG46_RS01905.gatA	lcl|NZ_CP053656.2_prot_WP_086419772.1_307 [gene=gatA] [locus_tag=HPG46_RS01905] [protein=Asp-tRNA(Asn)/Glu-tRNA(Gln) amidotransferase subunit GatA] [protein_id=WP_086419772.1] [location=350703..352160] [gbkey=CDS]	0.999999951846176	true
HPG46_RS19100.ftsL	lcl|NZ_CP053656.2_prot_WP_000067081.1_3700 [gene=ftsL] [locus_tag=HPG46_RS19100] [protein=cell division protein FtsL] [protein_id=WP_000067081.1] [location=complement(3720306..3720668)] [gbkey=CDS]	0.999999949981534	true
HPG46_RS12930	lcl|NZ_CP053656.2_prot_WP_017560247.1_2466 [locus_tag=HPG46_RS12930] [protein=MFS transporter] [protein_id=WP_017560247.1] [location=2493846..2495129] [gbkey=CDS]	0.999999949678838	true
HPG46_RS25605	lcl|NZ_CP053656.2_prot_WP_171856505.1_4971 [locus_tag=HPG46_RS25605] [protein=DEAD/DEAH box helicase family protein] [protein_id=WP_171856505.1] [location=4927254..4930010] [gbkey=CDS]	0.999999947641130	true
HPG46_RS26580	lcl|NZ_CP053656.2_prot_WP_001103435.1_5166 [locus_tag=HPG46_RS26580] [protein=MFS transporter] [protein_id=WP_001103435.1] [location=5135870..5137168] [gbkey=CDS]	0.999999937772687	true
HPG46_RS11520	lcl|NZ_CP053656.2_prot_WP_001184088.1_2184 [locus_tag=HPG46_RS11520] [protein=MBL fold metallo-hydrolase] [protein_id=WP_001184088.1] [location=2233442..2234308] [gbkey=CDS]	0.999999937753687	true
HPG46_RS19850.spoVAF	lcl|NZ_CP053656.2_prot_WP_000165584.1_3850 [gene=spoVAF] [locus_tag=HPG46_RS19850] [protein=spore germination protein SpoVAF] [protein_id=WP_000165584.1] [location=complement(3855205..3856677)] [gbkey=CDS]	0.999999937271262	true
HPG46_RS27055	lcl|NZ_CP053657.2_prot_WP_171856618.1_5257 [locus_tag=HPG46_RS27055] [protein=S8 family serine peptidase] [protein_id=WP_171856618.1] [location=complement(55310..56305)] [gbkey=CDS]	0.999999934839626	true
HPG46_RS26905	lcl|NZ_CP053657.2_prot_WP_171856640.1_5227 [locus_tag=HPG46_RS26905] [protein=hypothetical protein] [protein_id=WP_171856640.1] [location=complement(25293..25763)] [gbkey=CDS]	0.999999934511154	true
HPG46_RS24340	lcl|NZ_CP053656.2_prot_WP_000435941.1_4720 [locus_tag=HPG46_RS24340] [protein=DUF1027 domain-containing protein] [protein_id=WP_000435941.1] [location=complement(4678469..4678771)] [gbkey=CDS]	0.999999927442516	true
HPG46_RS05315	lcl|NZ_CP053656.2_prot_WP_171855767.1_947 [locus_tag=HPG46_RS05315] [protein=DHA2 family efflux MFS transporter permease subunit] [protein_id=WP_171855767.1] [location=1028171..1029619] [gbkey=CDS]	0.999999925337882	true
HPG46_RS08005	lcl|NZ_CP053656.2_prot_WP_000127423.1_1481 [locus_tag=HPG46_RS08005] [protein=aldose 1-epimerase family protein] [protein_id=WP_000127423.1] [location=complement(1538883..1539755)] [gbkey=CDS]	0.999999920157858	true
HPG46_RS17610.tlp	lcl|NZ_CP053656.2_prot_WP_001133509.1_3402 [gene=tlp] [locus_tag=HPG46_RS17610] [protein=small acid-soluble spore protein Tlp] [protein_id=WP_001133509.1] [location=complement(3405272..3405469)] [gbkey=CDS]	0.999999914967634	true
HPG46_RS27180	lcl|NZ_CP053657.2_prot_WP_001273090.1_5282 [locus_tag=HPG46_RS27180] [protein=ABC transporter ATP-binding protein] [protein_id=WP_001273090.1] [location=78893..79813] [gbkey=CDS]	0.999999913961337	true
HPG46_RS01945	lcl|NZ_CP053656.2_prot_WP_086419770.1_315 [locus_tag=HPG46_RS01945] [protein=aminopeptidase] [protein_id=WP_086419770.1] [location=complement(360715..361944)] [gbkey=CDS]	0.999999905716226	true
HPG46_RS15480	lcl|NZ_CP053656.2_prot_WP_000423197.1_2976 [locus_tag=HPG46_RS15480] [protein=LysR family transcriptional regulator] [protein_id=WP_000423197.1] [location=complement(2980456..2981334)] [gbkey=CDS]	0.999999901366886	true
HPG46_RS21730.minD	lcl|NZ_CP053656.2_prot_WP_000503310.1_4225 [gene=minD] [locus_tag=HPG46_RS21730] [protein=septum site-determining protein MinD] [protein_id=WP_000503310.1] [location=complement(4193956..4194753)] [gbkey=CDS]	0.999999889676024	true
HPG46_RS12430	lcl|NZ_CP053656.2_prot_WP_171856010.1_2366 [locus_tag=HPG46_RS12430] [protein=phosphotransferase] [protein_id=WP_171856010.1] [location=complement(2405999..2406946)] [gbkey=CDS]	0.999999887765809	true
HPG46_RS07125.sat	lcl|NZ_CP053656.2_prot_WP_000108773.1_1308 [gene=sat] [locus_tag=HPG46_RS07125] [protein=sulfate adenylyltransferase] [protein_id=WP_000108773.1] [location=1362227..1363363] [gbkey=CDS]	0.999999884843237	true
HPG46_RS16150	lcl|NZ_CP053656.2_prot_WP_171856229.1_3110 [locus_tag=HPG46_RS16150] [protein=NAD(P)H-dependent oxidoreductase] [protein_id=WP_171856229.1] [location=complement(3115476..3116051)] [gbkey=CDS]	0.999999873322484	true
HPG46_RS12310	lcl|NZ_CP053656.2_prot_WP_171856000.1_2342 [locus_tag=HPG46_RS12310] [protein=hypothetical protein] [protein_id=WP_171856000.1] [location=2382559..2383119] [gbkey=CDS]	0.999999868862367	true
HPG46_RS12085	lcl|NZ_CP053656.2_prot_WP_000218124.1_2297 [locus_tag=HPG46_RS12085] [protein=CoA-acylating methylmalonate-semialdehyde dehydrogenase] [protein_id=WP_000218124.1] [location=2333896..2335359] [gbkey=CDS]	0.999999866863805	true
HPG46_RS17595	lcl|NZ_CP053656.2_prot_WP_001054445.1_3399 [locus_tag=HPG46_RS17595] [protein=HesB/YadR/YfhF family protein] [protein_id=WP_001054445.1] [location=3403105..3403395] [gbkey=CDS]	0.999999865934248	true
HPG46_RS26920	lcl|NZ_CP053657.2_prot_WP_171856637.1_5230 [locus_tag=HPG46_RS26920] [protein=hypothetical protein] [protein_id=WP_171856637.1] [location=28056..28274] [gbkey=CDS]	0.999999863071358	true
HPG46_RS01690	lcl|NZ_CP053656.2_prot_WP_171855611.1_270 [locus_tag=HPG46_RS01690] [protein=ATP-binding cassette domain-containing protein] [protein_id=WP_171855611.1] [location=complement(303470..304399)] [gbkey=CDS]	0.999999858446045	true
HPG46_RS06340.odhA	lcl|NZ_CP053656.2_prot_WP_086420941.1_1152 [gene=odhA] [locus_tag=HPG46_RS06340] [protein=2-oxoglutarate dehydrogenase E1 component] [protein_id=WP_086420941.1] [location=complement(1223855..1226722)] [gbkey=CDS]	0.999999853136445	true
HPG46_RS02650	lcl|NZ_CP053656.2_prot_WP_000506628.1_456 [locus_tag=HPG46_RS02650] [protein=DUF402 domain-containing protein] [protein_id=WP_000506628.1] [location=506820..507350] [gbkey=CDS]	0.999999829628688	true
HPG46_RS21260	lcl|NZ_CP053656.2_prot_WP_000071861.1_4131 [locus_tag=HPG46_RS21260] [protein=DUF4023 domain-containing protein] [protein_id=WP_000071861.1] [location=4099742..4099864] [gbkey=CDS]	0.999999828790344	true
HPG46_RS10505	lcl|NZ_CP053656.2_prot_WP_000692577.1_1981 [locus_tag=HPG46_RS10505] [protein=virulence factor] [protein_id=WP_000692577.1] [location=2020264..2021391] [gbkey=CDS]	0.999999821198429	true
HPG46_RS00520.ctsR	lcl|NZ_CP053656.2_prot_WP_001244563.1_73 [gene=ctsR] [locus_tag=HPG46_RS00520] [protein=transcriptional regulator CtsR] [protein_id=WP_001244563.1] [location=93023..93484] [gbkey=CDS]	0.999999807198504	true
HPG46_RS04445	lcl|NZ_CP053656.2_prot_WP_000281493.1_773 [locus_tag=HPG46_RS04445] [protein=amino acid ABC transporter permease] [protein_id=WP_000281493.1] [location=861401..862099] [gbkey=CDS]	0.999999806285439	true
HPG46_RS17510	lcl|NZ_CP053656.2_prot_WP_000430088.1_3382 [locus_tag=HPG46_RS17510] [protein=LCP family protein] [protein_id=WP_000430088.1] [location=complement(3384678..3385715)] [gbkey=CDS]	0.999999791661566	true
HPG46_RS25640	lcl|NZ_CP053656.2_prot_WP_000387982.1_4978 [locus_tag=HPG46_RS25640] [protein=YIP1 family protein] [protein_id=WP_000387982.1] [location=complement(4932989..4933690)] [gbkey=CDS]	0.999999781307593	true
HPG46_RS02215	lcl|NZ_CP053656.2_prot_WP_000082906.1_369 [locus_tag=HPG46_RS02215] [protein=MTH1187 family thiamine-binding protein] [protein_id=WP_000082906.1] [location=424774..425094] [gbkey=CDS]	0.999999754784172	true
HPG46_RS12710	lcl|NZ_CP053656.2_prot_WP_171856034.1_2422 [locus_tag=HPG46_RS12710] [protein=hypothetical protein] [protein_id=WP_171856034.1] [location=2455051..2455416] [gbkey=CDS]	0.999999750091695	true
HPG46_RS08150	lcl|NZ_CP053656.2_prot_WP_002080856.1_1510 [locus_tag=HPG46_RS08150] [protein=aspartyl-phosphate phosphatase Spo0E family protein] [protein_id=WP_002080856.1] [location=1562977..1563195] [gbkey=CDS]	0.999999746196284	true
HPG46_RS13970	lcl|NZ_CP053656.2_prot_WP_000271324.1_2674 [locus_tag=HPG46_RS13970] [protein=DUF3870 domain-containing protein] [protein_id=WP_000271324.1] [location=complement(2682389..2682715)] [gbkey=CDS]	0.999999744650593	true
HPG46_RS06630	lcl|NZ_CP053656.2_prot_WP_000240799.1_1209 [locus_tag=HPG46_RS06630] [protein=hypothetical protein] [protein_id=WP_000240799.1] [location=1277507..1277659] [gbkey=CDS]	0.999999716637410	true
HPG46_RS04770	lcl|NZ_CP053656.2_prot_WP_171855736.1_838 [locus_tag=HPG46_RS04770] [protein=DEAD/DEAH box helicase family protein] [protein_id=WP_171855736.1] [location=936147..938735] [gbkey=CDS]	0.999999697090526	true
HPG46_RS20330	lcl|NZ_CP053656.2_prot_WP_000115773.1_3946 [locus_tag=HPG46_RS20330] [protein=butyrate kinase] [protein_id=WP_000115773.1] [location=complement(3937734..3938837)] [gbkey=CDS]	0.999999680681065	true
HPG46_RS18440	lcl|NZ_CP053656.2_prot_WP_171856313.1_3568 [locus_tag=HPG46_RS18440] [protein=SDR family oxidoreductase] [protein_id=WP_171856313.1] [location=complement(3576819..3577532)] [gbkey=CDS]	0.999999665936989	true
HPG46_RS25715	lcl|NZ_CP053656.2_prot_WP_001051793.1_4993 [locus_tag=HPG46_RS25715] [protein=SRPBCC family protein] [protein_id=WP_001051793.1] [location=4947512..4947955] [gbkey=CDS]	0.999999616876108	true
HPG46_RS14520	lcl|NZ_CP053656.2_prot_WP_171856150.1_2784 [locus_tag=HPG46_RS14520] [protein=DUF2332 family protein] [protein_id=WP_171856150.1] [location=complement(2781983..2783029)] [gbkey=CDS]	0.999999605688427	true
HPG46_RS13400	lcl|NZ_CP053656.2_prot_WP_171856080.1_2560 [locus_tag=HPG46_RS13400] [protein=hypothetical protein] [protein_id=WP_171856080.1] [location=complement(2585199..2586224)] [gbkey=CDS]	0.999999601065746	true
HPG46_RS22520	lcl|NZ_CP053656.2_prot_WP_000201587.1_4381 [locus_tag=HPG46_RS22520] [protein=CBS domain-containing protein] [protein_id=WP_000201587.1] [location=complement(4356671..4357984)] [gbkey=CDS]	0.999999591062029	true
HPG46_RS04465	lcl|NZ_CP053656.2_prot_WP_000658113.1_777 [locus_tag=HPG46_RS04465] [protein=YheC/YheD family protein] [protein_id=WP_000658113.1] [location=complement(863737..865197)] [gbkey=CDS]	0.999999580465125	true
HPG46_RS19050.ftsA	lcl|NZ_CP053656.2_prot_WP_001087551.1_3690 [gene=ftsA] [locus_tag=HPG46_RS19050] [protein=cell division protein FtsA] [protein_id=WP_001087551.1] [location=complement(3706176..3707483)] [gbkey=CDS]	0.999999571842151	true
HPG46_RS28555	lcl|NZ_CP053657.2_prot_WP_001209030.1_5556 [locus_tag=HPG46_RS28555] [protein=Zn-dependent exopeptidase M28] [protein_id=WP_001209030.1] [location=complement(451485..452408)] [gbkey=CDS]	0.999999556634064	true
HPG46_RS21015	lcl|NZ_CP053656.2_prot_WP_000946454.1_4082 [locus_tag=HPG46_RS21015] [protein=HD family phosphohydrolase] [protein_id=WP_000946454.1] [location=complement(4055195..4057339)] [gbkey=CDS]	0.999999516432885	true
HPG46_RS28480	lcl|NZ_CP053657.2_prot_WP_003290826.1_5542 [locus_tag=HPG46_RS28480] [protein=hypothetical protein] [protein_id=WP_003290826.1] [location=440207..440449] [gbkey=CDS]	0.999999509915514	true
HPG46_RS06595.phaQ	lcl|NZ_CP053656.2_prot_WP_000903022.1_1202 [gene=phaQ] [locus_tag=HPG46_RS06595] [protein=poly-beta-hydroxybutyrate-responsive repressor] [protein_id=WP_000903022.1] [location=complement(1271126..1271578)] [gbkey=CDS]	0.999999491972837	true
HPG46_RS14925	lcl|NZ_CP053656.2_prot_WP_171856173.1_2865 [locus_tag=HPG46_RS14925] [protein=MFS transporter] [protein_id=WP_171856173.1] [location=complement(2868524..2869882)] [gbkey=CDS]	0.999999439583523	true
HPG46_RS27300	lcl|NZ_CP053657.2_prot_WP_171856606.1_5306 [locus_tag=HPG46_RS27300] [protein=hypothetical protein] [protein_id=WP_171856606.1] [location=146457..147758] [gbkey=CDS]	0.999999420573800	true
HPG46_RS23010	lcl|NZ_CP053656.2_prot_WP_001122234.1_4479 [locus_tag=HPG46_RS23010] [protein=YtzH-like family protein] [protein_id=WP_001122234.1] [location=4438165..4438443] [gbkey=CDS]	0.999999419031852	true
HPG46_RS12880	lcl|NZ_CP053656.2_prot_WP_171856057.1_2456 [locus_tag=HPG46_RS12880] [protein=DUF3893 domain-containing protein] [protein_id=WP_171856057.1] [location=2484648..2486336] [gbkey=CDS]	0.999999415114825	true
HPG46_RS28740.tnpB	lcl|NZ_CP053657.2_prot_WP_171856663.1_5593 [gene=tnpB] [locus_tag=HPG46_RS28740] [protein=IS200/IS605 family element transposase accessory protein TnpB] [protein_id=WP_171856663.1] [location=complement(490291..491412)] [gbkey=CDS]	0.999999372639927	true
HPG46_RS16460.rfbG	lcl|NZ_CP053656.2_prot_WP_086421589.1_3172 [gene=rfbG] [locus_tag=HPG46_RS16460] [protein=CDP-glucose 4,6-dehydratase] [protein_id=WP_086421589.1] [location=3169293..3170348] [gbkey=CDS]	0.999999311627929	true
HPG46_RS12955	lcl|NZ_CP053656.2_prot_WP_000954463.1_2471 [locus_tag=HPG46_RS12955] [protein=cysteine dioxygenase family protein] [protein_id=WP_000954463.1] [location=2498045..2498623] [gbkey=CDS]	0.999999310395106	true
HPG46_RS02375.cadA	lcl|NZ_CP053656.2_prot_WP_001083797.1_401 [gene=cadA] [locus_tag=HPG46_RS02375] [protein=cadmium-translocating P-type ATPase] [protein_id=WP_001083797.1] [location=complement(455253..457178)] [gbkey=CDS]	0.999999303874195	true
HPG46_RS13055	lcl|NZ_CP053656.2_prot_WP_000831940.1_2491 [locus_tag=HPG46_RS13055] [protein=DegV family protein] [protein_id=WP_000831940.1] [location=2522145..2522951] [gbkey=CDS]	0.999999229159678	true
HPG46_RS27270	lcl|NZ_CP053657.2_prot_WP_001244591.1_5300 [locus_tag=HPG46_RS27270] [protein=1-deoxy-D-xylulose-5-phosphate reductoisomerase] [protein_id=WP_001244591.1] [location=complement(139704..140861)] [gbkey=CDS]	0.999999226866967	true
HPG46_RS27540	lcl|NZ_CP053657.2_prot_WP_171856587.1_5354 [locus_tag=HPG46_RS27540] [protein=MATE family efflux transporter] [protein_id=WP_171856587.1] [location=complement(203806..205215)] [gbkey=CDS]	0.999999214613388	true
HPG46_RS13415	lcl|NZ_CP053656.2_prot_WP_086420428.1_2563 [locus_tag=HPG46_RS13415] [protein=alpha/beta hydrolase] [protein_id=WP_086420428.1] [location=2589305..2590159] [gbkey=CDS]	0.999999174831071	true
HPG46_RS28440	lcl|NZ_CP053657.2_prot_WP_001167047.1_5534 [locus_tag=HPG46_RS28440] [protein=alpha/beta-type small acid-soluble spore protein] [protein_id=WP_001167047.1] [location=431959..432174] [gbkey=CDS]	0.999999017659717	true
HPG46_RS23665	lcl|NZ_CP053656.2_prot_WP_001982848.1_4610 [locus_tag=HPG46_RS23665] [protein=helix-turn-helix domain-containing protein] [protein_id=WP_001982848.1] [location=4551783..4553012] [gbkey=CDS]	0.999999002122981	true
HPG46_RS03490	lcl|NZ_CP053656.2_prot_WP_001268339.1_605 [locus_tag=HPG46_RS03490] [protein=hypothetical protein] [protein_id=WP_001268339.1] [location=691091..691294] [gbkey=CDS]	0.999998874190231	true
HPG46_RS01650	lcl|NZ_CP053656.2_prot_WP_171855609.1_265 [locus_tag=HPG46_RS01650] [protein=methyltransferase] [protein_id=WP_171855609.1] [location=complement(293423..294196)] [gbkey=CDS]	0.999998761065809	true
HPG46_RS19565	lcl|NZ_CP053656.2_prot_WP_000434590.1_3793 [locus_tag=HPG46_RS19565] [protein=aminotransferase A] [protein_id=WP_000434590.1] [location=3803221..3804384] [gbkey=CDS]	0.999998665996909	true
HPG46_RS06975.ytfJ	lcl|NZ_CP053656.2_prot_WP_086421069.1_1278 [gene=ytfJ] [locus_tag=HPG46_RS06975] [protein=GerW family sporulation protein] [protein_id=WP_086421069.1] [location=1335463..1335930] [gbkey=CDS]	0.999998624710961	true
HPG46_RS19780.glcT	lcl|NZ_CP053656.2_prot_WP_000073874.1_3836 [gene=glcT] [locus_tag=HPG46_RS19780] [protein=ptsGHI operon transcription antiterminator GlcT] [protein_id=WP_000073874.1] [location=complement(3843892..3844740)] [gbkey=CDS]	0.999998536521808	true
HPG46_RS20215.sdaAB	lcl|NZ_CP053656.2_prot_WP_000877446.1_3923 [gene=sdaAB] [locus_tag=HPG46_RS20215] [protein=L-serine ammonia-lyase, iron-sulfur-dependent subunit beta] [protein_id=WP_000877446.1] [location=complement(3918563..3919222)] [gbkey=CDS]	0.999998480224307	true
HPG46_RS03665	lcl|NZ_CP053656.2_prot_WP_000033855.1_640 [locus_tag=HPG46_RS03665] [protein=50S ribosome-binding GTPase] [protein_id=WP_000033855.1] [location=complement(726666..727388)] [gbkey=CDS]	0.999998447963473	true
HPG46_RS27365	lcl|NZ_CP053657.2_prot_WP_087963784.1_5319 [locus_tag=HPG46_RS27365] [protein=tetratricopeptide repeat protein] [protein_id=WP_087963784.1] [location=complement(161369..162484)] [gbkey=CDS]	0.999998312391953	true
HPG46_RS14840	lcl|NZ_CP053656.2_prot_WP_166703180.1_2848 [locus_tag=HPG46_RS14840] [protein=DinB family protein] [protein_id=WP_166703180.1] [location=complement(2850665..2851165)] [gbkey=CDS]	0.999998254434192	true
HPG46_RS24680	lcl|NZ_CP053656.2_prot_WP_000388751.1_4788 [locus_tag=HPG46_RS24680] [protein=DUF3978 domain-containing protein] [protein_id=WP_000388751.1] [location=4737723..4738166] [gbkey=CDS]	0.999998237025644	true
HPG46_RS20655	lcl|NZ_CP053656.2_prot_WP_001100021.1_4011 [locus_tag=HPG46_RS20655] [protein=DEAD/DEAH box helicase family protein] [protein_id=WP_001100021.1] [location=3991046..3992728] [gbkey=CDS]	0.999998169418498	true
HPG46_RS15810	lcl|NZ_CP053656.2_prot_WP_001064094.1_3042 [locus_tag=HPG46_RS15810] [protein=L,D-transpeptidase family protein] [protein_id=WP_001064094.1] [location=complement(3045527..3046972)] [gbkey=CDS]	0.999998159320182	true
HPG46_RS06450	lcl|NZ_CP053656.2_prot_WP_000116798.1_1173 [locus_tag=HPG46_RS06450] [protein=aldehyde dehydrogenase] [protein_id=WP_000116798.1] [location=1241905..1243272] [gbkey=CDS]	0.999998088777208	true
HPG46_RS24355	lcl|NZ_CP053656.2_prot_WP_171856458.1_4723 [locus_tag=HPG46_RS24355] [protein=YhfC family intramembrane metalloprotease] [protein_id=WP_171856458.1] [location=4680320..4681132] [gbkey=CDS]	0.999998012024733	true
HPG46_RS11270	lcl|NZ_CP053656.2_prot_WP_171855955.1_2134 [locus_tag=HPG46_RS11270] [protein=hypothetical protein] [protein_id=WP_171855955.1] [location=2172068..2172403] [gbkey=CDS]	0.999997929287415	true
HPG46_RS07535	lcl|NZ_CP053656.2_prot_WP_000369753.1_1390 [locus_tag=HPG46_RS07535] [protein=stage VI sporulation protein F] [protein_id=WP_000369753.1] [location=1441136..1441387] [gbkey=CDS]	0.999997794653014	true
HPG46_RS20570	lcl|NZ_CP053656.2_prot_WP_001273967.1_3994 [locus_tag=HPG46_RS20570] [protein=LacI family DNA-binding transcriptional regulator] [protein_id=WP_001273967.1] [location=3978898..3979875] [gbkey=CDS]	0.999997738669990	true
HPG46_RS07430	lcl|NZ_CP053656.2_prot_WP_001025765.1_1369 [locus_tag=HPG46_RS07430] [protein=CPBP family intramembrane metalloprotease] [protein_id=WP_001025765.1] [location=1424250..1424813] [gbkey=CDS]	0.999997651215710	true
HPG46_RS17650.sspO	lcl|NZ_CP053656.2_prot_WP_000518052.1_3410 [gene=sspO] [locus_tag=HPG46_RS17650] [protein=acid-soluble spore protein SspO] [protein_id=WP_000518052.1] [location=3412985..3413134] [gbkey=CDS]	0.999997634558758	true
HPG46_RS22670.ackA	lcl|NZ_CP053656.2_prot_WP_000034579.1_4411 [gene=ackA] [locus_tag=HPG46_RS22670] [protein=acetate kinase] [protein_id=WP_000034579.1] [location=complement(4377262..4378455)] [gbkey=CDS]	0.999997440414721	true
HPG46_RS02395	lcl|NZ_CP053656.2_prot_WP_171855647.1_405 [locus_tag=HPG46_RS02395] [protein=GTP-binding protein] [protein_id=WP_171855647.1] [location=complement(460025..462787)] [gbkey=CDS]	0.999997149077911	true
HPG46_RS16700	lcl|NZ_CP053656.2_prot_WP_000951532.1_3220 [locus_tag=HPG46_RS16700] [protein=SRPBCC family protein] [protein_id=WP_000951532.1] [location=3219011..3219427] [gbkey=CDS]	0.999997102854674	true
HPG46_RS03855.tenI	lcl|NZ_CP053656.2_prot_WP_078438251.1_655 [gene=tenI] [locus_tag=HPG46_RS03855] [protein=thiazole tautomerase TenI] [protein_id=WP_078438251.1] [location=749571..750191] [gbkey=CDS]	0.999997069362933	true
HPG46_RS27255	lcl|NZ_CP053657.2_prot_WP_202168188.1_5297 [locus_tag=HPG46_RS27255] [protein=hypothetical protein] [protein_id=WP_202168188.1] [location=135185..135355] [gbkey=CDS]	0.999996861837889	true
HPG46_RS02460.truA	lcl|NZ_CP053656.2_prot_WP_001067300.1_418 [gene=truA] [locus_tag=HPG46_RS02460] [protein=tRNA pseudouridine(38-40) synthase TruA] [protein_id=WP_001067300.1] [location=473798..474535] [gbkey=CDS]	0.999996786092530	true
HPG46_RS25630	lcl|NZ_CP053656.2_prot_WP_171856506.1_4976 [locus_tag=HPG46_RS25630] [protein=competence protein ComK] [protein_id=WP_171856506.1] [location=4931736..4932242] [gbkey=CDS]	0.999996540756266	true
HPG46_RS14135	lcl|NZ_CP053656.2_prot_WP_171856125.1_2707 [locus_tag=HPG46_RS14135] [protein=aminopeptidase] [protein_id=WP_171856125.1] [location=complement(2713903..2714748)] [gbkey=CDS]	0.999996177886126	true
HPG46_RS14110	lcl|NZ_CP053656.2_prot_WP_001258584.1_2702 [locus_tag=HPG46_RS14110] [protein=polymer-forming cytoskeletal protein] [protein_id=WP_001258584.1] [location=complement(2708563..2709273)] [gbkey=CDS]	0.999996175108972	true
HPG46_RS02800	lcl|NZ_CP053656.2_prot_WP_000149820.1_468 [locus_tag=HPG46_RS02800] [protein=DUF3884 family protein] [protein_id=WP_000149820.1] [location=complement(528241..528561)] [gbkey=CDS]	0.999995840269466	true
HPG46_RS09430	lcl|NZ_CP053656.2_prot_WP_001205523.1_1766 [locus_tag=HPG46_RS09430] [protein=MarR family transcriptional regulator] [protein_id=WP_001205523.1] [location=1819687..1820130] [gbkey=CDS]	0.999995760117296	true
HPG46_RS13940	lcl|NZ_CP053656.2_prot_WP_000558701.1_2668 [locus_tag=HPG46_RS13940] [protein=hypothetical protein] [protein_id=WP_000558701.1] [location=2676143..2676367] [gbkey=CDS]	0.999995495063680	true
HPG46_RS13845	lcl|NZ_CP053656.2_prot_WP_000399711.1_2649 [locus_tag=HPG46_RS13845] [protein=carboxymuconolactone decarboxylase family protein] [protein_id=WP_000399711.1] [location=complement(2658709..2659077)] [gbkey=CDS]	0.999995329865537	true
HPG46_RS18000	lcl|NZ_CP053656.2_prot_WP_171856299.1_3480 [locus_tag=HPG46_RS18000] [protein=5'-nucleotidase C-terminal domain-containing protein] [protein_id=WP_171856299.1] [location=3483959..3485542] [gbkey=CDS]	0.999995069480471	true
HPG46_RS15245	lcl|NZ_CP053656.2_prot_WP_171856193.1_2929 [locus_tag=HPG46_RS15245] [protein=MBL fold metallo-hydrolase] [protein_id=WP_171856193.1] [location=2929467..2930324] [gbkey=CDS]	0.999994614882068	true
HPG46_RS08825	lcl|NZ_CP053656.2_prot_WP_171855864.1_1645 [locus_tag=HPG46_RS08825] [protein=aspartate kinase] [protein_id=WP_171855864.1] [location=complement(1687956..1689185)] [gbkey=CDS]	0.999994451348632	true
HPG46_RS15720	lcl|NZ_CP053656.2_prot_WP_171856211.1_3024 [locus_tag=HPG46_RS15720] [protein=DUF1203 domain-containing protein] [protein_id=WP_171856211.1] [location=complement(3025827..3026300)] [gbkey=CDS]	0.999993598223343	true
HPG46_RS09375	lcl|NZ_CP053656.2_prot_WP_001985332.1_1755 [locus_tag=HPG46_RS09375] [protein=MaoC family dehydratase] [protein_id=WP_001985332.1] [location=1811008..1811424] [gbkey=CDS]	0.999993214263215	true
HPG46_RS26610	lcl|NZ_CP053656.2_prot_WP_001128266.1_5172 [locus_tag=HPG46_RS26610] [protein=hypothetical protein] [protein_id=WP_001128266.1] [location=5143201..5143602] [gbkey=CDS]	0.999993135926141	true
HPG46_RS21945	lcl|NZ_CP053656.2_prot_WP_142952377.1_4266 [locus_tag=HPG46_RS21945] [protein=purine/pyrimidine permease] [protein_id=WP_142952377.1] [location=complement(4235833..4237137)] [gbkey=CDS]	0.999993028105980	true
HPG46_RS05835	lcl|NZ_CP053656.2_prot_WP_000616043.1_1051 [locus_tag=HPG46_RS05835] [protein=DUF2777 domain-containing protein] [protein_id=WP_000616043.1] [location=complement(1124942..1125496)] [gbkey=CDS]	0.999992823802574	true
HPG46_RS16505.gntK	lcl|NZ_CP053656.2_prot_WP_086421583.1_3181 [gene=gntK] [locus_tag=HPG46_RS16505] [protein=gluconokinase] [protein_id=WP_086421583.1] [location=complement(3177386..3178927)] [gbkey=CDS]	0.999991963260148	true
HPG46_RS06405	lcl|NZ_CP053656.2_prot_WP_000251858.1_1164 [locus_tag=HPG46_RS06405] [protein=hypothetical protein] [protein_id=WP_000251858.1] [location=1233371..1233598] [gbkey=CDS]	0.999991014331806	true
HPG46_RS04245	lcl|NZ_CP053656.2_prot_WP_000525822.1_733 [locus_tag=HPG46_RS04245] [protein=DUF3992 domain-containing protein] [protein_id=WP_000525822.1] [location=818636..818980] [gbkey=CDS]	0.999990991707665	true
HPG46_RS04025	lcl|NZ_CP053656.2_prot_WP_001988839.1_689 [locus_tag=HPG46_RS04025] [protein=GerAB/ArcD/ProY family transporter] [protein_id=WP_001988839.1] [location=complement(777830..778939)] [gbkey=CDS]	0.999990793265260	true
HPG46_RS19355	lcl|NZ_CP053656.2_prot_WP_001163307.1_3751 [locus_tag=HPG46_RS19355] [protein=DUF1885 family protein] [protein_id=WP_001163307.1] [location=3763715..3764107] [gbkey=CDS]	0.999990724646346	true
HPG46_RS20790.metC	lcl|NZ_CP053656.2_prot_WP_000122276.1_4038 [gene=metC] [locus_tag=HPG46_RS20790] [protein=cystathionine beta-lyase] [protein_id=WP_000122276.1] [location=4013838..4015001] [gbkey=CDS]	0.999989636106681	true
HPG46_RS04405	lcl|NZ_CP053656.2_prot_WP_086420203.1_765 [locus_tag=HPG46_RS04405] [protein=ABC transporter permease] [protein_id=WP_086420203.1] [location=complement(849921..851120)] [gbkey=CDS]	0.999987729644251	true
HPG46_RS08230	lcl|NZ_CP053656.2_prot_WP_042511539.1_1526 [locus_tag=HPG46_RS08230] [protein=flagellar hook-associated protein 2] [protein_id=WP_042511539.1] [location=1577150..1578526] [gbkey=CDS]	0.999987021923577	true
HPG46_RS12210	lcl|NZ_CP053656.2_prot_WP_001161892.1_2322 [locus_tag=HPG46_RS12210] [protein=hypothetical protein] [protein_id=WP_001161892.1] [location=complement(2365426..2365800)] [gbkey=CDS]	0.999986971141162	true
HPG46_RS02855.yhbH	lcl|NZ_CP053656.2_prot_WP_000503513.1_478 [gene=yhbH] [locus_tag=HPG46_RS02855] [protein=sporulation protein YhbH] [protein_id=WP_000503513.1] [location=540288..541463] [gbkey=CDS]	0.999986247071304	true
HPG46_RS09850.namA	lcl|NZ_CP053656.2_prot_WP_001083637.1_1850 [gene=namA] [locus_tag=HPG46_RS09850] [protein=NADPH dehydrogenase NamA] [protein_id=WP_001083637.1] [location=complement(1901993..1903030)] [gbkey=CDS]	0.999984817526490	true
HPG46_RS17540	lcl|NZ_CP053656.2_prot_WP_171856279.1_3388 [locus_tag=HPG46_RS17540] [protein=ATP-binding cassette domain-containing protein] [protein_id=WP_171856279.1] [location=complement(3389596..3390486)] [gbkey=CDS]	0.999984739734851	true
HPG46_RS25100	lcl|NZ_CP053656.2_prot_WP_000215915.1_4870 [locus_tag=HPG46_RS25100] [protein=DUF1657 domain-containing protein] [protein_id=WP_000215915.1] [location=4822921..4823127] [gbkey=CDS]	0.999983841455875	true
HPG46_RS03820	lcl|NZ_CP053656.2_prot_WP_171855691.1_648 [locus_tag=HPG46_RS03820] [protein=DUF3965 domain-containing protein] [protein_id=WP_171855691.1] [location=742889..744040] [gbkey=CDS]	0.999983325903753	true
HPG46_RS04500.alsD	lcl|NZ_CP053656.2_prot_WP_000215042.1_784 [gene=alsD] [locus_tag=HPG46_RS04500] [protein=alpha-acetolactate decarboxylase] [protein_id=WP_000215042.1] [location=871366..872124] [gbkey=CDS]	0.999982864252152	true
HPG46_RS09250	lcl|NZ_CP053656.2_prot_WP_171855882.1_1730 [locus_tag=HPG46_RS09250] [protein=SH3 domain-containing protein] [protein_id=WP_171855882.1] [location=1781779..1783473] [gbkey=CDS]	0.999982457581401	true
HPG46_RS08665	lcl|NZ_CP053656.2_prot_WP_171855858.1_1613 [locus_tag=HPG46_RS08665] [protein=Type 1 glutamine amidotransferase-like domain-containing protein] [protein_id=WP_171855858.1] [location=complement(1653999..1654697)] [gbkey=CDS]	0.999982134197804	true
HPG46_RS19990.spoIIM	lcl|NZ_CP053656.2_prot_WP_000269101.1_3878 [gene=spoIIM] [locus_tag=HPG46_RS19990] [protein=stage II sporulation protein M] [protein_id=WP_000269101.1] [location=complement(3878333..3878980)] [gbkey=CDS]	0.999982003794145	true
HPG46_RS15965	lcl|NZ_CP053656.2_prot_WP_000454099.1_3073 [locus_tag=HPG46_RS15965] [protein=DUF3224 domain-containing protein] [protein_id=WP_000454099.1] [location=3079793..3080188] [gbkey=CDS]	0.999981502225478	true
HPG46_RS17615.sspN	lcl|NZ_CP053656.2_prot_WP_000527987.1_3403 [gene=sspN] [locus_tag=HPG46_RS17615] [protein=acid-soluble spore protein SspN] [protein_id=WP_000527987.1] [location=complement(3405569..3405703)] [gbkey=CDS]	0.999980618775927	true
HPG46_RS08520.tnpA	lcl|NZ_CP053656.2_prot_WP_073523991.1_1584 [gene=tnpA] [locus_tag=HPG46_RS08520] [protein=IS200/IS605 family transposase] [protein_id=WP_073523991.1] [location=1627255..1627656] [gbkey=CDS]	0.999980476385254	true
HPG46_RS13785.tnpA	lcl|NZ_CP053656.2_prot_WP_000606465.1_2637 [gene=tnpA] [locus_tag=HPG46_RS13785] [protein=IS200/IS605 family transposase] [protein_id=WP_000606465.1] [location=2648873..2649274] [gbkey=CDS]	0.999980476385254	true
HPG46_RS17125	lcl|NZ_CP053656.2_prot_WP_000417236.1_3305 [locus_tag=HPG46_RS17125] [protein=hypothetical protein] [protein_id=WP_000417236.1] [location=complement(3297034..3297687)] [gbkey=CDS]	0.999979978279400	true
HPG46_RS00215.rsmI	lcl|NZ_CP053656.2_prot_WP_000267808.1_31 [gene=rsmI] [locus_tag=HPG46_RS00215] [protein=16S rRNA (cytidine(1402)-2'-O)-methyltransferase] [protein_id=WP_000267808.1] [location=39528..40403] [gbkey=CDS]	0.999979906258092	true
HPG46_RS00030.gyrA	lcl|NZ_CP053656.2_prot_WP_001282851.1_6 [gene=gyrA] [locus_tag=HPG46_RS00030] [protein=DNA gyrase subunit A] [protein_id=WP_001282851.1] [location=6189..8660] [gbkey=CDS]	0.999979663948955	true
HPG46_RS08325	lcl|NZ_CP053656.2_prot_WP_042511521.1_1545 [locus_tag=HPG46_RS08325] [protein=DNA-binding domain-containing protein] [protein_id=WP_042511521.1] [location=1596086..1597033] [gbkey=CDS]	0.999979387364569	true
HPG46_RS17990.phnC	lcl|NZ_CP053656.2_prot_WP_086421475.1_3478 [gene=phnC] [locus_tag=HPG46_RS17990] [protein=phosphonate ABC transporter ATP-binding protein] [protein_id=WP_086421475.1] [location=complement(3481978..3482751)] [gbkey=CDS]	0.999979197067981	true
HPG46_RS09120	lcl|NZ_CP053656.2_prot_WP_086420281.1_1704 [locus_tag=HPG46_RS09120] [protein=TIGR04053 family radical SAM/SPASM domain-containing protein] [protein_id=WP_086420281.1] [location=1751361..1752494] [gbkey=CDS]	0.999978528868244	true
HPG46_RS28760	lcl|NZ_CP053657.2_prot_WP_171856660.1_5597 [locus_tag=HPG46_RS28760] [protein=TIR domain-containing protein] [protein_id=WP_171856660.1] [location=complement(493979..495421)] [gbkey=CDS]	0.999978341618236	true
HPG46_RS03285	lcl|NZ_CP053656.2_prot_WP_000569229.1_564 [locus_tag=HPG46_RS03285] [protein=amino acid ABC transporter ATP-binding protein] [protein_id=WP_000569229.1] [location=647768..648496] [gbkey=CDS]	0.999977926851623	true
HPG46_RS10130	lcl|NZ_CP053656.2_prot_WP_086420342.1_1906 [locus_tag=HPG46_RS10130] [protein=nitrate reductase] [protein_id=WP_086420342.1] [location=complement(1950099..1950977)] [gbkey=CDS]	0.999977540263127	true
HPG46_RS11480	lcl|NZ_CP053656.2_prot_WP_000106417.1_2176 [locus_tag=HPG46_RS11480] [protein=ABC transporter ATP-binding protein] [protein_id=WP_000106417.1] [location=2224255..2225022] [gbkey=CDS]	0.999977406870268	true
HPG46_RS11400.dhbB	lcl|NZ_CP053656.2_prot_WP_171855964.1_2160 [gene=dhbB] [locus_tag=HPG46_RS11400] [protein=isochorismatase] [protein_id=WP_171855964.1] [location=2202397..2203284] [gbkey=CDS]	0.999976600284719	true
HPG46_RS23065	lcl|NZ_CP053656.2_prot_WP_000437669.1_4490 [locus_tag=HPG46_RS23065] [protein=SRPBCC domain-containing protein] [protein_id=WP_000437669.1] [location=complement(4450454..4450885)] [gbkey=CDS]	0.999975660643043	true
HPG46_RS27190	lcl|NZ_CP053657.2_prot_WP_000010572.1_5284 [locus_tag=HPG46_RS27190] [protein=undecaprenyl-diphosphatase] [protein_id=WP_000010572.1] [location=80650..81249] [gbkey=CDS]	0.999973980336126	true
HPG46_RS08310	lcl|NZ_CP053656.2_prot_WP_042511525.1_1542 [locus_tag=HPG46_RS08310] [protein=chemotaxis protein CheV] [protein_id=WP_042511525.1] [location=1590163..1591071] [gbkey=CDS]	0.999973732409676	true
HPG46_RS21275	lcl|NZ_CP053656.2_prot_WP_000163226.1_4134 [locus_tag=HPG46_RS21275] [protein=aromatic amino acid hydroxylase] [protein_id=WP_000163226.1] [location=4104864..4106618] [gbkey=CDS]	0.999972978940959	true
HPG46_RS17190	lcl|NZ_CP053656.2_prot_WP_000426890.1_3318 [locus_tag=HPG46_RS17190] [protein=FkbM family methyltransferase] [protein_id=WP_000426890.1] [location=complement(3309764..3311104)] [gbkey=CDS]	0.999972341635840	true
HPG46_RS24955	lcl|NZ_CP053656.2_prot_WP_171856482.1_4843 [locus_tag=HPG46_RS24955] [protein=GNAT family N-acetyltransferase] [protein_id=WP_171856482.1] [location=4798764..4799531] [gbkey=CDS]	0.999965883384573	true
HPG46_RS11195	lcl|NZ_CP053656.2_prot_WP_001243654.1_2119 [locus_tag=HPG46_RS11195] [protein=RidA family protein] [protein_id=WP_001243654.1] [location=complement(2161585..2161983)] [gbkey=CDS]	0.999963619558916	true
HPG46_RS01825.pcrA	lcl|NZ_CP053656.2_prot_WP_003304435.1_291 [gene=pcrA] [locus_tag=HPG46_RS01825] [protein=DNA helicase PcrA] [protein_id=WP_003304435.1] [location=334964..337207] [gbkey=CDS]	0.999963118575416	true
HPG46_RS07605	lcl|NZ_CP053656.2_prot_WP_001095923.1_1404 [locus_tag=HPG46_RS07605] [protein=YpiB family protein] [protein_id=WP_001095923.1] [location=1454317..1454853] [gbkey=CDS]	0.999961778329335	true
HPG46_RS21985	lcl|NZ_CP053656.2_prot_WP_000108441.1_4274 [locus_tag=HPG46_RS21985] [protein=dipeptide ABC transporter ATP-binding protein] [protein_id=WP_000108441.1] [location=4245540..4246526] [gbkey=CDS]	0.999959457586848	true
HPG46_RS12290	lcl|NZ_CP053656.2_prot_WP_000566963.1_2338 [locus_tag=HPG46_RS12290] [protein=acyl-CoA carboxylase subunit beta] [protein_id=WP_000566963.1] [location=2377817..2379358] [gbkey=CDS]	0.999958859563292	true
HPG46_RS23300	lcl|NZ_CP053656.2_prot_WP_001102453.1_4537 [locus_tag=HPG46_RS23300] [protein=tetraprenyl-beta-curcumene synthase family protein] [protein_id=WP_001102453.1] [location=complement(4492834..4493898)] [gbkey=CDS]	0.999958285219019	true
HPG46_RS13075	lcl|NZ_CP053656.2_prot_WP_000836223.1_2495 [locus_tag=HPG46_RS13075] [protein=hypothetical protein] [protein_id=WP_000836223.1] [location=complement(2524996..2525301)] [gbkey=CDS]	0.999953826343812	true
HPG46_RS16125	lcl|NZ_CP053656.2_prot_WP_086421623.1_3105 [locus_tag=HPG46_RS16125] [protein=TetR/AcrR family transcriptional regulator] [protein_id=WP_086421623.1] [location=complement(3109851..3110408)] [gbkey=CDS]	0.999949803568640	true
HPG46_RS23475.luxS	lcl|NZ_CP053656.2_prot_WP_001141369.1_4572 [gene=luxS] [locus_tag=HPG46_RS23475] [protein=S-ribosylhomocysteine lyase LuxS] [protein_id=WP_001141369.1] [location=complement(4521439..4521912)] [gbkey=CDS]	0.999948655366892	true
HPG46_RS26435	lcl|NZ_CP053656.2_prot_WP_000485094.1_5137 [locus_tag=HPG46_RS26435] [protein=GAF domain-containing sensor histidine kinase] [protein_id=WP_000485094.1] [location=complement(5099487..5101058)] [gbkey=CDS]	0.999948565462412	true
HPG46_RS28640	lcl|NZ_CP053657.2_prot_WP_103654544.1_5573 [locus_tag=HPG46_RS28640] [protein=hypothetical protein] [protein_id=WP_103654544.1] [location=467818..468075] [gbkey=CDS]	0.999947763260208	true
HPG46_RS06750	lcl|NZ_CP053656.2_prot_WP_000703113.1_1233 [locus_tag=HPG46_RS06750] [protein=phosphoglycerate mutase] [protein_id=WP_000703113.1] [location=1301071..1301673] [gbkey=CDS]	0.999947670264809	true
HPG46_RS03095	lcl|NZ_CP053656.2_prot_WP_000852196.1_526 [locus_tag=HPG46_RS03095] [protein=TVP38/TMEM64 family protein] [protein_id=WP_000852196.1] [location=complement(604890..605438)] [gbkey=CDS]	0.999944430488555	true
HPG46_RS06700	lcl|NZ_CP053656.2_prot_WP_000203348.1_1223 [locus_tag=HPG46_RS06700] [protein=MarR family transcriptional regulator] [protein_id=WP_000203348.1] [location=1293190..1293636] [gbkey=CDS]	0.999943918409382	true
HPG46_RS08590	lcl|NZ_CP053656.2_prot_WP_086421141.1_1598 [locus_tag=HPG46_RS08590] [protein=cation transporter] [protein_id=WP_086421141.1] [location=1639240..1640139] [gbkey=CDS]	0.999943530573360	true
HPG46_RS13220	lcl|NZ_CP053656.2_prot_WP_001169724.1_2524 [locus_tag=HPG46_RS13220] [protein=RidA family protein] [protein_id=WP_001169724.1] [location=2552048..2552443] [gbkey=CDS]	0.999938926791612	true
HPG46_RS00655.rpsL	lcl|NZ_CP053656.2_prot_WP_001142340.1_100 [gene=rpsL] [locus_tag=HPG46_RS00655] [protein=30S ribosomal protein S12] [protein_id=WP_001142340.1] [location=121661..122083] [gbkey=CDS]	0.999936786973460	true
HPG46_RS22685.ytfJ	lcl|NZ_CP053656.2_prot_WP_000350005.1_4414 [gene=ytfJ] [locus_tag=HPG46_RS22685] [protein=GerW family sporulation protein] [protein_id=WP_000350005.1] [location=complement(4380576..4380971)] [gbkey=CDS]	0.999934314329372	true
HPG46_RS20860.pstC	lcl|NZ_CP053656.2_prot_WP_000323879.1_4052 [gene=pstC] [locus_tag=HPG46_RS20860] [protein=phosphate ABC transporter permease subunit PstC] [protein_id=WP_000323879.1] [location=complement(4026158..4027108)] [gbkey=CDS]	0.999919255832423	true
HPG46_RS25520.lldP	lcl|NZ_CP053656.2_prot_WP_001099323.1_4954 [gene=lldP] [locus_tag=HPG46_RS25520] [protein=L-lactate permease] [protein_id=WP_001099323.1] [location=complement(4904987..4906645)] [gbkey=CDS]	0.999917887887477	true
HPG46_RS27120	lcl|NZ_CP053657.2_prot_WP_000708134.1_5270 [locus_tag=HPG46_RS27120] [protein=thermonuclease family protein] [protein_id=WP_000708134.1] [location=69735..70370] [gbkey=CDS]	0.999916569775854	true
HPG46_RS05240	lcl|NZ_CP053656.2_prot_WP_000554487.1_932 [locus_tag=HPG46_RS05240] [protein=DUF2935 domain-containing protein] [protein_id=WP_000554487.1] [location=1014377..1015228] [gbkey=CDS]	0.999915203920753	true
HPG46_RS15050	lcl|NZ_CP053656.2_prot_WP_071736052.1_2890 [locus_tag=HPG46_RS15050] [protein=uridine kinase] [protein_id=WP_071736052.1] [location=complement(2890918..2891589)] [gbkey=CDS]	0.999910356485027	true
HPG46_RS21775.valS	lcl|NZ_CP053656.2_prot_WP_171856384.1_4234 [gene=valS] [locus_tag=HPG46_RS21775] [protein=valine--tRNA ligase] [protein_id=WP_171856384.1] [location=complement(4202152..4204797)] [gbkey=CDS]	0.999908634666787	true
HPG46_RS03840	lcl|NZ_CP053656.2_prot_WP_001256812.1_652 [locus_tag=HPG46_RS03840] [protein=ABC transporter ATP-binding protein] [protein_id=WP_001256812.1] [location=747061..747810] [gbkey=CDS]	0.999901479731358	true
HPG46_RS24060	lcl|NZ_CP053656.2_prot_WP_171856448.1_4664 [locus_tag=HPG46_RS24060] [protein=PatB family C-S lyase] [protein_id=WP_171856448.1] [location=4621368..4622519] [gbkey=CDS]	0.999897895635037	true
HPG46_RS00695.rplB	lcl|NZ_CP053656.2_prot_WP_000511580.1_108 [gene=rplB] [locus_tag=HPG46_RS00695] [protein=50S ribosomal protein L2] [protein_id=WP_000511580.1] [location=128516..129346] [gbkey=CDS]	0.999891965843203	true
HPG46_RS13260.bstA	lcl|NZ_CP053656.2_prot_WP_076871296.1_2532 [gene=bstA] [locus_tag=HPG46_RS13260] [protein=bacillithiol transferase BstA] [protein_id=WP_076871296.1] [location=complement(2558771..2559292)] [gbkey=CDS]	0.999884307024430	true
HPG46_RS19490	lcl|NZ_CP053656.2_prot_WP_000423561.1_3778 [locus_tag=HPG46_RS19490] [protein=polyphosphate kinase] [protein_id=WP_000423561.1] [location=complement(3786233..3788341)] [gbkey=CDS]	0.999876861988306	true
HPG46_RS07015.leuA	lcl|NZ_CP053656.2_prot_WP_078438346.1_1286 [gene=leuA] [locus_tag=HPG46_RS07015] [protein=2-isopropylmalate synthase] [protein_id=WP_078438346.1] [location=1341960..1343480] [gbkey=CDS]	0.999876104104289	true
HPG46_RS04165	lcl|NZ_CP053656.2_prot_WP_171855705.1_717 [locus_tag=HPG46_RS04165] [protein=ABC transporter permease] [protein_id=WP_171855705.1] [location=complement(806305..807480)] [gbkey=CDS]	0.999867475404520	true
HPG46_RS18265	lcl|NZ_CP053656.2_prot_WP_000546383.1_3533 [locus_tag=HPG46_RS18265] [protein=DUF2515 domain-containing protein] [protein_id=WP_000546383.1] [location=3536272..3537438] [gbkey=CDS]	0.999858641398404	true
HPG46_RS15490	lcl|NZ_CP053656.2_prot_WP_000388903.1_2978 [locus_tag=HPG46_RS15490] [protein=magnesium transporter CorA family protein] [protein_id=WP_000388903.1] [location=complement(2982430..2983380)] [gbkey=CDS]	0.999846365067334	true
HPG46_RS05210	lcl|NZ_CP053656.2_prot_WP_086421043.1_926 [locus_tag=HPG46_RS05210] [protein=ring-cleaving dioxygenase] [protein_id=WP_086421043.1] [location=1009137..1010081] [gbkey=CDS]	0.999837548375016	true
HPG46_RS14005	lcl|NZ_CP053656.2_prot_WP_171856115.1_2681 [locus_tag=HPG46_RS14005] [protein=Xaa-Pro dipeptidyl-peptidase] [protein_id=WP_171856115.1] [location=complement(2687209..2689002)] [gbkey=CDS]	0.999835084879368	true
HPG46_RS19160.coaD	lcl|NZ_CP053656.2_prot_WP_000200598.1_3712 [gene=coaD] [locus_tag=HPG46_RS19160] [protein=pantetheine-phosphate adenylyltransferase] [protein_id=WP_000200598.1] [location=complement(3731392..3731883)] [gbkey=CDS]	0.999823508360637	true
HPG46_RS01955	lcl|NZ_CP053656.2_prot_WP_000761000.1_317 [locus_tag=HPG46_RS01955] [protein=polysaccharide deacetylase family protein] [protein_id=WP_000761000.1] [location=complement(363295..364398)] [gbkey=CDS]	0.999823162343025	true
HPG46_RS11515	lcl|NZ_CP053656.2_prot_WP_147791109.1_2183 [locus_tag=HPG46_RS11515] [protein=class I SAM-dependent methyltransferase] [protein_id=WP_147791109.1] [location=2232552..2233337] [gbkey=CDS]	0.999820018033118	true
HPG46_RS05965.trpS	lcl|NZ_CP053656.2_prot_WP_000110993.1_1077 [gene=trpS] [locus_tag=HPG46_RS05965] [protein=tryptophan--tRNA ligase] [protein_id=WP_000110993.1] [location=complement(1150895..1151884)] [gbkey=CDS]	0.999818034813739	true
HPG46_RS23195	lcl|NZ_CP053656.2_prot_WP_171856427.1_4516 [locus_tag=HPG46_RS23195] [protein=hypothetical protein] [protein_id=WP_171856427.1] [location=complement(4471883..4472776)] [gbkey=CDS]	0.999806663004729	true
HPG46_RS20190	lcl|NZ_CP053656.2_prot_WP_001003207.1_3918 [locus_tag=HPG46_RS20190] [protein=hypothetical protein] [protein_id=WP_001003207.1] [location=3914638..3914823] [gbkey=CDS]	0.999798816142991	true
HPG46_RS05870	lcl|NZ_CP053656.2_prot_WP_001040153.1_1058 [locus_tag=HPG46_RS05870] [protein=YajQ family cyclic di-GMP-binding protein] [protein_id=WP_001040153.1] [location=complement(1135228..1135719)] [gbkey=CDS]	0.999794568466154	true
HPG46_RS22115	lcl|NZ_CP053656.2_prot_WP_171856392.1_4300 [locus_tag=HPG46_RS22115] [protein=long-chain-fatty-acid--CoA ligase] [protein_id=WP_171856392.1] [location=complement(4269261..4270946)] [gbkey=CDS]	0.999784650397715	true
HPG46_RS26420.yeiL	lcl|NZ_CP053656.2_prot_WP_000868713.1_5134 [gene=yeiL] [locus_tag=HPG46_RS26420] [protein=transcriptional regulator YeiL] [protein_id=WP_000868713.1] [location=5097270..5097941] [gbkey=CDS]	0.999774179455849	true
HPG46_RS02990	lcl|NZ_CP053656.2_prot_WP_000512722.1_505 [locus_tag=HPG46_RS02990] [protein=2-hydroxycarboxylate transporter family protein] [protein_id=WP_000512722.1] [location=576616..577962] [gbkey=CDS]	0.999765315777531	true
HPG46_RS25195	lcl|NZ_CP053656.2_prot_WP_171856489.1_4889 [locus_tag=HPG46_RS25195] [protein=DUF4362 domain-containing protein] [protein_id=WP_171856489.1] [location=complement(4841868..4842299)] [gbkey=CDS]	0.999744714674586	true
HPG46_RS05795.gerPC	lcl|NZ_CP053656.2_prot_WP_001070766.1_1043 [gene=gerPC] [locus_tag=HPG46_RS05795] [protein=spore germination protein GerPC] [protein_id=WP_001070766.1] [location=complement(1120199..1120813)] [gbkey=CDS]	0.999739350251466	true
HPG46_RS16720	lcl|NZ_CP053656.2_prot_WP_070172012.1_3224 [locus_tag=HPG46_RS16720] [protein=aminoglycoside phosphotransferase] [protein_id=WP_070172012.1] [location=complement(3221493..3222341)] [gbkey=CDS]	0.999690362332144	true
HPG46_RS20310	lcl|NZ_CP053656.2_prot_WP_086421376.1_3942 [locus_tag=HPG46_RS20310] [protein=2-oxo acid dehydrogenase subunit E2] [protein_id=WP_086421376.1] [location=complement(3932947..3934266)] [gbkey=CDS]	0.999690083235621	true
HPG46_RS02195.thiM	lcl|NZ_CP053656.2_prot_WP_001092689.1_365 [gene=thiM] [locus_tag=HPG46_RS02195] [protein=hydroxyethylthiazole kinase] [protein_id=WP_001092689.1] [location=419350..420156] [gbkey=CDS]	0.999689994645127	true
HPG46_RS07110.lysA	lcl|NZ_CP053656.2_prot_WP_000280661.1_1305 [gene=lysA] [locus_tag=HPG46_RS07110] [protein=diaminopimelate decarboxylase] [protein_id=WP_000280661.1] [location=1359640..1360956] [gbkey=CDS]	0.999689702473705	true
HPG46_RS24530	lcl|NZ_CP053656.2_prot_WP_001180555.1_4758 [locus_tag=HPG46_RS24530] [protein=hypothetical protein] [protein_id=WP_001180555.1] [location=complement(4707821..4708006)] [gbkey=CDS]	0.999681611588201	true
HPG46_RS04110	lcl|NZ_CP053656.2_prot_WP_171855702.1_706 [locus_tag=HPG46_RS04110] [protein=acryloyl-CoA reductase] [protein_id=WP_171855702.1] [location=793136..794134] [gbkey=CDS]	0.999667534943218	true
HPG46_RS16290	lcl|NZ_CP053656.2_prot_WP_000570195.1_3138 [locus_tag=HPG46_RS16290] [protein=ABC transporter ATP-binding protein] [protein_id=WP_000570195.1] [location=complement(3142411..3143136)] [gbkey=CDS]	0.999659213928485	true
HPG46_RS28840	lcl|NZ_CP053658.2_prot_WP_171856789.1_5613 [locus_tag=HPG46_RS28840] [protein=hypothetical protein] [protein_id=WP_171856789.1] [location=complement(11986..12192)] [gbkey=CDS]	0.999647952094862	true
HPG46_RS27095	lcl|NZ_CP053657.2_prot_WP_171856615.1_5265 [locus_tag=HPG46_RS27095] [protein=hypothetical protein] [protein_id=WP_171856615.1] [location=complement(65162..65746)] [gbkey=CDS]	0.999546960657772	true
HPG46_RS07310	lcl|NZ_CP053656.2_prot_WP_000806236.1_1345 [locus_tag=HPG46_RS07310] [protein=tyrosine-type recombinase/integrase] [protein_id=WP_000806236.1] [location=complement(1399093..1399623)] [gbkey=CDS]	0.999545033409795	true
HPG46_RS15070	lcl|NZ_CP053656.2_prot_WP_002036594.1_2894 [locus_tag=HPG46_RS15070] [protein=sulfite exporter TauE/SafE family protein] [protein_id=WP_002036594.1] [location=2894336..2895346] [gbkey=CDS]	0.999449842764038	true
HPG46_RS09560.thrB	lcl|NZ_CP053656.2_prot_WP_171855898.1_1792 [gene=thrB] [locus_tag=HPG46_RS09560] [protein=homoserine kinase] [protein_id=WP_171855898.1] [location=1847546..1848439] [gbkey=CDS]	0.999427028344234	true
HPG46_RS17730	lcl|NZ_CP053656.2_prot_WP_171856288.1_3426 [locus_tag=HPG46_RS17730] [protein=GNAT family N-acetyltransferase] [protein_id=WP_171856288.1] [location=3424151..3424963] [gbkey=CDS]	0.999421886908067	true
HPG46_RS03880.thiD	lcl|NZ_CP053656.2_prot_WP_002035802.1_660 [gene=thiD] [locus_tag=HPG46_RS03880] [protein=bifunctional hydroxymethylpyrimidine kinase/phosphomethylpyrimidine kinase] [protein_id=WP_002035802.1] [location=753304..754125] [gbkey=CDS]	0.999412120820893	true
HPG46_RS17305	lcl|NZ_CP053656.2_prot_WP_171856268.1_3341 [locus_tag=HPG46_RS17305] [protein=DUF11 domain-containing protein] [protein_id=WP_171856268.1] [location=complement(3332023..3339495)] [gbkey=CDS]	0.999405657807834	true
HPG46_RS05790.gerPD	lcl|NZ_CP053656.2_prot_WP_001052802.1_1042 [gene=gerPD] [locus_tag=HPG46_RS05790] [protein=spore germination protein GerPD] [protein_id=WP_001052802.1] [location=complement(1119998..1120192)] [gbkey=CDS]	0.999396069326711	true
HPG46_RS05680	lcl|NZ_CP053656.2_prot_WP_001006047.1_1020 [locus_tag=HPG46_RS05680] [protein=hypothetical protein] [protein_id=WP_001006047.1] [location=1096390..1096689] [gbkey=CDS]	0.999380425586399	true
HPG46_RS25495.thiC	lcl|NZ_CP053656.2_prot_WP_000814466.1_4949 [gene=thiC] [locus_tag=HPG46_RS25495] [protein=phosphomethylpyrimidine synthase ThiC] [protein_id=WP_000814466.1] [location=complement(4901196..4902956)] [gbkey=CDS]	0.999351615920091	true
HPG46_RS10230	lcl|NZ_CP053656.2_prot_WP_171855912.1_1926 [locus_tag=HPG46_RS10230] [protein=formate--tetrahydrofolate ligase] [protein_id=WP_171855912.1] [location=1965693..1967444] [gbkey=CDS]	0.999343048798715	true
HPG46_RS04950	lcl|NZ_CP053656.2_prot_WP_000940652.1_874 [locus_tag=HPG46_RS04950] [protein=hypothetical protein] [protein_id=WP_000940652.1] [location=967457..967846] [gbkey=CDS]	0.999323603593634	true
HPG46_RS06590.phaP	lcl|NZ_CP053656.2_prot_WP_000448580.1_1201 [gene=phaP] [locus_tag=HPG46_RS06590] [protein=polyhydroxyalkanoic acid inclusion protein PhaP] [protein_id=WP_000448580.1] [location=complement(1270559..1271083)] [gbkey=CDS]	0.999303777998768	true
HPG46_RS05985	lcl|NZ_CP053656.2_prot_WP_000974102.1_1081 [locus_tag=HPG46_RS05985] [protein=ABC transporter permease] [protein_id=WP_000974102.1] [location=1155667..1156683] [gbkey=CDS]	0.999301616512540	true
HPG46_RS13120	lcl|NZ_CP053656.2_prot_WP_000495188.1_2504 [locus_tag=HPG46_RS13120] [protein=DUF4269 domain-containing protein] [protein_id=WP_000495188.1] [location=2534173..2534703] [gbkey=CDS]	0.999294611451036	true
HPG46_RS17465	lcl|NZ_CP053656.2_prot_WP_000175142.1_3373 [locus_tag=HPG46_RS17465] [protein=tubulin-like doman-containing protein] [protein_id=WP_000175142.1] [location=complement(3369616..3372978)] [gbkey=CDS]	0.999283464361702	true
HPG46_RS11620	lcl|NZ_CP053656.2_prot_WP_071737828.1_2204 [locus_tag=HPG46_RS11620] [protein=alpha/beta hydrolase] [protein_id=WP_071737828.1] [location=2248761..2249489] [gbkey=CDS]	0.999254848416151	true
HPG46_RS13135	lcl|NZ_CP053656.2_prot_WP_001013613.1_2507 [locus_tag=HPG46_RS13135] [protein=chitosanase] [protein_id=WP_001013613.1] [location=2537386..2538747] [gbkey=CDS]	0.999181154749582	true
HPG46_RS18090	lcl|NZ_CP053656.2_prot_WP_000814422.1_3498 [locus_tag=HPG46_RS18090] [protein=hypothetical protein] [protein_id=WP_000814422.1] [location=3502195..3502440] [gbkey=CDS]	0.999162679271475	true
HPG46_RS18380	lcl|NZ_CP053656.2_prot_WP_000625420.1_3556 [locus_tag=HPG46_RS18380] [protein=2-oxoacid:acceptor oxidoreductase subunit alpha] [protein_id=WP_000625420.1] [location=complement(3564851..3566608)] [gbkey=CDS]	0.999144842915439	true
HPG46_RS16620	lcl|NZ_CP053656.2_prot_WP_142288075.1_3204 [locus_tag=HPG46_RS16620] [protein=heme-degrading domain-containing protein] [protein_id=WP_142288075.1] [location=complement(3205443..3205958)] [gbkey=CDS]	0.999126321994222	true
HPG46_RS27110	lcl|NZ_CP053657.2_prot_WP_033704227.1_5268 [locus_tag=HPG46_RS27110] [protein=hypothetical protein] [protein_id=WP_033704227.1] [location=complement(67201..67407)] [gbkey=CDS]	0.999117643415929	true
HPG46_RS20125.bioA	lcl|NZ_CP053656.2_prot_WP_000144314.1_3905 [gene=bioA] [locus_tag=HPG46_RS20125] [protein=adenosylmethionine--8-amino-7-oxononanoate transaminase] [protein_id=WP_000144314.1] [location=complement(3900278..3901666)] [gbkey=CDS]	0.999088798859216	true
HPG46_RS00990	lcl|NZ_CP053656.2_prot_WP_171855595.1_155 [locus_tag=HPG46_RS00990] [protein=alpha/beta fold hydrolase] [protein_id=WP_171855595.1] [location=167597..168406] [gbkey=CDS]	0.998958394219412	true
HPG46_RS06195	lcl|NZ_CP053656.2_prot_WP_171855799.1_1123 [locus_tag=HPG46_RS06195] [protein=UvrD-helicase domain-containing protein] [protein_id=WP_171855799.1] [location=complement(1193754..1195820)] [gbkey=CDS]	0.998863855016250	true
HPG46_RS19635	lcl|NZ_CP053656.2_prot_WP_071736887.1_3807 [locus_tag=HPG46_RS19635] [protein=AAA family ATPase] [protein_id=WP_071736887.1] [location=3818058..3818810] [gbkey=CDS]	0.998755828038101	true
HPG46_RS20395	lcl|NZ_CP053656.2_prot_WP_000366447.1_3959 [locus_tag=HPG46_RS20395] [protein=1-deoxy-D-xylulose-5-phosphate synthase] [protein_id=WP_000366447.1] [location=complement(3952502..3954394)] [gbkey=CDS]	0.998730333657846	true
HPG46_RS13880	lcl|NZ_CP053656.2_prot_WP_000885716.1_2656 [locus_tag=HPG46_RS13880] [protein=sigma 54-interacting transcriptional regulator] [protein_id=WP_000885716.1] [location=2666528..2668189] [gbkey=CDS]	0.998669994652277	true
HPG46_RS09390	lcl|NZ_CP053656.2_prot_WP_000149316.1_1758 [locus_tag=HPG46_RS09390] [protein=ABC transporter ATP-binding protein] [protein_id=WP_000149316.1] [location=1813908..1814681] [gbkey=CDS]	0.998637136446255	true
HPG46_RS24300	lcl|NZ_CP053656.2_prot_WP_017560454.1_4712 [locus_tag=HPG46_RS24300] [protein=NAD(P)H-dependent oxidoreductase] [protein_id=WP_017560454.1] [location=4672871..4673452] [gbkey=CDS]	0.998479530871070	true
HPG46_RS11335	lcl|NZ_CP053656.2_prot_WP_000633351.1_2147 [locus_tag=HPG46_RS11335] [protein=CoA-acylating methylmalonate-semialdehyde dehydrogenase] [protein_id=WP_000633351.1] [location=2186417..2187877] [gbkey=CDS]	0.998479059436227	true
HPG46_RS09870.fosB	lcl|NZ_CP053656.2_prot_WP_000911694.1_1854 [gene=fosB] [locus_tag=HPG46_RS09870] [protein=FosB/FosD family fosfomycin resistance bacillithiol transferase] [protein_id=WP_000911694.1] [location=1906435..1906851] [gbkey=CDS]	0.998473087481132	true
HPG46_RS14140	lcl|NZ_CP053656.2_prot_WP_000834883.1_2708 [locus_tag=HPG46_RS14140] [protein=hypothetical protein] [protein_id=WP_000834883.1] [location=complement(2714968..2715363)] [gbkey=CDS]	0.998468852938503	true
HPG46_RS08130	lcl|NZ_CP053656.2_prot_WP_000461271.1_1506 [locus_tag=HPG46_RS08130] [protein=winged helix-turn-helix transcriptional regulator] [protein_id=WP_000461271.1] [location=complement(1560183..1560632)] [gbkey=CDS]	0.998445339364829	true
HPG46_RS08920	lcl|NZ_CP053656.2_prot_WP_171855871.1_1664 [locus_tag=HPG46_RS08920] [protein=MFS transporter] [protein_id=WP_171855871.1] [location=1709610..1710821] [gbkey=CDS]	0.998415115098741	true
HPG46_RS17180	lcl|NZ_CP053656.2_prot_WP_000054586.1_3316 [locus_tag=HPG46_RS17180] [protein=glycosyltransferase] [protein_id=WP_000054586.1] [location=complement(3308722..3309534)] [gbkey=CDS]	0.998408806708293	true
HPG46_RS21810.ccsA	lcl|NZ_CP053656.2_prot_WP_000008996.1_4241 [gene=ccsA] [locus_tag=HPG46_RS21810] [protein=cytochrome c biogenesis protein CcsA] [protein_id=WP_000008996.1] [location=complement(4211372..4212205)] [gbkey=CDS]	0.998308028537968	true
HPG46_RS13160	lcl|NZ_CP053656.2_prot_WP_171856069.1_2512 [locus_tag=HPG46_RS13160] [protein=serine hydrolase] [protein_id=WP_171856069.1] [location=2540974..2541990] [gbkey=CDS]	0.998248977053684	true
HPG46_RS04675	lcl|NZ_CP053656.2_prot_WP_000449731.1_819 [locus_tag=HPG46_RS04675] [protein=YIP1 family protein] [protein_id=WP_000449731.1] [location=915613..916263] [gbkey=CDS]	0.998137107164270	true
HPG46_RS18120	lcl|NZ_CP053656.2_prot_WP_000228316.1_3504 [locus_tag=HPG46_RS18120] [protein=DUF420 domain-containing protein] [protein_id=WP_000228316.1] [location=complement(3508754..3509296)] [gbkey=CDS]	0.998132499359121	true
HPG46_RS11190	lcl|NZ_CP053656.2_prot_WP_000807974.1_2118 [locus_tag=HPG46_RS11190] [protein=hypothetical protein] [protein_id=WP_000807974.1] [location=complement(2160564..2161172)] [gbkey=CDS]	0.998063269934910	true
HPG46_RS10590.essC	lcl|NZ_CP053656.2_prot_WP_001172765.1_1998 [gene=essC] [locus_tag=HPG46_RS10590] [protein=type VII secretion protein EssC] [protein_id=WP_001172765.1] [location=2041815..2045822] [gbkey=CDS]	0.997953821116280	true
HPG46_RS02100	lcl|NZ_CP053656.2_prot_WP_003172433.1_346 [locus_tag=HPG46_RS02100] [protein=hypothetical protein] [protein_id=WP_003172433.1] [location=394428..394544] [gbkey=CDS]	0.997860848929764	true
HPG46_RS24160	lcl|NZ_CP053656.2_prot_WP_000829779.1_4684 [locus_tag=HPG46_RS24160] [protein=NAD(P)/FAD-dependent oxidoreductase] [protein_id=WP_000829779.1] [location=4639860..4640849] [gbkey=CDS]	0.997854671954073	true
HPG46_RS06780	lcl|NZ_CP053656.2_prot_WP_078438401.1_1239 [locus_tag=HPG46_RS06780] [protein=GIY-YIG nuclease family protein] [protein_id=WP_078438401.1] [location=1304902..1305039] [gbkey=CDS]	0.997833184252771	true
HPG46_RS17605	lcl|NZ_CP053656.2_prot_WP_171856282.1_3401 [locus_tag=HPG46_RS17605] [protein=LysM peptidoglycan-binding domain-containing protein] [protein_id=WP_171856282.1] [location=3403951..3405243] [gbkey=CDS]	0.997787664740901	true
HPG46_RS22835.acuC	lcl|NZ_CP053656.2_prot_WP_171856416.1_4444 [gene=acuC] [locus_tag=HPG46_RS22835] [protein=acetoin utilization protein AcuC] [protein_id=WP_171856416.1] [location=4407924..4409090] [gbkey=CDS]	0.997557711624372	true
HPG46_RS26385	lcl|NZ_CP053656.2_prot_WP_000181986.1_5127 [locus_tag=HPG46_RS26385] [protein=LacI family DNA-binding transcriptional regulator] [protein_id=WP_000181986.1] [location=complement(5089326..5090303)] [gbkey=CDS]	0.997539258901056	true
HPG46_RS27430	lcl|NZ_CP053657.2_prot_WP_171856775.1_5332 [locus_tag=HPG46_RS27430] [protein=polysaccharide lyase 8 family protein] [protein_id=WP_171856775.1] [location=174482..176794] [gbkey=CDS]	0.997498824970076	true
HPG46_RS06625	lcl|NZ_CP053656.2_prot_WP_000726022.1_1208 [locus_tag=HPG46_RS06625] [protein=DUF3905 domain-containing protein] [protein_id=WP_000726022.1] [location=complement(1277023..1277358)] [gbkey=CDS]	0.997482754934862	true
HPG46_RS03260	lcl|NZ_CP053656.2_prot_WP_000185795.1_559 [locus_tag=HPG46_RS03260] [protein=GerAB/ArcD/ProY family transporter] [protein_id=WP_000185795.1] [location=complement(641589..642695)] [gbkey=CDS]	0.997329836629502	true
HPG46_RS11430	lcl|NZ_CP053656.2_prot_WP_001043907.1_2166 [locus_tag=HPG46_RS11430] [protein=HU family DNA-binding protein] [protein_id=WP_001043907.1] [location=complement(2213526..2213798)] [gbkey=CDS]	0.997319912104348	true
HPG46_RS23820	lcl|NZ_CP053656.2_prot_WP_000957385.1_4641 [locus_tag=HPG46_RS23820] [protein=yteA family sporulation protein] [protein_id=WP_000957385.1] [location=4586627..4587358] [gbkey=CDS]	0.997269489058465	true
HPG46_RS02615	lcl|NZ_CP053656.2_prot_WP_000517891.1_449 [locus_tag=HPG46_RS02615] [protein=small, acid-soluble spore protein K] [protein_id=WP_000517891.1] [location=complement(502674..502832)] [gbkey=CDS]	0.997267923175352	true
HPG46_RS20180.argJ	lcl|NZ_CP053656.2_prot_WP_142952338.1_3916 [gene=argJ] [locus_tag=HPG46_RS20180] [protein=bifunctional glutamate N-acetyltransferase/amino-acid acetyltransferase ArgJ] [protein_id=WP_142952338.1] [location=complement(3912142..3913365)] [gbkey=CDS]	0.997232595739611	true
HPG46_RS04940	lcl|NZ_CP053656.2_prot_WP_171855752.1_872 [locus_tag=HPG46_RS04940] [protein=NAD(P)H-dependent oxidoreductase] [protein_id=WP_171855752.1] [location=complement(965895..966536)] [gbkey=CDS]	0.997231831181881	true
HPG46_RS17725	lcl|NZ_CP053656.2_prot_WP_000810863.1_3425 [locus_tag=HPG46_RS17725] [protein=hypothetical protein] [protein_id=WP_000810863.1] [location=complement(3423795..3423998)] [gbkey=CDS]	0.997194400319703	true
HPG46_RS08550	lcl|NZ_CP053656.2_prot_WP_171855855.1_1590 [locus_tag=HPG46_RS08550] [protein=alpha/beta fold hydrolase] [protein_id=WP_171855855.1] [location=complement(1631570..1632430)] [gbkey=CDS]	0.996937344433339	true
HPG46_RS14765	lcl|NZ_CP053656.2_prot_WP_000429626.1_2833 [locus_tag=HPG46_RS14765] [protein=hypothetical protein] [protein_id=WP_000429626.1] [location=complement(2833712..2834734)] [gbkey=CDS]	0.996928008113606	true
HPG46_RS12385	lcl|NZ_CP053656.2_prot_WP_086419890.1_2357 [locus_tag=HPG46_RS12385] [protein=ATP-binding cassette domain-containing protein] [protein_id=WP_086419890.1] [location=2395710..2398880] [gbkey=CDS]	0.996888247772534	true
HPG46_RS17050	lcl|NZ_CP053656.2_prot_WP_000797128.1_3290 [locus_tag=HPG46_RS17050] [protein=histidine phosphatase family protein] [protein_id=WP_000797128.1] [location=complement(3280365..3281069)] [gbkey=CDS]	0.996848049418552	true
HPG46_RS03940	lcl|NZ_CP053656.2_prot_WP_000676979.1_672 [locus_tag=HPG46_RS03940] [protein=hypothetical protein] [protein_id=WP_000676979.1] [location=764360..764755] [gbkey=CDS]	0.996773798308527	true
HPG46_RS03375	lcl|NZ_CP053656.2_prot_WP_000880733.1_582 [locus_tag=HPG46_RS03375] [protein=ABC transporter permease] [protein_id=WP_000880733.1] [location=complement(664771..665676)] [gbkey=CDS]	0.996677675067635	true
HPG46_RS28775	lcl|NZ_CP053657.2_prot_WP_171856657.1_5600 [locus_tag=HPG46_RS28775] [protein=DUF3883 domain-containing protein] [protein_id=WP_171856657.1] [location=498752..499864] [gbkey=CDS]	0.996371328498080	true
HPG46_RS14490	lcl|NZ_CP053656.2_prot_WP_171856148.1_2778 [locus_tag=HPG46_RS14490] [protein=AAA family ATPase] [protein_id=WP_171856148.1] [location=2776822..2777340] [gbkey=CDS]	0.996352840938259	true
HPG46_RS16730	lcl|NZ_CP053656.2_prot_WP_086421565.1_3226 [locus_tag=HPG46_RS16730] [protein=PhzF family phenazine biosynthesis isomerase] [protein_id=WP_086421565.1] [location=complement(3222840..3223739)] [gbkey=CDS]	0.996132683260402	true
HPG46_RS10420.ric	lcl|NZ_CP053656.2_prot_WP_000401351.1_1964 [gene=ric] [locus_tag=HPG46_RS10420] [protein=iron-sulfur cluster repair di-iron protein] [protein_id=WP_000401351.1] [location=complement(2005778..2006485)] [gbkey=CDS]	0.996128527989691	true
HPG46_RS02345	lcl|NZ_CP053656.2_prot_WP_001064413.1_395 [locus_tag=HPG46_RS02345] [protein=toxic anion resistance protein] [protein_id=WP_001064413.1] [location=448793..449875] [gbkey=CDS]	0.996053786858813	true
HPG46_RS02065	lcl|NZ_CP053656.2_prot_WP_000235482.1_339 [locus_tag=HPG46_RS02065] [protein=hypothetical protein] [protein_id=WP_000235482.1] [location=complement(389798..390166)] [gbkey=CDS]	0.995942453977494	true
HPG46_RS08270.fliH	lcl|NZ_CP053656.2_prot_WP_042511531.1_1534 [gene=fliH] [locus_tag=HPG46_RS08270] [protein=flagellar assembly protein H] [protein_id=WP_042511531.1] [location=1583310..1583993] [gbkey=CDS]	0.995922822787994	true
HPG46_RS14335.aacC	lcl|NZ_CP053656.2_prot_WP_171856551.1_2747 [gene=aacC] [locus_tag=HPG46_RS14335] [protein=BA2930 family N-acetyltransferase] [protein_id=WP_171856551.1] [location=complement(2741509..2742306)] [gbkey=CDS]	0.995879447975695	true
HPG46_RS26595.sodA	lcl|NZ_CP053656.2_prot_WP_000094050.1_5169 [gene=sodA] [locus_tag=HPG46_RS26595] [protein=superoxide dismutase [Mn]] [protein_id=WP_000094050.1] [location=5140482..5141108] [gbkey=CDS]	0.995858661480417	true
HPG46_RS01040	lcl|NZ_CP053656.2_prot_WP_000527141.1_165 [locus_tag=HPG46_RS01040] [protein=ABC transporter permease] [protein_id=WP_000527141.1] [location=complement(180494..181162)] [gbkey=CDS]	0.995694080568213	true
HPG46_RS03480	lcl|NZ_CP053656.2_prot_WP_171855683.1_603 [locus_tag=HPG46_RS03480] [protein=FAD-binding protein] [protein_id=WP_171855683.1] [location=688446..689759] [gbkey=CDS]	0.995375391249887	true
HPG46_RS02865	lcl|NZ_CP053656.2_prot_WP_171855658.1_480 [locus_tag=HPG46_RS02865] [protein=GNAT family N-acetyltransferase] [protein_id=WP_171855658.1] [location=545140..546006] [gbkey=CDS]	0.994935512424068	true
HPG46_RS13300	lcl|NZ_CP053656.2_prot_WP_070171778.1_2540 [locus_tag=HPG46_RS13300] [protein=PQQ-dependent sugar dehydrogenase] [protein_id=WP_070171778.1] [location=complement(2564278..2565708)] [gbkey=CDS]	0.994908824297910	true
HPG46_RS27235	lcl|NZ_CP053657.2_prot_WP_171856778.1_5293 [locus_tag=HPG46_RS27235] [protein=Rpn family recombination-promoting nuclease/putative transposase] [protein_id=WP_171856778.1] [location=131330..132256] [gbkey=CDS]	0.994908612152897	true
HPG46_RS27260	lcl|NZ_CP053657.2_prot_WP_000539742.1_5298 [locus_tag=HPG46_RS27260] [protein=MFS transporter] [protein_id=WP_000539742.1] [location=complement(136505..137755)] [gbkey=CDS]	0.994696218397167	true
HPG46_RS28325	lcl|NZ_CP053657.2_prot_WP_000796709.1_5511 [locus_tag=HPG46_RS28325] [protein=hypothetical protein] [protein_id=WP_000796709.1] [location=403596..404579] [gbkey=CDS]	0.994694631717190	true
HPG46_RS09240	lcl|NZ_CP053656.2_prot_WP_171855880.1_1728 [locus_tag=HPG46_RS09240] [protein=aminopeptidase P N-terminal domain-containing protein] [protein_id=WP_171855880.1] [location=1778116..1779399] [gbkey=CDS]	0.994236083957443	true
HPG46_RS10205	lcl|NZ_CP053656.2_prot_WP_000014091.1_1921 [locus_tag=HPG46_RS10205] [protein=oxalate:formate antiporter] [protein_id=WP_000014091.1] [location=1962978..1963754] [gbkey=CDS]	0.994160362751413	true
HPG46_RS08185.fliY	lcl|NZ_CP053656.2_prot_WP_001115024.1_1517 [gene=fliY] [locus_tag=HPG46_RS08185] [protein=flagellar motor switch phosphatase FliY] [protein_id=WP_001115024.1] [location=1568599..1570239] [gbkey=CDS]	0.994014239645785	true
HPG46_RS19325.speA	lcl|NZ_CP053656.2_prot_WP_000084880.1_3745 [gene=speA] [locus_tag=HPG46_RS19325] [protein=arginine decarboxylase] [protein_id=WP_000084880.1] [location=3760191..3761663] [gbkey=CDS]	0.993844858525086	true
HPG46_RS18600.proS	lcl|NZ_CP053656.2_prot_WP_086421442.1_3600 [gene=proS] [locus_tag=HPG46_RS18600] [protein=proline--tRNA ligase] [protein_id=WP_086421442.1] [location=complement(3614783..3616483)] [gbkey=CDS]	0.993641409243049	true
HPG46_RS03690	lcl|NZ_CP053656.2_prot_WP_000465774.1_645 [locus_tag=HPG46_RS03690] [protein=AAA family ATPase] [protein_id=WP_000465774.1] [location=731124..731648] [gbkey=CDS]	0.993573013545980	true
HPG46_RS26065	lcl|NZ_CP053656.2_prot_WP_000912417.1_5063 [locus_tag=HPG46_RS26065] [protein=DUF2529 domain-containing protein] [protein_id=WP_000912417.1] [location=5016985..5017509] [gbkey=CDS]	0.993541256753866	true
HPG46_RS05770.addA	lcl|NZ_CP053656.2_prot_WP_086421004.1_1038 [gene=addA] [locus_tag=HPG46_RS05770] [protein=helicase-exonuclease AddAB subunit AddA] [protein_id=WP_086421004.1] [location=1115275..1119000] [gbkey=CDS]	0.993430672157123	true
HPG46_RS21125	lcl|NZ_CP053656.2_prot_WP_000439783.1_4104 [locus_tag=HPG46_RS21125] [protein=ComE operon protein 2] [protein_id=WP_000439783.1] [location=complement(4079052..4079609)] [gbkey=CDS]	0.993341512336890	true
HPG46_RS24595	lcl|NZ_CP053656.2_prot_WP_171856466.1_4771 [locus_tag=HPG46_RS24595] [protein=TrmB family transcriptional regulator] [protein_id=WP_171856466.1] [location=4721843..4722601] [gbkey=CDS]	0.993215245445195	true
HPG46_RS08850	lcl|NZ_CP053656.2_prot_WP_086420265.1_1650 [locus_tag=HPG46_RS08850] [protein=N-acetylmuramoyl-L-alanine amidase] [protein_id=WP_086420265.1] [location=1693594..1694838] [gbkey=CDS]	0.993089286547252	true
HPG46_RS09745.rsgA	lcl|NZ_CP053656.2_prot_WP_001073056.1_1829 [gene=rsgA] [locus_tag=HPG46_RS09745] [protein=ribosome small subunit-dependent GTPase A] [protein_id=WP_001073056.1] [location=1882567..1883616] [gbkey=CDS]	0.992721587498305	true
HPG46_RS15745	lcl|NZ_CP053656.2_prot_WP_001982172.1_3029 [locus_tag=HPG46_RS15745] [protein=hypothetical protein] [protein_id=WP_001982172.1] [location=3031743..3031901] [gbkey=CDS]	0.992308757661057	true
HPG46_RS13175	lcl|NZ_CP053656.2_prot_WP_171856071.1_2515 [locus_tag=HPG46_RS13175] [protein=cadmium resistance transporter] [protein_id=WP_171856071.1] [location=2543928..2544554] [gbkey=CDS]	0.991991488983047	true
HPG46_RS07135	lcl|NZ_CP053656.2_prot_WP_000119642.1_1310 [locus_tag=HPG46_RS07135] [protein=ferredoxin--nitrite reductase] [protein_id=WP_000119642.1] [location=1363981..1365603] [gbkey=CDS]	0.991972317377597	true
HPG46_RS27900	lcl|NZ_CP053657.2_prot_WP_171856745.1_5426 [locus_tag=HPG46_RS27900] [protein=IS4 family transposase] [protein_id=WP_171856745.1] [location=312604..314034] [gbkey=CDS]	0.991940030746412	true
HPG46_RS14550	lcl|NZ_CP053656.2_prot_WP_000192705.1_2790 [locus_tag=HPG46_RS14550] [protein=sugar-binding transcriptional regulator] [protein_id=WP_000192705.1] [location=2789611..2790543] [gbkey=CDS]	0.991878855256540	true
HPG46_RS20770.murG	lcl|NZ_CP053656.2_prot_WP_000724762.1_4034 [gene=murG] [locus_tag=HPG46_RS20770] [protein=undecaprenyldiphospho-muramoylpentapeptide beta-N-acetylglucosaminyltransferase] [protein_id=WP_000724762.1] [location=complement(4005835..4006893)] [gbkey=CDS]	0.991861033179961	true
HPG46_RS11895	lcl|NZ_CP053656.2_prot_WP_000415066.1_2259 [locus_tag=HPG46_RS11895] [protein=DUF1232 domain-containing protein] [protein_id=WP_000415066.1] [location=complement(2297732..2298061)] [gbkey=CDS]	0.991815713720205	true
HPG46_RS08195	lcl|NZ_CP053656.2_prot_WP_000403978.1_1519 [locus_tag=HPG46_RS08195] [protein=hypothetical protein] [protein_id=WP_000403978.1] [location=1571649..1572365] [gbkey=CDS]	0.991535821138562	true
HPG46_RS17200	lcl|NZ_CP053656.2_prot_WP_171856265.1_3320 [locus_tag=HPG46_RS17200] [protein=aminotransferase class I/II-fold pyridoxal phosphate-dependent enzyme] [protein_id=WP_171856265.1] [location=complement(3312116..3313246)] [gbkey=CDS]	0.991269489411241	true
HPG46_RS16145	lcl|NZ_CP053656.2_prot_WP_142952363.1_3109 [locus_tag=HPG46_RS16145] [protein=group-specific protein] [protein_id=WP_142952363.1] [location=complement(3115126..3115479)] [gbkey=CDS]	0.991236216703095	true
HPG46_RS14070	lcl|NZ_CP053656.2_prot_WP_000361679.1_2694 [locus_tag=HPG46_RS14070] [protein=spore coat protein] [protein_id=WP_000361679.1] [location=complement(2701883..2702335)] [gbkey=CDS]	0.990606318453370	true
HPG46_RS11230	lcl|NZ_CP053656.2_prot_WP_171855952.1_2126 [locus_tag=HPG46_RS11230] [protein=DUF3947 family protein] [protein_id=WP_171855952.1] [location=2166042..2166305] [gbkey=CDS]	0.990336855787895	true
HPG46_RS21705	lcl|NZ_CP053656.2_prot_WP_001973720.1_4220 [locus_tag=HPG46_RS21705] [protein=ribosomal-processing cysteine protease Prp] [protein_id=WP_001973720.1] [location=complement(4189933..4190277)] [gbkey=CDS]	0.990326207577069	true
HPG46_RS25090.spoVAD	lcl|NZ_CP053656.2_prot_WP_086420702.1_4868 [gene=spoVAD] [locus_tag=HPG46_RS25090] [protein=stage V sporulation protein AD] [protein_id=WP_086420702.1] [location=4821546..4822562] [gbkey=CDS]	0.990268456876076	true
HPG46_RS24245	lcl|NZ_CP053656.2_prot_WP_086420758.1_4701 [locus_tag=HPG46_RS24245] [protein=DUF2628 domain-containing protein] [protein_id=WP_086420758.1] [location=complement(4662505..4663299)] [gbkey=CDS]	0.989961875654575	true
HPG46_RS15220	lcl|NZ_CP053656.2_prot_WP_072180994.1_2924 [locus_tag=HPG46_RS15220] [protein=GNAT family N-acetyltransferase] [protein_id=WP_072180994.1] [location=complement(2923185..2923700)] [gbkey=CDS]	0.989569282017566	true
HPG46_RS23500	lcl|NZ_CP053656.2_prot_WP_001141550.1_4577 [locus_tag=HPG46_RS23500] [protein=spore germination protein] [protein_id=WP_001141550.1] [location=complement(4525596..4525811)] [gbkey=CDS]	0.989176421719891	true
HPG46_RS18075	lcl|NZ_CP053656.2_prot_WP_202168183.1_3495 [locus_tag=HPG46_RS18075] [protein=Gly-Xaa-Xaa repeat protein] [protein_id=WP_202168183.1] [location=3496993..3500733] [gbkey=CDS]	0.989169857581171	true
HPG46_RS08660	lcl|NZ_CP053656.2_prot_WP_000804148.1_1612 [locus_tag=HPG46_RS08660] [protein=MATE family efflux transporter] [protein_id=WP_000804148.1] [location=1652534..1653943] [gbkey=CDS]	0.988926489616389	true
HPG46_RS01055	lcl|NZ_CP053656.2_prot_WP_000643875.1_168 [locus_tag=HPG46_RS01055] [protein=NAD(P)-dependent alcohol dehydrogenase] [protein_id=WP_000643875.1] [location=complement(183282..184190)] [gbkey=CDS]	0.987797741538129	true
HPG46_RS05215	lcl|NZ_CP053656.2_prot_WP_001072540.1_927 [locus_tag=HPG46_RS05215] [protein=ring-cleaving dioxygenase] [protein_id=WP_001072540.1] [location=1010125..1011102] [gbkey=CDS]	0.987420589471982	true
HPG46_RS06040.pepF	lcl|NZ_CP053656.2_prot_WP_000003393.1_1092 [gene=pepF] [locus_tag=HPG46_RS06040] [protein=oligoendopeptidase F] [protein_id=WP_000003393.1] [location=1168214..1170040] [gbkey=CDS]	0.987334047757211	true
HPG46_RS12285	lcl|NZ_CP053656.2_prot_WP_070172532.1_2337 [locus_tag=HPG46_RS12285] [protein=enoyl-CoA hydratase] [protein_id=WP_070172532.1] [location=2377026..2377814] [gbkey=CDS]	0.986689110762219	true
HPG46_RS03835.tenA	lcl|NZ_CP053656.2_prot_WP_171855692.1_651 [gene=tenA] [locus_tag=HPG46_RS03835] [protein=thiaminase II] [protein_id=WP_171855692.1] [location=746397..747092] [gbkey=CDS]	0.986665086922632	true
HPG46_RS01630	lcl|NZ_CP053656.2_prot_WP_171855606.1_261 [locus_tag=HPG46_RS01630] [protein=methyltransferase domain-containing protein] [protein_id=WP_171855606.1] [location=complement(289456..290328)] [gbkey=CDS]	0.986273879625884	true
HPG46_RS28295	lcl|NZ_CP053657.2_prot_WP_001057800.1_5505 [locus_tag=HPG46_RS28295] [protein=YolD-like family protein] [protein_id=WP_001057800.1] [location=complement(397840..398181)] [gbkey=CDS]	0.985681436856857	true
HPG46_RS26950	lcl|NZ_CP053657.2_prot_WP_171856631.1_5236 [locus_tag=HPG46_RS26950] [protein=hypothetical protein] [protein_id=WP_171856631.1] [location=complement(32687..33421)] [gbkey=CDS]	0.985678335315412	true
HPG46_RS15540	lcl|NZ_CP053656.2_prot_WP_147792018.1_2988 [locus_tag=HPG46_RS15540] [protein=NADH dehydrogenase subunit 5] [protein_id=WP_147792018.1] [location=complement(2992658..2994190)] [gbkey=CDS]	0.985273813195122	true
HPG46_RS14750	lcl|NZ_CP053656.2_prot_WP_000752465.1_2830 [locus_tag=HPG46_RS14750] [protein=hypothetical protein] [protein_id=WP_000752465.1] [location=complement(2828713..2828955)] [gbkey=CDS]	0.985231284116950	true
HPG46_RS18370.miaB	lcl|NZ_CP053656.2_prot_WP_001005400.1_3554 [gene=miaB] [locus_tag=HPG46_RS18370] [protein=tRNA (N6-isopentenyl adenosine(37)-C2)-methylthiotransferase MiaB] [protein_id=WP_001005400.1] [location=complement(3562041..3563570)] [gbkey=CDS]	0.984334672388537	true
HPG46_RS03150	lcl|NZ_CP053656.2_prot_WP_000382683.1_537 [locus_tag=HPG46_RS03150] [protein=acid-soluble spore protein H] [protein_id=WP_000382683.1] [location=617075..617254] [gbkey=CDS]	0.984241455576210	true
HPG46_RS19900.spoIIAB	lcl|NZ_CP053656.2_prot_WP_001243400.1_3860 [gene=spoIIAB] [locus_tag=HPG46_RS19900] [protein=anti-sigma F factor] [protein_id=WP_001243400.1] [location=complement(3862774..3863214)] [gbkey=CDS]	0.983580801188632	true
HPG46_RS02430.yfkAB	lcl|NZ_CP053656.2_prot_WP_000156006.1_412 [gene=yfkAB] [locus_tag=HPG46_RS02430] [protein=radical SAM/CxCxxxxC motif protein YfkAB] [protein_id=WP_000156006.1] [location=complement(467269..468396)] [gbkey=CDS]	0.983269559424398	true
HPG46_RS16605	lcl|NZ_CP053656.2_prot_WP_086421573.1_3201 [locus_tag=HPG46_RS16605] [protein=aldo/keto reductase] [protein_id=WP_086421573.1] [location=complement(3202272..3203111)] [gbkey=CDS]	0.982382157460344	true
HPG46_RS26505	lcl|NZ_CP053656.2_prot_WP_001172394.1_5151 [locus_tag=HPG46_RS26505] [protein=oligosaccharide flippase family protein] [protein_id=WP_001172394.1] [location=5116372..5117826] [gbkey=CDS]	0.982045847843286	true
HPG46_RS27500	lcl|NZ_CP053657.2_prot_WP_171856592.1_5346 [locus_tag=HPG46_RS27500] [protein=tyrosinase family protein] [protein_id=WP_171856592.1] [location=complement(194990..195637)] [gbkey=CDS]	0.981951154042371	true
HPG46_RS26225.speE	lcl|NZ_CP053656.2_prot_WP_000424696.1_5095 [gene=speE] [locus_tag=HPG46_RS26225] [protein=spermidine synthase] [protein_id=WP_000424696.1] [location=complement(5060573..5061400)] [gbkey=CDS]	0.980144860198358	true
HPG46_RS04620	lcl|NZ_CP053656.2_prot_WP_171855723.1_808 [locus_tag=HPG46_RS04620] [protein=IS200/IS605 family accessory protein TnpB-related protein] [protein_id=WP_171855723.1] [location=904165..905712] [gbkey=CDS]	0.979736987946675	true
HPG46_RS09265	lcl|NZ_CP053656.2_prot_WP_086420296.1_1733 [locus_tag=HPG46_RS09265] [protein=DUF4153 domain-containing protein] [protein_id=WP_086420296.1] [location=1786947..1788194] [gbkey=CDS]	0.978409297717803	true
HPG46_RS27060	lcl|NZ_CP053657.2_prot_WP_000799178.1_5258 [locus_tag=HPG46_RS27060] [protein=endonuclease] [protein_id=WP_000799178.1] [location=complement(56332..57216)] [gbkey=CDS]	0.978264197862562	true
HPG46_RS17295	lcl|NZ_CP053656.2_prot_WP_001268363.1_3339 [locus_tag=HPG46_RS17295] [protein=ASCH domain-containing protein] [protein_id=WP_001268363.1] [location=complement(3330966..3331307)] [gbkey=CDS]	0.977358746497815	true
HPG46_RS25405	lcl|NZ_CP053656.2_prot_WP_000989050.1_4931 [locus_tag=HPG46_RS25405] [protein=PTS lactose/cellobiose transporter subunit IIA] [protein_id=WP_000989050.1] [location=complement(4883018..4883341)] [gbkey=CDS]	0.977342652125245	true
HPG46_RS19705	lcl|NZ_CP053656.2_prot_WP_086421400.1_3821 [locus_tag=HPG46_RS19705] [protein=pyridoxal phosphate-dependent aminotransferase] [protein_id=WP_086421400.1] [location=3829261..3830439] [gbkey=CDS]	0.977312725821873	true
HPG46_RS05410	lcl|NZ_CP053656.2_prot_WP_171855772.1_966 [locus_tag=HPG46_RS05410] [protein=hypothetical protein] [protein_id=WP_171855772.1] [location=1043825..1045075] [gbkey=CDS]	0.977273966422330	true
HPG46_RS10620	lcl|NZ_CP053656.2_prot_WP_000997785.1_2004 [locus_tag=HPG46_RS10620] [protein=immunity 22 family protein] [protein_id=WP_000997785.1] [location=2053656..2054048] [gbkey=CDS]	0.976749590454908	true
HPG46_RS05785	lcl|NZ_CP053656.2_prot_WP_000902341.1_1041 [locus_tag=HPG46_RS05785] [protein=spore germination protein GerPE] [protein_id=WP_000902341.1] [location=complement(1119596..1119982)] [gbkey=CDS]	0.976592303973481	true
HPG46_RS20865.phoX	lcl|NZ_CP053656.2_prot_WP_171856363.1_4053 [gene=phoX] [locus_tag=HPG46_RS20865] [protein=phosphate ABC transporter substrate-binding protein PhoX] [protein_id=WP_171856363.1] [location=complement(4027136..4028053)] [gbkey=CDS]	0.975854505095452	true
HPG46_RS19165.rsmD	lcl|NZ_CP053656.2_prot_WP_001266973.1_3713 [gene=rsmD] [locus_tag=HPG46_RS19165] [protein=16S rRNA (guanine(966)-N(2))-methyltransferase RsmD] [protein_id=WP_001266973.1] [location=complement(3731880..3732446)] [gbkey=CDS]	0.975395427855239	true
HPG46_RS12370	lcl|NZ_CP053656.2_prot_WP_171856002.1_2354 [locus_tag=HPG46_RS12370] [protein=SAM-dependent methyltransferase] [protein_id=WP_171856002.1] [location=2393629..2394189] [gbkey=CDS]	0.975385597572140	true
HPG46_RS11420.sfp	lcl|NZ_CP053656.2_prot_WP_000573017.1_2164 [gene=sfp] [locus_tag=HPG46_RS11420] [protein=4'-phosphopantetheinyl transferase Sfp] [protein_id=WP_000573017.1] [location=2212161..2212910] [gbkey=CDS]	0.974978448421373	true
HPG46_RS11795	lcl|NZ_CP053656.2_prot_WP_001121647.1_2239 [locus_tag=HPG46_RS11795] [protein=DUF4183 domain-containing protein] [protein_id=WP_001121647.1] [location=complement(2277368..2277658)] [gbkey=CDS]	0.974348083683428	true
HPG46_RS13720	lcl|NZ_CP053656.2_prot_WP_000540634.1_2624 [locus_tag=HPG46_RS13720] [protein=N-acetylmuramoyl-L-alanine amidase] [protein_id=WP_000540634.1] [location=complement(2636277..2637083)] [gbkey=CDS]	0.973961834972107	true
HPG46_RS09300	lcl|NZ_CP053656.2_prot_WP_086420299.1_1740 [locus_tag=HPG46_RS09300] [protein=alpha/beta hydrolase] [protein_id=WP_086420299.1] [location=complement(1795214..1795990)] [gbkey=CDS]	0.973787590632706	true
HPG46_RS00565.gltX	lcl|NZ_CP053656.2_prot_WP_000415154.1_82 [gene=gltX] [locus_tag=HPG46_RS00565] [protein=glutamate--tRNA ligase] [protein_id=WP_000415154.1] [location=102931..104388] [gbkey=CDS]	0.972954336083346	true
HPG46_RS15610	lcl|NZ_CP053656.2_prot_WP_000854080.1_3002 [locus_tag=HPG46_RS15610] [protein=hypothetical protein] [protein_id=WP_000854080.1] [location=3005794..3006276] [gbkey=CDS]	0.972937325487384	true
HPG46_RS24565	lcl|NZ_CP053656.2_prot_WP_001096347.1_4765 [locus_tag=HPG46_RS24565] [protein=YuzL family protein] [protein_id=WP_001096347.1] [location=4716657..4716803] [gbkey=CDS]	0.972715719588917	true
HPG46_RS15535	lcl|NZ_CP053656.2_prot_WP_171856207.1_2987 [locus_tag=HPG46_RS15535] [protein=DUF2309 family protein] [protein_id=WP_171856207.1] [location=complement(2990034..2992658)] [gbkey=CDS]	0.972690742469882	true
HPG46_RS09770	lcl|NZ_CP053656.2_prot_WP_000105198.1_1834 [locus_tag=HPG46_RS09770] [protein=DNA starvation/stationary phase protection protein] [protein_id=WP_000105198.1] [location=1888246..1888689] [gbkey=CDS]	0.972447194307525	true
HPG46_RS15475	lcl|NZ_CP053656.2_prot_WP_142288091.1_2975 [locus_tag=HPG46_RS15475] [protein=amidohydrolase] [protein_id=WP_142288091.1] [location=2978340..2980175] [gbkey=CDS]	0.972032819079051	true
HPG46_RS16925	lcl|NZ_CP053656.2_prot_WP_171856246.1_3265 [locus_tag=HPG46_RS16925] [protein=MBL fold metallo-hydrolase] [protein_id=WP_171856246.1] [location=complement(3257219..3257971)] [gbkey=CDS]	0.971495742261097	true
HPG46_RS26495	lcl|NZ_CP053656.2_prot_WP_171856530.1_5149 [locus_tag=HPG46_RS26495] [protein=glycosyltransferase family 39 protein] [protein_id=WP_171856530.1] [location=complement(5113849..5115162)] [gbkey=CDS]	0.970458221878278	true
HPG46_RS09070	lcl|NZ_CP053656.2_prot_WP_075395569.1_1694 [locus_tag=HPG46_RS09070] [protein=hypothetical protein] [protein_id=WP_075395569.1] [location=1740209..1740568] [gbkey=CDS]	0.969987549514858	true
HPG46_RS19015	lcl|NZ_CP053656.2_prot_WP_000218170.1_3683 [locus_tag=HPG46_RS19015] [protein=YggS family pyridoxal phosphate-dependent enzyme] [protein_id=WP_000218170.1] [location=complement(3700016..3700690)] [gbkey=CDS]	0.969158768969311	true
HPG46_RS18105.pfkB	lcl|NZ_CP053656.2_prot_WP_000640848.1_3501 [gene=pfkB] [locus_tag=HPG46_RS18105] [protein=1-phosphofructokinase] [protein_id=WP_000640848.1] [location=complement(3505655..3506566)] [gbkey=CDS]	0.969033240580692	true
HPG46_RS28385	lcl|NZ_CP053657.2_prot_WP_000237080.1_5523 [locus_tag=HPG46_RS28385] [protein=RsfA family transcriptional regulator] [protein_id=WP_000237080.1] [location=complement(420023..420490)] [gbkey=CDS]	0.968523486323990	true
HPG46_RS17865	lcl|NZ_CP053656.2_prot_WP_171856295.1_3453 [locus_tag=HPG46_RS17865] [protein=DUF11 domain-containing protein] [protein_id=WP_171856295.1] [location=3451178..3458746] [gbkey=CDS]	0.968414726657460	true
HPG46_RS06510.glcD	lcl|NZ_CP053656.2_prot_WP_000890729.1_1185 [gene=glcD] [locus_tag=HPG46_RS06510] [protein=glycolate oxidase subunit GlcD] [protein_id=WP_000890729.1] [location=complement(1255139..1256551)] [gbkey=CDS]	0.966139031185955	true
HPG46_RS21345	lcl|NZ_CP053656.2_prot_WP_001201906.1_4148 [locus_tag=HPG46_RS21345] [protein=bifunctional cystathionine gamma-lyase/homocysteine desulfhydrase] [protein_id=WP_001201906.1] [location=complement(4117297..4118430)] [gbkey=CDS]	0.966068343515790	true
HPG46_RS24415.sufU	lcl|NZ_CP053656.2_prot_WP_000009523.1_4735 [gene=sufU] [locus_tag=HPG46_RS24415] [protein=iron-sulfur cluster assembly scaffold protein SufU] [protein_id=WP_000009523.1] [location=complement(4691026..4691457)] [gbkey=CDS]	0.965797771299948	true
HPG46_RS14850	lcl|NZ_CP053656.2_prot_WP_171856164.1_2850 [locus_tag=HPG46_RS14850] [protein=hypothetical protein] [protein_id=WP_171856164.1] [location=complement(2852200..2852757)] [gbkey=CDS]	0.963664734904105	true
HPG46_RS19770.ptsH	lcl|NZ_CP053656.2_prot_WP_000411080.1_3834 [gene=ptsH] [locus_tag=HPG46_RS19770] [protein=phosphocarrier protein HPr] [protein_id=WP_000411080.1] [location=complement(3841090..3841353)] [gbkey=CDS]	0.963337911013877	true
HPG46_RS27785	lcl|NZ_CP053657.2_prot_WP_171856764.1_5403 [locus_tag=HPG46_RS27785] [protein=HNH endonuclease] [protein_id=WP_171856764.1] [location=261284..261457] [gbkey=CDS]	0.961710047183469	true
HPG46_RS11790	lcl|NZ_CP053656.2_prot_WP_171855981.1_2238 [locus_tag=HPG46_RS11790] [protein=DUF4183 domain-containing protein] [protein_id=WP_171855981.1] [location=2276485..2277306] [gbkey=CDS]	0.961206831029635	true
HPG46_RS13795	lcl|NZ_CP053656.2_prot_WP_000287713.1_2639 [locus_tag=HPG46_RS13795] [protein=hypothetical protein] [protein_id=WP_000287713.1] [location=2651098..2651721] [gbkey=CDS]	0.958505282216431	true
HPG46_RS16255	lcl|NZ_CP053656.2_prot_WP_000340648.1_3131 [locus_tag=HPG46_RS16255] [protein=winged helix-turn-helix transcriptional regulator] [protein_id=WP_000340648.1] [location=complement(3136078..3136458)] [gbkey=CDS]	0.958312725301005	true
HPG46_RS21955	lcl|NZ_CP053656.2_prot_WP_139368427.1_4268 [locus_tag=HPG46_RS21955] [protein=amidohydrolase family protein] [protein_id=WP_139368427.1] [location=complement(4238161..4239405)] [gbkey=CDS]	0.958170750535852	true
HPG46_RS02120	lcl|NZ_CP053656.2_prot_WP_171855626.1_350 [locus_tag=HPG46_RS02120] [protein=hypothetical protein] [protein_id=WP_171855626.1] [location=396414..397523] [gbkey=CDS]	0.958084139164109	true
HPG46_RS01190	lcl|NZ_CP053656.2_prot_WP_000423054.1_195 [locus_tag=HPG46_RS01190] [protein=LysR family transcriptional regulator] [protein_id=WP_000423054.1] [location=complement(210101..210967)] [gbkey=CDS]	0.956939424341470	true
HPG46_RS12165	lcl|NZ_CP053656.2_prot_WP_086419983.1_2313 [locus_tag=HPG46_RS12165] [protein=Lsa family ABC-F type ribosomal protection protein] [protein_id=WP_086419983.1] [location=complement(2352587..2354065)] [gbkey=CDS]	0.956302679757360	true
HPG46_RS04930.dhaS	lcl|NZ_CP053656.2_prot_WP_000204220.1_870 [gene=dhaS] [locus_tag=HPG46_RS04930] [protein=dihydroxyacetone kinase transcriptional activator DhaS] [protein_id=WP_000204220.1] [location=complement(963324..963890)] [gbkey=CDS]	0.954407231373212	true
HPG46_RS08785.malS	lcl|NZ_CP053656.2_prot_WP_142952228.1_1637 [gene=malS] [locus_tag=HPG46_RS08785] [protein=oxaloacetate-decarboxylating malate dehydrogenase] [protein_id=WP_142952228.1] [location=1677910..1679622] [gbkey=CDS]	0.954273253760089	true
HPG46_RS05195	lcl|NZ_CP053656.2_prot_WP_000876515.1_923 [locus_tag=HPG46_RS05195] [protein=hypothetical protein] [protein_id=WP_000876515.1] [location=1007656..1008039] [gbkey=CDS]	0.953300292297362	true
HPG46_RS00525	lcl|NZ_CP053656.2_prot_WP_000128391.1_74 [locus_tag=HPG46_RS00525] [protein=UvrB/UvrC motif-containing protein] [protein_id=WP_000128391.1] [location=93658..94206] [gbkey=CDS]	0.952969570148787	true
HPG46_RS03875.thiF	lcl|NZ_CP053656.2_prot_WP_001065438.1_659 [gene=thiF] [locus_tag=HPG46_RS03875] [protein=thiazole biosynthesis adenylyltransferase ThiF] [protein_id=WP_001065438.1] [location=752278..753297] [gbkey=CDS]	0.951204558454702	true
HPG46_RS03140	lcl|NZ_CP053656.2_prot_WP_171855668.1_535 [locus_tag=HPG46_RS03140] [protein=lactate permease LctP family transporter] [protein_id=WP_171855668.1] [location=complement(614143..615762)] [gbkey=CDS]	0.951095941232403	true
HPG46_RS07970	lcl|NZ_CP053656.2_prot_WP_000006047.1_1474 [locus_tag=HPG46_RS07970] [protein=hypothetical protein] [protein_id=WP_000006047.1] [location=1518767..1520314] [gbkey=CDS]	0.950480066158328	true
