# Supplementary material for: Evaluating the Safety of Bacillus cereus GW-01 Obtained from Sheep Rumen Chyme
Source: Microorganisms. 2024 Jul 18;12(7):1457. doi: 10.3390/microorganisms12071457 (PMC11278751; doi:10.3390/microorganisms12071457)
Supplement: Supplementary file 1 [file microorganisms-12-01457-s001.zip › Supplemental Document S3/effectiveT3/B.cereus.D12_2/B.cereus.D12_2.effectiveT3.std.anno.xls]

Gene_id	Description	Score	is secreted
BA203_RS00290	lcl|NZ_CP016315.1_prot_WP_000107420.1_45 [locus_tag=BA203_RS00290] [protein=ribose-phosphate diphosphokinase] [protein_id=WP_000107420.1] [location=52295..53248] [gbkey=CDS]	1.000000000000000	true
BA203_RS00330.yabP	lcl|NZ_CP016315.1_prot_WP_001059104.1_53 [gene=yabP] [locus_tag=BA203_RS00330] [protein=sporulation protein YabP] [protein_id=WP_001059104.1] [location=62139..62447] [gbkey=CDS]	1.000000000000000	true
BA203_RS01100	lcl|NZ_CP016315.1_prot_WP_000922547.1_177 [locus_tag=BA203_RS01100] [protein=hypothetical protein] [protein_id=WP_000922547.1] [location=189709..189900] [gbkey=CDS]	1.000000000000000	true
BA203_RS02145	lcl|NZ_CP016315.1_prot_WP_088859363.1_342 [locus_tag=BA203_RS02145] [protein=aromatic acid/H+ symport family MFS transporter] [protein_id=WP_088859363.1] [location=complement(389186..390487)] [gbkey=CDS]	1.000000000000000	true
BA203_RS03415	lcl|NZ_CP016315.1_prot_WP_001106382.1_573 [locus_tag=BA203_RS03415] [protein=hypothetical protein] [protein_id=WP_001106382.1] [location=707204..707542] [gbkey=CDS]	1.000000000000000	true
BA203_RS03775.qoxD	lcl|NZ_CP016315.1_prot_WP_000068425.1_643 [gene=qoxD] [locus_tag=BA203_RS03775] [protein=cytochrome aa3 quinol oxidase subunit IV] [protein_id=WP_000068425.1] [location=complement(781345..781656)] [gbkey=CDS]	1.000000000000000	true
BA203_RS04440	lcl|NZ_CP016315.1_prot_WP_012593150.1_751 [locus_tag=BA203_RS04440] [protein=DUF3992 domain-containing protein] [protein_id=WP_012593150.1] [location=complement(890008..890433)] [gbkey=CDS]	1.000000000000000	true
BA203_RS04500	lcl|NZ_CP016315.1_prot_WP_063546535.1_763 [locus_tag=BA203_RS04500] [protein=nuclear transport factor 2 family protein] [protein_id=WP_063546535.1] [location=902276..902677] [gbkey=CDS]	1.000000000000000	true
BA203_RS04590	lcl|NZ_CP016315.1_prot_WP_001063856.1_781 [locus_tag=BA203_RS04590] [protein=hypothetical protein] [protein_id=WP_001063856.1] [location=complement(914728..914931)] [gbkey=CDS]	1.000000000000000	true
BA203_RS04680	lcl|NZ_CP016315.1_prot_WP_000510476.1_796 [locus_tag=BA203_RS04680] [protein=hypothetical protein] [protein_id=WP_000510476.1] [location=932419..932664] [gbkey=CDS]	1.000000000000000	true
BA203_RS04940	lcl|NZ_CP016315.1_prot_WP_016121983.1_845 [locus_tag=BA203_RS04940] [protein=TIGR04197 family type VII secretion effector] [protein_id=WP_016121983.1] [location=989287..989562] [gbkey=CDS]	1.000000000000000	true
BA203_RS05105	lcl|NZ_CP016315.1_prot_WP_000540377.1_874 [locus_tag=BA203_RS05105] [protein=YjcZ family sporulation protein] [protein_id=WP_000540377.1] [location=complement(1026940..1027065)] [gbkey=CDS]	1.000000000000000	true
BA203_RS05335	lcl|NZ_CP016315.1_prot_WP_000991357.1_917 [locus_tag=BA203_RS05335] [protein=hypothetical protein] [protein_id=WP_000991357.1] [location=complement(1061655..1061906)] [gbkey=CDS]	1.000000000000000	true
BA203_RS05585	lcl|NZ_CP016315.1_prot_WP_078186684.1_966 [locus_tag=BA203_RS05585] [protein=YjcZ family sporulation protein] [protein_id=WP_078186684.1] [location=complement(1104702..1104836)] [gbkey=CDS]	1.000000000000000	true
BA203_RS05985	lcl|NZ_CP016315.1_prot_WP_025709862.1_1046 [locus_tag=BA203_RS05985] [protein=hypothetical protein] [protein_id=WP_025709862.1] [location=complement(1183523..1183726)] [gbkey=CDS]	1.000000000000000	true
BA203_RS06045.gerPB	lcl|NZ_CP016315.1_prot_WP_001012508.1_1058 [gene=gerPB] [locus_tag=BA203_RS06045] [protein=spore germination protein GerPB] [protein_id=WP_001012508.1] [location=complement(1196102..1196308)] [gbkey=CDS]	1.000000000000000	true
BA203_RS06385	lcl|NZ_CP016315.1_prot_WP_088859431.1_1120 [locus_tag=BA203_RS06385] [protein=collagen-like protein] [protein_id=WP_088859431.1] [location=complement(1257280..1258176)] [gbkey=CDS]	1.000000000000000	true
BA203_RS06450	lcl|NZ_CP016315.1_prot_WP_029948404.1_1133 [locus_tag=BA203_RS06450] [protein=hypothetical protein] [protein_id=WP_029948404.1] [location=1267555..1267740] [gbkey=CDS]	1.000000000000000	true
BA203_RS06725	lcl|NZ_CP016315.1_prot_WP_025709888.1_1184 [locus_tag=BA203_RS06725] [protein=aldehyde dehydrogenase] [protein_id=WP_025709888.1] [location=1317741..1319108] [gbkey=CDS]	1.000000000000000	true
BA203_RS07145	lcl|NZ_CP016315.1_prot_WP_016122156.1_1263 [locus_tag=BA203_RS07145] [protein=LD-carboxypeptidase] [protein_id=WP_016122156.1] [location=complement(1392431..1393351)] [gbkey=CDS]	1.000000000000000	true
BA203_RS07255	lcl|NZ_CP016315.1_prot_WP_000184928.1_1284 [locus_tag=BA203_RS07255] [protein=hypothetical protein] [protein_id=WP_000184928.1] [location=1408551..1408706] [gbkey=CDS]	1.000000000000000	true
BA203_RS08635	lcl|NZ_CP016315.1_prot_WP_193435111.1_1551 [locus_tag=BA203_RS08635] [protein=hypothetical protein] [protein_id=WP_193435111.1] [location=1663738..1664001] [gbkey=CDS]	1.000000000000000	true
BA203_RS08650	lcl|NZ_CP016315.1_prot_WP_000588320.1_1554 [locus_tag=BA203_RS08650] [protein=flagellar hook protein FlgE] [protein_id=WP_000588320.1] [location=1665445..1666668] [gbkey=CDS]	1.000000000000000	true
BA203_RS08685	lcl|NZ_CP016315.1_prot_WP_088859457.1_1560 [locus_tag=BA203_RS08685] [protein=flagellin] [protein_id=WP_088859457.1] [location=complement(1671687..1673102)] [gbkey=CDS]	1.000000000000000	true
BA203_RS08785	lcl|NZ_CP016315.1_prot_WP_000157888.1_1580 [locus_tag=BA203_RS08785] [protein=antibiotic biosynthesis monooxygenase] [protein_id=WP_000157888.1] [location=complement(1687194..1687529)] [gbkey=CDS]	1.000000000000000	true
BA203_RS09535	lcl|NZ_CP016315.1_prot_WP_016122301.1_1724 [locus_tag=BA203_RS09535] [protein=TIGR04197 family type VII secretion effector] [protein_id=WP_016122301.1] [location=1836392..1836667] [gbkey=CDS]	1.000000000000000	true
BA203_RS09885	lcl|NZ_CP016315.1_prot_WP_000695203.1_1791 [locus_tag=BA203_RS09885] [protein=hypothetical protein] [protein_id=WP_000695203.1] [location=1926660..1927106] [gbkey=CDS]	1.000000000000000	true
BA203_RS10100	lcl|NZ_CP016315.1_prot_WP_000540425.1_1834 [locus_tag=BA203_RS10100] [protein=YjcZ family sporulation protein] [protein_id=WP_000540425.1] [location=complement(1970574..1970720)] [gbkey=CDS]	1.000000000000000	true
BA203_RS10925	lcl|NZ_CP016315.1_prot_WP_006929626.1_1991 [locus_tag=BA203_RS10925] [protein=hypothetical protein] [protein_id=WP_006929626.1] [location=complement(2117618..2118166)] [gbkey=CDS]	1.000000000000000	true
BA203_RS11580	lcl|NZ_CP016315.1_prot_WP_000355695.1_2115 [locus_tag=BA203_RS11580] [protein=hypothetical protein] [protein_id=WP_000355695.1] [location=2239959..2240234] [gbkey=CDS]	1.000000000000000	true
BA203_RS11970	lcl|NZ_CP016315.1_prot_WP_001060658.1_2191 [locus_tag=BA203_RS11970] [protein=DUF4021 domain-containing protein] [protein_id=WP_001060658.1] [location=complement(2319493..2319675)] [gbkey=CDS]	1.000000000000000	true
BA203_RS12165	lcl|NZ_CP016315.1_prot_WP_025709624.1_2227 [locus_tag=BA203_RS12165] [protein=collagen-like repeat preface domain-containing protein] [protein_id=WP_025709624.1] [location=2351761..2353059] [gbkey=CDS]	1.000000000000000	true
BA203_RS12170	lcl|NZ_CP016315.1_prot_WP_025709623.1_2228 [locus_tag=BA203_RS12170] [protein=cupin domain-containing protein] [protein_id=WP_025709623.1] [location=complement(2353626..2354258)] [gbkey=CDS]	1.000000000000000	true
BA203_RS12325	lcl|NZ_CP016315.1_prot_WP_000381792.1_2258 [locus_tag=BA203_RS12325] [protein=class I SAM-dependent methyltransferase] [protein_id=WP_000381792.1] [location=2382079..2382861] [gbkey=CDS]	1.000000000000000	true
BA203_RS13035	lcl|NZ_CP016315.1_prot_WP_001165493.1_2396 [locus_tag=BA203_RS13035] [protein=DUF3914 domain-containing protein] [protein_id=WP_001165493.1] [location=complement(2545884..2546225)] [gbkey=CDS]	1.000000000000000	true
BA203_RS13135	lcl|NZ_CP016315.1_prot_WP_001069244.1_2415 [locus_tag=BA203_RS13135] [protein=Vat family streptogramin A O-acetyltransferase] [protein_id=WP_001069244.1] [location=2564626..2565258] [gbkey=CDS]	1.000000000000000	true
BA203_RS13200	lcl|NZ_CP016315.1_prot_WP_025710274.1_2427 [locus_tag=BA203_RS13200] [protein=energy-coupling factor ABC transporter ATP-binding protein] [protein_id=WP_025710274.1] [location=2577547..2579247] [gbkey=CDS]	1.000000000000000	true
BA203_RS13230	lcl|NZ_CP016315.1_prot_WP_025710270.1_2433 [locus_tag=BA203_RS13230] [protein=hypothetical protein] [protein_id=WP_025710270.1] [location=complement(2582935..2583399)] [gbkey=CDS]	1.000000000000000	true
BA203_RS13595	lcl|NZ_CP016315.1_prot_WP_025709432.1_2501 [locus_tag=BA203_RS13595] [protein=hypothetical protein] [protein_id=WP_025709432.1] [location=2643920..2644099] [gbkey=CDS]	1.000000000000000	true
BA203_RS13625	lcl|NZ_CP016315.1_prot_WP_001058786.1_2508 [locus_tag=BA203_RS13625] [protein=mep operon protein MepB] [protein_id=WP_001058786.1] [location=complement(2649150..2649653)] [gbkey=CDS]	1.000000000000000	true
BA203_RS13820.kynB	lcl|NZ_CP016315.1_prot_WP_000858074.1_2547 [gene=kynB] [locus_tag=BA203_RS13820] [protein=arylformamidase] [protein_id=WP_000858074.1] [location=complement(2698811..2699440)] [gbkey=CDS]	1.000000000000000	true
BA203_RS14345	lcl|NZ_CP016315.1_prot_WP_087875455.1_2650 [locus_tag=BA203_RS14345] [protein=class I SAM-dependent methyltransferase] [protein_id=WP_087875455.1] [location=complement(2784780..2785541)] [gbkey=CDS]	1.000000000000000	true
BA203_RS15380	lcl|NZ_CP016315.1_prot_WP_016122756.1_2847 [locus_tag=BA203_RS15380] [protein=amino acid permease] [protein_id=WP_016122756.1] [location=2974732..2976198] [gbkey=CDS]	1.000000000000000	true
BA203_RS15530	lcl|NZ_CP016315.1_prot_WP_000440744.1_2875 [locus_tag=BA203_RS15530] [protein=GNAT family N-acetyltransferase] [protein_id=WP_000440744.1] [location=complement(3000824..3001339)] [gbkey=CDS]	1.000000000000000	true
BA203_RS15870	lcl|NZ_CP016315.1_prot_WP_081306056.1_2941 [locus_tag=BA203_RS15870] [protein=DUF3841 domain-containing protein] [protein_id=WP_081306056.1] [location=3078497..3078781] [gbkey=CDS]	1.000000000000000	true
BA203_RS15910	lcl|NZ_CP016315.1_prot_WP_088859582.1_2949 [locus_tag=BA203_RS15910] [protein=DUF2309 family protein] [protein_id=WP_088859582.1] [location=complement(3087183..3089789)] [gbkey=CDS]	1.000000000000000	true
BA203_RS16670	lcl|NZ_CP016315.1_prot_WP_001986511.1_3085 [locus_tag=BA203_RS16670] [protein=M15 family metallopeptidase] [protein_id=WP_001986511.1] [location=complement(3221849..3222568)] [gbkey=CDS]	1.000000000000000	true
BA203_RS17100.tkt	lcl|NZ_CP016315.1_prot_WP_025708803.1_3170 [gene=tkt] [locus_tag=BA203_RS17100] [protein=transketolase] [protein_id=WP_025708803.1] [location=complement(3302239..3304233)] [gbkey=CDS]	1.000000000000000	true
BA203_RS17160	lcl|NZ_CP016315.1_prot_WP_000987462.1_3180 [locus_tag=BA203_RS17160] [protein=IDEAL domain-containing protein] [protein_id=WP_000987462.1] [location=complement(3313863..3314198)] [gbkey=CDS]	1.000000000000000	true
BA203_RS17800	lcl|NZ_CP016315.1_prot_WP_025708920.1_3300 [locus_tag=BA203_RS17800] [protein=hypothetical protein] [protein_id=WP_025708920.1] [location=3432102..3434171] [gbkey=CDS]	1.000000000000000	true
BA203_RS18680	lcl|NZ_CP016315.1_prot_WP_088859612.1_3468 [locus_tag=BA203_RS18680] [protein=SH3 domain-containing protein] [protein_id=WP_088859612.1] [location=complement(3615804..3616850)] [gbkey=CDS]	1.000000000000000	true
BA203_RS18705.tkt	lcl|NZ_CP016315.1_prot_WP_000019766.1_3473 [gene=tkt] [locus_tag=BA203_RS18705] [protein=transketolase] [protein_id=WP_000019766.1] [location=complement(3621515..3623515)] [gbkey=CDS]	1.000000000000000	true
BA203_RS20300	lcl|NZ_CP016315.1_prot_WP_000283738.1_3784 [locus_tag=BA203_RS20300] [protein=hypothetical protein] [protein_id=WP_000283738.1] [location=3938546..3938782] [gbkey=CDS]	1.000000000000000	true
BA203_RS20315	lcl|NZ_CP016315.1_prot_WP_000804864.1_3787 [locus_tag=BA203_RS20315] [protein=hypothetical protein] [protein_id=WP_000804864.1] [location=3942877..3943335] [gbkey=CDS]	1.000000000000000	true
BA203_RS21075	lcl|NZ_CP016315.1_prot_WP_000665709.1_3935 [locus_tag=BA203_RS21075] [protein=DUF3932 family protein] [protein_id=WP_000665709.1] [location=4074707..4074958] [gbkey=CDS]	1.000000000000000	true
BA203_RS21585	lcl|NZ_CP016315.1_prot_WP_000183867.1_4031 [locus_tag=BA203_RS21585] [protein=2OG-Fe(II) oxygenase] [protein_id=WP_000183867.1] [location=complement(4154698..4155348)] [gbkey=CDS]	1.000000000000000	true
BA203_RS23005	lcl|NZ_CP016315.1_prot_WP_135811585.1_4303 [locus_tag=BA203_RS23005] [protein=collagen-like protein] [protein_id=WP_135811585.1] [location=complement(4420140..4421213)] [gbkey=CDS]	1.000000000000000	true
BA203_RS23165.rnhC	lcl|NZ_CP016315.1_prot_WP_025709906.1_4332 [gene=rnhC] [locus_tag=BA203_RS23165] [protein=ribonuclease HIII] [protein_id=WP_025709906.1] [location=4450561..4451496] [gbkey=CDS]	1.000000000000000	true
BA203_RS24135	lcl|NZ_CP016315.1_prot_WP_088859656.1_4513 [locus_tag=BA203_RS24135] [protein=spore germination protein] [protein_id=WP_088859656.1] [location=4621029..4623293] [gbkey=CDS]	1.000000000000000	true
BA203_RS25365	lcl|NZ_CP016315.1_prot_WP_000856301.1_4726 [locus_tag=BA203_RS25365] [protein=phosphoribosyltransferase domain-containing protein] [protein_id=WP_000856301.1] [location=4833384..4834730] [gbkey=CDS]	1.000000000000000	true
BA203_RS25780	lcl|NZ_CP016315.1_prot_WP_000878445.1_4805 [locus_tag=BA203_RS25780] [protein=HAMP domain-containing protein] [protein_id=WP_000878445.1] [location=4903472..4905166] [gbkey=CDS]	1.000000000000000	true
BA203_RS25935	lcl|NZ_CP016315.1_prot_WP_001115311.1_4833 [locus_tag=BA203_RS25935] [protein=DUF1641 domain-containing protein] [protein_id=WP_001115311.1] [location=4934556..4934996] [gbkey=CDS]	1.000000000000000	true
BA203_RS26350.ppaX	lcl|NZ_CP016315.1_prot_WP_001222402.1_4911 [gene=ppaX] [locus_tag=BA203_RS26350] [protein=pyrophosphatase PpaX] [protein_id=WP_001222402.1] [location=complement(5016655..5017305)] [gbkey=CDS]	1.000000000000000	true
BA203_RS26650	lcl|NZ_CP016315.1_prot_WP_025710212.1_4966 [locus_tag=BA203_RS26650] [protein=acyltransferase] [protein_id=WP_025710212.1] [location=5073622..5074779] [gbkey=CDS]	1.000000000000000	true
BA203_RS26685	lcl|NZ_CP016315.1_prot_WP_000544187.1_4973 [locus_tag=BA203_RS26685] [protein=cytochrome d ubiquinol oxidase subunit II] [protein_id=WP_000544187.1] [location=5081236..5082261] [gbkey=CDS]	1.000000000000000	true
BA203_RS27130	lcl|NZ_CP016315.1_prot_WP_088859684.1_5058 [locus_tag=BA203_RS27130] [protein=EAL domain-containing protein] [protein_id=WP_088859684.1] [location=5170434..5173163] [gbkey=CDS]	1.000000000000000	true
BA203_RS28125	lcl|NZ_CP016315.1_prot_WP_157673770.1_385 [locus_tag=BA203_RS28125] [protein=hypothetical protein] [protein_id=WP_157673770.1] [location=440972..441433] [gbkey=CDS]	1.000000000000000	true
BA203_RS28405	lcl|NZ_CP016315.1_prot_WP_000391374.1_1047 [locus_tag=BA203_RS28405] [protein=hypothetical protein] [protein_id=WP_000391374.1] [location=complement(1184084..1184257)] [gbkey=CDS]	1.000000000000000	true
BA203_RS28575	lcl|NZ_CP016315.1_prot_WP_000181500.1_3500 [locus_tag=BA203_RS28575] [protein=hypothetical protein] [protein_id=WP_000181500.1] [location=3645882..3646019] [gbkey=CDS]	1.000000000000000	true
BA203_RS06095.katB	lcl|NZ_CP016315.1_prot_WP_088859430.1_1068 [gene=katB] [locus_tag=BA203_RS06095] [protein=catalase] [protein_id=WP_088859430.1] [location=1204078..1205544] [gbkey=CDS]	1.000000000000000	true
BA203_RS18370	lcl|NZ_CP016315.1_prot_WP_000518058.1_3409 [locus_tag=BA203_RS18370] [protein=small acid-soluble spore protein O] [protein_id=WP_000518058.1] [location=3566070..3566219] [gbkey=CDS]	1.000000000000000	true
BA203_RS04130	lcl|NZ_CP016315.1_prot_WP_001136265.1_689 [locus_tag=BA203_RS04130] [protein=SDR family oxidoreductase] [protein_id=WP_001136265.1] [location=835087..835953] [gbkey=CDS]	1.000000000000000	true
BA203_RS06025.gerPF	lcl|NZ_CP016315.1_prot_WP_001141566.1_1054 [gene=gerPF] [locus_tag=BA203_RS06025] [protein=spore germination protein GerPF] [protein_id=WP_001141566.1] [location=complement(1194558..1194773)] [gbkey=CDS]	1.000000000000000	true
BA203_RS11625.gerPF	lcl|NZ_CP016315.1_prot_WP_001141569.1_2124 [gene=gerPF] [locus_tag=BA203_RS11625] [protein=spore germination protein GerPF] [protein_id=WP_001141569.1] [location=complement(2247042..2247257)] [gbkey=CDS]	1.000000000000000	true
BA203_RS08120	lcl|NZ_CP016315.1_prot_WP_000546270.1_1451 [locus_tag=BA203_RS08120] [protein=spore coat protein D] [protein_id=WP_000546270.1] [location=1561367..1561795] [gbkey=CDS]	1.000000000000000	true
BA203_RS28220	lcl|NZ_CP016315.1_prot_WP_000283219.1_2576 [locus_tag=BA203_RS28220] [protein=hypothetical protein] [protein_id=WP_000283219.1] [location=2722048..2722284] [gbkey=CDS]	1.000000000000000	true
BA203_RS12865	lcl|NZ_CP016315.1_prot_WP_000833444.1_2362 [locus_tag=BA203_RS12865] [protein=alpha/beta hydrolase] [protein_id=WP_000833444.1] [location=2514955..2515788] [gbkey=CDS]	0.999999999999999	true
BA203_RS27610.gerQ	lcl|NZ_CP016315.1_prot_WP_000068652.1_5146 [gene=gerQ] [locus_tag=BA203_RS27610] [protein=spore coat protein GerQ] [protein_id=WP_000068652.1] [location=5266466..5266894] [gbkey=CDS]	0.999999999999999	true
BA203_RS18980	lcl|NZ_CP016315.1_prot_WP_001098700.1_3525 [locus_tag=BA203_RS18980] [protein=alpha/beta hydrolase] [protein_id=WP_001098700.1] [location=complement(3672377..3673195)] [gbkey=CDS]	0.999999999999999	true
BA203_RS26970	lcl|NZ_CP016315.1_prot_WP_075676664.1_5026 [locus_tag=BA203_RS26970] [protein=hypothetical protein] [protein_id=WP_075676664.1] [location=complement(5139742..5141265)] [gbkey=CDS]	0.999999999999999	true
BA203_RS17680	lcl|NZ_CP016315.1_prot_WP_088859607.1_3279 [locus_tag=BA203_RS17680] [protein=YdiU family protein] [protein_id=WP_088859607.1] [location=3406570..3408036] [gbkey=CDS]	0.999999999999999	true
BA203_RS11795	lcl|NZ_CP016315.1_prot_WP_088859492.1_2156 [locus_tag=BA203_RS11795] [protein=non-ribosomal peptide synthetase] [protein_id=WP_088859492.1] [location=2279789..2286946] [gbkey=CDS]	0.999999999999999	true
BA203_RS16050	lcl|NZ_CP016315.1_prot_WP_157673792.1_2974 [locus_tag=BA203_RS16050] [protein=AAA family ATPase] [protein_id=WP_157673792.1] [location=complement(3114649..3116958)] [gbkey=CDS]	0.999999999999999	true
BA203_RS08600.flgC	lcl|NZ_CP016315.1_prot_WP_000484680.1_1544 [gene=flgC] [locus_tag=BA203_RS08600] [protein=flagellar basal body rod protein FlgC] [protein_id=WP_000484680.1] [location=1657880..1658293] [gbkey=CDS]	0.999999999999999	true
BA203_RS18155	lcl|NZ_CP016315.1_prot_WP_000534516.1_3367 [locus_tag=BA203_RS18155] [protein=spore germination protein] [protein_id=WP_000534516.1] [location=3517168..3518706] [gbkey=CDS]	0.999999999999999	true
BA203_RS04625.gapN	lcl|NZ_CP016315.1_prot_WP_000213634.1_789 [gene=gapN] [locus_tag=BA203_RS04625] [protein=NADP-dependent glyceraldehyde-3-phosphate dehydrogenase] [protein_id=WP_000213634.1] [location=complement(923373..924812)] [gbkey=CDS]	0.999999999999997	true
BA203_RS24295.pckA	lcl|NZ_CP016315.1_prot_WP_000108815.1_4544 [gene=pckA] [locus_tag=BA203_RS24295] [protein=phosphoenolpyruvate carboxykinase (ATP)] [protein_id=WP_000108815.1] [location=4651734..4653320] [gbkey=CDS]	0.999999999999997	true
BA203_RS18145.fdhF	lcl|NZ_CP016315.1_prot_WP_025710118.1_3366 [gene=fdhF] [locus_tag=BA203_RS18145] [protein=formate dehydrogenase subunit alpha] [protein_id=WP_025710118.1] [location=complement(3513862..3516801)] [gbkey=CDS]	0.999999999999996	true
BA203_RS15115	lcl|NZ_CP016315.1_prot_WP_001186926.1_2796 [locus_tag=BA203_RS15115] [protein=MFS transporter] [protein_id=WP_001186926.1] [location=complement(2922126..2923583)] [gbkey=CDS]	0.999999999999996	true
BA203_RS11665	lcl|NZ_CP016315.1_prot_WP_000270101.1_2132 [locus_tag=BA203_RS11665] [protein=hypothetical protein] [protein_id=WP_000270101.1] [location=complement(2253373..2253657)] [gbkey=CDS]	0.999999999999995	true
BA203_RS23480	lcl|NZ_CP016315.1_prot_WP_000941469.1_4391 [locus_tag=BA203_RS23480] [protein=DUF2785 domain-containing protein] [protein_id=WP_000941469.1] [location=4511809..4512636] [gbkey=CDS]	0.999999999999995	true
BA203_RS02705	lcl|NZ_CP016315.1_prot_WP_000039046.1_452 [locus_tag=BA203_RS02705] [protein=gamma-type small acid-soluble spore protein] [protein_id=WP_000039046.1] [location=505570..505851] [gbkey=CDS]	0.999999999999994	true
BA203_RS14425	lcl|NZ_CP016315.1_prot_WP_000027163.1_2666 [locus_tag=BA203_RS14425] [protein=GNAT family N-acetyltransferase] [protein_id=WP_000027163.1] [location=2800949..2801380] [gbkey=CDS]	0.999999999999994	true
BA203_RS13600	lcl|NZ_CP016315.1_prot_WP_025686885.1_2502 [locus_tag=BA203_RS13600] [protein=serine/threonine protein kinase] [protein_id=WP_025686885.1] [location=complement(2644289..2644948)] [gbkey=CDS]	0.999999999999993	true
BA203_RS14850	lcl|NZ_CP016315.1_prot_WP_000070150.1_2745 [locus_tag=BA203_RS14850] [protein=kinase] [protein_id=WP_000070150.1] [location=2872299..2872823] [gbkey=CDS]	0.999999999999988	true
BA203_RS19080	lcl|NZ_CP016315.1_prot_WP_025709012.1_3544 [locus_tag=BA203_RS19080] [protein=DUF2515 domain-containing protein] [protein_id=WP_025709012.1] [location=3690828..3692006] [gbkey=CDS]	0.999999999999987	true
BA203_RS15895	lcl|NZ_CP016315.1_prot_WP_088859580.1_2946 [locus_tag=BA203_RS15895] [protein=FAD-binding oxidoreductase] [protein_id=WP_088859580.1] [location=complement(3083907..3085124)] [gbkey=CDS]	0.999999999999980	true
BA203_RS01790.purN	lcl|NZ_CP016315.1_prot_WP_000088589.1_274 [gene=purN] [locus_tag=BA203_RS01790] [protein=phosphoribosylglycinamide formyltransferase] [protein_id=WP_000088589.1] [location=318277..318864] [gbkey=CDS]	0.999999999999977	true
BA203_RS24820	lcl|NZ_CP016315.1_prot_WP_025709977.1_4647 [locus_tag=BA203_RS24820] [protein=1,4-dihydroxy-2-naphthoate polyprenyltransferase] [protein_id=WP_025709977.1] [location=4744737..4745690] [gbkey=CDS]	0.999999999999976	true
BA203_RS08560	lcl|NZ_CP016315.1_prot_WP_000946323.1_1536 [locus_tag=BA203_RS08560] [protein=YaaR family protein] [protein_id=WP_000946323.1] [location=1651875..1652339] [gbkey=CDS]	0.999999999999974	true
BA203_RS02130	lcl|NZ_CP016315.1_prot_WP_000862983.1_339 [locus_tag=BA203_RS02130] [protein=cyclase family protein] [protein_id=WP_000862983.1] [location=complement(386189..386821)] [gbkey=CDS]	0.999999999999970	true
BA203_RS14230	lcl|NZ_CP016315.1_prot_WP_000087063.1_2628 [locus_tag=BA203_RS14230] [protein=(2Fe-2S)-binding protein] [protein_id=WP_000087063.1] [location=2766382..2766714] [gbkey=CDS]	0.999999999999948	true
BA203_RS09185	lcl|NZ_CP016315.1_prot_WP_025710153.1_1658 [locus_tag=BA203_RS09185] [protein=8-oxo-dGTP diphosphatase] [protein_id=WP_025710153.1] [location=complement(1762588..1763073)] [gbkey=CDS]	0.999999999999934	true
BA203_RS25775	lcl|NZ_CP016315.1_prot_WP_001072260.1_4804 [locus_tag=BA203_RS25775] [protein=class I SAM-dependent methyltransferase] [protein_id=WP_001072260.1] [location=4902240..4903058] [gbkey=CDS]	0.999999999999914	true
BA203_RS09735	lcl|NZ_CP016315.1_prot_WP_033695258.1_1763 [locus_tag=BA203_RS09735] [protein=Rrf2 family transcriptional regulator] [protein_id=WP_033695258.1] [location=1895164..1895595] [gbkey=CDS]	0.999999999999911	true
BA203_RS21840	lcl|NZ_CP016315.1_prot_WP_000484166.1_4081 [locus_tag=BA203_RS21840] [protein=VrrA protein] [protein_id=WP_000484166.1] [location=4201159..4201893] [gbkey=CDS]	0.999999999999903	true
BA203_RS04165	lcl|NZ_CP016315.1_prot_WP_001115482.1_696 [locus_tag=BA203_RS04165] [protein=DUF1540 domain-containing protein] [protein_id=WP_001115482.1] [location=complement(842195..842410)] [gbkey=CDS]	0.999999999999897	true
BA203_RS14525.exsC	lcl|NZ_CP016315.1_prot_WP_000148797.1_2685 [gene=exsC] [locus_tag=BA203_RS14525] [protein=exosporium protein ExsC] [protein_id=WP_000148797.1] [location=2816948..2817382] [gbkey=CDS]	0.999999999999889	true
BA203_RS15680	lcl|NZ_CP016315.1_prot_WP_000897406.1_2904 [locus_tag=BA203_RS15680] [protein=small, acid-soluble spore protein, alpha/beta type] [protein_id=WP_000897406.1] [location=complement(3035963..3036151)] [gbkey=CDS]	0.999999999999881	true
BA203_RS08115	lcl|NZ_CP016315.1_prot_WP_016122190.1_1450 [locus_tag=BA203_RS08115] [protein=YppG family protein] [protein_id=WP_016122190.1] [location=1560648..1561211] [gbkey=CDS]	0.999999999999766	true
BA203_RS16940	lcl|NZ_CP016315.1_prot_WP_025708771.1_3138 [locus_tag=BA203_RS16940] [protein=1-deoxy-D-xylulose-5-phosphate reductoisomerase] [protein_id=WP_025708771.1] [location=3270270..3271427] [gbkey=CDS]	0.999999999999764	true
BA203_RS15225	lcl|NZ_CP016315.1_prot_WP_088859568.1_2817 [locus_tag=BA203_RS15225] [protein=cytoplasmic protein] [protein_id=WP_088859568.1] [location=complement(2948853..2950676)] [gbkey=CDS]	0.999999999999740	true
BA203_RS04950	lcl|NZ_CP016315.1_prot_WP_025710341.1_847 [locus_tag=BA203_RS04950] [protein=hypothetical protein] [protein_id=WP_025710341.1] [location=989963..991564] [gbkey=CDS]	0.999999999999687	true
BA203_RS04225	lcl|NZ_CP016315.1_prot_WP_088859396.1_708 [locus_tag=BA203_RS04225] [protein=MarR family transcriptional regulator] [protein_id=WP_088859396.1] [location=complement(852714..853184)] [gbkey=CDS]	0.999999999999642	true
BA203_RS01250.abc-f	lcl|NZ_CP016315.1_prot_WP_000150889.1_203 [gene=abc-f] [locus_tag=BA203_RS01250] [protein=ABC-F type ribosomal protection protein] [protein_id=WP_000150889.1] [location=212906..214786] [gbkey=CDS]	0.999999999999595	true
BA203_RS08950	lcl|NZ_CP016315.1_prot_WP_001104673.1_1613 [locus_tag=BA203_RS08950] [protein=class I SAM-dependent methyltransferase] [protein_id=WP_001104673.1] [location=1715906..1716565] [gbkey=CDS]	0.999999999999495	true
BA203_RS27585	lcl|NZ_CP016315.1_prot_WP_000071951.1_5141 [locus_tag=BA203_RS27585] [protein=lipoate--protein ligase family protein] [protein_id=WP_000071951.1] [location=5261361..5262206] [gbkey=CDS]	0.999999999999475	true
BA203_RS03185	lcl|NZ_CP016315.1_prot_WP_157673801.1_528 [locus_tag=BA203_RS03185] [protein=DUF4871 domain-containing protein] [protein_id=WP_157673801.1] [location=complement(653174..653584)] [gbkey=CDS]	0.999999999999455	true
BA203_RS18840.spoVK	lcl|NZ_CP016315.1_prot_WP_000438178.1_3501 [gene=spoVK] [locus_tag=BA203_RS18840] [protein=stage V sporulation protein K] [protein_id=WP_000438178.1] [location=complement(3646051..3647007)] [gbkey=CDS]	0.999999999999314	true
BA203_RS07775.gudB	lcl|NZ_CP016315.1_prot_WP_000225173.1_1385 [gene=gudB] [locus_tag=BA203_RS07775] [protein=NAD-specific glutamate dehydrogenase] [protein_id=WP_000225173.1] [location=1504154..1505440] [gbkey=CDS]	0.999999999999216	true
BA203_RS26070	lcl|NZ_CP016315.1_prot_WP_000042075.1_4859 [locus_tag=BA203_RS26070] [protein=iron chelate uptake ABC transporter family permease subunit] [protein_id=WP_000042075.1] [location=complement(4959589..4960605)] [gbkey=CDS]	0.999999999999024	true
BA203_RS07395	lcl|NZ_CP016315.1_prot_WP_001118878.1_1310 [locus_tag=BA203_RS07395] [protein=YozQ family protein] [protein_id=WP_001118878.1] [location=1432045..1432212] [gbkey=CDS]	0.999999999998791	true
BA203_RS23360.icd	lcl|NZ_CP016315.1_prot_WP_000206898.1_4368 [gene=icd] [locus_tag=BA203_RS23360] [protein=NADP-dependent isocitrate dehydrogenase] [protein_id=WP_000206898.1] [location=complement(4487755..4489047)] [gbkey=CDS]	0.999999999998784	true
BA203_RS22085.aroE	lcl|NZ_CP016315.1_prot_WP_000812076.1_4128 [gene=aroE] [locus_tag=BA203_RS22085] [protein=shikimate dehydrogenase] [protein_id=WP_000812076.1] [location=complement(4244314..4245147)] [gbkey=CDS]	0.999999999998599	true
BA203_RS28495	lcl|NZ_CP016315.1_prot_WP_198318202.1_2306 [locus_tag=BA203_RS28495] [protein=linear amide C-N hydrolase] [protein_id=WP_198318202.1] [location=2453771..2453953] [gbkey=CDS]	0.999999999997732	true
BA203_RS00060	lcl|NZ_CP016315.1_prot_WP_000554287.1_7 [locus_tag=BA203_RS00060] [protein=YaaC family protein] [protein_id=WP_000554287.1] [location=complement(14232..15233)] [gbkey=CDS]	0.999999999996982	true
BA203_RS19600	lcl|NZ_CP016315.1_prot_WP_000027129.1_3646 [locus_tag=BA203_RS19600] [protein=DAK2 domain-containing protein] [protein_id=WP_000027129.1] [location=complement(3806638..3808314)] [gbkey=CDS]	0.999999999996740	true
BA203_RS14600	lcl|NZ_CP016315.1_prot_WP_000156193.1_2699 [locus_tag=BA203_RS14600] [protein=YrzI family small protein] [protein_id=WP_000156193.1] [location=2827507..2827647] [gbkey=CDS]	0.999999999996542	true
BA203_RS14000	lcl|NZ_CP016315.1_prot_WP_049108049.1_2581 [locus_tag=BA203_RS14000] [protein=RNA polymerase subunit sigma-70] [protein_id=WP_049108049.1] [location=complement(2726048..2726734)] [gbkey=CDS]	0.999999999995948	true
BA203_RS05070	lcl|NZ_CP016315.1_prot_WP_025687787.1_868 [locus_tag=BA203_RS05070] [protein=multidrug efflux MFS transporter] [protein_id=WP_025687787.1] [location=1020545..1022020] [gbkey=CDS]	0.999999999995667	true
BA203_RS14790.aroA	lcl|NZ_CP016315.1_prot_WP_000664629.1_2735 [gene=aroA] [locus_tag=BA203_RS14790] [protein=3-phosphoshikimate 1-carboxyvinyltransferase] [protein_id=WP_000664629.1] [location=complement(2859649..2860938)] [gbkey=CDS]	0.999999999995538	true
BA203_RS01635	lcl|NZ_CP016315.1_prot_WP_000074581.1_253 [locus_tag=BA203_RS01635] [protein=ABC transporter ATP-binding protein] [protein_id=WP_000074581.1] [location=complement(279699..280628)] [gbkey=CDS]	0.999999999994767	true
BA203_RS17320	lcl|NZ_CP016315.1_prot_WP_000755018.1_3211 [locus_tag=BA203_RS17320] [protein=HTH domain-containing protein] [protein_id=WP_000755018.1] [location=3341023..3341985] [gbkey=CDS]	0.999999999994484	true
BA203_RS21685.metI	lcl|NZ_CP016315.1_prot_WP_000103897.1_4051 [gene=metI] [locus_tag=BA203_RS21685] [protein=cystathionine gamma-synthase/O-acetylhomoserine thiolyase] [protein_id=WP_000103897.1] [location=4171989..4173101] [gbkey=CDS]	0.999999999994475	true
BA203_RS08645	lcl|NZ_CP016315.1_prot_WP_088859455.1_1553 [locus_tag=BA203_RS08645] [protein=flagellar hook assembly protein FlgD] [protein_id=WP_088859455.1] [location=1664850..1665428] [gbkey=CDS]	0.999999999993420	true
BA203_RS23710	lcl|NZ_CP016315.1_prot_WP_088859650.1_4435 [locus_tag=BA203_RS23710] [protein=colicin] [protein_id=WP_088859650.1] [location=4549191..4550876] [gbkey=CDS]	0.999999999993311	true
BA203_RS18525	lcl|NZ_CP016315.1_prot_WP_025710104.1_3439 [locus_tag=BA203_RS18525] [protein=alkene reductase] [protein_id=WP_025710104.1] [location=complement(3590339..3591466)] [gbkey=CDS]	0.999999999991813	true
BA203_RS24205	lcl|NZ_CP016315.1_prot_WP_001129341.1_4527 [locus_tag=BA203_RS24205] [protein=hypothetical protein] [protein_id=WP_001129341.1] [location=complement(4638522..4638671)] [gbkey=CDS]	0.999999999990572	true
BA203_RS18800	lcl|NZ_CP016315.1_prot_WP_025710427.1_3492 [locus_tag=BA203_RS18800] [protein=ORF6C domain-containing protein] [protein_id=WP_025710427.1] [location=complement(3638215..3638973)] [gbkey=CDS]	0.999999999990460	true
BA203_RS04820	lcl|NZ_CP016315.1_prot_WP_000930085.1_823 [locus_tag=BA203_RS04820] [protein=M42 family metallopeptidase] [protein_id=WP_000930085.1] [location=965105..966154] [gbkey=CDS]	0.999999999990382	true
BA203_RS20015	lcl|NZ_CP016315.1_prot_WP_000535802.1_3729 [locus_tag=BA203_RS20015] [protein=formamidase] [protein_id=WP_000535802.1] [location=complement(3890176..3891174)] [gbkey=CDS]	0.999999999988990	true
BA203_RS21925	lcl|NZ_CP016315.1_prot_WP_000091509.1_4097 [locus_tag=BA203_RS21925] [protein=HD family phosphohydrolase] [protein_id=WP_000091509.1] [location=complement(4214447..4216591)] [gbkey=CDS]	0.999999999987644	true
BA203_RS01720	lcl|NZ_CP016315.1_prot_WP_000483017.1_264 [locus_tag=BA203_RS01720] [protein=sulfotransferase family 2 domain-containing protein] [protein_id=WP_000483017.1] [location=complement(302187..302978)] [gbkey=CDS]	0.999999999985455	true
BA203_RS08790	lcl|NZ_CP016315.1_prot_WP_001025737.1_1581 [locus_tag=BA203_RS08790] [protein=H-type small acid-soluble spore protein] [protein_id=WP_001025737.1] [location=complement(1687714..1687893)] [gbkey=CDS]	0.999999999983871	true
BA203_RS27425	lcl|NZ_CP016315.1_prot_WP_000411129.1_5112 [locus_tag=BA203_RS27425] [protein=ABC transporter ATP-binding protein] [protein_id=WP_000411129.1] [location=complement(5224150..5225052)] [gbkey=CDS]	0.999999999983504	true
BA203_RS05770	lcl|NZ_CP016315.1_prot_WP_033687693.1_1003 [locus_tag=BA203_RS05770] [protein=hypothetical protein] [protein_id=WP_033687693.1] [location=1147785..1147961] [gbkey=CDS]	0.999999999982550	true
BA203_RS14210	lcl|NZ_CP016315.1_prot_WP_016122676.1_2624 [locus_tag=BA203_RS14210] [protein=proline racemase family protein] [protein_id=WP_016122676.1] [location=complement(2761949..2762986)] [gbkey=CDS]	0.999999999977382	true
BA203_RS08605.fliE	lcl|NZ_CP016315.1_prot_WP_000701670.1_1545 [gene=fliE] [locus_tag=BA203_RS08605] [protein=flagellar hook-basal body complex protein FliE] [protein_id=WP_000701670.1] [location=1658310..1658609] [gbkey=CDS]	0.999999999977029	true
BA203_RS12920	lcl|NZ_CP016315.1_prot_WP_001176009.1_2373 [locus_tag=BA203_RS12920] [protein=cysteine dioxygenase family protein] [protein_id=WP_001176009.1] [location=complement(2525015..2525458)] [gbkey=CDS]	0.999999999976248	true
BA203_RS13060.tenA	lcl|NZ_CP016315.1_prot_WP_000144513.1_2401 [gene=tenA] [locus_tag=BA203_RS13060] [protein=thiaminase II] [protein_id=WP_000144513.1] [location=2551622..2552311] [gbkey=CDS]	0.999999999973852	true
BA203_RS16460	lcl|NZ_CP016315.1_prot_WP_025708725.1_3052 [locus_tag=BA203_RS16460] [protein=hypothetical protein] [protein_id=WP_025708725.1] [location=complement(3197551..3197829)] [gbkey=CDS]	0.999999999973176	true
BA203_RS05705	lcl|NZ_CP016315.1_prot_WP_033686608.1_990 [locus_tag=BA203_RS05705] [protein=M48 family metalloprotease] [protein_id=WP_033686608.1] [location=1134270..1136183] [gbkey=CDS]	0.999999999970329	true
BA203_RS20000	lcl|NZ_CP016315.1_prot_WP_001143346.1_3726 [locus_tag=BA203_RS20000] [protein=YlbD family protein] [protein_id=WP_001143346.1] [location=complement(3887900..3888337)] [gbkey=CDS]	0.999999999964039	true
BA203_RS13235	lcl|NZ_CP016315.1_prot_WP_025710269.1_2434 [locus_tag=BA203_RS13235] [protein=hypothetical protein] [protein_id=WP_025710269.1] [location=complement(2583691..2584155)] [gbkey=CDS]	0.999999999962962	true
BA203_RS26700	lcl|NZ_CP016315.1_prot_WP_157673800.1_4976 [locus_tag=BA203_RS26700] [protein=transposase] [protein_id=WP_157673800.1] [location=5086205..5086561] [gbkey=CDS]	0.999999999961422	true
BA203_RS15330	lcl|NZ_CP016315.1_prot_WP_044307264.1_2837 [locus_tag=BA203_RS15330] [protein=cupin domain-containing protein] [protein_id=WP_044307264.1] [location=complement(2966327..2966920)] [gbkey=CDS]	0.999999999958306	true
BA203_RS13960	lcl|NZ_CP016315.1_prot_WP_088859552.1_2573 [locus_tag=BA203_RS13960] [protein=protein phosphatase 2C domain-containing protein] [protein_id=WP_088859552.1] [location=complement(2720262..2721086)] [gbkey=CDS]	0.999999999953912	true
BA203_RS07440.cysC	lcl|NZ_CP016315.1_prot_WP_000380499.1_1319 [gene=cysC] [locus_tag=BA203_RS07440] [protein=adenylyl-sulfate kinase] [protein_id=WP_000380499.1] [location=1440975..1441568] [gbkey=CDS]	0.999999999952764	true
BA203_RS24115	lcl|NZ_CP016315.1_prot_WP_000512463.1_4509 [locus_tag=BA203_RS24115] [protein=spore germination protein] [protein_id=WP_000512463.1] [location=complement(4618714..4618938)] [gbkey=CDS]	0.999999999943659	true
BA203_RS10735	lcl|NZ_CP016315.1_prot_WP_000581462.1_1954 [locus_tag=BA203_RS10735] [protein=VOC family protein] [protein_id=WP_000581462.1] [location=2079693..2080076] [gbkey=CDS]	0.999999999941301	true
BA203_RS10515	lcl|NZ_CP016315.1_prot_WP_006923787.1_1914 [locus_tag=BA203_RS10515] [protein=Macrolide glycosyltransferase] [protein_id=WP_006923787.1] [location=2040383..2041591] [gbkey=CDS]	0.999999999930258	true
BA203_RS26655	lcl|NZ_CP016315.1_prot_WP_000610162.1_4967 [locus_tag=BA203_RS26655] [protein=VOC family protein] [protein_id=WP_000610162.1] [location=5074819..5075199] [gbkey=CDS]	0.999999999928049	true
BA203_RS13395	lcl|NZ_CP016315.1_prot_WP_000495197.1_2464 [locus_tag=BA203_RS13395] [protein=DUF4269 domain-containing protein] [protein_id=WP_000495197.1] [location=2613144..2613674] [gbkey=CDS]	0.999999999927150	true
BA203_RS14450	lcl|NZ_CP016315.1_prot_WP_000400902.1_2671 [locus_tag=BA203_RS14450] [protein=polymer-forming cytoskeletal protein] [protein_id=WP_000400902.1] [location=complement(2805743..2806450)] [gbkey=CDS]	0.999999999918533	true
BA203_RS20535	lcl|NZ_CP016315.1_prot_WP_000027461.1_3830 [locus_tag=BA203_RS20535] [protein=2-hydroxy-3-keto-5-methylthiopentenyl-1-phosphate phosphatase] [protein_id=WP_000027461.1] [location=3983736..3984395] [gbkey=CDS]	0.999999999895846	true
BA203_RS08745.flgG	lcl|NZ_CP016315.1_prot_WP_025709186.1_1572 [gene=flgG] [locus_tag=BA203_RS08745] [protein=flagellar basal-body rod protein FlgG] [protein_id=WP_025709186.1] [location=1682492..1683265] [gbkey=CDS]	0.999999999890162	true
BA203_RS06500	lcl|NZ_CP016315.1_prot_WP_000878730.1_1142 [locus_tag=BA203_RS06500] [protein=Ig-like domain-containing protein] [protein_id=WP_000878730.1] [location=complement(1274607..1275005)] [gbkey=CDS]	0.999999999881697	true
BA203_RS04665	lcl|NZ_CP016315.1_prot_WP_000281497.1_793 [locus_tag=BA203_RS04665] [protein=amino acid ABC transporter permease] [protein_id=WP_000281497.1] [location=930245..930943] [gbkey=CDS]	0.999999999842180	true
BA203_RS23100	lcl|NZ_CP016315.1_prot_WP_025709899.1_4320 [locus_tag=BA203_RS23100] [protein=ABC transporter ATP-binding protein] [protein_id=WP_025709899.1] [location=complement(4435525..4436295)] [gbkey=CDS]	0.999999999821494	true
BA203_RS06320	lcl|NZ_CP016315.1_prot_WP_000360645.1_1107 [locus_tag=BA203_RS06320] [protein=DsbA family protein] [protein_id=WP_000360645.1] [location=complement(1245714..1246607)] [gbkey=CDS]	0.999999999800299	true
BA203_RS13435	lcl|NZ_CP016315.1_prot_WP_001071389.1_2472 [locus_tag=BA203_RS13435] [protein=heterocycloanthracin/sonorensin family bacteriocin] [protein_id=WP_001071389.1] [location=2620381..2620647] [gbkey=CDS]	0.999999999786461	true
BA203_RS03260	lcl|NZ_CP016315.1_prot_WP_016121823.1_542 [locus_tag=BA203_RS03260] [protein=SAM-dependent methyltransferase] [protein_id=WP_016121823.1] [location=671990..672547] [gbkey=CDS]	0.999999999774736	true
BA203_RS21510	lcl|NZ_CP016315.1_prot_WP_001021351.1_4018 [locus_tag=BA203_RS21510] [protein=GntR family transcriptional regulator] [protein_id=WP_001021351.1] [location=complement(4144129..4144503)] [gbkey=CDS]	0.999999999683071	true
BA203_RS28530	lcl|NZ_CP016315.1_prot_WP_000682743.1_2605 [locus_tag=BA203_RS28530] [protein=hypothetical protein] [protein_id=WP_000682743.1] [location=2746251..2746412] [gbkey=CDS]	0.999999999607694	true
BA203_RS20045.ctaB	lcl|NZ_CP016315.1_prot_WP_001015058.1_3735 [gene=ctaB] [locus_tag=BA203_RS20045] [protein=protoheme IX farnesyltransferase] [protein_id=WP_001015058.1] [location=complement(3896385..3897308)] [gbkey=CDS]	0.999999999571357	true
BA203_RS16965	lcl|NZ_CP016315.1_prot_WP_025708774.1_3143 [locus_tag=BA203_RS16965] [protein=collagen-like protein] [protein_id=WP_025708774.1] [location=complement(3274056..3276563)] [gbkey=CDS]	0.999999999492917	true
BA203_RS16980	lcl|NZ_CP016315.1_prot_WP_006922529.1_3146 [locus_tag=BA203_RS16980] [protein=CGNR zinc finger domain-containing protein] [protein_id=WP_006922529.1] [location=complement(3280044..3280586)] [gbkey=CDS]	0.999999999447149	true
BA203_RS08585	lcl|NZ_CP016315.1_prot_WP_001149516.1_1541 [locus_tag=BA203_RS08585] [protein=flagellar protein FliS] [protein_id=WP_001149516.1] [location=1656452..1656820] [gbkey=CDS]	0.999999999442392	true
BA203_RS12145	lcl|NZ_CP016315.1_prot_WP_016122493.1_2223 [locus_tag=BA203_RS12145] [protein=LysE family transporter] [protein_id=WP_016122493.1] [location=complement(2347781..2348365)] [gbkey=CDS]	0.999999999388813	true
BA203_RS22315.udk	lcl|NZ_CP016315.1_prot_WP_000537078.1_4173 [gene=udk] [locus_tag=BA203_RS22315] [protein=uridine kinase] [protein_id=WP_000537078.1] [location=complement(4286282..4286920)] [gbkey=CDS]	0.999999999244237	true
BA203_RS22240	lcl|NZ_CP016315.1_prot_WP_006926759.1_4159 [locus_tag=BA203_RS22240] [protein=ABC transporter ATP-binding protein] [protein_id=WP_006926759.1] [location=complement(4272024..4272842)] [gbkey=CDS]	0.999999999070200	true
BA203_RS10200	lcl|NZ_CP016315.1_prot_WP_025710171.1_1852 [locus_tag=BA203_RS10200] [protein=hypothetical protein] [protein_id=WP_025710171.1] [location=1987024..1987329] [gbkey=CDS]	0.999999998927367	true
BA203_RS25265.dapF	lcl|NZ_CP016315.1_prot_WP_000077396.1_4706 [gene=dapF] [locus_tag=BA203_RS25265] [protein=diaminopimelate epimerase] [protein_id=WP_000077396.1] [location=complement(4818431..4819297)] [gbkey=CDS]	0.999999998818414	true
BA203_RS28515	lcl|NZ_CP016315.1_prot_WP_000653680.1_2474 [locus_tag=BA203_RS28515] [protein=hypothetical protein] [protein_id=WP_000653680.1] [location=2621797..2621940] [gbkey=CDS]	0.999999998634104	true
BA203_RS27245	lcl|NZ_CP016315.1_prot_WP_000949055.1_5079 [locus_tag=BA203_RS27245] [protein=flavin reductase family protein] [protein_id=WP_000949055.1] [location=5188552..5189163] [gbkey=CDS]	0.999999998623584	true
BA203_RS18870	lcl|NZ_CP016315.1_prot_WP_000814429.1_3506 [locus_tag=BA203_RS18870] [protein=hypothetical protein] [protein_id=WP_000814429.1] [location=3653046..3653291] [gbkey=CDS]	0.999999998622937	true
BA203_RS10860	lcl|NZ_CP016315.1_prot_WP_000043368.1_1979 [locus_tag=BA203_RS10860] [protein=hypothetical protein] [protein_id=WP_000043368.1] [location=2105687..2106064] [gbkey=CDS]	0.999999998489009	true
BA203_RS07765	lcl|NZ_CP016315.1_prot_WP_025709291.1_1383 [locus_tag=BA203_RS07765] [protein=MerR family transcriptional regulator] [protein_id=WP_025709291.1] [location=1502281..1503156] [gbkey=CDS]	0.999999998403219	true
BA203_RS02150	lcl|NZ_CP016315.1_prot_WP_000199980.1_343 [locus_tag=BA203_RS02150] [protein=FAD-dependent oxidoreductase] [protein_id=WP_000199980.1] [location=complement(390631..392157)] [gbkey=CDS]	0.999999998292176	true
BA203_RS23720	lcl|NZ_CP016315.1_prot_WP_000056015.1_4437 [locus_tag=BA203_RS23720] [protein=hypothetical protein] [protein_id=WP_000056015.1] [location=4551549..4551968] [gbkey=CDS]	0.999999998230900	true
BA203_RS26860	lcl|NZ_CP016315.1_prot_WP_088859676.1_5004 [locus_tag=BA203_RS26860] [protein=YIP1 family protein] [protein_id=WP_088859676.1] [location=complement(5117748..5118416)] [gbkey=CDS]	0.999999998216841	true
BA203_RS24400	lcl|NZ_CP016315.1_prot_WP_000873636.1_4564 [locus_tag=BA203_RS24400] [protein=sulfatase-like hydrolase/transferase] [protein_id=WP_000873636.1] [location=complement(4670538..4672607)] [gbkey=CDS]	0.999999997808515	true
BA203_RS23725	lcl|NZ_CP016315.1_prot_WP_174726040.1_4438 [locus_tag=BA203_RS23725] [protein=HNH endonuclease] [protein_id=WP_174726040.1] [location=4552206..4553132] [gbkey=CDS]	0.999999997389632	true
BA203_RS03475	lcl|NZ_CP016315.1_prot_WP_012593146.1_584 [locus_tag=BA203_RS03475] [protein=amino acid ABC transporter ATP-binding protein] [protein_id=WP_012593146.1] [location=722204..722932] [gbkey=CDS]	0.999999996888321	true
BA203_RS26345	lcl|NZ_CP016315.1_prot_WP_001255070.1_4910 [locus_tag=BA203_RS26345] [protein=acetyltransferase] [protein_id=WP_001255070.1] [location=complement(5016109..5016621)] [gbkey=CDS]	0.999999996815908	true
BA203_RS18310	lcl|NZ_CP016315.1_prot_WP_001054455.1_3397 [locus_tag=BA203_RS18310] [protein=HesB/YadR/YfhF family protein] [protein_id=WP_001054455.1] [location=3555884..3556174] [gbkey=CDS]	0.999999995969041	true
BA203_RS07000	lcl|NZ_CP016315.1_prot_WP_000941961.1_1237 [locus_tag=BA203_RS07000] [protein=DinB family protein] [protein_id=WP_000941961.1] [location=1373449..1373982] [gbkey=CDS]	0.999999995888017	true
BA203_RS01860	lcl|NZ_CP016315.1_prot_WP_000622969.1_287 [locus_tag=BA203_RS01860] [protein=methionine ABC transporter ATP-binding protein] [protein_id=WP_000622969.1] [location=333846..334865] [gbkey=CDS]	0.999999995846847	true
BA203_RS28590	lcl|NZ_CP016315.1_prot_WP_001242605.1_4197 [locus_tag=BA203_RS28590] [protein=hypothetical protein] [protein_id=WP_001242605.1] [location=complement(4311344..4311520)] [gbkey=CDS]	0.999999995555415	true
BA203_RS09635	lcl|NZ_CP016315.1_prot_WP_016122311.1_1744 [locus_tag=BA203_RS09635] [protein=SagB/ThcOx family dehydrogenase] [protein_id=WP_016122311.1] [location=1856578..1857558] [gbkey=CDS]	0.999999994896643	true
BA203_RS13510	lcl|NZ_CP016315.1_prot_WP_088859531.1_2486 [locus_tag=BA203_RS13510] [protein=hypothetical protein] [protein_id=WP_088859531.1] [location=complement(2633461..2633826)] [gbkey=CDS]	0.999999994755236	true
BA203_RS23835.ccpA	lcl|NZ_CP016315.1_prot_WP_001103297.1_4459 [gene=ccpA] [locus_tag=BA203_RS23835] [protein=catabolite control protein A] [protein_id=WP_001103297.1] [location=complement(4568910..4569908)] [gbkey=CDS]	0.999999994753484	true
BA203_RS23215.sspI	lcl|NZ_CP016315.1_prot_WP_000009509.1_4341 [gene=sspI] [locus_tag=BA203_RS23215] [protein=small acid-soluble spore protein SspI] [protein_id=WP_000009509.1] [location=4460710..4460919] [gbkey=CDS]	0.999999994578343	true
BA203_RS18380	lcl|NZ_CP016315.1_prot_WP_001146295.1_3411 [locus_tag=BA203_RS18380] [protein=hypothetical protein] [protein_id=WP_001146295.1] [location=complement(3567033..3567296)] [gbkey=CDS]	0.999999994287481	true
BA203_RS02695.mutY	lcl|NZ_CP016315.1_prot_WP_000171397.1_450 [gene=mutY] [locus_tag=BA203_RS02695] [protein=A/G-specific adenine glycosylase] [protein_id=WP_000171397.1] [location=504088..505185] [gbkey=CDS]	0.999999994244196	true
BA203_RS24460	lcl|NZ_CP016315.1_prot_WP_000448409.1_4577 [locus_tag=BA203_RS24460] [protein=hypothetical protein] [protein_id=WP_000448409.1] [location=complement(4681336..4681653)] [gbkey=CDS]	0.999999993429891	true
BA203_RS19015	lcl|NZ_CP016315.1_prot_WP_006922223.1_3531 [locus_tag=BA203_RS19015] [protein=methylphosphotriester-DNA--protein-cysteine methyltransferase family protein] [protein_id=WP_006922223.1] [location=3677582..3678178] [gbkey=CDS]	0.999999993416222	true
BA203_RS24105	lcl|NZ_CP016315.1_prot_WP_088859655.1_4507 [locus_tag=BA203_RS24105] [protein=exosporium leader peptide-containing protein] [protein_id=WP_088859655.1] [location=complement(4614252..4618253)] [gbkey=CDS]	0.999999992933810	true
BA203_RS10710	lcl|NZ_CP016315.1_prot_WP_000160049.1_1949 [locus_tag=BA203_RS10710] [protein=class I SAM-dependent methyltransferase] [protein_id=WP_000160049.1] [location=2074340..2075020] [gbkey=CDS]	0.999999992905387	true
BA203_RS13130	lcl|NZ_CP016315.1_prot_WP_000106401.1_2414 [locus_tag=BA203_RS13130] [protein=MFS transporter] [protein_id=WP_000106401.1] [location=2563353..2564636] [gbkey=CDS]	0.999999991754336	true
BA203_RS16125	lcl|NZ_CP016315.1_prot_WP_025708648.1_2989 [locus_tag=BA203_RS16125] [protein=L,D-transpeptidase family protein] [protein_id=WP_025708648.1] [location=complement(3129767..3131212)] [gbkey=CDS]	0.999999991706080	true
BA203_RS17980	lcl|NZ_CP016315.1_prot_WP_000070938.1_3334 [locus_tag=BA203_RS17980] [protein=transcriptional regulator] [protein_id=WP_000070938.1] [location=complement(3479896..3480516)] [gbkey=CDS]	0.999999990814525	true
BA203_RS08580	lcl|NZ_CP016315.1_prot_WP_088859453.1_1540 [locus_tag=BA203_RS08580] [protein=flagellar hook-associated protein 2] [protein_id=WP_088859453.1] [location=1655047..1656429] [gbkey=CDS]	0.999999990156901	true
BA203_RS10585	lcl|NZ_CP016315.1_prot_WP_001007571.1_1928 [locus_tag=BA203_RS10585] [protein=hypothetical protein] [protein_id=WP_001007571.1] [location=2054053..2054304] [gbkey=CDS]	0.999999989416716	true
BA203_RS08335	lcl|NZ_CP016315.1_prot_WP_088859442.1_1491 [locus_tag=BA203_RS08335] [protein=DUF11 domain-containing protein] [protein_id=WP_088859442.1] [location=complement(1600010..1615042)] [gbkey=CDS]	0.999999985975613	true
BA203_RS04675.sasP	lcl|NZ_CP016315.1_prot_WP_000013338.1_795 [gene=sasP] [locus_tag=BA203_RS04675] [protein=small acid-soluble spore protein, SasP family] [protein_id=WP_000013338.1] [location=complement(931758..931961)] [gbkey=CDS]	0.999999985922238	true
BA203_RS20780	lcl|NZ_CP016315.1_prot_WP_001161448.1_3877 [locus_tag=BA203_RS20780] [protein=SIMPL domain-containing protein] [protein_id=WP_001161448.1] [location=4022308..4022979] [gbkey=CDS]	0.999999985369200	true
BA203_RS10065	lcl|NZ_CP016315.1_prot_WP_000877681.1_1827 [locus_tag=BA203_RS10065] [protein=sugar phosphate isomerase/epimerase] [protein_id=WP_000877681.1] [location=1964359..1965201] [gbkey=CDS]	0.999999983436170	true
BA203_RS14185	lcl|NZ_CP016315.1_prot_WP_002005224.1_2619 [locus_tag=BA203_RS14185] [protein=carboxymuconolactone decarboxylase family protein] [protein_id=WP_002005224.1] [location=complement(2756504..2756896)] [gbkey=CDS]	0.999999982230288	true
BA203_RS24110	lcl|NZ_CP016315.1_prot_WP_001110852.1_4508 [locus_tag=BA203_RS24110] [protein=hypothetical protein] [protein_id=WP_001110852.1] [location=complement(4618370..4618693)] [gbkey=CDS]	0.999999978675710	true
BA203_RS16175	lcl|NZ_CP016315.1_prot_WP_025708676.1_2998 [locus_tag=BA203_RS16175] [protein=hypothetical protein] [protein_id=WP_025708676.1] [location=3146608..3147204] [gbkey=CDS]	0.999999977767052	true
BA203_RS11790	lcl|NZ_CP016315.1_prot_WP_001007283.1_2155 [locus_tag=BA203_RS11790] [protein=isochorismatase family protein] [protein_id=WP_001007283.1] [location=2278862..2279755] [gbkey=CDS]	0.999999977603563	true
BA203_RS00990	lcl|NZ_CP016315.1_prot_WP_016124181.1_155 [locus_tag=BA203_RS00990] [protein=S9 family peptidase] [protein_id=WP_016124181.1] [location=167166..169130] [gbkey=CDS]	0.999999976726808	true
BA203_RS16660	lcl|NZ_CP016315.1_prot_WP_025708753.1_3083 [locus_tag=BA203_RS16660] [protein=WXG100 family type VII secretion target] [protein_id=WP_025708753.1] [location=complement(3220492..3220797)] [gbkey=CDS]	0.999999975563030	true
BA203_RS24020	lcl|NZ_CP016315.1_prot_WP_000437765.1_4492 [locus_tag=BA203_RS24020] [protein=SRPBCC domain-containing protein] [protein_id=WP_000437765.1] [location=complement(4604365..4604796)] [gbkey=CDS]	0.999999973864689	true
BA203_RS08500	lcl|NZ_CP016315.1_prot_WP_000291689.1_1524 [locus_tag=BA203_RS08500] [protein=aspartyl-phosphate phosphatase Spo0E family protein] [protein_id=WP_000291689.1] [location=1640948..1641166] [gbkey=CDS]	0.999999973552914	true
BA203_RS14025	lcl|NZ_CP016315.1_prot_WP_088859554.1_2586 [locus_tag=BA203_RS14025] [protein=glycosyl transferase family 1] [protein_id=WP_088859554.1] [location=complement(2730349..2731542)] [gbkey=CDS]	0.999999972348404	true
BA203_RS18860.hfq	lcl|NZ_CP016315.1_prot_WP_000813896.1_3504 [gene=hfq] [locus_tag=BA203_RS18860] [protein=RNA chaperone Hfq] [protein_id=WP_000813896.1] [location=complement(3651666..3651890)] [gbkey=CDS]	0.999999970470574	true
BA203_RS13325	lcl|NZ_CP016315.1_prot_WP_088859524.1_2451 [locus_tag=BA203_RS13325] [protein=DegV family protein] [protein_id=WP_088859524.1] [location=2600480..2601286] [gbkey=CDS]	0.999999969639074	true
BA203_RS25480	lcl|NZ_CP016315.1_prot_WP_071732342.1_4748 [locus_tag=BA203_RS25480] [protein=bifunctional metallophosphatase/5'-nucleotidase] [protein_id=WP_071732342.1] [location=complement(4850496..4851887)] [gbkey=CDS]	0.999999968403420	true
BA203_RS15005	lcl|NZ_CP016315.1_prot_WP_000250758.1_2775 [locus_tag=BA203_RS15005] [protein=IclR family transcriptional regulator] [protein_id=WP_000250758.1] [location=complement(2902529..2903278)] [gbkey=CDS]	0.999999963745385	true
BA203_RS01615	lcl|NZ_CP016315.1_prot_WP_086388535.1_250 [locus_tag=BA203_RS01615] [protein=ASCH domain-containing protein] [protein_id=WP_086388535.1] [location=complement(277342..277800)] [gbkey=CDS]	0.999999958508520	true
BA203_RS20750	lcl|NZ_CP016315.1_prot_WP_000548044.1_3871 [locus_tag=BA203_RS20750] [protein=GntR family transcriptional regulator] [protein_id=WP_000548044.1] [location=4017645..4018064] [gbkey=CDS]	0.999999956755220	true
BA203_RS20680.spoVAF	lcl|NZ_CP016315.1_prot_WP_000165595.1_3858 [gene=spoVAF] [locus_tag=BA203_RS20680] [protein=spore germination protein SpoVAF] [protein_id=WP_000165595.1] [location=complement(4007760..4009232)] [gbkey=CDS]	0.999999954831202	true
BA203_RS03045	lcl|NZ_CP016315.1_prot_WP_088859381.1_500 [locus_tag=BA203_RS03045] [protein=GNAT family N-acetyltransferase] [protein_id=WP_088859381.1] [location=618316..619185] [gbkey=CDS]	0.999999939237399	true
BA203_RS11910	lcl|NZ_CP016315.1_prot_WP_025709638.1_2179 [locus_tag=BA203_RS11910] [protein=MBL fold metallo-hydrolase] [protein_id=WP_025709638.1] [location=2308814..2309680] [gbkey=CDS]	0.999999937753687	true
BA203_RS23730	lcl|NZ_CP016315.1_prot_WP_001060036.1_4439 [locus_tag=BA203_RS23730] [protein=SMI1/KNR4 family protein] [protein_id=WP_001060036.1] [location=4553145..4553597] [gbkey=CDS]	0.999999936655128	true
BA203_RS21445	lcl|NZ_CP016315.1_prot_WP_033695179.1_4006 [locus_tag=BA203_RS21445] [protein=hypothetical protein] [protein_id=WP_033695179.1] [location=complement(4136738..4137274)] [gbkey=CDS]	0.999999929401198	true
BA203_RS25425	lcl|NZ_CP016315.1_prot_WP_000435943.1_4737 [locus_tag=BA203_RS25425] [protein=DUF1027 domain-containing protein] [protein_id=WP_000435943.1] [location=complement(4842786..4843088)] [gbkey=CDS]	0.999999927442516	true
BA203_RS07540	lcl|NZ_CP016315.1_prot_WP_000026272.1_1339 [locus_tag=BA203_RS07540] [protein=class I SAM-dependent methyltransferase] [protein_id=WP_000026272.1] [location=complement(1459456..1460232)] [gbkey=CDS]	0.999999924467337	true
BA203_RS15150	lcl|NZ_CP016315.1_prot_WP_000429619.1_2803 [locus_tag=BA203_RS15150] [protein=hypothetical protein] [protein_id=WP_000429619.1] [location=complement(2930942..2931964)] [gbkey=CDS]	0.999999922971753	true
BA203_RS08365	lcl|NZ_CP016315.1_prot_WP_088859444.1_1497 [locus_tag=BA203_RS08365] [protein=aldose 1-epimerase family protein] [protein_id=WP_088859444.1] [location=complement(1618441..1619313)] [gbkey=CDS]	0.999999920157858	true
BA203_RS06170.clpB	lcl|NZ_CP016315.1_prot_WP_016122101.1_1081 [gene=clpB] [locus_tag=BA203_RS06170] [protein=ATP-dependent chaperone ClpB] [protein_id=WP_016122101.1] [location=1216311..1218911] [gbkey=CDS]	0.999999916527003	true
BA203_RS01950	lcl|NZ_CP016315.1_prot_WP_000007349.1_305 [locus_tag=BA203_RS01950] [protein=aminopeptidase] [protein_id=WP_000007349.1] [location=complement(350663..351892)] [gbkey=CDS]	0.999999905716226	true
BA203_RS15805	lcl|NZ_CP016315.1_prot_WP_000423188.1_2928 [locus_tag=BA203_RS15805] [protein=LysR family transcriptional regulator] [protein_id=WP_000423188.1] [location=complement(3065991..3066869)] [gbkey=CDS]	0.999999901366886	true
BA203_RS06040.gerPC	lcl|NZ_CP016315.1_prot_WP_025709865.1_1057 [gene=gerPC] [locus_tag=BA203_RS06040] [protein=spore germination protein GerPC] [protein_id=WP_025709865.1] [location=complement(1195420..1196034)] [gbkey=CDS]	0.999999890384347	true
BA203_RS22655.minD	lcl|NZ_CP016315.1_prot_WP_000503309.1_4239 [gene=minD] [locus_tag=BA203_RS22655] [protein=septum site-determining protein MinD] [protein_id=WP_000503309.1] [location=complement(4354228..4355025)] [gbkey=CDS]	0.999999889676024	true
BA203_RS18325.tlp	lcl|NZ_CP016315.1_prot_WP_001133511.1_3400 [gene=tlp] [locus_tag=BA203_RS18325] [protein=small acid-soluble spore protein Tlp] [protein_id=WP_001133511.1] [location=complement(3558051..3558248)] [gbkey=CDS]	0.999999883039490	true
BA203_RS06620.odhA	lcl|NZ_CP016315.1_prot_WP_000197136.1_1164 [gene=odhA] [locus_tag=BA203_RS06620] [protein=2-oxoglutarate dehydrogenase E1 component] [protein_id=WP_000197136.1] [location=complement(1299489..1302356)] [gbkey=CDS]	0.999999853136445	true
BA203_RS16955	lcl|NZ_CP016315.1_prot_WP_000601226.1_3141 [locus_tag=BA203_RS16955] [protein=GNAT family N-acetyltransferase] [protein_id=WP_000601226.1] [location=3273100..3273561] [gbkey=CDS]	0.999999849528281	true
BA203_RS02715	lcl|NZ_CP016315.1_prot_WP_000506622.1_454 [locus_tag=BA203_RS02715] [protein=DUF402 domain-containing protein] [protein_id=WP_000506622.1] [location=506575..507105] [gbkey=CDS]	0.999999829628688	true
BA203_RS07660	lcl|NZ_CP016315.1_prot_WP_000067557.1_1362 [locus_tag=BA203_RS07660] [protein=YpuI family protein] [protein_id=WP_000067557.1] [location=1482504..1482995] [gbkey=CDS]	0.999999823447239	true
BA203_RS22180	lcl|NZ_CP016315.1_prot_WP_000071866.1_4147 [locus_tag=BA203_RS22180] [protein=DUF4023 domain-containing protein] [protein_id=WP_000071866.1] [location=4260308..4260430] [gbkey=CDS]	0.999999823072555	true
BA203_RS11000	lcl|NZ_CP016315.1_prot_WP_000692566.1_2005 [locus_tag=BA203_RS11000] [protein=virulence factor] [protein_id=WP_000692566.1] [location=2128509..2129636] [gbkey=CDS]	0.999999821198429	true
BA203_RS03225.fdhD	lcl|NZ_CP016315.1_prot_WP_000529241.1_535 [gene=fdhD] [locus_tag=BA203_RS03225] [protein=formate dehydrogenase accessory sulfurtransferase FdhD] [protein_id=WP_000529241.1] [location=complement(660788..661594)] [gbkey=CDS]	0.999999817325492	true
BA203_RS00515.ctsR	lcl|NZ_CP016315.1_prot_WP_001244558.1_73 [gene=ctsR] [locus_tag=BA203_RS00515] [protein=transcriptional regulator CtsR] [protein_id=WP_001244558.1] [location=92914..93375] [gbkey=CDS]	0.999999807198504	true
BA203_RS08085.recU	lcl|NZ_CP016315.1_prot_WP_000155598.1_1445 [gene=recU] [locus_tag=BA203_RS08085] [protein=Holliday junction resolvase RecU] [protein_id=WP_000155598.1] [location=complement(1557502..1558104)] [gbkey=CDS]	0.999999783803323	true
BA203_RS14300	lcl|NZ_CP016315.1_prot_WP_000271312.1_2642 [locus_tag=BA203_RS14300] [protein=DUF3870 domain-containing protein] [protein_id=WP_000271312.1] [location=complement(2779275..2779601)] [gbkey=CDS]	0.999999758002063	true
BA203_RS02270	lcl|NZ_CP016315.1_prot_WP_000082906.1_367 [locus_tag=BA203_RS02270] [protein=MTH1187 family thiamine-binding protein] [protein_id=WP_000082906.1] [location=426234..426554] [gbkey=CDS]	0.999999754784172	true
BA203_RS16730	lcl|NZ_CP016315.1_prot_WP_001101573.1_3097 [locus_tag=BA203_RS16730] [protein=NAD(P)H-dependent oxidoreductase] [protein_id=WP_001101573.1] [location=complement(3233061..3233636)] [gbkey=CDS]	0.999999739822955	true
BA203_RS05970	lcl|NZ_CP016315.1_prot_WP_000073794.1_1043 [locus_tag=BA203_RS05970] [protein=phosphotransferase] [protein_id=WP_000073794.1] [location=complement(1181533..1182324)] [gbkey=CDS]	0.999999729573114	true
BA203_RS28420	lcl|NZ_CP016315.1_prot_WP_000240799.1_1221 [locus_tag=BA203_RS28420] [protein=hypothetical protein] [protein_id=WP_000240799.1] [location=1354984..1355136] [gbkey=CDS]	0.999999716637410	true
BA203_RS12550	lcl|NZ_CP016315.1_prot_WP_088859516.1_2298 [locus_tag=BA203_RS12550] [protein=septum formation initiator] [protein_id=WP_088859516.1] [location=2447322..2448641] [gbkey=CDS]	0.999999699849050	true
BA203_RS09615	lcl|NZ_CP016315.1_prot_WP_025710121.1_1740 [locus_tag=BA203_RS09615] [protein=hypothetical protein] [protein_id=WP_025710121.1] [location=complement(1851009..1851554)] [gbkey=CDS]	0.999999689838803	true
BA203_RS21195	lcl|NZ_CP016315.1_prot_WP_000115781.1_3958 [locus_tag=BA203_RS21195] [protein=butyrate kinase] [protein_id=WP_000115781.1] [location=complement(4096685..4097788)] [gbkey=CDS]	0.999999680681065	true
BA203_RS26085	lcl|NZ_CP016315.1_prot_WP_016123739.1_4862 [locus_tag=BA203_RS26085] [protein=GNAT family N-acetyltransferase] [protein_id=WP_016123739.1] [location=4963291..4964058] [gbkey=CDS]	0.999999669841004	true
BA203_RS06650	lcl|NZ_CP016315.1_prot_WP_001267333.1_1170 [locus_tag=BA203_RS06650] [protein=hypothetical protein] [protein_id=WP_001267333.1] [location=1304827..1305372] [gbkey=CDS]	0.999999668153665	true
BA203_RS19250	lcl|NZ_CP016315.1_prot_WP_000759604.1_3577 [locus_tag=BA203_RS19250] [protein=SDR family oxidoreductase] [protein_id=WP_000759604.1] [location=complement(3730587..3731300)] [gbkey=CDS]	0.999999665936989	true
BA203_RS06870.phaQ	lcl|NZ_CP016315.1_prot_WP_000939956.1_1213 [gene=phaQ] [locus_tag=BA203_RS06870] [protein=poly-beta-hydroxybutyrate-responsive repressor] [protein_id=WP_000939956.1] [location=complement(1347129..1347581)] [gbkey=CDS]	0.999999638793333	true
BA203_RS24755	lcl|NZ_CP016315.1_prot_WP_000181896.1_4635 [locus_tag=BA203_RS24755] [protein=KDGP aldolase family protein] [protein_id=WP_000181896.1] [location=complement(4730578..4731333)] [gbkey=CDS]	0.999999632974664	true
BA203_RS23450	lcl|NZ_CP016315.1_prot_WP_000201572.1_4385 [locus_tag=BA203_RS23450] [protein=CBS domain-containing protein] [protein_id=WP_000201572.1] [location=complement(4507233..4508546)] [gbkey=CDS]	0.999999591062029	true
BA203_RS19855.ftsA	lcl|NZ_CP016315.1_prot_WP_001087558.1_3697 [gene=ftsA] [locus_tag=BA203_RS19855] [protein=cell division protein FtsA] [protein_id=WP_001087558.1] [location=complement(3858787..3860094)] [gbkey=CDS]	0.999999571842151	true
BA203_RS20915.ribD	lcl|NZ_CP016315.1_prot_WP_000131988.1_3904 [gene=ribD] [locus_tag=BA203_RS20915] [protein=bifunctional diaminohydroxyphosphoribosylaminopyrimidine deaminase/5-amino-6-(5-phosphoribosylamino)uracil reductase RibD] [protein_id=WP_000131988.1] [location=4045476..4046588] [gbkey=CDS]	0.999999571655816	true
BA203_RS10230	lcl|NZ_CP016315.1_prot_WP_000594045.1_1858 [locus_tag=BA203_RS10230] [protein=LLM class flavin-dependent oxidoreductase] [protein_id=WP_000594045.1] [location=complement(1991538..1992539)] [gbkey=CDS]	0.999999537043481	true
BA203_RS12270	lcl|NZ_CP016315.1_prot_WP_000415083.1_2247 [locus_tag=BA203_RS12270] [protein=DUF1232 domain-containing protein] [protein_id=WP_000415083.1] [location=complement(2372003..2372332)] [gbkey=CDS]	0.999999503089059	true
BA203_RS08320	lcl|NZ_CP016315.1_prot_WP_157673778.1_1488 [locus_tag=BA203_RS08320] [protein=glycosyltransferase family 2 protein] [protein_id=WP_157673778.1] [location=1596409..1597188] [gbkey=CDS]	0.999999420153588	true
BA203_RS23955	lcl|NZ_CP016315.1_prot_WP_001122235.1_4481 [locus_tag=BA203_RS23955] [protein=YtzH-like family protein] [protein_id=WP_001122235.1] [location=4591984..4592262] [gbkey=CDS]	0.999999419031852	true
BA203_RS27865	lcl|NZ_CP016315.1_prot_WP_001103412.1_5196 [locus_tag=BA203_RS27865] [protein=MFS transporter] [protein_id=WP_001103412.1] [location=5322674..5323972] [gbkey=CDS]	0.999999413510020	true
BA203_RS09900	lcl|NZ_CP016315.1_prot_WP_025710349.1_1794 [locus_tag=BA203_RS09900] [protein=LD-carboxypeptidase] [protein_id=WP_025710349.1] [location=complement(1927958..1928959)] [gbkey=CDS]	0.999999325624988	true
BA203_RS17035.rfbG	lcl|NZ_CP016315.1_prot_WP_025708792.1_3157 [gene=rfbG] [locus_tag=BA203_RS17035] [protein=CDP-glucose 4,6-dehydratase] [protein_id=WP_025708792.1] [location=3288929..3289984] [gbkey=CDS]	0.999999311627929	true
BA203_RS12070	lcl|NZ_CP016315.1_prot_WP_000093108.1_2210 [locus_tag=BA203_RS12070] [protein=hypothetical protein] [protein_id=WP_000093108.1] [location=complement(2334541..2334972)] [gbkey=CDS]	0.999999224084685	true
BA203_RS14660	lcl|NZ_CP016315.1_prot_WP_000218587.1_2710 [locus_tag=BA203_RS14660] [protein=ABC transporter ATP-binding protein] [protein_id=WP_000218587.1] [location=complement(2834390..2835145)] [gbkey=CDS]	0.999999164017977	true
BA203_RS08910	lcl|NZ_CP016315.1_prot_WP_000510034.1_1605 [locus_tag=BA203_RS08910] [protein=cation transporter] [protein_id=WP_000510034.1] [location=1709088..1709987] [gbkey=CDS]	0.999999158826273	true
BA203_RS20385	lcl|NZ_CP016315.1_prot_WP_000434577.1_3800 [locus_tag=BA203_RS20385] [protein=aminotransferase A] [protein_id=WP_000434577.1] [location=3955587..3956750] [gbkey=CDS]	0.999998665996909	true
BA203_RS19905.ftsL	lcl|NZ_CP016315.1_prot_WP_000182804.1_3707 [gene=ftsL] [locus_tag=BA203_RS19905] [protein=cell division protein FtsL] [protein_id=WP_000182804.1] [location=complement(3873042..3873404)] [gbkey=CDS]	0.999998664351340	true
BA203_RS20605.glcT	lcl|NZ_CP016315.1_prot_WP_000073858.1_3844 [gene=glcT] [locus_tag=BA203_RS20605] [protein=ptsGHI operon transcription antiterminator GlcT] [protein_id=WP_000073858.1] [location=complement(3996444..3997292)] [gbkey=CDS]	0.999998536521808	true
BA203_RS21060.sdaAB	lcl|NZ_CP016315.1_prot_WP_000877445.1_3932 [gene=sdaAB] [locus_tag=BA203_RS21060] [protein=L-serine ammonia-lyase, iron-sulfur-dependent subunit beta] [protein_id=WP_000877445.1] [location=complement(4072054..4072713)] [gbkey=CDS]	0.999998480224307	true
BA203_RS03845	lcl|NZ_CP016315.1_prot_WP_000033871.1_657 [locus_tag=BA203_RS03845] [protein=50S ribosome-binding GTPase] [protein_id=WP_000033871.1] [location=complement(796442..797164)] [gbkey=CDS]	0.999998447963473	true
BA203_RS18000	lcl|NZ_CP016315.1_prot_WP_088859609.1_3338 [locus_tag=BA203_RS18000] [protein=DUF11 domain-containing protein] [protein_id=WP_088859609.1] [location=complement(3482067..3489524)] [gbkey=CDS]	0.999998388456435	true
BA203_RS17815	lcl|NZ_CP016315.1_prot_WP_025708925.1_3303 [locus_tag=BA203_RS17815] [protein=tetratricopeptide repeat protein] [protein_id=WP_025708925.1] [location=3437465..3438580] [gbkey=CDS]	0.999998312391953	true
BA203_RS25740	lcl|NZ_CP016315.1_prot_WP_000388769.1_4797 [locus_tag=BA203_RS25740] [protein=DUF3978 family protein] [protein_id=WP_000388769.1] [location=4895377..4895820] [gbkey=CDS]	0.999998237025644	true
BA203_RS21760.pstC	lcl|NZ_CP016315.1_prot_WP_000940918.1_4066 [gene=pstC] [locus_tag=BA203_RS21760] [protein=phosphate ABC transporter permease subunit PstC] [protein_id=WP_000940918.1] [location=complement(4185548..4186498)] [gbkey=CDS]	0.999998138648187	true
BA203_RS18890.pfkB	lcl|NZ_CP016315.1_prot_WP_006922254.1_3509 [gene=pfkB] [locus_tag=BA203_RS18890] [protein=1-phosphofructokinase] [protein_id=WP_006922254.1] [location=complement(3656524..3657435)] [gbkey=CDS]	0.999998077187342	true
BA203_RS07855	lcl|NZ_CP016315.1_prot_WP_000369754.1_1401 [locus_tag=BA203_RS07855] [protein=stage VI sporulation protein F] [protein_id=WP_000369754.1] [location=1517304..1517555] [gbkey=CDS]	0.999997794653014	true
BA203_RS21450	lcl|NZ_CP016315.1_prot_WP_006921543.1_4007 [locus_tag=BA203_RS21450] [protein=LacI family DNA-binding transcriptional regulator] [protein_id=WP_006921543.1] [location=4137589..4138566] [gbkey=CDS]	0.999997738669990	true
BA203_RS25440	lcl|NZ_CP016315.1_prot_WP_002164635.1_4740 [locus_tag=BA203_RS25440] [protein=YhfC family intramembrane metalloprotease] [protein_id=WP_002164635.1] [location=4844655..4845470] [gbkey=CDS]	0.999997532739246	true
BA203_RS23590.ackA	lcl|NZ_CP016315.1_prot_WP_000034575.1_4411 [gene=ackA] [locus_tag=BA203_RS23590] [protein=acetate kinase] [protein_id=WP_000034575.1] [location=complement(4526649..4527842)] [gbkey=CDS]	0.999997440414721	true
BA203_RS13295	lcl|NZ_CP016315.1_prot_WP_025709367.1_2444 [locus_tag=BA203_RS13295] [protein=undecaprenyl-diphosphatase] [protein_id=WP_025709367.1] [location=2592563..2593162] [gbkey=CDS]	0.999997410074978	true
BA203_RS10970	lcl|NZ_CP016315.1_prot_WP_025709741.1_1999 [locus_tag=BA203_RS10970] [protein=hypothetical protein] [protein_id=WP_025709741.1] [location=complement(2122824..2123651)] [gbkey=CDS]	0.999997239956776	true
BA203_RS15660.hblC	lcl|NZ_CP016315.1_prot_WP_025708563.1_2901 [gene=hblC] [locus_tag=BA203_RS15660] [protein=hemolytic enterotoxin HBL lytic component L2] [protein_id=WP_025708563.1] [location=complement(3030925..3032244)] [gbkey=CDS]	0.999997188111642	true
BA203_RS14455	lcl|NZ_CP016315.1_prot_WP_001258384.1_2672 [locus_tag=BA203_RS14455] [protein=polymer-forming cytoskeletal protein] [protein_id=WP_001258384.1] [location=complement(2806469..2807179)] [gbkey=CDS]	0.999997049583521	true
BA203_RS08035	lcl|NZ_CP016315.1_prot_WP_000707025.1_1435 [locus_tag=BA203_RS08035] [protein=pantoate--beta-alanine ligase] [protein_id=WP_000707025.1] [location=1546379..1547227] [gbkey=CDS]	0.999997028887136	true
BA203_RS02455	lcl|NZ_CP016315.1_prot_WP_000151415.1_403 [locus_tag=BA203_RS02455] [protein=GTP-binding protein] [protein_id=WP_000151415.1] [location=complement(459952..462714)] [gbkey=CDS]	0.999996206081022	true
BA203_RS03995	lcl|NZ_CP016315.1_prot_WP_000648912.1_664 [locus_tag=BA203_RS03995] [protein=DUF3965 domain-containing protein] [protein_id=WP_000648912.1] [location=812176..813327] [gbkey=CDS]	0.999996189117485	true
BA203_RS00275	lcl|NZ_CP016315.1_prot_WP_000869815.1_42 [locus_tag=BA203_RS00275] [protein=RidA family protein] [protein_id=WP_000869815.1] [location=49764..50138] [gbkey=CDS]	0.999995958670342	true
BA203_RS09830	lcl|NZ_CP016315.1_prot_WP_001205523.1_1780 [locus_tag=BA203_RS09830] [protein=MarR family transcriptional regulator] [protein_id=WP_001205523.1] [location=1912320..1912763] [gbkey=CDS]	0.999995760117296	true
BA203_RS14305	lcl|NZ_CP016315.1_prot_WP_001228372.1_2643 [locus_tag=BA203_RS14305] [protein=septum formation initiator family protein] [protein_id=WP_001228372.1] [location=complement(2779897..2780253)] [gbkey=CDS]	0.999995588672183	true
BA203_RS18730	lcl|NZ_CP016315.1_prot_WP_000437455.1_3478 [locus_tag=BA203_RS18730] [protein=bifunctional metallophosphatase/5'-nucleotidase] [protein_id=WP_000437455.1] [location=3627386..3628969] [gbkey=CDS]	0.999995366526738	true
BA203_RS12740	lcl|NZ_CP016315.1_prot_WP_000369206.1_2337 [locus_tag=BA203_RS12740] [protein=AAA family ATPase] [protein_id=WP_000369206.1] [location=2488023..2488583] [gbkey=CDS]	0.999995345991938	true
BA203_RS20830.spoIIM	lcl|NZ_CP016315.1_prot_WP_000269093.1_3887 [gene=spoIIM] [locus_tag=BA203_RS20830] [protein=stage II sporulation protein M] [protein_id=WP_000269093.1] [location=complement(4031822..4032469)] [gbkey=CDS]	0.999995113289061	true
BA203_RS09160	lcl|NZ_CP016315.1_prot_WP_025710155.1_1654 [locus_tag=BA203_RS09160] [protein=aspartate kinase] [protein_id=WP_025710155.1] [location=complement(1758573..1759802)] [gbkey=CDS]	0.999994451348632	true
BA203_RS17130	lcl|NZ_CP016315.1_prot_WP_116269170.1_3175 [locus_tag=BA203_RS17130] [protein=heme-degrading domain-containing protein] [protein_id=WP_116269170.1] [location=complement(3309274..3309789)] [gbkey=CDS]	0.999994092616898	true
BA203_RS09985	lcl|NZ_CP016315.1_prot_WP_025710158.1_1811 [locus_tag=BA203_RS09985] [protein=homoserine kinase] [protein_id=WP_025710158.1] [location=1946222..1947115] [gbkey=CDS]	0.999993825532088	true
BA203_RS24680	lcl|NZ_CP016315.1_prot_WP_000861047.1_4620 [locus_tag=BA203_RS24680] [protein=MerR family transcriptional regulator] [protein_id=WP_000861047.1] [location=complement(4714778..4715476)] [gbkey=CDS]	0.999993701586161	true
BA203_RS13490	lcl|NZ_CP016315.1_prot_WP_088859530.1_2483 [locus_tag=BA203_RS13490] [protein=RidA family protein] [protein_id=WP_088859530.1] [location=2630478..2630873] [gbkey=CDS]	0.999992949490862	true
BA203_RS13280	lcl|NZ_CP016315.1_prot_WP_025709360.1_2441 [locus_tag=BA203_RS13280] [protein=serine/threonine protein kinase] [protein_id=WP_025709360.1] [location=complement(2589638..2590519)] [gbkey=CDS]	0.999992941714845	true
BA203_RS06080	lcl|NZ_CP016315.1_prot_WP_000616046.1_1065 [locus_tag=BA203_RS06080] [protein=DUF2777 domain-containing protein] [protein_id=WP_000616046.1] [location=complement(1200232..1200786)] [gbkey=CDS]	0.999992823802574	true
BA203_RS04605	lcl|NZ_CP016315.1_prot_WP_000021360.1_785 [locus_tag=BA203_RS04605] [protein=ABC transporter permease] [protein_id=WP_000021360.1] [location=complement(918053..919252)] [gbkey=CDS]	0.999992785408777	true
BA203_RS21545	lcl|NZ_CP016315.1_prot_WP_025709785.1_4024 [locus_tag=BA203_RS21545] [protein=DEAD/DEAH box helicase family protein] [protein_id=WP_025709785.1] [location=4149857..4151539] [gbkey=CDS]	0.999992511644558	true
BA203_RS06785.glcD	lcl|NZ_CP016315.1_prot_WP_000890752.1_1196 [gene=glcD] [locus_tag=BA203_RS06785] [protein=glycolate oxidase subunit GlcD] [protein_id=WP_000890752.1] [location=complement(1330985..1332397)] [gbkey=CDS]	0.999992242940121	true
BA203_RS17080.gntK	lcl|NZ_CP016315.1_prot_WP_025708800.1_3166 [gene=gntK] [locus_tag=BA203_RS17080] [protein=gluconokinase] [protein_id=WP_025708800.1] [location=complement(3297100..3298641)] [gbkey=CDS]	0.999991963260148	true
BA203_RS07050	lcl|NZ_CP016315.1_prot_WP_000703102.1_1245 [locus_tag=BA203_RS07050] [protein=hypothetical protein] [protein_id=WP_000703102.1] [location=1378881..1379483] [gbkey=CDS]	0.999991635965604	true
BA203_RS03005	lcl|NZ_CP016315.1_prot_WP_025710230.1_490 [locus_tag=BA203_RS03005] [protein=efflux RND transporter permease subunit] [protein_id=WP_025710230.1] [location=602789..605815] [gbkey=CDS]	0.999991510519048	true
BA203_RS15135	lcl|NZ_CP016315.1_prot_WP_001277646.1_2800 [locus_tag=BA203_RS15135] [protein=hypothetical protein] [protein_id=WP_001277646.1] [location=complement(2926323..2926523)] [gbkey=CDS]	0.999991420635104	true
BA203_RS06680	lcl|NZ_CP016315.1_prot_WP_000251856.1_1175 [locus_tag=BA203_RS06680] [protein=hypothetical protein] [protein_id=WP_000251856.1] [location=1309272..1309499] [gbkey=CDS]	0.999991014331806	true
BA203_RS04435	lcl|NZ_CP016315.1_prot_WP_000525819.1_750 [locus_tag=BA203_RS04435] [protein=DUF3992 domain-containing protein] [protein_id=WP_000525819.1] [location=889607..889951] [gbkey=CDS]	0.999990991707665	true
BA203_RS20165	lcl|NZ_CP016315.1_prot_WP_001163299.1_3758 [locus_tag=BA203_RS20165] [protein=DUF1885 family protein] [protein_id=WP_001163299.1] [location=3916399..3916791] [gbkey=CDS]	0.999990724646346	true
BA203_RS12850	lcl|NZ_CP016315.1_prot_WP_025709574.1_2359 [locus_tag=BA203_RS12850] [protein=SDR family oxidoreductase] [protein_id=WP_025709574.1] [location=complement(2512524..2513240)] [gbkey=CDS]	0.999988379739652	true
BA203_RS10610	lcl|NZ_CP016315.1_prot_WP_000363091.1_1933 [locus_tag=BA203_RS10610] [protein=hypothetical protein] [protein_id=WP_000363091.1] [location=2062448..2062708] [gbkey=CDS]	0.999986978980379	true
BA203_RS02940.yhbH	lcl|NZ_CP016315.1_prot_WP_025710396.1_477 [gene=yhbH] [locus_tag=BA203_RS02940] [protein=sporulation protein YhbH] [protein_id=WP_025710396.1] [location=540656..541819] [gbkey=CDS]	0.999986247071304	true
BA203_RS10280.namA	lcl|NZ_CP016315.1_prot_WP_088859470.1_1868 [gene=namA] [locus_tag=BA203_RS10280] [protein=NADPH dehydrogenase NamA] [protein_id=WP_088859470.1] [location=complement(2000079..2001116)] [gbkey=CDS]	0.999984817526490	true
BA203_RS15570	lcl|NZ_CP016315.1_prot_WP_001031195.1_2883 [locus_tag=BA203_RS15570] [protein=MBL fold metallo-hydrolase] [protein_id=WP_001031195.1] [location=3011201..3012058] [gbkey=CDS]	0.999984533662694	true
BA203_RS18610	lcl|NZ_CP016315.1_prot_WP_000253675.1_3454 [locus_tag=BA203_RS18610] [protein=amidohydrolase] [protein_id=WP_000253675.1] [location=3605032..3606177] [gbkey=CDS]	0.999984007555644	true
BA203_RS14410	lcl|NZ_CP016315.1_prot_WP_000361676.1_2663 [locus_tag=BA203_RS14410] [protein=spore coat protein X] [protein_id=WP_000361676.1] [location=complement(2798518..2798970)] [gbkey=CDS]	0.999983978035800	true
BA203_RS09665	lcl|NZ_CP016315.1_prot_WP_016122317.1_1750 [locus_tag=BA203_RS09665] [protein=4'-phosphopantetheinyl transferase superfamily protein] [protein_id=WP_016122317.1] [location=1878398..1879096] [gbkey=CDS]	0.999983892006797	true
BA203_RS26285	lcl|NZ_CP016315.1_prot_WP_000215907.1_4899 [locus_tag=BA203_RS26285] [protein=DUF1657 domain-containing protein] [protein_id=WP_000215907.1] [location=5006020..5006226] [gbkey=CDS]	0.999983841455875	true
BA203_RS09610	lcl|NZ_CP016315.1_prot_WP_025710122.1_1739 [locus_tag=BA203_RS09610] [protein=SH3 domain-containing protein] [protein_id=WP_025710122.1] [location=1848982..1850676] [gbkey=CDS]	0.999982457581401	true
BA203_RS18330.sspN	lcl|NZ_CP016315.1_prot_WP_000527987.1_3401 [gene=sspN] [locus_tag=BA203_RS18330] [protein=acid-soluble spore protein SspN] [protein_id=WP_000527987.1] [location=complement(3558348..3558482)] [gbkey=CDS]	0.999980618775927	true
BA203_RS23180.tnpA	lcl|NZ_CP016315.1_prot_WP_000606465.1_4334 [gene=tnpA] [locus_tag=BA203_RS23180] [protein=IS200/IS605 family transposase] [protein_id=WP_000606465.1] [location=4452200..4452601] [gbkey=CDS]	0.999980476385254	true
BA203_RS00220.rsmI	lcl|NZ_CP016315.1_prot_WP_000267821.1_31 [gene=rsmI] [locus_tag=BA203_RS00220] [protein=16S rRNA (cytidine(1402)-2'-O)-methyltransferase] [protein_id=WP_000267821.1] [location=39713..40588] [gbkey=CDS]	0.999979906258092	true
BA203_RS00030.gyrA	lcl|NZ_CP016315.1_prot_WP_001282864.1_6 [gene=gyrA] [locus_tag=BA203_RS00030] [protein=DNA gyrase subunit A] [protein_id=WP_001282864.1] [location=6476..8947] [gbkey=CDS]	0.999979663948955	true
BA203_RS17150	lcl|NZ_CP016315.1_prot_WP_001014190.1_3178 [locus_tag=BA203_RS17150] [protein=septum formation initiator] [protein_id=WP_001014190.1] [location=complement(3311441..3312760)] [gbkey=CDS]	0.999979336488870	true
BA203_RS18720.phnC	lcl|NZ_CP016315.1_prot_WP_000569244.1_3476 [gene=phnC] [locus_tag=BA203_RS18720] [protein=phosphonate ABC transporter ATP-binding protein] [protein_id=WP_000569244.1] [location=complement(3625405..3626178)] [gbkey=CDS]	0.999979197067981	true
BA203_RS11810.sfp	lcl|NZ_CP016315.1_prot_WP_088859494.1_2159 [gene=sfp] [locus_tag=BA203_RS11810] [protein=4'-phosphopantetheinyl transferase Sfp] [protein_id=WP_088859494.1] [location=2288655..2289404] [gbkey=CDS]	0.999979159730821	true
BA203_RS11870	lcl|NZ_CP016315.1_prot_WP_000106426.1_2171 [locus_tag=BA203_RS11870] [protein=ABC transporter ATP-binding protein] [protein_id=WP_000106426.1] [location=2300723..2301490] [gbkey=CDS]	0.999977406870268	true
BA203_RS12840	lcl|NZ_CP016315.1_prot_WP_025709576.1_2357 [locus_tag=BA203_RS12840] [protein=ATP-binding cassette domain-containing protein] [protein_id=WP_025709576.1] [location=2508095..2511265] [gbkey=CDS]	0.999977113025549	true
BA203_RS02285	lcl|NZ_CP016315.1_prot_WP_000016084.1_370 [locus_tag=BA203_RS02285] [protein=ABC transporter ATP-binding protein] [protein_id=WP_000016084.1] [location=428291..429040] [gbkey=CDS]	0.999976659327901	true
BA203_RS06610	lcl|NZ_CP016315.1_prot_WP_025709881.1_1162 [locus_tag=BA203_RS06610] [protein=putative thiazole-containing bacteriocin maturation protein] [protein_id=WP_025709881.1] [location=complement(1296052..1297971)] [gbkey=CDS]	0.999974595486212	true
BA203_RS22195	lcl|NZ_CP016315.1_prot_WP_000163188.1_4150 [locus_tag=BA203_RS22195] [protein=aromatic amino acid hydroxylase] [protein_id=WP_000163188.1] [location=4265581..4267335] [gbkey=CDS]	0.999972978940959	true
BA203_RS04945	lcl|NZ_CP016315.1_prot_WP_000076118.1_846 [locus_tag=BA203_RS04945] [protein=DUF3958 family protein] [protein_id=WP_000076118.1] [location=989604..989966] [gbkey=CDS]	0.999972242712753	true
BA203_RS04725.alsD	lcl|NZ_CP016315.1_prot_WP_044306520.1_805 [gene=alsD] [locus_tag=BA203_RS04725] [protein=alpha-acetolactate decarboxylase] [protein_id=WP_044306520.1] [location=941112..941870] [gbkey=CDS]	0.999971501983226	true
BA203_RS17880	lcl|NZ_CP016315.1_prot_WP_000061794.1_3315 [locus_tag=BA203_RS17880] [protein=Lsa family ABC-F type ribosomal protection protein] [protein_id=WP_000061794.1] [location=3457263..3458741] [gbkey=CDS]	0.999967600126076	true
BA203_RS23855	lcl|NZ_CP016315.1_prot_WP_000738025.1_4461 [locus_tag=BA203_RS23855] [protein=CamS family sex pheromone protein] [protein_id=WP_000738025.1] [location=complement(4571641..4572663)] [gbkey=CDS]	0.999965728943563	true
BA203_RS12715	lcl|NZ_CP016315.1_prot_WP_000886744.1_2332 [locus_tag=BA203_RS12715] [protein=acyl-CoA carboxylase subunit beta] [protein_id=WP_000886744.1] [location=2482119..2483660] [gbkey=CDS]	0.999965646395879	true
BA203_RS01830.pcrA	lcl|NZ_CP016315.1_prot_WP_002164784.1_281 [gene=pcrA] [locus_tag=BA203_RS01830] [protein=DNA helicase PcrA] [protein_id=WP_002164784.1] [location=324503..326752] [gbkey=CDS]	0.999963118575416	true
BA203_RS13585	lcl|NZ_CP016315.1_prot_WP_088859536.1_2499 [locus_tag=BA203_RS13585] [protein=PQQ-dependent sugar dehydrogenase] [protein_id=WP_088859536.1] [location=complement(2642003..2643433)] [gbkey=CDS]	0.999962825402304	true
BA203_RS07925	lcl|NZ_CP016315.1_prot_WP_001095925.1_1415 [locus_tag=BA203_RS07925] [protein=YpiB family protein] [protein_id=WP_001095925.1] [location=1530453..1530989] [gbkey=CDS]	0.999961778329335	true
BA203_RS01690	lcl|NZ_CP016315.1_prot_WP_025710436.1_261 [locus_tag=BA203_RS01690] [protein=class I SAM-dependent methyltransferase] [protein_id=WP_025710436.1] [location=complement(292899..293675)] [gbkey=CDS]	0.999958922517472	true
BA203_RS24240	lcl|NZ_CP016315.1_prot_WP_001102460.1_4534 [locus_tag=BA203_RS24240] [protein=tetraprenyl-beta-curcumene synthase family protein] [protein_id=WP_001102460.1] [location=complement(4643245..4644309)] [gbkey=CDS]	0.999958285219019	true
BA203_RS09220	lcl|NZ_CP016315.1_prot_WP_025710148.1_1665 [locus_tag=BA203_RS09220] [protein=ketoacyl-ACP synthase III] [protein_id=WP_025710148.1] [location=complement(1770533..1771516)] [gbkey=CDS]	0.999958202701751	true
BA203_RS11370	lcl|NZ_CP016315.1_prot_WP_025709726.1_2076 [locus_tag=BA203_RS11370] [protein=DUF2711 family protein] [protein_id=WP_025709726.1] [location=complement(2201964..2202728)] [gbkey=CDS]	0.999953435089319	true
BA203_RS14895	lcl|NZ_CP016315.1_prot_WP_000337442.1_2754 [locus_tag=BA203_RS14895] [protein=DUF2332 domain-containing protein] [protein_id=WP_000337442.1] [location=complement(2878842..2879888)] [gbkey=CDS]	0.999948866425405	true
BA203_RS24485.luxS	lcl|NZ_CP016315.1_prot_WP_001141371.1_4582 [gene=luxS] [locus_tag=BA203_RS24485] [protein=S-ribosylhomocysteine lyase LuxS] [protein_id=WP_001141371.1] [location=complement(4683007..4683480)] [gbkey=CDS]	0.999948655366892	true
BA203_RS06990	lcl|NZ_CP016315.1_prot_WP_000203336.1_1235 [locus_tag=BA203_RS06990] [protein=MarR family transcriptional regulator] [protein_id=WP_000203336.1] [location=1371015..1371461] [gbkey=CDS]	0.999943918409382	true
BA203_RS17515	lcl|NZ_CP016315.1_prot_WP_000902738.1_3247 [locus_tag=BA203_RS17515] [protein=iron ABC transporter permease] [protein_id=WP_000902738.1] [location=complement(3372681..3373715)] [gbkey=CDS]	0.999941994565840	true
BA203_RS00650.rpsL	lcl|NZ_CP016315.1_prot_WP_001142341.1_100 [gene=rpsL] [locus_tag=BA203_RS00650] [protein=30S ribosomal protein S12] [protein_id=WP_001142341.1] [location=121569..121991] [gbkey=CDS]	0.999936786973460	true
BA203_RS07750	lcl|NZ_CP016315.1_prot_WP_001025780.1_1380 [locus_tag=BA203_RS07750] [protein=CPBP family intramembrane metalloprotease] [protein_id=WP_001025780.1] [location=1500373..1500936] [gbkey=CDS]	0.999934929468474	true
BA203_RS23605.ytfJ	lcl|NZ_CP016315.1_prot_WP_000350003.1_4414 [gene=ytfJ] [locus_tag=BA203_RS23605] [protein=GerW family sporulation protein] [protein_id=WP_000350003.1] [location=complement(4529962..4530357)] [gbkey=CDS]	0.999934314329372	true
BA203_RS16830	lcl|NZ_CP016315.1_prot_WP_000340659.1_3117 [locus_tag=BA203_RS16830] [protein=winged helix-turn-helix transcriptional regulator] [protein_id=WP_000340659.1] [location=complement(3252722..3253102)] [gbkey=CDS]	0.999930735767607	true
BA203_RS11645	lcl|NZ_CP016315.1_prot_WP_025709713.1_2128 [locus_tag=BA203_RS11645] [protein=hypothetical protein] [protein_id=WP_025709713.1] [location=2249034..2249708] [gbkey=CDS]	0.999928642741645	true
BA203_RS03290	lcl|NZ_CP016315.1_prot_WP_000852225.1_549 [locus_tag=BA203_RS03290] [protein=TVP38/TMEM64 family protein] [protein_id=WP_000852225.1] [location=complement(680704..681267)] [gbkey=CDS]	0.999927961353099	true
BA203_RS21080	lcl|NZ_CP016315.1_prot_WP_000249063.1_3936 [locus_tag=BA203_RS21080] [protein=hypothetical protein] [protein_id=WP_000249063.1] [location=complement(4074993..4075532)] [gbkey=CDS]	0.999926663370305	true
BA203_RS04685	lcl|NZ_CP016315.1_prot_WP_088859406.1_797 [locus_tag=BA203_RS04685] [protein=YheC/YheD family protein] [protein_id=WP_088859406.1] [location=complement(932684..934141)] [gbkey=CDS]	0.999925612913134	true
BA203_RS07435.sat	lcl|NZ_CP016315.1_prot_WP_025709338.1_1318 [gene=sat] [locus_tag=BA203_RS07435] [protein=sulfate adenylyltransferase] [protein_id=WP_025709338.1] [location=1439826..1440962] [gbkey=CDS]	0.999922974542045	true
BA203_RS26720.lldP	lcl|NZ_CP016315.1_prot_WP_088859670.1_4980 [gene=lldP] [locus_tag=BA203_RS26720] [protein=L-lactate permease] [protein_id=WP_088859670.1] [location=complement(5089266..5090927)] [gbkey=CDS]	0.999917887887477	true
BA203_RS16910	lcl|NZ_CP016315.1_prot_WP_000437803.1_3132 [locus_tag=BA203_RS16910] [protein=tyrosine-protein phosphatase] [protein_id=WP_000437803.1] [location=complement(3264721..3265743)] [gbkey=CDS]	0.999916165386396	true
BA203_RS05440	lcl|NZ_CP016315.1_prot_WP_000554479.1_938 [locus_tag=BA203_RS05440] [protein=DUF2935 domain-containing protein] [protein_id=WP_000554479.1] [location=1078562..1079413] [gbkey=CDS]	0.999915203920753	true
BA203_RS21025.argJ	lcl|NZ_CP016315.1_prot_WP_000598394.1_3925 [gene=argJ] [locus_tag=BA203_RS21025] [protein=bifunctional glutamate N-acetyltransferase/amino-acid acetyltransferase ArgJ] [protein_id=WP_000598394.1] [location=complement(4065634..4066857)] [gbkey=CDS]	0.999915164824362	true
BA203_RS22700.valS	lcl|NZ_CP016315.1_prot_WP_000072250.1_4248 [gene=valS] [locus_tag=BA203_RS22700] [protein=valine--tRNA ligase] [protein_id=WP_000072250.1] [location=complement(4362423..4365068)] [gbkey=CDS]	0.999908634666787	true
BA203_RS25990	lcl|NZ_CP016315.1_prot_WP_025709818.1_4844 [locus_tag=BA203_RS25990] [protein=MFS transporter] [protein_id=WP_025709818.1] [location=complement(4944346..4945539)] [gbkey=CDS]	0.999906252475992	true
BA203_RS10140	lcl|NZ_CP016315.1_prot_WP_000099746.1_1842 [locus_tag=BA203_RS10140] [protein=serine protease] [protein_id=WP_000099746.1] [location=1977506..1978453] [gbkey=CDS]	0.999901156855653	true
BA203_RS00695.rplB	lcl|NZ_CP016315.1_prot_WP_000511583.1_108 [gene=rplB] [locus_tag=BA203_RS00695] [protein=50S ribosomal protein L2] [protein_id=WP_000511583.1] [location=128425..129255] [gbkey=CDS]	0.999891965843203	true
BA203_RS13545.bstA	lcl|NZ_CP016315.1_prot_WP_000999070.1_2491 [gene=bstA] [locus_tag=BA203_RS13545] [protein=bacillithiol transferase BstA] [protein_id=WP_000999070.1] [location=complement(2636480..2637001)] [gbkey=CDS]	0.999884307024430	true
BA203_RS13655	lcl|NZ_CP016315.1_prot_WP_025709438.1_2514 [locus_tag=BA203_RS13655] [protein=DinB family protein] [protein_id=WP_025709438.1] [location=2655879..2656415] [gbkey=CDS]	0.999875411930330	true
BA203_RS13185	lcl|NZ_CP016315.1_prot_WP_000932155.1_2424 [locus_tag=BA203_RS13185] [protein=UDP-glucosyltransferase] [protein_id=WP_000932155.1] [location=2574620..2575807] [gbkey=CDS]	0.999872667026777	true
BA203_RS08720	lcl|NZ_CP016315.1_prot_WP_001098080.1_1567 [locus_tag=BA203_RS08720] [protein=flagellar biosynthetic protein FliQ] [protein_id=WP_001098080.1] [location=1676925..1677200] [gbkey=CDS]	0.999869802251598	true
BA203_RS14270	lcl|NZ_CP016315.1_prot_WP_000558695.1_2636 [locus_tag=BA203_RS14270] [protein=hypothetical protein] [protein_id=WP_000558695.1] [location=2772981..2773205] [gbkey=CDS]	0.999869421164193	true
BA203_RS04355	lcl|NZ_CP016315.1_prot_WP_001097719.1_734 [locus_tag=BA203_RS04355] [protein=ABC transporter permease] [protein_id=WP_001097719.1] [location=complement(877268..878446)] [gbkey=CDS]	0.999867475404520	true
BA203_RS26850	lcl|NZ_CP016315.1_prot_WP_000368309.1_5002 [locus_tag=BA203_RS26850] [protein=competence protein ComK] [protein_id=WP_000368309.1] [location=5116523..5116999] [gbkey=CDS]	0.999866985193358	true
BA203_RS12300	lcl|NZ_CP016315.1_prot_WP_001111728.1_2253 [locus_tag=BA203_RS12300] [protein=MFS transporter] [protein_id=WP_001111728.1] [location=2378041..2379285] [gbkey=CDS]	0.999851966355081	true
BA203_RS15665	lcl|NZ_CP016315.1_prot_WP_001097903.1_2902 [locus_tag=BA203_RS15665] [protein=AraC family transcriptional regulator] [protein_id=WP_001097903.1] [location=complement(3033425..3034654)] [gbkey=CDS]	0.999851039943801	true
BA203_RS05410	lcl|NZ_CP016315.1_prot_WP_086389228.1_932 [locus_tag=BA203_RS05410] [protein=ring-cleaving dioxygenase] [protein_id=WP_086389228.1] [location=1073451..1074395] [gbkey=CDS]	0.999837548375016	true
BA203_RS07415	lcl|NZ_CP016315.1_prot_WP_001228823.1_1314 [locus_tag=BA203_RS07415] [protein=DUF3888 domain-containing protein] [protein_id=WP_001228823.1] [location=1436390..1436785] [gbkey=CDS]	0.999834633058449	true
BA203_RS15000	lcl|NZ_CP016315.1_prot_WP_000049569.1_2774 [locus_tag=BA203_RS15000] [protein=M20/M25/M40 family metallo-hydrolase] [protein_id=WP_000049569.1] [location=complement(2900814..2902454)] [gbkey=CDS]	0.999832204029983	true
BA203_RS07325.leuA	lcl|NZ_CP016315.1_prot_WP_000815753.1_1296 [gene=leuA] [locus_tag=BA203_RS07325] [protein=2-isopropylmalate synthase] [protein_id=WP_000815753.1] [location=1419553..1421073] [gbkey=CDS]	0.999829591315591	true
BA203_RS27885.sodA	lcl|NZ_CP016315.1_prot_WP_000094037.1_5199 [gene=sodA] [locus_tag=BA203_RS27885] [protein=superoxide dismutase [Mn]] [protein_id=WP_000094037.1] [location=5327243..5327869] [gbkey=CDS]	0.999824681881085	true
BA203_RS19965.coaD	lcl|NZ_CP016315.1_prot_WP_000200601.1_3719 [gene=coaD] [locus_tag=BA203_RS19965] [protein=pantetheine-phosphate adenylyltransferase] [protein_id=WP_000200601.1] [location=complement(3884037..3884528)] [gbkey=CDS]	0.999823508360637	true
BA203_RS06225.trpS	lcl|NZ_CP016315.1_prot_WP_000110982.1_1090 [gene=trpS] [locus_tag=BA203_RS06225] [protein=tryptophan--tRNA ligase] [protein_id=WP_000110982.1] [location=complement(1225996..1226985)] [gbkey=CDS]	0.999818034813739	true
BA203_RS21375.efp	lcl|NZ_CP016315.1_prot_WP_000626516.1_3992 [gene=efp] [locus_tag=BA203_RS21375] [protein=elongation factor P] [protein_id=WP_000626516.1] [location=complement(4126499..4127056)] [gbkey=CDS]	0.999817971447708	true
BA203_RS11585	lcl|NZ_CP016315.1_prot_WP_000500100.1_2116 [locus_tag=BA203_RS11585] [protein=DUF3947 family protein] [protein_id=WP_000500100.1] [location=2240379..2240630] [gbkey=CDS]	0.999805172025943	true
BA203_RS10300.fosB	lcl|NZ_CP016315.1_prot_WP_000943769.1_1872 [gene=fosB] [locus_tag=BA203_RS10300] [protein=FosB/FosD family fosfomycin resistance bacillithiol transferase] [protein_id=WP_000943769.1] [location=2004520..2004936] [gbkey=CDS]	0.999801702390144	true
BA203_RS08670	lcl|NZ_CP016315.1_prot_WP_000075943.1_1557 [locus_tag=BA203_RS08670] [protein=chemotaxis protein CheV] [protein_id=WP_000075943.1] [location=1667944..1668852] [gbkey=CDS]	0.999791915235824	true
BA203_RS23000	lcl|NZ_CP016315.1_prot_WP_025710201.1_4302 [locus_tag=BA203_RS23000] [protein=long-chain-fatty-acid--CoA ligase] [protein_id=WP_025710201.1] [location=complement(4418265..4419950)] [gbkey=CDS]	0.999784650397715	true
BA203_RS03175	lcl|NZ_CP016315.1_prot_WP_000512722.1_526 [locus_tag=BA203_RS03175] [protein=2-hydroxycarboxylate transporter family protein] [protein_id=WP_000512722.1] [location=650276..651622] [gbkey=CDS]	0.999765315777531	true
BA203_RS10510	lcl|NZ_CP016315.1_prot_WP_006923785.1_1913 [locus_tag=BA203_RS10510] [protein=hypothetical protein] [protein_id=WP_006923785.1] [location=complement(2039105..2039983)] [gbkey=CDS]	0.999758195619311	true
BA203_RS26825	lcl|NZ_CP016315.1_prot_WP_000610115.1_4997 [locus_tag=BA203_RS26825] [protein=DEAD/DEAH box helicase] [protein_id=WP_000610115.1] [location=5111787..5114543] [gbkey=CDS]	0.999723475993216	true
BA203_RS18935	lcl|NZ_CP016315.1_prot_WP_088859617.1_3516 [locus_tag=BA203_RS18935] [protein=metallophosphoesterase] [protein_id=WP_088859617.1] [location=complement(3663904..3664797)] [gbkey=CDS]	0.999716620494867	true
BA203_RS25370	lcl|NZ_CP016315.1_prot_WP_025709846.1_4727 [locus_tag=BA203_RS25370] [protein=cysteine protease StiP family protein] [protein_id=WP_025709846.1] [location=4834736..4835848] [gbkey=CDS]	0.999715013942738	true
BA203_RS05350	lcl|NZ_CP016315.1_prot_WP_002023439.1_920 [locus_tag=BA203_RS05350] [protein=DUF4028 family protein] [protein_id=WP_002023439.1] [location=1062990..1063193] [gbkey=CDS]	0.999712060345874	true
BA203_RS26105	lcl|NZ_CP016315.1_prot_WP_145930926.1_4866 [locus_tag=BA203_RS26105] [protein=TniQ family protein] [protein_id=WP_145930926.1] [location=complement(4969258..4970580)] [gbkey=CDS]	0.999710382753549	true
BA203_RS21175	lcl|NZ_CP016315.1_prot_WP_000257660.1_3954 [locus_tag=BA203_RS21175] [protein=2-oxo acid dehydrogenase subunit E2] [protein_id=WP_000257660.1] [location=complement(4091898..4093217)] [gbkey=CDS]	0.999690083235621	true
BA203_RS07420.lysA	lcl|NZ_CP016315.1_prot_WP_025709340.1_1315 [gene=lysA] [locus_tag=BA203_RS07420] [protein=diaminopimelate decarboxylase] [protein_id=WP_025709340.1] [location=1437237..1438553] [gbkey=CDS]	0.999689702473705	true
BA203_RS25580	lcl|NZ_CP016315.1_prot_WP_001180555.1_4768 [locus_tag=BA203_RS25580] [protein=hypothetical protein] [protein_id=WP_001180555.1] [location=complement(4868442..4868627)] [gbkey=CDS]	0.999681611588201	true
BA203_RS16880	lcl|NZ_CP016315.1_prot_WP_000570206.1_3126 [locus_tag=BA203_RS16880] [protein=ABC transporter ATP-binding protein] [protein_id=WP_000570206.1] [location=complement(3260814..3261539)] [gbkey=CDS]	0.999659213928485	true
BA203_RS02875	lcl|NZ_CP016315.1_prot_WP_000149743.1_467 [locus_tag=BA203_RS02875] [protein=DUF3884 family protein] [protein_id=WP_000149743.1] [location=complement(528607..528927)] [gbkey=CDS]	0.999625432631636	true
BA203_RS19020	lcl|NZ_CP016315.1_prot_WP_001089833.1_3532 [locus_tag=BA203_RS19020] [protein=methylated-DNA--[protein]-cysteine S-methyltransferase] [protein_id=WP_001089833.1] [location=3678159..3678689] [gbkey=CDS]	0.999596480218574	true
BA203_RS14510	lcl|NZ_CP016315.1_prot_WP_000071478.1_2683 [locus_tag=BA203_RS14510] [protein=hypothetical protein] [protein_id=WP_000071478.1] [location=complement(2815780..2816148)] [gbkey=CDS]	0.999588611754871	true
BA203_RS09790	lcl|NZ_CP016315.1_prot_WP_000149338.1_1772 [locus_tag=BA203_RS09790] [protein=ABC transporter ATP-binding protein] [protein_id=WP_000149338.1] [location=1905421..1906194] [gbkey=CDS]	0.999571745462741	true
BA203_RS07630	lcl|NZ_CP016315.1_prot_WP_000806236.1_1356 [locus_tag=BA203_RS07630] [protein=tyrosine-type recombinase/integrase] [protein_id=WP_000806236.1] [location=complement(1474889..1475419)] [gbkey=CDS]	0.999545033409795	true
BA203_RS12945	lcl|NZ_CP016315.1_prot_WP_025709571.1_2378 [locus_tag=BA203_RS12945] [protein=class I SAM-dependent methyltransferase] [protein_id=WP_025709571.1] [location=2528705..2529334] [gbkey=CDS]	0.999528236330860	true
BA203_RS13745	lcl|NZ_CP016315.1_prot_WP_001290786.1_2532 [locus_tag=BA203_RS13745] [protein=alpha/beta hydrolase] [protein_id=WP_001290786.1] [location=2687114..2687968] [gbkey=CDS]	0.999524615725355	true
BA203_RS08675	lcl|NZ_CP016315.1_prot_WP_000274682.1_1558 [locus_tag=BA203_RS08675] [protein=DNA-binding domain-containing protein] [protein_id=WP_000274682.1] [location=1669578..1670525] [gbkey=CDS]	0.999520536186606	true
BA203_RS05700	lcl|NZ_CP016315.1_prot_WP_000184510.1_989 [locus_tag=BA203_RS05700] [protein=BlaI/MecI/CopY family transcriptional regulator] [protein_id=WP_000184510.1] [location=1133866..1134267] [gbkey=CDS]	0.999488793664353	true
BA203_RS15235	lcl|NZ_CP016315.1_prot_WP_000503643.1_2819 [locus_tag=BA203_RS15235] [protein=TIGR04197 family type VII secretion effector] [protein_id=WP_000503643.1] [location=complement(2951076..2951351)] [gbkey=CDS]	0.999479870063857	true
BA203_RS19945	lcl|NZ_CP016315.1_prot_WP_071732660.1_3715 [locus_tag=BA203_RS19945] [protein=nucleotidyltransferase] [protein_id=WP_071732660.1] [location=3879645..3880871] [gbkey=CDS]	0.999477047827754	true
BA203_RS17990	lcl|NZ_CP016315.1_prot_WP_001268346.1_3336 [locus_tag=BA203_RS17990] [protein=ASCH domain-containing protein] [protein_id=WP_001268346.1] [location=complement(3480995..3481336)] [gbkey=CDS]	0.999466805054926	true
BA203_RS21085.mgtA	lcl|NZ_CP016315.1_prot_WP_000482685.1_3937 [gene=mgtA] [locus_tag=BA203_RS21085] [protein=magnesium-translocating P-type ATPase] [protein_id=WP_000482685.1] [location=4076200..4078905] [gbkey=CDS]	0.999402410145032	true
BA203_RS13075	lcl|NZ_CP016315.1_prot_WP_001071364.1_2403 [locus_tag=BA203_RS13075] [protein=heterocycloanthracin/sonorensin family bacteriocin] [protein_id=WP_001071364.1] [location=2553530..2553850] [gbkey=CDS]	0.999388254305241	true
BA203_RS03725	lcl|NZ_CP016315.1_prot_WP_000791506.1_633 [locus_tag=BA203_RS03725] [protein=DNA-binding protein] [protein_id=WP_000791506.1] [location=complement(771415..772962)] [gbkey=CDS]	0.999369088657997	true
BA203_RS26695.thiC	lcl|NZ_CP016315.1_prot_WP_000814450.1_4975 [gene=thiC] [locus_tag=BA203_RS26695] [protein=phosphomethylpyrimidine synthase ThiC] [protein_id=WP_000814450.1] [location=complement(5084113..5085873)] [gbkey=CDS]	0.999351615920091	true
BA203_RS10715	lcl|NZ_CP016315.1_prot_WP_001169570.1_1950 [locus_tag=BA203_RS10715] [protein=formate--tetrahydrofolate ligase] [protein_id=WP_001169570.1] [location=2075052..2076803] [gbkey=CDS]	0.999343048798715	true
BA203_RS06135	lcl|NZ_CP016315.1_prot_WP_001120851.1_1075 [locus_tag=BA203_RS06135] [protein=DUF3941 domain-containing protein] [protein_id=WP_001120851.1] [location=complement(1213063..1213194)] [gbkey=CDS]	0.999332863213497	true
BA203_RS05185	lcl|NZ_CP016315.1_prot_WP_088859420.1_889 [locus_tag=BA203_RS05185] [protein=hypothetical protein] [protein_id=WP_088859420.1] [location=1038359..1038748] [gbkey=CDS]	0.999323603593634	true
BA203_RS11405	lcl|NZ_CP016315.1_prot_WP_000181014.1_2083 [locus_tag=BA203_RS11405] [protein=ABC transporter permease/substrate-binding protein] [protein_id=WP_000181014.1] [location=2208862..2210373] [gbkey=CDS]	0.999318501965058	true
BA203_RS22185	lcl|NZ_CP016315.1_prot_WP_061113462.1_4148 [locus_tag=BA203_RS22185] [protein=PD40 domain-containing protein] [protein_id=WP_061113462.1] [location=complement(4260470..4261708)] [gbkey=CDS]	0.999318005426328	true
BA203_RS06865.phaP	lcl|NZ_CP016315.1_prot_WP_000448594.1_1212 [gene=phaP] [locus_tag=BA203_RS06865] [protein=polyhydroxyalkanoic acid inclusion protein PhaP] [protein_id=WP_000448594.1] [location=complement(1346562..1347086)] [gbkey=CDS]	0.999303777998768	true
BA203_RS06250	lcl|NZ_CP016315.1_prot_WP_000974106.1_1094 [locus_tag=BA203_RS06250] [protein=ABC transporter permease] [protein_id=WP_000974106.1] [location=1230792..1231808] [gbkey=CDS]	0.999301616512540	true
BA203_RS18180	lcl|NZ_CP016315.1_prot_WP_000175124.1_3372 [locus_tag=BA203_RS18180] [protein=tubulin-like doman-containing protein] [protein_id=WP_000175124.1] [location=complement(3523090..3526452)] [gbkey=CDS]	0.999283464361702	true
BA203_RS15815	lcl|NZ_CP016315.1_prot_WP_000388933.1_2930 [locus_tag=BA203_RS15815] [protein=magnesium transporter CorA family protein] [protein_id=WP_000388933.1] [location=complement(3067975..3068925)] [gbkey=CDS]	0.999263468921066	true
BA203_RS12160	lcl|NZ_CP016315.1_prot_WP_046392687.1_2226 [locus_tag=BA203_RS12160] [protein=DUF4183 domain-containing protein] [protein_id=WP_046392687.1] [location=2350199..2351200] [gbkey=CDS]	0.999254385584895	true
BA203_RS14145	lcl|NZ_CP016315.1_prot_WP_000135278.1_2611 [locus_tag=BA203_RS14145] [protein=N-acetylmuramoyl-L-alanine amidase] [protein_id=WP_000135278.1] [location=complement(2750492..2751226)] [gbkey=CDS]	0.999191211256990	true
BA203_RS13410	lcl|NZ_CP016315.1_prot_WP_088859527.1_2467 [locus_tag=BA203_RS13410] [protein=chitosanase] [protein_id=WP_088859527.1] [location=2616358..2617719] [gbkey=CDS]	0.999181154749582	true
BA203_RS08330	lcl|NZ_CP016315.1_prot_WP_006928703.1_1490 [locus_tag=BA203_RS08330] [protein=hypothetical protein] [protein_id=WP_006928703.1] [location=1598350..1599897] [gbkey=CDS]	0.999150858605764	true
BA203_RS19195	lcl|NZ_CP016315.1_prot_WP_000625418.1_3566 [locus_tag=BA203_RS19195] [protein=2-oxoacid:acceptor oxidoreductase subunit alpha] [protein_id=WP_000625418.1] [location=complement(3718952..3720709)] [gbkey=CDS]	0.999144842915439	true
BA203_RS08680	lcl|NZ_CP016315.1_prot_WP_088859456.1_1559 [locus_tag=BA203_RS08680] [protein=flagellin] [protein_id=WP_088859456.1] [location=complement(1670621..1671421)] [gbkey=CDS]	0.999142102277655	true
BA203_RS04035.tenI	lcl|NZ_CP016315.1_prot_WP_000787170.1_671 [gene=tenI] [locus_tag=BA203_RS04035] [protein=thiazole tautomerase TenI] [protein_id=WP_000787170.1] [location=818864..819484] [gbkey=CDS]	0.999124186183732	true
BA203_RS04020	lcl|NZ_CP016315.1_prot_WP_001256824.1_668 [locus_tag=BA203_RS04020] [protein=ABC transporter ATP-binding protein] [protein_id=WP_001256824.1] [location=816354..817103] [gbkey=CDS]	0.999119448870635	true
BA203_RS12120	lcl|NZ_CP016315.1_prot_WP_001257875.1_2219 [locus_tag=BA203_RS12120] [protein=hypothetical protein] [protein_id=WP_001257875.1] [location=complement(2344753..2345256)] [gbkey=CDS]	0.998999224826695	true
BA203_RS25995	lcl|NZ_CP016315.1_prot_WP_025709817.1_4845 [locus_tag=BA203_RS25995] [protein=ABC-F family ATP-binding cassette domain-containing protein] [protein_id=WP_025709817.1] [location=complement(4945545..4947092)] [gbkey=CDS]	0.998946512270805	true
BA203_RS06030	lcl|NZ_CP016315.1_prot_WP_000902333.1_1055 [locus_tag=BA203_RS06030] [protein=spore germination protein GerPE] [protein_id=WP_000902333.1] [location=complement(1194817..1195203)] [gbkey=CDS]	0.998933657217977	true
BA203_RS17220	lcl|NZ_CP016315.1_prot_WP_025708814.1_3191 [locus_tag=BA203_RS17220] [protein=phosphotransferase] [protein_id=WP_025708814.1] [location=complement(3322181..3323020)] [gbkey=CDS]	0.998919847387336	true
BA203_RS06465	lcl|NZ_CP016315.1_prot_WP_000191204.1_1136 [locus_tag=BA203_RS06465] [protein=ATP-dependent helicase] [protein_id=WP_000191204.1] [location=complement(1269097..1271163)] [gbkey=CDS]	0.998863855016250	true
BA203_RS13660	lcl|NZ_CP016315.1_prot_WP_000273230.1_2515 [locus_tag=BA203_RS13660] [protein=hypothetical protein] [protein_id=WP_000273230.1] [location=2656617..2656799] [gbkey=CDS]	0.998827257812317	true
BA203_RS20455	lcl|NZ_CP016315.1_prot_WP_000567998.1_3814 [locus_tag=BA203_RS20455] [protein=AAA family ATPase] [protein_id=WP_000567998.1] [location=3970444..3971196] [gbkey=CDS]	0.998755828038101	true
BA203_RS21270	lcl|NZ_CP016315.1_prot_WP_000366452.1_3971 [locus_tag=BA203_RS21270] [protein=1-deoxy-D-xylulose-5-phosphate synthase] [protein_id=WP_000366452.1] [location=complement(4110523..4112415)] [gbkey=CDS]	0.998730333657846	true
BA203_RS24160	lcl|NZ_CP016315.1_prot_WP_116269187.1_4518 [locus_tag=BA203_RS24160] [protein=hypothetical protein] [protein_id=WP_116269187.1] [location=complement(4626300..4627268)] [gbkey=CDS]	0.998671175154668	true
BA203_RS28275	lcl|NZ_CP016315.1_prot_WP_000446433.1_3287 [locus_tag=BA203_RS28275] [protein=DUF5065 family protein] [protein_id=WP_000446433.1] [location=complement(3413432..3413590)] [gbkey=CDS]	0.998575599770117	true
BA203_RS25380	lcl|NZ_CP016315.1_prot_WP_000683439.1_4729 [locus_tag=BA203_RS25380] [protein=NAD(P)H-dependent oxidoreductase] [protein_id=WP_000683439.1] [location=4837216..4837797] [gbkey=CDS]	0.998479530871070	true
BA203_RS11705	lcl|NZ_CP016315.1_prot_WP_000633344.1_2140 [locus_tag=BA203_RS11705] [protein=CoA-acylating methylmalonate-semialdehyde dehydrogenase] [protein_id=WP_000633344.1] [location=2262116..2263576] [gbkey=CDS]	0.998479059436227	true
BA203_RS14485	lcl|NZ_CP016315.1_prot_WP_000834883.1_2678 [locus_tag=BA203_RS14485] [protein=hypothetical protein] [protein_id=WP_000834883.1] [location=complement(2812601..2812996)] [gbkey=CDS]	0.998468852938503	true
BA203_RS09235	lcl|NZ_CP016315.1_prot_WP_025710146.1_1668 [locus_tag=BA203_RS09235] [protein=MFS transporter] [protein_id=WP_025710146.1] [location=1774208..1775419] [gbkey=CDS]	0.998415115098741	true
BA203_RS14225	lcl|NZ_CP016315.1_prot_WP_135811507.1_2627 [locus_tag=BA203_RS14225] [protein=(2Fe-2S)-binding protein] [protein_id=WP_135811507.1] [location=2766113..2766385] [gbkey=CDS]	0.998379580283483	true
BA203_RS17605	lcl|NZ_CP016315.1_prot_WP_025708884.1_3264 [locus_tag=BA203_RS17605] [protein=agmatine deiminase family protein] [protein_id=WP_025708884.1] [location=complement(3391289..3392335)] [gbkey=CDS]	0.998346573923502	true
BA203_RS20880	lcl|NZ_CP016315.1_prot_WP_000898970.1_3897 [locus_tag=BA203_RS20880] [protein=alpha/beta hydrolase] [protein_id=WP_000898970.1] [location=4039308..4040306] [gbkey=CDS]	0.998324003056222	true
BA203_RS22735.ccsA	lcl|NZ_CP016315.1_prot_WP_000007721.1_4255 [gene=ccsA] [locus_tag=BA203_RS22735] [protein=cytochrome c biogenesis protein CcsA] [protein_id=WP_000007721.1] [location=complement(4371769..4372602)] [gbkey=CDS]	0.998153379669315	true
BA203_RS18905	lcl|NZ_CP016315.1_prot_WP_000228315.1_3512 [locus_tag=BA203_RS18905] [protein=DUF420 domain-containing protein] [protein_id=WP_000228315.1] [location=complement(3659623..3660165)] [gbkey=CDS]	0.998132499359121	true
BA203_RS07360.hisB	lcl|NZ_CP016315.1_prot_WP_001249960.1_1303 [gene=hisB] [locus_tag=BA203_RS07360] [protein=imidazoleglycerol-phosphate dehydratase HisB] [protein_id=WP_001249960.1] [location=1427653..1428237] [gbkey=CDS]	0.998058702744687	true
BA203_RS13695	lcl|NZ_CP016315.1_prot_WP_001290968.1_2522 [locus_tag=BA203_RS13695] [protein=SagB/ThcOx family dehydrogenase] [protein_id=WP_001290968.1] [location=complement(2670997..2671974)] [gbkey=CDS]	0.998053667039314	true
BA203_RS26050	lcl|NZ_CP016315.1_prot_WP_025709809.1_4855 [locus_tag=BA203_RS26050] [protein=purine/pyrimidine permease] [protein_id=WP_025709809.1] [location=4954491..4955771] [gbkey=CDS]	0.998026282985516	true
BA203_RS15145	lcl|NZ_CP016315.1_prot_WP_000839309.1_2802 [locus_tag=BA203_RS15145] [protein=glycosyltransferase] [protein_id=WP_000839309.1] [location=complement(2929203..2930720)] [gbkey=CDS]	0.998001670097868	true
BA203_RS25215	lcl|NZ_CP016315.1_prot_WP_000829789.1_4696 [locus_tag=BA203_RS25215] [protein=NAD(P)/FAD-dependent oxidoreductase] [protein_id=WP_000829789.1] [location=4803223..4804212] [gbkey=CDS]	0.997854671954073	true
BA203_RS09625	lcl|NZ_CP016315.1_prot_WP_016122309.1_1742 [locus_tag=BA203_RS09625] [protein=thioesterase] [protein_id=WP_016122309.1] [location=1852466..1853203] [gbkey=CDS]	0.997829360118820	true
BA203_RS18320	lcl|NZ_CP016315.1_prot_WP_025710110.1_3399 [locus_tag=BA203_RS18320] [protein=LysM peptidoglycan-binding domain-containing protein] [protein_id=WP_025710110.1] [location=3556730..3558022] [gbkey=CDS]	0.997787664740901	true
BA203_RS27665	lcl|NZ_CP016315.1_prot_WP_000181975.1_5157 [locus_tag=BA203_RS27665] [protein=LacI family DNA-binding transcriptional regulator] [protein_id=WP_000181975.1] [location=complement(5275105..5276082)] [gbkey=CDS]	0.997539258901056	true
BA203_RS06905	lcl|NZ_CP016315.1_prot_WP_000726024.1_1220 [locus_tag=BA203_RS06905] [protein=DUF3905 domain-containing protein] [protein_id=WP_000726024.1] [location=complement(1354500..1354835)] [gbkey=CDS]	0.997482754934862	true
BA203_RS25090	lcl|NZ_CP016315.1_prot_WP_025710387.1_4672 [locus_tag=BA203_RS25090] [protein=pyridoxal phosphate-dependent aminotransferase] [protein_id=WP_025710387.1] [location=4781189..4782340] [gbkey=CDS]	0.997385985914584	true
BA203_RS03450	lcl|NZ_CP016315.1_prot_WP_000185774.1_580 [locus_tag=BA203_RS03450] [protein=GerAB/ArcD/ProY family transporter] [protein_id=WP_000185774.1] [location=complement(716699..717805)] [gbkey=CDS]	0.997329836629502	true
BA203_RS11820	lcl|NZ_CP016315.1_prot_WP_001043905.1_2161 [locus_tag=BA203_RS11820] [protein=HU family DNA-binding protein] [protein_id=WP_001043905.1] [location=complement(2290011..2290283)] [gbkey=CDS]	0.997319912104348	true
BA203_RS02680	lcl|NZ_CP016315.1_prot_WP_000517891.1_447 [locus_tag=BA203_RS02680] [protein=small, acid-soluble spore protein K] [protein_id=WP_000517891.1] [location=complement(502386..502544)] [gbkey=CDS]	0.997267923175352	true
BA203_RS17775	lcl|NZ_CP016315.1_prot_WP_025708916.1_3295 [locus_tag=BA203_RS17775] [protein=spore germination protein] [protein_id=WP_025708916.1] [location=3425839..3427347] [gbkey=CDS]	0.997161414976734	true
BA203_RS03310	lcl|NZ_CP016315.1_prot_WP_025710097.1_553 [locus_tag=BA203_RS03310] [protein=LCP family protein] [protein_id=WP_025710097.1] [location=complement(684013..685029)] [gbkey=CDS]	0.996995051435414	true
BA203_RS26125	lcl|NZ_CP016315.1_prot_WP_025966845.1_4870 [locus_tag=BA203_RS26125] [protein=type I restriction-modification system subunit M] [protein_id=WP_025966845.1] [location=complement(4973055..4974608)] [gbkey=CDS]	0.996799406443409	true
BA203_RS17690	lcl|NZ_CP016315.1_prot_WP_157673796.1_3280 [locus_tag=BA203_RS17690] [protein=tetratricopeptide repeat protein] [protein_id=WP_157673796.1] [location=complement(3408382..3409470)] [gbkey=CDS]	0.996434427556349	true
BA203_RS10895.ric	lcl|NZ_CP016315.1_prot_WP_088859486.1_1985 [gene=ric] [locus_tag=BA203_RS10895] [protein=iron-sulfur cluster repair di-iron protein] [protein_id=WP_088859486.1] [location=complement(2111854..2112561)] [gbkey=CDS]	0.996128527989691	true
BA203_RS14695	lcl|NZ_CP016315.1_prot_WP_000783346.1_2717 [locus_tag=BA203_RS14695] [protein=AAC(3) family N-acetyltransferase] [protein_id=WP_000783346.1] [location=complement(2840043..2840846)] [gbkey=CDS]	0.996116116099913	true
BA203_RS02085	lcl|NZ_CP016315.1_prot_WP_000235476.1_331 [locus_tag=BA203_RS02085] [protein=hypothetical protein] [protein_id=WP_000235476.1] [location=complement(379844..380212)] [gbkey=CDS]	0.995942453977494	true
BA203_RS08620.fliH	lcl|NZ_CP016315.1_prot_WP_016122221.1_1548 [gene=fliH] [locus_tag=BA203_RS08620] [protein=flagellar assembly protein H] [protein_id=WP_016122221.1] [location=1661211..1661900] [gbkey=CDS]	0.995922822787994	true
BA203_RS04015.tenA	lcl|NZ_CP016315.1_prot_WP_000666920.1_667 [gene=tenA] [locus_tag=BA203_RS04015] [protein=thiaminase II] [protein_id=WP_000666920.1] [location=815690..816385] [gbkey=CDS]	0.995892178485796	true
BA203_RS01010	lcl|NZ_CP016315.1_prot_WP_000527150.1_159 [locus_tag=BA203_RS01010] [protein=ABC transporter permease] [protein_id=WP_000527150.1] [location=complement(171591..172259)] [gbkey=CDS]	0.995694080568213	true
BA203_RS03655	lcl|NZ_CP016315.1_prot_WP_025710080.1_619 [locus_tag=BA203_RS03655] [protein=FAD-binding protein] [protein_id=WP_025710080.1] [location=756878..758194] [gbkey=CDS]	0.995375391249887	true
BA203_RS20390.malR	lcl|NZ_CP016315.1_prot_WP_000219053.1_3801 [gene=malR] [locus_tag=BA203_RS20390] [protein=maltose operon transcriptional repressor MalR] [protein_id=WP_000219053.1] [location=complement(3956764..3957786)] [gbkey=CDS]	0.995289843186006	true
BA203_RS18415	lcl|NZ_CP016315.1_prot_WP_001247730.1_3418 [locus_tag=BA203_RS18415] [protein=SAP domain-containing protein] [protein_id=WP_001247730.1] [location=3571740..3572321] [gbkey=CDS]	0.995123694855018	true
BA203_RS21690.metC	lcl|NZ_CP016315.1_prot_WP_000122299.1_4052 [gene=metC] [locus_tag=BA203_RS21690] [protein=cystathionine beta-lyase] [protein_id=WP_000122299.1] [location=4173098..4174261] [gbkey=CDS]	0.995103489919535	true
BA203_RS14650	lcl|NZ_CP016315.1_prot_WP_025709540.1_2708 [locus_tag=BA203_RS14650] [protein=ABC transporter permease] [protein_id=WP_025709540.1] [location=complement(2832521..2833369)] [gbkey=CDS]	0.995053563215349	true
BA203_RS09990	lcl|NZ_CP016315.1_prot_WP_001031479.1_1812 [locus_tag=BA203_RS09990] [protein=hypothetical protein] [protein_id=WP_001031479.1] [location=1947249..1947458] [gbkey=CDS]	0.994981921996273	true
BA203_RS23030	lcl|NZ_CP016315.1_prot_WP_000284973.1_4307 [locus_tag=BA203_RS23030] [protein=DinB family protein] [protein_id=WP_000284973.1] [location=4426029..4426532] [gbkey=CDS]	0.994980920134050	true
BA203_RS11020.argS	lcl|NZ_CP016315.1_prot_WP_025709740.1_2009 [gene=argS] [locus_tag=BA203_RS11020] [protein=arginine--tRNA ligase] [protein_id=WP_025709740.1] [location=2131668..2133356] [gbkey=CDS]	0.994713330790436	true
BA203_RS15230	lcl|NZ_CP016315.1_prot_WP_000076585.1_2818 [locus_tag=BA203_RS15230] [protein=DUF3958 family protein] [protein_id=WP_000076585.1] [location=complement(2950673..2951035)] [gbkey=CDS]	0.994406822288648	true
BA203_RS10690	lcl|NZ_CP016315.1_prot_WP_000014087.1_1945 [locus_tag=BA203_RS10690] [protein=oxalate:formate antiporter] [protein_id=WP_000014087.1] [location=2072206..2072982] [gbkey=CDS]	0.994160362751413	true
BA203_RS18505	lcl|NZ_CP016315.1_prot_WP_025710106.1_3435 [locus_tag=BA203_RS18505] [protein=ring-cleaving dioxygenase] [protein_id=WP_025710106.1] [location=complement(3585030..3585968)] [gbkey=CDS]	0.994070845997709	true
BA203_RS19690	lcl|NZ_CP016315.1_prot_WP_000625866.1_3664 [locus_tag=BA203_RS19690] [protein=YicC family protein] [protein_id=WP_000625866.1] [location=complement(3823580..3824455)] [gbkey=CDS]	0.994044674760455	true
BA203_RS08535.fliY	lcl|NZ_CP016315.1_prot_WP_001115002.1_1531 [gene=fliY] [locus_tag=BA203_RS08535] [protein=flagellar motor switch phosphatase FliY] [protein_id=WP_001115002.1] [location=1646587..1648227] [gbkey=CDS]	0.994014239645785	true
BA203_RS20135.speA	lcl|NZ_CP016315.1_prot_WP_000084899.1_3752 [gene=speA] [locus_tag=BA203_RS20135] [protein=arginine decarboxylase] [protein_id=WP_000084899.1] [location=3912873..3914345] [gbkey=CDS]	0.993844858525086	true
BA203_RS19415.proS	lcl|NZ_CP016315.1_prot_WP_000814309.1_3609 [gene=proS] [locus_tag=BA203_RS19415] [protein=proline--tRNA ligase] [protein_id=WP_000814309.1] [location=complement(3768467..3770167)] [gbkey=CDS]	0.993641409243049	true
BA203_RS27335	lcl|NZ_CP016315.1_prot_WP_000912404.1_5094 [locus_tag=BA203_RS27335] [protein=DUF2529 domain-containing protein] [protein_id=WP_000912404.1] [location=5202719..5203243] [gbkey=CDS]	0.993541256753866	true
BA203_RS26135	lcl|NZ_CP016315.1_prot_WP_025966843.1_4872 [locus_tag=BA203_RS26135] [protein=type I restriction endonuclease subunit R] [protein_id=WP_025966843.1] [location=complement(4975347..4978103)] [gbkey=CDS]	0.993395468166887	true
BA203_RS22045	lcl|NZ_CP016315.1_prot_WP_000439769.1_4120 [locus_tag=BA203_RS22045] [protein=ComE operon protein 2] [protein_id=WP_000439769.1] [location=complement(4239353..4239910)] [gbkey=CDS]	0.993341512336890	true
BA203_RS03665	lcl|NZ_CP016315.1_prot_WP_001268332.1_621 [locus_tag=BA203_RS03665] [protein=hypothetical protein] [protein_id=WP_001268332.1] [location=759571..759774] [gbkey=CDS]	0.993228112786790	true
BA203_RS25655	lcl|NZ_CP016315.1_prot_WP_025709835.1_4781 [locus_tag=BA203_RS25655] [protein=TrmB family transcriptional regulator] [protein_id=WP_025709835.1] [location=4882528..4883286] [gbkey=CDS]	0.993215245445195	true
BA203_RS12890	lcl|NZ_CP016315.1_prot_WP_002024150.1_2367 [locus_tag=BA203_RS12890] [protein=hypothetical protein] [protein_id=WP_002024150.1] [location=2518398..2519180] [gbkey=CDS]	0.993180148113590	true
BA203_RS10185.rsgA	lcl|NZ_CP016315.1_prot_WP_135811489.1_1850 [gene=rsgA] [locus_tag=BA203_RS10185] [protein=ribosome small subunit-dependent GTPase A] [protein_id=WP_135811489.1] [location=1983593..1984642] [gbkey=CDS]	0.992721587498305	true
BA203_RS02435.cadA	lcl|NZ_CP016315.1_prot_WP_025710259.1_399 [gene=cadA] [locus_tag=BA203_RS02435] [protein=cadmium-translocating P-type ATPase] [protein_id=WP_025710259.1] [location=complement(455253..457178)] [gbkey=CDS]	0.992687300368499	true
BA203_RS08210	lcl|NZ_CP016315.1_prot_WP_088859441.1_1468 [locus_tag=BA203_RS08210] [protein=DUF418 domain-containing protein] [protein_id=WP_088859441.1] [location=complement(1576981..1578144)] [gbkey=CDS]	0.992341454519983	true
BA203_RS14925	lcl|NZ_CP016315.1_prot_WP_000192709.1_2760 [locus_tag=BA203_RS14925] [protein=sugar-binding transcriptional regulator] [protein_id=WP_000192709.1] [location=2886474..2887406] [gbkey=CDS]	0.991878855256540	true
BA203_RS21670.murG	lcl|NZ_CP016315.1_prot_WP_000724779.1_4048 [gene=murG] [locus_tag=BA203_RS21670] [protein=undecaprenyldiphospho-muramoylpentapeptide beta-N-acetylglucosaminyltransferase] [protein_id=WP_000724779.1] [location=complement(4165093..4166151)] [gbkey=CDS]	0.991861033179961	true
BA203_RS20905	lcl|NZ_CP016315.1_prot_WP_000360793.1_3902 [locus_tag=BA203_RS20905] [protein=DUF2552 family protein] [protein_id=WP_000360793.1] [location=complement(4044245..4044490)] [gbkey=CDS]	0.991482825430346	true
BA203_RS05975	lcl|NZ_CP016315.1_prot_WP_000182396.1_1044 [locus_tag=BA203_RS05975] [protein=hypothetical protein] [protein_id=WP_000182396.1] [location=complement(1182344..1182838)] [gbkey=CDS]	0.991386650502039	true
BA203_RS10945	lcl|NZ_CP016315.1_prot_WP_080339949.1_1995 [locus_tag=BA203_RS10945] [protein=hypothetical protein] [protein_id=WP_080339949.1] [location=2120118..2120339] [gbkey=CDS]	0.991377731681070	true
BA203_RS16745	lcl|NZ_CP016315.1_prot_WP_000554032.1_3100 [locus_tag=BA203_RS16745] [protein=hypothetical protein] [protein_id=WP_000554032.1] [location=3234908..3235099] [gbkey=CDS]	0.990516868861542	true
BA203_RS16410	lcl|NZ_CP016315.1_prot_WP_000451794.1_3043 [locus_tag=BA203_RS16410] [protein=immunity 22 family protein] [protein_id=WP_000451794.1] [location=complement(3192477..3192851)] [gbkey=CDS]	0.990348773982724	true
BA203_RS22630	lcl|NZ_CP016315.1_prot_WP_001973720.1_4234 [locus_tag=BA203_RS22630] [protein=ribosomal-processing cysteine protease Prp] [protein_id=WP_001973720.1] [location=complement(4350204..4350548)] [gbkey=CDS]	0.990326207577069	true
BA203_RS20400.malC	lcl|NZ_CP016315.1_prot_WP_001194996.1_3803 [gene=malC] [locus_tag=BA203_RS20400] [protein=maltosaccharide ABC transporter permease MalC] [protein_id=WP_001194996.1] [location=complement(3958899..3960200)] [gbkey=CDS]	0.989760711545335	true
BA203_RS08920	lcl|NZ_CP016315.1_prot_WP_025709161.1_1607 [locus_tag=BA203_RS08920] [protein=GntR family transcriptional regulator] [protein_id=WP_025709161.1] [location=complement(1710408..1711079)] [gbkey=CDS]	0.988848955020385	true
BA203_RS20575	lcl|NZ_CP016315.1_prot_WP_000180387.1_3838 [locus_tag=BA203_RS20575] [protein=nitroreductase family protein] [protein_id=WP_000180387.1] [location=3990203..3990820] [gbkey=CDS]	0.988729529689385	true
BA203_RS08305	lcl|NZ_CP016315.1_prot_WP_000617648.1_1485 [locus_tag=BA203_RS08305] [protein=sugar transferase] [protein_id=WP_000617648.1] [location=1593089..1593727] [gbkey=CDS]	0.988265814402050	true
BA203_RS05415	lcl|NZ_CP016315.1_prot_WP_088859426.1_933 [locus_tag=BA203_RS05415] [protein=ring-cleaving dioxygenase] [protein_id=WP_088859426.1] [location=1074438..1075415] [gbkey=CDS]	0.987420589471982	true
BA203_RS19085	lcl|NZ_CP016315.1_prot_WP_033667178.1_3545 [locus_tag=BA203_RS19085] [protein=hypothetical protein] [protein_id=WP_033667178.1] [location=3691981..3692382] [gbkey=CDS]	0.986876569707790	true
BA203_RS27715	lcl|NZ_CP016315.1_prot_WP_025709653.1_5167 [locus_tag=BA203_RS27715] [protein=GAF domain-containing sensor histidine kinase] [protein_id=WP_025709653.1] [location=complement(5285276..5286847)] [gbkey=CDS]	0.985575166627721	true
BA203_RS13530	lcl|NZ_CP016315.1_prot_WP_000522472.1_2489 [locus_tag=BA203_RS13530] [protein=PH domain-containing protein] [protein_id=WP_000522472.1] [location=2635522..2635899] [gbkey=CDS]	0.985432774499249	true
BA203_RS09595	lcl|NZ_CP016315.1_prot_WP_025710124.1_1736 [locus_tag=BA203_RS09595] [protein=aminopeptidase P family protein] [protein_id=WP_025710124.1] [location=1844341..1845624] [gbkey=CDS]	0.985040399968842	true
BA203_RS05130	lcl|NZ_CP016315.1_prot_WP_000368844.1_878 [locus_tag=BA203_RS05130] [protein=HPP family protein] [protein_id=WP_000368844.1] [location=1029289..1029843] [gbkey=CDS]	0.984471440144550	true
BA203_RS03345	lcl|NZ_CP016315.1_prot_WP_000382679.1_560 [locus_tag=BA203_RS03345] [protein=acid-soluble spore protein H] [protein_id=WP_000382679.1] [location=692842..693021] [gbkey=CDS]	0.984241455576210	true
BA203_RS12680	lcl|NZ_CP016315.1_prot_WP_000728157.1_2325 [locus_tag=BA203_RS12680] [protein=WGxxGxxG-CTERM domain-containing protein] [protein_id=WP_000728157.1] [location=complement(2475933..2476232)] [gbkey=CDS]	0.983589585022037	true
BA203_RS20730.spoIIAB	lcl|NZ_CP016315.1_prot_WP_001243398.1_3868 [gene=spoIIAB] [locus_tag=BA203_RS20730] [protein=anti-sigma F factor] [protein_id=WP_001243398.1] [location=complement(4015327..4015767)] [gbkey=CDS]	0.983580801188632	true
BA203_RS11390	lcl|NZ_CP016315.1_prot_WP_000097165.1_2080 [locus_tag=BA203_RS11390] [protein=MFS transporter] [protein_id=WP_000097165.1] [location=2205960..2207189] [gbkey=CDS]	0.983452465176711	true
BA203_RS02490.yfkAB	lcl|NZ_CP016315.1_prot_WP_016125372.1_410 [gene=yfkAB] [locus_tag=BA203_RS02490] [protein=radical SAM/CxCxxxxC motif protein YfkAB] [protein_id=WP_016125372.1] [location=complement(467310..468437)] [gbkey=CDS]	0.983269559424398	true
BA203_RS06035.gerPD	lcl|NZ_CP016315.1_prot_WP_001052807.1_1056 [gene=gerPD] [locus_tag=BA203_RS06035] [protein=spore germination protein GerPD] [protein_id=WP_001052807.1] [location=complement(1195219..1195413)] [gbkey=CDS]	0.982284889390131	true
BA203_RS07445	lcl|NZ_CP016315.1_prot_WP_025709336.1_1320 [locus_tag=BA203_RS07445] [protein=ferredoxin--nitrite reductase] [protein_id=WP_025709336.1] [location=1441580..1443202] [gbkey=CDS]	0.981944962338788	true
BA203_RS12100	lcl|NZ_CP016315.1_prot_WP_001027670.1_2216 [locus_tag=BA203_RS12100] [protein=DUF1349 domain-containing protein] [protein_id=WP_001027670.1] [location=2339723..2340319] [gbkey=CDS]	0.980926028533805	true
BA203_RS04155	lcl|NZ_CP016315.1_prot_WP_025709929.1_694 [locus_tag=BA203_RS04155] [protein=PTS sucrose transporter subunit IIBC] [protein_id=WP_025709929.1] [location=complement(839580..840956)] [gbkey=CDS]	0.980493267427665	true
BA203_RS27510.speE	lcl|NZ_CP016315.1_prot_WP_000424696.1_5126 [gene=speE] [locus_tag=BA203_RS27510] [protein=spermidine synthase] [protein_id=WP_000424696.1] [location=complement(5247041..5247868)] [gbkey=CDS]	0.980144860198358	true
BA203_RS12005	lcl|NZ_CP016315.1_prot_WP_025709631.1_2198 [locus_tag=BA203_RS12005] [protein=hypothetical protein] [protein_id=WP_025709631.1] [location=2324722..2325669] [gbkey=CDS]	0.979454882511170	true
BA203_RS17200	lcl|NZ_CP016315.1_prot_WP_025708810.1_3187 [locus_tag=BA203_RS17200] [protein=S8 family serine peptidase] [protein_id=WP_025708810.1] [location=complement(3318415..3319791)] [gbkey=CDS]	0.979150302405737	true
BA203_RS02395	lcl|NZ_CP016315.1_prot_WP_001064409.1_392 [locus_tag=BA203_RS02395] [protein=toxic anion resistance protein] [protein_id=WP_001064409.1] [location=447312..448394] [gbkey=CDS]	0.978002496929426	true
BA203_RS02135	lcl|NZ_CP016315.1_prot_WP_000147465.1_340 [locus_tag=BA203_RS02135] [protein=PRK06851 family protein] [protein_id=WP_000147465.1] [location=387169..388278] [gbkey=CDS]	0.977357258060035	true
BA203_RS26605	lcl|NZ_CP016315.1_prot_WP_000989055.1_4957 [locus_tag=BA203_RS26605] [protein=PTS lactose/cellobiose transporter subunit IIA] [protein_id=WP_000989055.1] [location=complement(5065879..5066202)] [gbkey=CDS]	0.977342652125245	true
BA203_RS20525	lcl|NZ_CP016315.1_prot_WP_088859625.1_3828 [locus_tag=BA203_RS20525] [protein=pyridoxal phosphate-dependent aminotransferase] [protein_id=WP_088859625.1] [location=3981082..3982260] [gbkey=CDS]	0.977312725821873	true
BA203_RS15915	lcl|NZ_CP016315.1_prot_WP_088859583.1_2950 [locus_tag=BA203_RS15915] [protein=NADH dehydrogenase subunit 5] [protein_id=WP_088859583.1] [location=complement(3089789..3091321)] [gbkey=CDS]	0.976671924268016	true
BA203_RS24595	lcl|NZ_CP016315.1_prot_WP_000415613.1_4603 [locus_tag=BA203_RS24595] [protein=hypothetical protein] [protein_id=WP_000415613.1] [location=complement(4701523..4701855)] [gbkey=CDS]	0.976537298919822	true
BA203_RS19970.rsmD	lcl|NZ_CP016315.1_prot_WP_001266978.1_3720 [gene=rsmD] [locus_tag=BA203_RS19970] [protein=16S rRNA (guanine(966)-N(2))-methyltransferase RsmD] [protein_id=WP_001266978.1] [location=complement(3884525..3885091)] [gbkey=CDS]	0.975395427855239	true
BA203_RS26435	lcl|NZ_CP016315.1_prot_WP_000497611.1_4928 [locus_tag=BA203_RS26435] [protein=flavodoxin family protein] [protein_id=WP_000497611.1] [location=5031222..5031767] [gbkey=CDS]	0.974946980354804	true
BA203_RS02125	lcl|NZ_CP016315.1_prot_WP_088859361.1_338 [locus_tag=BA203_RS02125] [protein=hypothetical protein] [protein_id=WP_088859361.1] [location=385782..386183] [gbkey=CDS]	0.974206939690752	true
BA203_RS06145	lcl|NZ_CP016315.1_prot_WP_000527407.1_1077 [locus_tag=BA203_RS06145] [protein=DUF3813 domain-containing protein] [protein_id=WP_000527407.1] [location=complement(1214178..1214375)] [gbkey=CDS]	0.973302921776766	true
BA203_RS01070	lcl|NZ_CP016315.1_prot_WP_000501538.1_171 [locus_tag=BA203_RS01070] [protein=ABC transporter permease] [protein_id=WP_000501538.1] [location=183760..184764] [gbkey=CDS]	0.973119208972240	true
BA203_RS00560.gltX	lcl|NZ_CP016315.1_prot_WP_000415143.1_82 [gene=gltX] [locus_tag=BA203_RS00560] [protein=glutamate--tRNA ligase] [protein_id=WP_000415143.1] [location=102821..104278] [gbkey=CDS]	0.972954336083346	true
BA203_RS18450	lcl|NZ_CP016315.1_prot_WP_000810948.1_3425 [locus_tag=BA203_RS18450] [protein=hypothetical protein] [protein_id=WP_000810948.1] [location=complement(3578130..3578333)] [gbkey=CDS]	0.972539165362688	true
BA203_RS27780	lcl|NZ_CP016315.1_prot_WP_025709649.1_5179 [locus_tag=BA203_RS27780] [protein=glycosyltransferase family 39 protein] [protein_id=WP_025709649.1] [location=complement(5299934..5301247)] [gbkey=CDS]	0.972474967548390	true
BA203_RS10215	lcl|NZ_CP016315.1_prot_WP_000105199.1_1855 [locus_tag=BA203_RS10215] [protein=DNA starvation/stationary phase protection protein] [protein_id=WP_000105199.1] [location=1989333..1989776] [gbkey=CDS]	0.972447194307525	true
BA203_RS08880	lcl|NZ_CP016315.1_prot_WP_000282375.1_1599 [locus_tag=BA203_RS08880] [protein=MarR family transcriptional regulator] [protein_id=WP_000282375.1] [location=complement(1702605..1703015)] [gbkey=CDS]	0.971954978689399	true
BA203_RS17235	lcl|NZ_CP016315.1_prot_WP_088859603.1_3194 [locus_tag=BA203_RS17235] [protein=PhzF family phenazine biosynthesis isomerase] [protein_id=WP_088859603.1] [location=complement(3324261..3325160)] [gbkey=CDS]	0.971811147814068	true
BA203_RS11100	lcl|NZ_CP016315.1_prot_WP_000028911.1_2023 [locus_tag=BA203_RS11100] [protein=DUF2837 family protein] [protein_id=WP_000028911.1] [location=complement(2152634..2153431)] [gbkey=CDS]	0.969405404010814	true
BA203_RS07910	lcl|NZ_CP016315.1_prot_WP_000526821.1_1412 [locus_tag=BA203_RS07910] [protein=3-dehydroquinate synthase] [protein_id=WP_000526821.1] [location=1526458..1527543] [gbkey=CDS]	0.968245334889893	true
BA203_RS28245	lcl|NZ_CP016315.1_prot_WP_001132392.1_2751 [locus_tag=BA203_RS28245] [protein=BBE domain-containing protein] [protein_id=WP_001132392.1] [location=2877111..2877401] [gbkey=CDS]	0.966564389544309	true
BA203_RS22270	lcl|NZ_CP016315.1_prot_WP_088859638.1_4164 [locus_tag=BA203_RS22270] [protein=bifunctional cystathionine gamma-lyase/homocysteine desulfhydrase] [protein_id=WP_088859638.1] [location=complement(4278190..4279323)] [gbkey=CDS]	0.966068343515790	true
BA203_RS25490.sufU	lcl|NZ_CP016315.1_prot_WP_000009523.1_4750 [gene=sufU] [locus_tag=BA203_RS25490] [protein=iron-sulfur cluster assembly scaffold protein SufU] [protein_id=WP_000009523.1] [location=complement(4854053..4854484)] [gbkey=CDS]	0.965797771299948	true
BA203_RS14335	lcl|NZ_CP016315.1_prot_WP_000432429.1_2648 [locus_tag=BA203_RS14335] [protein=hypothetical protein] [protein_id=WP_000432429.1] [location=complement(2783711..2783974)] [gbkey=CDS]	0.965648041123814	true
BA203_RS15790	lcl|NZ_CP016315.1_prot_WP_001061010.1_2925 [locus_tag=BA203_RS15790] [protein=hydrolase] [protein_id=WP_001061010.1] [location=3062605..3063249] [gbkey=CDS]	0.965311803999032	true
BA203_RS05610	lcl|NZ_CP016315.1_prot_WP_074619093.1_971 [locus_tag=BA203_RS05610] [protein=hypothetical protein] [protein_id=WP_074619093.1] [location=1107818..1108261] [gbkey=CDS]	0.964957528042906	true
BA203_RS09430	lcl|NZ_CP016315.1_prot_WP_001030679.1_1704 [locus_tag=BA203_RS09430] [protein=Nramp family divalent metal transporter] [protein_id=WP_001030679.1] [location=complement(1811067..1812362)] [gbkey=CDS]	0.964404569961622	true
BA203_RS20595.ptsH	lcl|NZ_CP016315.1_prot_WP_000411080.1_3842 [gene=ptsH] [locus_tag=BA203_RS20595] [protein=phosphocarrier protein HPr] [protein_id=WP_000411080.1] [location=complement(3993642..3993905)] [gbkey=CDS]	0.963337911013877	true
BA203_RS07275.ytfJ	lcl|NZ_CP016315.1_prot_WP_000204234.1_1288 [gene=ytfJ] [locus_tag=BA203_RS07275] [protein=GerW family sporulation protein] [protein_id=WP_000204234.1] [location=1413094..1413561] [gbkey=CDS]	0.960240372599303	true
BA203_RS19060	lcl|NZ_CP016315.1_prot_WP_000047564.1_3540 [locus_tag=BA203_RS19060] [protein=undecaprenyldiphospho-muramoylpentapeptide beta-N-acetylglucosaminyltransferase] [protein_id=WP_000047564.1] [location=complement(3687171..3688235)] [gbkey=CDS]	0.960105612983408	true
BA203_RS04715	lcl|NZ_CP016315.1_prot_WP_001042965.1_803 [locus_tag=BA203_RS04715] [protein=DUF1700 domain-containing protein] [protein_id=WP_001042965.1] [location=complement(938410..938970)] [gbkey=CDS]	0.959812508021854	true
BA203_RS14985.proB	lcl|NZ_CP016315.1_prot_WP_000744802.1_2772 [gene=proB] [locus_tag=BA203_RS14985] [protein=glutamate 5-kinase] [protein_id=WP_000744802.1] [location=complement(2898023..2899126)] [gbkey=CDS]	0.957768020461565	true
BA203_RS22915	lcl|NZ_CP016315.1_prot_WP_000058117.1_4286 [locus_tag=BA203_RS22915] [protein=ATP-binding cassette domain-containing protein] [protein_id=WP_000058117.1] [location=complement(4403129..4404013)] [gbkey=CDS]	0.955558401947724	true
BA203_RS24825	lcl|NZ_CP016315.1_prot_WP_000957366.1_4648 [locus_tag=BA203_RS24825] [protein=yteA family sporulation protein] [protein_id=WP_000957366.1] [location=4745800..4746531] [gbkey=CDS]	0.955021855409316	true
BA203_RS16475	lcl|NZ_CP016315.1_prot_WP_000804050.1_3054 [locus_tag=BA203_RS16475] [protein=hypothetical protein] [protein_id=WP_000804050.1] [location=complement(3199378..3199611)] [gbkey=CDS]	0.954744898862092	true
BA203_RS05165.dhaS	lcl|NZ_CP016315.1_prot_WP_000204213.1_885 [gene=dhaS] [locus_tag=BA203_RS05165] [protein=dihydroxyacetone kinase transcriptional activator DhaS] [protein_id=WP_000204213.1] [location=complement(1034246..1034812)] [gbkey=CDS]	0.954407231373212	true
BA203_RS10790	lcl|NZ_CP016315.1_prot_WP_088859481.1_1965 [locus_tag=BA203_RS10790] [protein=MoxR family ATPase] [protein_id=WP_088859481.1] [location=complement(2089322..2090284)] [gbkey=CDS]	0.953705152810142	true
BA203_RS01080	lcl|NZ_CP016315.1_prot_WP_016124190.1_173 [locus_tag=BA203_RS01080] [protein=ABC transporter ATP-binding protein] [protein_id=WP_016124190.1] [location=185728..186501] [gbkey=CDS]	0.953048834036509	true
BA203_RS00520	lcl|NZ_CP016315.1_prot_WP_000128399.1_74 [locus_tag=BA203_RS00520] [protein=UvrB/UvrC motif-containing protein] [protein_id=WP_000128399.1] [location=93546..94094] [gbkey=CDS]	0.952969570148787	true
BA203_RS04055.thiF	lcl|NZ_CP016315.1_prot_WP_001065417.1_675 [gene=thiF] [locus_tag=BA203_RS04055] [protein=thiazole biosynthesis adenylyltransferase ThiF] [protein_id=WP_001065417.1] [location=821571..822590] [gbkey=CDS]	0.951204558454702	true
BA203_RS03335	lcl|NZ_CP016315.1_prot_WP_000109101.1_558 [locus_tag=BA203_RS03335] [protein=lactate permease LctP family transporter] [protein_id=WP_000109101.1] [location=complement(689926..691545)] [gbkey=CDS]	0.951095941232403	true
