# Supplementary material for: Evaluating the Safety of Bacillus cereus GW-01 Obtained from Sheep Rumen Chyme
Source: Microorganisms. 2024 Jul 18;12(7):1457. doi: 10.3390/microorganisms12071457 (PMC11278751; doi:10.3390/microorganisms12071457)
Supplement: Supplementary file 1 [file microorganisms-12-01457-s001.zip › Supplemental Document S3/effectiveT3/B.cereus.DLOU-Changhai/B.cereus.DLOU-Changhai.effectiveT3.std.anno.xls]

Gene_id	Description	Score	is secreted
EUC39_RS00360	lcl|NZ_CP040334.1_prot_WP_106823030.1_74 [locus_tag=EUC39_RS00360] [protein=hypothetical protein] [protein_id=WP_106823030.1] [location=complement(94324..94569)] [gbkey=CDS]	1.000000000000000	true
EUC39_RS00430	lcl|NZ_CP040334.1_prot_WP_016078064.1_87 [locus_tag=EUC39_RS00430] [protein=hypothetical protein] [protein_id=WP_016078064.1] [location=110066..110269] [gbkey=CDS]	1.000000000000000	true
EUC39_RS00500	lcl|NZ_CP040334.1_prot_WP_106823058.1_101 [locus_tag=EUC39_RS00500] [protein=nuclear transport factor 2 family protein] [protein_id=WP_106823058.1] [location=complement(119371..119772)] [gbkey=CDS]	1.000000000000000	true
EUC39_RS00555	lcl|NZ_CP040334.1_prot_WP_048564426.1_113 [locus_tag=EUC39_RS00555] [protein=DUF3992 domain-containing protein] [protein_id=WP_048564426.1] [location=131459..131884] [gbkey=CDS]	1.000000000000000	true
EUC39_RS01245.qoxD	lcl|NZ_CP040334.1_prot_WP_000068425.1_229 [gene=qoxD] [locus_tag=EUC39_RS01245] [protein=cytochrome aa3 quinol oxidase subunit IV] [protein_id=WP_000068425.1] [location=247440..247751] [gbkey=CDS]	1.000000000000000	true
EUC39_RS01610	lcl|NZ_CP040334.1_prot_WP_001106379.1_302 [locus_tag=EUC39_RS01610] [protein=hypothetical protein] [protein_id=WP_001106379.1] [location=complement(326229..326582)] [gbkey=CDS]	1.000000000000000	true
EUC39_RS02735	lcl|NZ_CP040334.1_prot_WP_157417154.1_509 [locus_tag=EUC39_RS02735] [protein=MFS transporter] [protein_id=WP_157417154.1] [location=569913..571214] [gbkey=CDS]	1.000000000000000	true
EUC39_RS04485.yabP	lcl|NZ_CP040334.1_prot_WP_001059104.1_799 [gene=yabP] [locus_tag=EUC39_RS04485] [protein=sporulation protein YabP] [protein_id=WP_001059104.1] [location=complement(902710..903018)] [gbkey=CDS]	1.000000000000000	true
EUC39_RS04525	lcl|NZ_CP040334.1_prot_WP_000107420.1_807 [locus_tag=EUC39_RS04525] [protein=ribose-phosphate diphosphokinase] [protein_id=WP_000107420.1] [location=complement(911909..912862)] [gbkey=CDS]	1.000000000000000	true
EUC39_RS05105.pepF	lcl|NZ_CP040334.1_prot_WP_157417224.1_900 [gene=pepF] [locus_tag=EUC39_RS05105] [protein=oligoendopeptidase F] [protein_id=WP_157417224.1] [location=complement(1016611..1018428)] [gbkey=CDS]	1.000000000000000	true
EUC39_RS05915	lcl|NZ_CP040334.1_prot_WP_157417278.1_1067 [locus_tag=EUC39_RS05915] [protein=EAL domain-containing protein] [protein_id=WP_157417278.1] [location=complement(1193635..1196364)] [gbkey=CDS]	1.000000000000000	true
EUC39_RS06325	lcl|NZ_CP040334.1_prot_WP_000544183.1_1148 [locus_tag=EUC39_RS06325] [protein=cytochrome d ubiquinol oxidase subunit II] [protein_id=WP_000544183.1] [location=complement(1283329..1284354)] [gbkey=CDS]	1.000000000000000	true
EUC39_RS06355	lcl|NZ_CP040334.1_prot_WP_023523505.1_1155 [locus_tag=EUC39_RS06355] [protein=acyltransferase] [protein_id=WP_023523505.1] [location=complement(1290812..1291969)] [gbkey=CDS]	1.000000000000000	true
EUC39_RS06620.ppaX	lcl|NZ_CP040334.1_prot_WP_106823574.1_1208 [gene=ppaX] [locus_tag=EUC39_RS06620] [protein=pyrophosphatase PpaX] [protein_id=WP_106823574.1] [location=1346462..1347112] [gbkey=CDS]	1.000000000000000	true
EUC39_RS06925	lcl|NZ_CP040334.1_prot_WP_001115310.1_1267 [locus_tag=EUC39_RS06925] [protein=DUF1641 domain-containing protein] [protein_id=WP_001115310.1] [location=complement(1400712..1401152)] [gbkey=CDS]	1.000000000000000	true
EUC39_RS07070	lcl|NZ_CP040334.1_prot_WP_106823607.1_1296 [locus_tag=EUC39_RS07070] [protein=methyl-accepting chemotaxis protein] [protein_id=WP_106823607.1] [location=complement(1433700..1435394)] [gbkey=CDS]	1.000000000000000	true
EUC39_RS07510	lcl|NZ_CP040334.1_prot_WP_069356409.1_1384 [locus_tag=EUC39_RS07510] [protein=phosphoribosyltransferase domain-containing protein] [protein_id=WP_069356409.1] [location=complement(1510427..1511773)] [gbkey=CDS]	1.000000000000000	true
EUC39_RS08695	lcl|NZ_CP040334.1_prot_WP_106823821.1_1597 [locus_tag=EUC39_RS08695] [protein=spore germination protein] [protein_id=WP_106823821.1] [location=complement(1724385..1726493)] [gbkey=CDS]	1.000000000000000	true
EUC39_RS09590.rnhC	lcl|NZ_CP040334.1_prot_WP_106823929.1_1777 [gene=rnhC] [locus_tag=EUC39_RS09590] [protein=ribonuclease HIII] [protein_id=WP_106823929.1] [location=complement(1890261..1891196)] [gbkey=CDS]	1.000000000000000	true
EUC39_RS09730	lcl|NZ_CP040334.1_prot_WP_157417510.1_1807 [locus_tag=EUC39_RS09730] [protein=collagen-like protein] [protein_id=WP_157417510.1] [location=1920469..1921380] [gbkey=CDS]	1.000000000000000	true
EUC39_RS11095	lcl|NZ_CP040334.1_prot_WP_000183863.1_2078 [locus_tag=EUC39_RS11095] [protein=2OG-Fe(II) oxygenase] [protein_id=WP_000183863.1] [location=2184918..2185568] [gbkey=CDS]	1.000000000000000	true
EUC39_RS11570	lcl|NZ_CP040334.1_prot_WP_106824150.1_2173 [locus_tag=EUC39_RS11570] [protein=DUF3932 family protein] [protein_id=WP_106824150.1] [location=complement(2265708..2265959)] [gbkey=CDS]	1.000000000000000	true
EUC39_RS12050.glcT	lcl|NZ_CP040334.1_prot_WP_001067322.1_2270 [gene=glcT] [locus_tag=EUC39_RS12050] [protein=ptsGHI operon transcription antiterminator GlcT] [protein_id=WP_001067322.1] [location=2346958..2347806] [gbkey=CDS]	1.000000000000000	true
EUC39_RS12335	lcl|NZ_CP040334.1_prot_WP_000804864.1_2327 [locus_tag=EUC39_RS12335] [protein=hypothetical protein] [protein_id=WP_000804864.1] [location=complement(2400579..2401037)] [gbkey=CDS]	1.000000000000000	true
EUC39_RS12350	lcl|NZ_CP040334.1_prot_WP_000283738.1_2330 [locus_tag=EUC39_RS12350] [protein=hypothetical protein] [protein_id=WP_000283738.1] [location=complement(2405131..2405367)] [gbkey=CDS]	1.000000000000000	true
EUC39_RS13860.tkt	lcl|NZ_CP040334.1_prot_WP_016512442.1_2633 [gene=tkt] [locus_tag=EUC39_RS13860] [protein=transketolase] [protein_id=WP_016512442.1] [location=2714857..2716857] [gbkey=CDS]	1.000000000000000	true
EUC39_RS13885	lcl|NZ_CP040334.1_prot_WP_106824357.1_2638 [locus_tag=EUC39_RS13885] [protein=SH3 domain-containing protein] [protein_id=WP_106824357.1] [location=2721524..2722570] [gbkey=CDS]	1.000000000000000	true
EUC39_RS14030	lcl|NZ_CP040334.1_prot_WP_106824369.1_2667 [locus_tag=EUC39_RS14030] [protein=alkene reductase] [protein_id=WP_106824369.1] [location=2746898..2748025] [gbkey=CDS]	1.000000000000000	true
EUC39_RS14800	lcl|NZ_CP040334.1_prot_WP_153592466.1_2824 [locus_tag=EUC39_RS14800] [protein=glycosyl transferase] [protein_id=WP_153592466.1] [location=complement(2928111..2930180)] [gbkey=CDS]	1.000000000000000	true
EUC39_RS14885	lcl|NZ_CP040334.1_prot_WP_078994421.1_2841 [locus_tag=EUC39_RS14885] [protein=hypothetical protein] [protein_id=WP_078994421.1] [location=2952706..2953131] [gbkey=CDS]	1.000000000000000	true
EUC39_RS15495	lcl|NZ_CP040334.1_prot_WP_000987464.1_2964 [locus_tag=EUC39_RS15495] [protein=IDEAL domain-containing protein] [protein_id=WP_000987464.1] [location=3064404..3064739] [gbkey=CDS]	1.000000000000000	true
EUC39_RS15645.tkt	lcl|NZ_CP040334.1_prot_WP_157417837.1_2994 [gene=tkt] [locus_tag=EUC39_RS15645] [protein=transketolase] [protein_id=WP_157417837.1] [location=3097434..3099428] [gbkey=CDS]	1.000000000000000	true
EUC39_RS16120	lcl|NZ_CP040334.1_prot_WP_145959783.1_3090 [locus_tag=EUC39_RS16120] [protein=M15 family metallopeptidase] [protein_id=WP_145959783.1] [location=3189412..3190131] [gbkey=CDS]	1.000000000000000	true
EUC39_RS16640	lcl|NZ_CP040334.1_prot_WP_157417904.1_3194 [locus_tag=EUC39_RS16640] [protein=hypothetical protein] [protein_id=WP_157417904.1] [location=3309376..3309612] [gbkey=CDS]	1.000000000000000	true
EUC39_RS16800	lcl|NZ_CP040334.1_prot_WP_106824721.1_3226 [locus_tag=EUC39_RS16800] [protein=GNAT family N-acetyltransferase] [protein_id=WP_106824721.1] [location=3346182..3346697] [gbkey=CDS]	1.000000000000000	true
EUC39_RS16930	lcl|NZ_CP040334.1_prot_WP_106824735.1_3252 [locus_tag=EUC39_RS16930] [protein=amino acid permease] [protein_id=WP_106824735.1] [location=complement(3368811..3370277)] [gbkey=CDS]	1.000000000000000	true
EUC39_RS17855	lcl|NZ_CP040334.1_prot_WP_000490914.1_3436 [locus_tag=EUC39_RS17855] [protein=class I SAM-dependent methyltransferase] [protein_id=WP_000490914.1] [location=3546489..3547253] [gbkey=CDS]	1.000000000000000	true
EUC39_RS18345.kynB	lcl|NZ_CP040334.1_prot_WP_106824886.1_3536 [gene=kynB] [locus_tag=EUC39_RS18345] [protein=arylformamidase] [protein_id=WP_106824886.1] [location=3631063..3631692] [gbkey=CDS]	1.000000000000000	true
EUC39_RS18520	lcl|NZ_CP040334.1_prot_WP_142245249.1_3571 [locus_tag=EUC39_RS18520] [protein=MepB family protein] [protein_id=WP_142245249.1] [location=3668552..3669055] [gbkey=CDS]	1.000000000000000	true
EUC39_RS18575	lcl|NZ_CP040334.1_prot_WP_000026312.1_3581 [locus_tag=EUC39_RS18575] [protein=hypothetical protein] [protein_id=WP_000026312.1] [location=complement(3679274..3679453)] [gbkey=CDS]	1.000000000000000	true
EUC39_RS18900	lcl|NZ_CP040334.1_prot_WP_001109244.1_3647 [locus_tag=EUC39_RS18900] [protein=hypothetical protein] [protein_id=WP_001109244.1] [location=3738326..3738790] [gbkey=CDS]	1.000000000000000	true
EUC39_RS18925	lcl|NZ_CP040334.1_prot_WP_157418072.1_3652 [locus_tag=EUC39_RS18925] [protein=DUF3744 domain-containing protein] [protein_id=WP_157418072.1] [location=complement(3741971..3743671)] [gbkey=CDS]	1.000000000000000	true
EUC39_RS18985	lcl|NZ_CP040334.1_prot_WP_106824953.1_3664 [locus_tag=EUC39_RS18985] [protein=Vat family streptogramin A O-acetyltransferase] [protein_id=WP_106824953.1] [location=complement(3755930..3756562)] [gbkey=CDS]	1.000000000000000	true
EUC39_RS19075	lcl|NZ_CP040334.1_prot_WP_001165517.1_3683 [locus_tag=EUC39_RS19075] [protein=DUF3914 domain-containing protein] [protein_id=WP_001165517.1] [location=3774878..3775219] [gbkey=CDS]	1.000000000000000	true
EUC39_RS19960	lcl|NZ_CP040334.1_prot_WP_016117911.1_3862 [locus_tag=EUC39_RS19960] [protein=cupin domain-containing protein] [protein_id=WP_016117911.1] [location=3984253..3984885] [gbkey=CDS]	1.000000000000000	true
EUC39_RS20145	lcl|NZ_CP040334.1_prot_WP_053564536.1_3899 [locus_tag=EUC39_RS20145] [protein=DUF4021 domain-containing protein] [protein_id=WP_053564536.1] [location=4018913..4019095] [gbkey=CDS]	1.000000000000000	true
EUC39_RS20515	lcl|NZ_CP040334.1_prot_WP_000355695.1_3974 [locus_tag=EUC39_RS20515] [protein=hypothetical protein] [protein_id=WP_000355695.1] [location=complement(4099538..4099813)] [gbkey=CDS]	1.000000000000000	true
EUC39_RS21095	lcl|NZ_CP040334.1_prot_WP_157418137.1_4091 [locus_tag=EUC39_RS21095] [protein=hypothetical protein] [protein_id=WP_157418137.1] [location=complement(4210696..4213581)] [gbkey=CDS]	1.000000000000000	true
EUC39_RS21270	lcl|NZ_CP040334.1_prot_WP_053564648.1_4126 [locus_tag=EUC39_RS21270] [protein=hypothetical protein] [protein_id=WP_053564648.1] [location=4256593..4257141] [gbkey=CDS]	1.000000000000000	true
EUC39_RS21985	lcl|NZ_CP040334.1_prot_WP_000540419.1_4269 [locus_tag=EUC39_RS21985] [protein=YjcZ family sporulation protein] [protein_id=WP_000540419.1] [location=4388002..4388142] [gbkey=CDS]	1.000000000000000	true
EUC39_RS22200	lcl|NZ_CP040334.1_prot_WP_000695203.1_4312 [locus_tag=EUC39_RS22200] [protein=hypothetical protein] [protein_id=WP_000695203.1] [location=complement(4431762..4432208)] [gbkey=CDS]	1.000000000000000	true
EUC39_RS22970	lcl|NZ_CP040334.1_prot_WP_002025592.1_4466 [locus_tag=EUC39_RS22970] [protein=hypothetical protein] [protein_id=WP_002025592.1] [location=complement(4627702..4627878)] [gbkey=CDS]	1.000000000000000	true
EUC39_RS23320	lcl|NZ_CP040334.1_prot_WP_065483012.1_4538 [locus_tag=EUC39_RS23320] [protein=flagellin] [protein_id=WP_065483012.1] [location=4687313..4688131] [gbkey=CDS]	1.000000000000000	true
EUC39_RS23325	lcl|NZ_CP040334.1_prot_WP_001222373.1_4539 [locus_tag=EUC39_RS23325] [protein=flagellin] [protein_id=WP_001222373.1] [location=4688215..4689036] [gbkey=CDS]	1.000000000000000	true
EUC39_RS23330	lcl|NZ_CP040334.1_prot_WP_081143580.1_4540 [locus_tag=EUC39_RS23330] [protein=flagellin] [protein_id=WP_081143580.1] [location=4689120..4689938] [gbkey=CDS]	1.000000000000000	true
EUC39_RS23370	lcl|NZ_CP040334.1_prot_WP_145959677.1_4548 [locus_tag=EUC39_RS23370] [protein=flagellar hook-length control protein FliK] [protein_id=WP_145959677.1] [location=complement(4696788..4697897)] [gbkey=CDS]	1.000000000000000	true
EUC39_RS24690	lcl|NZ_CP040334.1_prot_WP_000184928.1_4810 [locus_tag=EUC39_RS24690] [protein=hypothetical protein] [protein_id=WP_000184928.1] [location=complement(4948708..4948863)] [gbkey=CDS]	1.000000000000000	true
EUC39_RS24780	lcl|NZ_CP040334.1_prot_WP_106822645.1_4831 [locus_tag=EUC39_RS24780] [protein=LD-carboxypeptidase] [protein_id=WP_106822645.1] [location=4964011..4964931] [gbkey=CDS]	1.000000000000000	true
EUC39_RS24905	lcl|NZ_CP040334.1_prot_WP_000941977.1_4857 [locus_tag=EUC39_RS24905] [protein=DinB family protein] [protein_id=WP_000941977.1] [location=complement(4983383..4983916)] [gbkey=CDS]	1.000000000000000	true
EUC39_RS25160	lcl|NZ_CP040334.1_prot_WP_069355257.1_4909 [locus_tag=EUC39_RS25160] [protein=aldehyde dehydrogenase] [protein_id=WP_069355257.1] [location=complement(5036730..5038097)] [gbkey=CDS]	1.000000000000000	true
EUC39_RS25255	lcl|NZ_CP040334.1_prot_WP_151577742.1_4927 [locus_tag=EUC39_RS25255] [protein=hypothetical protein] [protein_id=WP_151577742.1] [location=5057363..5057959] [gbkey=CDS]	1.000000000000000	true
EUC39_RS25505	lcl|NZ_CP040334.1_prot_WP_023521433.1_4977 [locus_tag=EUC39_RS25505] [protein=hypothetical protein] [protein_id=WP_023521433.1] [location=complement(5111621..5111806)] [gbkey=CDS]	1.000000000000000	true
EUC39_RS25570	lcl|NZ_CP040334.1_prot_WP_157418225.1_4990 [locus_tag=EUC39_RS25570] [protein=hypothetical protein] [protein_id=WP_157418225.1] [location=5121183..5122070] [gbkey=CDS]	1.000000000000000	true
EUC39_RS25875.gerPB	lcl|NZ_CP040334.1_prot_WP_001012508.1_5052 [gene=gerPB] [locus_tag=EUC39_RS25875] [protein=spore germination protein GerPB] [protein_id=WP_001012508.1] [location=5181612..5181818] [gbkey=CDS]	1.000000000000000	true
EUC39_RS25930	lcl|NZ_CP040334.1_prot_WP_106822809.1_5063 [locus_tag=EUC39_RS25930] [protein=hypothetical protein] [protein_id=WP_106822809.1] [location=5193539..5193724] [gbkey=CDS]	1.000000000000000	true
EUC39_RS25950	lcl|NZ_CP040334.1_prot_WP_106822811.1_5067 [locus_tag=EUC39_RS25950] [protein=phosphotransferase] [protein_id=WP_106822811.1] [location=5195475..5196266] [gbkey=CDS]	1.000000000000000	true
EUC39_RS26555	lcl|NZ_CP040334.1_prot_WP_053565099.1_5193 [locus_tag=EUC39_RS26555] [protein=hypothetical protein] [protein_id=WP_053565099.1] [location=5318305..5318556] [gbkey=CDS]	1.000000000000000	true
EUC39_RS26795	lcl|NZ_CP040334.1_prot_WP_000540377.1_5242 [locus_tag=EUC39_RS26795] [protein=YjcZ family sporulation protein] [protein_id=WP_000540377.1] [location=5357644..5357769] [gbkey=CDS]	1.000000000000000	true
EUC39_RS26925	lcl|NZ_CP040334.1_prot_WP_157418256.1_5268 [locus_tag=EUC39_RS26925] [protein=DHA2 family efflux MFS transporter permease subunit] [protein_id=WP_157418256.1] [location=complement(5385584..5387059)] [gbkey=CDS]	1.000000000000000	true
EUC39_RS27000	lcl|NZ_CP040335.1_prot_WP_098205548.1_5284 [locus_tag=EUC39_RS27000] [protein=hypothetical protein] [protein_id=WP_098205548.1] [location=10714..11169] [gbkey=CDS]	1.000000000000000	true
EUC39_RS27270	lcl|NZ_CP040334.1_prot_WP_000181505.1_2616 [locus_tag=EUC39_RS27270] [protein=hypothetical protein] [protein_id=WP_000181505.1] [location=complement(2699836..2699973)] [gbkey=CDS]	1.000000000000000	true
EUC39_RS27295	lcl|NZ_CP040334.1_prot_WP_197286649.1_2933 [locus_tag=EUC39_RS27295] [protein=hypothetical protein] [protein_id=WP_197286649.1] [location=3040058..3040213] [gbkey=CDS]	1.000000000000000	true
EUC39_RS25825.katB	lcl|NZ_CP040334.1_prot_WP_001069184.1_5042 [gene=katB] [locus_tag=EUC39_RS25825] [protein=catalase] [protein_id=WP_001069184.1] [location=complement(5172377..5173843)] [gbkey=CDS]	1.000000000000000	true
EUC39_RS00860	lcl|NZ_CP040334.1_prot_WP_157417057.1_174 [locus_tag=EUC39_RS00860] [protein=SDR family oxidoreductase] [protein_id=WP_157417057.1] [location=complement(185133..185999)] [gbkey=CDS]	1.000000000000000	true
EUC39_RS16590	lcl|NZ_CP040334.1_prot_WP_106824700.1_3184 [locus_tag=EUC39_RS16590] [protein=DUF2309 family protein] [protein_id=WP_106824700.1] [location=3297770..3300376] [gbkey=CDS]	1.000000000000000	true
EUC39_RS20460.gerPF	lcl|NZ_CP040334.1_prot_WP_001141569.1_3963 [gene=gerPF] [locus_tag=EUC39_RS20460] [protein=spore germination protein GerPF] [protein_id=WP_001141569.1] [location=4091040..4091255] [gbkey=CDS]	1.000000000000000	true
EUC39_RS25895.gerPF	lcl|NZ_CP040334.1_prot_WP_001141570.1_5056 [gene=gerPF] [locus_tag=EUC39_RS25895] [protein=spore germination protein GerPF] [protein_id=WP_001141570.1] [location=5183146..5183361] [gbkey=CDS]	1.000000000000000	true
EUC39_RS05475.gerQ	lcl|NZ_CP040334.1_prot_WP_000068652.1_979 [gene=gerQ] [locus_tag=EUC39_RS05475] [protein=spore coat protein GerQ] [protein_id=WP_000068652.1] [location=complement(1099993..1100421)] [gbkey=CDS]	0.999999999999999	true
EUC39_RS13660	lcl|NZ_CP040334.1_prot_WP_106824331.1_2592 [locus_tag=EUC39_RS13660] [protein=alpha/beta hydrolase] [protein_id=WP_106824331.1] [location=2673799..2674617] [gbkey=CDS]	0.999999999999999	true
EUC39_RS14950	lcl|NZ_CP040334.1_prot_WP_157417750.1_2854 [locus_tag=EUC39_RS14950] [protein=YdiU family protein] [protein_id=WP_157417750.1] [location=complement(2962943..2964409)] [gbkey=CDS]	0.999999999999999	true
EUC39_RS20310	lcl|NZ_CP040334.1_prot_WP_157418119.1_3932 [locus_tag=EUC39_RS20310] [protein=amino acid adenylation domain-containing protein] [protein_id=WP_157418119.1] [location=complement(4051847..4059004)] [gbkey=CDS]	0.999999999999999	true
EUC39_RS23405.flgC	lcl|NZ_CP040334.1_prot_WP_106822521.1_4555 [gene=flgC] [locus_tag=EUC39_RS23405] [protein=flagellar basal body rod protein FlgC] [protein_id=WP_106822521.1] [location=complement(4703343..4703756)] [gbkey=CDS]	0.999999999999999	true
EUC39_RS25935	lcl|NZ_CP040334.1_prot_WP_064532880.1_5064 [locus_tag=EUC39_RS25935] [protein=hypothetical protein] [protein_id=WP_064532880.1] [location=5194068..5194271] [gbkey=CDS]	0.999999999999999	true
EUC39_RS24560	lcl|NZ_CP040334.1_prot_WP_157418209.1_4784 [locus_tag=EUC39_RS24560] [protein=DUF4025 domain-containing protein] [protein_id=WP_157418209.1] [location=complement(4925271..4925438)] [gbkey=CDS]	0.999999999999998	true
EUC39_RS17335	lcl|NZ_CP040334.1_prot_WP_106824786.1_3333 [locus_tag=EUC39_RS17335] [protein=FAD-binding oxidoreductase] [protein_id=WP_106824786.1] [location=complement(3452211..3453548)] [gbkey=CDS]	0.999999999999997	true
EUC39_RS23860	lcl|NZ_CP040334.1_prot_WP_000546292.1_4643 [locus_tag=EUC39_RS23860] [protein=spore coat protein] [protein_id=WP_000546292.1] [location=complement(4795674..4796096)] [gbkey=CDS]	0.999999999999997	true
EUC39_RS17750	lcl|NZ_CP040334.1_prot_WP_157417964.1_3415 [locus_tag=EUC39_RS17750] [protein=polymer-forming cytoskeletal protein] [protein_id=WP_157417964.1] [location=3525549..3526256] [gbkey=CDS]	0.999999999999997	true
EUC39_RS08535.pckA	lcl|NZ_CP040334.1_prot_WP_000108799.1_1565 [gene=pckA] [locus_tag=EUC39_RS08535] [protein=phosphoenolpyruvate carboxykinase (ATP)] [protein_id=WP_000108799.1] [location=complement(1692908..1694494)] [gbkey=CDS]	0.999999999999997	true
EUC39_RS17095	lcl|NZ_CP040334.1_prot_WP_001186932.1_3285 [locus_tag=EUC39_RS17095] [protein=MFS transporter] [protein_id=WP_001186932.1] [location=3403147..3404604] [gbkey=CDS]	0.999999999999996	true
EUC39_RS20420	lcl|NZ_CP040334.1_prot_WP_063547175.1_3955 [locus_tag=EUC39_RS20420] [protein=hypothetical protein] [protein_id=WP_063547175.1] [location=4084155..4084439] [gbkey=CDS]	0.999999999999995	true
EUC39_RS02205	lcl|NZ_CP040334.1_prot_WP_000039034.1_402 [locus_tag=EUC39_RS02205] [protein=gamma-type small acid-soluble spore protein] [protein_id=WP_000039034.1] [location=complement(454062..454343)] [gbkey=CDS]	0.999999999999994	true
EUC39_RS17775	lcl|NZ_CP040334.1_prot_WP_000027161.1_3420 [locus_tag=EUC39_RS17775] [protein=GNAT family N-acetyltransferase] [protein_id=WP_000027161.1] [location=complement(3530652..3531083)] [gbkey=CDS]	0.999999999999994	true
EUC39_RS15780	lcl|NZ_CP040334.1_prot_WP_145959780.1_3022 [locus_tag=EUC39_RS15780] [protein=collagen-like protein] [protein_id=WP_145959780.1] [location=3125348..3127855] [gbkey=CDS]	0.999999999999994	true
EUC39_RS16960	lcl|NZ_CP040334.1_prot_WP_050844131.1_3258 [locus_tag=EUC39_RS16960] [protein=GrpB family protein] [protein_id=WP_050844131.1] [location=3375065..3375607] [gbkey=CDS]	0.999999999999980	true
EUC39_RS03085.purN	lcl|NZ_CP040334.1_prot_WP_106823297.1_581 [gene=purN] [locus_tag=EUC39_RS03085] [protein=phosphoribosylglycinamide formyltransferase] [protein_id=WP_106823297.1] [location=complement(645791..646378)] [gbkey=CDS]	0.999999999999977	true
EUC39_RS08035	lcl|NZ_CP040334.1_prot_WP_000425766.1_1465 [locus_tag=EUC39_RS08035] [protein=1,4-dihydroxy-2-naphthoate polyprenyltransferase] [protein_id=WP_000425766.1] [location=complement(1601619..1602572)] [gbkey=CDS]	0.999999999999976	true
EUC39_RS23445	lcl|NZ_CP040334.1_prot_WP_000946323.1_4563 [locus_tag=EUC39_RS23445] [protein=YaaR family protein] [protein_id=WP_000946323.1] [location=complement(4709299..4709763)] [gbkey=CDS]	0.999999999999974	true
EUC39_RS02750	lcl|NZ_CP040334.1_prot_WP_000862979.1_512 [locus_tag=EUC39_RS02750] [protein=cyclase family protein] [protein_id=WP_000862979.1] [location=573580..574212] [gbkey=CDS]	0.999999999999970	true
EUC39_RS23215	lcl|NZ_CP040334.1_prot_WP_000168852.1_4517 [locus_tag=EUC39_RS23215] [protein=antibiotic biosynthesis monooxygenase] [protein_id=WP_000168852.1] [location=4671403..4671738] [gbkey=CDS]	0.999999999999965	true
EUC39_RS17950	lcl|NZ_CP040334.1_prot_WP_106824844.1_3455 [locus_tag=EUC39_RS17950] [protein=(2Fe-2S)-binding protein] [protein_id=WP_106824844.1] [location=complement(3562479..3562811)] [gbkey=CDS]	0.999999999999948	true
EUC39_RS07075	lcl|NZ_CP040334.1_prot_WP_106823609.1_1297 [locus_tag=EUC39_RS07075] [protein=class I SAM-dependent methyltransferase] [protein_id=WP_106823609.1] [location=complement(1435809..1436627)] [gbkey=CDS]	0.999999999999914	true
EUC39_RS22340	lcl|NZ_CP040334.1_prot_WP_000704073.1_4340 [locus_tag=EUC39_RS22340] [protein=Rrf2 family transcriptional regulator] [protein_id=WP_000704073.1] [location=complement(4462066..4462497)] [gbkey=CDS]	0.999999999999911	true
EUC39_RS00825	lcl|NZ_CP040334.1_prot_WP_001115482.1_167 [locus_tag=EUC39_RS00825] [protein=DUF1540 domain-containing protein] [protein_id=WP_001115482.1] [location=178674..178889] [gbkey=CDS]	0.999999999999897	true
EUC39_RS19565	lcl|NZ_CP040334.1_prot_WP_000897403.1_3782 [locus_tag=EUC39_RS19565] [protein=alpha/beta-type small acid-soluble spore protein] [protein_id=WP_000897403.1] [location=complement(3881236..3881466)] [gbkey=CDS]	0.999999999999881	true
EUC39_RS16460	lcl|NZ_CP040334.1_prot_WP_097962151.1_3158 [locus_tag=EUC39_RS16460] [protein=septum formation initiator] [protein_id=WP_097962151.1] [location=complement(3263469..3264788)] [gbkey=CDS]	0.999999999999841	true
EUC39_RS15805	lcl|NZ_CP040334.1_prot_WP_157417862.1_3028 [locus_tag=EUC39_RS15805] [protein=1-deoxy-D-xylulose-5-phosphate reductoisomerase] [protein_id=WP_157417862.1] [location=complement(3131933..3133090)] [gbkey=CDS]	0.999999999999764	true
EUC39_RS06310	lcl|NZ_CP040334.1_prot_WP_161114376.1_1145 [locus_tag=EUC39_RS06310] [protein=transposase] [protein_id=WP_161114376.1] [location=complement(1278856..1279212)] [gbkey=CDS]	0.999999999999756	true
EUC39_RS09290	lcl|NZ_CP040334.1_prot_WP_157417483.1_1716 [locus_tag=EUC39_RS09290] [protein=DUF2785 domain-containing protein] [protein_id=WP_157417483.1] [location=complement(1829499..1830326)] [gbkey=CDS]	0.999999999999676	true
EUC39_RS00765	lcl|NZ_CP040334.1_prot_WP_106823104.1_155 [locus_tag=EUC39_RS00765] [protein=MarR family transcriptional regulator] [protein_id=WP_106823104.1] [location=167898..168368] [gbkey=CDS]	0.999999999999642	true
EUC39_RS23050	lcl|NZ_CP040334.1_prot_WP_089148932.1_4484 [locus_tag=EUC39_RS23050] [protein=class I SAM-dependent methyltransferase] [protein_id=WP_089148932.1] [location=complement(4642369..4643028)] [gbkey=CDS]	0.999999999999495	true
EUC39_RS05500	lcl|NZ_CP040334.1_prot_WP_106823452.1_984 [locus_tag=EUC39_RS05500] [protein=lipoate--protein ligase family protein] [protein_id=WP_106823452.1] [location=complement(1104679..1105524)] [gbkey=CDS]	0.999999999999475	true
EUC39_RS13775.spoVK	lcl|NZ_CP040334.1_prot_WP_000438177.1_2615 [gene=spoVK] [locus_tag=EUC39_RS13775] [protein=stage V sporulation protein K] [protein_id=WP_000438177.1] [location=2698848..2699804] [gbkey=CDS]	0.999999999999314	true
EUC39_RS19210	lcl|NZ_CP040334.1_prot_WP_106825010.1_3711 [locus_tag=EUC39_RS19210] [protein=alpha/beta hydrolase] [protein_id=WP_106825010.1] [location=complement(3802141..3802974)] [gbkey=CDS]	0.999999999999230	true
EUC39_RS24190.gudB	lcl|NZ_CP040334.1_prot_WP_000225172.1_4709 [gene=gudB] [locus_tag=EUC39_RS24190] [protein=NAD-specific glutamate dehydrogenase] [protein_id=WP_000225172.1] [location=complement(4851874..4853160)] [gbkey=CDS]	0.999999999999216	true
EUC39_RS00875	lcl|NZ_CP040334.1_prot_WP_106823122.1_177 [locus_tag=EUC39_RS00875] [protein=sugar ABC transporter ATP-binding protein] [protein_id=WP_106823122.1] [location=188899..190383] [gbkey=CDS]	0.999999999999185	true
EUC39_RS18470	lcl|NZ_CP040334.1_prot_WP_106824901.1_3561 [locus_tag=EUC39_RS18470] [protein=undecaprenyl-diphosphatase] [protein_id=WP_106824901.1] [location=3658196..3658795] [gbkey=CDS]	0.999999999999114	true
EUC39_RS06815	lcl|NZ_CP040334.1_prot_WP_000042077.1_1245 [locus_tag=EUC39_RS06815] [protein=iron chelate uptake ABC transporter family permease subunit] [protein_id=WP_000042077.1] [location=1380589..1381605] [gbkey=CDS]	0.999999999999024	true
EUC39_RS09400.icd	lcl|NZ_CP040334.1_prot_WP_000206893.1_1739 [gene=icd] [locus_tag=EUC39_RS09400] [protein=NADP-dependent isocitrate dehydrogenase] [protein_id=WP_000206893.1] [location=1852920..1854212] [gbkey=CDS]	0.999999999998784	true
EUC39_RS10605.aroE	lcl|NZ_CP040334.1_prot_WP_157417541.1_1981 [gene=aroE] [locus_tag=EUC39_RS10605] [protein=shikimate dehydrogenase] [protein_id=WP_157417541.1] [location=2094974..2095807] [gbkey=CDS]	0.999999999998599	true
EUC39_RS00050	lcl|NZ_CP040334.1_prot_WP_157416963.1_11 [locus_tag=EUC39_RS00050] [protein=hypothetical protein] [protein_id=WP_157416963.1] [location=complement(8141..9442)] [gbkey=CDS]	0.999999999998196	true
EUC39_RS18325	lcl|NZ_CP040334.1_prot_WP_106824883.1_3532 [locus_tag=EUC39_RS18325] [protein=arylamine N-acetyltransferase] [protein_id=WP_106824883.1] [location=complement(3627655..3628434)] [gbkey=CDS]	0.999999999997836	true
EUC39_RS04865	lcl|NZ_CP040334.1_prot_WP_075718931.1_861 [locus_tag=EUC39_RS04865] [protein=YaaC family protein] [protein_id=WP_075718931.1] [location=969641..970642] [gbkey=CDS]	0.999999999996982	true
EUC39_RS13055	lcl|NZ_CP040334.1_prot_WP_106824281.1_2471 [locus_tag=EUC39_RS13055] [protein=DAK2 domain-containing protein] [protein_id=WP_106824281.1] [location=2537763..2539439] [gbkey=CDS]	0.999999999996740	true
EUC39_RS17615	lcl|NZ_CP040334.1_prot_WP_000156193.1_3388 [locus_tag=EUC39_RS17615] [protein=YrzI family small protein] [protein_id=WP_000156193.1] [location=complement(3505646..3505786)] [gbkey=CDS]	0.999999999996542	true
EUC39_RS23360.flgE	lcl|NZ_CP040334.1_prot_WP_000588310.1_4546 [gene=flgE] [locus_tag=EUC39_RS23360] [protein=flagellar hook protein FlgE] [protein_id=WP_000588310.1] [location=complement(4694877..4696190)] [gbkey=CDS]	0.999999999996490	true
EUC39_RS21900	lcl|NZ_CP040334.1_prot_WP_000539571.1_4252 [locus_tag=EUC39_RS21900] [protein=hypothetical protein] [protein_id=WP_000539571.1] [location=complement(4372066..4372371)] [gbkey=CDS]	0.999999999996000	true
EUC39_RS19480	lcl|NZ_CP040334.1_prot_WP_106825042.1_3765 [locus_tag=EUC39_RS19480] [protein=cell surface protein] [protein_id=WP_106825042.1] [location=complement(3859749..3860804)] [gbkey=CDS]	0.999999999995791	true
EUC39_RS17420.aroA	lcl|NZ_CP040334.1_prot_WP_000664625.1_3349 [gene=aroA] [locus_tag=EUC39_RS17420] [protein=3-phosphoshikimate 1-carboxyvinyltransferase] [protein_id=WP_000664625.1] [location=3469796..3471085] [gbkey=CDS]	0.999999999995538	true
EUC39_RS14255.sspO	lcl|NZ_CP040334.1_prot_WP_000518057.1_2713 [gene=sspO] [locus_tag=EUC39_RS14255] [protein=acid-soluble spore protein SspO] [protein_id=WP_000518057.1] [location=complement(2792121..2792270)] [gbkey=CDS]	0.999999999995350	true
EUC39_RS15280	lcl|NZ_CP040334.1_prot_WP_157417796.1_2920 [locus_tag=EUC39_RS15280] [protein=HTH domain-containing protein] [protein_id=WP_157417796.1] [location=complement(3026063..3027025)] [gbkey=CDS]	0.999999999994484	true
EUC39_RS10995.metI	lcl|NZ_CP040334.1_prot_WP_000103889.1_2058 [gene=metI] [locus_tag=EUC39_RS10995] [protein=cystathionine gamma-synthase/O-acetylhomoserine thiolyase] [protein_id=WP_000103889.1] [location=complement(2167164..2168276)] [gbkey=CDS]	0.999999999994475	true
EUC39_RS23210	lcl|NZ_CP040334.1_prot_WP_001025734.1_4516 [locus_tag=EUC39_RS23210] [protein=H-type small acid-soluble spore protein] [protein_id=WP_001025734.1] [location=4671039..4671218] [gbkey=CDS]	0.999999999992767	true
EUC39_RS23365	lcl|NZ_CP040334.1_prot_WP_001143457.1_4547 [locus_tag=EUC39_RS23365] [protein=flagellar hook assembly protein FlgD] [protein_id=WP_001143457.1] [location=complement(4696212..4696784)] [gbkey=CDS]	0.999999999991014	true
EUC39_RS08625	lcl|NZ_CP040334.1_prot_WP_001129345.1_1583 [locus_tag=EUC39_RS08625] [protein=hypothetical protein] [protein_id=WP_001129345.1] [location=1708822..1708971] [gbkey=CDS]	0.999999999990572	true
EUC39_RS00220	lcl|NZ_CP040334.1_prot_WP_000930086.1_46 [locus_tag=EUC39_RS00220] [protein=M42 family metallopeptidase] [protein_id=WP_000930086.1] [location=complement(56439..57488)] [gbkey=CDS]	0.999999999990382	true
EUC39_RS12620	lcl|NZ_CP040334.1_prot_WP_065229293.1_2385 [locus_tag=EUC39_RS12620] [protein=formamidase] [protein_id=WP_065229293.1] [location=2452709..2453707] [gbkey=CDS]	0.999999999988990	true
EUC39_RS10760	lcl|NZ_CP040334.1_prot_WP_000091512.1_2012 [locus_tag=EUC39_RS10760] [protein=HD family phosphohydrolase] [protein_id=WP_000091512.1] [location=2123544..2125688] [gbkey=CDS]	0.999999999987644	true
EUC39_RS05645	lcl|NZ_CP040334.1_prot_WP_106823468.1_1013 [locus_tag=EUC39_RS05645] [protein=ABC transporter ATP-binding protein] [protein_id=WP_106823468.1] [location=1141754..1142656] [gbkey=CDS]	0.999999999983504	true
EUC39_RS23430	lcl|NZ_CP040334.1_prot_WP_106822523.1_4560 [locus_tag=EUC39_RS23430] [protein=flagellar hook-associated protein 3] [protein_id=WP_106822523.1] [location=complement(4706600..4707463)] [gbkey=CDS]	0.999999999982288	true
EUC39_RS17970	lcl|NZ_CP040334.1_prot_WP_023522198.1_3459 [locus_tag=EUC39_RS17970] [protein=proline racemase family protein] [protein_id=WP_023522198.1] [location=3566203..3567240] [gbkey=CDS]	0.999999999977382	true
EUC39_RS19050.tenA	lcl|NZ_CP040334.1_prot_WP_053564403.1_3678 [gene=tenA] [locus_tag=EUC39_RS19050] [protein=thiaminase II] [protein_id=WP_053564403.1] [location=complement(3768791..3769480)] [gbkey=CDS]	0.999999999973852	true
EUC39_RS26200	lcl|NZ_CP040334.1_prot_WP_106822854.1_5118 [locus_tag=EUC39_RS26200] [protein=M48 family metalloprotease] [protein_id=WP_106822854.1] [location=complement(5240510..5242423)] [gbkey=CDS]	0.999999999970329	true
EUC39_RS09190	lcl|NZ_CP040334.1_prot_WP_157417479.1_1696 [locus_tag=EUC39_RS09190] [protein=amino acid permease] [protein_id=WP_157417479.1] [location=complement(1815483..1816118)] [gbkey=CDS]	0.999999999969724	true
EUC39_RS00375	lcl|NZ_CP040334.1_prot_WP_000281502.1_77 [locus_tag=EUC39_RS00375] [protein=amino acid ABC transporter permease] [protein_id=WP_000281502.1] [location=complement(96038..96736)] [gbkey=CDS]	0.999999999968139	true
EUC39_RS21010	lcl|NZ_CP040334.1_prot_WP_078400552.1_4074 [locus_tag=EUC39_RS21010] [protein=anion permease] [protein_id=WP_078400552.1] [location=complement(4193594..4195024)] [gbkey=CDS]	0.999999999966572	true
EUC39_RS12635	lcl|NZ_CP040334.1_prot_WP_001143346.1_2388 [locus_tag=EUC39_RS12635] [protein=YlbD family protein] [protein_id=WP_001143346.1] [location=2455545..2455982] [gbkey=CDS]	0.999999999964039	true
EUC39_RS18895	lcl|NZ_CP040334.1_prot_WP_157418068.1_3646 [locus_tag=EUC39_RS18895] [protein=exosporium protein D] [protein_id=WP_157418068.1] [location=3737570..3738034] [gbkey=CDS]	0.999999999962962	true
EUC39_RS18690.dnaN	lcl|NZ_CP040334.1_prot_WP_157418028.1_3604 [gene=dnaN] [locus_tag=EUC39_RS18690] [protein=DNA polymerase III subunit beta] [protein_id=WP_157418028.1] [location=complement(3698019..3699149)] [gbkey=CDS]	0.999999999945645	true
EUC39_RS08715	lcl|NZ_CP040334.1_prot_WP_157417451.1_1601 [locus_tag=EUC39_RS08715] [protein=spore germination protein] [protein_id=WP_157417451.1] [location=1728583..1728807] [gbkey=CDS]	0.999999999943659	true
EUC39_RS21455	lcl|NZ_CP040334.1_prot_WP_000581475.1_4162 [locus_tag=EUC39_RS21455] [protein=VOC family protein] [protein_id=WP_000581475.1] [location=complement(4294730..4295113)] [gbkey=CDS]	0.999999999941301	true
EUC39_RS23865	lcl|NZ_CP040334.1_prot_WP_157418195.1_4644 [locus_tag=EUC39_RS23865] [protein=spore coat protein] [protein_id=WP_157418195.1] [location=complement(4796253..4796819)] [gbkey=CDS]	0.999999999939445	true
EUC39_RS12590.ctaB	lcl|NZ_CP040334.1_prot_WP_001015053.1_2379 [gene=ctaB] [locus_tag=EUC39_RS12590] [protein=protoheme IX farnesyltransferase] [protein_id=WP_001015053.1] [location=2446568..2447491] [gbkey=CDS]	0.999999999938614	true
EUC39_RS24515.cysC	lcl|NZ_CP040334.1_prot_WP_157418207.1_4775 [gene=cysC] [locus_tag=EUC39_RS24515] [protein=adenylyl-sulfate kinase] [protein_id=WP_157418207.1] [location=complement(4915899..4916510)] [gbkey=CDS]	0.999999999937340	true
EUC39_RS21570	lcl|NZ_CP040334.1_prot_WP_098678260.1_4185 [locus_tag=EUC39_RS21570] [protein=glycosyl transferase] [protein_id=WP_098678260.1] [location=complement(4312610..4313818)] [gbkey=CDS]	0.999999999930258	true
EUC39_RS20490	lcl|NZ_CP040334.1_prot_WP_023521858.1_3969 [locus_tag=EUC39_RS20490] [protein=hypothetical protein] [protein_id=WP_023521858.1] [location=complement(4095965..4096555)] [gbkey=CDS]	0.999999999929249	true
EUC39_RS00400.gapN	lcl|NZ_CP040334.1_prot_WP_000213615.1_81 [gene=gapN] [locus_tag=EUC39_RS00400] [protein=NADP-dependent glyceraldehyde-3-phosphate dehydrogenase] [protein_id=WP_000213615.1] [location=102184..103623] [gbkey=CDS]	0.999999999928999	true
EUC39_RS06350	lcl|NZ_CP040334.1_prot_WP_000610162.1_1154 [locus_tag=EUC39_RS06350] [protein=VOC family protein] [protein_id=WP_000610162.1] [location=complement(1290392..1290772)] [gbkey=CDS]	0.999999999928049	true
EUC39_RS18760	lcl|NZ_CP040334.1_prot_WP_000495197.1_3619 [locus_tag=EUC39_RS18760] [protein=DUF4269 domain-containing protein] [protein_id=WP_000495197.1] [location=complement(3711146..3711676)] [gbkey=CDS]	0.999999999927150	true
EUC39_RS18670	lcl|NZ_CP040334.1_prot_WP_050843838.1_3600 [locus_tag=EUC39_RS18670] [protein=hypothetical protein] [protein_id=WP_050843838.1] [location=complement(3693357..3694439)] [gbkey=CDS]	0.999999999926283	true
EUC39_RS19965	lcl|NZ_CP040334.1_prot_WP_197286651.1_3863 [locus_tag=EUC39_RS19965] [protein=collagen-like repeat preface domain-containing protein] [protein_id=WP_197286651.1] [location=complement(3985451..3986737)] [gbkey=CDS]	0.999999999924088	true
EUC39_RS23400.fliE	lcl|NZ_CP040334.1_prot_WP_000701668.1_4554 [gene=fliE] [locus_tag=EUC39_RS23400] [protein=flagellar hook-basal body complex protein FliE] [protein_id=WP_000701668.1] [location=complement(4703027..4703326)] [gbkey=CDS]	0.999999999896000	true
EUC39_RS12120.mtnX	lcl|NZ_CP040334.1_prot_WP_000027487.1_2284 [gene=mtnX] [locus_tag=EUC39_RS12120] [protein=2-hydroxy-3-keto-5-methylthiopentenyl-1-phosphate phosphatase] [protein_id=WP_000027487.1] [location=complement(2359840..2360499)] [gbkey=CDS]	0.999999999895846	true
EUC39_RS23260.flgG	lcl|NZ_CP040334.1_prot_WP_001013934.1_4526 [gene=flgG] [locus_tag=EUC39_RS23260] [protein=flagellar basal-body rod protein FlgG] [protein_id=WP_001013934.1] [location=complement(4677152..4677925)] [gbkey=CDS]	0.999999999890162	true
EUC39_RS25460	lcl|NZ_CP040334.1_prot_WP_000878729.1_4968 [locus_tag=EUC39_RS25460] [protein=hypothetical protein] [protein_id=WP_000878729.1] [location=5104320..5104718] [gbkey=CDS]	0.999999999881697	true
EUC39_RS24420	lcl|NZ_CP040334.1_prot_WP_043924637.1_4755 [locus_tag=EUC39_RS24420] [protein=class I SAM-dependent methyltransferase] [protein_id=WP_043924637.1] [location=4897180..4897956] [gbkey=CDS]	0.999999999822399	true
EUC39_RS09650	lcl|NZ_CP040334.1_prot_WP_053563581.1_1789 [locus_tag=EUC39_RS09650] [protein=ABC transporter ATP-binding protein] [protein_id=WP_053563581.1] [location=1905481..1906251] [gbkey=CDS]	0.999999999821494	true
EUC39_RS07405	lcl|NZ_CP040334.1_prot_WP_157417369.1_1363 [locus_tag=EUC39_RS07405] [protein=5'-nucleotidase C-terminal domain-containing protein] [protein_id=WP_157417369.1] [location=1493728..1495119] [gbkey=CDS]	0.999999999815796	true
EUC39_RS25635	lcl|NZ_CP040334.1_prot_WP_053565015.1_5003 [locus_tag=EUC39_RS25635] [protein=DsbA family protein] [protein_id=WP_053565015.1] [location=5132626..5133519] [gbkey=CDS]	0.999999999800299	true
EUC39_RS05185	lcl|NZ_CP040334.1_prot_WP_157812394.1_921 [locus_tag=EUC39_RS05185] [protein=IS3 family transposase] [protein_id=WP_157812394.1] [location=complement(1036462..1036620)] [gbkey=CDS]	0.999999999792830	true
EUC39_RS18720	lcl|NZ_CP040334.1_prot_WP_001071389.1_3611 [locus_tag=EUC39_RS18720] [protein=heterocycloanthracin/sonorensin family bacteriocin] [protein_id=WP_001071389.1] [location=complement(3704173..3704439)] [gbkey=CDS]	0.999999999786461	true
EUC39_RS26135	lcl|NZ_CP040334.1_prot_WP_001986183.1_5105 [locus_tag=EUC39_RS26135] [protein=hypothetical protein] [protein_id=WP_001986183.1] [location=complement(5229206..5229382)] [gbkey=CDS]	0.999999999777183	true
EUC39_RS16490	lcl|NZ_CP040334.1_prot_WP_145959786.1_3164 [locus_tag=EUC39_RS16490] [protein=AAA family ATPase] [protein_id=WP_145959786.1] [location=3273818..3276127] [gbkey=CDS]	0.999999999767149	true
EUC39_RS21480	lcl|NZ_CP040334.1_prot_WP_000206577.1_4167 [locus_tag=EUC39_RS21480] [protein=class I SAM-dependent methyltransferase] [protein_id=WP_000206577.1] [location=complement(4299758..4300438)] [gbkey=CDS]	0.999999999703699	true
EUC39_RS11160	lcl|NZ_CP040334.1_prot_WP_001021349.1_2091 [locus_tag=EUC39_RS11160] [protein=GntR family transcriptional regulator] [protein_id=WP_001021349.1] [location=2195622..2195996] [gbkey=CDS]	0.999999999683071	true
EUC39_RS23420	lcl|NZ_CP040334.1_prot_WP_050843160.1_4558 [locus_tag=EUC39_RS23420] [protein=flagellar protein FliS] [protein_id=WP_050843160.1] [location=complement(4704813..4705181)] [gbkey=CDS]	0.999999999442392	true
EUC39_RS19985	lcl|NZ_CP040334.1_prot_WP_106825098.1_3867 [locus_tag=EUC39_RS19985] [protein=LysE family transporter] [protein_id=WP_106825098.1] [location=3990284..3990868] [gbkey=CDS]	0.999999999388813	true
EUC39_RS10385.udk	lcl|NZ_CP040334.1_prot_WP_000537080.1_1937 [gene=udk] [locus_tag=EUC39_RS10385] [protein=uridine kinase] [protein_id=WP_000537080.1] [location=2054035..2054673] [gbkey=CDS]	0.999999999244237	true
EUC39_RS10450	lcl|NZ_CP040334.1_prot_WP_075718789.1_1950 [locus_tag=EUC39_RS10450] [protein=ABC transporter ATP-binding protein] [protein_id=WP_075718789.1] [location=2067277..2068095] [gbkey=CDS]	0.999999999070200	true
EUC39_RS21125	lcl|NZ_CP040334.1_prot_WP_000966848.1_4097 [locus_tag=EUC39_RS21125] [protein=VWA domain-containing protein] [protein_id=WP_000966848.1] [location=complement(4221964..4222728)] [gbkey=CDS]	0.999999998945110	true
EUC39_RS16745.sasP	lcl|NZ_CP040334.1_prot_WP_000002841.1_3215 [gene=sasP] [locus_tag=EUC39_RS16745] [protein=small acid-soluble spore protein, SasP family] [protein_id=WP_000002841.1] [location=3333551..3333763] [gbkey=CDS]	0.999999998872306	true
EUC39_RS18655	lcl|NZ_CP040334.1_prot_WP_106825216.1_3597 [locus_tag=EUC39_RS18655] [protein=DUF1992 domain-containing protein] [protein_id=WP_106825216.1] [location=3690015..3691205] [gbkey=CDS]	0.999999998865647	true
EUC39_RS14305	lcl|NZ_CP040334.1_prot_WP_001054452.1_2723 [locus_tag=EUC39_RS14305] [protein=HesB/YadR/YfhF family protein] [protein_id=WP_001054452.1] [location=complement(2801621..2801911)] [gbkey=CDS]	0.999999998841848	true
EUC39_RS07625.dapF	lcl|NZ_CP040334.1_prot_WP_000077392.1_1407 [gene=dapF] [locus_tag=EUC39_RS07625] [protein=diaminopimelate epimerase] [protein_id=WP_000077392.1] [location=1526725..1527591] [gbkey=CDS]	0.999999998818414	true
EUC39_RS27330	lcl|NZ_CP040334.1_prot_WP_000653680.1_3609 [locus_tag=EUC39_RS27330] [protein=hypothetical protein] [protein_id=WP_000653680.1] [location=complement(3702880..3703023)] [gbkey=CDS]	0.999999998634104	true
EUC39_RS05810	lcl|NZ_CP040334.1_prot_WP_000949046.1_1046 [locus_tag=EUC39_RS05810] [protein=flavin reductase family protein] [protein_id=WP_000949046.1] [location=complement(1177718..1178329)] [gbkey=CDS]	0.999999998623584	true
EUC39_RS13750	lcl|NZ_CP040334.1_prot_WP_000814431.1_2610 [locus_tag=EUC39_RS13750] [protein=hypothetical protein] [protein_id=WP_000814431.1] [location=complement(2692129..2692374)] [gbkey=CDS]	0.999999998622937	true
EUC39_RS24200	lcl|NZ_CP040334.1_prot_WP_061660291.1_4711 [locus_tag=EUC39_RS24200] [protein=MerR family transcriptional regulator] [protein_id=WP_061660291.1] [location=complement(4854158..4855033)] [gbkey=CDS]	0.999999998403219	true
EUC39_RS23505	lcl|NZ_CP040334.1_prot_WP_000291691.1_4575 [locus_tag=EUC39_RS23505] [protein=aspartyl-phosphate phosphatase Spo0E family protein] [protein_id=WP_000291691.1] [location=complement(4720475..4720693)] [gbkey=CDS]	0.999999998386074	true
EUC39_RS02730	lcl|NZ_CP040334.1_prot_WP_000199984.1_508 [locus_tag=EUC39_RS02730] [protein=FAD-dependent oxidoreductase] [protein_id=WP_000199984.1] [location=568243..569769] [gbkey=CDS]	0.999999998292176	true
EUC39_RS18555	lcl|NZ_CP040334.1_prot_WP_157418013.1_3578 [locus_tag=EUC39_RS18555] [protein=IS4 family transposase] [protein_id=WP_157418013.1] [location=complement(3674145..3675575)] [gbkey=CDS]	0.999999998260058	true
EUC39_RS15765	lcl|NZ_CP040334.1_prot_WP_001072930.1_3019 [locus_tag=EUC39_RS15765] [protein=CGNR zinc finger domain-containing protein] [protein_id=WP_001072930.1] [location=3121335..3121877] [gbkey=CDS]	0.999999998001570	true
EUC39_RS18665	lcl|NZ_CP040334.1_prot_WP_050843840.1_3599 [locus_tag=EUC39_RS18665] [protein=RidA family protein] [protein_id=WP_050843840.1] [location=complement(3692824..3693219)] [gbkey=CDS]	0.999999997965981	true
EUC39_RS08455	lcl|NZ_CP040334.1_prot_WP_098276876.1_1549 [locus_tag=EUC39_RS08455] [protein=sulfatase-like hydrolase/transferase] [protein_id=WP_098276876.1] [location=1674127..1676196] [gbkey=CDS]	0.999999997808515	true
EUC39_RS18150	lcl|NZ_CP040334.1_prot_WP_106824864.1_3496 [locus_tag=EUC39_RS18150] [protein=glycosyl transferase family 1] [protein_id=WP_106824864.1] [location=3598436..3599629] [gbkey=CDS]	0.999999997298861	true
EUC39_RS06625	lcl|NZ_CP040334.1_prot_WP_106823576.1_1209 [locus_tag=EUC39_RS06625] [protein=acetyltransferase] [protein_id=WP_106823576.1] [location=1347146..1347658] [gbkey=CDS]	0.999999996815908	true
EUC39_RS10835	lcl|NZ_CP040334.1_prot_WP_157417549.1_2028 [locus_tag=EUC39_RS10835] [protein=VrrA protein] [protein_id=WP_157417549.1] [location=complement(2138241..2138987)] [gbkey=CDS]	0.999999996598429	true
EUC39_RS25840	lcl|NZ_CP040334.1_prot_WP_098138390.1_5045 [locus_tag=EUC39_RS25840] [protein=DUF2777 domain-containing protein] [protein_id=WP_098138390.1] [location=5177135..5177689] [gbkey=CDS]	0.999999996303725	true
EUC39_RS13735.pfkB	lcl|NZ_CP040334.1_prot_WP_023522800.1_2607 [gene=pfkB] [locus_tag=EUC39_RS13735] [protein=1-phosphofructokinase] [protein_id=WP_023522800.1] [location=2688002..2688913] [gbkey=CDS]	0.999999996170241	true
EUC39_RS27080	lcl|NZ_CP040335.1_prot_WP_157418293.1_5301 [locus_tag=EUC39_RS27080] [protein=hypothetical protein] [protein_id=WP_157418293.1] [location=complement(21364..22065)] [gbkey=CDS]	0.999999995851608	true
EUC39_RS03005	lcl|NZ_CP040334.1_prot_WP_000622973.1_565 [locus_tag=EUC39_RS03005] [protein=methionine ABC transporter ATP-binding protein] [protein_id=WP_000622973.1] [location=complement(625901..626920)] [gbkey=CDS]	0.999999995846847	true
EUC39_RS27250	lcl|NZ_CP040334.1_prot_WP_001242605.1_1913 [locus_tag=EUC39_RS27250] [protein=hypothetical protein] [protein_id=WP_001242605.1] [location=2029766..2029942] [gbkey=CDS]	0.999999995555415	true
EUC39_RS26870	lcl|NZ_CP040334.1_prot_WP_059304073.1_5257 [locus_tag=EUC39_RS26870] [protein=hypothetical protein] [protein_id=WP_059304073.1] [location=complement(5373679..5373954)] [gbkey=CDS]	0.999999995212960	true
EUC39_RS18650	lcl|NZ_CP040334.1_prot_WP_023522106.1_3596 [locus_tag=EUC39_RS18650] [protein=hypothetical protein] [protein_id=WP_023522106.1] [location=3689567..3689932] [gbkey=CDS]	0.999999994755236	true
EUC39_RS08975.ccpA	lcl|NZ_CP040334.1_prot_WP_001103303.1_1653 [gene=ccpA] [locus_tag=EUC39_RS08975] [protein=catabolite control protein A] [protein_id=WP_001103303.1] [location=1776831..1777829] [gbkey=CDS]	0.999999994753484	true
EUC39_RS09550.sspI	lcl|NZ_CP040334.1_prot_WP_000009509.1_1769 [gene=sspI] [locus_tag=EUC39_RS09550] [protein=small acid-soluble spore protein SspI] [protein_id=WP_000009509.1] [location=complement(1882628..1882837)] [gbkey=CDS]	0.999999994578343	true
EUC39_RS18215	lcl|NZ_CP040334.1_prot_WP_157417994.1_3509 [locus_tag=EUC39_RS18215] [protein=protein phosphatase 2C domain-containing protein] [protein_id=WP_157417994.1] [location=3608891..3609715] [gbkey=CDS]	0.999999994376976	true
EUC39_RS14245	lcl|NZ_CP040334.1_prot_WP_001146295.1_2711 [locus_tag=EUC39_RS14245] [protein=hypothetical protein] [protein_id=WP_001146295.1] [location=2791044..2791307] [gbkey=CDS]	0.999999994287481	true
EUC39_RS02180	lcl|NZ_CP040334.1_prot_WP_157417107.1_397 [locus_tag=EUC39_RS02180] [protein=glutamate synthase] [protein_id=WP_157417107.1] [location=445107..449543] [gbkey=CDS]	0.999999994196919	true
EUC39_RS15540	lcl|NZ_CP040334.1_prot_WP_106825200.1_2973 [locus_tag=EUC39_RS15540] [protein=heme-degrading domain-containing protein] [protein_id=WP_106825200.1] [location=3073339..3073854] [gbkey=CDS]	0.999999993547853	true
EUC39_RS08400	lcl|NZ_CP040334.1_prot_WP_106823777.1_1538 [locus_tag=EUC39_RS08400] [protein=hydrolase] [protein_id=WP_106823777.1] [location=1666514..1666831] [gbkey=CDS]	0.999999993429891	true
EUC39_RS25405	lcl|NZ_CP040334.1_prot_WP_001142359.1_4957 [locus_tag=EUC39_RS25405] [protein=transposase] [protein_id=WP_001142359.1] [location=5091860..5092975] [gbkey=CDS]	0.999999993142601	true
EUC39_RS08725	lcl|NZ_CP040334.1_prot_WP_157417453.1_1603 [locus_tag=EUC39_RS08725] [protein=exosporium leader peptide-containing protein] [protein_id=WP_157417453.1] [location=1729268..1733251] [gbkey=CDS]	0.999999992933810	true
EUC39_RS18990	lcl|NZ_CP040334.1_prot_WP_106824954.1_3665 [locus_tag=EUC39_RS18990] [protein=MFS transporter] [protein_id=WP_106824954.1] [location=complement(3756552..3757835)] [gbkey=CDS]	0.999999991754336	true
EUC39_RS14785	lcl|NZ_CP040334.1_prot_WP_197286648.1_2821 [locus_tag=EUC39_RS14785] [protein=transposase] [protein_id=WP_197286648.1] [location=2924112..2925230] [gbkey=CDS]	0.999999991749732	true
EUC39_RS16395	lcl|NZ_CP040334.1_prot_WP_157417893.1_3145 [locus_tag=EUC39_RS16395] [protein=L,D-transpeptidase family protein] [protein_id=WP_157417893.1] [location=3252392..3253837] [gbkey=CDS]	0.999999991706080	true
EUC39_RS14625	lcl|NZ_CP040334.1_prot_WP_000070945.1_2787 [locus_tag=EUC39_RS14625] [protein=hypothetical protein] [protein_id=WP_000070945.1] [location=2877421..2878041] [gbkey=CDS]	0.999999990814525	true
EUC39_RS23680	lcl|NZ_CP040334.1_prot_WP_157418189.1_4610 [locus_tag=EUC39_RS23680] [protein=DUF11 domain-containing protein] [protein_id=WP_157418189.1] [location=4747072..4762125] [gbkey=CDS]	0.999999985975613	true
EUC39_RS00365.sasP	lcl|NZ_CP040334.1_prot_WP_000013339.1_75 [gene=sasP] [locus_tag=EUC39_RS00365] [protein=small acid-soluble spore protein, SasP family] [protein_id=WP_000013339.1] [location=95020..95223] [gbkey=CDS]	0.999999985922238	true
EUC39_RS11885	lcl|NZ_CP040334.1_prot_WP_001161449.1_2237 [locus_tag=EUC39_RS11885] [protein=SIMPL domain-containing protein] [protein_id=WP_001161449.1] [location=complement(2321274..2321945)] [gbkey=CDS]	0.999999985369200	true
EUC39_RS01770	lcl|NZ_CP040334.1_prot_WP_064531996.1_334 [locus_tag=EUC39_RS01770] [protein=hypothetical protein] [protein_id=WP_064531996.1] [location=complement(361829..362383)] [gbkey=CDS]	0.999999985059556	true
EUC39_RS17995	lcl|NZ_CP040334.1_prot_WP_001999958.1_3464 [locus_tag=EUC39_RS17995] [protein=carboxymuconolactone decarboxylase family protein] [protein_id=WP_001999958.1] [location=3572294..3572686] [gbkey=CDS]	0.999999982230288	true
EUC39_RS02960.gatA	lcl|NZ_CP040334.1_prot_WP_000051455.1_556 [gene=gatA] [locus_tag=EUC39_RS02960] [protein=Asp-tRNA(Asn)/Glu-tRNA(Gln) amidotransferase subunit GatA] [protein_id=WP_000051455.1] [location=complement(619343..620800)] [gbkey=CDS]	0.999999981335008	true
EUC39_RS08720	lcl|NZ_CP040334.1_prot_WP_001110852.1_1602 [locus_tag=EUC39_RS08720] [protein=hypothetical protein] [protein_id=WP_001110852.1] [location=1728828..1729151] [gbkey=CDS]	0.999999978675710	true
EUC39_RS16325	lcl|NZ_CP040334.1_prot_WP_053564007.1_3131 [locus_tag=EUC39_RS16325] [protein=hypothetical protein] [protein_id=WP_053564007.1] [location=complement(3230570..3231163)] [gbkey=CDS]	0.999999977767052	true
EUC39_RS20315	lcl|NZ_CP040334.1_prot_WP_016512869.1_3933 [locus_tag=EUC39_RS20315] [protein=isochorismatase family protein] [protein_id=WP_016512869.1] [location=complement(4059038..4059931)] [gbkey=CDS]	0.999999977603563	true
EUC39_RS07460	lcl|NZ_CP040334.1_prot_WP_000435946.1_1374 [locus_tag=EUC39_RS07460] [protein=YutD family protein] [protein_id=WP_000435946.1] [location=1502518..1502826] [gbkey=CDS]	0.999999974205810	true
EUC39_RS08800	lcl|NZ_CP040334.1_prot_WP_069356322.1_1618 [locus_tag=EUC39_RS08800] [protein=SRPBCC domain-containing protein] [protein_id=WP_069356322.1] [location=1742740..1743171] [gbkey=CDS]	0.999999971689445	true
EUC39_RS15315	lcl|NZ_CP040334.1_prot_WP_157417802.1_2927 [locus_tag=EUC39_RS15315] [protein=glycosyltransferase] [protein_id=WP_157417802.1] [location=3031136..3031897] [gbkey=CDS]	0.999999970649144	true
EUC39_RS13760.hfq	lcl|NZ_CP040334.1_prot_WP_000813896.1_2612 [gene=hfq] [locus_tag=EUC39_RS13760] [protein=RNA chaperone Hfq] [protein_id=WP_000813896.1] [location=2693530..2693754] [gbkey=CDS]	0.999999970470574	true
EUC39_RS11700.bioA	lcl|NZ_CP040334.1_prot_WP_157417580.1_2200 [gene=bioA] [locus_tag=EUC39_RS11700] [protein=adenosylmethionine--8-amino-7-oxononanoate transaminase] [protein_id=WP_157417580.1] [location=2288850..2290283] [gbkey=CDS]	0.999999968394336	true
EUC39_RS26865	lcl|NZ_CP040334.1_prot_WP_059304072.1_5256 [locus_tag=EUC39_RS26865] [protein=YuzF family protein] [protein_id=WP_059304072.1] [location=5373393..5373626] [gbkey=CDS]	0.999999964327435	true
EUC39_RS17220	lcl|NZ_CP040334.1_prot_WP_000250751.1_3310 [locus_tag=EUC39_RS17220] [protein=IclR family transcriptional regulator] [protein_id=WP_000250751.1] [location=3427384..3428133] [gbkey=CDS]	0.999999963745385	true
EUC39_RS22390	lcl|NZ_CP040334.1_prot_WP_106822359.1_4350 [locus_tag=EUC39_RS22390] [protein=thioesterase] [protein_id=WP_106822359.1] [location=complement(4497543..4498262)] [gbkey=CDS]	0.999999958798681	true
EUC39_RS11915	lcl|NZ_CP040334.1_prot_WP_086410754.1_2243 [locus_tag=EUC39_RS11915] [protein=GntR family transcriptional regulator] [protein_id=WP_086410754.1] [location=complement(2326189..2326608)] [gbkey=CDS]	0.999999956755220	true
EUC39_RS11980.spoVAF	lcl|NZ_CP040334.1_prot_WP_000165595.1_2256 [gene=spoVAF] [locus_tag=EUC39_RS11980] [protein=spore germination protein SpoVAF] [protein_id=WP_000165595.1] [location=2335021..2336493] [gbkey=CDS]	0.999999954831202	true
EUC39_RS23120	lcl|NZ_CP040334.1_prot_WP_063546992.1_4498 [locus_tag=EUC39_RS23120] [protein=MarR family transcriptional regulator] [protein_id=WP_063546992.1] [location=4655919..4656329] [gbkey=CDS]	0.999999943997457	true
EUC39_RS15605	lcl|NZ_CP040334.1_prot_WP_157417826.1_2986 [locus_tag=EUC39_RS15605] [protein=epimerase] [protein_id=WP_157417826.1] [location=complement(3089161..3089619)] [gbkey=CDS]	0.999999939134277	true
EUC39_RS24520.sat	lcl|NZ_CP040334.1_prot_WP_157418208.1_4776 [gene=sat] [locus_tag=EUC39_RS24520] [protein=sulfate adenylyltransferase] [protein_id=WP_157418208.1] [location=complement(4916523..4917659)] [gbkey=CDS]	0.999999938674955	true
EUC39_RS20200	lcl|NZ_CP040334.1_prot_WP_071730165.1_3910 [locus_tag=EUC39_RS20200] [protein=MBL fold metallo-hydrolase] [protein_id=WP_071730165.1] [location=complement(4028269..4029135)] [gbkey=CDS]	0.999999937753687	true
EUC39_RS11215	lcl|NZ_CP040334.1_prot_WP_033695179.1_2102 [locus_tag=EUC39_RS11215] [protein=hypothetical protein] [protein_id=WP_033695179.1] [location=2202208..2202744] [gbkey=CDS]	0.999999929401198	true
EUC39_RS19160	lcl|NZ_CP040334.1_prot_WP_106825001.1_3701 [locus_tag=EUC39_RS19160] [protein=cysteine dioxygenase family protein] [protein_id=WP_106825001.1] [location=3791615..3792058] [gbkey=CDS]	0.999999924927380	true
EUC39_RS23650	lcl|NZ_CP040334.1_prot_WP_089607325.1_4604 [locus_tag=EUC39_RS23650] [protein=aldose 1-epimerase family protein] [protein_id=WP_089607325.1] [location=4742689..4743561] [gbkey=CDS]	0.999999920157858	true
EUC39_RS25760.clpB	lcl|NZ_CP040334.1_prot_WP_000365410.1_5029 [gene=clpB] [locus_tag=EUC39_RS25760] [protein=ATP-dependent chaperone ClpB] [protein_id=WP_000365410.1] [location=complement(5159749..5162349)] [gbkey=CDS]	0.999999916527003	true
EUC39_RS24840.nrdF	lcl|NZ_CP040334.1_prot_WP_157418215.1_4843 [gene=nrdF] [locus_tag=EUC39_RS24840] [protein=class 1b ribonucleoside-diphosphate reductase subunit beta] [protein_id=WP_157418215.1] [location=complement(4972364..4973287)] [gbkey=CDS]	0.999999908636333	true
EUC39_RS02915	lcl|NZ_CP040334.1_prot_WP_157417170.1_547 [locus_tag=EUC39_RS02915] [protein=aminopeptidase] [protein_id=WP_157417170.1] [location=608834..610063] [gbkey=CDS]	0.999999905716226	true
EUC39_RS16675	lcl|NZ_CP040334.1_prot_WP_106824711.1_3201 [locus_tag=EUC39_RS16675] [protein=LysR family transcriptional regulator] [protein_id=WP_106824711.1] [location=3314703..3315581] [gbkey=CDS]	0.999999901366886	true
EUC39_RS10060.minD	lcl|NZ_CP040334.1_prot_WP_000503309.1_1871 [gene=minD] [locus_tag=EUC39_RS10060] [protein=septum site-determining protein MinD] [protein_id=WP_000503309.1] [location=1986239..1987036] [gbkey=CDS]	0.999999889676024	true
EUC39_RS23520	lcl|NZ_CP040334.1_prot_WP_106822536.1_4578 [locus_tag=EUC39_RS23520] [protein=MFS transporter] [protein_id=WP_106822536.1] [location=4721689..4722903] [gbkey=CDS]	0.999999888756850	true
EUC39_RS20050	lcl|NZ_CP040334.1_prot_WP_157418106.1_3880 [locus_tag=EUC39_RS20050] [protein=hypothetical protein] [protein_id=WP_157418106.1] [location=4003685..4004116] [gbkey=CDS]	0.999999872577341	true
EUC39_RS25340.odhA	lcl|NZ_CP040334.1_prot_WP_157418222.1_4944 [gene=odhA] [locus_tag=EUC39_RS25340] [protein=2-oxoglutarate dehydrogenase E1 component] [protein_id=WP_157418222.1] [location=5074707..5077574] [gbkey=CDS]	0.999999853136445	true
EUC39_RS15785	lcl|NZ_CP040334.1_prot_WP_157417860.1_3024 [locus_tag=EUC39_RS15785] [protein=GNAT family N-acetyltransferase] [protein_id=WP_157417860.1] [location=complement(3128350..3128811)] [gbkey=CDS]	0.999999849528281	true
EUC39_RS14465	lcl|NZ_CP040334.1_prot_WP_000534548.1_2755 [locus_tag=EUC39_RS14465] [protein=spore germination protein] [protein_id=WP_000534548.1] [location=complement(2840772..2842307)] [gbkey=CDS]	0.999999837524767	true
EUC39_RS02195	lcl|NZ_CP040334.1_prot_WP_000506627.1_400 [locus_tag=EUC39_RS02195] [protein=DUF402 domain-containing protein] [protein_id=WP_000506627.1] [location=complement(452818..453348)] [gbkey=CDS]	0.999999829628688	true
EUC39_RS10510	lcl|NZ_CP040334.1_prot_WP_000071866.1_1962 [locus_tag=EUC39_RS10510] [protein=DUF4023 domain-containing protein] [protein_id=WP_000071866.1] [location=complement(2079690..2079812)] [gbkey=CDS]	0.999999823072555	true
EUC39_RS21195	lcl|NZ_CP040334.1_prot_WP_000692587.1_4111 [locus_tag=EUC39_RS21195] [protein=virulence factor] [protein_id=WP_000692587.1] [location=complement(4242988..4244115)] [gbkey=CDS]	0.999999821198429	true
EUC39_RS01800.fdhD	lcl|NZ_CP040334.1_prot_WP_053565276.1_340 [gene=fdhD] [locus_tag=EUC39_RS01800] [protein=formate dehydrogenase accessory sulfurtransferase FdhD] [protein_id=WP_053565276.1] [location=371294..372100] [gbkey=CDS]	0.999999817325492	true
EUC39_RS04300.ctsR	lcl|NZ_CP040334.1_prot_WP_001244560.1_779 [gene=ctsR] [locus_tag=EUC39_RS04300] [protein=transcriptional regulator CtsR] [protein_id=WP_001244560.1] [location=complement(871788..872249)] [gbkey=CDS]	0.999999807198504	true
EUC39_RS25015.phaQ	lcl|NZ_CP040334.1_prot_WP_000939954.1_4880 [gene=phaQ] [locus_tag=EUC39_RS25015] [protein=poly-beta-hydroxybutyrate-responsive repressor] [protein_id=WP_000939954.1] [location=5008265..5008717] [gbkey=CDS]	0.999999789181473	true
EUC39_RS07505	lcl|NZ_CP040334.1_prot_WP_000241506.1_1383 [locus_tag=EUC39_RS07505] [protein=cysteine protease StiP family protein] [protein_id=WP_000241506.1] [location=complement(1509309..1510421)] [gbkey=CDS]	0.999999784420514	true
EUC39_RS23890.recU	lcl|NZ_CP040334.1_prot_WP_000155599.1_4649 [gene=recU] [locus_tag=EUC39_RS23890] [protein=Holliday junction resolvase RecU] [protein_id=WP_000155599.1] [location=4799363..4799965] [gbkey=CDS]	0.999999783803323	true
EUC39_RS17890	lcl|NZ_CP040334.1_prot_WP_000271314.1_3443 [locus_tag=EUC39_RS17890] [protein=DUF3870 domain-containing protein] [protein_id=WP_000271314.1] [location=3551485..3551811] [gbkey=CDS]	0.999999758002063	true
EUC39_RS02610	lcl|NZ_CP040334.1_prot_WP_000082906.1_484 [locus_tag=EUC39_RS02610] [protein=MTH1187 family thiamine-binding protein] [protein_id=WP_000082906.1] [location=complement(533842..534162)] [gbkey=CDS]	0.999999754784172	true
EUC39_RS14130	lcl|NZ_CP040334.1_prot_WP_157417680.1_2688 [locus_tag=EUC39_RS14130] [protein=thiopeptide-type bacteriocin biosynthesis protein] [protein_id=WP_157417680.1] [location=2764981..2768196] [gbkey=CDS]	0.999999723281541	true
EUC39_RS27415	lcl|NZ_CP040334.1_prot_WP_000240799.1_4873 [locus_tag=EUC39_RS27415] [protein=hypothetical protein] [protein_id=WP_000240799.1] [location=complement(5002186..5002338)] [gbkey=CDS]	0.999999716637410	true
EUC39_RS21945	lcl|NZ_CP040334.1_prot_WP_053564709.1_4261 [locus_tag=EUC39_RS21945] [protein=serine protease] [protein_id=WP_053564709.1] [location=complement(4380273..4381220)] [gbkey=CDS]	0.999999712943208	true
EUC39_RS11455	lcl|NZ_CP040334.1_prot_WP_000115781.1_2150 [locus_tag=EUC39_RS11455] [protein=butyrate kinase] [protein_id=WP_000115781.1] [location=2242975..2244078] [gbkey=CDS]	0.999999680681065	true
EUC39_RS25310	lcl|NZ_CP040334.1_prot_WP_001267330.1_4938 [locus_tag=EUC39_RS25310] [protein=hypothetical protein] [protein_id=WP_001267330.1] [location=complement(5071674..5072219)] [gbkey=CDS]	0.999999668153665	true
EUC39_RS13400	lcl|NZ_CP040334.1_prot_WP_023522827.1_2540 [locus_tag=EUC39_RS13400] [protein=SDR family oxidoreductase] [protein_id=WP_023522827.1] [location=2614954..2615667] [gbkey=CDS]	0.999999665936989	true
EUC39_RS12130	lcl|NZ_CP040334.1_prot_WP_157417622.1_2286 [locus_tag=EUC39_RS12130] [protein=aminotransferase class I/II-fold pyridoxal phosphate-dependent enzyme] [protein_id=WP_157417622.1] [location=complement(2361975..2363153)] [gbkey=CDS]	0.999999662171229	true
EUC39_RS16760	lcl|NZ_CP040334.1_prot_WP_078993862.1_3218 [locus_tag=EUC39_RS16760] [protein=MBL fold metallo-hydrolase] [protein_id=WP_078993862.1] [location=complement(3335397..3336254)] [gbkey=CDS]	0.999999616095637	true
EUC39_RS09315	lcl|NZ_CP040334.1_prot_WP_069356286.1_1722 [locus_tag=EUC39_RS09315] [protein=CBS domain-containing protein] [protein_id=WP_069356286.1] [location=1833587..1834900] [gbkey=CDS]	0.999999591062029	true
EUC39_RS19775	lcl|NZ_CP040334.1_prot_WP_157418277.1_3824 [locus_tag=EUC39_RS19775] [protein=exosporium leader peptide-containing protein] [protein_id=WP_157418277.1] [location=3951697..3953127] [gbkey=CDS]	0.999999577916872	true
EUC39_RS12785.ftsA	lcl|NZ_CP040334.1_prot_WP_001087557.1_2417 [gene=ftsA] [locus_tag=EUC39_RS12785] [protein=cell division protein FtsA] [protein_id=WP_001087557.1] [location=2483791..2485098] [gbkey=CDS]	0.999999571842151	true
EUC39_RS11750.ribD	lcl|NZ_CP040334.1_prot_WP_157417590.1_2210 [gene=ribD] [locus_tag=EUC39_RS11750] [protein=bifunctional diaminohydroxyphosphoribosylaminopyrimidine deaminase/5-amino-6-(5-phosphoribosylamino)uracil reductase RibD] [protein_id=WP_157417590.1] [location=complement(2297514..2298626)] [gbkey=CDS]	0.999999571655816	true
EUC39_RS21870	lcl|NZ_CP040334.1_prot_WP_000594040.1_4246 [locus_tag=EUC39_RS21870] [protein=LLM class flavin-dependent oxidoreductase] [protein_id=WP_000594040.1] [location=4366840..4367841] [gbkey=CDS]	0.999999537043481	true
EUC39_RS19870	lcl|NZ_CP040334.1_prot_WP_000415089.1_3843 [locus_tag=EUC39_RS19870] [protein=DUF1232 domain-containing protein] [protein_id=WP_000415089.1] [location=3966251..3966580] [gbkey=CDS]	0.999999503089059	true
EUC39_RS27135	lcl|NZ_CP040335.1_prot_WP_001282872.1_5313 [locus_tag=EUC39_RS27135] [protein=hypothetical protein] [protein_id=WP_001282872.1] [location=complement(34050..34373)] [gbkey=CDS]	0.999999481807863	true
EUC39_RS18805	lcl|NZ_CP040334.1_prot_WP_106824933.1_3628 [locus_tag=EUC39_RS18805] [protein=ester cyclase] [protein_id=WP_106824933.1] [location=complement(3720504..3720929)] [gbkey=CDS]	0.999999478073720	true
EUC39_RS23695	lcl|NZ_CP040334.1_prot_WP_000237685.1_4613 [locus_tag=EUC39_RS23695] [protein=glycosyltransferase family 2 protein] [protein_id=WP_000237685.1] [location=complement(4764928..4765728)] [gbkey=CDS]	0.999999420153588	true
EUC39_RS08855	lcl|NZ_CP040334.1_prot_WP_001122235.1_1629 [locus_tag=EUC39_RS08855] [protein=YtzH-like family protein] [protein_id=WP_001122235.1] [location=complement(1755219..1755497)] [gbkey=CDS]	0.999999419031852	true
EUC39_RS18585	lcl|NZ_CP040334.1_prot_WP_157418020.1_3583 [locus_tag=EUC39_RS18585] [protein=PQQ-dependent sugar dehydrogenase] [protein_id=WP_157418020.1] [location=3679938..3681368] [gbkey=CDS]	0.999999345937588	true
EUC39_RS22190	lcl|NZ_CP040334.1_prot_WP_106822321.1_4310 [locus_tag=EUC39_RS22190] [protein=LD-carboxypeptidase] [protein_id=WP_106822321.1] [location=4430244..4431245] [gbkey=CDS]	0.999999325624988	true
EUC39_RS15710.rfbG	lcl|NZ_CP040334.1_prot_WP_157417852.1_3008 [gene=rfbG] [locus_tag=EUC39_RS15710] [protein=CDP-glucose 4,6-dehydratase] [protein_id=WP_157417852.1] [location=complement(3111914..3112969)] [gbkey=CDS]	0.999999311627929	true
EUC39_RS23090	lcl|NZ_CP040334.1_prot_WP_000510035.1_4492 [locus_tag=EUC39_RS23090] [protein=cation transporter] [protein_id=WP_000510035.1] [location=complement(4648945..4649844)] [gbkey=CDS]	0.999999158826273	true
EUC39_RS20005	lcl|NZ_CP040334.1_prot_WP_001257871.1_3871 [locus_tag=EUC39_RS20005] [protein=hypothetical protein] [protein_id=WP_001257871.1] [location=3993401..3993904] [gbkey=CDS]	0.999999002775729	true
EUC39_RS05150	lcl|NZ_CP040334.1_prot_WP_100910529.1_909 [locus_tag=EUC39_RS05150] [protein=class III lanthipeptide] [protein_id=WP_100910529.1] [location=1027573..1027710] [gbkey=CDS]	0.999998898866831	true
EUC39_RS00040	lcl|NZ_CP040334.1_prot_WP_157416959.1_9 [locus_tag=EUC39_RS00040] [protein=phosphoribosyl-ATP pyrophosphohydrolase] [protein_id=WP_157416959.1] [location=complement(6370..6696)] [gbkey=CDS]	0.999998827464270	true
EUC39_RS27120	lcl|NZ_CP040335.1_prot_WP_001111193.1_5310 [locus_tag=EUC39_RS27120] [protein=hypothetical protein] [protein_id=WP_001111193.1] [location=complement(32937..33347)] [gbkey=CDS]	0.999998803207806	true
EUC39_RS18285	lcl|NZ_CP040334.1_prot_WP_002094049.1_3524 [locus_tag=EUC39_RS18285] [protein=class I SAM-dependent methyltransferase] [protein_id=WP_002094049.1] [location=3620034..3620639] [gbkey=CDS]	0.999998728574786	true
EUC39_RS12270	lcl|NZ_CP040334.1_prot_WP_000434575.1_2314 [locus_tag=EUC39_RS12270] [protein=aminotransferase A] [protein_id=WP_000434575.1] [location=complement(2387304..2388467)] [gbkey=CDS]	0.999998665996909	true
EUC39_RS12735.ftsL	lcl|NZ_CP040334.1_prot_WP_000182804.1_2407 [gene=ftsL] [locus_tag=EUC39_RS12735] [protein=cell division protein FtsL] [protein_id=WP_000182804.1] [location=2470480..2470842] [gbkey=CDS]	0.999998664351340	true
EUC39_RS11585.sdaAB	lcl|NZ_CP040334.1_prot_WP_000877449.1_2177 [gene=sdaAB] [locus_tag=EUC39_RS11585] [protein=L-serine ammonia-lyase, iron-sulfur-dependent subunit beta] [protein_id=WP_000877449.1] [location=2267742..2268401] [gbkey=CDS]	0.999998480224307	true
EUC39_RS01180	lcl|NZ_CP040334.1_prot_WP_000033865.1_215 [locus_tag=EUC39_RS01180] [protein=50S ribosome-binding GTPase] [protein_id=WP_000033865.1] [location=232053..232775] [gbkey=CDS]	0.999998447963473	true
EUC39_RS14605	lcl|NZ_CP040334.1_prot_WP_157417716.1_2783 [locus_tag=EUC39_RS14605] [protein=DUF11 domain-containing protein] [protein_id=WP_157417716.1] [location=2868411..2875883] [gbkey=CDS]	0.999998388456435	true
EUC39_RS18175	lcl|NZ_CP040334.1_prot_WP_106824868.1_3501 [locus_tag=EUC39_RS18175] [protein=RNA polymerase subunit sigma-70] [protein_id=WP_106824868.1] [location=3603243..3603929] [gbkey=CDS]	0.999998371365422	true
EUC39_RS24670.ytfJ	lcl|NZ_CP040334.1_prot_WP_002093915.1_4806 [gene=ytfJ] [locus_tag=EUC39_RS24670] [protein=GerW family sporulation protein] [protein_id=WP_002093915.1] [location=complement(4943914..4944381)] [gbkey=CDS]	0.999998336849212	true
EUC39_RS07110	lcl|NZ_CP040334.1_prot_WP_000388762.1_1304 [locus_tag=EUC39_RS07110] [protein=DUF3978 family protein] [protein_id=WP_000388762.1] [location=complement(1443046..1443489)] [gbkey=CDS]	0.999998237025644	true
EUC39_RS10915.pstC	lcl|NZ_CP040334.1_prot_WP_000940904.1_2043 [gene=pstC] [locus_tag=EUC39_RS10915] [protein=phosphate ABC transporter permease subunit PstC] [protein_id=WP_000940904.1] [location=2153773..2154723] [gbkey=CDS]	0.999998138648187	true
EUC39_RS24110	lcl|NZ_CP040334.1_prot_WP_000369753.1_4693 [locus_tag=EUC39_RS24110] [protein=stage VI sporulation protein F] [protein_id=WP_000369753.1] [location=complement(4839775..4840026)] [gbkey=CDS]	0.999997794653014	true
EUC39_RS11210	lcl|NZ_CP040334.1_prot_WP_001273986.1_2101 [locus_tag=EUC39_RS11210] [protein=LacI family DNA-binding transcriptional regulator] [protein_id=WP_001273986.1] [location=complement(2200916..2201893)] [gbkey=CDS]	0.999997738669990	true
EUC39_RS07445	lcl|NZ_CP040334.1_prot_WP_069356411.1_1371 [locus_tag=EUC39_RS07445] [protein=YhfC family intramembrane metalloprotease] [protein_id=WP_069356411.1] [location=complement(1500136..1500951)] [gbkey=CDS]	0.999997532739246	true
EUC39_RS09180.ackA	lcl|NZ_CP040334.1_prot_WP_053563553.1_1694 [gene=ackA] [locus_tag=EUC39_RS09180] [protein=acetate kinase] [protein_id=WP_053563553.1] [location=1813761..1814954] [gbkey=CDS]	0.999997440414721	true
EUC39_RS01620	lcl|NZ_CP040334.1_prot_WP_075718949.1_304 [locus_tag=EUC39_RS01620] [protein=MoxR family ATPase] [protein_id=WP_075718949.1] [location=328454..329347] [gbkey=CDS]	0.999997433525366	true
EUC39_RS18845	lcl|NZ_CP040334.1_prot_WP_157418058.1_3636 [locus_tag=EUC39_RS18845] [protein=phosphatase PAP2 family protein] [protein_id=WP_157418058.1] [location=complement(3729680..3730279)] [gbkey=CDS]	0.999997410074978	true
EUC39_RS19550.hblC	lcl|NZ_CP040334.1_prot_WP_106825048.1_3779 [gene=hblC] [locus_tag=EUC39_RS19550] [protein=hemolytic enterotoxin HBL lytic component L2] [protein_id=WP_106825048.1] [location=complement(3876229..3877548)] [gbkey=CDS]	0.999997188111642	true
EUC39_RS17915	lcl|NZ_CP040334.1_prot_WP_000558692.1_3448 [locus_tag=EUC39_RS17915] [protein=hypothetical protein] [protein_id=WP_000558692.1] [location=complement(3557300..3557524)] [gbkey=CDS]	0.999997153705676	true
EUC39_RS17745	lcl|NZ_CP040334.1_prot_WP_023522228.1_3414 [locus_tag=EUC39_RS17745] [protein=polymer-forming cytoskeletal protein] [protein_id=WP_023522228.1] [location=3524820..3525530] [gbkey=CDS]	0.999997049583521	true
EUC39_RS23335	lcl|NZ_CP040334.1_prot_WP_106822513.1_4541 [locus_tag=EUC39_RS23335] [protein=flagellin] [protein_id=WP_106822513.1] [location=4690187..4690987] [gbkey=CDS]	0.999997048097604	true
EUC39_RS00320	lcl|NZ_CP040334.1_prot_WP_157417015.1_66 [locus_tag=EUC39_RS00320] [protein=DUF1700 domain-containing protein] [protein_id=WP_157417015.1] [location=84730..85290] [gbkey=CDS]	0.999996955988715	true
EUC39_RS09075	lcl|NZ_CP040334.1_prot_WP_142340403.1_1673 [locus_tag=EUC39_RS09075] [protein=YjdJ family protein] [protein_id=WP_142340403.1] [location=complement(1793205..1793552)] [gbkey=CDS]	0.999996296381432	true
EUC39_RS02440	lcl|NZ_CP040334.1_prot_WP_157417115.1_450 [locus_tag=EUC39_RS02440] [protein=GTP-binding protein] [protein_id=WP_157417115.1] [location=497201..499963] [gbkey=CDS]	0.999996206081022	true
EUC39_RS01025	lcl|NZ_CP040334.1_prot_WP_106823152.1_207 [locus_tag=EUC39_RS01025] [protein=DUF3965 domain-containing protein] [protein_id=WP_106823152.1] [location=complement(215483..216634)] [gbkey=CDS]	0.999996189117485	true
EUC39_RS04540	lcl|NZ_CP040334.1_prot_WP_000869823.1_810 [locus_tag=EUC39_RS04540] [protein=RidA family protein] [protein_id=WP_000869823.1] [location=complement(915019..915393)] [gbkey=CDS]	0.999995958670342	true
EUC39_RS22255	lcl|NZ_CP040334.1_prot_WP_001205523.1_4323 [locus_tag=EUC39_RS22255] [protein=MarR family transcriptional regulator] [protein_id=WP_001205523.1] [location=complement(4445978..4446421)] [gbkey=CDS]	0.999995760117296	true
EUC39_RS19510	lcl|NZ_CP040334.1_prot_WP_000002881.1_3771 [locus_tag=EUC39_RS19510] [protein=alpha/beta-type small acid-soluble spore protein] [protein_id=WP_000002881.1] [location=complement(3865621..3865821)] [gbkey=CDS]	0.999995758394922	true
EUC39_RS14780	lcl|NZ_CP040334.1_prot_WP_157417731.1_2820 [locus_tag=EUC39_RS14780] [protein=tetratricopeptide repeat protein] [protein_id=WP_157417731.1] [location=complement(2922319..2923434)] [gbkey=CDS]	0.999995496233339	true
EUC39_RS13835	lcl|NZ_CP040334.1_prot_WP_157417674.1_2628 [locus_tag=EUC39_RS13835] [protein=5'-nucleotidase C-terminal domain-containing protein] [protein_id=WP_157417674.1] [location=complement(2709391..2710974)] [gbkey=CDS]	0.999995366526738	true
EUC39_RS19350	lcl|NZ_CP040334.1_prot_WP_002061416.1_3739 [locus_tag=EUC39_RS19350] [protein=AAA family ATPase] [protein_id=WP_002061416.1] [location=complement(3832502..3833062)] [gbkey=CDS]	0.999995345991938	true
EUC39_RS24410	lcl|NZ_CP040334.1_prot_WP_157418203.1_4753 [locus_tag=EUC39_RS24410] [protein=hypothetical protein] [protein_id=WP_157418203.1] [location=4895825..4896022] [gbkey=CDS]	0.999995291626409	true
EUC39_RS11835.spoIIM	lcl|NZ_CP040334.1_prot_WP_000269093.1_2227 [gene=spoIIM] [locus_tag=EUC39_RS11835] [protein=stage II sporulation protein M] [protein_id=WP_000269093.1] [location=2311780..2312427] [gbkey=CDS]	0.999995113289061	true
EUC39_RS23410.flgB	lcl|NZ_CP040334.1_prot_WP_016077909.1_4556 [gene=flgB] [locus_tag=EUC39_RS23410] [protein=flagellar basal body rod protein FlgB] [protein_id=WP_016077909.1] [location=complement(4703778..4704185)] [gbkey=CDS]	0.999995060335908	true
EUC39_RS11710.bioF	lcl|NZ_CP040334.1_prot_WP_001077298.1_2202 [gene=bioF] [locus_tag=EUC39_RS11710] [protein=8-amino-7-oxononanoate synthase] [protein_id=WP_001077298.1] [location=2290977..2292164] [gbkey=CDS]	0.999994799722378	true
EUC39_RS18085	lcl|NZ_CP040334.1_prot_WP_106824856.1_3482 [locus_tag=EUC39_RS18085] [protein=hypothetical protein] [protein_id=WP_106824856.1] [location=complement(3589770..3590498)] [gbkey=CDS]	0.999994602259122	true
EUC39_RS22845	lcl|NZ_CP040334.1_prot_WP_106822449.1_4441 [locus_tag=EUC39_RS22845] [protein=aspartate kinase] [protein_id=WP_106822449.1] [location=4598580..4599809] [gbkey=CDS]	0.999994451348632	true
EUC39_RS15525	lcl|NZ_CP040334.1_prot_WP_000067658.1_2970 [locus_tag=EUC39_RS15525] [protein=alkylphosphonate utilization protein] [protein_id=WP_000067658.1] [location=3071132..3071473] [gbkey=CDS]	0.999994143613392	true
EUC39_RS18860	lcl|NZ_CP040334.1_prot_WP_106824939.1_3639 [locus_tag=EUC39_RS18860] [protein=serine/threonine protein kinase] [protein_id=WP_106824939.1] [location=3732323..3733204] [gbkey=CDS]	0.999992941714845	true
EUC39_RS00420	lcl|NZ_CP040334.1_prot_WP_106823042.1_85 [locus_tag=EUC39_RS00420] [protein=ABC transporter permease] [protein_id=WP_106823042.1] [location=107746..108945] [gbkey=CDS]	0.999992785408777	true
EUC39_RS26710	lcl|NZ_CP040334.1_prot_WP_139062866.1_5225 [locus_tag=EUC39_RS26710] [protein=DAK2 domain-containing protein] [protein_id=WP_139062866.1] [location=complement(5343315..5343470)] [gbkey=CDS]	0.999992585430604	true
EUC39_RS11130	lcl|NZ_CP040334.1_prot_WP_001100040.1_2085 [locus_tag=EUC39_RS11130] [protein=DEAD/DEAH box helicase family protein] [protein_id=WP_001100040.1] [location=complement(2188737..2190419)] [gbkey=CDS]	0.999992511644558	true
EUC39_RS25100.glcD	lcl|NZ_CP040334.1_prot_WP_106822700.1_4897 [gene=glcD] [locus_tag=EUC39_RS25100] [protein=glycolate oxidase subunit GlcD] [protein_id=WP_106822700.1] [location=5023446..5024858] [gbkey=CDS]	0.999992242940121	true
EUC39_RS15665.gntK	lcl|NZ_CP040334.1_prot_WP_157417841.1_2998 [gene=gntK] [locus_tag=EUC39_RS15665] [protein=gluconokinase] [protein_id=WP_157417841.1] [location=3103049..3104590] [gbkey=CDS]	0.999991963260148	true
EUC39_RS25205	lcl|NZ_CP040334.1_prot_WP_000251856.1_4918 [locus_tag=EUC39_RS25205] [protein=hypothetical protein] [protein_id=WP_000251856.1] [location=complement(5046389..5046616)] [gbkey=CDS]	0.999991014331806	true
EUC39_RS00560	lcl|NZ_CP040334.1_prot_WP_000525819.1_114 [locus_tag=EUC39_RS00560] [protein=DUF3992 domain-containing protein] [protein_id=WP_000525819.1] [location=complement(131941..132285)] [gbkey=CDS]	0.999990991707665	true
EUC39_RS23425	lcl|NZ_CP040334.1_prot_WP_017762972.1_4559 [locus_tag=EUC39_RS23425] [protein=flagellar hook-associated protein 2] [protein_id=WP_017762972.1] [location=complement(4705204..4706580)] [gbkey=CDS]	0.999987021923577	true
EUC39_RS01985.yhbH	lcl|NZ_CP040334.1_prot_WP_000503516.1_377 [gene=yhbH] [locus_tag=EUC39_RS01985] [protein=sporulation protein YhbH] [protein_id=WP_000503516.1] [location=complement(418123..419298)] [gbkey=CDS]	0.999986247071304	true
EUC39_RS16200	lcl|NZ_CP040334.1_prot_WP_000454093.1_3106 [locus_tag=EUC39_RS16200] [protein=DUF3224 domain-containing protein] [protein_id=WP_000454093.1] [location=complement(3206271..3206681)] [gbkey=CDS]	0.999984803795029	true
EUC39_RS13955	lcl|NZ_CP040334.1_prot_WP_000253676.1_2652 [locus_tag=EUC39_RS13955] [protein=amidohydrolase] [protein_id=WP_000253676.1] [location=complement(2732195..2733340)] [gbkey=CDS]	0.999984007555644	true
EUC39_RS17790	lcl|NZ_CP040334.1_prot_WP_000361676.1_3423 [locus_tag=EUC39_RS17790] [protein=spore coat protein X] [protein_id=WP_000361676.1] [location=3533082..3533534] [gbkey=CDS]	0.999983978035800	true
EUC39_RS06680	lcl|NZ_CP040334.1_prot_WP_000215906.1_1220 [locus_tag=EUC39_RS06680] [protein=DUF1657 domain-containing protein] [protein_id=WP_000215906.1] [location=complement(1357296..1357502)] [gbkey=CDS]	0.999983841455875	true
EUC39_RS25890	lcl|NZ_CP040334.1_prot_WP_106822801.1_5055 [locus_tag=EUC39_RS25890] [protein=spore germination protein GerPE] [protein_id=WP_106822801.1] [location=5182717..5183103] [gbkey=CDS]	0.999983117371333	true
EUC39_RS15435	lcl|NZ_CP040334.1_prot_WP_157417811.1_2952 [locus_tag=EUC39_RS15435] [protein=SRPBCC family protein] [protein_id=WP_157417811.1] [location=complement(3055592..3056008)] [gbkey=CDS]	0.999980780221188	true
EUC39_RS14290.sspN	lcl|NZ_CP040334.1_prot_WP_000527987.1_2720 [gene=sspN] [locus_tag=EUC39_RS14290] [protein=acid-soluble spore protein SspN] [protein_id=WP_000527987.1] [location=2799550..2799684] [gbkey=CDS]	0.999980618775927	true
EUC39_RS04595.rsmI	lcl|NZ_CP040334.1_prot_WP_000267824.1_821 [gene=rsmI] [locus_tag=EUC39_RS04595] [protein=16S rRNA (cytidine(1402)-2'-O)-methyltransferase] [protein_id=WP_000267824.1] [location=complement(924571..925446)] [gbkey=CDS]	0.999979906258092	true
EUC39_RS04895.gyrA	lcl|NZ_CP040334.1_prot_WP_001282866.1_862 [gene=gyrA] [locus_tag=EUC39_RS04895] [protein=DNA gyrase subunit A] [protein_id=WP_001282866.1] [location=complement(975930..978401)] [gbkey=CDS]	0.999979663948955	true
EUC39_RS02290	lcl|NZ_CP040334.1_prot_WP_069354917.1_419 [locus_tag=EUC39_RS02290] [protein=glycosyltransferase] [protein_id=WP_069354917.1] [location=complement(467546..469090)] [gbkey=CDS]	0.999978240770671	true
EUC39_RS20235	lcl|NZ_CP040334.1_prot_WP_000106426.1_3917 [locus_tag=EUC39_RS20235] [protein=ABC transporter ATP-binding protein] [protein_id=WP_000106426.1] [location=complement(4037147..4037914)] [gbkey=CDS]	0.999977406870268	true
EUC39_RS19250	lcl|NZ_CP040334.1_prot_WP_106825017.1_3719 [locus_tag=EUC39_RS19250] [protein=ATP-binding cassette domain-containing protein] [protein_id=WP_106825017.1] [location=complement(3809309..3812479)] [gbkey=CDS]	0.999977113025549	true
EUC39_RS02595	lcl|NZ_CP040334.1_prot_WP_106823281.1_481 [locus_tag=EUC39_RS02595] [protein=ABC transporter ATP-binding protein] [protein_id=WP_106823281.1] [location=complement(531356..532105)] [gbkey=CDS]	0.999976659327901	true
EUC39_RS16100	lcl|NZ_CP040334.1_prot_WP_023522495.1_3086 [locus_tag=EUC39_RS16100] [protein=hypothetical protein] [protein_id=WP_023522495.1] [location=3185824..3186051] [gbkey=CDS]	0.999976003400305	true
EUC39_RS25350	lcl|NZ_CP040334.1_prot_WP_106822726.1_4946 [locus_tag=EUC39_RS25350] [protein=putative thiazole-containing bacteriocin maturation protein] [protein_id=WP_106822726.1] [location=5079091..5081010] [gbkey=CDS]	0.999974595486212	true
EUC39_RS00310.alsD	lcl|NZ_CP040334.1_prot_WP_000215024.1_64 [gene=alsD] [locus_tag=EUC39_RS00310] [protein=alpha-acetolactate decarboxylase] [protein_id=WP_000215024.1] [location=complement(81830..82588)] [gbkey=CDS]	0.999971501983226	true
EUC39_RS13845.phnC	lcl|NZ_CP040334.1_prot_WP_106824352.1_2630 [gene=phnC] [locus_tag=EUC39_RS13845] [protein=phosphonate ABC transporter ATP-binding protein] [protein_id=WP_106824352.1] [location=2712193..2712966] [gbkey=CDS]	0.999970804286784	true
EUC39_RS21200	lcl|NZ_CP040334.1_prot_WP_088021925.1_4112 [locus_tag=EUC39_RS21200] [protein=hypothetical protein] [protein_id=WP_088021925.1] [location=complement(4244410..4244895)] [gbkey=CDS]	0.999969384369171	true
EUC39_RS14735	lcl|NZ_CP040334.1_prot_WP_071731273.1_2810 [locus_tag=EUC39_RS14735] [protein=Lsa family ABC-F type ribosomal protection protein] [protein_id=WP_071731273.1] [location=complement(2903860..2905338)] [gbkey=CDS]	0.999967600126076	true
EUC39_RS06800	lcl|NZ_CP040334.1_prot_WP_157417340.1_1242 [locus_tag=EUC39_RS06800] [protein=GNAT family N-acetyltransferase] [protein_id=WP_157417340.1] [location=complement(1377228..1377995)] [gbkey=CDS]	0.999965883384573	true
EUC39_RS08955	lcl|NZ_CP040334.1_prot_WP_000738029.1_1649 [locus_tag=EUC39_RS08955] [protein=CamS family sex pheromone protein] [protein_id=WP_000738029.1] [location=1774252..1775274] [gbkey=CDS]	0.999965728943563	true
EUC39_RS24040	lcl|NZ_CP040334.1_prot_WP_001095925.1_4679 [locus_tag=EUC39_RS24040] [protein=YpiB family protein] [protein_id=WP_001095925.1] [location=complement(4826336..4826872)] [gbkey=CDS]	0.999961778329335	true
EUC39_RS03180	lcl|NZ_CP040334.1_prot_WP_106823309.1_594 [locus_tag=EUC39_RS03180] [protein=class I SAM-dependent methyltransferase] [protein_id=WP_106823309.1] [location=671057..671833] [gbkey=CDS]	0.999958922517472	true
EUC39_RS23940	lcl|NZ_CP040334.1_prot_WP_106822577.1_4659 [locus_tag=EUC39_RS23940] [protein=pantoate--beta-alanine ligase] [protein_id=WP_106822577.1] [location=complement(4810234..4811082)] [gbkey=CDS]	0.999958374795032	true
EUC39_RS08580	lcl|NZ_CP040334.1_prot_WP_053563513.1_1574 [locus_tag=EUC39_RS08580] [protein=tetraprenyl-beta-curcumene synthase family protein] [protein_id=WP_053563513.1] [location=1701477..1702541] [gbkey=CDS]	0.999958285219019	true
EUC39_RS22795	lcl|NZ_CP040334.1_prot_WP_157418178.1_4431 [locus_tag=EUC39_RS22795] [protein=beta-ketoacyl-ACP synthase 3] [protein_id=WP_157418178.1] [location=4587969..4588952] [gbkey=CDS]	0.999958202701751	true
EUC39_RS25880.gerPC	lcl|NZ_CP040334.1_prot_WP_063546776.1_5053 [gene=gerPC] [locus_tag=EUC39_RS25880] [protein=spore germination protein GerPC] [protein_id=WP_063546776.1] [location=5181886..5182500] [gbkey=CDS]	0.999954546774467	true
EUC39_RS20710	lcl|NZ_CP040334.1_prot_WP_157418128.1_4013 [locus_tag=EUC39_RS20710] [protein=DUF2711 family protein] [protein_id=WP_157418128.1] [location=4137063..4137827] [gbkey=CDS]	0.999953435089319	true
EUC39_RS17675	lcl|NZ_CP040334.1_prot_WP_157417955.1_3400 [locus_tag=EUC39_RS17675] [protein=exosporium protein C] [protein_id=WP_157417955.1] [location=complement(3513939..3514376)] [gbkey=CDS]	0.999952600006711	true
EUC39_RS22095	lcl|NZ_CP040334.1_prot_WP_098519017.1_4291 [locus_tag=EUC39_RS22095] [protein=hypothetical protein] [protein_id=WP_098519017.1] [location=complement(4411281..4411490)] [gbkey=CDS]	0.999951518456474	true
EUC39_RS17320	lcl|NZ_CP040334.1_prot_WP_106824783.1_3330 [locus_tag=EUC39_RS17320] [protein=DUF2332 domain-containing protein] [protein_id=WP_106824783.1] [location=3449739..3450785] [gbkey=CDS]	0.999948866425405	true
EUC39_RS08360.luxS	lcl|NZ_CP040334.1_prot_WP_001141371.1_1530 [gene=luxS] [locus_tag=EUC39_RS08360] [protein=S-ribosylhomocysteine lyase LuxS] [protein_id=WP_001141371.1] [location=1662727..1663200] [gbkey=CDS]	0.999948655366892	true
EUC39_RS08670	lcl|NZ_CP040334.1_prot_WP_157417449.1_1592 [locus_tag=EUC39_RS08670] [protein=hypothetical protein] [protein_id=WP_157417449.1] [location=1720319..1721368] [gbkey=CDS]	0.999947947778193	true
EUC39_RS03040.pcrA	lcl|NZ_CP040334.1_prot_WP_002094226.1_572 [gene=pcrA] [locus_tag=EUC39_RS03040] [protein=DNA helicase PcrA] [protein_id=WP_002094226.1] [location=complement(635560..637809)] [gbkey=CDS]	0.999946338513957	true
EUC39_RS00590	lcl|NZ_CP040334.1_prot_WP_120460775.1_120 [locus_tag=EUC39_RS00590] [protein=lactoylglutathione lyase] [protein_id=WP_120460775.1] [location=complement(135648..136061)] [gbkey=CDS]	0.999944705738153	true
EUC39_RS24915	lcl|NZ_CP040334.1_prot_WP_000203336.1_4859 [locus_tag=EUC39_RS24915] [protein=MarR family transcriptional regulator] [protein_id=WP_000203336.1] [location=complement(4985910..4986356)] [gbkey=CDS]	0.999943918409382	true
EUC39_RS15185	lcl|NZ_CP040334.1_prot_WP_000901701.1_2901 [locus_tag=EUC39_RS15185] [protein=hypothetical protein] [protein_id=WP_000901701.1] [location=complement(3012384..3012878)] [gbkey=CDS]	0.999942230669925	true
EUC39_RS04165.rpsL	lcl|NZ_CP040334.1_prot_WP_001142341.1_752 [gene=rpsL] [locus_tag=EUC39_RS04165] [protein=30S ribosomal protein S12] [protein_id=WP_001142341.1] [location=complement(843193..843615)] [gbkey=CDS]	0.999936786973460	true
EUC39_RS24215	lcl|NZ_CP040334.1_prot_WP_001025783.1_4714 [locus_tag=EUC39_RS24215] [protein=CPBP family intramembrane metalloprotease] [protein_id=WP_001025783.1] [location=complement(4856379..4856942)] [gbkey=CDS]	0.999934929468474	true
EUC39_RS09165.ytfJ	lcl|NZ_CP040334.1_prot_WP_000350007.1_1691 [gene=ytfJ] [locus_tag=EUC39_RS09165] [protein=GerW family sporulation protein] [protein_id=WP_000350007.1] [location=1811245..1811640] [gbkey=CDS]	0.999934314329372	true
EUC39_RS00695	lcl|NZ_CP040334.1_prot_WP_106823088.1_141 [locus_tag=EUC39_RS00695] [protein=YhdH/YhfP family quinone oxidoreductase] [protein_id=WP_106823088.1] [location=complement(156841..157836)] [gbkey=CDS]	0.999932420199628	true
EUC39_RS15940	lcl|NZ_CP040334.1_prot_WP_000340659.1_3055 [locus_tag=EUC39_RS15940] [protein=winged helix-turn-helix transcriptional regulator] [protein_id=WP_000340659.1] [location=3155989..3156369] [gbkey=CDS]	0.999930735767607	true
EUC39_RS00355	lcl|NZ_CP040334.1_prot_WP_106823028.1_73 [locus_tag=EUC39_RS00355] [protein=YheC/YheD family protein] [protein_id=WP_106823028.1] [location=92847..94304] [gbkey=CDS]	0.999929795515995	true
EUC39_RS01735	lcl|NZ_CP040334.1_prot_WP_069354943.1_327 [locus_tag=EUC39_RS01735] [protein=TVP38/TMEM64 family protein] [protein_id=WP_069354943.1] [location=353107..353655] [gbkey=CDS]	0.999927961353099	true
EUC39_RS06290.lldP	lcl|NZ_CP040334.1_prot_WP_157417313.1_1142 [gene=lldP] [locus_tag=EUC39_RS06290] [protein=L-lactate permease] [protein_id=WP_157417313.1] [location=1274516..1276177] [gbkey=CDS]	0.999917887887477	true
EUC39_RS15855	lcl|NZ_CP040334.1_prot_WP_106824624.1_3038 [locus_tag=EUC39_RS15855] [protein=tyrosine-protein phosphatase] [protein_id=WP_106824624.1] [location=3141220..3142239] [gbkey=CDS]	0.999916165386396	true
EUC39_RS26455	lcl|NZ_CP040334.1_prot_WP_000554479.1_5171 [locus_tag=EUC39_RS26455] [protein=DUF2935 domain-containing protein] [protein_id=WP_000554479.1] [location=complement(5299107..5299958)] [gbkey=CDS]	0.999915203920753	true
EUC39_RS11620.argJ	lcl|NZ_CP040334.1_prot_WP_140157212.1_2184 [gene=argJ] [locus_tag=EUC39_RS11620] [protein=bifunctional glutamate N-acetyltransferase/amino-acid acetyltransferase ArgJ] [protein_id=WP_140157212.1] [location=2273597..2274820] [gbkey=CDS]	0.999915164824362	true
EUC39_RS17205	lcl|NZ_CP040334.1_prot_WP_043924806.1_3307 [locus_tag=EUC39_RS17205] [protein=VOC family protein] [protein_id=WP_043924806.1] [location=complement(3425096..3425554)] [gbkey=CDS]	0.999914323694053	true
EUC39_RS14525	lcl|NZ_CP040334.1_prot_WP_000752378.1_2767 [locus_tag=EUC39_RS14525] [protein=hypothetical protein] [protein_id=WP_000752378.1] [location=2853508..2853732] [gbkey=CDS]	0.999909957875503	true
EUC39_RS10015.valS	lcl|NZ_CP040334.1_prot_WP_075716742.1_1862 [gene=valS] [locus_tag=EUC39_RS10015] [protein=valine--tRNA ligase] [protein_id=WP_075716742.1] [location=1976196..1978841] [gbkey=CDS]	0.999908634666787	true
EUC39_RS05310	lcl|NZ_CP040334.1_prot_WP_053563280.1_946 [locus_tag=EUC39_RS05310] [protein=glycosyltransferase family 39 protein] [protein_id=WP_053563280.1] [location=1065556..1066869] [gbkey=CDS]	0.999904286611896	true
EUC39_RS17560	lcl|NZ_CP040334.1_prot_WP_157417936.1_3377 [locus_tag=EUC39_RS17560] [protein=ATP-binding cassette domain-containing protein] [protein_id=WP_157417936.1] [location=3498138..3498893] [gbkey=CDS]	0.999900929810148	true
EUC39_RS04125.rplB	lcl|NZ_CP040334.1_prot_WP_000511583.1_744 [gene=rplB] [locus_tag=EUC39_RS04125] [protein=50S ribosomal protein L2] [protein_id=WP_000511583.1] [location=complement(835931..836761)] [gbkey=CDS]	0.999891965843203	true
EUC39_RS15545	lcl|NZ_CP040334.1_prot_WP_157417819.1_2974 [locus_tag=EUC39_RS15545] [protein=tautomerase family protein] [protein_id=WP_157417819.1] [location=3073897..3074370] [gbkey=CDS]	0.999886871716719	true
EUC39_RS18625.bstA	lcl|NZ_CP040334.1_prot_WP_000999070.1_3591 [gene=bstA] [locus_tag=EUC39_RS18625] [protein=bacillithiol transferase BstA] [protein_id=WP_000999070.1] [location=3686376..3686897] [gbkey=CDS]	0.999884307024430	true
EUC39_RS03835	lcl|NZ_CP040334.1_prot_WP_157417207.1_699 [locus_tag=EUC39_RS03835] [protein=prolyl oligopeptidase family serine peptidase] [protein_id=WP_157417207.1] [location=complement(797635..799599)] [gbkey=CDS]	0.999877741668038	true
EUC39_RS24630.leuA	lcl|NZ_CP040334.1_prot_WP_000809597.1_4798 [gene=leuA] [locus_tag=EUC39_RS24630] [protein=2-isopropylmalate synthase] [protein_id=WP_000809597.1] [location=complement(4936410..4937930)] [gbkey=CDS]	0.999876104104289	true
EUC39_RS18940	lcl|NZ_CP040334.1_prot_WP_157418076.1_3655 [locus_tag=EUC39_RS18940] [protein=UDP-glucosyltransferase] [protein_id=WP_157418076.1] [location=complement(3745420..3746598)] [gbkey=CDS]	0.999872667026777	true
EUC39_RS23285	lcl|NZ_CP040334.1_prot_WP_001098080.1_4531 [locus_tag=EUC39_RS23285] [protein=flagellar biosynthetic protein FliQ] [protein_id=WP_001098080.1] [location=complement(4683217..4683492)] [gbkey=CDS]	0.999869802251598	true
EUC39_RS15045	lcl|NZ_CP040334.1_prot_WP_157417768.1_2873 [locus_tag=EUC39_RS15045] [protein=exosporium leader peptide-containing protein] [protein_id=WP_157417768.1] [location=complement(2984983..2985780)] [gbkey=CDS]	0.999868188701939	true
EUC39_RS00640	lcl|NZ_CP040334.1_prot_WP_001097716.1_130 [locus_tag=EUC39_RS00640] [protein=ABC transporter permease] [protein_id=WP_001097716.1] [location=143442..144617] [gbkey=CDS]	0.999867475404520	true
EUC39_RS06180	lcl|NZ_CP040334.1_prot_WP_000368314.1_1120 [locus_tag=EUC39_RS06180] [protein=competence protein ComK] [protein_id=WP_000368314.1] [location=complement(1248553..1249029)] [gbkey=CDS]	0.999866985193358	true
EUC39_RS00445	lcl|NZ_CP040334.1_prot_WP_023521247.1_90 [locus_tag=EUC39_RS00445] [protein=helix-turn-helix transcriptional regulator] [protein_id=WP_023521247.1] [location=111721..112059] [gbkey=CDS]	0.999864162729657	true
EUC39_RS14825	lcl|NZ_CP040334.1_prot_WP_153592465.1_2829 [locus_tag=EUC39_RS14825] [protein=spore germination protein] [protein_id=WP_153592465.1] [location=complement(2934822..2936315)] [gbkey=CDS]	0.999859056934346	true
EUC39_RS19835	lcl|NZ_CP040334.1_prot_WP_145959815.1_3836 [locus_tag=EUC39_RS19835] [protein=MFS transporter] [protein_id=WP_145959815.1] [location=complement(3958736..3959980)] [gbkey=CDS]	0.999851966355081	true
EUC39_RS19555	lcl|NZ_CP040334.1_prot_WP_157418088.1_3780 [locus_tag=EUC39_RS19555] [protein=AraC family transcriptional regulator] [protein_id=WP_157418088.1] [location=complement(3878729..3879958)] [gbkey=CDS]	0.999851039943801	true
EUC39_RS26720	lcl|NZ_CP040334.1_prot_WP_157418247.1_5227 [locus_tag=EUC39_RS26720] [protein=NAD(P)H-dependent oxidoreductase] [protein_id=WP_157418247.1] [location=5344341..5344982] [gbkey=CDS]	0.999842844541766	true
EUC39_RS16725	lcl|NZ_CP040334.1_prot_WP_106824715.1_3211 [locus_tag=EUC39_RS16725] [protein=YolD-like family protein] [protein_id=WP_106824715.1] [location=3328657..3328998] [gbkey=CDS]	0.999842529239496	true
EUC39_RS05210.sodA	lcl|NZ_CP040334.1_prot_WP_000094037.1_926 [gene=sodA] [locus_tag=EUC39_RS05210] [protein=superoxide dismutase [Mn]] [protein_id=WP_000094037.1] [location=complement(1040575..1041201)] [gbkey=CDS]	0.999824681881085	true
EUC39_RS12675.coaD	lcl|NZ_CP040334.1_prot_WP_000200601.1_2395 [gene=coaD] [locus_tag=EUC39_RS12675] [protein=pantetheine-phosphate adenylyltransferase] [protein_id=WP_000200601.1] [location=2459353..2459844] [gbkey=CDS]	0.999823508360637	true
EUC39_RS25715.trpS	lcl|NZ_CP040334.1_prot_WP_063546790.1_5020 [gene=trpS] [locus_tag=EUC39_RS25715] [protein=tryptophan--tRNA ligase] [protein_id=WP_063546790.1] [location=5152223..5153212] [gbkey=CDS]	0.999818034813739	true
EUC39_RS11285.efp	lcl|NZ_CP040334.1_prot_WP_106824099.1_2116 [gene=efp] [locus_tag=EUC39_RS11285] [protein=elongation factor P] [protein_id=WP_106824099.1] [location=2212420..2212977] [gbkey=CDS]	0.999817971447708	true
EUC39_RS20510	lcl|NZ_CP040334.1_prot_WP_000500098.1_3973 [locus_tag=EUC39_RS20510] [protein=DUF3947 family protein] [protein_id=WP_000500098.1] [location=complement(4099142..4099393)] [gbkey=CDS]	0.999805172025943	true
EUC39_RS21800.fosB	lcl|NZ_CP040334.1_prot_WP_053564692.1_4231 [gene=fosB] [locus_tag=EUC39_RS21800] [protein=FosB/FosD family fosfomycin resistance bacillithiol transferase] [protein_id=WP_053564692.1] [location=complement(4352777..4353193)] [gbkey=CDS]	0.999801702390144	true
EUC39_RS23345	lcl|NZ_CP040334.1_prot_WP_000075943.1_4543 [locus_tag=EUC39_RS23345] [protein=chemotaxis protein CheV] [protein_id=WP_000075943.1] [location=complement(4692774..4693682)] [gbkey=CDS]	0.999791915235824	true
EUC39_RS01570.gerKA	lcl|NZ_CP040334.1_prot_WP_098235146.1_294 [gene=gerKA] [locus_tag=EUC39_RS01570] [protein=spore germination protein GerKA] [protein_id=WP_098235146.1] [location=314485..315987] [gbkey=CDS]	0.999785300057909	true
EUC39_RS09735	lcl|NZ_CP040334.1_prot_WP_000414744.1_1808 [locus_tag=EUC39_RS09735] [protein=long-chain-fatty-acid--CoA ligase] [protein_id=WP_000414744.1] [location=1921570..1923255] [gbkey=CDS]	0.999784650397715	true
EUC39_RS07385	lcl|NZ_CP040334.1_prot_WP_157417362.1_1359 [locus_tag=EUC39_RS07385] [protein=hypothetical protein] [protein_id=WP_157417362.1] [location=1490044..1490361] [gbkey=CDS]	0.999772690084241	true
EUC39_RS01845	lcl|NZ_CP040334.1_prot_WP_000512722.1_349 [locus_tag=EUC39_RS01845] [protein=2-hydroxycarboxylate transporter family protein] [protein_id=WP_000512722.1] [location=complement(381249..382595)] [gbkey=CDS]	0.999765315777531	true
EUC39_RS21230	lcl|NZ_CP040334.1_prot_WP_000499697.1_4118 [locus_tag=EUC39_RS21230] [protein=hypothetical protein] [protein_id=WP_000499697.1] [location=4249528..4250355] [gbkey=CDS]	0.999758466936448	true
EUC39_RS19190	lcl|NZ_CP040334.1_prot_WP_106825007.1_3707 [locus_tag=EUC39_RS19190] [protein=helix-turn-helix transcriptional regulator] [protein_id=WP_106825007.1] [location=complement(3797910..3799004)] [gbkey=CDS]	0.999756709073789	true
EUC39_RS10495	lcl|NZ_CP040334.1_prot_WP_157417529.1_1959 [locus_tag=EUC39_RS10495] [protein=aromatic amino acid hydroxylase] [protein_id=WP_157417529.1] [location=complement(2072786..2074540)] [gbkey=CDS]	0.999744914740303	true
EUC39_RS22100.thrB	lcl|NZ_CP040334.1_prot_WP_000612682.1_4292 [gene=thrB] [locus_tag=EUC39_RS22100] [protein=homoserine kinase] [protein_id=WP_000612682.1] [location=complement(4411624..4412517)] [gbkey=CDS]	0.999728017163550	true
EUC39_RS15615	lcl|NZ_CP040334.1_prot_WP_157417831.1_2988 [locus_tag=EUC39_RS15615] [protein=SDR family NAD(P)-dependent oxidoreductase] [protein_id=WP_157417831.1] [location=complement(3091171..3092169)] [gbkey=CDS]	0.999725895754921	true
EUC39_RS06205	lcl|NZ_CP040334.1_prot_WP_157417303.1_1125 [locus_tag=EUC39_RS06205] [protein=DEAD/DEAH box helicase family protein] [protein_id=WP_157417303.1] [location=complement(1250865..1253621)] [gbkey=CDS]	0.999723475993216	true
EUC39_RS13700	lcl|NZ_CP040334.1_prot_WP_075718845.1_2600 [locus_tag=EUC39_RS13700] [protein=metallophosphoesterase] [protein_id=WP_075718845.1] [location=2680729..2681622] [gbkey=CDS]	0.999716620494867	true
EUC39_RS26545	lcl|NZ_CP040334.1_prot_WP_000635853.1_5190 [locus_tag=EUC39_RS26545] [protein=DUF4028 family protein] [protein_id=WP_000635853.1] [location=complement(5317007..5317210)] [gbkey=CDS]	0.999712060345874	true
EUC39_RS11475	lcl|NZ_CP040334.1_prot_WP_070180493.1_2154 [locus_tag=EUC39_RS11475] [protein=2-oxo acid dehydrogenase subunit E2] [protein_id=WP_070180493.1] [location=2247546..2248865] [gbkey=CDS]	0.999690083235621	true
EUC39_RS24535.lysA	lcl|NZ_CP040334.1_prot_WP_000280643.1_4779 [gene=lysA] [locus_tag=EUC39_RS24535] [protein=diaminopimelate decarboxylase] [protein_id=WP_000280643.1] [location=complement(4918930..4920246)] [gbkey=CDS]	0.999689702473705	true
EUC39_RS07260	lcl|NZ_CP040334.1_prot_WP_001180555.1_1334 [locus_tag=EUC39_RS07260] [protein=hypothetical protein] [protein_id=WP_001180555.1] [location=1471016..1471201] [gbkey=CDS]	0.999681611588201	true
EUC39_RS19830	lcl|NZ_CP040334.1_prot_WP_002025794.1_3835 [locus_tag=EUC39_RS19830] [protein=ABC transporter permease] [protein_id=WP_002025794.1] [location=complement(3958080..3958394)] [gbkey=CDS]	0.999677157070236	true
EUC39_RS15895	lcl|NZ_CP040334.1_prot_WP_106824629.1_3046 [locus_tag=EUC39_RS15895] [protein=ABC transporter ATP-binding protein] [protein_id=WP_106824629.1] [location=3147555..3148280] [gbkey=CDS]	0.999659213928485	true
EUC39_RS15505	lcl|NZ_CP040334.1_prot_WP_001014163.1_2966 [locus_tag=EUC39_RS15505] [protein=septum formation initiator] [protein_id=WP_001014163.1] [location=3066461..3067780] [gbkey=CDS]	0.999620835604673	true
EUC39_RS19970	lcl|NZ_CP040334.1_prot_WP_197286652.1_3864 [locus_tag=EUC39_RS19970] [protein=DUF4183 domain-containing protein] [protein_id=WP_197286652.1] [location=complement(3987299..3988408)] [gbkey=CDS]	0.999579753239392	true
EUC39_RS21820.namA	lcl|NZ_CP040334.1_prot_WP_069355455.1_4235 [gene=namA] [locus_tag=EUC39_RS21820] [protein=NADPH dehydrogenase NamA] [protein_id=WP_069355455.1] [location=4356597..4357634] [gbkey=CDS]	0.999579423586240	true
EUC39_RS16040	lcl|NZ_CP040334.1_prot_WP_106824642.1_3075 [locus_tag=EUC39_RS16040] [protein=NAD(P)H-dependent oxidoreductase] [protein_id=WP_106824642.1] [location=3175638..3176213] [gbkey=CDS]	0.999569831923291	true
EUC39_RS24335	lcl|NZ_CP040334.1_prot_WP_000806236.1_4738 [locus_tag=EUC39_RS24335] [protein=tyrosine-type recombinase/integrase] [protein_id=WP_000806236.1] [location=4881885..4882415] [gbkey=CDS]	0.999545033409795	true
EUC39_RS18420	lcl|NZ_CP040334.1_prot_WP_106824893.1_3551 [locus_tag=EUC39_RS18420] [protein=alpha/beta hydrolase] [protein_id=WP_106824893.1] [location=complement(3642584..3643438)] [gbkey=CDS]	0.999524615725355	true
EUC39_RS23340	lcl|NZ_CP040334.1_prot_WP_145959827.1_4542 [locus_tag=EUC39_RS23340] [protein=motility repressor MogR] [protein_id=WP_145959827.1] [location=complement(4691083..4692030)] [gbkey=CDS]	0.999520536186606	true
EUC39_RS11560.mgtA	lcl|NZ_CP040334.1_prot_WP_157417569.1_2171 [gene=mgtA] [locus_tag=EUC39_RS11560] [protein=magnesium-translocating P-type ATPase] [protein_id=WP_157417569.1] [location=complement(2261761..2264466)] [gbkey=CDS]	0.999516684145054	true
EUC39_RS02040	lcl|NZ_CP040334.1_prot_WP_106823268.1_387 [locus_tag=EUC39_RS02040] [protein=DUF3884 family protein] [protein_id=WP_106823268.1] [location=431031..431351] [gbkey=CDS]	0.999514468010481	true
EUC39_RS26205	lcl|NZ_CP040334.1_prot_WP_000184509.1_5119 [locus_tag=EUC39_RS26205] [protein=BlaI/MecI/CopY family transcriptional regulator] [protein_id=WP_000184509.1] [location=complement(5242426..5242827)] [gbkey=CDS]	0.999488793664353	true
EUC39_RS16665	lcl|NZ_CP040334.1_prot_WP_106824709.1_3199 [locus_tag=EUC39_RS16665] [protein=magnesium transporter CorA family protein] [protein_id=WP_106824709.1] [location=3312615..3313565] [gbkey=CDS]	0.999418963188294	true
EUC39_RS19040	lcl|NZ_CP040334.1_prot_WP_048564718.1_3676 [locus_tag=EUC39_RS19040] [protein=heterocycloanthracin/sonorensin family bacteriocin] [protein_id=WP_048564718.1] [location=complement(3767331..3767660)] [gbkey=CDS]	0.999388254305241	true
EUC39_RS01285	lcl|NZ_CP040334.1_prot_WP_157417068.1_237 [locus_tag=EUC39_RS01285] [protein=DNA-binding protein] [protein_id=WP_157417068.1] [location=254585..256132] [gbkey=CDS]	0.999369088657997	true
EUC39_RS06315.thiC	lcl|NZ_CP040334.1_prot_WP_157417315.1_1146 [gene=thiC] [locus_tag=EUC39_RS06315] [protein=phosphomethylpyrimidine synthase ThiC] [protein_id=WP_157417315.1] [location=1279543..1281303] [gbkey=CDS]	0.999351615920091	true
EUC39_RS15105	lcl|NZ_CP040334.1_prot_WP_065484599.1_2885 [locus_tag=EUC39_RS15105] [protein=iron ABC transporter permease] [protein_id=WP_065484599.1] [location=2996692..2997726] [gbkey=CDS]	0.999328674187774	true
EUC39_RS26695	lcl|NZ_CP040334.1_prot_WP_000940659.1_5222 [locus_tag=EUC39_RS26695] [protein=hypothetical protein] [protein_id=WP_000940659.1] [location=complement(5341309..5341698)] [gbkey=CDS]	0.999323603593634	true
EUC39_RS20675	lcl|NZ_CP040334.1_prot_WP_098679200.1_4006 [locus_tag=EUC39_RS20675] [protein=ABC transporter permease/substrate-binding protein] [protein_id=WP_098679200.1] [location=complement(4129417..4130928)] [gbkey=CDS]	0.999318501965058	true
EUC39_RS25020.phaP	lcl|NZ_CP040334.1_prot_WP_000448592.1_4881 [gene=phaP] [locus_tag=EUC39_RS25020] [protein=polyhydroxyalkanoic acid inclusion protein PhaP] [protein_id=WP_000448592.1] [location=5008760..5009284] [gbkey=CDS]	0.999303777998768	true
EUC39_RS25695	lcl|NZ_CP040334.1_prot_WP_000974098.1_5016 [locus_tag=EUC39_RS25695] [protein=ABC transporter permease] [protein_id=WP_000974098.1] [location=complement(5147400..5148416)] [gbkey=CDS]	0.999301616512540	true
EUC39_RS17365	lcl|NZ_CP040334.1_prot_WP_000042587.1_3338 [locus_tag=EUC39_RS17365] [protein=kinase] [protein_id=WP_000042587.1] [location=complement(3457758..3458282)] [gbkey=CDS]	0.999284919726665	true
EUC39_RS14440	lcl|NZ_CP040334.1_prot_WP_157417703.1_2750 [locus_tag=EUC39_RS14440] [protein=phosphonate ABC transporter permease] [protein_id=WP_157417703.1] [location=2833012..2836374] [gbkey=CDS]	0.999283464361702	true
EUC39_RS26780	lcl|NZ_CP040334.1_prot_WP_157418253.1_5239 [locus_tag=EUC39_RS26780] [protein=CGNR zinc finger domain-containing protein] [protein_id=WP_157418253.1] [location=complement(5355544..5356128)] [gbkey=CDS]	0.999190139511787	true
EUC39_RS19375	lcl|NZ_CP040334.1_prot_WP_000886755.1_3744 [locus_tag=EUC39_RS19375] [protein=acyl-CoA carboxylase subunit beta] [protein_id=WP_000886755.1] [location=complement(3837354..3838895)] [gbkey=CDS]	0.999182571000694	true
EUC39_RS23685	lcl|NZ_CP040334.1_prot_WP_000006060.1_4611 [locus_tag=EUC39_RS23685] [protein=hypothetical protein] [protein_id=WP_000006060.1] [location=complement(4762238..4763785)] [gbkey=CDS]	0.999150858605764	true
EUC39_RS13455	lcl|NZ_CP040334.1_prot_WP_000625417.1_2551 [locus_tag=EUC39_RS13455] [protein=2-oxoacid:acceptor oxidoreductase subunit alpha] [protein_id=WP_000625417.1] [location=2625552..2627309] [gbkey=CDS]	0.999144842915439	true
EUC39_RS15300	lcl|NZ_CP040334.1_prot_WP_157418272.1_2924 [locus_tag=EUC39_RS15300] [protein=glycosyl hydrolase] [protein_id=WP_157418272.1] [location=3028680..3029990] [gbkey=CDS]	0.999130986042205	true
EUC39_RS00990.tenI	lcl|NZ_CP040334.1_prot_WP_000787167.1_200 [gene=tenI] [locus_tag=EUC39_RS00990] [protein=thiazole tautomerase TenI] [protein_id=WP_000787167.1] [location=complement(209319..209939)] [gbkey=CDS]	0.999124186183732	true
EUC39_RS02215.mutY	lcl|NZ_CP040334.1_prot_WP_000171381.1_404 [gene=mutY] [locus_tag=EUC39_RS02215] [protein=A/G-specific adenine glycosylase] [protein_id=WP_000171381.1] [location=complement(454728..455825)] [gbkey=CDS]	0.999082595566328	true
EUC39_RS15480	lcl|NZ_CP040334.1_prot_WP_106824588.1_2961 [locus_tag=EUC39_RS15480] [protein=BA3454 family stress response protein] [protein_id=WP_106824588.1] [location=3063297..3063431] [gbkey=CDS]	0.999059692629791	true
EUC39_RS15420	lcl|NZ_CP040334.1_prot_WP_106824575.1_2949 [locus_tag=EUC39_RS15420] [protein=phosphotransferase] [protein_id=WP_106824575.1] [location=3053116..3053946] [gbkey=CDS]	0.998919847387336	true
EUC39_RS13765	lcl|NZ_CP040334.1_prot_WP_157417672.1_2613 [locus_tag=EUC39_RS13765] [protein=Gly-Xaa-Xaa repeat protein] [protein_id=WP_157417672.1] [location=complement(2693836..2697504)] [gbkey=CDS]	0.998900779083177	true
EUC39_RS25490	lcl|NZ_CP040334.1_prot_WP_157418223.1_4974 [locus_tag=EUC39_RS25490] [protein=UvrD-helicase domain-containing protein] [protein_id=WP_157418223.1] [location=5108198..5110264] [gbkey=CDS]	0.998863855016250	true
EUC39_RS27370	lcl|NZ_CP040334.1_prot_WP_166504383.1_4122 [locus_tag=EUC39_RS27370] [protein=hypothetical protein] [protein_id=WP_166504383.1] [location=4253840..4254016] [gbkey=CDS]	0.998799983239006	true
EUC39_RS12200	lcl|NZ_CP040334.1_prot_WP_053563718.1_2300 [locus_tag=EUC39_RS12200] [protein=AAA family ATPase] [protein_id=WP_053563718.1] [location=complement(2372842..2373594)] [gbkey=CDS]	0.998755828038101	true
EUC39_RS26855	lcl|NZ_CP040334.1_prot_WP_000827566.1_5254 [locus_tag=EUC39_RS26855] [protein=BC1881 family protein] [protein_id=WP_000827566.1] [location=5372502..5372666] [gbkey=CDS]	0.998740745645458	true
EUC39_RS06170	lcl|NZ_CP040334.1_prot_WP_000387916.1_1118 [locus_tag=EUC39_RS06170] [protein=YIP1 family protein] [protein_id=WP_000387916.1] [location=1246938..1247606] [gbkey=CDS]	0.998734121745962	true
EUC39_RS11390	lcl|NZ_CP040334.1_prot_WP_000366452.1_2137 [locus_tag=EUC39_RS11390] [protein=1-deoxy-D-xylulose-5-phosphate synthase] [protein_id=WP_000366452.1] [location=2227047..2228939] [gbkey=CDS]	0.998730333657846	true
EUC39_RS14470.fdhF	lcl|NZ_CP040334.1_prot_WP_088023505.1_2756 [gene=fdhF] [locus_tag=EUC39_RS14470] [protein=formate dehydrogenase subunit alpha] [protein_id=WP_088023505.1] [location=2842606..2845545] [gbkey=CDS]	0.998669674662243	true
EUC39_RS22295	lcl|NZ_CP040334.1_prot_WP_000149328.1_4331 [locus_tag=EUC39_RS22295] [protein=ABC transporter ATP-binding protein] [protein_id=WP_000149328.1] [location=complement(4451465..4452238)] [gbkey=CDS]	0.998637136446255	true
EUC39_RS24595.hisB	lcl|NZ_CP040334.1_prot_WP_053564914.1_4791 [gene=hisB] [locus_tag=EUC39_RS24595] [protein=imidazoleglycerol-phosphate dehydratase HisB] [protein_id=WP_053564914.1] [location=complement(4929246..4929830)] [gbkey=CDS]	0.998591638883885	true
EUC39_RS20380	lcl|NZ_CP040334.1_prot_WP_000633339.1_3947 [locus_tag=EUC39_RS20380] [protein=CoA-acylating methylmalonate-semialdehyde dehydrogenase] [protein_id=WP_000633339.1] [location=complement(4074237..4075697)] [gbkey=CDS]	0.998479059436227	true
EUC39_RS17710	lcl|NZ_CP040334.1_prot_WP_000834885.1_3407 [locus_tag=EUC39_RS17710] [protein=hypothetical protein] [protein_id=WP_000834885.1] [location=3518269..3518664] [gbkey=CDS]	0.998468852938503	true
EUC39_RS14945	lcl|NZ_CP040334.1_prot_WP_157417748.1_2853 [locus_tag=EUC39_RS14945] [protein=hypothetical protein] [protein_id=WP_157417748.1] [location=complement(2961593..2962687)] [gbkey=CDS]	0.998459003419514	true
EUC39_RS00080	lcl|NZ_CP040334.1_prot_WP_157416971.1_17 [locus_tag=EUC39_RS00080] [protein=restriction endonuclease subunit S] [protein_id=WP_157416971.1] [location=complement(19920..21293)] [gbkey=CDS]	0.998431050101089	true
EUC39_RS17955	lcl|NZ_CP040334.1_prot_WP_106081988.1_3456 [locus_tag=EUC39_RS17955] [protein=(2Fe-2S)-binding protein] [protein_id=WP_106081988.1] [location=complement(3562808..3563080)] [gbkey=CDS]	0.998379580283483	true
EUC39_RS23525	lcl|NZ_CP040334.1_prot_WP_000459089.1_4579 [locus_tag=EUC39_RS23525] [protein=winged helix-turn-helix transcriptional regulator] [protein_id=WP_000459089.1] [location=4723032..4723481] [gbkey=CDS]	0.998352862360023	true
EUC39_RS11785	lcl|NZ_CP040334.1_prot_WP_000898973.1_2217 [locus_tag=EUC39_RS11785] [protein=alpha/beta hydrolase] [protein_id=WP_000898973.1] [location=complement(2303941..2304939)] [gbkey=CDS]	0.998324003056222	true
EUC39_RS09980.ccsA	lcl|NZ_CP040334.1_prot_WP_000009005.1_1855 [gene=ccsA] [locus_tag=EUC39_RS09980] [protein=cytochrome c biogenesis protein CcsA] [protein_id=WP_000009005.1] [location=1968697..1969530] [gbkey=CDS]	0.998308028537968	true
EUC39_RS13720	lcl|NZ_CP040334.1_prot_WP_000228315.1_2604 [locus_tag=EUC39_RS13720] [protein=DUF420 domain-containing protein] [protein_id=WP_000228315.1] [location=2685272..2685814] [gbkey=CDS]	0.998132499359121	true
EUC39_RS17005	lcl|NZ_CP040334.1_prot_WP_157417914.1_3267 [locus_tag=EUC39_RS17005] [protein=GyrI-like domain-containing protein] [protein_id=WP_157417914.1] [location=3381666..3382556] [gbkey=CDS]	0.997992773393342	true
EUC39_RS21110.essC	lcl|NZ_CP040334.1_prot_WP_157418139.1_4094 [gene=essC] [locus_tag=EUC39_RS21110] [protein=type VII secretion protein EssC] [protein_id=WP_157418139.1] [location=complement(4216759..4220766)] [gbkey=CDS]	0.997953821116280	true
EUC39_RS07685	lcl|NZ_CP040334.1_prot_WP_000829772.1_1419 [locus_tag=EUC39_RS07685] [protein=NAD(P)/FAD-dependent oxidoreductase] [protein_id=WP_000829772.1] [location=complement(1545462..1546451)] [gbkey=CDS]	0.997854671954073	true
EUC39_RS14295	lcl|NZ_CP040334.1_prot_WP_157417693.1_2721 [locus_tag=EUC39_RS14295] [protein=LysM peptidoglycan-binding domain-containing protein] [protein_id=WP_157417693.1] [location=complement(2799771..2801063)] [gbkey=CDS]	0.997787664740901	true
EUC39_RS00905	lcl|NZ_CP040334.1_prot_WP_145959712.1_183 [locus_tag=EUC39_RS00905] [protein=hypothetical protein] [protein_id=WP_145959712.1] [location=complement(194756..195151)] [gbkey=CDS]	0.997692966044160	true
EUC39_RS17075	lcl|NZ_CP040334.1_prot_WP_000719367.1_3281 [locus_tag=EUC39_RS17075] [protein=hypothetical protein] [protein_id=WP_000719367.1] [location=3396139..3396651] [gbkey=CDS]	0.997563629288281	true
EUC39_RS05420	lcl|NZ_CP040334.1_prot_WP_025687495.1_968 [locus_tag=EUC39_RS05420] [protein=LacI family DNA-binding transcriptional regulator] [protein_id=WP_025687495.1] [location=1090807..1091784] [gbkey=CDS]	0.997539258901056	true
EUC39_RS24985	lcl|NZ_CP040334.1_prot_WP_145959688.1_4874 [locus_tag=EUC39_RS24985] [protein=DUF3905 domain-containing protein] [protein_id=WP_145959688.1] [location=5002487..5002822] [gbkey=CDS]	0.997482754934862	true
EUC39_RS07780	lcl|NZ_CP040334.1_prot_WP_157417394.1_1439 [locus_tag=EUC39_RS07780] [protein=PatB family C-S lyase] [protein_id=WP_157417394.1] [location=complement(1564109..1565260)] [gbkey=CDS]	0.997385985914584	true
EUC39_RS13630	lcl|NZ_CP040334.1_prot_WP_106824327.1_2586 [locus_tag=EUC39_RS13630] [protein=methylphosphotriester-DNA--protein-cysteine methyltransferase family protein] [protein_id=WP_106824327.1] [location=complement(2668123..2668719)] [gbkey=CDS]	0.997384685686886	true
EUC39_RS06545	lcl|NZ_CP040334.1_prot_WP_106823559.1_1193 [locus_tag=EUC39_RS06545] [protein=flavodoxin family protein] [protein_id=WP_106823559.1] [location=complement(1332620..1333159)] [gbkey=CDS]	0.997351424477316	true
EUC39_RS01575	lcl|NZ_CP040334.1_prot_WP_088022957.1_295 [locus_tag=EUC39_RS01575] [protein=GerAB/ArcD/ProY family transporter] [protein_id=WP_088022957.1] [location=315968..317074] [gbkey=CDS]	0.997329836629502	true
EUC39_RS20285	lcl|NZ_CP040334.1_prot_WP_001043905.1_3927 [locus_tag=EUC39_RS20285] [protein=HU family DNA-binding protein] [protein_id=WP_001043905.1] [location=4048510..4048782] [gbkey=CDS]	0.997319912104348	true
EUC39_RS02230	lcl|NZ_CP040334.1_prot_WP_000517891.1_407 [locus_tag=EUC39_RS02230] [protein=small, acid-soluble spore protein K] [protein_id=WP_000517891.1] [location=457369..457527] [gbkey=CDS]	0.997267923175352	true
EUC39_RS18770	lcl|NZ_CP040334.1_prot_WP_157418043.1_3621 [locus_tag=EUC39_RS18770] [protein=M15 family metallopeptidase] [protein_id=WP_157418043.1] [location=complement(3712438..3713283)] [gbkey=CDS]	0.996547476816374	true
EUC39_RS06840	lcl|NZ_CP040334.1_prot_WP_000608841.1_1250 [locus_tag=EUC39_RS06840] [protein=MarR family transcriptional regulator] [protein_id=WP_000608841.1] [location=1385872..1386303] [gbkey=CDS]	0.996155794882771	true
EUC39_RS17525	lcl|NZ_CP040334.1_prot_WP_000783341.1_3370 [locus_tag=EUC39_RS17525] [protein=AAC(3) family N-acetyltransferase] [protein_id=WP_000783341.1] [location=3492434..3493237] [gbkey=CDS]	0.996116116099913	true
EUC39_RS20440	lcl|NZ_CP040334.1_prot_WP_001069869.1_3959 [locus_tag=EUC39_RS20440] [protein=hypothetical protein] [protein_id=WP_001069869.1] [location=complement(4088484..4089158)] [gbkey=CDS]	0.996054151423762	true
EUC39_RS02490	lcl|NZ_CP040334.1_prot_WP_001064413.1_460 [locus_tag=EUC39_RS02490] [protein=toxic anion resistance protein] [protein_id=WP_001064413.1] [location=complement(510050..511132)] [gbkey=CDS]	0.996053786858813	true
EUC39_RS02790	lcl|NZ_CP040334.1_prot_WP_000235474.1_520 [locus_tag=EUC39_RS02790] [protein=hypothetical protein] [protein_id=WP_000235474.1] [location=580203..580571] [gbkey=CDS]	0.995942453977494	true
EUC39_RS17720	lcl|NZ_CP040334.1_prot_WP_157418276.1_3409 [locus_tag=EUC39_RS17720] [protein=aminopeptidase] [protein_id=WP_157418276.1] [location=3519269..3520123] [gbkey=CDS]	0.995923636836316	true
EUC39_RS23385.fliH	lcl|NZ_CP040334.1_prot_WP_106822519.1_4551 [gene=fliH] [locus_tag=EUC39_RS23385] [protein=flagellar assembly protein H] [protein_id=WP_106822519.1] [location=complement(4699736..4700425)] [gbkey=CDS]	0.995922822787994	true
EUC39_RS03810	lcl|NZ_CP040334.1_prot_WP_061660792.1_694 [locus_tag=EUC39_RS03810] [protein=ABC transporter permease] [protein_id=WP_061660792.1] [location=793001..793669] [gbkey=CDS]	0.995694080568213	true
EUC39_RS05225	lcl|NZ_CP040334.1_prot_WP_016513283.1_929 [locus_tag=EUC39_RS05225] [protein=MFS transporter] [protein_id=WP_016513283.1] [location=complement(1044471..1045769)] [gbkey=CDS]	0.995505316207340	true
EUC39_RS01355	lcl|NZ_CP040334.1_prot_WP_106823190.1_251 [locus_tag=EUC39_RS01355] [protein=FAD-binding protein] [protein_id=WP_106823190.1] [location=complement(269337..270653)] [gbkey=CDS]	0.995375391249887	true
EUC39_RS12265.malR	lcl|NZ_CP040334.1_prot_WP_000219053.1_2313 [gene=malR] [locus_tag=EUC39_RS12265] [protein=maltose operon transcriptional repressor MalR] [protein_id=WP_000219053.1] [location=2386268..2387290] [gbkey=CDS]	0.995289843186006	true
EUC39_RS10990.metC	lcl|NZ_CP040334.1_prot_WP_023523020.1_2057 [gene=metC] [locus_tag=EUC39_RS10990] [protein=cystathionine beta-lyase] [protein_id=WP_023523020.1] [location=complement(2166004..2167167)] [gbkey=CDS]	0.995103489919535	true
EUC39_RS07585	lcl|NZ_CP040334.1_prot_WP_157417383.1_1399 [locus_tag=EUC39_RS07585] [protein=DUF2628 domain-containing protein] [protein_id=WP_157417383.1] [location=1521072..1521860] [gbkey=CDS]	0.994994125961902	true
EUC39_RS09710	lcl|NZ_CP040334.1_prot_WP_157417506.1_1803 [locus_tag=EUC39_RS09710] [protein=DinB family protein] [protein_id=WP_157417506.1] [location=complement(1915244..1915747)] [gbkey=CDS]	0.994980920134050	true
EUC39_RS14240	lcl|NZ_CP040334.1_prot_WP_000517654.1_2710 [locus_tag=EUC39_RS14240] [protein=small acid-soluble spore protein P] [protein_id=WP_000517654.1] [location=complement(2790800..2790922)] [gbkey=CDS]	0.994962890564094	true
EUC39_RS21175.argS	lcl|NZ_CP040334.1_prot_WP_157418145.1_4107 [gene=argS] [locus_tag=EUC39_RS21175] [protein=arginine--tRNA ligase] [protein_id=WP_157418145.1] [location=complement(4239268..4240956)] [gbkey=CDS]	0.994713330790436	true
EUC39_RS21500	lcl|NZ_CP040334.1_prot_WP_000014087.1_4171 [locus_tag=EUC39_RS21500] [protein=oxalate:formate antiporter] [protein_id=WP_000014087.1] [location=complement(4301796..4302572)] [gbkey=CDS]	0.994160362751413	true
EUC39_RS12965	lcl|NZ_CP040334.1_prot_WP_000625865.1_2453 [locus_tag=EUC39_RS12965] [protein=YicC family protein] [protein_id=WP_000625865.1] [location=2521624..2522499] [gbkey=CDS]	0.994044674760455	true
EUC39_RS23470.fliY	lcl|NZ_CP040334.1_prot_WP_001115016.1_4568 [gene=fliY] [locus_tag=EUC39_RS23470] [protein=flagellar motor switch phosphatase FliY] [protein_id=WP_001115016.1] [location=complement(4713423..4715060)] [gbkey=CDS]	0.994014239645785	true
EUC39_RS10160.nadA	lcl|NZ_CP040334.1_prot_WP_071729591.1_1891 [gene=nadA] [locus_tag=EUC39_RS10160] [protein=quinolinate synthase NadA] [protein_id=WP_071729591.1] [location=2005987..2007093] [gbkey=CDS]	0.994004110509325	true
EUC39_RS12505.speA	lcl|NZ_CP040334.1_prot_WP_000084899.1_2362 [gene=speA] [locus_tag=EUC39_RS12505] [protein=arginine decarboxylase] [protein_id=WP_000084899.1] [location=complement(2429540..2431012)] [gbkey=CDS]	0.993844858525086	true
EUC39_RS13240.proS	lcl|NZ_CP040334.1_prot_WP_157417662.1_2508 [gene=proS] [locus_tag=EUC39_RS13240] [protein=proline--tRNA ligase] [protein_id=WP_157417662.1] [location=2575909..2577609] [gbkey=CDS]	0.993641409243049	true
EUC39_RS05735	lcl|NZ_CP040334.1_prot_WP_157417272.1_1031 [locus_tag=EUC39_RS05735] [protein=DUF2529 family protein] [protein_id=WP_157417272.1] [location=complement(1163582..1164106)] [gbkey=CDS]	0.993541256753866	true
EUC39_RS25905.addA	lcl|NZ_CP040334.1_prot_WP_106822805.1_5058 [gene=addA] [locus_tag=EUC39_RS25905] [protein=helicase-exonuclease AddAB subunit AddA] [protein_id=WP_106822805.1] [location=complement(5183799..5187524)] [gbkey=CDS]	0.993430672157123	true
EUC39_RS10645	lcl|NZ_CP040334.1_prot_WP_000439773.1_1989 [locus_tag=EUC39_RS10645] [protein=ComE operon protein 2] [protein_id=WP_000439773.1] [location=2100221..2100778] [gbkey=CDS]	0.993341512336890	true
EUC39_RS01345	lcl|NZ_CP040334.1_prot_WP_001268332.1_249 [locus_tag=EUC39_RS01345] [protein=hypothetical protein] [protein_id=WP_001268332.1] [location=complement(267757..267960)] [gbkey=CDS]	0.993228112786790	true
EUC39_RS07195	lcl|NZ_CP040334.1_prot_WP_053563419.1_1321 [locus_tag=EUC39_RS07195] [protein=TrmB family transcriptional regulator] [protein_id=WP_053563419.1] [location=complement(1456489..1457247)] [gbkey=CDS]	0.993215245445195	true
EUC39_RS27395	lcl|NZ_CP040334.1_prot_WP_106822637.1_4817 [locus_tag=EUC39_RS27395] [protein=hypothetical protein] [protein_id=WP_106822637.1] [location=4953288..4953437] [gbkey=CDS]	0.993149324570591	true
EUC39_RS02460.cadA	lcl|NZ_CP040334.1_prot_WP_157417117.1_454 [gene=cadA] [locus_tag=EUC39_RS02460] [protein=cadmium-translocating P-type ATPase] [protein_id=WP_157417117.1] [location=502737..504662] [gbkey=CDS]	0.992687300368499	true
EUC39_RS13560	lcl|NZ_CP040334.1_prot_WP_053563776.1_2572 [locus_tag=EUC39_RS13560] [protein=hypothetical protein] [protein_id=WP_053563776.1] [location=complement(2653880..2654281)] [gbkey=CDS]	0.991934395550793	true
EUC39_RS17290	lcl|NZ_CP040334.1_prot_WP_000192709.1_3324 [locus_tag=EUC39_RS17290] [protein=sugar-binding transcriptional regulator] [protein_id=WP_000192709.1] [location=complement(3442221..3443153)] [gbkey=CDS]	0.991878855256540	true
EUC39_RS11010.murG	lcl|NZ_CP040334.1_prot_WP_157417555.1_2061 [gene=murG] [locus_tag=EUC39_RS11010] [protein=undecaprenyldiphospho-muramoylpentapeptide beta-N-acetylglucosaminyltransferase] [protein_id=WP_157417555.1] [location=2174113..2175171] [gbkey=CDS]	0.991861033179961	true
EUC39_RS11760	lcl|NZ_CP040334.1_prot_WP_000360793.1_2212 [locus_tag=EUC39_RS11760] [protein=DUF2552 family protein] [protein_id=WP_000360793.1] [location=2299759..2300004] [gbkey=CDS]	0.991482825430346	true
EUC39_RS25945	lcl|NZ_CP040334.1_prot_WP_064532878.1_5066 [locus_tag=EUC39_RS25945] [protein=hypothetical protein] [protein_id=WP_064532878.1] [location=5194961..5195455] [gbkey=CDS]	0.991386650502039	true
EUC39_RS21560	lcl|NZ_CP040334.1_prot_WP_106822281.1_4183 [locus_tag=EUC39_RS21560] [protein=PLP-dependent aminotransferase family protein] [protein_id=WP_106822281.1] [location=4310088..4311503] [gbkey=CDS]	0.990350337022318	true
EUC39_RS10085	lcl|NZ_CP040334.1_prot_WP_001993153.1_1876 [locus_tag=EUC39_RS10085] [protein=ribosomal-processing cysteine protease Prp] [protein_id=WP_001993153.1] [location=1990715..1991059] [gbkey=CDS]	0.990326207577069	true
EUC39_RS13565	lcl|NZ_CP040334.1_prot_WP_071729849.1_2573 [locus_tag=EUC39_RS13565] [protein=DUF2515 domain-containing protein] [protein_id=WP_071729849.1] [location=complement(2654256..2655434)] [gbkey=CDS]	0.989935086221194	true
EUC39_RS23800	lcl|NZ_CP040334.1_prot_WP_000193179.1_4632 [locus_tag=EUC39_RS23800] [protein=DUF418 domain-containing protein] [protein_id=WP_000193179.1] [location=4784041..4785204] [gbkey=CDS]	0.989128628321221	true
EUC39_RS23080	lcl|NZ_CP040334.1_prot_WP_106825151.1_4490 [locus_tag=EUC39_RS23080] [protein=GntR family transcriptional regulator] [protein_id=WP_106825151.1] [location=4647853..4648524] [gbkey=CDS]	0.988848955020385	true
EUC39_RS15745	lcl|NZ_CP040334.1_prot_WP_106824613.1_3015 [locus_tag=EUC39_RS15745] [protein=DUF3923 family protein] [protein_id=WP_106824613.1] [location=complement(3118081..3118320)] [gbkey=CDS]	0.988784735433373	true
EUC39_RS12080	lcl|NZ_CP040334.1_prot_WP_000180387.1_2276 [locus_tag=EUC39_RS12080] [protein=nitroreductase family protein] [protein_id=WP_000180387.1] [location=complement(2353431..2354048)] [gbkey=CDS]	0.988729529689385	true
EUC39_RS23710	lcl|NZ_CP040334.1_prot_WP_065228552.1_4616 [locus_tag=EUC39_RS23710] [protein=sugar transferase] [protein_id=WP_065228552.1] [location=complement(4768414..4769052)] [gbkey=CDS]	0.988265814402050	true
EUC39_RS26475	lcl|NZ_CP040334.1_prot_WP_001072540.1_5175 [locus_tag=EUC39_RS26475] [protein=ring-cleaving dioxygenase] [protein_id=WP_001072540.1] [location=complement(5303020..5303997)] [gbkey=CDS]	0.987420589471982	true
EUC39_RS24540	lcl|NZ_CP040334.1_prot_WP_001228820.1_4780 [locus_tag=EUC39_RS24540] [protein=DUF3888 domain-containing protein] [protein_id=WP_001228820.1] [location=complement(4920698..4921093)] [gbkey=CDS]	0.987227738084322	true
EUC39_RS17885	lcl|NZ_CP040334.1_prot_WP_157417972.1_3442 [locus_tag=EUC39_RS17885] [protein=septum formation initiator family protein] [protein_id=WP_157417972.1] [location=3550831..3551187] [gbkey=CDS]	0.987190696037007	true
EUC39_RS24870	lcl|NZ_CP040334.1_prot_WP_000703093.1_4849 [locus_tag=EUC39_RS24870] [protein=hypothetical protein] [protein_id=WP_000703093.1] [location=complement(4977881..4978483)] [gbkey=CDS]	0.987011474851212	true
EUC39_RS01460	lcl|NZ_CP040334.1_prot_WP_106825162.1_272 [locus_tag=EUC39_RS01460] [protein=ABC transporter ATP-binding protein] [protein_id=WP_106825162.1] [location=292726..293745] [gbkey=CDS]	0.986990589939134	true
EUC39_RS01010.tenA	lcl|NZ_CP040334.1_prot_WP_000666826.1_204 [gene=tenA] [locus_tag=EUC39_RS01010] [protein=thiaminase II] [protein_id=WP_000666826.1] [location=complement(212418..213113)] [gbkey=CDS]	0.986665086922632	true
EUC39_RS26480	lcl|NZ_CP040334.1_prot_WP_106822894.1_5176 [locus_tag=EUC39_RS26480] [protein=ring-cleaving dioxygenase] [protein_id=WP_106822894.1] [location=complement(5304053..5304997)] [gbkey=CDS]	0.986223236068407	true
EUC39_RS13465.miaB	lcl|NZ_CP040334.1_prot_WP_106824297.1_2553 [gene=miaB] [locus_tag=EUC39_RS13465] [protein=tRNA (N6-isopentenyl adenosine(37)-C2)-methylthiotransferase MiaB] [protein_id=WP_106824297.1] [location=2628593..2630122] [gbkey=CDS]	0.985964249710530	true
EUC39_RS05370	lcl|NZ_CP040334.1_prot_WP_000488131.1_958 [locus_tag=EUC39_RS05370] [protein=GAF domain-containing sensor histidine kinase] [protein_id=WP_000488131.1] [location=1080043..1081614] [gbkey=CDS]	0.985575166627721	true
EUC39_RS00970.thiF	lcl|NZ_CP040334.1_prot_WP_023521206.1_196 [gene=thiF] [locus_tag=EUC39_RS00970] [protein=thiazole biosynthesis adenylyltransferase ThiF] [protein_id=WP_023521206.1] [location=complement(206213..207232)] [gbkey=CDS]	0.985567319986386	true
EUC39_RS18635	lcl|NZ_CP040334.1_prot_WP_000522472.1_3593 [locus_tag=EUC39_RS18635] [protein=PH domain-containing protein] [protein_id=WP_000522472.1] [location=complement(3687493..3687870)] [gbkey=CDS]	0.985432774499249	true
EUC39_RS26775	lcl|NZ_CP040334.1_prot_WP_000368844.1_5238 [locus_tag=EUC39_RS26775] [protein=HPP family protein] [protein_id=WP_000368844.1] [location=complement(5354873..5355427)] [gbkey=CDS]	0.984471440144550	true
EUC39_RS01680	lcl|NZ_CP040334.1_prot_WP_000382679.1_316 [locus_tag=EUC39_RS01680] [protein=acid-soluble spore protein H] [protein_id=WP_000382679.1] [location=complement(341351..341530)] [gbkey=CDS]	0.984241455576210	true
EUC39_RS19410	lcl|NZ_CP040334.1_prot_WP_000728157.1_3751 [locus_tag=EUC39_RS19410] [protein=WGxxGxxG-CTERM domain-containing protein] [protein_id=WP_000728157.1] [location=3844783..3845082] [gbkey=CDS]	0.983589585022037	true
EUC39_RS11930.spoIIAB	lcl|NZ_CP040334.1_prot_WP_001243398.1_2246 [gene=spoIIAB] [locus_tag=EUC39_RS11930] [protein=anti-sigma F factor] [protein_id=WP_001243398.1] [location=2328486..2328926] [gbkey=CDS]	0.983580801188632	true
EUC39_RS20690	lcl|NZ_CP040334.1_prot_WP_053564593.1_4009 [locus_tag=EUC39_RS20690] [protein=MFS transporter] [protein_id=WP_053564593.1] [location=complement(4132602..4133831)] [gbkey=CDS]	0.983452465176711	true
EUC39_RS02405.yfkAB	lcl|NZ_CP040334.1_prot_WP_000156022.1_443 [gene=yfkAB] [locus_tag=EUC39_RS02405] [protein=radical SAM/CxCxxxxC motif protein YfkAB] [protein_id=WP_000156022.1] [location=491490..492617] [gbkey=CDS]	0.983269559424398	true
EUC39_RS25885.gerPD	lcl|NZ_CP040334.1_prot_WP_001052807.1_5054 [gene=gerPD] [locus_tag=EUC39_RS25885] [protein=spore germination protein GerPD] [protein_id=WP_001052807.1] [location=5182507..5182701] [gbkey=CDS]	0.982284889390131	true
EUC39_RS07675	lcl|NZ_CP040334.1_prot_WP_157417392.1_1417 [locus_tag=EUC39_RS07675] [protein=effector binding domain-containing protein] [protein_id=WP_157417392.1] [location=complement(1534336..1534815)] [gbkey=CDS]	0.981946824856526	true
EUC39_RS24510	lcl|NZ_CP040334.1_prot_WP_157418206.1_4774 [locus_tag=EUC39_RS24510] [protein=nitrite/sulfite reductase] [protein_id=WP_157418206.1] [location=complement(4914128..4915750)] [gbkey=CDS]	0.981944962338788	true
EUC39_RS00835	lcl|NZ_CP040334.1_prot_WP_106823112.1_169 [locus_tag=EUC39_RS00835] [protein=PTS sucrose transporter subunit IIBC] [protein_id=WP_106823112.1] [location=180130..181506] [gbkey=CDS]	0.980493267427665	true
EUC39_RS07495	lcl|NZ_CP040334.1_prot_WP_069356410.1_1381 [locus_tag=EUC39_RS07495] [protein=NAD(P)H-dependent oxidoreductase] [protein_id=WP_069356410.1] [location=complement(1507359..1507940)] [gbkey=CDS]	0.980346144415081	true
EUC39_RS05575.speE	lcl|NZ_CP040334.1_prot_WP_000424696.1_999 [gene=speE] [locus_tag=EUC39_RS05575] [protein=spermidine synthase] [protein_id=WP_000424696.1] [location=1118993..1119820] [gbkey=CDS]	0.980144860198358	true
EUC39_RS03200	lcl|NZ_CP040334.1_prot_WP_106823317.1_598 [locus_tag=EUC39_RS03200] [protein=class I SAM-dependent methyltransferase] [protein_id=WP_106823317.1] [location=674870..675742] [gbkey=CDS]	0.978905777444010	true
EUC39_RS27465	lcl|NZ_CP040335.1_prot_WP_189340016.1_5302 [locus_tag=EUC39_RS27465] [protein=hypothetical protein] [protein_id=WP_189340016.1] [location=complement(22704..22967)] [gbkey=CDS]	0.977734680447669	true
EUC39_RS14615	lcl|NZ_CP040334.1_prot_WP_001268359.1_2785 [locus_tag=EUC39_RS14615] [protein=ASCH domain-containing protein] [protein_id=WP_001268359.1] [location=2876601..2876942] [gbkey=CDS]	0.977358746497815	true
EUC39_RS02745	lcl|NZ_CP040334.1_prot_WP_063546319.1_511 [locus_tag=EUC39_RS02745] [protein=PRK06851 family protein] [protein_id=WP_063546319.1] [location=complement(572123..573232)] [gbkey=CDS]	0.977357258060035	true
EUC39_RS06400	lcl|NZ_CP040334.1_prot_WP_000989050.1_1164 [locus_tag=EUC39_RS06400] [protein=PTS lactose/cellobiose transporter subunit IIA] [protein_id=WP_000989050.1] [location=1299497..1299820] [gbkey=CDS]	0.977342652125245	true
EUC39_RS16585	lcl|NZ_CP040334.1_prot_WP_106824699.1_3183 [locus_tag=EUC39_RS16585] [protein=NADH dehydrogenase subunit 5] [protein_id=WP_106824699.1] [location=3296238..3297770] [gbkey=CDS]	0.976671924268016	true
EUC39_RS08250	lcl|NZ_CP040334.1_prot_WP_000415617.1_1508 [locus_tag=EUC39_RS08250] [protein=hypothetical protein] [protein_id=WP_000415617.1] [location=1644146..1644478] [gbkey=CDS]	0.976537298919822	true
EUC39_RS27035	lcl|NZ_CP040335.1_prot_WP_157418290.1_5291 [locus_tag=EUC39_RS27035] [protein=DnaD domain protein] [protein_id=WP_157418290.1] [location=complement(14289..15344)] [gbkey=CDS]	0.976379868136737	true
EUC39_RS12670.rsmD	lcl|NZ_CP040334.1_prot_WP_001266976.1_2394 [gene=rsmD] [locus_tag=EUC39_RS12670] [protein=16S rRNA (guanine(966)-N(2))-methyltransferase RsmD] [protein_id=WP_001266976.1] [location=2458790..2459356] [gbkey=CDS]	0.975395427855239	true
EUC39_RS16025	lcl|NZ_CP040334.1_prot_WP_000554029.1_3072 [locus_tag=EUC39_RS16025] [protein=hypothetical protein] [protein_id=WP_000554029.1] [location=complement(3174195..3174386)] [gbkey=CDS]	0.974254946031937	true
EUC39_RS25780	lcl|NZ_CP040334.1_prot_WP_000527408.1_5033 [locus_tag=EUC39_RS25780] [protein=DUF3813 domain-containing protein] [protein_id=WP_000527408.1] [location=5164288..5164485] [gbkey=CDS]	0.973302921776766	true
EUC39_RS14135	lcl|NZ_CP040334.1_prot_WP_078994808.1_2689 [locus_tag=EUC39_RS14135] [protein=ABC transporter ATP-binding protein] [protein_id=WP_078994808.1] [location=2768168..2770051] [gbkey=CDS]	0.973261849790897	true
EUC39_RS04255.gltX	lcl|NZ_CP040334.1_prot_WP_157417211.1_770 [gene=gltX] [locus_tag=EUC39_RS04255] [protein=glutamate--tRNA ligase] [protein_id=WP_157417211.1] [location=complement(860892..862349)] [gbkey=CDS]	0.972954336083346	true
EUC39_RS14095	lcl|NZ_CP040334.1_prot_WP_078994831.1_2680 [locus_tag=EUC39_RS14095] [protein=hypothetical protein] [protein_id=WP_078994831.1] [location=2759389..2759592] [gbkey=CDS]	0.972539165362688	true
EUC39_RS21885	lcl|NZ_CP040334.1_prot_WP_000105199.1_4249 [locus_tag=EUC39_RS21885] [protein=DNA starvation/stationary phase protection protein] [protein_id=WP_000105199.1] [location=complement(4369618..4370061)] [gbkey=CDS]	0.972447194307525	true
EUC39_RS11650	lcl|NZ_CP040334.1_prot_WP_106824164.1_2190 [locus_tag=EUC39_RS11650] [protein=DUF2185 domain-containing protein] [protein_id=WP_106824164.1] [location=2279550..2279870] [gbkey=CDS]	0.972152953138741	true
EUC39_RS01005	lcl|NZ_CP040334.1_prot_WP_098205180.1_203 [locus_tag=EUC39_RS01005] [protein=ABC transporter ATP-binding protein] [protein_id=WP_098205180.1] [location=complement(211700..212449)] [gbkey=CDS]	0.970459852431001	true
EUC39_RS05595	lcl|NZ_CP040334.1_prot_WP_106823460.1_1003 [locus_tag=EUC39_RS05595] [protein=LD-carboxypeptidase] [protein_id=WP_106823460.1] [location=complement(1122879..1123865)] [gbkey=CDS]	0.969862430863961	true
EUC39_RS20970	lcl|NZ_CP040334.1_prot_WP_000028911.1_4066 [locus_tag=EUC39_RS20970] [protein=DUF2837 family protein] [protein_id=WP_000028911.1] [location=4185721..4186518] [gbkey=CDS]	0.969405404010814	true
EUC39_RS17235.proB	lcl|NZ_CP040334.1_prot_WP_106824773.1_3313 [gene=proB] [locus_tag=EUC39_RS17235] [protein=glutamate 5-kinase] [protein_id=WP_106824773.1] [location=3431538..3432641] [gbkey=CDS]	0.968448857274072	true
EUC39_RS19660	lcl|NZ_CP040334.1_prot_WP_106825065.1_3801 [locus_tag=EUC39_RS19660] [protein=acyltransferase] [protein_id=WP_106825065.1] [location=complement(3927791..3928939)] [gbkey=CDS]	0.966887416802403	true
EUC39_RS14790.rfbG	lcl|NZ_CP040334.1_prot_WP_023522666.1_2822 [gene=rfbG] [locus_tag=EUC39_RS14790] [protein=CDP-glucose 4,6-dehydratase] [protein_id=WP_023522666.1] [location=complement(2925952..2927040)] [gbkey=CDS]	0.966384535037729	true
EUC39_RS18810	lcl|NZ_CP040334.1_prot_WP_157418051.1_3629 [locus_tag=EUC39_RS18810] [protein=DegV family EDD domain-containing protein] [protein_id=WP_157418051.1] [location=complement(3721171..3721977)] [gbkey=CDS]	0.966363160449162	true
EUC39_RS10425	lcl|NZ_CP040334.1_prot_WP_001201921.1_1945 [locus_tag=EUC39_RS10425] [protein=bifunctional cystathionine gamma-lyase/homocysteine desulfhydrase] [protein_id=WP_001201921.1] [location=2060800..2061933] [gbkey=CDS]	0.966068343515790	true
EUC39_RS07375.sufU	lcl|NZ_CP040334.1_prot_WP_000009523.1_1357 [gene=sufU] [locus_tag=EUC39_RS07375] [protein=iron-sulfur cluster assembly scaffold protein SufU] [protein_id=WP_000009523.1] [location=1487959..1488390] [gbkey=CDS]	0.965797771299948	true
EUC39_RS22605	lcl|NZ_CP040334.1_prot_WP_157418169.1_4393 [locus_tag=EUC39_RS22605] [protein=Nramp family divalent metal transporter] [protein_id=WP_157418169.1] [location=4548461..4549756] [gbkey=CDS]	0.965383033816998	true
EUC39_RS09850	lcl|NZ_CP040334.1_prot_WP_000219588.1_1831 [locus_tag=EUC39_RS09850] [protein=amidohydrolase family protein] [protein_id=WP_000219588.1] [location=1943111..1944352] [gbkey=CDS]	0.964246170706472	true
EUC39_RS21170	lcl|NZ_CP040334.1_prot_WP_157418144.1_4106 [locus_tag=EUC39_RS21170] [protein=methyltransferase domain-containing protein] [protein_id=WP_157418144.1] [location=complement(4238214..4239092)] [gbkey=CDS]	0.963434415358465	true
EUC39_RS12060.ptsH	lcl|NZ_CP040334.1_prot_WP_000411080.1_2272 [gene=ptsH] [locus_tag=EUC39_RS12060] [protein=phosphocarrier protein HPr] [protein_id=WP_000411080.1] [location=2350345..2350608] [gbkey=CDS]	0.963337911013877	true
EUC39_RS20020	lcl|NZ_CP040334.1_prot_WP_157418104.1_3874 [locus_tag=EUC39_RS20020] [protein=DUF1349 domain-containing protein] [protein_id=WP_157418104.1] [location=complement(3998338..3998934)] [gbkey=CDS]	0.963172007609487	true
EUC39_RS00075	lcl|NZ_CP040334.1_prot_WP_157416969.1_16 [locus_tag=EUC39_RS00075] [protein=DEAD/DEAH box helicase family protein] [protein_id=WP_157416969.1] [location=complement(16936..19920)] [gbkey=CDS]	0.962023552428421	true
EUC39_RS13585	lcl|NZ_CP040334.1_prot_WP_053563777.1_2577 [locus_tag=EUC39_RS13585] [protein=undecaprenyldiphospho-muramoylpentapeptide beta-N-acetylglucosaminyltransferase] [protein_id=WP_053563777.1] [location=2658024..2659088] [gbkey=CDS]	0.960105612983408	true
EUC39_RS26305	lcl|NZ_CP040334.1_prot_WP_080469748.1_5139 [locus_tag=EUC39_RS26305] [protein=hypothetical protein] [protein_id=WP_080469748.1] [location=complement(5270953..5271396)] [gbkey=CDS]	0.959543931409787	true
EUC39_RS19875	lcl|NZ_CP040334.1_prot_WP_106825083.1_3844 [locus_tag=EUC39_RS19875] [protein=MFS transporter] [protein_id=WP_106825083.1] [location=complement(3966733..3967968)] [gbkey=CDS]	0.959110463130555	true
EUC39_RS09260	lcl|NZ_CP040334.1_prot_WP_000450933.1_1710 [locus_tag=EUC39_RS09260] [protein=cupin domain-containing protein] [protein_id=WP_000450933.1] [location=1826796..1827128] [gbkey=CDS]	0.957643708110049	true
EUC39_RS09815	lcl|NZ_CP040334.1_prot_WP_145959747.1_1824 [locus_tag=EUC39_RS09815] [protein=ATP-binding cassette domain-containing protein] [protein_id=WP_145959747.1] [location=1937504..1938388] [gbkey=CDS]	0.955558401947724	true
EUC39_RS12695	lcl|NZ_CP040334.1_prot_WP_080469868.1_2399 [locus_tag=EUC39_RS12695] [protein=nucleotidyltransferase] [protein_id=WP_080469868.1] [location=complement(2463011..2464237)] [gbkey=CDS]	0.954990507915929	true
EUC39_RS26730.dhaS	lcl|NZ_CP040334.1_prot_WP_000204221.1_5229 [gene=dhaS] [locus_tag=EUC39_RS26730] [protein=dihydroxyacetone kinase transcriptional activator DhaS] [protein_id=WP_000204221.1] [location=5346987..5347553] [gbkey=CDS]	0.954407231373212	true
EUC39_RS21400	lcl|NZ_CP040334.1_prot_WP_106822253.1_4151 [locus_tag=EUC39_RS21400] [protein=MoxR family ATPase] [protein_id=WP_106822253.1] [location=4284525..4285487] [gbkey=CDS]	0.953705152810142	true
EUC39_RS04295	lcl|NZ_CP040334.1_prot_WP_000128385.1_778 [locus_tag=EUC39_RS04295] [protein=UvrB/UvrC motif-containing protein] [protein_id=WP_000128385.1] [location=complement(871069..871617)] [gbkey=CDS]	0.952969570148787	true
EUC39_RS01690	lcl|NZ_CP040334.1_prot_WP_106823228.1_318 [locus_tag=EUC39_RS01690] [protein=lactate permease LctP family transporter] [protein_id=WP_106823228.1] [location=342829..344448] [gbkey=CDS]	0.951095941232403	true
