# Supplementary material for: Evaluating the Safety of Bacillus cereus GW-01 Obtained from Sheep Rumen Chyme
Source: Microorganisms. 2024 Jul 18;12(7):1457. doi: 10.3390/microorganisms12071457 (PMC11278751; doi:10.3390/microorganisms12071457)
Supplement: Supplementary file 1 [file microorganisms-12-01457-s001.zip › Supplemental Document S3/effectiveT3/B.cereus.DLOU-Tangshan/B.cereus.DLOU-Tangshan.effectiveT3.std.anno.xls]

Gene_id	Description	Score	is secreted
EUC38_RS00485	lcl|NZ_CP040340.1_prot_WP_088053801.1_74 [locus_tag=EUC38_RS00485] [protein=phosphoribosyltransferase domain-containing protein] [protein_id=WP_088053801.1] [location=84124..85470] [gbkey=CDS]	1.000000000000000	true
EUC38_RS00895	lcl|NZ_CP040340.1_prot_WP_088053862.1_157 [locus_tag=EUC38_RS00895] [protein=methyl-accepting chemotaxis protein] [protein_id=WP_088053862.1] [location=160374..162068] [gbkey=CDS]	1.000000000000000	true
EUC38_RS01035	lcl|NZ_CP040340.1_prot_WP_001115309.1_185 [locus_tag=EUC38_RS01035] [protein=DUF1641 domain-containing protein] [protein_id=WP_001115309.1] [location=192976..193416] [gbkey=CDS]	1.000000000000000	true
EUC38_RS01395.ppaX	lcl|NZ_CP040340.1_prot_WP_088053885.1_256 [gene=ppaX] [locus_tag=EUC38_RS01395] [protein=pyrophosphatase PpaX] [protein_id=WP_088053885.1] [location=complement(261380..262030)] [gbkey=CDS]	1.000000000000000	true
EUC38_RS01715	lcl|NZ_CP040340.1_prot_WP_000194332.1_319 [locus_tag=EUC38_RS01715] [protein=acyltransferase] [protein_id=WP_000194332.1] [location=324253..325410] [gbkey=CDS]	1.000000000000000	true
EUC38_RS01745	lcl|NZ_CP040340.1_prot_WP_000544187.1_326 [locus_tag=EUC38_RS01745] [protein=cytochrome d ubiquinol oxidase subunit II] [protein_id=WP_000544187.1] [location=331868..332893] [gbkey=CDS]	1.000000000000000	true
EUC38_RS02130	lcl|NZ_CP040340.1_prot_WP_144653416.1_403 [locus_tag=EUC38_RS02130] [protein=EAL domain-containing protein] [protein_id=WP_144653416.1] [location=416223..418952] [gbkey=CDS]	1.000000000000000	true
EUC38_RS03345	lcl|NZ_CP040340.1_prot_WP_000107420.1_630 [locus_tag=EUC38_RS03345] [protein=ribose-phosphate diphosphokinase] [protein_id=WP_000107420.1] [location=668708..669661] [gbkey=CDS]	1.000000000000000	true
EUC38_RS03385.yabP	lcl|NZ_CP040340.1_prot_WP_001059104.1_638 [gene=yabP] [locus_tag=EUC38_RS03385] [protein=sporulation protein YabP] [protein_id=WP_001059104.1] [location=678552..678860] [gbkey=CDS]	1.000000000000000	true
EUC38_RS04155	lcl|NZ_CP040340.1_prot_WP_000922547.1_763 [locus_tag=EUC38_RS04155] [protein=hypothetical protein] [protein_id=WP_000922547.1] [location=806524..806715] [gbkey=CDS]	1.000000000000000	true
EUC38_RS05425	lcl|NZ_CP040340.1_prot_WP_001183082.1_986 [locus_tag=EUC38_RS05425] [protein=aromatic acid/H+ symport family MFS transporter] [protein_id=WP_001183082.1] [location=complement(1058966..1060267)] [gbkey=CDS]	1.000000000000000	true
EUC38_RS05740	lcl|NZ_CP040340.1_prot_WP_088053926.1_1049 [locus_tag=EUC38_RS05740] [protein=cation-translocating P-type ATPase] [protein_id=WP_088053926.1] [location=complement(1138549..1141215)] [gbkey=CDS]	1.000000000000000	true
EUC38_RS06685	lcl|NZ_CP040340.1_prot_WP_001106379.1_1220 [locus_tag=EUC38_RS06685] [protein=hypothetical protein] [protein_id=WP_001106379.1] [location=1334750..1335103] [gbkey=CDS]	1.000000000000000	true
EUC38_RS07025.qoxD	lcl|NZ_CP040340.1_prot_WP_000068425.1_1288 [gene=qoxD] [locus_tag=EUC38_RS07025] [protein=cytochrome aa3 quinol oxidase subunit IV] [protein_id=WP_000068425.1] [location=complement(1408637..1408948)] [gbkey=CDS]	1.000000000000000	true
EUC38_RS07375	lcl|NZ_CP040340.1_prot_WP_011040467.1_1335 [locus_tag=EUC38_RS07375] [protein=collagen-like protein] [protein_id=WP_011040467.1] [location=complement(1463398..1464441)] [gbkey=CDS]	1.000000000000000	true
EUC38_RS07705	lcl|NZ_CP040340.1_prot_WP_033684278.1_1401 [locus_tag=EUC38_RS07705] [protein=DUF3992 domain-containing protein] [protein_id=WP_033684278.1] [location=complement(1523578..1524003)] [gbkey=CDS]	1.000000000000000	true
EUC38_RS07760	lcl|NZ_CP040340.1_prot_WP_001126706.1_1413 [locus_tag=EUC38_RS07760] [protein=nuclear transport factor 2 family protein] [protein_id=WP_001126706.1] [location=1535694..1536095] [gbkey=CDS]	1.000000000000000	true
EUC38_RS07845	lcl|NZ_CP040340.1_prot_WP_001063866.1_1430 [locus_tag=EUC38_RS07845] [protein=hypothetical protein] [protein_id=WP_001063866.1] [location=complement(1549521..1549724)] [gbkey=CDS]	1.000000000000000	true
EUC38_RS07915	lcl|NZ_CP040340.1_prot_WP_000510476.1_1445 [locus_tag=EUC38_RS07915] [protein=hypothetical protein] [protein_id=WP_000510476.1] [location=1567133..1567378] [gbkey=CDS]	1.000000000000000	true
EUC38_RS08140	lcl|NZ_CP040340.1_prot_WP_000529654.1_1490 [locus_tag=EUC38_RS08140] [protein=TIGR04197 family type VII secretion effector] [protein_id=WP_000529654.1] [location=1620363..1620638] [gbkey=CDS]	1.000000000000000	true
EUC38_RS08380	lcl|NZ_CP040340.1_prot_WP_000540377.1_1544 [locus_tag=EUC38_RS08380] [protein=YjcZ family sporulation protein] [protein_id=WP_000540377.1] [location=complement(1662098..1662223)] [gbkey=CDS]	1.000000000000000	true
EUC38_RS08555	lcl|NZ_CP040340.1_prot_WP_000991356.1_1580 [locus_tag=EUC38_RS08555] [protein=hypothetical protein] [protein_id=WP_000991356.1] [location=complement(1692420..1692671)] [gbkey=CDS]	1.000000000000000	true
EUC38_RS08770	lcl|NZ_CP040340.1_prot_WP_082188917.1_1627 [locus_tag=EUC38_RS08770] [protein=YjcZ family sporulation protein] [protein_id=WP_082188917.1] [location=complement(1732738..1732881)] [gbkey=CDS]	1.000000000000000	true
EUC38_RS09145	lcl|NZ_CP040340.1_prot_WP_000391373.1_1706 [locus_tag=EUC38_RS09145] [protein=hypothetical protein] [protein_id=WP_000391373.1] [location=complement(1809222..1809407)] [gbkey=CDS]	1.000000000000000	true
EUC38_RS09200.gerPB	lcl|NZ_CP040340.1_prot_WP_001012508.1_1717 [gene=gerPB] [locus_tag=EUC38_RS09200] [protein=spore germination protein GerPB] [protein_id=WP_001012508.1] [location=complement(1821253..1821459)] [gbkey=CDS]	1.000000000000000	true
EUC38_RS09515	lcl|NZ_CP040340.1_prot_WP_147716720.1_1781 [locus_tag=EUC38_RS09515] [protein=collagen-like protein] [protein_id=WP_147716720.1] [location=complement(1890150..1891037)] [gbkey=CDS]	1.000000000000000	true
EUC38_RS09580	lcl|NZ_CP040340.1_prot_WP_088054034.1_1794 [locus_tag=EUC38_RS09580] [protein=cytochrome C oxidase subunit III] [protein_id=WP_088054034.1] [location=1900422..1900607] [gbkey=CDS]	1.000000000000000	true
EUC38_RS09825	lcl|NZ_CP040340.1_prot_WP_000028375.1_1842 [locus_tag=EUC38_RS09825] [protein=aldehyde dehydrogenase] [protein_id=WP_000028375.1] [location=1949899..1951266] [gbkey=CDS]	1.000000000000000	true
EUC38_RS10210	lcl|NZ_CP040340.1_prot_WP_000640079.1_1920 [locus_tag=EUC38_RS10210] [protein=LD-carboxypeptidase] [protein_id=WP_000640079.1] [location=complement(2023055..2023975)] [gbkey=CDS]	1.000000000000000	true
EUC38_RS10300	lcl|NZ_CP040340.1_prot_WP_000184928.1_1941 [locus_tag=EUC38_RS10300] [protein=hypothetical protein] [protein_id=WP_000184928.1] [location=2039180..2039335] [gbkey=CDS]	1.000000000000000	true
EUC38_RS11605	lcl|NZ_CP040340.1_prot_WP_002025582.1_2201 [locus_tag=EUC38_RS11605] [protein=flagellar hook-length control protein FliK] [protein_id=WP_002025582.1] [location=2291478..2292587] [gbkey=CDS]	1.000000000000000	true
EUC38_RS11645	lcl|NZ_CP040340.1_prot_WP_001222383.1_2209 [locus_tag=EUC38_RS11645] [protein=flagellin] [protein_id=WP_001222383.1] [location=complement(2299349..2300221)] [gbkey=CDS]	1.000000000000000	true
EUC38_RS11650	lcl|NZ_CP040340.1_prot_WP_061685130.1_2210 [locus_tag=EUC38_RS11650] [protein=flagellin] [protein_id=WP_061685130.1] [location=complement(2300307..2301131)] [gbkey=CDS]	1.000000000000000	true
EUC38_RS11655	lcl|NZ_CP040340.1_prot_WP_050843168.1_2211 [locus_tag=EUC38_RS11655] [protein=flagellin] [protein_id=WP_050843168.1] [location=complement(2301177..2301992)] [gbkey=CDS]	1.000000000000000	true
EUC38_RS11660	lcl|NZ_CP040340.1_prot_WP_050843170.1_2212 [locus_tag=EUC38_RS11660] [protein=flagellin] [protein_id=WP_050843170.1] [location=complement(2302038..2302853)] [gbkey=CDS]	1.000000000000000	true
EUC38_RS12005	lcl|NZ_CP040340.1_prot_WP_002025592.1_2282 [locus_tag=EUC38_RS12005] [protein=hypothetical protein] [protein_id=WP_002025592.1] [location=2360872..2361048] [gbkey=CDS]	1.000000000000000	true
EUC38_RS12725	lcl|NZ_CP040340.1_prot_WP_144653506.1_2426 [locus_tag=EUC38_RS12725] [protein=hypothetical protein] [protein_id=WP_144653506.1] [location=2524839..2525288] [gbkey=CDS]	1.000000000000000	true
EUC38_RS12950	lcl|NZ_CP040340.1_prot_WP_088054363.1_2471 [locus_tag=EUC38_RS12950] [protein=YjcZ family sporulation protein] [protein_id=WP_088054363.1] [location=complement(2570826..2570966)] [gbkey=CDS]	1.000000000000000	true
EUC38_RS13835	lcl|NZ_CP040340.1_prot_WP_011040467.1_2647 [locus_tag=EUC38_RS13835] [protein=collagen-like protein] [protein_id=WP_011040467.1] [location=2733817..2734860] [gbkey=CDS]	1.000000000000000	true
EUC38_RS14425	lcl|NZ_CP040340.1_prot_WP_000355695.1_2766 [locus_tag=EUC38_RS14425] [protein=hypothetical protein] [protein_id=WP_000355695.1] [location=2853289..2853564] [gbkey=CDS]	1.000000000000000	true
EUC38_RS14800	lcl|NZ_CP040340.1_prot_WP_001060657.1_2842 [locus_tag=EUC38_RS14800] [protein=DUF4021 domain-containing protein] [protein_id=WP_001060657.1] [location=complement(2933816..2933998)] [gbkey=CDS]	1.000000000000000	true
EUC38_RS14985	lcl|NZ_CP040340.1_prot_WP_000203318.1_2879 [locus_tag=EUC38_RS14985] [protein=collagen-like repeat preface domain-containing protein] [protein_id=WP_000203318.1] [location=2966184..2967479] [gbkey=CDS]	1.000000000000000	true
EUC38_RS14990	lcl|NZ_CP040340.1_prot_WP_000126322.1_2880 [locus_tag=EUC38_RS14990] [protein=cupin domain-containing protein] [protein_id=WP_000126322.1] [location=complement(2968043..2968675)] [gbkey=CDS]	1.000000000000000	true
EUC38_RS15080	lcl|NZ_CP040340.1_prot_WP_002078201.1_2899 [locus_tag=EUC38_RS15080] [protein=hypothetical protein] [protein_id=WP_002078201.1] [location=2986882..2988027] [gbkey=CDS]	1.000000000000000	true
EUC38_RS15305	lcl|NZ_CP040340.1_prot_WP_001122832.1_2948 [locus_tag=EUC38_RS15305] [protein=hypothetical protein] [protein_id=WP_001122832.1] [location=3022619..3022843] [gbkey=CDS]	1.000000000000000	true
EUC38_RS15360	lcl|NZ_CP040340.1_prot_WP_002078452.1_2959 [locus_tag=EUC38_RS15360] [protein=phage tail tape measure protein] [protein_id=WP_002078452.1] [location=3027122..3031018] [gbkey=CDS]	1.000000000000000	true
EUC38_RS15525	lcl|NZ_CP040340.1_prot_WP_001010965.1_2991 [locus_tag=EUC38_RS15525] [protein=hypothetical protein] [protein_id=WP_001010965.1] [location=complement(3061702..3062166)] [gbkey=CDS]	1.000000000000000	true
EUC38_RS15565	lcl|NZ_CP040340.1_prot_WP_000535863.1_3000 [locus_tag=EUC38_RS15565] [protein=hypothetical protein] [protein_id=WP_000535863.1] [location=3070130..3070561] [gbkey=CDS]	1.000000000000000	true
EUC38_RS15920	lcl|NZ_CP040340.1_prot_WP_088054372.1_3071 [locus_tag=EUC38_RS15920] [protein=WGxxGxxG-CTERM domain-containing protein] [protein_id=WP_088054372.1] [location=complement(3174110..3174409)] [gbkey=CDS]	1.000000000000000	true
EUC38_RS16280	lcl|NZ_CP040340.1_prot_WP_001165490.1_3144 [locus_tag=EUC38_RS16280] [protein=DUF3914 domain-containing protein] [protein_id=WP_001165490.1] [location=complement(3248135..3248476)] [gbkey=CDS]	1.000000000000000	true
EUC38_RS16610	lcl|NZ_CP040340.1_prot_WP_001069204.1_3217 [locus_tag=EUC38_RS16610] [protein=Vat family streptogramin A O-acetyltransferase] [protein_id=WP_001069204.1] [location=3308416..3309048] [gbkey=CDS]	1.000000000000000	true
EUC38_RS16670	lcl|NZ_CP040340.1_prot_WP_088054564.1_3229 [locus_tag=EUC38_RS16670] [protein=ABC transporter ATP-binding protein] [protein_id=WP_088054564.1] [location=3321337..3323037] [gbkey=CDS]	1.000000000000000	true
EUC38_RS16975	lcl|NZ_CP040340.1_prot_WP_000026315.1_3291 [locus_tag=EUC38_RS16975] [protein=hypothetical protein] [protein_id=WP_000026315.1] [location=3378745..3378924] [gbkey=CDS]	1.000000000000000	true
EUC38_RS17020	lcl|NZ_CP040340.1_prot_WP_001058786.1_3300 [locus_tag=EUC38_RS17020] [protein=mep operon protein MepB] [protein_id=WP_001058786.1] [location=complement(3386365..3386868)] [gbkey=CDS]	1.000000000000000	true
EUC38_RS17170.kynB	lcl|NZ_CP040340.1_prot_WP_000858074.1_3330 [gene=kynB] [locus_tag=EUC38_RS17170] [protein=arylformamidase] [protein_id=WP_000858074.1] [location=complement(3418462..3419091)] [gbkey=CDS]	1.000000000000000	true
EUC38_RS17295	lcl|NZ_CP040340.1_prot_WP_000553350.1_3356 [locus_tag=EUC38_RS17295] [protein=hypothetical protein] [protein_id=WP_000553350.1] [location=3440374..3440586] [gbkey=CDS]	1.000000000000000	true
EUC38_RS17650	lcl|NZ_CP040340.1_prot_WP_000490911.1_3429 [locus_tag=EUC38_RS17650] [protein=class I SAM-dependent methyltransferase] [protein_id=WP_000490911.1] [location=complement(3503949..3504710)] [gbkey=CDS]	1.000000000000000	true
EUC38_RS17730	lcl|NZ_CP040340.1_prot_WP_088054600.1_3445 [locus_tag=EUC38_RS17730] [protein=GNAT family N-acetyltransferase] [protein_id=WP_088054600.1] [location=3520164..3520595] [gbkey=CDS]	1.000000000000000	true
EUC38_RS18745	lcl|NZ_CP040340.1_prot_WP_001083397.1_3650 [locus_tag=EUC38_RS18745] [protein=amino acid permease] [protein_id=WP_001083397.1] [location=3715712..3717178] [gbkey=CDS]	1.000000000000000	true
EUC38_RS18880	lcl|NZ_CP040340.1_prot_WP_000440749.1_3677 [locus_tag=EUC38_RS18880] [protein=GNAT family N-acetyltransferase] [protein_id=WP_000440749.1] [location=complement(3742579..3743094)] [gbkey=CDS]	1.000000000000000	true
EUC38_RS18945	lcl|NZ_CP040340.1_prot_WP_000069660.1_3691 [locus_tag=EUC38_RS18945] [protein=alpha/beta-type small acid-soluble spore protein] [protein_id=WP_000069660.1] [location=complement(3759181..3759393)] [gbkey=CDS]	1.000000000000000	true
EUC38_RS19215	lcl|NZ_CP040340.1_prot_WP_088054321.1_3745 [locus_tag=EUC38_RS19215] [protein=DUF3841 domain-containing protein] [protein_id=WP_088054321.1] [location=3822782..3823351] [gbkey=CDS]	1.000000000000000	true
EUC38_RS20145	lcl|NZ_CP040340.1_prot_WP_014895298.1_3931 [locus_tag=EUC38_RS20145] [protein=M15 family metallopeptidase] [protein_id=WP_014895298.1] [location=complement(3991689..3992408)] [gbkey=CDS]	1.000000000000000	true
EUC38_RS20570.tkt	lcl|NZ_CP040340.1_prot_WP_063220399.1_4017 [gene=tkt] [locus_tag=EUC38_RS20570] [protein=transketolase] [protein_id=WP_063220399.1] [location=complement(4071432..4073426)] [gbkey=CDS]	1.000000000000000	true
EUC38_RS20690	lcl|NZ_CP040340.1_prot_WP_000987462.1_4042 [locus_tag=EUC38_RS20690] [protein=IDEAL domain-containing protein] [protein_id=WP_000987462.1] [location=complement(4101298..4101633)] [gbkey=CDS]	1.000000000000000	true
EUC38_RS20845	lcl|NZ_CP040340.1_prot_WP_002183797.1_4075 [locus_tag=EUC38_RS20845] [protein=hypothetical protein] [protein_id=WP_002183797.1] [location=complement(4130440..4131732)] [gbkey=CDS]	1.000000000000000	true
EUC38_RS21240	lcl|NZ_CP040340.1_prot_WP_088054572.1_4154 [locus_tag=EUC38_RS21240] [protein=glycosyl transferase] [protein_id=WP_088054572.1] [location=4204564..4206633] [gbkey=CDS]	1.000000000000000	true
EUC38_RS22115	lcl|NZ_CP040340.1_prot_WP_001181398.1_4330 [locus_tag=EUC38_RS22115] [protein=SH3 domain-containing protein] [protein_id=WP_001181398.1] [location=complement(4397440..4398486)] [gbkey=CDS]	1.000000000000000	true
EUC38_RS22140.tkt	lcl|NZ_CP040340.1_prot_WP_000019766.1_4335 [gene=tkt] [locus_tag=EUC38_RS22140] [protein=transketolase] [protein_id=WP_000019766.1] [location=complement(4403152..4405152)] [gbkey=CDS]	1.000000000000000	true
EUC38_RS23715	lcl|NZ_CP040340.1_prot_WP_000283738.1_4651 [locus_tag=EUC38_RS23715] [protein=hypothetical protein] [protein_id=WP_000283738.1] [location=4723483..4723719] [gbkey=CDS]	1.000000000000000	true
EUC38_RS23735	lcl|NZ_CP040340.1_prot_WP_000804864.1_4654 [locus_tag=EUC38_RS23735] [protein=hypothetical protein] [protein_id=WP_000804864.1] [location=4727815..4728273] [gbkey=CDS]	1.000000000000000	true
EUC38_RS24470	lcl|NZ_CP040340.1_prot_WP_000656490.1_4801 [locus_tag=EUC38_RS24470] [protein=DUF3932 family protein] [protein_id=WP_000656490.1] [location=4859371..4859622] [gbkey=CDS]	1.000000000000000	true
EUC38_RS24950	lcl|NZ_CP040340.1_prot_WP_050571034.1_4897 [locus_tag=EUC38_RS24950] [protein=methylphosphotriester-DNA--protein-cysteine methyltransferase family protein] [protein_id=WP_050571034.1] [location=complement(4938765..4939397)] [gbkey=CDS]	1.000000000000000	true
EUC38_RS24995	lcl|NZ_CP040340.1_prot_WP_000183857.1_4906 [locus_tag=EUC38_RS24995] [protein=2OG-Fe(II) oxygenase] [protein_id=WP_000183857.1] [location=complement(4947438..4948088)] [gbkey=CDS]	1.000000000000000	true
EUC38_RS26400	lcl|NZ_CP040340.1_prot_WP_144653313.1_5187 [locus_tag=EUC38_RS26400] [protein=collagen-like protein] [protein_id=WP_144653313.1] [location=complement(5221844..5223160)] [gbkey=CDS]	1.000000000000000	true
EUC38_RS26545.rnhC	lcl|NZ_CP040340.1_prot_WP_088053825.1_5218 [gene=rnhC] [locus_tag=EUC38_RS26545] [protein=ribonuclease HIII] [protein_id=WP_088053825.1] [location=5251813..5252748] [gbkey=CDS]	1.000000000000000	true
EUC38_RS26595	lcl|NZ_CP040340.1_prot_WP_001182113.1_5228 [locus_tag=EUC38_RS26595] [protein=CPBP family intramembrane metalloprotease] [protein_id=WP_001182113.1] [location=5261259..5261972] [gbkey=CDS]	1.000000000000000	true
EUC38_RS27450	lcl|NZ_CP040340.1_prot_WP_000602746.1_5400 [locus_tag=EUC38_RS27450] [protein=spore germination protein] [protein_id=WP_000602746.1] [location=5420904..5423090] [gbkey=CDS]	1.000000000000000	true
EUC38_RS28395	lcl|NZ_CP040341.1_prot_WP_001022393.1_5590 [locus_tag=EUC38_RS28395] [protein=hypothetical protein] [protein_id=WP_001022393.1] [location=55953..56192] [gbkey=CDS]	1.000000000000000	true
EUC38_RS28605	lcl|NZ_CP040341.1_prot_WP_000355316.1_5635 [locus_tag=EUC38_RS28605] [protein=hypothetical protein] [protein_id=WP_000355316.1] [location=100816..101562] [gbkey=CDS]	1.000000000000000	true
EUC38_RS28950	lcl|NZ_CP040341.1_prot_WP_000081398.1_5705 [locus_tag=EUC38_RS28950] [protein=lysozyme family protein] [protein_id=WP_000081398.1] [location=complement(170037..172244)] [gbkey=CDS]	1.000000000000000	true
EUC38_RS29815	lcl|NZ_CP040340.1_prot_WP_197287942.1_2966 [locus_tag=EUC38_RS29815] [protein=choice-of-anchor A family protein] [protein_id=WP_197287942.1] [location=complement(3039594..3041333)] [gbkey=CDS]	1.000000000000000	true
EUC38_RS29930	lcl|NZ_CP040340.1_prot_WP_166669637.1_4066 [locus_tag=EUC38_RS29930] [protein=hypothetical protein] [protein_id=WP_166669637.1] [location=complement(4120123..4120278)] [gbkey=CDS]	1.000000000000000	true
EUC38_RS29945	lcl|NZ_CP040340.1_prot_WP_000181500.1_4364 [locus_tag=EUC38_RS29945] [protein=hypothetical protein] [protein_id=WP_000181500.1] [location=4429098..4429235] [gbkey=CDS]	1.000000000000000	true
EUC38_RS07795	lcl|NZ_CP040340.1_prot_WP_063220057.1_1420 [locus_tag=EUC38_RS07795] [protein=VanZ family protein] [protein_id=WP_063220057.1] [location=1540939..1541529] [gbkey=CDS]	1.000000000000000	true
EUC38_RS09250.katB	lcl|NZ_CP040340.1_prot_WP_001069177.1_1727 [gene=katB] [locus_tag=EUC38_RS09250] [protein=catalase] [protein_id=WP_001069177.1] [location=1829233..1830699] [gbkey=CDS]	1.000000000000000	true
EUC38_RS07400	lcl|NZ_CP040340.1_prot_WP_001136261.1_1340 [locus_tag=EUC38_RS07400] [protein=SDR family oxidoreductase] [protein_id=WP_001136261.1] [location=1469436..1470302] [gbkey=CDS]	1.000000000000000	true
EUC38_RS09180.gerPF	lcl|NZ_CP040340.1_prot_WP_001141566.1_1713 [gene=gerPF] [locus_tag=EUC38_RS09180] [protein=spore germination protein GerPF] [protein_id=WP_001141566.1] [location=complement(1819709..1819924)] [gbkey=CDS]	1.000000000000000	true
EUC38_RS14480.gerPF	lcl|NZ_CP040340.1_prot_WP_001141569.1_2777 [gene=gerPF] [locus_tag=EUC38_RS14480] [protein=spore germination protein GerPF] [protein_id=WP_001141569.1] [location=complement(2861775..2861990)] [gbkey=CDS]	1.000000000000000	true
EUC38_RS19230	lcl|NZ_CP040340.1_prot_WP_144653484.1_3748 [locus_tag=EUC38_RS19230] [protein=DUF2309 family protein] [protein_id=WP_144653484.1] [location=complement(3825607..3828213)] [gbkey=CDS]	1.000000000000000	true
EUC38_RS11125	lcl|NZ_CP040340.1_prot_WP_000546270.1_2108 [locus_tag=EUC38_RS11125] [protein=spore coat protein D] [protein_id=WP_000546270.1] [location=2191954..2192382] [gbkey=CDS]	1.000000000000000	true
EUC38_RS15575	lcl|NZ_CP040340.1_prot_WP_002025803.1_3002 [locus_tag=EUC38_RS15575] [protein=phage tail family protein] [protein_id=WP_002025803.1] [location=3071179..3072858] [gbkey=CDS]	1.000000000000000	true
EUC38_RS02570.gerQ	lcl|NZ_CP040340.1_prot_WP_000068652.1_491 [gene=gerQ] [locus_tag=EUC38_RS02570] [protein=spore coat protein GerQ] [protein_id=WP_000068652.1] [location=512340..512768] [gbkey=CDS]	0.999999999999999	true
EUC38_RS09140	lcl|NZ_CP040340.1_prot_WP_000356917.1_1705 [locus_tag=EUC38_RS09140] [protein=hypothetical protein] [protein_id=WP_000356917.1] [location=complement(1808673..1808876)] [gbkey=CDS]	0.999999999999999	true
EUC38_RS22400	lcl|NZ_CP040340.1_prot_WP_088054278.1_4388 [locus_tag=EUC38_RS22400] [protein=alpha/beta hydrolase] [protein_id=WP_088054278.1] [location=complement(4453455..4454273)] [gbkey=CDS]	0.999999999999999	true
EUC38_RS21155	lcl|NZ_CP040340.1_prot_WP_088054300.1_4137 [locus_tag=EUC38_RS21155] [protein=YdiU family protein] [protein_id=WP_088054300.1] [location=4188689..4190155] [gbkey=CDS]	0.999999999999999	true
EUC38_RS16120	lcl|NZ_CP040340.1_prot_WP_025921886.1_3112 [locus_tag=EUC38_RS16120] [protein=alpha/beta hydrolase] [protein_id=WP_025921886.1] [location=3217629..3218462] [gbkey=CDS]	0.999999999999999	true
EUC38_RS14635	lcl|NZ_CP040340.1_prot_WP_088054287.1_2809 [locus_tag=EUC38_RS14635] [protein=non-ribosomal peptide synthetase] [protein_id=WP_088054287.1] [location=2894526..2901683] [gbkey=CDS]	0.999999999999999	true
EUC38_RS05040	lcl|NZ_CP040340.1_prot_WP_147716694.1_909 [locus_tag=EUC38_RS05040] [protein=DNA polymerase] [protein_id=WP_147716694.1] [location=984780..986714] [gbkey=CDS]	0.999999999999999	true
EUC38_RS11570.flgC	lcl|NZ_CP040340.1_prot_WP_000484685.1_2194 [gene=flgC] [locus_tag=EUC38_RS11570] [protein=flagellar basal body rod protein FlgC] [protein_id=WP_000484685.1] [location=2285619..2286032] [gbkey=CDS]	0.999999999999999	true
EUC38_RS28870	lcl|NZ_CP040341.1_prot_WP_061680250.1_5689 [locus_tag=EUC38_RS28870] [protein=excinuclease ABC subunit UvrA] [protein_id=WP_061680250.1] [location=complement(152047..154329)] [gbkey=CDS]	0.999999999999999	true
EUC38_RS27635	lcl|NZ_CP040340.1_prot_WP_144653303.1_5436 [locus_tag=EUC38_RS27635] [protein=collagen-like protein] [protein_id=WP_144653303.1] [location=5457107..5458132] [gbkey=CDS]	0.999999999999998	true
EUC38_RS07880.gapN	lcl|NZ_CP040340.1_prot_WP_000213634.1_1438 [gene=gapN] [locus_tag=EUC38_RS07880] [protein=NADP-dependent glyceraldehyde-3-phosphate dehydrogenase] [protein_id=WP_000213634.1] [location=complement(1558085..1559524)] [gbkey=CDS]	0.999999999999997	true
EUC38_RS27600.pckA	lcl|NZ_CP040340.1_prot_WP_000108802.1_5430 [gene=pckA] [locus_tag=EUC38_RS27600] [protein=phosphoenolpyruvate carboxykinase (ATP)] [protein_id=WP_000108802.1] [location=5451367..5452953] [gbkey=CDS]	0.999999999999997	true
EUC38_RS21600.fdhF	lcl|NZ_CP040340.1_prot_WP_001063637.1_4227 [gene=fdhF] [locus_tag=EUC38_RS21600] [protein=formate dehydrogenase subunit alpha] [protein_id=WP_001063637.1] [location=complement(4290579..4293518)] [gbkey=CDS]	0.999999999999996	true
EUC38_RS18415	lcl|NZ_CP040340.1_prot_WP_001186926.1_3583 [locus_tag=EUC38_RS18415] [protein=MFS transporter] [protein_id=WP_001186926.1] [location=complement(3653342..3654799)] [gbkey=CDS]	0.999999999999996	true
EUC38_RS14520	lcl|NZ_CP040340.1_prot_WP_000270101.1_2785 [locus_tag=EUC38_RS14520] [protein=hypothetical protein] [protein_id=WP_000270101.1] [location=complement(2868106..2868390)] [gbkey=CDS]	0.999999999999995	true
EUC38_RS17825.exsC	lcl|NZ_CP040340.1_prot_WP_000148808.1_3464 [gene=exsC] [locus_tag=EUC38_RS17825] [protein=exosporium protein ExsC] [protein_id=WP_000148808.1] [location=3536160..3536594] [gbkey=CDS]	0.999999999999995	true
EUC38_RS06020	lcl|NZ_CP040340.1_prot_WP_000039035.1_1106 [locus_tag=EUC38_RS06020] [protein=gamma-type small acid-soluble spore protein] [protein_id=WP_000039035.1] [location=1194217..1194498] [gbkey=CDS]	0.999999999999994	true
EUC38_RS16990	lcl|NZ_CP040340.1_prot_WP_000026539.1_3294 [locus_tag=EUC38_RS16990] [protein=serine/threonine protein kinase] [protein_id=WP_000026539.1] [location=complement(3381490..3382149)] [gbkey=CDS]	0.999999999999993	true
EUC38_RS18175	lcl|NZ_CP040340.1_prot_WP_088054270.1_3535 [locus_tag=EUC38_RS18175] [protein=kinase] [protein_id=WP_088054270.1] [location=3604179..3604703] [gbkey=CDS]	0.999999999999988	true
EUC38_RS22495	lcl|NZ_CP040340.1_prot_WP_059303505.1_4407 [locus_tag=EUC38_RS22495] [protein=DUF2515 domain-containing protein] [protein_id=WP_059303505.1] [location=4473423..4474601] [gbkey=CDS]	0.999999999999987	true
EUC38_RS21970	lcl|NZ_CP040340.1_prot_WP_000204582.1_4301 [locus_tag=EUC38_RS21970] [protein=alkene reductase] [protein_id=WP_000204582.1] [location=complement(4371979..4373106)] [gbkey=CDS]	0.999999999999986	true
EUC38_RS04820.purN	lcl|NZ_CP040340.1_prot_WP_000088589.1_863 [gene=purN] [locus_tag=EUC38_RS04820] [protein=phosphoribosylglycinamide formyltransferase] [protein_id=WP_000088589.1] [location=939514..940101] [gbkey=CDS]	0.999999999999977	true
EUC38_RS28080	lcl|NZ_CP040340.1_prot_WP_000425766.1_5525 [locus_tag=EUC38_RS28080] [protein=1,4-dihydroxy-2-naphthoate polyprenyltransferase] [protein_id=WP_000425766.1] [location=5537347..5538300] [gbkey=CDS]	0.999999999999976	true
EUC38_RS11530	lcl|NZ_CP040340.1_prot_WP_000946323.1_2186 [locus_tag=EUC38_RS11530] [protein=YaaR family protein] [protein_id=WP_000946323.1] [location=2279608..2280072] [gbkey=CDS]	0.999999999999974	true
EUC38_RS05410	lcl|NZ_CP040340.1_prot_WP_000862981.1_983 [locus_tag=EUC38_RS05410] [protein=cyclase family protein] [protein_id=WP_000862981.1] [location=complement(1055969..1056601)] [gbkey=CDS]	0.999999999999970	true
EUC38_RS11760	lcl|NZ_CP040340.1_prot_WP_000168851.1_2232 [locus_tag=EUC38_RS11760] [protein=antibiotic biosynthesis monooxygenase] [protein_id=WP_000168851.1] [location=complement(2317038..2317373)] [gbkey=CDS]	0.999999999999965	true
EUC38_RS17545	lcl|NZ_CP040340.1_prot_WP_000087065.1_3408 [locus_tag=EUC38_RS17545] [protein=(2Fe-2S)-binding protein] [protein_id=WP_000087065.1] [location=3486506..3486838] [gbkey=CDS]	0.999999999999948	true
EUC38_RS15150	lcl|NZ_CP040340.1_prot_WP_000191309.1_2917 [locus_tag=EUC38_RS15150] [protein=hypothetical protein] [protein_id=WP_000191309.1] [location=2997325..2998059] [gbkey=CDS]	0.999999999999939	true
EUC38_RS21280	lcl|NZ_CP040340.1_prot_WP_001096999.1_4163 [locus_tag=EUC38_RS21280] [protein=site-specific integrase] [protein_id=WP_001096999.1] [location=4216987..4218867] [gbkey=CDS]	0.999999999999928	true
EUC38_RS21715	lcl|NZ_CP040340.1_prot_WP_001096999.1_4250 [locus_tag=EUC38_RS21715] [protein=site-specific integrase] [protein_id=WP_001096999.1] [location=4322117..4323997] [gbkey=CDS]	0.999999999999928	true
EUC38_RS28660	lcl|NZ_CP040341.1_prot_WP_001096999.1_5647 [locus_tag=EUC38_RS28660] [protein=site-specific integrase] [protein_id=WP_001096999.1] [location=111837..113717] [gbkey=CDS]	0.999999999999928	true
EUC38_RS29560	lcl|NZ_CP040341.1_prot_WP_063220212.1_5832 [locus_tag=EUC38_RS29560] [protein=ATP-dependent helicase] [protein_id=WP_063220212.1] [location=300059..301798] [gbkey=CDS]	0.999999999999915	true
EUC38_RS00890	lcl|NZ_CP040340.1_prot_WP_063220573.1_156 [locus_tag=EUC38_RS00890] [protein=class I SAM-dependent methyltransferase] [protein_id=WP_063220573.1] [location=159141..159959] [gbkey=CDS]	0.999999999999914	true
EUC38_RS12585	lcl|NZ_CP040340.1_prot_WP_000704073.1_2398 [locus_tag=EUC38_RS12585] [protein=Rrf2 family transcriptional regulator] [protein_id=WP_000704073.1] [location=2493472..2493903] [gbkey=CDS]	0.999999999999911	true
EUC38_RS25250	lcl|NZ_CP040340.1_prot_WP_000484167.1_4956 [locus_tag=EUC38_RS25250] [protein=YqfQ family protein] [protein_id=WP_000484167.1] [location=4993898..4994632] [gbkey=CDS]	0.999999999999903	true
EUC38_RS12150	lcl|NZ_CP040340.1_prot_WP_001134945.1_2311 [locus_tag=EUC38_RS12150] [protein=8-oxo-dGTP diphosphatase] [protein_id=WP_001134945.1] [location=complement(2395193..2395678)] [gbkey=CDS]	0.999999999999901	true
EUC38_RS07435	lcl|NZ_CP040340.1_prot_WP_001115482.1_1347 [locus_tag=EUC38_RS07435] [protein=DUF1540 domain-containing protein] [protein_id=WP_001115482.1] [location=complement(1476546..1476761)] [gbkey=CDS]	0.999999999999897	true
EUC38_RS28770	lcl|NZ_CP040341.1_prot_WP_061680239.1_5669 [locus_tag=EUC38_RS28770] [protein=hypothetical protein] [protein_id=WP_061680239.1] [location=complement(127470..128465)] [gbkey=CDS]	0.999999999999810	true
EUC38_RS11120	lcl|NZ_CP040340.1_prot_WP_134207747.1_2107 [locus_tag=EUC38_RS11120] [protein=YppG family protein] [protein_id=WP_134207747.1] [location=2191187..2191798] [gbkey=CDS]	0.999999999999766	true
EUC38_RS20425	lcl|NZ_CP040340.1_prot_WP_088054178.1_3987 [locus_tag=EUC38_RS20425] [protein=1-deoxy-D-xylulose-5-phosphate reductoisomerase] [protein_id=WP_088054178.1] [location=4041615..4042772] [gbkey=CDS]	0.999999999999764	true
EUC38_RS18570	lcl|NZ_CP040340.1_prot_WP_088054316.1_3615 [locus_tag=EUC38_RS18570] [protein=cytoplasmic protein] [protein_id=WP_088054316.1] [location=complement(3686384..3688084)] [gbkey=CDS]	0.999999999999740	true
EUC38_RS08150	lcl|NZ_CP040340.1_prot_WP_000056129.1_1492 [locus_tag=EUC38_RS08150] [protein=ribonuclease] [protein_id=WP_000056129.1] [location=1621039..1622676] [gbkey=CDS]	0.999999999999687	true
EUC38_RS07495	lcl|NZ_CP040340.1_prot_WP_000372891.1_1359 [locus_tag=EUC38_RS07495] [protein=MarR family transcriptional regulator] [protein_id=WP_000372891.1] [location=complement(1487071..1487541)] [gbkey=CDS]	0.999999999999642	true
EUC38_RS11610	lcl|NZ_CP040340.1_prot_WP_001143477.1_2202 [locus_tag=EUC38_RS11610] [protein=flagellar hook assembly protein FlgD] [protein_id=WP_001143477.1] [location=2292591..2293163] [gbkey=CDS]	0.999999999999619	true
EUC38_RS19525	lcl|NZ_CP040340.1_prot_WP_000554420.1_3807 [locus_tag=EUC38_RS19525] [protein=hypothetical protein] [protein_id=WP_000554420.1] [location=3892194..3892790] [gbkey=CDS]	0.999999999999520	true
EUC38_RS11925	lcl|NZ_CP040340.1_prot_WP_001104669.1_2265 [locus_tag=EUC38_RS11925] [protein=class I SAM-dependent methyltransferase] [protein_id=WP_001104669.1] [location=2345719..2346378] [gbkey=CDS]	0.999999999999495	true
EUC38_RS02545	lcl|NZ_CP040340.1_prot_WP_000071943.1_486 [locus_tag=EUC38_RS02545] [protein=lipoate--protein ligase family protein] [protein_id=WP_000071943.1] [location=507235..508080] [gbkey=CDS]	0.999999999999475	true
EUC38_RS22285.spoVK	lcl|NZ_CP040340.1_prot_WP_000438178.1_4365 [gene=spoVK] [locus_tag=EUC38_RS22285] [protein=stage V sporulation protein K] [protein_id=WP_000438178.1] [location=complement(4429266..4430222)] [gbkey=CDS]	0.999999999999314	true
EUC38_RS10800.gudB	lcl|NZ_CP040340.1_prot_WP_000225173.1_2042 [gene=gudB] [locus_tag=EUC38_RS10800] [protein=NAD-specific glutamate dehydrogenase] [protein_id=WP_000225173.1] [location=2134695..2135981] [gbkey=CDS]	0.999999999999216	true
EUC38_RS01155	lcl|NZ_CP040340.1_prot_WP_000042077.1_210 [locus_tag=EUC38_RS01155] [protein=iron chelate uptake ABC transporter family permease subunit] [protein_id=WP_000042077.1] [location=complement(215338..216354)] [gbkey=CDS]	0.999999999999024	true
EUC38_RS10430	lcl|NZ_CP040340.1_prot_WP_001118878.1_1967 [locus_tag=EUC38_RS10430] [protein=YozQ family protein] [protein_id=WP_001118878.1] [location=2062663..2062830] [gbkey=CDS]	0.999999999998791	true
EUC38_RS26735.icd	lcl|NZ_CP040340.1_prot_WP_000206898.1_5256 [gene=icd] [locus_tag=EUC38_RS26735] [protein=NADP-dependent isocitrate dehydrogenase] [protein_id=WP_000206898.1] [location=complement(5288672..5289964)] [gbkey=CDS]	0.999999999998784	true
EUC38_RS28625	lcl|NZ_CP040341.1_prot_WP_000995745.1_5640 [locus_tag=EUC38_RS28625] [protein=helix-turn-helix transcriptional regulator] [protein_id=WP_000995745.1] [location=104592..105455] [gbkey=CDS]	0.999999999998619	true
EUC38_RS25475.aroE	lcl|NZ_CP040340.1_prot_WP_000812076.1_5002 [gene=aroE] [locus_tag=EUC38_RS25475] [protein=shikimate dehydrogenase] [protein_id=WP_000812076.1] [location=complement(5036785..5037618)] [gbkey=CDS]	0.999999999998599	true
EUC38_RS26845	lcl|NZ_CP040340.1_prot_WP_088053833.1_5279 [locus_tag=EUC38_RS26845] [protein=DUF2785 domain-containing protein] [protein_id=WP_088053833.1] [location=5312571..5313398] [gbkey=CDS]	0.999999999998056	true
EUC38_RS19685	lcl|NZ_CP040340.1_prot_WP_088054141.1_3839 [locus_tag=EUC38_RS19685] [protein=DUF4132 domain-containing protein] [protein_id=WP_088054141.1] [location=complement(3923622..3927035)] [gbkey=CDS]	0.999999999997456	true
EUC38_RS03120	lcl|NZ_CP040340.1_prot_WP_000554287.1_592 [locus_tag=EUC38_RS03120] [protein=YaaC family protein] [protein_id=WP_000554287.1] [location=complement(630645..631646)] [gbkey=CDS]	0.999999999996982	true
EUC38_RS17870	lcl|NZ_CP040340.1_prot_WP_000156193.1_3473 [locus_tag=EUC38_RS17870] [protein=YrzI family small protein] [protein_id=WP_000156193.1] [location=3543308..3543448] [gbkey=CDS]	0.999999999996542	true
EUC38_RS11615.flgE	lcl|NZ_CP040340.1_prot_WP_000588311.1_2203 [gene=flgE] [locus_tag=EUC38_RS11615] [protein=flagellar hook protein FlgE] [protein_id=WP_000588311.1] [location=2293185..2294498] [gbkey=CDS]	0.999999999996490	true
EUC38_RS13045	lcl|NZ_CP040340.1_prot_WP_000539569.1_2489 [locus_tag=EUC38_RS13045] [protein=hypothetical protein] [protein_id=WP_000539569.1] [location=2587278..2587583] [gbkey=CDS]	0.999999999996000	true
EUC38_RS17320	lcl|NZ_CP040340.1_prot_WP_000337511.1_3361 [locus_tag=EUC38_RS17320] [protein=RNA polymerase subunit sigma-70] [protein_id=WP_000337511.1] [location=complement(3444350..3445036)] [gbkey=CDS]	0.999999999995948	true
EUC38_RS08335	lcl|NZ_CP040340.1_prot_WP_088053982.1_1533 [locus_tag=EUC38_RS08335] [protein=multidrug efflux MFS transporter] [protein_id=WP_088053982.1] [location=1652055..1653530] [gbkey=CDS]	0.999999999995667	true
EUC38_RS18125.aroA	lcl|NZ_CP040340.1_prot_WP_000664631.1_3525 [gene=aroA] [locus_tag=EUC38_RS18125] [protein=3-phosphoshikimate 1-carboxyvinyltransferase] [protein_id=WP_000664631.1] [location=complement(3591376..3592665)] [gbkey=CDS]	0.999999999995538	true
EUC38_RS21830.sspO	lcl|NZ_CP040340.1_prot_WP_000518057.1_4273 [gene=sspO] [locus_tag=EUC38_RS21830] [protein=acid-soluble spore protein SspO] [protein_id=WP_000518057.1] [location=4347798..4347947] [gbkey=CDS]	0.999999999995350	true
EUC38_RS04665	lcl|NZ_CP040340.1_prot_WP_000074578.1_842 [locus_tag=EUC38_RS04665] [protein=ABC transporter ATP-binding protein] [protein_id=WP_000074578.1] [location=complement(900938..901867)] [gbkey=CDS]	0.999999999994767	true
EUC38_RS20865	lcl|NZ_CP040340.1_prot_WP_088054239.1_4079 [locus_tag=EUC38_RS20865] [protein=HTH domain-containing protein] [protein_id=WP_088054239.1] [location=4133403..4134365] [gbkey=CDS]	0.999999999994484	true
EUC38_RS25095.metI	lcl|NZ_CP040340.1_prot_WP_000103897.1_4926 [gene=metI] [locus_tag=EUC38_RS25095] [protein=cystathionine gamma-synthase/O-acetylhomoserine thiolyase] [protein_id=WP_000103897.1] [location=4964729..4965841] [gbkey=CDS]	0.999999999994475	true
EUC38_RS05580	lcl|NZ_CP040340.1_prot_WP_063220213.1_1017 [locus_tag=EUC38_RS05580] [protein=AAA family ATPase] [protein_id=WP_063220213.1] [location=complement(1104142..1106205)] [gbkey=CDS]	0.999999999993546	true
EUC38_RS29555	lcl|NZ_CP040341.1_prot_WP_063220213.1_5831 [locus_tag=EUC38_RS29555] [protein=AAA family ATPase] [protein_id=WP_063220213.1] [location=298011..300074] [gbkey=CDS]	0.999999999993546	true
EUC38_RS11765	lcl|NZ_CP040340.1_prot_WP_001025733.1_2233 [locus_tag=EUC38_RS11765] [protein=H-type small acid-soluble spore protein] [protein_id=WP_001025733.1] [location=complement(2317558..2317737)] [gbkey=CDS]	0.999999999992767	true
EUC38_RS16885	lcl|NZ_CP040340.1_prot_WP_001169716.1_3273 [locus_tag=EUC38_RS16885] [protein=RidA family protein] [protein_id=WP_001169716.1] [location=3364544..3364939] [gbkey=CDS]	0.999999999991364	true
EUC38_RS27520	lcl|NZ_CP040340.1_prot_WP_001129340.1_5414 [locus_tag=EUC38_RS27520] [protein=hypothetical protein] [protein_id=WP_001129340.1] [location=complement(5438287..5438436)] [gbkey=CDS]	0.999999999990572	true
EUC38_RS08045	lcl|NZ_CP040340.1_prot_WP_016125550.1_1471 [locus_tag=EUC38_RS08045] [protein=M42 family metallopeptidase] [protein_id=WP_016125550.1] [location=1601814..1602863] [gbkey=CDS]	0.999999999990382	true
EUC38_RS17525	lcl|NZ_CP040340.1_prot_WP_000842048.1_3404 [locus_tag=EUC38_RS17525] [protein=proline racemase family protein] [protein_id=WP_000842048.1] [location=complement(3482077..3483114)] [gbkey=CDS]	0.999999999989462	true
EUC38_RS27655	lcl|NZ_CP040340.1_prot_WP_088053960.1_5440 [locus_tag=EUC38_RS27655] [protein=catalase] [protein_id=WP_088053960.1] [location=5461162..5461476] [gbkey=CDS]	0.999999999989418	true
EUC38_RS25325	lcl|NZ_CP040340.1_prot_WP_059303442.1_4972 [locus_tag=EUC38_RS25325] [protein=HD family phosphohydrolase] [protein_id=WP_059303442.1] [location=complement(5007186..5009330)] [gbkey=CDS]	0.999999999987644	true
EUC38_RS04750	lcl|NZ_CP040340.1_prot_WP_000483018.1_853 [locus_tag=EUC38_RS04750] [protein=sulfotransferase family 2 domain-containing protein] [protein_id=WP_000483018.1] [location=complement(923427..924218)] [gbkey=CDS]	0.999999999985455	true
EUC38_RS02400	lcl|NZ_CP040340.1_prot_WP_000411127.1_457 [locus_tag=EUC38_RS02400] [protein=ABC transporter ATP-binding protein] [protein_id=WP_000411127.1] [location=complement(470136..471038)] [gbkey=CDS]	0.999999999983504	true
EUC38_RS11545	lcl|NZ_CP040340.1_prot_WP_001266408.1_2189 [locus_tag=EUC38_RS11545] [protein=flagellar hook-associated protein 3] [protein_id=WP_001266408.1] [location=2281908..2282771] [gbkey=CDS]	0.999999999982288	true
EUC38_RS11575.fliE	lcl|NZ_CP040340.1_prot_WP_000701670.1_2195 [gene=fliE] [locus_tag=EUC38_RS11575] [protein=flagellar hook-basal body complex protein FliE] [protein_id=WP_000701670.1] [location=2286049..2286348] [gbkey=CDS]	0.999999999977029	true
EUC38_RS05035	lcl|NZ_CP040340.1_prot_WP_147716693.1_908 [locus_tag=EUC38_RS05035] [protein=DUF2815 family protein] [protein_id=WP_147716693.1] [location=984134..984706] [gbkey=CDS]	0.999999999975352	true
EUC38_RS16305.tenA	lcl|NZ_CP040340.1_prot_WP_000144518.1_3149 [gene=tenA] [locus_tag=EUC38_RS16305] [protein=thiaminase II] [protein_id=WP_000144518.1] [location=3253874..3254563] [gbkey=CDS]	0.999999999973852	true
EUC38_RS08880	lcl|NZ_CP040340.1_prot_WP_157405859.1_1650 [locus_tag=EUC38_RS08880] [protein=M48 family metalloprotease] [protein_id=WP_157405859.1] [location=1759931..1761844] [gbkey=CDS]	0.999999999970329	true
EUC38_RS23420	lcl|NZ_CP040340.1_prot_WP_001143346.1_4591 [locus_tag=EUC38_RS23420] [protein=YlbD family protein] [protein_id=WP_001143346.1] [location=complement(4670151..4670588)] [gbkey=CDS]	0.999999999964039	true
EUC38_RS15535	lcl|NZ_CP040340.1_prot_WP_000796389.1_2993 [locus_tag=EUC38_RS15535] [protein=hypothetical protein] [protein_id=WP_000796389.1] [location=complement(3063333..3063797)] [gbkey=CDS]	0.999999999962962	true
EUC38_RS18690	lcl|NZ_CP040340.1_prot_WP_001255982.1_3639 [locus_tag=EUC38_RS18690] [protein=cupin domain-containing protein] [protein_id=WP_001255982.1] [location=complement(3706853..3707446)] [gbkey=CDS]	0.999999999958306	true
EUC38_RS10475.cysC	lcl|NZ_CP040340.1_prot_WP_000380499.1_1976 [gene=cysC] [locus_tag=EUC38_RS10475] [protein=adenylyl-sulfate kinase] [protein_id=WP_000380499.1] [location=2071592..2072185] [gbkey=CDS]	0.999999999952764	true
EUC38_RS16865.dnaN	lcl|NZ_CP040340.1_prot_WP_000394470.1_3269 [gene=dnaN] [locus_tag=EUC38_RS16865] [protein=DNA polymerase III subunit beta] [protein_id=WP_000394470.1] [location=3359810..3360940] [gbkey=CDS]	0.999999999945645	true
EUC38_RS20580	lcl|NZ_CP040340.1_prot_WP_071739363.1_4019 [locus_tag=EUC38_RS20580] [protein=hypothetical protein] [protein_id=WP_071739363.1] [location=complement(4075302..4075793)] [gbkey=CDS]	0.999999999944590	true
EUC38_RS13595	lcl|NZ_CP040340.1_prot_WP_000581478.1_2599 [locus_tag=EUC38_RS13595] [protein=VOC family protein] [protein_id=WP_000581478.1] [location=2685400..2685783] [gbkey=CDS]	0.999999999941301	true
EUC38_RS13350	lcl|NZ_CP040340.1_prot_WP_000024466.1_2551 [locus_tag=EUC38_RS13350] [protein=glycosyl transferase] [protein_id=WP_000024466.1] [location=2640614..2641822] [gbkey=CDS]	0.999999999930258	true
EUC38_RS14450	lcl|NZ_CP040340.1_prot_WP_000392281.1_2771 [locus_tag=EUC38_RS14450] [protein=hypothetical protein] [protein_id=WP_000392281.1] [location=2856511..2857101] [gbkey=CDS]	0.999999999929249	true
EUC38_RS01720	lcl|NZ_CP040340.1_prot_WP_000610162.1_320 [locus_tag=EUC38_RS01720] [protein=VOC family protein] [protein_id=WP_000610162.1] [location=325450..325830] [gbkey=CDS]	0.999999999928049	true
EUC38_RS16795	lcl|NZ_CP040340.1_prot_WP_000495197.1_3254 [locus_tag=EUC38_RS16795] [protein=DUF4269 domain-containing protein] [protein_id=WP_000495197.1] [location=3347217..3347747] [gbkey=CDS]	0.999999999927150	true
EUC38_RS17755	lcl|NZ_CP040340.1_prot_WP_000400906.1_3450 [locus_tag=EUC38_RS17755] [protein=hypothetical protein] [protein_id=WP_000400906.1] [location=complement(3524958..3525665)] [gbkey=CDS]	0.999999999918533	true
EUC38_RS19220	lcl|NZ_CP040340.1_prot_WP_000365635.1_3746 [locus_tag=EUC38_RS19220] [protein=FAD-binding oxidoreductase] [protein_id=WP_000365635.1] [location=complement(3823489..3824706)] [gbkey=CDS]	0.999999999914763	true
EUC38_RS16410	lcl|NZ_CP040340.1_prot_WP_088054483.1_3175 [locus_tag=EUC38_RS16410] [protein=hypothetical protein] [protein_id=WP_088054483.1] [location=complement(3267564..3267758)] [gbkey=CDS]	0.999999999902075	true
EUC38_RS23945	lcl|NZ_CP040340.1_prot_WP_000027461.1_4696 [locus_tag=EUC38_RS23945] [protein=2-hydroxy-3-keto-5-methylthiopentenyl-1-phosphate phosphatase] [protein_id=WP_000027461.1] [location=4768423..4769082] [gbkey=CDS]	0.999999999895846	true
EUC38_RS11720.flgG	lcl|NZ_CP040340.1_prot_WP_001013935.1_2224 [gene=flgG] [locus_tag=EUC38_RS11720] [protein=flagellar basal-body rod protein FlgG] [protein_id=WP_001013935.1] [location=2312242..2313015] [gbkey=CDS]	0.999999999890162	true
EUC38_RS09625	lcl|NZ_CP040340.1_prot_WP_000878731.1_1803 [locus_tag=EUC38_RS09625] [protein=Ig-like domain-containing protein] [protein_id=WP_000878731.1] [location=complement(1907513..1907911)] [gbkey=CDS]	0.999999999881697	true
EUC38_RS23000	lcl|NZ_CP040340.1_prot_WP_088053793.1_4508 [locus_tag=EUC38_RS23000] [protein=DAK2 domain-containing protein] [protein_id=WP_088053793.1] [location=complement(4587064..4588740)] [gbkey=CDS]	0.999999999878528	true
EUC38_RS05215	lcl|NZ_CP040340.1_prot_WP_124763837.1_944 [locus_tag=EUC38_RS05215] [protein=hypothetical protein] [protein_id=WP_124763837.1] [location=1014513..1016867] [gbkey=CDS]	0.999999999863990	true
EUC38_RS15520	lcl|NZ_CP040340.1_prot_WP_000087352.1_2990 [locus_tag=EUC38_RS15520] [protein=exosporium leader peptide-containing protein] [protein_id=WP_000087352.1] [location=complement(3060901..3061392)] [gbkey=CDS]	0.999999999862860	true
EUC38_RS16550	lcl|NZ_CP040340.1_prot_WP_088054441.1_3205 [locus_tag=EUC38_RS16550] [protein=N-acetylmuramoyl-L-alanine amidase] [protein_id=WP_088054441.1] [location=3295945..3296763] [gbkey=CDS]	0.999999999862040	true
EUC38_RS26485	lcl|NZ_CP040340.1_prot_WP_000403758.1_5206 [locus_tag=EUC38_RS26485] [protein=ABC transporter ATP-binding protein] [protein_id=WP_000403758.1] [location=complement(5236848..5237618)] [gbkey=CDS]	0.999999999821494	true
EUC38_RS18060	lcl|NZ_CP040340.1_prot_WP_154696801.1_3511 [locus_tag=EUC38_RS18060] [protein=hypothetical protein] [protein_id=WP_154696801.1] [location=3573726..3573887] [gbkey=CDS]	0.999999999810550	true
EUC38_RS14815	lcl|NZ_CP040340.1_prot_WP_002025755.1_2845 [locus_tag=EUC38_RS14815] [protein=hypothetical protein] [protein_id=WP_002025755.1] [location=2935869..2936054] [gbkey=CDS]	0.999999999807736	true
EUC38_RS09450	lcl|NZ_CP040340.1_prot_WP_000360645.1_1768 [locus_tag=EUC38_RS09450] [protein=DsbA family protein] [protein_id=WP_000360645.1] [location=complement(1878569..1879462)] [gbkey=CDS]	0.999999999800299	true
EUC38_RS16835	lcl|NZ_CP040340.1_prot_WP_001071389.1_3262 [locus_tag=EUC38_RS16835] [protein=heterocycloanthracin/sonorensin family bacteriocin] [protein_id=WP_001071389.1] [location=3354455..3354721] [gbkey=CDS]	0.999999999786461	true
EUC38_RS09750	lcl|NZ_CP040340.1_prot_WP_001267334.1_1828 [locus_tag=EUC38_RS09750] [protein=hypothetical protein] [protein_id=WP_001267334.1] [location=1936971..1937516] [gbkey=CDS]	0.999999999648937	true
EUC38_RS23475.ctaB	lcl|NZ_CP040340.1_prot_WP_001015058.1_4602 [gene=ctaB] [locus_tag=EUC38_RS23475] [protein=protoheme IX farnesyltransferase] [protein_id=WP_001015058.1] [location=complement(4681322..4682245)] [gbkey=CDS]	0.999999999571357	true
EUC38_RS20125	lcl|NZ_CP040340.1_prot_WP_001198201.1_3927 [locus_tag=EUC38_RS20125] [protein=hypothetical protein] [protein_id=WP_001198201.1] [location=complement(3989221..3989547)] [gbkey=CDS]	0.999999999557128	true
EUC38_RS21295	lcl|NZ_CP040340.1_prot_WP_073339662.1_4166 [locus_tag=EUC38_RS21295] [protein=peroxidase] [protein_id=WP_073339662.1] [location=complement(4221262..4221627)] [gbkey=CDS]	0.999999999484633	true
EUC38_RS11555	lcl|NZ_CP040340.1_prot_WP_001149504.1_2191 [locus_tag=EUC38_RS11555] [protein=flagellar protein FliS] [protein_id=WP_001149504.1] [location=2284190..2284558] [gbkey=CDS]	0.999999999442392	true
EUC38_RS14965	lcl|NZ_CP040340.1_prot_WP_001121273.1_2875 [locus_tag=EUC38_RS14965] [protein=LysE family transporter] [protein_id=WP_001121273.1] [location=complement(2962439..2963023)] [gbkey=CDS]	0.999999999388813	true
EUC38_RS25705.udk	lcl|NZ_CP040340.1_prot_WP_000537078.1_5048 [gene=udk] [locus_tag=EUC38_RS25705] [protein=uridine kinase] [protein_id=WP_000537078.1] [location=complement(5078929..5079567)] [gbkey=CDS]	0.999999999244237	true
EUC38_RS12380	lcl|NZ_CP040340.1_prot_WP_002025623.1_2357 [locus_tag=EUC38_RS12380] [protein=class I SAM-dependent methyltransferase] [protein_id=WP_002025623.1] [location=2444986..2447031] [gbkey=CDS]	0.999999999241734	true
EUC38_RS15415	lcl|NZ_CP040340.1_prot_WP_000655828.1_2969 [locus_tag=EUC38_RS15415] [protein=class I SAM-dependent methyltransferase] [protein_id=WP_000655828.1] [location=3043521..3044114] [gbkey=CDS]	0.999999999233514	true
EUC38_RS18620	lcl|NZ_CP040340.1_prot_WP_016124783.1_3625 [locus_tag=EUC38_RS18620] [protein=SMI1/KNR4 family protein] [protein_id=WP_016124783.1] [location=complement(3694835..3695266)] [gbkey=CDS]	0.999999999126464	true
EUC38_RS25635	lcl|NZ_CP040340.1_prot_WP_000626552.1_5034 [locus_tag=EUC38_RS25635] [protein=ABC transporter ATP-binding protein] [protein_id=WP_000626552.1] [location=complement(5064528..5065346)] [gbkey=CDS]	0.999999999070200	true
EUC38_RS08305	lcl|NZ_CP040340.1_prot_WP_088053987.1_1525 [locus_tag=EUC38_RS08305] [protein=nucleoside triphosphate pyrophosphohydrolase] [protein_id=WP_088053987.1] [location=1646027..1646353] [gbkey=CDS]	0.999999998832832	true
EUC38_RS00375.dapF	lcl|NZ_CP040340.1_prot_WP_000077405.1_52 [gene=dapF] [locus_tag=EUC38_RS00375] [protein=diaminopimelate epimerase] [protein_id=WP_000077405.1] [location=complement(67318..68184)] [gbkey=CDS]	0.999999998818414	true
EUC38_RS29865	lcl|NZ_CP040340.1_prot_WP_000653680.1_3264 [locus_tag=EUC38_RS29865] [protein=hypothetical protein] [protein_id=WP_000653680.1] [location=3355871..3356014] [gbkey=CDS]	0.999999998634104	true
EUC38_RS02235	lcl|NZ_CP040340.1_prot_WP_000949055.1_424 [locus_tag=EUC38_RS02235] [protein=flavin reductase family protein] [protein_id=WP_000949055.1] [location=434248..434859] [gbkey=CDS]	0.999999998623584	true
EUC38_RS22310	lcl|NZ_CP040340.1_prot_WP_000814429.1_4370 [locus_tag=EUC38_RS22310] [protein=hypothetical protein] [protein_id=WP_000814429.1] [location=4435594..4435839] [gbkey=CDS]	0.999999998622937	true
EUC38_RS10570	lcl|NZ_CP040340.1_prot_WP_000026275.1_1996 [locus_tag=EUC38_RS10570] [protein=class I SAM-dependent methyltransferase] [protein_id=WP_000026275.1] [location=complement(2090071..2090847)] [gbkey=CDS]	0.999999998409474	true
EUC38_RS10790	lcl|NZ_CP040340.1_prot_WP_001142718.1_2040 [locus_tag=EUC38_RS10790] [protein=MerR family transcriptional regulator] [protein_id=WP_001142718.1] [location=2132822..2133697] [gbkey=CDS]	0.999999998403219	true
EUC38_RS05430	lcl|NZ_CP040340.1_prot_WP_000199985.1_987 [locus_tag=EUC38_RS05430] [protein=FAD-dependent oxidoreductase] [protein_id=WP_000199985.1] [location=complement(1060411..1061937)] [gbkey=CDS]	0.999999998292176	true
EUC38_RS27665	lcl|NZ_CP040340.1_prot_WP_000873628.1_5442 [locus_tag=EUC38_RS27665] [protein=sulfatase-like hydrolase/transferase] [protein_id=WP_000873628.1] [location=complement(5462512..5464581)] [gbkey=CDS]	0.999999997808515	true
EUC38_RS20670	lcl|NZ_CP040340.1_prot_WP_002195678.1_4037 [locus_tag=EUC38_RS20670] [protein=heme-degrading domain-containing protein] [protein_id=WP_002195678.1] [location=complement(4096693..4097208)] [gbkey=CDS]	0.999999997696637	true
EUC38_RS04650	lcl|NZ_CP040340.1_prot_WP_001072420.1_839 [locus_tag=EUC38_RS04650] [protein=ASCH domain-containing protein] [protein_id=WP_001072420.1] [location=complement(898580..899038)] [gbkey=CDS]	0.999999997623671	true
EUC38_RS19780	lcl|NZ_CP040340.1_prot_WP_059303619.1_3858 [locus_tag=EUC38_RS19780] [protein=hypothetical protein] [protein_id=WP_059303619.1] [location=complement(3939962..3940258)] [gbkey=CDS]	0.999999997214632	true
EUC38_RS21090	lcl|NZ_CP040340.1_prot_WP_078420777.1_4124 [locus_tag=EUC38_RS21090] [protein=collagen-like protein] [protein_id=WP_078420777.1] [location=4173969..4174622] [gbkey=CDS]	0.999999996918934	true
EUC38_RS29430	lcl|NZ_CP040341.1_prot_WP_001267125.1_5804 [locus_tag=EUC38_RS29430] [protein=hypothetical protein] [protein_id=WP_001267125.1] [location=268200..268571] [gbkey=CDS]	0.999999996897597	true
EUC38_RS06745	lcl|NZ_CP040340.1_prot_WP_016121833.1_1232 [locus_tag=EUC38_RS06745] [protein=amino acid ABC transporter ATP-binding protein] [protein_id=WP_016121833.1] [location=1350434..1351162] [gbkey=CDS]	0.999999996888321	true
EUC38_RS15100	lcl|NZ_CP040340.1_prot_WP_000247188.1_2907 [locus_tag=EUC38_RS15100] [protein=hypothetical protein] [protein_id=WP_000247188.1] [location=2991331..2991627] [gbkey=CDS]	0.999999996857341	true
EUC38_RS01390	lcl|NZ_CP040340.1_prot_WP_088053884.1_255 [locus_tag=EUC38_RS01390] [protein=acetyltransferase] [protein_id=WP_088053884.1] [location=complement(260834..261346)] [gbkey=CDS]	0.999999996815908	true
EUC38_RS05020	lcl|NZ_CP040340.1_prot_WP_026561416.1_905 [locus_tag=EUC38_RS05020] [protein=hypothetical protein] [protein_id=WP_026561416.1] [location=982484..982702] [gbkey=CDS]	0.999999996632368	true
EUC38_RS15580	lcl|NZ_CP040340.1_prot_WP_001294982.1_3003 [locus_tag=EUC38_RS15580] [protein=hypothetical protein] [protein_id=WP_001294982.1] [location=3073929..3074630] [gbkey=CDS]	0.999999996114243	true
EUC38_RS21770	lcl|NZ_CP040340.1_prot_WP_001054455.1_4261 [locus_tag=EUC38_RS21770] [protein=HesB/YadR/YfhF family protein] [protein_id=WP_001054455.1] [location=4336430..4336720] [gbkey=CDS]	0.999999995969041	true
EUC38_RS10080	lcl|NZ_CP040340.1_prot_WP_000941961.1_1894 [locus_tag=EUC38_RS10080] [protein=DinB family protein] [protein_id=WP_000941961.1] [location=2004122..2004655] [gbkey=CDS]	0.999999995888017	true
EUC38_RS04885	lcl|NZ_CP040340.1_prot_WP_000622969.1_876 [locus_tag=EUC38_RS04885] [protein=methionine ABC transporter ATP-binding protein] [protein_id=WP_000622969.1] [location=955239..956258] [gbkey=CDS]	0.999999995846847	true
EUC38_RS29975	lcl|NZ_CP040340.1_prot_WP_001242605.1_5072 [locus_tag=EUC38_RS29975] [protein=hypothetical protein] [protein_id=WP_001242605.1] [location=complement(5103797..5103973)] [gbkey=CDS]	0.999999995555415	true
EUC38_RS16900	lcl|NZ_CP040340.1_prot_WP_000800302.1_3276 [locus_tag=EUC38_RS16900] [protein=hypothetical protein] [protein_id=WP_000800302.1] [location=complement(3368276..3368641)] [gbkey=CDS]	0.999999994755236	true
EUC38_RS27175.ccpA	lcl|NZ_CP040340.1_prot_WP_001103297.1_5345 [gene=ccpA] [locus_tag=EUC38_RS27175] [protein=catabolite control protein A] [protein_id=WP_001103297.1] [location=complement(5368632..5369630)] [gbkey=CDS]	0.999999994753484	true
EUC38_RS26585.sspI	lcl|NZ_CP040340.1_prot_WP_000009509.1_5226 [gene=sspI] [locus_tag=EUC38_RS26585] [protein=small acid-soluble spore protein SspI] [protein_id=WP_000009509.1] [location=5260176..5260385] [gbkey=CDS]	0.999999994578343	true
EUC38_RS21840	lcl|NZ_CP040340.1_prot_WP_001146296.1_4275 [locus_tag=EUC38_RS21840] [protein=hypothetical protein] [protein_id=WP_001146296.1] [location=complement(4348761..4349024)] [gbkey=CDS]	0.999999994287481	true
EUC38_RS06010.mutY	lcl|NZ_CP040340.1_prot_WP_000171397.1_1104 [gene=mutY] [locus_tag=EUC38_RS06010] [protein=A/G-specific adenine glycosylase] [protein_id=WP_000171397.1] [location=1192735..1193832] [gbkey=CDS]	0.999999994244196	true
EUC38_RS27720	lcl|NZ_CP040340.1_prot_WP_000448409.1_5453 [locus_tag=EUC38_RS27720] [protein=hypothetical protein] [protein_id=WP_000448409.1] [location=complement(5471885..5472202)] [gbkey=CDS]	0.999999993429891	true
EUC38_RS22435	lcl|NZ_CP040340.1_prot_WP_000551322.1_4395 [locus_tag=EUC38_RS22435] [protein=methylphosphotriester-DNA--protein-cysteine methyltransferase family protein] [protein_id=WP_000551322.1] [location=4460866..4461462] [gbkey=CDS]	0.999999993416222	true
EUC38_RS27420	lcl|NZ_CP040340.1_prot_WP_147716750.1_5394 [locus_tag=EUC38_RS27420] [protein=exosporium leader peptide-containing protein] [protein_id=WP_147716750.1] [location=complement(5414200..5418129)] [gbkey=CDS]	0.999999992933810	true
EUC38_RS13570	lcl|NZ_CP040340.1_prot_WP_000160049.1_2594 [locus_tag=EUC38_RS13570] [protein=class I SAM-dependent methyltransferase] [protein_id=WP_000160049.1] [location=2680046..2680726] [gbkey=CDS]	0.999999992905387	true
EUC38_RS13435	lcl|NZ_CP040340.1_prot_WP_000510565.1_2568 [locus_tag=EUC38_RS13435] [protein=DUF5082 family protein] [protein_id=WP_000510565.1] [location=2660535..2660957] [gbkey=CDS]	0.999999991981718	true
EUC38_RS16605	lcl|NZ_CP040340.1_prot_WP_000106396.1_3216 [locus_tag=EUC38_RS16605] [protein=MFS transporter] [protein_id=WP_000106396.1] [location=3307143..3308426] [gbkey=CDS]	0.999999991754336	true
EUC38_RS19475	lcl|NZ_CP040340.1_prot_WP_025708648.1_3797 [locus_tag=EUC38_RS19475] [protein=L,D-transpeptidase family protein] [protein_id=WP_025708648.1] [location=complement(3875293..3876738)] [gbkey=CDS]	0.999999991706080	true
EUC38_RS21410	lcl|NZ_CP040340.1_prot_WP_000070938.1_4189 [locus_tag=EUC38_RS21410] [protein=transcriptional regulator] [protein_id=WP_000070938.1] [location=complement(4250235..4250855)] [gbkey=CDS]	0.999999990814525	true
EUC38_RS13420	lcl|NZ_CP040340.1_prot_WP_001007571.1_2565 [locus_tag=EUC38_RS13420] [protein=hypothetical protein] [protein_id=WP_001007571.1] [location=2654447..2654698] [gbkey=CDS]	0.999999989416716	true
EUC38_RS06725.gerKA	lcl|NZ_CP040340.1_prot_WP_088053935.1_1228 [gene=gerKA] [locus_tag=EUC38_RS06725] [protein=spore germination protein GerKA] [protein_id=WP_088053935.1] [location=complement(1345346..1346848)] [gbkey=CDS]	0.999999987905595	true
EUC38_RS11315	lcl|NZ_CP040340.1_prot_WP_147716724.1_2143 [locus_tag=EUC38_RS11315] [protein=DUF11 domain-containing protein] [protein_id=WP_147716724.1] [location=complement(2228579..2243632)] [gbkey=CDS]	0.999999985975613	true
EUC38_RS17345	lcl|NZ_CP040340.1_prot_WP_000124880.1_3366 [locus_tag=EUC38_RS17345] [protein=glycosyl transferase family 1] [protein_id=WP_000124880.1] [location=complement(3448649..3449842)] [gbkey=CDS]	0.999999985937877	true
EUC38_RS07910.sasP	lcl|NZ_CP040340.1_prot_WP_000013338.1_1444 [gene=sasP] [locus_tag=EUC38_RS07910] [protein=small acid-soluble spore protein, SasP family] [protein_id=WP_000013338.1] [location=complement(1566470..1566673)] [gbkey=CDS]	0.999999985922238	true
EUC38_RS24180	lcl|NZ_CP040340.1_prot_WP_001161449.1_4743 [locus_tag=EUC38_RS24180] [protein=SIMPL domain-containing protein] [protein_id=WP_001161449.1] [location=4806970..4807641] [gbkey=CDS]	0.999999985369200	true
EUC38_RS12915	lcl|NZ_CP040340.1_prot_WP_000877687.1_2464 [locus_tag=EUC38_RS12915] [protein=sugar phosphate isomerase/epimerase] [protein_id=WP_000877687.1] [location=2564614..2565456] [gbkey=CDS]	0.999999983436170	true
EUC38_RS19945	lcl|NZ_CP040340.1_prot_WP_144653472.1_3891 [locus_tag=EUC38_RS19945] [protein=suppressor of fused domain protein] [protein_id=WP_144653472.1] [location=complement(3961253..3962533)] [gbkey=CDS]	0.999999983182903	true
EUC38_RS17500	lcl|NZ_CP040340.1_prot_WP_001999958.1_3399 [locus_tag=EUC38_RS17500] [protein=carboxymuconolactone decarboxylase family protein] [protein_id=WP_001999958.1] [location=complement(3476636..3477028)] [gbkey=CDS]	0.999999982230288	true
EUC38_RS27425	lcl|NZ_CP040340.1_prot_WP_001110855.1_5395 [locus_tag=EUC38_RS27425] [protein=hypothetical protein] [protein_id=WP_001110855.1] [location=complement(5418246..5418569)] [gbkey=CDS]	0.999999978675710	true
EUC38_RS14630	lcl|NZ_CP040340.1_prot_WP_088054288.1_2808 [locus_tag=EUC38_RS14630] [protein=isochorismatase family protein] [protein_id=WP_088054288.1] [location=2893599..2894492] [gbkey=CDS]	0.999999977603563	true
EUC38_RS04040	lcl|NZ_CP040340.1_prot_WP_016126168.1_740 [locus_tag=EUC38_RS04040] [protein=S9 family peptidase] [protein_id=WP_016126168.1] [location=783498..785462] [gbkey=CDS]	0.999999976726808	true
EUC38_RS20135	lcl|NZ_CP040340.1_prot_WP_000014535.1_3929 [locus_tag=EUC38_RS20135] [protein=WXG100 family type VII secretion target] [protein_id=WP_000014535.1] [location=complement(3990289..3990594)] [gbkey=CDS]	0.999999975563030	true
EUC38_RS27345	lcl|NZ_CP040340.1_prot_WP_000437765.1_5379 [locus_tag=EUC38_RS27345] [protein=SRPBCC domain-containing protein] [protein_id=WP_000437765.1] [location=complement(5404316..5404747)] [gbkey=CDS]	0.999999973864689	true
EUC38_RS11470	lcl|NZ_CP040340.1_prot_WP_000291688.1_2174 [locus_tag=EUC38_RS11470] [protein=aspartyl-phosphate phosphatase Spo0E family protein] [protein_id=WP_000291688.1] [location=2268684..2268902] [gbkey=CDS]	0.999999973552914	true
EUC38_RS24365.bioA	lcl|NZ_CP040340.1_prot_WP_140387020.1_4780 [gene=bioA] [locus_tag=EUC38_RS24365] [protein=adenosylmethionine--8-amino-7-oxononanoate transaminase] [protein_id=WP_140387020.1] [location=complement(4838484..4839917)] [gbkey=CDS]	0.999999973326904	true
EUC38_RS22245	lcl|NZ_CP040340.1_prot_WP_000531225.1_4356 [locus_tag=EUC38_RS22245] [protein=ORF6C domain-containing protein] [protein_id=WP_000531225.1] [location=complement(4421425..4422183)] [gbkey=CDS]	0.999999971208482	true
EUC38_RS20830	lcl|NZ_CP040340.1_prot_WP_000141007.1_4072 [locus_tag=EUC38_RS20830] [protein=glycosyltransferase] [protein_id=WP_000141007.1] [location=complement(4128533..4129294)] [gbkey=CDS]	0.999999970649144	true
EUC38_RS22300.hfq	lcl|NZ_CP040340.1_prot_WP_000813896.1_4368 [gene=hfq] [locus_tag=EUC38_RS22300] [protein=RNA chaperone Hfq] [protein_id=WP_000813896.1] [location=complement(4434214..4434438)] [gbkey=CDS]	0.999999970470574	true
EUC38_RS05050	lcl|NZ_CP040340.1_prot_WP_015926217.1_911 [locus_tag=EUC38_RS05050] [protein=GAP family protein] [protein_id=WP_015926217.1] [location=987702..988415] [gbkey=CDS]	0.999999970276859	true
EUC38_RS00600	lcl|NZ_CP040340.1_prot_WP_071739820.1_97 [locus_tag=EUC38_RS00600] [protein=bifunctional metallophosphatase/5'-nucleotidase] [protein_id=WP_071739820.1] [location=complement(102930..104321)] [gbkey=CDS]	0.999999968403420	true
EUC38_RS13120.namA	lcl|NZ_CP040340.1_prot_WP_147716726.1_2505 [gene=namA] [locus_tag=EUC38_RS13120] [protein=NADPH dehydrogenase NamA] [protein_id=WP_147716726.1] [location=complement(2600334..2601371)] [gbkey=CDS]	0.999999968149855	true
EUC38_RS18315	lcl|NZ_CP040340.1_prot_WP_000250758.1_3563 [locus_tag=EUC38_RS18315] [protein=IclR family transcriptional regulator] [protein_id=WP_000250758.1] [location=complement(3633724..3634473)] [gbkey=CDS]	0.999999963745385	true
EUC38_RS08210	lcl|NZ_CP040340.1_prot_WP_001060032.1_1506 [locus_tag=EUC38_RS08210] [protein=SMI1/KNR4 family protein] [protein_id=WP_001060032.1] [location=1628372..1628827] [gbkey=CDS]	0.999999961109866	true
EUC38_RS24150	lcl|NZ_CP040340.1_prot_WP_000548045.1_4737 [locus_tag=EUC38_RS24150] [protein=GntR family transcriptional regulator] [protein_id=WP_000548045.1] [location=4802325..4802744] [gbkey=CDS]	0.999999956755220	true
EUC38_RS24085.spoVAF	lcl|NZ_CP040340.1_prot_WP_000165595.1_4724 [gene=spoVAF] [locus_tag=EUC38_RS24085] [protein=spore germination protein SpoVAF] [protein_id=WP_000165595.1] [location=complement(4792443..4793915)] [gbkey=CDS]	0.999999954831202	true
EUC38_RS04930.gatA	lcl|NZ_CP040340.1_prot_WP_000051433.1_885 [gene=gatA] [locus_tag=EUC38_RS04930] [protein=Asp-tRNA(Asn)/Glu-tRNA(Gln) amidotransferase subunit GatA] [protein_id=WP_000051433.1] [location=961322..962779] [gbkey=CDS]	0.999999951846176	true
EUC38_RS28555	lcl|NZ_CP040341.1_prot_WP_017561868.1_5623 [locus_tag=EUC38_RS28555] [protein=maturase] [protein_id=WP_017561868.1] [location=89344..91161] [gbkey=CDS]	0.999999945862614	true
EUC38_RS11855	lcl|NZ_CP040340.1_prot_WP_001059789.1_2251 [locus_tag=EUC38_RS11855] [protein=MarR family transcriptional regulator] [protein_id=WP_001059789.1] [location=complement(2332436..2332846)] [gbkey=CDS]	0.999999943997457	true
EUC38_RS14745	lcl|NZ_CP040340.1_prot_WP_001186115.1_2831 [locus_tag=EUC38_RS14745] [protein=MBL fold metallo-hydrolase] [protein_id=WP_001186115.1] [location=2923798..2924664] [gbkey=CDS]	0.999999937753687	true
EUC38_RS24810	lcl|NZ_CP040340.1_prot_WP_033666640.1_4869 [locus_tag=EUC38_RS24810] [protein=hypothetical protein] [protein_id=WP_033666640.1] [location=complement(4916872..4917408)] [gbkey=CDS]	0.999999929401198	true
EUC38_RS00545	lcl|NZ_CP040340.1_prot_WP_000435943.1_86 [locus_tag=EUC38_RS00545] [protein=DUF1027 domain-containing protein] [protein_id=WP_000435943.1] [location=complement(95220..95522)] [gbkey=CDS]	0.999999927442516	true
EUC38_RS18450	lcl|NZ_CP040340.1_prot_WP_088054515.1_3590 [locus_tag=EUC38_RS18450] [protein=hypothetical protein] [protein_id=WP_088054515.1] [location=complement(3662158..3663180)] [gbkey=CDS]	0.999999922971753	true
EUC38_RS11345	lcl|NZ_CP040340.1_prot_WP_088053945.1_2149 [locus_tag=EUC38_RS11345] [protein=aldose 1-epimerase family protein] [protein_id=WP_088053945.1] [location=complement(2247143..2248015)] [gbkey=CDS]	0.999999920157858	true
EUC38_RS09325.clpB	lcl|NZ_CP040340.1_prot_WP_000365401.1_1742 [gene=clpB] [locus_tag=EUC38_RS09325] [protein=ATP-dependent chaperone ClpB] [protein_id=WP_000365401.1] [location=1849369..1851969] [gbkey=CDS]	0.999999916527003	true
EUC38_RS01950	lcl|NZ_CP040340.1_prot_WP_142408174.1_367 [locus_tag=EUC38_RS01950] [protein=oligosaccharide flippase family protein] [protein_id=WP_142408174.1] [location=complement(381507..382787)] [gbkey=CDS]	0.999999910088144	true
EUC38_RS29335	lcl|NZ_CP040341.1_prot_WP_001259103.1_5784 [locus_tag=EUC38_RS29335] [protein=hypothetical protein] [protein_id=WP_001259103.1] [location=253716..254642] [gbkey=CDS]	0.999999907430332	true
EUC38_RS04975	lcl|NZ_CP040340.1_prot_WP_000007349.1_894 [locus_tag=EUC38_RS04975] [protein=aminopeptidase] [protein_id=WP_000007349.1] [location=complement(972055..973284)] [gbkey=CDS]	0.999999905716226	true
EUC38_RS19160	lcl|NZ_CP040340.1_prot_WP_063220668.1_3734 [locus_tag=EUC38_RS19160] [protein=LysR family transcriptional regulator] [protein_id=WP_063220668.1] [location=complement(3811709..3812587)] [gbkey=CDS]	0.999999901366886	true
EUC38_RS26025.minD	lcl|NZ_CP040340.1_prot_WP_000503309.1_5114 [gene=minD] [locus_tag=EUC38_RS26025] [protein=septum site-determining protein MinD] [protein_id=WP_000503309.1] [location=complement(5146734..5147531)] [gbkey=CDS]	0.999999889676024	true
EUC38_RS21790.tlp	lcl|NZ_CP040340.1_prot_WP_001133511.1_4265 [gene=tlp] [locus_tag=EUC38_RS21790] [protein=small acid-soluble spore protein Tlp] [protein_id=WP_001133511.1] [location=complement(4340089..4340286)] [gbkey=CDS]	0.999999883039490	true
EUC38_RS19055	lcl|NZ_CP040340.1_prot_WP_000897399.1_3713 [locus_tag=EUC38_RS19055] [protein=alpha/beta-type small acid-soluble spore protein] [protein_id=WP_000897399.1] [location=complement(3784216..3784446)] [gbkey=CDS]	0.999999859436632	true
EUC38_RS09735.odhA	lcl|NZ_CP040340.1_prot_WP_000197118.1_1825 [gene=odhA] [locus_tag=EUC38_RS09735] [protein=2-oxoglutarate dehydrogenase E1 component] [protein_id=WP_000197118.1] [location=complement(1932250..1935117)] [gbkey=CDS]	0.999999853136445	true
EUC38_RS20440	lcl|NZ_CP040340.1_prot_WP_000601230.1_3990 [locus_tag=EUC38_RS20440] [protein=GNAT family N-acetyltransferase] [protein_id=WP_000601230.1] [location=4044445..4044906] [gbkey=CDS]	0.999999849528281	true
EUC38_RS08945	lcl|NZ_CP040340.1_prot_WP_048656907.1_1663 [locus_tag=EUC38_RS08945] [protein=hypothetical protein] [protein_id=WP_048656907.1] [location=1773053..1773229] [gbkey=CDS]	0.999999845207629	true
EUC38_RS06030	lcl|NZ_CP040340.1_prot_WP_000506622.1_1108 [locus_tag=EUC38_RS06030] [protein=DUF402 domain-containing protein] [protein_id=WP_000506622.1] [location=1195222..1195752] [gbkey=CDS]	0.999999829628688	true
EUC38_RS25575	lcl|NZ_CP040340.1_prot_WP_000071866.1_5022 [locus_tag=EUC38_RS25575] [protein=DUF4023 domain-containing protein] [protein_id=WP_000071866.1] [location=5052908..5053030] [gbkey=CDS]	0.999999823072555	true
EUC38_RS13885	lcl|NZ_CP040340.1_prot_WP_000692554.1_2657 [locus_tag=EUC38_RS13885] [protein=virulence factor] [protein_id=WP_000692554.1] [location=2742541..2743668] [gbkey=CDS]	0.999999821198429	true
EUC38_RS06505.fdhD	lcl|NZ_CP040340.1_prot_WP_000529234.1_1184 [gene=fdhD] [locus_tag=EUC38_RS06505] [protein=formate dehydrogenase accessory sulfurtransferase FdhD] [protein_id=WP_000529234.1] [location=complement(1290412..1291218)] [gbkey=CDS]	0.999999817325492	true
EUC38_RS03570.ctsR	lcl|NZ_CP040340.1_prot_WP_001244565.1_658 [gene=ctsR] [locus_tag=EUC38_RS03570] [protein=transcriptional regulator CtsR] [protein_id=WP_001244565.1] [location=709325..709786] [gbkey=CDS]	0.999999807198504	true
EUC38_RS00490	lcl|NZ_CP040340.1_prot_WP_088053800.1_75 [locus_tag=EUC38_RS00490] [protein=cysteine protease StiP family protein] [protein_id=WP_088053800.1] [location=85476..86588] [gbkey=CDS]	0.999999784420514	true
EUC38_RS11095.recU	lcl|NZ_CP040340.1_prot_WP_000155598.1_2102 [gene=recU] [locus_tag=EUC38_RS11095] [protein=Holliday junction resolvase RecU] [protein_id=WP_000155598.1] [location=complement(2188041..2188643)] [gbkey=CDS]	0.999999783803323	true
EUC38_RS15835	lcl|NZ_CP040340.1_prot_WP_059303787.1_3054 [locus_tag=EUC38_RS15835] [protein=serine hydrolase] [protein_id=WP_059303787.1] [location=3151152..3152312] [gbkey=CDS]	0.999999782583685	true
EUC38_RS05550	lcl|NZ_CP040340.1_prot_WP_063220207.1_1011 [locus_tag=EUC38_RS05550] [protein=DEAD/DEAH box helicase] [protein_id=WP_063220207.1] [location=complement(1093070..1095223)] [gbkey=CDS]	0.999999775142716	true
EUC38_RS29585	lcl|NZ_CP040341.1_prot_WP_063220207.1_5837 [locus_tag=EUC38_RS29585] [protein=DEAD/DEAH box helicase] [protein_id=WP_063220207.1] [location=308998..311151] [gbkey=CDS]	0.999999775142716	true
EUC38_RS17610	lcl|NZ_CP040340.1_prot_WP_000271313.1_3421 [locus_tag=EUC38_RS17610] [protein=DUF3870 domain-containing protein] [protein_id=WP_000271313.1] [location=complement(3498455..3498781)] [gbkey=CDS]	0.999999758002063	true
EUC38_RS05615	lcl|NZ_CP040340.1_prot_WP_000082906.1_1024 [locus_tag=EUC38_RS05615] [protein=MTH1187 family thiamine-binding protein] [protein_id=WP_000082906.1] [location=1116262..1116582] [gbkey=CDS]	0.999999754784172	true
EUC38_RS20205	lcl|NZ_CP040340.1_prot_WP_088054197.1_3943 [locus_tag=EUC38_RS20205] [protein=NAD(P)H-dependent oxidoreductase] [protein_id=WP_088054197.1] [location=complement(4002908..4003483)] [gbkey=CDS]	0.999999739822955	true
EUC38_RS09125	lcl|NZ_CP040340.1_prot_WP_000073795.1_1702 [locus_tag=EUC38_RS09125] [protein=phosphotransferase] [protein_id=WP_000073795.1] [location=complement(1806683..1807474)] [gbkey=CDS]	0.999999729573114	true
EUC38_RS29735	lcl|NZ_CP040340.1_prot_WP_016124305.1_1878 [locus_tag=EUC38_RS29735] [protein=hypothetical protein] [protein_id=WP_016124305.1] [location=1985659..1985811] [gbkey=CDS]	0.999999716637410	true
EUC38_RS12525	lcl|NZ_CP040340.1_prot_WP_000458533.1_2386 [locus_tag=EUC38_RS12525] [protein=hypothetical protein] [protein_id=WP_000458533.1] [location=complement(2478585..2479130)] [gbkey=CDS]	0.999999689838803	true
EUC38_RS24570	lcl|NZ_CP040340.1_prot_WP_000115781.1_4821 [locus_tag=EUC38_RS24570] [protein=butyrate kinase] [protein_id=WP_000115781.1] [location=complement(4876816..4877919)] [gbkey=CDS]	0.999999680681065	true
EUC38_RS16335	lcl|NZ_CP040340.1_prot_WP_088054495.1_3156 [locus_tag=EUC38_RS16335] [protein=hypothetical protein] [protein_id=WP_088054495.1] [location=3259441..3259623] [gbkey=CDS]	0.999999672938024	true
EUC38_RS22655	lcl|NZ_CP040340.1_prot_WP_088054124.1_4439 [locus_tag=EUC38_RS22655] [protein=SDR family oxidoreductase] [protein_id=WP_088054124.1] [location=complement(4511015..4511728)] [gbkey=CDS]	0.999999665936989	true
EUC38_RS15220	lcl|NZ_CP040340.1_prot_WP_000790088.1_2931 [locus_tag=EUC38_RS15220] [protein=BC1881 family protein] [protein_id=WP_000790088.1] [location=3010195..3010341] [gbkey=CDS]	0.999999657527938	true
EUC38_RS01870	lcl|NZ_CP040340.1_prot_WP_000997459.1_351 [locus_tag=EUC38_RS01870] [protein=competence protein ComK] [protein_id=WP_000997459.1] [location=363890..364396] [gbkey=CDS]	0.999999653799006	true
EUC38_RS09970.phaQ	lcl|NZ_CP040340.1_prot_WP_000939955.1_1871 [gene=phaQ] [locus_tag=EUC38_RS09970] [protein=poly-beta-hydroxybutyrate-responsive repressor] [protein_id=WP_000939955.1] [location=complement(1979276..1979728)] [gbkey=CDS]	0.999999638793333	true
EUC38_RS18920	lcl|NZ_CP040340.1_prot_WP_144653481.1_3685 [locus_tag=EUC38_RS18920] [protein=MBL fold metallo-hydrolase] [protein_id=WP_144653481.1] [location=3752954..3753811] [gbkey=CDS]	0.999999616095637	true
EUC38_RS26820	lcl|NZ_CP040340.1_prot_WP_000201572.1_5273 [locus_tag=EUC38_RS26820] [protein=CBS domain-containing protein] [protein_id=WP_000201572.1] [location=complement(5307995..5309308)] [gbkey=CDS]	0.999999591062029	true
EUC38_RS05570	lcl|NZ_CP040340.1_prot_WP_197287940.1_1015 [locus_tag=EUC38_RS05570] [protein=GIY-YIG nuclease family protein] [protein_id=WP_197287940.1] [location=complement(1099440..1101092)] [gbkey=CDS]	0.999999580797482	true
EUC38_RS29565	lcl|NZ_CP040341.1_prot_WP_063220211.1_5833 [locus_tag=EUC38_RS29565] [protein=GIY-YIG nuclease family protein] [protein_id=WP_063220211.1] [location=303125..304861] [gbkey=CDS]	0.999999580797482	true
EUC38_RS23270.ftsA	lcl|NZ_CP040340.1_prot_WP_001087558.1_4562 [gene=ftsA] [locus_tag=EUC38_RS23270] [protein=cell division protein FtsA] [protein_id=WP_001087558.1] [location=complement(4641036..4642343)] [gbkey=CDS]	0.999999571842151	true
EUC38_RS24315.ribD	lcl|NZ_CP040340.1_prot_WP_000131986.1_4770 [gene=ribD] [locus_tag=EUC38_RS24315] [protein=bifunctional diaminohydroxyphosphoribosylaminopyrimidine deaminase/5-amino-6-(5-phosphoribosylamino)uracil reductase RibD] [protein_id=WP_000131986.1] [location=4830142..4831254] [gbkey=CDS]	0.999999571655816	true
EUC38_RS13075	lcl|NZ_CP040340.1_prot_WP_000594045.1_2495 [locus_tag=EUC38_RS13075] [protein=LLM class flavin-dependent oxidoreductase] [protein_id=WP_000594045.1] [location=complement(2591792..2592793)] [gbkey=CDS]	0.999999537043481	true
EUC38_RS29325	lcl|NZ_CP040341.1_prot_WP_002042320.1_5782 [locus_tag=EUC38_RS29325] [protein=hypothetical protein] [protein_id=WP_002042320.1] [location=251071..252570] [gbkey=CDS]	0.999999524558030	true
EUC38_RS07900	lcl|NZ_CP040340.1_prot_WP_000281501.1_1442 [locus_tag=EUC38_RS07900] [protein=amino acid ABC transporter permease] [protein_id=WP_000281501.1] [location=1564957..1565655] [gbkey=CDS]	0.999999492404466	true
EUC38_RS27290	lcl|NZ_CP040340.1_prot_WP_001122235.1_5368 [locus_tag=EUC38_RS27290] [protein=YtzH-like family protein] [protein_id=WP_001122235.1] [location=5391919..5392197] [gbkey=CDS]	0.999999419031852	true
EUC38_RS02825	lcl|NZ_CP040340.1_prot_WP_001103412.1_542 [locus_tag=EUC38_RS02825] [protein=MFS transporter] [protein_id=WP_001103412.1] [location=569896..571194] [gbkey=CDS]	0.999999413510020	true
EUC38_RS19380	lcl|NZ_CP040340.1_prot_WP_088054330.1_3778 [locus_tag=EUC38_RS19380] [protein=hypothetical protein] [protein_id=WP_088054330.1] [location=complement(3857077..3857301)] [gbkey=CDS]	0.999999405950074	true
EUC38_RS16965	lcl|NZ_CP040340.1_prot_WP_000169993.1_3289 [locus_tag=EUC38_RS16965] [protein=PQQ-dependent sugar dehydrogenase] [protein_id=WP_000169993.1] [location=complement(3376830..3378260)] [gbkey=CDS]	0.999999345937588	true
EUC38_RS12740	lcl|NZ_CP040340.1_prot_WP_088054355.1_2429 [locus_tag=EUC38_RS12740] [protein=LD-carboxypeptidase] [protein_id=WP_088054355.1] [location=complement(2526137..2527138)] [gbkey=CDS]	0.999999325624988	true
EUC38_RS20500.rfbG	lcl|NZ_CP040340.1_prot_WP_000168659.1_4003 [gene=rfbG] [locus_tag=EUC38_RS20500] [protein=CDP-glucose 4,6-dehydratase] [protein_id=WP_000168659.1] [location=4057774..4058829] [gbkey=CDS]	0.999999311627929	true
EUC38_RS14900	lcl|NZ_CP040340.1_prot_WP_000093107.1_2862 [locus_tag=EUC38_RS14900] [protein=hypothetical protein] [protein_id=WP_000093107.1] [location=complement(2949197..2949628)] [gbkey=CDS]	0.999999224084685	true
EUC38_RS17615	lcl|NZ_CP040340.1_prot_WP_001228738.1_3422 [locus_tag=EUC38_RS17615] [protein=septum formation initiator family protein] [protein_id=WP_001228738.1] [location=complement(3499079..3499435)] [gbkey=CDS]	0.999999169301176	true
EUC38_RS11885	lcl|NZ_CP040340.1_prot_WP_000510032.1_2257 [locus_tag=EUC38_RS11885] [protein=cation transporter] [protein_id=WP_000510032.1] [location=2338902..2339801] [gbkey=CDS]	0.999999158826273	true
EUC38_RS29360	lcl|NZ_CP040341.1_prot_WP_001067122.1_5789 [locus_tag=EUC38_RS29360] [protein=hypothetical protein] [protein_id=WP_001067122.1] [location=256721..256972] [gbkey=CDS]	0.999999143335181	true
EUC38_RS14945	lcl|NZ_CP040340.1_prot_WP_059303860.1_2871 [locus_tag=EUC38_RS14945] [protein=hypothetical protein] [protein_id=WP_059303860.1] [location=complement(2959403..2959906)] [gbkey=CDS]	0.999999002775729	true
EUC38_RS12345	lcl|NZ_CP040340.1_prot_WP_120449942.1_2350 [locus_tag=EUC38_RS12345] [protein=IS3 family transposase] [exception=ribosomal slippage] [protein_id=WP_120449942.1] [location=complement(join(2437398..2438350,2438350..2438728))] [gbkey=CDS]	0.999998901151847	true
EUC38_RS12430	lcl|NZ_CP040340.1_prot_WP_120449942.1_2367 [locus_tag=EUC38_RS12430] [protein=IS3 family transposase] [exception=ribosomal slippage] [protein_id=WP_120449942.1] [location=join(2456655..2457033,2457033..2457985)] [gbkey=CDS]	0.999998901151847	true
EUC38_RS14050	lcl|NZ_CP040340.1_prot_WP_120449942.1_2690 [locus_tag=EUC38_RS14050] [protein=IS3 family transposase] [exception=ribosomal slippage] [protein_id=WP_120449942.1] [location=complement(join(2778167..2779119,2779119..2779497))] [gbkey=CDS]	0.999998901151847	true
EUC38_RS22425	lcl|NZ_CP040340.1_prot_WP_120449942.1_4393 [locus_tag=EUC38_RS22425] [protein=IS3 family transposase] [exception=ribosomal slippage] [protein_id=WP_120449942.1] [location=join(4458545..4458923,4458923..4459875)] [gbkey=CDS]	0.999998901151847	true
EUC38_RS26295	lcl|NZ_CP040340.1_prot_WP_120449942.1_5166 [locus_tag=EUC38_RS26295] [protein=IS3 family transposase] [exception=ribosomal slippage] [protein_id=WP_120449942.1] [location=complement(join(5200752..5201704,5201704..5202082))] [gbkey=CDS]	0.999998901151847	true
EUC38_RS13755.ric	lcl|NZ_CP040340.1_prot_WP_000401372.1_2631 [gene=ric] [locus_tag=EUC38_RS13755] [protein=iron-sulfur cluster repair di-iron protein] [protein_id=WP_000401372.1] [location=complement(2719507..2720214)] [gbkey=CDS]	0.999998792465916	true
EUC38_RS23800	lcl|NZ_CP040340.1_prot_WP_000434582.1_4667 [locus_tag=EUC38_RS23800] [protein=aminotransferase A] [protein_id=WP_000434582.1] [location=4740382..4741545] [gbkey=CDS]	0.999998665996909	true
EUC38_RS23320.ftsL	lcl|NZ_CP040340.1_prot_WP_000182804.1_4572 [gene=ftsL] [locus_tag=EUC38_RS23320] [protein=cell division protein FtsL] [protein_id=WP_000182804.1] [location=complement(4655290..4655652)] [gbkey=CDS]	0.999998664351340	true
EUC38_RS29135	lcl|NZ_CP040341.1_prot_WP_000802654.1_5743 [locus_tag=EUC38_RS29135] [protein=NAD(P)-binding domain-containing protein] [protein_id=WP_000802654.1] [location=complement(209936..211321)] [gbkey=CDS]	0.999998654212938	true
EUC38_RS24015.glcT	lcl|NZ_CP040340.1_prot_WP_000073860.1_4710 [gene=glcT] [locus_tag=EUC38_RS24015] [protein=ptsGHI operon transcription antiterminator GlcT] [protein_id=WP_000073860.1] [location=complement(4781130..4781978)] [gbkey=CDS]	0.999998536521808	true
EUC38_RS08355.ltrA	lcl|NZ_CP040340.1_prot_WP_001097732.1_1538 [gene=ltrA] [locus_tag=EUC38_RS08355] [protein=group II intron reverse transcriptase/maturase] [protein_id=WP_001097732.1] [location=1656473..1658119] [gbkey=CDS]	0.999998491692986	true
EUC38_RS24455.sdaAB	lcl|NZ_CP040340.1_prot_WP_000877445.1_4798 [gene=sdaAB] [locus_tag=EUC38_RS24455] [protein=L-serine ammonia-lyase, iron-sulfur-dependent subunit beta] [protein_id=WP_000877445.1] [location=complement(4856719..4857378)] [gbkey=CDS]	0.999998480224307	true
EUC38_RS07090	lcl|NZ_CP040340.1_prot_WP_000033865.1_1301 [locus_tag=EUC38_RS07090] [protein=50S ribosome-binding GTPase] [protein_id=WP_000033865.1] [location=complement(1423734..1424456)] [gbkey=CDS]	0.999998447963473	true
EUC38_RS21430	lcl|NZ_CP040340.1_prot_WP_088054102.1_4193 [locus_tag=EUC38_RS21430] [protein=DUF11 domain-containing protein] [protein_id=WP_088054102.1] [location=complement(4252393..4259865)] [gbkey=CDS]	0.999998388456435	true
EUC38_RS28490	lcl|NZ_CP040341.1_prot_WP_048558673.1_5609 [locus_tag=EUC38_RS28490] [protein=WXG100 family type VII secretion target] [protein_id=WP_048558673.1] [location=complement(76539..77771)] [gbkey=CDS]	0.999998281428181	true
EUC38_RS00855	lcl|NZ_CP040340.1_prot_WP_000388769.1_149 [locus_tag=EUC38_RS00855] [protein=DUF3978 family protein] [protein_id=WP_000388769.1] [location=152279..152722] [gbkey=CDS]	0.999998237025644	true
EUC38_RS25170.pstC	lcl|NZ_CP040340.1_prot_WP_088054021.1_4941 [gene=pstC] [locus_tag=EUC38_RS25170] [protein=phosphate ABC transporter permease subunit PstC] [protein_id=WP_088054021.1] [location=complement(4978288..4979238)] [gbkey=CDS]	0.999998138648187	true
EUC38_RS22325.pfkB	lcl|NZ_CP040340.1_prot_WP_000640859.1_4373 [gene=pfkB] [locus_tag=EUC38_RS22325] [protein=1-phosphofructokinase] [protein_id=WP_000640859.1] [location=complement(4439072..4439983)] [gbkey=CDS]	0.999998077187342	true
EUC38_RS10875	lcl|NZ_CP040340.1_prot_WP_000369754.1_2058 [locus_tag=EUC38_RS10875] [protein=stage VI sporulation protein F] [protein_id=WP_000369754.1] [location=2147846..2148097] [gbkey=CDS]	0.999997794653014	true
EUC38_RS24815	lcl|NZ_CP040340.1_prot_WP_001273985.1_4870 [locus_tag=EUC38_RS24815] [protein=LacI family DNA-binding transcriptional regulator] [protein_id=WP_001273985.1] [location=4917723..4918700] [gbkey=CDS]	0.999997738669990	true
EUC38_RS20445	lcl|NZ_CP040340.1_prot_WP_050292785.1_3992 [locus_tag=EUC38_RS20445] [protein=collagen-like protein] [protein_id=WP_050292785.1] [location=complement(4045401..4047914)] [gbkey=CDS]	0.999997643182510	true
EUC38_RS00560	lcl|NZ_CP040340.1_prot_WP_002180100.1_89 [locus_tag=EUC38_RS00560] [protein=YhfC family intramembrane metalloprotease] [protein_id=WP_002180100.1] [location=97089..97904] [gbkey=CDS]	0.999997532739246	true
EUC38_RS26950.ackA	lcl|NZ_CP040340.1_prot_WP_000034575.1_5300 [gene=ackA] [locus_tag=EUC38_RS26950] [protein=acetate kinase] [protein_id=WP_000034575.1] [location=complement(5327358..5328551)] [gbkey=CDS]	0.999997440414721	true
EUC38_RS16705	lcl|NZ_CP040340.1_prot_WP_001110124.1_3236 [locus_tag=EUC38_RS16705] [protein=undecaprenyl-diphosphatase] [protein_id=WP_001110124.1] [location=3328449..3329048] [gbkey=CDS]	0.999997410074978	true
EUC38_RS13855	lcl|NZ_CP040340.1_prot_WP_000499733.1_2651 [locus_tag=EUC38_RS13855] [protein=hypothetical protein] [protein_id=WP_000499733.1] [location=complement(2737152..2737979)] [gbkey=CDS]	0.999997239956776	true
EUC38_RS17580	lcl|NZ_CP040340.1_prot_WP_000558689.1_3415 [locus_tag=EUC38_RS17580] [protein=hypothetical protein] [protein_id=WP_000558689.1] [location=3492160..3492384] [gbkey=CDS]	0.999997153705676	true
EUC38_RS19770	lcl|NZ_CP040340.1_prot_WP_144653497.1_3856 [locus_tag=EUC38_RS19770] [protein=SMI1/KNR4 family protein] [protein_id=WP_144653497.1] [location=complement(3939094..3939585)] [gbkey=CDS]	0.999997128384760	true
EUC38_RS20750	lcl|NZ_CP040340.1_prot_WP_088054232.1_4054 [locus_tag=EUC38_RS20750] [protein=SRPBCC family protein] [protein_id=WP_088054232.1] [location=4110030..4110446] [gbkey=CDS]	0.999997102854674	true
EUC38_RS17760	lcl|NZ_CP040340.1_prot_WP_063220341.1_3451 [locus_tag=EUC38_RS17760] [protein=polymer-forming cytoskeletal protein] [protein_id=WP_063220341.1] [location=complement(3525684..3526394)] [gbkey=CDS]	0.999997049583521	true
EUC38_RS11045	lcl|NZ_CP040340.1_prot_WP_088054080.1_2092 [locus_tag=EUC38_RS11045] [protein=pantoate--beta-alanine ligase] [protein_id=WP_088054080.1] [location=2176923..2177771] [gbkey=CDS]	0.999997028887136	true
EUC38_RS15095	lcl|NZ_CP040340.1_prot_WP_033656670.1_2906 [locus_tag=EUC38_RS15095] [protein=AAA family ATPase] [protein_id=WP_033656670.1] [location=2989761..2991317] [gbkey=CDS]	0.999996969149315	true
EUC38_RS05125	lcl|NZ_CP040340.1_prot_WP_147716703.1_926 [locus_tag=EUC38_RS05125] [protein=virulence protein] [protein_id=WP_147716703.1] [location=999858..1000550] [gbkey=CDS]	0.999996407564824	true
EUC38_RS05785	lcl|NZ_CP040340.1_prot_WP_000151418.1_1058 [locus_tag=EUC38_RS05785] [protein=GTP-binding protein] [protein_id=WP_000151418.1] [location=complement(1148602..1151364)] [gbkey=CDS]	0.999996206081022	true
EUC38_RS07245	lcl|NZ_CP040340.1_prot_WP_000648912.1_1309 [locus_tag=EUC38_RS07245] [protein=DUF3965 domain-containing protein] [protein_id=WP_000648912.1] [location=1439939..1441090] [gbkey=CDS]	0.999996189117485	true
EUC38_RS03330	lcl|NZ_CP040340.1_prot_WP_000869815.1_627 [locus_tag=EUC38_RS03330] [protein=RidA family protein] [protein_id=WP_000869815.1] [location=666176..666550] [gbkey=CDS]	0.999995958670342	true
EUC38_RS22165	lcl|NZ_CP040340.1_prot_WP_000437455.1_4340 [locus_tag=EUC38_RS22165] [protein=bifunctional metallophosphatase/5'-nucleotidase] [protein_id=WP_000437455.1] [location=4409024..4410607] [gbkey=CDS]	0.999995366526738	true
EUC38_RS15980	lcl|NZ_CP040340.1_prot_WP_000369206.1_3083 [locus_tag=EUC38_RS15980] [protein=AAA family ATPase] [protein_id=WP_000369206.1] [location=3186188..3186748] [gbkey=CDS]	0.999995345991938	true
EUC38_RS19040.hblC	lcl|NZ_CP040340.1_prot_WP_000850223.1_3710 [gene=hblC] [locus_tag=EUC38_RS19040] [protein=hemolytic enterotoxin HBL lytic component L2] [protein_id=WP_000850223.1] [location=complement(3779243..3780562)] [gbkey=CDS]	0.999995340750417	true
EUC38_RS24230.spoIIM	lcl|NZ_CP040340.1_prot_WP_000269093.1_4753 [gene=spoIIM] [locus_tag=EUC38_RS24230] [protein=stage II sporulation protein M] [protein_id=WP_000269093.1] [location=complement(4816488..4817135)] [gbkey=CDS]	0.999995113289061	true
EUC38_RS29480	lcl|NZ_CP040341.1_prot_WP_000372479.1_5815 [locus_tag=EUC38_RS29480] [protein=helix-turn-helix domain-containing protein] [protein_id=WP_000372479.1] [location=281331..283046] [gbkey=CDS]	0.999994767723441	true
EUC38_RS12130	lcl|NZ_CP040340.1_prot_WP_000448037.1_2307 [locus_tag=EUC38_RS12130] [protein=aspartate kinase] [protein_id=WP_000448037.1] [location=complement(2390196..2391425)] [gbkey=CDS]	0.999994451348632	true
EUC38_RS29070	lcl|NZ_CP040341.1_prot_WP_000067663.1_5730 [locus_tag=EUC38_RS29070] [protein=alkylphosphonate utilization protein] [protein_id=WP_000067663.1] [location=complement(199075..199416)] [gbkey=CDS]	0.999994143613392	true
EUC38_RS12830	lcl|NZ_CP040340.1_prot_WP_000612102.1_2447 [locus_tag=EUC38_RS12830] [protein=homoserine kinase] [protein_id=WP_000612102.1] [location=2545028..2545921] [gbkey=CDS]	0.999993825532088	true
EUC38_RS28325.copZ	lcl|NZ_CP040341.1_prot_WP_000156565.1_5576 [gene=copZ] [locus_tag=EUC38_RS28325] [protein=copper chaperone CopZ] [protein_id=WP_000156565.1] [location=complement(41634..41837)] [gbkey=CDS]	0.999993711144514	true
EUC38_RS16690	lcl|NZ_CP040340.1_prot_WP_000654533.1_3233 [locus_tag=EUC38_RS16690] [protein=serine/threonine protein kinase] [protein_id=WP_000654533.1] [location=complement(3325525..3326406)] [gbkey=CDS]	0.999992941714845	true
EUC38_RS09235	lcl|NZ_CP040340.1_prot_WP_000616046.1_1724 [locus_tag=EUC38_RS09235] [protein=DUF2777 domain-containing protein] [protein_id=WP_000616046.1] [location=complement(1825384..1825938)] [gbkey=CDS]	0.999992823802574	true
EUC38_RS07860	lcl|NZ_CP040340.1_prot_WP_065212387.1_1434 [locus_tag=EUC38_RS07860] [protein=ABC transporter permease] [protein_id=WP_065212387.1] [location=complement(1552765..1553964)] [gbkey=CDS]	0.999992785408777	true
EUC38_RS24870	lcl|NZ_CP040340.1_prot_WP_001100038.1_4881 [locus_tag=EUC38_RS24870] [protein=DEAD/DEAH box helicase family protein] [protein_id=WP_001100038.1] [location=4926102..4927784] [gbkey=CDS]	0.999992511644558	true
EUC38_RS09885.glcD	lcl|NZ_CP040340.1_prot_WP_000890755.1_1854 [gene=glcD] [locus_tag=EUC38_RS09885] [protein=glycolate oxidase subunit GlcD] [protein_id=WP_000890755.1] [location=complement(1963137..1964549)] [gbkey=CDS]	0.999992242940121	true
EUC38_RS20550.gntK	lcl|NZ_CP040340.1_prot_WP_088054173.1_4013 [gene=gntK] [locus_tag=EUC38_RS20550] [protein=gluconokinase] [protein_id=WP_088054173.1] [location=complement(4066274..4067815)] [gbkey=CDS]	0.999991963260148	true
EUC38_RS10120	lcl|NZ_CP040340.1_prot_WP_000703100.1_1902 [locus_tag=EUC38_RS10120] [protein=hypothetical protein] [protein_id=WP_000703100.1] [location=2009560..2010162] [gbkey=CDS]	0.999991635965604	true
EUC38_RS18435	lcl|NZ_CP040340.1_prot_WP_001277646.1_3587 [locus_tag=EUC38_RS18435] [protein=hypothetical protein] [protein_id=WP_001277646.1] [location=complement(3657538..3657738)] [gbkey=CDS]	0.999991420635104	true
EUC38_RS09780	lcl|NZ_CP040340.1_prot_WP_000251856.1_1833 [locus_tag=EUC38_RS09780] [protein=hypothetical protein] [protein_id=WP_000251856.1] [location=1941391..1941618] [gbkey=CDS]	0.999991014331806	true
EUC38_RS07700	lcl|NZ_CP040340.1_prot_WP_000525819.1_1400 [locus_tag=EUC38_RS07700] [protein=DUF3992 domain-containing protein] [protein_id=WP_000525819.1] [location=1523177..1523521] [gbkey=CDS]	0.999990991707665	true
EUC38_RS23590	lcl|NZ_CP040340.1_prot_WP_001163291.1_4625 [locus_tag=EUC38_RS23590] [protein=DUF1885 family protein] [protein_id=WP_001163291.1] [location=4701332..4701724] [gbkey=CDS]	0.999990724646346	true
EUC38_RS06985	lcl|NZ_CP040340.1_prot_WP_000791522.1_1280 [locus_tag=EUC38_RS06985] [protein=hypothetical protein] [protein_id=WP_000791522.1] [location=complement(1400329..1401876)] [gbkey=CDS]	0.999990169322987	true
EUC38_RS02745	lcl|NZ_CP040340.1_prot_WP_000021473.1_526 [locus_tag=EUC38_RS02745] [protein=glycosyltransferase family 2 protein] [protein_id=WP_000021473.1] [location=548226..548954] [gbkey=CDS]	0.999987915405631	true
EUC38_RS11550	lcl|NZ_CP040340.1_prot_WP_000929220.1_2190 [locus_tag=EUC38_RS11550] [protein=flagellar hook-associated protein 2] [protein_id=WP_000929220.1] [location=2282791..2284167] [gbkey=CDS]	0.999987021923577	true
EUC38_RS06320.yhbH	lcl|NZ_CP040340.1_prot_WP_000503517.1_1147 [gene=yhbH] [locus_tag=EUC38_RS06320] [protein=sporulation protein YhbH] [protein_id=WP_000503517.1] [location=1243670..1244845] [gbkey=CDS]	0.999986247071304	true
EUC38_RS28270	lcl|NZ_CP040341.1_prot_WP_002019976.1_5564 [locus_tag=EUC38_RS28270] [protein=inorganic phosphate transporter] [protein_id=WP_002019976.1] [location=complement(28932..30086)] [gbkey=CDS]	0.999985903066759	true
EUC38_RS16540	lcl|NZ_CP040340.1_prot_WP_088054439.1_3203 [locus_tag=EUC38_RS16540] [protein=phage tail protein] [protein_id=WP_088054439.1] [location=3291446..3295480] [gbkey=CDS]	0.999985853336460	true
EUC38_RS19630	lcl|NZ_CP040340.1_prot_WP_000454094.1_3828 [locus_tag=EUC38_RS19630] [protein=DUF3224 domain-containing protein] [protein_id=WP_000454094.1] [location=3912487..3912897] [gbkey=CDS]	0.999984803795029	true
EUC38_RS28805	lcl|NZ_CP040341.1_prot_WP_002078659.1_5676 [locus_tag=EUC38_RS28805] [protein=spore germination protein] [protein_id=WP_002078659.1] [location=135544..137091] [gbkey=CDS]	0.999984242237292	true
EUC38_RS22045	lcl|NZ_CP040340.1_prot_WP_000253675.1_4316 [locus_tag=EUC38_RS22045] [protein=amidohydrolase] [protein_id=WP_000253675.1] [location=4386670..4387815] [gbkey=CDS]	0.999984007555644	true
EUC38_RS17715	lcl|NZ_CP040340.1_prot_WP_000361676.1_3442 [locus_tag=EUC38_RS17715] [protein=spore coat protein X] [protein_id=WP_000361676.1] [location=complement(3517692..3518144)] [gbkey=CDS]	0.999983978035800	true
EUC38_RS01335	lcl|NZ_CP040340.1_prot_WP_000215909.1_244 [locus_tag=EUC38_RS01335] [protein=DUF1657 domain-containing protein] [protein_id=WP_000215909.1] [location=250996..251202] [gbkey=CDS]	0.999983841455875	true
EUC38_RS15465	lcl|NZ_CP040340.1_prot_WP_000872534.1_2979 [locus_tag=EUC38_RS15465] [protein=recombinase family protein] [protein_id=WP_000872534.1] [location=3049625..3051088] [gbkey=CDS]	0.999980656089579	true
EUC38_RS21795.sspN	lcl|NZ_CP040340.1_prot_WP_000527987.1_4266 [gene=sspN] [locus_tag=EUC38_RS21795] [protein=acid-soluble spore protein SspN] [protein_id=WP_000527987.1] [location=complement(4340386..4340520)] [gbkey=CDS]	0.999980618775927	true
EUC38_RS03275.rsmI	lcl|NZ_CP040340.1_prot_WP_000267821.1_616 [gene=rsmI] [locus_tag=EUC38_RS03275] [protein=16S rRNA (cytidine(1402)-2'-O)-methyltransferase] [protein_id=WP_000267821.1] [location=656125..657000] [gbkey=CDS]	0.999979906258092	true
EUC38_RS03090.gyrA	lcl|NZ_CP040340.1_prot_WP_001282864.1_591 [gene=gyrA] [locus_tag=EUC38_RS03090] [protein=DNA gyrase subunit A] [protein_id=WP_001282864.1] [location=622888..625359] [gbkey=CDS]	0.999979663948955	true
EUC38_RS22155.phnC	lcl|NZ_CP040340.1_prot_WP_000569240.1_4338 [gene=phnC] [locus_tag=EUC38_RS22155] [protein=phosphonate ABC transporter ATP-binding protein] [protein_id=WP_000569240.1] [location=complement(4407043..4407816)] [gbkey=CDS]	0.999979197067981	true
EUC38_RS14710	lcl|NZ_CP040340.1_prot_WP_000106426.1_2824 [locus_tag=EUC38_RS14710] [protein=ABC transporter ATP-binding protein] [protein_id=WP_000106426.1] [location=2915448..2916215] [gbkey=CDS]	0.999977406870268	true
EUC38_RS16075	lcl|NZ_CP040340.1_prot_WP_000867755.1_3103 [locus_tag=EUC38_RS16075] [protein=excinuclease ABC subunit UvrA] [protein_id=WP_000867755.1] [location=3206771..3209941] [gbkey=CDS]	0.999977113025549	true
EUC38_RS05630	lcl|NZ_CP040340.1_prot_WP_000016088.1_1027 [locus_tag=EUC38_RS05630] [protein=ABC transporter ATP-binding protein] [protein_id=WP_000016088.1] [location=1118319..1119068] [gbkey=CDS]	0.999976659327901	true
EUC38_RS17280	lcl|NZ_CP040340.1_prot_WP_000556966.1_3353 [locus_tag=EUC38_RS17280] [protein=protein phosphatase 2C domain-containing protein] [protein_id=WP_000556966.1] [location=complement(3438764..3439600)] [gbkey=CDS]	0.999976060326309	true
EUC38_RS09725	lcl|NZ_CP040340.1_prot_WP_001061564.1_1823 [locus_tag=EUC38_RS09725] [protein=putative thiazole-containing bacteriocin maturation protein] [protein_id=WP_001061564.1] [location=complement(1928810..1930729)] [gbkey=CDS]	0.999974595486212	true
EUC38_RS25590	lcl|NZ_CP040340.1_prot_WP_000163210.1_5025 [locus_tag=EUC38_RS25590] [protein=aromatic amino acid hydroxylase] [protein_id=WP_000163210.1] [location=5058096..5059850] [gbkey=CDS]	0.999972978940959	true
EUC38_RS08145	lcl|NZ_CP040340.1_prot_WP_000076118.1_1491 [locus_tag=EUC38_RS08145] [protein=DUF3958 family protein] [protein_id=WP_000076118.1] [location=1620680..1621042] [gbkey=CDS]	0.999972242712753	true
EUC38_RS07955.alsD	lcl|NZ_CP040340.1_prot_WP_000215024.1_1453 [gene=alsD] [locus_tag=EUC38_RS07955] [protein=alpha-acetolactate decarboxylase] [protein_id=WP_000215024.1] [location=1577719..1578477] [gbkey=CDS]	0.999971501983226	true
EUC38_RS29515	lcl|NZ_CP040341.1_prot_WP_000586356.1_5823 [locus_tag=EUC38_RS29515] [protein=hypothetical protein] [protein_id=WP_000586356.1] [location=290921..291550] [gbkey=CDS]	0.999969618359733	true
EUC38_RS21315	lcl|NZ_CP040340.1_prot_WP_000061790.1_4170 [locus_tag=EUC38_RS21315] [protein=Lsa family ABC-F type ribosomal protection protein] [protein_id=WP_000061790.1] [location=4228033..4229511] [gbkey=CDS]	0.999967600126076	true
EUC38_RS27185	lcl|NZ_CP040340.1_prot_WP_000738025.1_5347 [locus_tag=EUC38_RS27185] [protein=CamS family sex pheromone protein] [protein_id=WP_000738025.1] [location=complement(5371362..5372384)] [gbkey=CDS]	0.999965728943563	true
EUC38_RS15955	lcl|NZ_CP040340.1_prot_WP_000886744.1_3078 [locus_tag=EUC38_RS15955] [protein=acyl-CoA carboxylase subunit beta] [protein_id=WP_000886744.1] [location=3180297..3181838] [gbkey=CDS]	0.999965646395879	true
EUC38_RS19150	lcl|NZ_CP040340.1_prot_WP_088054318.1_3732 [locus_tag=EUC38_RS19150] [protein=antibiotic biosynthesis monooxygenase] [protein_id=WP_088054318.1] [location=3808960..3809553] [gbkey=CDS]	0.999964203421509	true
EUC38_RS04855.pcrA	lcl|NZ_CP040340.1_prot_WP_013141718.1_870 [gene=pcrA] [locus_tag=EUC38_RS04855] [protein=DNA helicase PcrA] [protein_id=WP_013141718.1] [location=945895..948144] [gbkey=CDS]	0.999963118575416	true
EUC38_RS10945	lcl|NZ_CP040340.1_prot_WP_001095925.1_2072 [locus_tag=EUC38_RS10945] [protein=YpiB family protein] [protein_id=WP_001095925.1] [location=2160997..2161533] [gbkey=CDS]	0.999961778329335	true
EUC38_RS04720	lcl|NZ_CP040340.1_prot_WP_000651238.1_850 [locus_tag=EUC38_RS04720] [protein=class I SAM-dependent methyltransferase] [protein_id=WP_000651238.1] [location=complement(914142..914918)] [gbkey=CDS]	0.999958922517472	true
EUC38_RS15295	lcl|NZ_CP040340.1_prot_WP_001145078.1_2946 [locus_tag=EUC38_RS15295] [protein=DUF5309 family protein] [protein_id=WP_001145078.1] [location=3020842..3021966] [gbkey=CDS]	0.999958685101645	true
EUC38_RS27550	lcl|NZ_CP040340.1_prot_WP_001102461.1_5420 [locus_tag=EUC38_RS27550] [protein=tetraprenyl-beta-curcumene synthase family protein] [protein_id=WP_001102461.1] [location=complement(5442878..5443942)] [gbkey=CDS]	0.999958285219019	true
EUC38_RS12190	lcl|NZ_CP040340.1_prot_WP_000555762.1_2319 [locus_tag=EUC38_RS12190] [protein=ketoacyl-ACP synthase III] [protein_id=WP_000555762.1] [location=complement(2404842..2405825)] [gbkey=CDS]	0.999958202701751	true
EUC38_RS09195.gerPC	lcl|NZ_CP040340.1_prot_WP_001070760.1_1716 [gene=gerPC] [locus_tag=EUC38_RS09195] [protein=spore germination protein GerPC] [protein_id=WP_001070760.1] [location=complement(1820571..1821185)] [gbkey=CDS]	0.999954546774467	true
EUC38_RS29380	lcl|NZ_CP040341.1_prot_WP_000062336.1_5793 [locus_tag=EUC38_RS29380] [protein=hypothetical protein] [protein_id=WP_000062336.1] [location=259776..260105] [gbkey=CDS]	0.999954042348653	true
EUC38_RS29440.ltrA	lcl|NZ_CP040341.1_prot_WP_001014145.1_5806 [gene=ltrA] [locus_tag=EUC38_RS29440] [protein=group II intron reverse transcriptase/maturase] [protein_id=WP_001014145.1] [location=269750..271681] [gbkey=CDS]	0.999949348717526	true
EUC38_RS18215	lcl|NZ_CP040340.1_prot_WP_000337440.1_3543 [locus_tag=EUC38_RS18215] [protein=DUF2332 domain-containing protein] [protein_id=WP_000337440.1] [location=complement(3610867..3611913)] [gbkey=CDS]	0.999948866425405	true
EUC38_RS27745.luxS	lcl|NZ_CP040340.1_prot_WP_001141371.1_5458 [gene=luxS] [locus_tag=EUC38_RS27745] [protein=S-ribosylhomocysteine lyase LuxS] [protein_id=WP_001141371.1] [location=complement(5473530..5474003)] [gbkey=CDS]	0.999948655366892	true
EUC38_RS10070	lcl|NZ_CP040340.1_prot_WP_000203336.1_1892 [locus_tag=EUC38_RS10070] [protein=MarR family transcriptional regulator] [protein_id=WP_000203336.1] [location=2001687..2002133] [gbkey=CDS]	0.999943918409382	true
EUC38_RS01880	lcl|NZ_CP040340.1_prot_WP_000387955.1_353 [locus_tag=EUC38_RS01880] [protein=YIP1 family protein] [protein_id=WP_000387955.1] [location=complement(365141..365809)] [gbkey=CDS]	0.999942465435444	true
EUC38_RS20960	lcl|NZ_CP040340.1_prot_WP_088054545.1_4098 [locus_tag=EUC38_RS20960] [protein=hypothetical protein] [protein_id=WP_088054545.1] [location=4148631..4149125] [gbkey=CDS]	0.999942230669925	true
EUC38_RS28425	lcl|NZ_CP040341.1_prot_WP_073536260.1_5596 [locus_tag=EUC38_RS28425] [protein=amino acid ABC transporter ATP-binding protein] [protein_id=WP_073536260.1] [location=63216..63956] [gbkey=CDS]	0.999940921373867	true
EUC38_RS03705.rpsL	lcl|NZ_CP040340.1_prot_WP_147716687.1_685 [gene=rpsL] [locus_tag=EUC38_RS03705] [protein=30S ribosomal protein S12] [protein_id=WP_147716687.1] [location=737968..738390] [gbkey=CDS]	0.999936786973460	true
EUC38_RS10775	lcl|NZ_CP040340.1_prot_WP_001025780.1_2037 [locus_tag=EUC38_RS10775] [protein=CPBP family intramembrane metalloprotease] [protein_id=WP_001025780.1] [location=2130914..2131477] [gbkey=CDS]	0.999934929468474	true
EUC38_RS26965.ytfJ	lcl|NZ_CP040340.1_prot_WP_000350003.1_5303 [gene=ytfJ] [locus_tag=EUC38_RS26965] [protein=GerW family sporulation protein] [protein_id=WP_000350003.1] [location=complement(5330671..5331066)] [gbkey=CDS]	0.999934314329372	true
EUC38_RS15420	lcl|NZ_CP040340.1_prot_WP_000448737.1_2970 [locus_tag=EUC38_RS15420] [protein=hypothetical protein] [protein_id=WP_000448737.1] [location=complement(3044640..3044969)] [gbkey=CDS]	0.999934093015226	true
EUC38_RS14500	lcl|NZ_CP040340.1_prot_WP_001070036.1_2781 [locus_tag=EUC38_RS14500] [protein=hypothetical protein] [protein_id=WP_001070036.1] [location=2863767..2864441] [gbkey=CDS]	0.999928642741645	true
EUC38_RS06565	lcl|NZ_CP040340.1_prot_WP_000852222.1_1196 [locus_tag=EUC38_RS06565] [protein=TVP38/TMEM64 family protein] [protein_id=WP_000852222.1] [location=complement(1308295..1308843)] [gbkey=CDS]	0.999927961353099	true
EUC38_RS07920	lcl|NZ_CP040340.1_prot_WP_088054045.1_1446 [locus_tag=EUC38_RS07920] [protein=YheC/YheD family protein] [protein_id=WP_088054045.1] [location=complement(1567398..1568855)] [gbkey=CDS]	0.999925612913134	true
EUC38_RS01760.lldP	lcl|NZ_CP040340.1_prot_WP_001099335.1_329 [gene=lldP] [locus_tag=EUC38_RS01760] [protein=L-lactate permease] [protein_id=WP_001099335.1] [location=complement(336785..338446)] [gbkey=CDS]	0.999917887887477	true
EUC38_RS20705	lcl|NZ_CP040340.1_prot_WP_000573515.1_4045 [locus_tag=EUC38_RS20705] [protein=BA3454 family stress response protein] [protein_id=WP_000573515.1] [location=complement(4102606..4102740)] [gbkey=CDS]	0.999916776024340	true
EUC38_RS08650	lcl|NZ_CP040340.1_prot_WP_000554479.1_1601 [locus_tag=EUC38_RS08650] [protein=DUF2935 domain-containing protein] [protein_id=WP_000554479.1] [location=1709366..1710217] [gbkey=CDS]	0.999915203920753	true
EUC38_RS24420.argJ	lcl|NZ_CP040340.1_prot_WP_000598399.1_4791 [gene=argJ] [locus_tag=EUC38_RS24420] [protein=bifunctional glutamate N-acetyltransferase/amino-acid acetyltransferase ArgJ] [protein_id=WP_000598399.1] [location=complement(4850299..4851522)] [gbkey=CDS]	0.999915164824362	true
EUC38_RS14805.tnpA	lcl|NZ_CP040340.1_prot_WP_029948799.1_2843 [gene=tnpA] [locus_tag=EUC38_RS14805] [protein=IS200/IS605 family transposase] [protein_id=WP_029948799.1] [location=2934240..2934641] [gbkey=CDS]	0.999909499574396	true
EUC38_RS26110.valS	lcl|NZ_CP040340.1_prot_WP_000072244.1_5131 [gene=valS] [locus_tag=EUC38_RS26110] [protein=valine--tRNA ligase] [protein_id=WP_000072244.1] [location=complement(5162740..5165385)] [gbkey=CDS]	0.999908634666787	true
EUC38_RS01090	lcl|NZ_CP040340.1_prot_WP_140387002.1_196 [locus_tag=EUC38_RS01090] [protein=MFS transporter] [protein_id=WP_140387002.1] [location=complement(202908..204101)] [gbkey=CDS]	0.999906252475992	true
EUC38_RS12990	lcl|NZ_CP040340.1_prot_WP_000099748.1_2479 [locus_tag=EUC38_RS12990] [protein=serine protease] [protein_id=WP_000099748.1] [location=2577744..2578691] [gbkey=CDS]	0.999901156855653	true
EUC38_RS12630	lcl|NZ_CP040340.1_prot_WP_088054356.1_2407 [locus_tag=EUC38_RS12630] [protein=ABC transporter ATP-binding protein] [protein_id=WP_088054356.1] [location=2503724..2504497] [gbkey=CDS]	0.999893429682943	true
EUC38_RS03745.rplB	lcl|NZ_CP040340.1_prot_WP_088053701.1_693 [gene=rplB] [locus_tag=EUC38_RS03745] [protein=50S ribosomal protein L2] [protein_id=WP_088053701.1] [location=744824..745654] [gbkey=CDS]	0.999891965843203	true
EUC38_RS16925.bstA	lcl|NZ_CP040340.1_prot_WP_000999070.1_3281 [gene=bstA] [locus_tag=EUC38_RS16925] [protein=bacillithiol transferase BstA] [protein_id=WP_000999070.1] [location=complement(3371311..3371832)] [gbkey=CDS]	0.999884307024430	true
EUC38_RS10360.leuA	lcl|NZ_CP040340.1_prot_WP_000809600.1_1953 [gene=leuA] [locus_tag=EUC38_RS10360] [protein=2-isopropylmalate synthase] [protein_id=WP_000809600.1] [location=2050171..2051691] [gbkey=CDS]	0.999876104104289	true
EUC38_RS16655	lcl|NZ_CP040340.1_prot_WP_000932159.1_3226 [locus_tag=EUC38_RS16655] [protein=UDP-glucosyltransferase] [protein_id=WP_000932159.1] [location=3318409..3319596] [gbkey=CDS]	0.999872667026777	true
EUC38_RS07620	lcl|NZ_CP040340.1_prot_WP_001097719.1_1384 [locus_tag=EUC38_RS07620] [protein=ABC transporter permease] [protein_id=WP_001097719.1] [location=complement(1510825..1512003)] [gbkey=CDS]	0.999867475404520	true
EUC38_RS28585	lcl|NZ_CP040341.1_prot_WP_001021532.1_5630 [locus_tag=EUC38_RS28585] [protein=tyrosine-type recombinase/integrase] [protein_id=WP_001021532.1] [location=95268..96311] [gbkey=CDS]	0.999865402790446	true
EUC38_RS15505	lcl|NZ_CP040340.1_prot_WP_140387079.1_2987 [locus_tag=EUC38_RS15505] [protein=MFS transporter] [protein_id=WP_140387079.1] [location=3057745..3058989] [gbkey=CDS]	0.999851966355081	true
EUC38_RS19045	lcl|NZ_CP040340.1_prot_WP_001097917.1_3711 [locus_tag=EUC38_RS19045] [protein=AraC family transcriptional regulator] [protein_id=WP_001097917.1] [location=complement(3781743..3782972)] [gbkey=CDS]	0.999851039943801	true
EUC38_RS08620	lcl|NZ_CP040340.1_prot_WP_000272980.1_1595 [locus_tag=EUC38_RS08620] [protein=ring-cleaving dioxygenase] [protein_id=WP_000272980.1] [location=1704208..1705152] [gbkey=CDS]	0.999837548375016	true
EUC38_RS15125	lcl|NZ_CP040340.1_prot_WP_000636793.1_2912 [locus_tag=EUC38_RS15125] [protein=hypothetical protein] [protein_id=WP_000636793.1] [location=2993958..2994260] [gbkey=CDS]	0.999837052691355	true
EUC38_RS10450	lcl|NZ_CP040340.1_prot_WP_001228822.1_1971 [locus_tag=EUC38_RS10450] [protein=DUF3888 domain-containing protein] [protein_id=WP_001228822.1] [location=2067008..2067403] [gbkey=CDS]	0.999834633058449	true
EUC38_RS18310	lcl|NZ_CP040340.1_prot_WP_000049571.1_3562 [locus_tag=EUC38_RS18310] [protein=M20/M25/M40 family metallo-hydrolase] [protein_id=WP_000049571.1] [location=complement(3632009..3633649)] [gbkey=CDS]	0.999832204029983	true
EUC38_RS17410	lcl|NZ_CP040340.1_prot_WP_002025870.1_3380 [locus_tag=EUC38_RS17410] [protein=hypothetical protein] [protein_id=WP_002025870.1] [location=3457584..3458291] [gbkey=CDS]	0.999828892939216	true
EUC38_RS02840.sodA	lcl|NZ_CP040340.1_prot_WP_000094042.1_545 [gene=sodA] [locus_tag=EUC38_RS02840] [protein=superoxide dismutase [Mn]] [protein_id=WP_000094042.1] [location=574464..575090] [gbkey=CDS]	0.999824681881085	true
EUC38_RS23380.coaD	lcl|NZ_CP040340.1_prot_WP_000200601.1_4584 [gene=coaD] [locus_tag=EUC38_RS23380] [protein=pantetheine-phosphate adenylyltransferase] [protein_id=WP_000200601.1] [location=complement(4666288..4666779)] [gbkey=CDS]	0.999823508360637	true
EUC38_RS18995	lcl|NZ_CP040340.1_prot_WP_147716735.1_3701 [locus_tag=EUC38_RS18995] [protein=IS3 family transposase] [protein_id=WP_147716735.1] [location=3767360..3767554] [gbkey=CDS]	0.999820694494002	true
EUC38_RS09370.trpS	lcl|NZ_CP040340.1_prot_WP_157405860.1_1751 [gene=trpS] [locus_tag=EUC38_RS09370] [protein=tryptophan--tRNA ligase] [protein_id=WP_157405860.1] [location=complement(1858853..1859839)] [gbkey=CDS]	0.999818034813739	true
EUC38_RS24740.efp	lcl|NZ_CP040340.1_prot_WP_000626516.1_4855 [gene=efp] [locus_tag=EUC38_RS24740] [protein=elongation factor P] [protein_id=WP_000626516.1] [location=complement(4906633..4907190)] [gbkey=CDS]	0.999817971447708	true
EUC38_RS27475	lcl|NZ_CP040340.1_prot_WP_088053845.1_5405 [locus_tag=EUC38_RS27475] [protein=hypothetical protein] [protein_id=WP_088053845.1] [location=complement(5426106..5427017)] [gbkey=CDS]	0.999806663004729	true
EUC38_RS14430	lcl|NZ_CP040340.1_prot_WP_000500099.1_2767 [locus_tag=EUC38_RS14430] [protein=DUF3947 family protein] [protein_id=WP_000500099.1] [location=2853709..2853960] [gbkey=CDS]	0.999805172025943	true
EUC38_RS24355.bioF	lcl|NZ_CP040340.1_prot_WP_001077294.1_4778 [gene=bioF] [locus_tag=EUC38_RS24355] [protein=8-amino-7-oxononanoate synthase] [protein_id=WP_001077294.1] [location=complement(4836603..4837790)] [gbkey=CDS]	0.999802710895967	true
EUC38_RS13140	lcl|NZ_CP040340.1_prot_WP_000943763.1_2509 [locus_tag=EUC38_RS13140] [protein=fosfomycin resistance bacillithiol transferase FosBx1] [protein_id=WP_000943763.1] [location=2604775..2605191] [gbkey=CDS]	0.999801702390144	true
EUC38_RS18200	lcl|NZ_CP040340.1_prot_WP_002183659.1_3540 [locus_tag=EUC38_RS18200] [protein=BBE domain-containing protein] [protein_id=WP_002183659.1] [location=3608202..3608492] [gbkey=CDS]	0.999793824621440	true
EUC38_RS11630	lcl|NZ_CP040340.1_prot_WP_000075943.1_2206 [locus_tag=EUC38_RS11630] [protein=chemotaxis protein CheV] [protein_id=WP_000075943.1] [location=2295697..2296605] [gbkey=CDS]	0.999791915235824	true
EUC38_RS26395	lcl|NZ_CP040340.1_prot_WP_000414744.1_5186 [locus_tag=EUC38_RS26395] [protein=long-chain-fatty-acid--CoA ligase] [protein_id=WP_000414744.1] [location=complement(5219969..5221654)] [gbkey=CDS]	0.999784650397715	true
EUC38_RS06460	lcl|NZ_CP040340.1_prot_WP_000512722.1_1175 [locus_tag=EUC38_RS06460] [protein=2-hydroxycarboxylate transporter family protein] [protein_id=WP_000512722.1] [location=1279927..1281273] [gbkey=CDS]	0.999765315777531	true
EUC38_RS10685	lcl|NZ_CP040340.1_prot_WP_000064519.1_2019 [locus_tag=EUC38_RS10685] [protein=YpuI family protein] [protein_id=WP_000064519.1] [location=2113044..2113535] [gbkey=CDS]	0.999759358303984	true
EUC38_RS13345	lcl|NZ_CP040340.1_prot_WP_000941368.1_2550 [locus_tag=EUC38_RS13345] [protein=hypothetical protein] [protein_id=WP_000941368.1] [location=complement(2639336..2640214)] [gbkey=CDS]	0.999758195619311	true
EUC38_RS18580	lcl|NZ_CP040340.1_prot_WP_000503633.1_3617 [locus_tag=EUC38_RS18580] [protein=TIGR04197 family type VII secretion effector] [protein_id=WP_000503633.1] [location=complement(3688484..3688759)] [gbkey=CDS]	0.999746950811624	true
EUC38_RS01845	lcl|NZ_CP040340.1_prot_WP_088053909.1_346 [locus_tag=EUC38_RS01845] [protein=DEAD/DEAH box helicase] [protein_id=WP_088053909.1] [location=359304..362060] [gbkey=CDS]	0.999723475993216	true
EUC38_RS22360	lcl|NZ_CP040340.1_prot_WP_001095336.1_4380 [locus_tag=EUC38_RS22360] [protein=metallophosphoesterase] [protein_id=WP_001095336.1] [location=complement(4446454..4447347)] [gbkey=CDS]	0.999716620494867	true
EUC38_RS08565	lcl|NZ_CP040340.1_prot_WP_002025407.1_1583 [locus_tag=EUC38_RS08565] [protein=DUF4028 family protein] [protein_id=WP_002025407.1] [location=1693755..1693958] [gbkey=CDS]	0.999712060345874	true
EUC38_RS20665	lcl|NZ_CP040340.1_prot_WP_001128308.1_4036 [locus_tag=EUC38_RS20665] [protein=tautomerase family protein] [protein_id=WP_001128308.1] [location=complement(4096177..4096650)] [gbkey=CDS]	0.999702860074343	true
EUC38_RS24550	lcl|NZ_CP040340.1_prot_WP_000257660.1_4817 [locus_tag=EUC38_RS24550] [protein=2-oxo acid dehydrogenase subunit E2] [protein_id=WP_000257660.1] [location=complement(4872029..4873348)] [gbkey=CDS]	0.999690083235621	true
EUC38_RS10455.lysA	lcl|NZ_CP040340.1_prot_WP_000280648.1_1972 [gene=lysA] [locus_tag=EUC38_RS10455] [protein=diaminopimelate decarboxylase] [protein_id=WP_000280648.1] [location=2067855..2069171] [gbkey=CDS]	0.999689702473705	true
EUC38_RS00700	lcl|NZ_CP040340.1_prot_WP_001180555.1_117 [locus_tag=EUC38_RS00700] [protein=hypothetical protein] [protein_id=WP_001180555.1] [location=complement(120997..121182)] [gbkey=CDS]	0.999681611588201	true
EUC38_RS15510	lcl|NZ_CP040340.1_prot_WP_002025794.1_2988 [locus_tag=EUC38_RS15510] [protein=ABC transporter permease] [protein_id=WP_002025794.1] [location=3059331..3059645] [gbkey=CDS]	0.999677157070236	true
EUC38_RS05545	lcl|NZ_CP040340.1_prot_WP_063220206.1_1010 [locus_tag=EUC38_RS05545] [protein=DUF2290 domain-containing protein] [protein_id=WP_063220206.1] [location=complement(1092322..1093065)] [gbkey=CDS]	0.999670491907871	true
EUC38_RS29590	lcl|NZ_CP040341.1_prot_WP_063220206.1_5838 [locus_tag=EUC38_RS29590] [protein=DUF2290 domain-containing protein] [protein_id=WP_063220206.1] [location=311156..311899] [gbkey=CDS]	0.999670491907871	true
EUC38_RS20360	lcl|NZ_CP040340.1_prot_WP_000570204.1_3974 [locus_tag=EUC38_RS20360] [protein=ABC transporter ATP-binding protein] [protein_id=WP_000570204.1] [location=complement(4031452..4032177)] [gbkey=CDS]	0.999659213928485	true
EUC38_RS12670	lcl|NZ_CP040340.1_prot_WP_001205510.1_2415 [locus_tag=EUC38_RS12670] [protein=MarR family transcriptional regulator] [protein_id=WP_001205510.1] [location=2510624..2511067] [gbkey=CDS]	0.999654797601542	true
EUC38_RS29035.arsA	lcl|NZ_CP040341.1_prot_WP_000182869.1_5723 [gene=arsA] [locus_tag=EUC38_RS29035] [protein=arsenical pump-driving ATPase] [protein_id=WP_000182869.1] [location=complement(193515..195278)] [gbkey=CDS]	0.999647481028058	true
EUC38_RS06265	lcl|NZ_CP040340.1_prot_WP_088054256.1_1137 [locus_tag=EUC38_RS06265] [protein=DUF3884 family protein] [protein_id=WP_088054256.1] [location=complement(1231621..1231941)] [gbkey=CDS]	0.999625432631636	true
EUC38_RS20685	lcl|NZ_CP040340.1_prot_WP_001014168.1_4040 [locus_tag=EUC38_RS20685] [protein=septum formation initiator] [protein_id=WP_001014168.1] [location=complement(4098880..4100199)] [gbkey=CDS]	0.999620835604673	true
EUC38_RS17815	lcl|NZ_CP040340.1_prot_WP_000071478.1_3462 [locus_tag=EUC38_RS17815] [protein=hypothetical protein] [protein_id=WP_000071478.1] [location=complement(3535005..3535373)] [gbkey=CDS]	0.999588611754871	true
EUC38_RS10655	lcl|NZ_CP040340.1_prot_WP_000806236.1_2013 [locus_tag=EUC38_RS10655] [protein=tyrosine-type recombinase/integrase] [protein_id=WP_000806236.1] [location=complement(2105503..2106033)] [gbkey=CDS]	0.999545033409795	true
EUC38_RS21605	lcl|NZ_CP040340.1_prot_WP_000534525.1_4228 [locus_tag=EUC38_RS21605] [protein=spore germination protein] [protein_id=WP_000534525.1] [location=4293959..4295497] [gbkey=CDS]	0.999525446568737	true
EUC38_RS17095	lcl|NZ_CP040340.1_prot_WP_001290783.1_3315 [locus_tag=EUC38_RS17095] [protein=alpha/beta hydrolase] [protein_id=WP_001290783.1] [location=3406772..3407626] [gbkey=CDS]	0.999524615725355	true
EUC38_RS11635	lcl|NZ_CP040340.1_prot_WP_000274686.1_2207 [locus_tag=EUC38_RS11635] [protein=hypothetical protein] [protein_id=WP_000274686.1] [location=2297253..2298200] [gbkey=CDS]	0.999520536186606	true
EUC38_RS05525	lcl|NZ_CP040340.1_prot_WP_063220203.1_1006 [locus_tag=EUC38_RS05525] [protein=site-specific integrase] [protein_id=WP_063220203.1] [location=1086320..1087567] [gbkey=CDS]	0.999502504055978	true
EUC38_RS28115	lcl|NZ_CP040341.1_prot_WP_063220203.1_5533 [locus_tag=EUC38_RS28115] [protein=site-specific integrase] [protein_id=WP_063220203.1] [location=complement(2233..3480)] [gbkey=CDS]	0.999502504055978	true
EUC38_RS08875	lcl|NZ_CP040340.1_prot_WP_000184509.1_1649 [locus_tag=EUC38_RS08875] [protein=BlaI/MecI/CopY family transcriptional regulator] [protein_id=WP_000184509.1] [location=1759527..1759928] [gbkey=CDS]	0.999488793664353	true
EUC38_RS23360	lcl|NZ_CP040340.1_prot_WP_071732660.1_4580 [locus_tag=EUC38_RS23360] [protein=nucleotidyltransferase] [protein_id=WP_071732660.1] [location=4661896..4663122] [gbkey=CDS]	0.999477047827754	true
EUC38_RS16315	lcl|NZ_CP040340.1_prot_WP_001071364.1_3151 [locus_tag=EUC38_RS16315] [protein=heterocycloanthracin/sonorensin family bacteriocin] [protein_id=WP_001071364.1] [location=3255780..3256100] [gbkey=CDS]	0.999388254305241	true
EUC38_RS01755.thiC	lcl|NZ_CP040340.1_prot_WP_000814482.1_328 [gene=thiC] [locus_tag=EUC38_RS01755] [protein=phosphomethylpyrimidine synthase ThiC] [protein_id=WP_000814482.1] [location=complement(334725..336485)] [gbkey=CDS]	0.999351615920091	true
EUC38_RS13575	lcl|NZ_CP040340.1_prot_WP_001169570.1_2595 [locus_tag=EUC38_RS13575] [protein=formate--tetrahydrofolate ligase] [protein_id=WP_001169570.1] [location=2680758..2682509] [gbkey=CDS]	0.999343048798715	true
EUC38_RS09295	lcl|NZ_CP040340.1_prot_WP_001120851.1_1736 [locus_tag=EUC38_RS09295] [protein=DUF3941 domain-containing protein] [protein_id=WP_001120851.1] [location=complement(1846120..1846251)] [gbkey=CDS]	0.999332863213497	true
EUC38_RS21030	lcl|NZ_CP040340.1_prot_WP_088054291.1_4112 [locus_tag=EUC38_RS21030] [protein=iron ABC transporter permease] [protein_id=WP_088054291.1] [location=complement(4162068..4163102)] [gbkey=CDS]	0.999328674187774	true
EUC38_RS08445	lcl|NZ_CP040340.1_prot_WP_000940664.1_1557 [locus_tag=EUC38_RS08445] [protein=hypothetical protein] [protein_id=WP_000940664.1] [location=1673110..1673499] [gbkey=CDS]	0.999323603593634	true
EUC38_RS14265	lcl|NZ_CP040340.1_prot_WP_000181014.1_2734 [locus_tag=EUC38_RS14265] [protein=ABC transporter permease/substrate-binding protein] [protein_id=WP_000181014.1] [location=2822191..2823702] [gbkey=CDS]	0.999318501965058	true
EUC38_RS09965.phaP	lcl|NZ_CP040340.1_prot_WP_000448594.1_1870 [gene=phaP] [locus_tag=EUC38_RS09965] [protein=polyhydroxyalkanoic acid inclusion protein PhaP] [protein_id=WP_000448594.1] [location=complement(1978709..1979233)] [gbkey=CDS]	0.999303777998768	true
EUC38_RS09390	lcl|NZ_CP040340.1_prot_WP_000974106.1_1755 [locus_tag=EUC38_RS09390] [protein=ABC transporter permease] [protein_id=WP_000974106.1] [location=1863646..1864662] [gbkey=CDS]	0.999301616512540	true
EUC38_RS21630	lcl|NZ_CP040340.1_prot_WP_000175104.1_4233 [locus_tag=EUC38_RS21630] [protein=tubulin-like doman-containing protein] [protein_id=WP_000175104.1] [location=complement(4299842..4303204)] [gbkey=CDS]	0.999283464361702	true
EUC38_RS19170	lcl|NZ_CP040340.1_prot_WP_088054319.1_3736 [locus_tag=EUC38_RS19170] [protein=magnesium transporter CorA family protein] [protein_id=WP_088054319.1] [location=complement(3813692..3814642)] [gbkey=CDS]	0.999263468921066	true
EUC38_RS14980	lcl|NZ_CP040340.1_prot_WP_144653351.1_2878 [locus_tag=EUC38_RS14980] [protein=DUF4183 domain-containing protein] [protein_id=WP_144653351.1] [location=2964894..2965625] [gbkey=CDS]	0.999254385584895	true
EUC38_RS04580	lcl|NZ_CP040340.1_prot_WP_000837598.1_831 [locus_tag=EUC38_RS04580] [protein=RNA-directed DNA polymerase] [protein_id=WP_000837598.1] [location=complement(876630..878543)] [gbkey=CDS]	0.999195605188410	true
EUC38_RS17465	lcl|NZ_CP040340.1_prot_WP_088054459.1_3392 [locus_tag=EUC38_RS17465] [protein=N-acetylmuramoyl-L-alanine amidase] [protein_id=WP_088054459.1] [location=complement(3471090..3471824)] [gbkey=CDS]	0.999191211256990	true
EUC38_RS16810	lcl|NZ_CP040340.1_prot_WP_001013617.1_3257 [locus_tag=EUC38_RS16810] [protein=chitosanase] [protein_id=WP_001013617.1] [location=3350432..3351793] [gbkey=CDS]	0.999181154749582	true
EUC38_RS11310	lcl|NZ_CP040340.1_prot_WP_000006060.1_2142 [locus_tag=EUC38_RS11310] [protein=hypothetical protein] [protein_id=WP_000006060.1] [location=2226919..2228466] [gbkey=CDS]	0.999150858605764	true
EUC38_RS22600	lcl|NZ_CP040340.1_prot_WP_000625418.1_4428 [locus_tag=EUC38_RS22600] [protein=2-oxoacid:acceptor oxidoreductase subunit alpha] [protein_id=WP_000625418.1] [location=complement(4499379..4501136)] [gbkey=CDS]	0.999144842915439	true
EUC38_RS21255	lcl|NZ_CP040340.1_prot_WP_000116953.1_4157 [locus_tag=EUC38_RS21255] [protein=tetratricopeptide repeat protein] [protein_id=WP_000116953.1] [location=4209926..4211041] [gbkey=CDS]	0.999143662572237	true
EUC38_RS11640	lcl|NZ_CP040340.1_prot_WP_001219720.1_2208 [locus_tag=EUC38_RS11640] [protein=flagellin] [protein_id=WP_001219720.1] [location=complement(2298296..2299096)] [gbkey=CDS]	0.999142102277655	true
EUC38_RS07280.tenI	lcl|NZ_CP040340.1_prot_WP_000787170.1_1316 [gene=tenI] [locus_tag=EUC38_RS07280] [protein=thiazole tautomerase TenI] [protein_id=WP_000787170.1] [location=1446634..1447254] [gbkey=CDS]	0.999124186183732	true
EUC38_RS05245	lcl|NZ_CP040340.1_prot_WP_147716709.1_950 [locus_tag=EUC38_RS05245] [protein=recombinase family protein] [protein_id=WP_147716709.1] [location=1020590..1022161] [gbkey=CDS]	0.999115557644996	true
EUC38_RS10395.hisB	lcl|NZ_CP040340.1_prot_WP_001249949.1_1960 [gene=hisB] [locus_tag=EUC38_RS10395] [protein=imidazoleglycerol-phosphate dehydratase HisB] [protein_id=WP_001249949.1] [location=2058271..2058855] [gbkey=CDS]	0.999099390578510	true
EUC38_RS16230	lcl|NZ_CP040340.1_prot_WP_000029414.1_3134 [locus_tag=EUC38_RS16230] [protein=alpha/beta hydrolase] [protein_id=WP_000029414.1] [location=3237160..3237969] [gbkey=CDS]	0.998958394219412	true
EUC38_RS01095	lcl|NZ_CP040340.1_prot_WP_088053868.1_197 [locus_tag=EUC38_RS01095] [protein=ABC-F family ATP-binding cassette domain-containing protein] [protein_id=WP_088053868.1] [location=complement(204107..205654)] [gbkey=CDS]	0.998946512270805	true
EUC38_RS09185	lcl|NZ_CP040340.1_prot_WP_000902330.1_1714 [locus_tag=EUC38_RS09185] [protein=spore germination protein GerPE] [protein_id=WP_000902330.1] [location=complement(1819968..1820354)] [gbkey=CDS]	0.998933657217977	true
EUC38_RS20770	lcl|NZ_CP040340.1_prot_WP_088054312.1_4058 [locus_tag=EUC38_RS20770] [protein=phosphotransferase] [protein_id=WP_088054312.1] [location=complement(4114018..4114866)] [gbkey=CDS]	0.998919847387336	true
EUC38_RS22295	lcl|NZ_CP040340.1_prot_WP_157405869.1_4367 [locus_tag=EUC38_RS22295] [protein=Gly-Xaa-Xaa repeat protein] [protein_id=WP_157405869.1] [location=4431415..4434132] [gbkey=CDS]	0.998900779083177	true
EUC38_RS05030	lcl|NZ_CP040340.1_prot_WP_147716692.1_907 [locus_tag=EUC38_RS05030] [protein=DUF2800 domain-containing protein] [protein_id=WP_147716692.1] [location=982993..984141] [gbkey=CDS]	0.998883369328698	true
EUC38_RS09595	lcl|NZ_CP040340.1_prot_WP_000191199.1_1797 [locus_tag=EUC38_RS09595] [protein=ATP-dependent helicase] [protein_id=WP_000191199.1] [location=complement(1901965..1904031)] [gbkey=CDS]	0.998863855016250	true
EUC38_RS25965	lcl|NZ_CP040340.1_prot_WP_088053851.1_5101 [locus_tag=EUC38_RS25965] [protein=ABC transporter permease] [protein_id=WP_088053851.1] [location=complement(5133870..5135783)] [gbkey=CDS]	0.998788641476340	true
EUC38_RS23870	lcl|NZ_CP040340.1_prot_WP_000568006.1_4681 [locus_tag=EUC38_RS23870] [protein=AAA family ATPase] [protein_id=WP_000568006.1] [location=4755236..4755988] [gbkey=CDS]	0.998755828038101	true
EUC38_RS24635	lcl|NZ_CP040340.1_prot_WP_000366452.1_4834 [locus_tag=EUC38_RS24635] [protein=1-deoxy-D-xylulose-5-phosphate synthase] [protein_id=WP_000366452.1] [location=complement(4890654..4892546)] [gbkey=CDS]	0.998730333657846	true
EUC38_RS04125	lcl|NZ_CP040340.1_prot_WP_088053974.1_757 [locus_tag=EUC38_RS04125] [protein=ABC transporter permease] [protein_id=WP_088053974.1] [location=800584..801588] [gbkey=CDS]	0.998657307117591	true
EUC38_RS21815	lcl|NZ_CP040340.1_prot_WP_001083876.1_4270 [locus_tag=EUC38_RS21815] [protein=hypothetical protein] [protein_id=WP_001083876.1] [location=4342736..4342993] [gbkey=CDS]	0.998557612320652	true
EUC38_RS00500	lcl|NZ_CP040340.1_prot_WP_000683440.1_77 [locus_tag=EUC38_RS00500] [protein=NAD(P)H-dependent oxidoreductase] [protein_id=WP_000683440.1] [location=87956..88537] [gbkey=CDS]	0.998479530871070	true
EUC38_RS14560	lcl|NZ_CP040340.1_prot_WP_000633344.1_2793 [locus_tag=EUC38_RS14560] [protein=CoA-acylating methylmalonate-semialdehyde dehydrogenase] [protein_id=WP_000633344.1] [location=2876849..2878309] [gbkey=CDS]	0.998479059436227	true
EUC38_RS17790	lcl|NZ_CP040340.1_prot_WP_000834883.1_3457 [locus_tag=EUC38_RS17790] [protein=hypothetical protein] [protein_id=WP_000834883.1] [location=complement(3531827..3532222)] [gbkey=CDS]	0.998468852938503	true
EUC38_RS21160	lcl|NZ_CP040340.1_prot_WP_001102734.1_4138 [locus_tag=EUC38_RS21160] [protein=hypothetical protein] [protein_id=WP_001102734.1] [location=4190411..4191505] [gbkey=CDS]	0.998459003419514	true
EUC38_RS17540	lcl|NZ_CP040340.1_prot_WP_000182617.1_3407 [locus_tag=EUC38_RS17540] [protein=(2Fe-2S)-binding protein] [protein_id=WP_000182617.1] [location=3486237..3486509] [gbkey=CDS]	0.998379580283483	true
EUC38_RS24280	lcl|NZ_CP040340.1_prot_WP_000898964.1_4763 [locus_tag=EUC38_RS24280] [protein=alpha/beta hydrolase] [protein_id=WP_000898964.1] [location=4823974..4824972] [gbkey=CDS]	0.998324003056222	true
EUC38_RS29170	lcl|NZ_CP040341.1_prot_WP_001165543.1_5750 [locus_tag=EUC38_RS29170] [protein=hypothetical protein] [protein_id=WP_001165543.1] [location=217734..218549] [gbkey=CDS]	0.998153444984256	true
EUC38_RS26145.ccsA	lcl|NZ_CP040340.1_prot_WP_000007721.1_5138 [gene=ccsA] [locus_tag=EUC38_RS26145] [protein=cytochrome c biogenesis protein CcsA] [protein_id=WP_000007721.1] [location=complement(5172084..5172917)] [gbkey=CDS]	0.998153379669315	true
EUC38_RS08230	lcl|NZ_CP040340.1_prot_WP_059304093.1_1510 [locus_tag=EUC38_RS08230] [protein=YIP1 family protein] [protein_id=WP_059304093.1] [location=1631183..1631833] [gbkey=CDS]	0.998137107164270	true
EUC38_RS22340	lcl|NZ_CP040340.1_prot_WP_000228315.1_4376 [locus_tag=EUC38_RS22340] [protein=DUF420 domain-containing protein] [protein_id=WP_000228315.1] [location=complement(4442173..4442715)] [gbkey=CDS]	0.998132499359121	true
EUC38_RS18445	lcl|NZ_CP040340.1_prot_WP_000839308.1_3589 [locus_tag=EUC38_RS18445] [protein=glycosyltransferase] [protein_id=WP_000839308.1] [location=complement(3660418..3661935)] [gbkey=CDS]	0.998001670097868	true
EUC38_RS00325	lcl|NZ_CP040340.1_prot_WP_000829785.1_42 [locus_tag=EUC38_RS00325] [protein=NAD(P)/FAD-dependent oxidoreductase] [protein_id=WP_000829785.1] [location=51227..52216] [gbkey=CDS]	0.997854671954073	true
EUC38_RS21785	lcl|NZ_CP040340.1_prot_WP_088054118.1_4264 [locus_tag=EUC38_RS21785] [protein=LysM peptidoglycan-binding domain-containing protein] [protein_id=WP_088054118.1] [location=4338768..4340060] [gbkey=CDS]	0.997787664740901	true
EUC38_RS03415.spoIIE	lcl|NZ_CP040340.1_prot_WP_001123541.1_642 [gene=spoIIE] [locus_tag=EUC38_RS03415] [protein=stage II sporulation protein E] [protein_id=WP_001123541.1] [location=681017..683488] [gbkey=CDS]	0.997771867376571	true
EUC38_RS18085	lcl|NZ_CP040340.1_prot_WP_000379667.1_3516 [locus_tag=EUC38_RS18085] [protein=hypothetical protein] [protein_id=WP_000379667.1] [location=complement(3579280..3581127)] [gbkey=CDS]	0.997573084185200	true
EUC38_RS02625	lcl|NZ_CP040340.1_prot_WP_000181979.1_502 [locus_tag=EUC38_RS02625] [protein=LacI family DNA-binding transcriptional regulator] [protein_id=WP_000181979.1] [location=complement(520979..521956)] [gbkey=CDS]	0.997539258901056	true
EUC38_RS10000	lcl|NZ_CP040340.1_prot_WP_000726025.1_1877 [locus_tag=EUC38_RS10000] [protein=DUF3905 domain-containing protein] [protein_id=WP_000726025.1] [location=complement(1985175..1985510)] [gbkey=CDS]	0.997482754934862	true
EUC38_RS00225	lcl|NZ_CP040340.1_prot_WP_006922349.1_21 [locus_tag=EUC38_RS00225] [protein=pyridoxal phosphate-dependent aminotransferase] [protein_id=WP_006922349.1] [location=31623..32774] [gbkey=CDS]	0.997385985914584	true
EUC38_RS06720	lcl|NZ_CP040340.1_prot_WP_063220873.1_1227 [locus_tag=EUC38_RS06720] [protein=GerAB/ArcD/ProY family transporter] [protein_id=WP_063220873.1] [location=complement(1344259..1345365)] [gbkey=CDS]	0.997329836629502	true
EUC38_RS14660	lcl|NZ_CP040340.1_prot_WP_001043905.1_2814 [locus_tag=EUC38_RS14660] [protein=HU family DNA-binding protein] [protein_id=WP_001043905.1] [location=complement(2904748..2905020)] [gbkey=CDS]	0.997319912104348	true
EUC38_RS05995	lcl|NZ_CP040340.1_prot_WP_000517891.1_1101 [locus_tag=EUC38_RS05995] [protein=small, acid-soluble spore protein K] [protein_id=WP_000517891.1] [location=complement(1191033..1191191)] [gbkey=CDS]	0.997267923175352	true
EUC38_RS26425	lcl|NZ_CP040340.1_prot_WP_000284950.1_5192 [locus_tag=EUC38_RS26425] [protein=DinB family protein] [protein_id=WP_000284950.1] [location=5227347..5227850] [gbkey=CDS]	0.996488578257322	true
EUC38_RS17960	lcl|NZ_CP040340.1_prot_WP_000783346.1_3491 [locus_tag=EUC38_RS17960] [protein=AAC(3) family N-acetyltransferase] [protein_id=WP_000783346.1] [location=complement(3555842..3556645)] [gbkey=CDS]	0.996116116099913	true
EUC38_RS05735	lcl|NZ_CP040340.1_prot_WP_001064413.1_1048 [locus_tag=EUC38_RS05735] [protein=toxic anion resistance protein] [protein_id=WP_001064413.1] [location=1137431..1138513] [gbkey=CDS]	0.996053786858813	true
EUC38_RS05370	lcl|NZ_CP040340.1_prot_WP_000235476.1_975 [locus_tag=EUC38_RS05370] [protein=hypothetical protein] [protein_id=WP_000235476.1] [location=complement(1049616..1049984)] [gbkey=CDS]	0.995942453977494	true
EUC38_RS11590.fliH	lcl|NZ_CP040340.1_prot_WP_000051695.1_2198 [gene=fliH] [locus_tag=EUC38_RS11590] [protein=flagellar assembly protein FliH] [protein_id=WP_000051695.1] [location=2288950..2289639] [gbkey=CDS]	0.995922822787994	true
EUC38_RS29370	lcl|NZ_CP040341.1_prot_WP_000181840.1_5791 [locus_tag=EUC38_RS29370] [protein=hypothetical protein] [protein_id=WP_000181840.1] [location=257722..258570] [gbkey=CDS]	0.995876408005897	true
EUC38_RS15805.colA	lcl|NZ_CP040340.1_prot_WP_001038972.1_3048 [gene=colA] [locus_tag=EUC38_RS15805] [protein=collagenase ColA] [protein_id=WP_001038972.1] [location=3140953..3143835] [gbkey=CDS]	0.995760322638470	true
EUC38_RS04060	lcl|NZ_CP040340.1_prot_WP_000527137.1_744 [locus_tag=EUC38_RS04060] [protein=ABC transporter permease] [protein_id=WP_000527137.1] [location=complement(787924..788592)] [gbkey=CDS]	0.995694080568213	true
EUC38_RS06915	lcl|NZ_CP040340.1_prot_WP_000948958.1_1266 [locus_tag=EUC38_RS06915] [protein=FAD-binding protein] [protein_id=WP_000948958.1] [location=1385777..1387093] [gbkey=CDS]	0.995375391249887	true
EUC38_RS23805.malR	lcl|NZ_CP040340.1_prot_WP_000219053.1_4668 [gene=malR] [locus_tag=EUC38_RS23805] [protein=maltose operon transcriptional repressor MalR] [protein_id=WP_000219053.1] [location=complement(4741559..4742581)] [gbkey=CDS]	0.995289843186006	true
EUC38_RS25100.metC	lcl|NZ_CP040340.1_prot_WP_000122299.1_4927 [gene=metC] [locus_tag=EUC38_RS25100] [protein=cystathionine beta-lyase] [protein_id=WP_000122299.1] [location=4965838..4967001] [gbkey=CDS]	0.995103489919535	true
EUC38_RS12835	lcl|NZ_CP040340.1_prot_WP_001031479.1_2448 [locus_tag=EUC38_RS12835] [protein=hypothetical protein] [protein_id=WP_001031479.1] [location=2546055..2546264] [gbkey=CDS]	0.994981921996273	true
EUC38_RS28305	lcl|NZ_CP040341.1_prot_WP_001010919.1_5572 [locus_tag=EUC38_RS28305] [protein=hypothetical protein] [protein_id=WP_001010919.1] [location=complement(35702..37228)] [gbkey=CDS]	0.994886187402505	true
EUC38_RS15740	lcl|NZ_CP040340.1_prot_WP_088053949.1_3035 [locus_tag=EUC38_RS15740] [protein=hypothetical protein] [protein_id=WP_088053949.1] [location=3127489..3127701] [gbkey=CDS]	0.994810699815879	true
EUC38_RS16565	lcl|NZ_CP040340.1_prot_WP_140158321.1_3208 [locus_tag=EUC38_RS16565] [protein=DUF3893 domain-containing protein] [protein_id=WP_140158321.1] [location=3299635..3301317] [gbkey=CDS]	0.994736466538856	true
EUC38_RS13905.argS	lcl|NZ_CP040340.1_prot_WP_000384915.1_2661 [gene=argS] [locus_tag=EUC38_RS13905] [protein=arginine--tRNA ligase] [protein_id=WP_000384915.1] [location=2745700..2747388] [gbkey=CDS]	0.994713330790436	true
EUC38_RS26565.asnS	lcl|NZ_CP040340.1_prot_WP_000432177.1_5222 [gene=asnS] [locus_tag=EUC38_RS26565] [protein=asparagine--tRNA ligase] [protein_id=WP_000432177.1] [location=complement(5253651..5255042)] [gbkey=CDS]	0.994692212262137	true
EUC38_RS22500	lcl|NZ_CP040340.1_prot_WP_059303504.1_4408 [locus_tag=EUC38_RS22500] [protein=hypothetical protein] [protein_id=WP_059303504.1] [location=4474576..4474977] [gbkey=CDS]	0.994481493195302	true
EUC38_RS27055	lcl|NZ_CP040340.1_prot_WP_000056031.1_5321 [locus_tag=EUC38_RS27055] [protein=hypothetical protein] [protein_id=WP_000056031.1] [location=5348898..5350322] [gbkey=CDS]	0.994219077347799	true
EUC38_RS13550	lcl|NZ_CP040340.1_prot_WP_000014087.1_2590 [locus_tag=EUC38_RS13550] [protein=oxalate:formate antiporter] [protein_id=WP_000014087.1] [location=2678042..2678818] [gbkey=CDS]	0.994160362751413	true
EUC38_RS23090	lcl|NZ_CP040340.1_prot_WP_000625869.1_4526 [locus_tag=EUC38_RS23090] [protein=YicC family protein] [protein_id=WP_000625869.1] [location=complement(4604005..4604880)] [gbkey=CDS]	0.994044674760455	true
EUC38_RS11505.fliY	lcl|NZ_CP040340.1_prot_WP_001115002.1_2181 [gene=fliY] [locus_tag=EUC38_RS11505] [protein=flagellar motor switch phosphatase FliY] [protein_id=WP_001115002.1] [location=2274314..2275954] [gbkey=CDS]	0.994014239645785	true
EUC38_RS25930.nadA	lcl|NZ_CP040340.1_prot_WP_000025339.1_5094 [gene=nadA] [locus_tag=EUC38_RS25930] [protein=quinolinate synthase NadA] [protein_id=WP_000025339.1] [location=complement(5126736..5127842)] [gbkey=CDS]	0.994004110509325	true
EUC38_RS13360	lcl|NZ_CP040340.1_prot_WP_088054156.1_2553 [locus_tag=EUC38_RS13360] [protein=PLP-dependent aminotransferase family protein] [protein_id=WP_088054156.1] [location=complement(2642938..2644353)] [gbkey=CDS]	0.993927394936627	true
EUC38_RS13035.rsgA	lcl|NZ_CP040340.1_prot_WP_001073076.1_2487 [gene=rsgA] [locus_tag=EUC38_RS13035] [protein=ribosome small subunit-dependent GTPase A] [protein_id=WP_001073076.1] [location=2583831..2584883] [gbkey=CDS]	0.993906189173160	true
EUC38_RS19285	lcl|NZ_CP040340.1_prot_WP_000826917.1_3759 [locus_tag=EUC38_RS19285] [protein=hypothetical protein] [protein_id=WP_000826917.1] [location=3839609..3840094] [gbkey=CDS]	0.993893878947782	true
EUC38_RS23560.speA	lcl|NZ_CP040340.1_prot_WP_000084899.1_4619 [gene=speA] [locus_tag=EUC38_RS23560] [protein=arginine decarboxylase] [protein_id=WP_000084899.1] [location=4697806..4699278] [gbkey=CDS]	0.993844858525086	true
EUC38_RS22815.proS	lcl|NZ_CP040340.1_prot_WP_000814299.1_4471 [gene=proS] [locus_tag=EUC38_RS22815] [protein=proline--tRNA ligase] [protein_id=WP_000814299.1] [location=complement(4548893..4550593)] [gbkey=CDS]	0.993641409243049	true
EUC38_RS02310	lcl|NZ_CP040340.1_prot_WP_000912402.1_439 [locus_tag=EUC38_RS02310] [protein=DUF2529 domain-containing protein] [protein_id=WP_000912402.1] [location=448705..449229] [gbkey=CDS]	0.993541256753866	true
EUC38_RS09170.addA	lcl|NZ_CP040340.1_prot_WP_144653333.1_1711 [gene=addA] [locus_tag=EUC38_RS09170] [protein=helicase-exonuclease AddAB subunit AddA] [protein_id=WP_144653333.1] [location=1815551..1819276] [gbkey=CDS]	0.993430672157123	true
EUC38_RS25435	lcl|NZ_CP040340.1_prot_WP_000439770.1_4994 [locus_tag=EUC38_RS25435] [protein=ComE operon protein 2] [protein_id=WP_000439770.1] [location=complement(5031824..5032381)] [gbkey=CDS]	0.993341512336890	true
EUC38_RS06925	lcl|NZ_CP040340.1_prot_WP_001268332.1_1268 [locus_tag=EUC38_RS06925] [protein=hypothetical protein] [protein_id=WP_001268332.1] [location=1388470..1388673] [gbkey=CDS]	0.993228112786790	true
EUC38_RS00765	lcl|NZ_CP040340.1_prot_WP_000939483.1_130 [locus_tag=EUC38_RS00765] [protein=TrmB family transcriptional regulator] [protein_id=WP_000939483.1] [location=135078..135836] [gbkey=CDS]	0.993215245445195	true
EUC38_RS06250	lcl|NZ_CP040340.1_prot_WP_088054253.1_1134 [locus_tag=EUC38_RS06250] [protein=Abi family protein] [protein_id=WP_088054253.1] [location=complement(1229223..1230197)] [gbkey=CDS]	0.992541926390423	true
EUC38_RS18245	lcl|NZ_CP040340.1_prot_WP_000192709.1_3549 [locus_tag=EUC38_RS18245] [protein=sugar-binding transcriptional regulator] [protein_id=WP_000192709.1] [location=3618499..3619431] [gbkey=CDS]	0.991878855256540	true
EUC38_RS25080.murG	lcl|NZ_CP040340.1_prot_WP_000724775.1_4923 [gene=murG] [locus_tag=EUC38_RS25080] [protein=undecaprenyldiphospho-muramoylpentapeptide beta-N-acetylglucosaminyltransferase] [protein_id=WP_000724775.1] [location=complement(4957833..4958891)] [gbkey=CDS]	0.991861033179961	true
EUC38_RS24305	lcl|NZ_CP040340.1_prot_WP_000360793.1_4768 [locus_tag=EUC38_RS24305] [protein=DUF2552 family protein] [protein_id=WP_000360793.1] [location=complement(4828911..4829156)] [gbkey=CDS]	0.991482825430346	true
EUC38_RS09130	lcl|NZ_CP040340.1_prot_WP_000182393.1_1703 [locus_tag=EUC38_RS09130] [protein=hypothetical protein] [protein_id=WP_000182393.1] [location=complement(1807494..1807988)] [gbkey=CDS]	0.991386650502039	true
EUC38_RS13805	lcl|NZ_CP040340.1_prot_WP_001016941.1_2641 [locus_tag=EUC38_RS13805] [protein=HNH endonuclease] [protein_id=WP_001016941.1] [location=2727810..2728202] [gbkey=CDS]	0.991377731681070	true
EUC38_RS16450	lcl|NZ_CP040340.1_prot_WP_144653374.1_3184 [locus_tag=EUC38_RS16450] [protein=DUF4935 domain-containing protein] [protein_id=WP_144653374.1] [location=3276003..3277196] [gbkey=CDS]	0.990565314254400	true
EUC38_RS28310	lcl|NZ_CP040341.1_prot_WP_000134102.1_5573 [locus_tag=EUC38_RS28310] [protein=ATP-binding protein] [protein_id=WP_000134102.1] [location=complement(37267..38268)] [gbkey=CDS]	0.990563769904062	true
EUC38_RS20220	lcl|NZ_CP040340.1_prot_WP_000554032.1_3946 [locus_tag=EUC38_RS20220] [protein=hypothetical protein] [protein_id=WP_000554032.1] [location=4004746..4004937] [gbkey=CDS]	0.990516868861542	true
EUC38_RS19720	lcl|NZ_CP040340.1_prot_WP_000451794.1_3846 [locus_tag=EUC38_RS19720] [protein=immunity 22 family protein] [protein_id=WP_000451794.1] [location=complement(3933034..3933408)] [gbkey=CDS]	0.990348773982724	true
EUC38_RS29985	lcl|NZ_CP040340.1_prot_WP_001973720.1_5109 [locus_tag=EUC38_RS29985] [protein=ribosomal-processing cysteine protease Prp] [protein_id=WP_001973720.1] [location=complement(5142711..5143055)] [gbkey=CDS]	0.990326207577069	true
EUC38_RS19865	lcl|NZ_CP040340.1_prot_WP_016124891.1_3875 [locus_tag=EUC38_RS19865] [protein=DUF2004 domain-containing protein] [protein_id=WP_016124891.1] [location=complement(3949177..3949644)] [gbkey=CDS]	0.990178378605157	true
EUC38_RS17925	lcl|NZ_CP040340.1_prot_WP_088054380.1_3484 [locus_tag=EUC38_RS17925] [protein=ABC transporter ATP-binding protein] [protein_id=WP_088054380.1] [location=complement(3550191..3550946)] [gbkey=CDS]	0.990022902293052	true
EUC38_RS23815.malC	lcl|NZ_CP040340.1_prot_WP_001194993.1_4670 [gene=malC] [locus_tag=EUC38_RS23815] [protein=maltosaccharide ABC transporter permease MalC] [protein_id=WP_001194993.1] [location=complement(4743694..4744995)] [gbkey=CDS]	0.989760711545335	true
EUC38_RS11185	lcl|NZ_CP040340.1_prot_WP_016124332.1_2119 [locus_tag=EUC38_RS11185] [protein=DUF418 domain-containing protein] [protein_id=WP_016124332.1] [location=complement(2202832..2203995)] [gbkey=CDS]	0.989128628321221	true
EUC38_RS23985	lcl|NZ_CP040340.1_prot_WP_000180387.1_4704 [locus_tag=EUC38_RS23985] [protein=nitroreductase family protein] [protein_id=WP_000180387.1] [location=4774889..4775506] [gbkey=CDS]	0.988729529689385	true
EUC38_RS11275	lcl|NZ_CP040340.1_prot_WP_000617648.1_2135 [locus_tag=EUC38_RS11275] [protein=sugar transferase] [protein_id=WP_000617648.1] [location=2218974..2219612] [gbkey=CDS]	0.988265814402050	true
EUC38_RS08625	lcl|NZ_CP040340.1_prot_WP_001072540.1_1596 [locus_tag=EUC38_RS08625] [protein=ring-cleaving dioxygenase] [protein_id=WP_001072540.1] [location=1705209..1706186] [gbkey=CDS]	0.987420589471982	true
EUC38_RS16960	lcl|NZ_CP040340.1_prot_WP_001103998.1_3288 [locus_tag=EUC38_RS16960] [protein=hypothetical protein] [protein_id=WP_001103998.1] [location=complement(3376075..3376647)] [gbkey=CDS]	0.987228053960771	true
EUC38_RS29395	lcl|NZ_CP040341.1_prot_WP_000732879.1_5796 [locus_tag=EUC38_RS29395] [protein=hypothetical protein] [protein_id=WP_000732879.1] [location=261469..262290] [gbkey=CDS]	0.986813454179987	true
EUC38_RS07260.tenA	lcl|NZ_CP040340.1_prot_WP_000666827.1_1312 [gene=tenA] [locus_tag=EUC38_RS07260] [protein=thiaminase II] [protein_id=WP_000666827.1] [location=1443460..1444155] [gbkey=CDS]	0.986665086922632	true
EUC38_RS02675	lcl|NZ_CP040340.1_prot_WP_000488138.1_512 [locus_tag=EUC38_RS02675] [protein=GAF domain-containing sensor histidine kinase] [protein_id=WP_000488138.1] [location=complement(531151..532722)] [gbkey=CDS]	0.985575166627721	true
EUC38_RS16915	lcl|NZ_CP040340.1_prot_WP_088054478.1_3279 [locus_tag=EUC38_RS16915] [protein=PH domain-containing protein] [protein_id=WP_088054478.1] [location=3370338..3370715] [gbkey=CDS]	0.985432774499249	true
EUC38_RS06620	lcl|NZ_CP040340.1_prot_WP_000382679.1_1207 [locus_tag=EUC38_RS06620] [protein=acid-soluble spore protein H] [protein_id=WP_000382679.1] [location=1320422..1320601] [gbkey=CDS]	0.984241455576210	true
EUC38_RS24135.spoIIAB	lcl|NZ_CP040340.1_prot_WP_001243398.1_4734 [gene=spoIIAB] [locus_tag=EUC38_RS24135] [protein=anti-sigma F factor] [protein_id=WP_001243398.1] [location=complement(4800007..4800447)] [gbkey=CDS]	0.983580801188632	true
EUC38_RS14250	lcl|NZ_CP040340.1_prot_WP_000097165.1_2731 [locus_tag=EUC38_RS14250] [protein=MFS transporter] [protein_id=WP_000097165.1] [location=2819289..2820518] [gbkey=CDS]	0.983452465176711	true
EUC38_RS05820.yfkAB	lcl|NZ_CP040340.1_prot_WP_000156016.1_1065 [gene=yfkAB] [locus_tag=EUC38_RS05820] [protein=radical SAM/CxCxxxxC motif protein YfkAB] [protein_id=WP_000156016.1] [location=complement(1155959..1157086)] [gbkey=CDS]	0.983269559424398	true
EUC38_RS09190.gerPD	lcl|NZ_CP040340.1_prot_WP_001052807.1_1715 [gene=gerPD] [locus_tag=EUC38_RS09190] [protein=spore germination protein GerPD] [protein_id=WP_001052807.1] [location=complement(1820370..1820564)] [gbkey=CDS]	0.982284889390131	true
EUC38_RS20275	lcl|NZ_CP040340.1_prot_WP_000988169.1_3957 [locus_tag=EUC38_RS20275] [protein=alpha/beta hydrolase] [protein_id=WP_000988169.1] [location=complement(4016351..4017379)] [gbkey=CDS]	0.982008559639213	true
EUC38_RS00335	lcl|NZ_CP040340.1_prot_WP_088053806.1_44 [locus_tag=EUC38_RS00335] [protein=AraC family transcriptional regulator] [protein_id=WP_088053806.1] [location=61218..61697] [gbkey=CDS]	0.981946824856526	true
EUC38_RS10480	lcl|NZ_CP040340.1_prot_WP_000119621.1_1977 [locus_tag=EUC38_RS10480] [protein=ferredoxin--nitrite reductase] [protein_id=WP_000119621.1] [location=2072197..2073819] [gbkey=CDS]	0.981944962338788	true
EUC38_RS19835	lcl|NZ_CP040340.1_prot_WP_065382494.1_3869 [locus_tag=EUC38_RS19835] [protein=SMI1/KNR4 family protein] [protein_id=WP_065382494.1] [location=complement(3945725..3946180)] [gbkey=CDS]	0.980654396148540	true
EUC38_RS07425	lcl|NZ_CP040340.1_prot_WP_000367320.1_1345 [locus_tag=EUC38_RS07425] [protein=PTS sucrose transporter subunit IIBC] [protein_id=WP_000367320.1] [location=complement(1473930..1475306)] [gbkey=CDS]	0.980493267427665	true
EUC38_RS02470.speE	lcl|NZ_CP040340.1_prot_WP_000424696.1_471 [gene=speE] [locus_tag=EUC38_RS02470] [protein=spermidine synthase] [protein_id=WP_000424696.1] [location=complement(492916..493743)] [gbkey=CDS]	0.980144860198358	true
EUC38_RS28125	lcl|NZ_CP040341.1_prot_WP_000758800.1_5535 [locus_tag=EUC38_RS28125] [protein=thermonuclease family protein] [protein_id=WP_000758800.1] [location=6375..7019] [gbkey=CDS]	0.979902862674110	true
EUC38_RS00790	lcl|NZ_CP040340.1_prot_WP_147716758.1_136 [locus_tag=EUC38_RS00790] [protein=IS200/IS605 family accessory protein TnpB-related protein] [protein_id=WP_147716758.1] [location=complement(141426..142973)] [gbkey=CDS]	0.979736987946675	true
EUC38_RS18800	lcl|NZ_CP040340.1_prot_WP_147716734.1_3661 [locus_tag=EUC38_RS18800] [protein=IS200/IS605 family accessory protein TnpB-related protein] [protein_id=WP_147716734.1] [location=complement(3727360..3728907)] [gbkey=CDS]	0.979736987946675	true
EUC38_RS01770	lcl|NZ_CP040340.1_prot_WP_088053901.1_331 [locus_tag=EUC38_RS01770] [protein=metal-binding protein] [protein_id=WP_088053901.1] [location=complement(339130..339621)] [gbkey=CDS]	0.978377817769240	true
EUC38_RS05415	lcl|NZ_CP040340.1_prot_WP_000147462.1_984 [locus_tag=EUC38_RS05415] [protein=PRK06851 family protein] [protein_id=WP_000147462.1] [location=1056949..1058058] [gbkey=CDS]	0.977357258060035	true
EUC38_RS01670	lcl|NZ_CP040340.1_prot_WP_000989059.1_310 [locus_tag=EUC38_RS01670] [protein=PTS lactose/cellobiose transporter subunit IIA] [protein_id=WP_000989059.1] [location=complement(316524..316847)] [gbkey=CDS]	0.977342652125245	true
EUC38_RS23935	lcl|NZ_CP040340.1_prot_WP_000765510.1_4694 [locus_tag=EUC38_RS23935] [protein=pyridoxal phosphate-dependent aminotransferase] [protein_id=WP_000765510.1] [location=4765769..4766947] [gbkey=CDS]	0.977312725821873	true
EUC38_RS19235	lcl|NZ_CP040340.1_prot_WP_000908940.1_3749 [locus_tag=EUC38_RS19235] [protein=NADH dehydrogenase subunit 5] [protein_id=WP_000908940.1] [location=complement(3828213..3829745)] [gbkey=CDS]	0.976671924268016	true
EUC38_RS27850	lcl|NZ_CP040340.1_prot_WP_000415613.1_5479 [locus_tag=EUC38_RS27850] [protein=hypothetical protein] [protein_id=WP_000415613.1] [location=complement(5492050..5492382)] [gbkey=CDS]	0.976537298919822	true
EUC38_RS24960	lcl|NZ_CP040340.1_prot_WP_016125803.1_4899 [locus_tag=EUC38_RS24960] [protein=alpha/beta hydrolase] [protein_id=WP_016125803.1] [location=complement(4940911..4941846)] [gbkey=CDS]	0.976003590416243	true
EUC38_RS23385.rsmD	lcl|NZ_CP040340.1_prot_WP_001266978.1_4585 [gene=rsmD] [locus_tag=EUC38_RS23385] [protein=16S rRNA (guanine(966)-N(2))-methyltransferase RsmD] [protein_id=WP_001266978.1] [location=complement(4666776..4667342)] [gbkey=CDS]	0.975395427855239	true
EUC38_RS01475	lcl|NZ_CP040340.1_prot_WP_088053890.1_272 [locus_tag=EUC38_RS01475] [protein=flavodoxin family protein] [protein_id=WP_088053890.1] [location=275468..276013] [gbkey=CDS]	0.974946980354804	true
EUC38_RS09305	lcl|NZ_CP040340.1_prot_WP_000527407.1_1738 [locus_tag=EUC38_RS09305] [protein=DUF3813 domain-containing protein] [protein_id=WP_000527407.1] [location=complement(1847235..1847432)] [gbkey=CDS]	0.973302921776766	true
EUC38_RS03615.gltX	lcl|NZ_CP040340.1_prot_WP_000415143.1_667 [gene=gltX] [locus_tag=EUC38_RS03615] [protein=glutamate--tRNA ligase] [protein_id=WP_000415143.1] [location=719231..720688] [gbkey=CDS]	0.972954336083346	true
EUC38_RS14650.sfp	lcl|NZ_CP040340.1_prot_WP_000573004.1_2812 [gene=sfp] [locus_tag=EUC38_RS14650] [protein=4'-phosphopantetheinyl transferase Sfp] [protein_id=WP_000573004.1] [location=2903392..2904141] [gbkey=CDS]	0.972863700176460	true
EUC38_RS21905	lcl|NZ_CP040340.1_prot_WP_000810948.1_4288 [locus_tag=EUC38_RS21905] [protein=hypothetical protein] [protein_id=WP_000810948.1] [location=complement(4360384..4360587)] [gbkey=CDS]	0.972539165362688	true
EUC38_RS13060	lcl|NZ_CP040340.1_prot_WP_000105199.1_2492 [locus_tag=EUC38_RS13060] [protein=DNA starvation/stationary phase protection protein] [protein_id=WP_000105199.1] [location=2589587..2590030] [gbkey=CDS]	0.972447194307525	true
EUC38_RS20785	lcl|NZ_CP040340.1_prot_WP_048535858.1_4061 [locus_tag=EUC38_RS20785] [protein=PhzF family phenazine biosynthesis isomerase] [protein_id=WP_048535858.1] [location=complement(4116129..4117028)] [gbkey=CDS]	0.971811147814068	true
EUC38_RS18325	lcl|NZ_CP040340.1_prot_WP_065382385.1_3565 [locus_tag=EUC38_RS18325] [protein=VOC family protein] [protein_id=WP_065382385.1] [location=3636471..3636929] [gbkey=CDS]	0.971163617011110	true
EUC38_RS07265	lcl|NZ_CP040340.1_prot_WP_001256799.1_1313 [locus_tag=EUC38_RS07265] [protein=ABC transporter ATP-binding protein] [protein_id=WP_001256799.1] [location=1444124..1444873] [gbkey=CDS]	0.970459852431001	true
EUC38_RS29150	lcl|NZ_CP040341.1_prot_WP_001124741.1_5746 [locus_tag=EUC38_RS29150] [protein=hypothetical protein] [protein_id=WP_001124741.1] [location=complement(212833..213282)] [gbkey=CDS]	0.970065410655746	true
EUC38_RS13965	lcl|NZ_CP040340.1_prot_WP_000028911.1_2673 [locus_tag=EUC38_RS13965] [protein=DUF2837 family protein] [protein_id=WP_000028911.1] [location=complement(2764516..2765313)] [gbkey=CDS]	0.969405404010814	true
EUC38_RS10930	lcl|NZ_CP040340.1_prot_WP_000526819.1_2069 [locus_tag=EUC38_RS10930] [protein=3-dehydroquinate synthase] [protein_id=WP_000526819.1] [location=2157002..2158087] [gbkey=CDS]	0.968245334889893	true
EUC38_RS29485	lcl|NZ_CP040341.1_prot_WP_000380115.1_5816 [locus_tag=EUC38_RS29485] [protein=hypothetical protein] [protein_id=WP_000380115.1] [location=283211..284014] [gbkey=CDS]	0.967092710597837	true
EUC38_RS21250.rfbG	lcl|NZ_CP040340.1_prot_WP_016125006.1_4156 [gene=rfbG] [locus_tag=EUC38_RS21250] [protein=CDP-glucose 4,6-dehydratase] [protein_id=WP_016125006.1] [location=4207704..4208792] [gbkey=CDS]	0.966384535037729	true
EUC38_RS16740	lcl|NZ_CP040340.1_prot_WP_088054579.1_3243 [locus_tag=EUC38_RS16740] [protein=DegV family protein] [protein_id=WP_088054579.1] [location=3336463..3337269] [gbkey=CDS]	0.966363160449162	true
EUC38_RS25660	lcl|NZ_CP040340.1_prot_WP_001201908.1_5039 [locus_tag=EUC38_RS25660] [protein=bifunctional cystathionine gamma-lyase/homocysteine desulfhydrase] [protein_id=WP_001201908.1] [location=complement(5070694..5071827)] [gbkey=CDS]	0.966068343515790	true
EUC38_RS00610.sufU	lcl|NZ_CP040340.1_prot_WP_000009523.1_99 [gene=sufU] [locus_tag=EUC38_RS00610] [protein=iron-sulfur cluster assembly scaffold protein SufU] [protein_id=WP_000009523.1] [location=complement(106488..106919)] [gbkey=CDS]	0.965797771299948	true
EUC38_RS26275	lcl|NZ_CP040340.1_prot_WP_000219554.1_5162 [locus_tag=EUC38_RS26275] [protein=amidohydrolase family protein] [protein_id=WP_000219554.1] [location=complement(5197361..5198602)] [gbkey=CDS]	0.965201208140579	true
EUC38_RS12410	lcl|NZ_CP040340.1_prot_WP_001030679.1_2363 [locus_tag=EUC38_RS12410] [protein=Nramp family divalent metal transporter] [protein_id=WP_001030679.1] [location=complement(2450974..2452269)] [gbkey=CDS]	0.964404569961622	true
EUC38_RS24005.ptsH	lcl|NZ_CP040340.1_prot_WP_000411080.1_4708 [gene=ptsH] [locus_tag=EUC38_RS24005] [protein=phosphocarrier protein HPr] [protein_id=WP_000411080.1] [location=complement(4778328..4778591)] [gbkey=CDS]	0.963337911013877	true
EUC38_RS14930	lcl|NZ_CP040340.1_prot_WP_001027671.1_2868 [locus_tag=EUC38_RS14930] [protein=DUF1349 domain-containing protein] [protein_id=WP_001027671.1] [location=2954378..2954974] [gbkey=CDS]	0.963172007609487	true
EUC38_RS29140	lcl|NZ_CP040341.1_prot_WP_000658768.1_5744 [locus_tag=EUC38_RS29140] [protein=winged helix-turn-helix transcriptional regulator] [protein_id=WP_000658768.1] [location=complement(211504..211824)] [gbkey=CDS]	0.960643360141190	true
EUC38_RS10320.ytfJ	lcl|NZ_CP040340.1_prot_WP_000204234.1_1945 [gene=ytfJ] [locus_tag=EUC38_RS10320] [protein=GerW family sporulation protein] [protein_id=WP_000204234.1] [location=2043720..2044187] [gbkey=CDS]	0.960240372599303	true
EUC38_RS11895	lcl|NZ_CP040340.1_prot_WP_001145063.1_2259 [locus_tag=EUC38_RS11895] [protein=GntR family transcriptional regulator] [protein_id=WP_001145063.1] [location=complement(2340222..2340893)] [gbkey=CDS]	0.960126526245849	true
EUC38_RS22475	lcl|NZ_CP040340.1_prot_WP_000047551.1_4403 [locus_tag=EUC38_RS22475] [protein=undecaprenyldiphospho-muramoylpentapeptide beta-N-acetylglucosaminyltransferase] [protein_id=WP_000047551.1] [location=complement(4469766..4470830)] [gbkey=CDS]	0.960105612983408	true
EUC38_RS28780	lcl|NZ_CP040341.1_prot_WP_061680241.1_5671 [locus_tag=EUC38_RS28780] [protein=hypothetical protein] [protein_id=WP_061680241.1] [location=complement(131085..131312)] [gbkey=CDS]	0.958028137658699	true
EUC38_RS18300.proB	lcl|NZ_CP040340.1_prot_WP_000744808.1_3560 [gene=proB] [locus_tag=EUC38_RS18300] [protein=glutamate 5-kinase] [protein_id=WP_000744808.1] [location=complement(3629218..3630321)] [gbkey=CDS]	0.957768020461565	true
EUC38_RS02730	lcl|NZ_CP040340.1_prot_WP_000901897.1_523 [locus_tag=EUC38_RS02730] [protein=chemotaxis protein] [protein_id=WP_000901897.1] [location=544383..545684] [gbkey=CDS]	0.957272076981210	true
EUC38_RS26315	lcl|NZ_CP040340.1_prot_WP_000058117.1_5170 [locus_tag=EUC38_RS26315] [protein=ATP-binding cassette domain-containing protein] [protein_id=WP_000058117.1] [location=complement(5204832..5205716)] [gbkey=CDS]	0.955558401947724	true
EUC38_RS28595	lcl|NZ_CP040341.1_prot_WP_000475303.1_5633 [locus_tag=EUC38_RS28595] [protein=peptide ABC transporter substrate-binding protein] [protein_id=WP_000475303.1] [location=complement(98102..99742)] [gbkey=CDS]	0.954789555604911	true
EUC38_RS19790	lcl|NZ_CP040340.1_prot_WP_088054558.1_3860 [locus_tag=EUC38_RS19790] [protein=hypothetical protein] [protein_id=WP_088054558.1] [location=complement(3941806..3942042)] [gbkey=CDS]	0.954744898862092	true
EUC38_RS08425.dhaS	lcl|NZ_CP040340.1_prot_WP_000204221.1_1553 [gene=dhaS] [locus_tag=EUC38_RS08425] [protein=dihydroxyacetone kinase transcriptional activator DhaS] [protein_id=WP_000204221.1] [location=complement(1668997..1669563)] [gbkey=CDS]	0.954407231373212	true
EUC38_RS20315	lcl|NZ_CP040340.1_prot_WP_000340573.1_3965 [locus_tag=EUC38_RS20315] [protein=winged helix-turn-helix transcriptional regulator] [protein_id=WP_000340573.1] [location=complement(4023353..4023733)] [gbkey=CDS]	0.954087158332249	true
EUC38_RS13655	lcl|NZ_CP040340.1_prot_WP_001135810.1_2611 [locus_tag=EUC38_RS13655] [protein=MoxR family ATPase] [protein_id=WP_001135810.1] [location=complement(2697134..2698096)] [gbkey=CDS]	0.953705152810142	true
EUC38_RS26070	lcl|NZ_CP040340.1_prot_WP_000195429.1_5123 [locus_tag=EUC38_RS26070] [protein=IS256-like element IS256 family transposase] [protein_id=WP_000195429.1] [location=complement(5153731..5154903)] [gbkey=CDS]	0.953154874911397	true
EUC38_RS03575	lcl|NZ_CP040340.1_prot_WP_000128399.1_659 [locus_tag=EUC38_RS03575] [protein=UvrB/UvrC motif-containing protein] [protein_id=WP_000128399.1] [location=709957..710505] [gbkey=CDS]	0.952969570148787	true
EUC38_RS07300.thiF	lcl|NZ_CP040340.1_prot_WP_001065417.1_1320 [gene=thiF] [locus_tag=EUC38_RS07300] [protein=thiazole biosynthesis adenylyltransferase ThiF] [protein_id=WP_001065417.1] [location=1449341..1450360] [gbkey=CDS]	0.951204558454702	true
EUC38_RS28865	lcl|NZ_CP040341.1_prot_WP_061680249.1_5688 [locus_tag=EUC38_RS28865] [protein=ASCH domain-containing protein] [protein_id=WP_061680249.1] [location=150253..150687] [gbkey=CDS]	0.951119781219355	true
EUC38_RS06610	lcl|NZ_CP040340.1_prot_WP_017673740.1_1205 [locus_tag=EUC38_RS06610] [protein=lactate permease LctP family transporter] [protein_id=WP_017673740.1] [location=complement(1317501..1319120)] [gbkey=CDS]	0.951095941232403	true
