# Supplementary material for: Evaluating the Safety of Bacillus cereus GW-01 Obtained from Sheep Rumen Chyme
Source: Microorganisms. 2024 Jul 18;12(7):1457. doi: 10.3390/microorganisms12071457 (PMC11278751; doi:10.3390/microorganisms12071457)
Supplement: Supplementary file 1 [file microorganisms-12-01457-s001.zip › Supplemental Document S3/effectiveT3/B.cereus.DLOU-Weihai/B.cereus.DLOU-Weihai.effectiveT3.std.anno.xls]

Gene_id	Description	Score	is secreted
EQK03_RS00140.gerPB	lcl|NZ_CP040342.1_prot_WP_001012508.1_28 [gene=gerPB] [locus_tag=EQK03_RS00140] [protein=spore germination protein GerPB] [protein_id=WP_001012508.1] [location=25067..25273] [gbkey=CDS]	1.000000000000000	true
EQK03_RS00200	lcl|NZ_CP040342.1_prot_WP_000391373.1_40 [locus_tag=EQK03_RS00200] [protein=hypothetical protein] [protein_id=WP_000391373.1] [location=37411..37596] [gbkey=CDS]	1.000000000000000	true
EQK03_RS00205	lcl|NZ_CP040342.1_prot_WP_000356924.1_41 [locus_tag=EQK03_RS00205] [protein=hypothetical protein] [protein_id=WP_000356924.1] [location=37942..38145] [gbkey=CDS]	1.000000000000000	true
EQK03_RS00220	lcl|NZ_CP040342.1_prot_WP_157418303.1_44 [locus_tag=EQK03_RS00220] [protein=phosphotransferase] [protein_id=WP_157418303.1] [location=39344..40135] [gbkey=CDS]	1.000000000000000	true
EQK03_RS00580	lcl|NZ_CP040342.1_prot_WP_000522758.1_119 [locus_tag=EQK03_RS00580] [protein=YjcZ family sporulation protein] [protein_id=WP_000522758.1] [location=121634..121777] [gbkey=CDS]	1.000000000000000	true
EQK03_RS00785	lcl|NZ_CP040342.1_prot_WP_000991357.1_163 [locus_tag=EQK03_RS00785] [protein=hypothetical protein] [protein_id=WP_000991357.1] [location=162302..162553] [gbkey=CDS]	1.000000000000000	true
EQK03_RS00985	lcl|NZ_CP040342.1_prot_WP_000540377.1_203 [locus_tag=EQK03_RS00985] [protein=YjcZ family sporulation protein] [protein_id=WP_000540377.1] [location=197094..197219] [gbkey=CDS]	1.000000000000000	true
EQK03_RS01210	lcl|NZ_CP040342.1_prot_WP_016121983.1_251 [locus_tag=EQK03_RS01210] [protein=TIGR04197 family type VII secretion effector] [protein_id=WP_016121983.1] [location=complement(243381..243656)] [gbkey=CDS]	1.000000000000000	true
EQK03_RS01495	lcl|NZ_CP040342.1_prot_WP_000510476.1_308 [locus_tag=EQK03_RS01495] [protein=hypothetical protein] [protein_id=WP_000510476.1] [location=complement(309430..309675)] [gbkey=CDS]	1.000000000000000	true
EQK03_RS01565	lcl|NZ_CP040342.1_prot_WP_061456828.1_322 [locus_tag=EQK03_RS01565] [protein=hypothetical protein] [protein_id=WP_061456828.1] [location=327158..327361] [gbkey=CDS]	1.000000000000000	true
EQK03_RS01645	lcl|NZ_CP040342.1_prot_WP_001126697.1_338 [locus_tag=EQK03_RS01645] [protein=nuclear transport factor 2 family protein] [protein_id=WP_001126697.1] [location=complement(339505..339906)] [gbkey=CDS]	1.000000000000000	true
EQK03_RS01700	lcl|NZ_CP040342.1_prot_WP_012593150.1_350 [locus_tag=EQK03_RS01700] [protein=DUF3992 domain-containing protein] [protein_id=WP_012593150.1] [location=351747..352172] [gbkey=CDS]	1.000000000000000	true
EQK03_RS02365.qoxD	lcl|NZ_CP040342.1_prot_WP_000068425.1_460 [gene=qoxD] [locus_tag=EQK03_RS02365] [protein=cytochrome aa3 quinol oxidase subunit IV] [protein_id=WP_000068425.1] [location=461983..462294] [gbkey=CDS]	1.000000000000000	true
EQK03_RS02705	lcl|NZ_CP040342.1_prot_WP_086412276.1_528 [locus_tag=EQK03_RS02705] [protein=cobalt transporter] [protein_id=WP_086412276.1] [location=complement(535179..535538)] [gbkey=CDS]	1.000000000000000	true
EQK03_RS03610	lcl|NZ_CP040342.1_prot_WP_157418369.1_691 [locus_tag=EQK03_RS03610] [protein=hypothetical protein] [protein_id=WP_157418369.1] [location=complement(724574..725215)] [gbkey=CDS]	1.000000000000000	true
EQK03_RS03820	lcl|NZ_CP040342.1_prot_WP_157418381.1_733 [locus_tag=EQK03_RS03820] [protein=MFS transporter] [protein_id=WP_157418381.1] [location=775523..776824] [gbkey=CDS]	1.000000000000000	true
EQK03_RS04800	lcl|NZ_CP040342.1_prot_WP_000922547.1_896 [locus_tag=EQK03_RS04800] [protein=hypothetical protein] [protein_id=WP_000922547.1] [location=complement(974599..974790)] [gbkey=CDS]	1.000000000000000	true
EQK03_RS05565.yabP	lcl|NZ_CP040342.1_prot_WP_001059104.1_1020 [gene=yabP] [locus_tag=EQK03_RS05565] [protein=sporulation protein YabP] [protein_id=WP_001059104.1] [location=complement(1102047..1102355)] [gbkey=CDS]	1.000000000000000	true
EQK03_RS05605	lcl|NZ_CP040342.1_prot_WP_000107420.1_1028 [locus_tag=EQK03_RS05605] [protein=ribose-phosphate diphosphokinase] [protein_id=WP_000107420.1] [location=complement(1111246..1112199)] [gbkey=CDS]	1.000000000000000	true
EQK03_RS06815	lcl|NZ_CP040342.1_prot_WP_000745011.1_1254 [locus_tag=EQK03_RS06815] [protein=EAL domain-containing protein] [protein_id=WP_000745011.1] [location=complement(1358936..1361665)] [gbkey=CDS]	1.000000000000000	true
EQK03_RS07230	lcl|NZ_CP040342.1_prot_WP_000544187.1_1336 [locus_tag=EQK03_RS07230] [protein=cytochrome d ubiquinol oxidase subunit II] [protein_id=WP_000544187.1] [location=complement(1448788..1449813)] [gbkey=CDS]	1.000000000000000	true
EQK03_RS07260	lcl|NZ_CP040342.1_prot_WP_000194344.1_1343 [locus_tag=EQK03_RS07260] [protein=acyltransferase] [protein_id=WP_000194344.1] [location=complement(1456272..1457429)] [gbkey=CDS]	1.000000000000000	true
EQK03_RS07525.ppaX	lcl|NZ_CP040342.1_prot_WP_001222402.1_1396 [gene=ppaX] [locus_tag=EQK03_RS07525] [protein=pyrophosphatase PpaX] [protein_id=WP_001222402.1] [location=1511719..1512369] [gbkey=CDS]	1.000000000000000	true
EQK03_RS07825	lcl|NZ_CP040342.1_prot_WP_001115309.1_1454 [locus_tag=EQK03_RS07825] [protein=DUF1641 domain-containing protein] [protein_id=WP_001115309.1] [location=complement(1565947..1566387)] [gbkey=CDS]	1.000000000000000	true
EQK03_RS07965	lcl|NZ_CP040342.1_prot_WP_157418449.1_1482 [locus_tag=EQK03_RS07965] [protein=HAMP domain-containing protein] [protein_id=WP_157418449.1] [location=complement(1596820..1598514)] [gbkey=CDS]	1.000000000000000	true
EQK03_RS08355	lcl|NZ_CP040342.1_prot_WP_049107542.1_1562 [locus_tag=EQK03_RS08355] [protein=phosphoribosyltransferase domain-containing protein] [protein_id=WP_049107542.1] [location=complement(1667340..1668686)] [gbkey=CDS]	1.000000000000000	true
EQK03_RS09560	lcl|NZ_CP040342.1_prot_WP_157418471.1_1778 [locus_tag=EQK03_RS09560] [protein=spore germination protein] [protein_id=WP_157418471.1] [location=complement(1883616..1885763)] [gbkey=CDS]	1.000000000000000	true
EQK03_RS10405.rnhC	lcl|NZ_CP040342.1_prot_WP_000071601.1_1948 [gene=rnhC] [locus_tag=EQK03_RS10405] [protein=ribonuclease HIII] [protein_id=WP_000071601.1] [location=complement(2047745..2048680)] [gbkey=CDS]	1.000000000000000	true
EQK03_RS10550	lcl|NZ_CP040342.1_prot_WP_157418485.1_1979 [locus_tag=EQK03_RS10550] [protein=collagen-like protein] [protein_id=WP_157418485.1] [location=2077289..2078560] [gbkey=CDS]	1.000000000000000	true
EQK03_RS11915	lcl|NZ_CP040342.1_prot_WP_141539863.1_2251 [locus_tag=EQK03_RS11915] [protein=2OG-Fe(II) oxygenase] [protein_id=WP_141539863.1] [location=2343543..2344193] [gbkey=CDS]	1.000000000000000	true
EQK03_RS12390	lcl|NZ_CP040342.1_prot_WP_000665709.1_2346 [locus_tag=EQK03_RS12390] [protein=DUF3932 family protein] [protein_id=WP_000665709.1] [location=complement(2422732..2422983)] [gbkey=CDS]	1.000000000000000	true
EQK03_RS13130	lcl|NZ_CP040342.1_prot_WP_000804864.1_2494 [locus_tag=EQK03_RS13130] [protein=hypothetical protein] [protein_id=WP_000804864.1] [location=complement(2554353..2554811)] [gbkey=CDS]	1.000000000000000	true
EQK03_RS13150	lcl|NZ_CP040342.1_prot_WP_000283738.1_2497 [locus_tag=EQK03_RS13150] [protein=hypothetical protein] [protein_id=WP_000283738.1] [location=complement(2558905..2559141)] [gbkey=CDS]	1.000000000000000	true
EQK03_RS14975.tkt	lcl|NZ_CP040342.1_prot_WP_000019766.1_2869 [gene=tkt] [locus_tag=EQK03_RS14975] [protein=transketolase] [protein_id=WP_000019766.1] [location=2922167..2924167] [gbkey=CDS]	1.000000000000000	true
EQK03_RS15000	lcl|NZ_CP040342.1_prot_WP_006920019.1_2874 [locus_tag=EQK03_RS15000] [protein=SH3 domain-containing protein] [protein_id=WP_006920019.1] [location=2928832..2929878] [gbkey=CDS]	1.000000000000000	true
EQK03_RS15845	lcl|NZ_CP040342.1_prot_WP_157418596.1_3044 [locus_tag=EQK03_RS15845] [protein=glycosyl transferase] [protein_id=WP_157418596.1] [location=complement(3106618..3108687)] [gbkey=CDS]	1.000000000000000	true
EQK03_RS16255	lcl|NZ_CP040342.1_prot_WP_157418879.1_3127 [locus_tag=EQK03_RS16255] [protein=glycosyl hydrolase] [protein_id=WP_157418879.1] [location=3189266..3190558] [gbkey=CDS]	1.000000000000000	true
EQK03_RS16430	lcl|NZ_CP040342.1_prot_WP_000987462.1_3163 [locus_tag=EQK03_RS16430] [protein=IDEAL domain-containing protein] [protein_id=WP_000987462.1] [location=3222166..3222501] [gbkey=CDS]	1.000000000000000	true
EQK03_RS16570.tkt	lcl|NZ_CP040342.1_prot_WP_157418620.1_3192 [gene=tkt] [locus_tag=EQK03_RS16570] [protein=transketolase] [protein_id=WP_157418620.1] [location=3254307..3256301] [gbkey=CDS]	1.000000000000000	true
EQK03_RS17000	lcl|NZ_CP040342.1_prot_WP_001986511.1_3279 [locus_tag=EQK03_RS17000] [protein=M15 family metallopeptidase] [protein_id=WP_001986511.1] [location=3336613..3337332] [gbkey=CDS]	1.000000000000000	true
EQK03_RS17185	lcl|NZ_CP040342.1_prot_WP_157418646.1_3318 [locus_tag=EQK03_RS17185] [protein=hypothetical protein] [protein_id=WP_157418646.1] [location=3362086..3362382] [gbkey=CDS]	1.000000000000000	true
EQK03_RS17655	lcl|NZ_CP040342.1_prot_WP_049108402.1_3413 [locus_tag=EQK03_RS17655] [protein=DUF3841 domain-containing protein] [protein_id=WP_049108402.1] [location=complement(3461704..3462273)] [gbkey=CDS]	1.000000000000000	true
EQK03_RS17960	lcl|NZ_CP040342.1_prot_WP_000440744.1_3474 [locus_tag=EQK03_RS17960] [protein=GNAT family N-acetyltransferase] [protein_id=WP_000440744.1] [location=3535554..3536069] [gbkey=CDS]	1.000000000000000	true
EQK03_RS18095	lcl|NZ_CP040342.1_prot_WP_157418680.1_3501 [locus_tag=EQK03_RS18095] [protein=amino acid permease] [protein_id=WP_157418680.1] [location=complement(3559533..3560999)] [gbkey=CDS]	1.000000000000000	true
EQK03_RS19085	lcl|NZ_CP040342.1_prot_WP_000490927.1_3698 [locus_tag=EQK03_RS19085] [protein=class I SAM-dependent methyltransferase] [protein_id=WP_000490927.1] [location=3751080..3751841] [gbkey=CDS]	1.000000000000000	true
EQK03_RS19290	lcl|NZ_CP040342.1_prot_WP_049108057.1_3739 [locus_tag=EQK03_RS19290] [protein=hypothetical protein] [protein_id=WP_049108057.1] [location=3787180..3787368] [gbkey=CDS]	1.000000000000000	true
EQK03_RS19600.kynB	lcl|NZ_CP040342.1_prot_WP_000858074.1_3803 [gene=kynB] [locus_tag=EQK03_RS19600] [protein=arylformamidase] [protein_id=WP_000858074.1] [location=3836897..3837526] [gbkey=CDS]	1.000000000000000	true
EQK03_RS19800	lcl|NZ_CP040342.1_prot_WP_074619061.1_3843 [locus_tag=EQK03_RS19800] [protein=MepB family protein] [protein_id=WP_074619061.1] [location=3886760..3887284] [gbkey=CDS]	1.000000000000000	true
EQK03_RS19835	lcl|NZ_CP040342.1_prot_WP_000026325.1_3850 [locus_tag=EQK03_RS19835] [protein=hypothetical protein] [protein_id=WP_000026325.1] [location=complement(3892335..3892514)] [gbkey=CDS]	1.000000000000000	true
EQK03_RS20175	lcl|NZ_CP040342.1_prot_WP_049107920.1_3918 [locus_tag=EQK03_RS20175] [protein=C1 family peptidase] [protein_id=WP_049107920.1] [location=complement(3954633..3955433)] [gbkey=CDS]	1.000000000000000	true
EQK03_RS20195	lcl|NZ_CP040342.1_prot_WP_043924670.1_3922 [locus_tag=EQK03_RS20195] [protein=hypothetical protein] [protein_id=WP_043924670.1] [location=3958517..3958981] [gbkey=CDS]	1.000000000000000	true
EQK03_RS20205	lcl|NZ_CP040342.1_prot_WP_157418725.1_3924 [locus_tag=EQK03_RS20205] [protein=collagen-like repeat preface domain-containing protein] [protein_id=WP_157418725.1] [location=3960044..3962041] [gbkey=CDS]	1.000000000000000	true
EQK03_RS20235	lcl|NZ_CP040342.1_prot_WP_049107914.1_3930 [locus_tag=EQK03_RS20235] [protein=ABC transporter ATP-binding protein] [protein_id=WP_049107914.1] [location=complement(3965385..3967085)] [gbkey=CDS]	1.000000000000000	true
EQK03_RS20295	lcl|NZ_CP040342.1_prot_WP_001069247.1_3942 [locus_tag=EQK03_RS20295] [protein=Vat family streptogramin A O-acetyltransferase] [protein_id=WP_001069247.1] [location=complement(3979370..3980002)] [gbkey=CDS]	1.000000000000000	true
EQK03_RS20390	lcl|NZ_CP040342.1_prot_WP_001165493.1_3962 [locus_tag=EQK03_RS20390] [protein=DUF3914 domain-containing protein] [protein_id=WP_001165493.1] [location=3998395..3998736] [gbkey=CDS]	1.000000000000000	true
EQK03_RS21010	lcl|NZ_CP040342.1_prot_WP_098906235.1_4086 [locus_tag=EQK03_RS21010] [protein=class I SAM-dependent methyltransferase] [protein_id=WP_098906235.1] [location=complement(4149801..4150583)] [gbkey=CDS]	1.000000000000000	true
EQK03_RS21210	lcl|NZ_CP040342.1_prot_WP_049107819.1_4128 [locus_tag=EQK03_RS21210] [protein=cupin domain-containing protein] [protein_id=WP_049107819.1] [location=4186875..4187507] [gbkey=CDS]	1.000000000000000	true
EQK03_RS21215	lcl|NZ_CP040342.1_prot_WP_049107821.1_4129 [locus_tag=EQK03_RS21215] [protein=collagen-like repeat preface domain-containing protein] [protein_id=WP_049107821.1] [location=complement(4188069..4189364)] [gbkey=CDS]	1.000000000000000	true
EQK03_RS21255	lcl|NZ_CP040342.1_prot_WP_157418886.1_4137 [locus_tag=EQK03_RS21255] [protein=collagen-like protein] [protein_id=WP_157418886.1] [location=4195516..4196523] [gbkey=CDS]	1.000000000000000	true
EQK03_RS21390	lcl|NZ_CP040342.1_prot_WP_049107687.1_4164 [locus_tag=EQK03_RS21390] [protein=DUF4021 domain-containing protein] [protein_id=WP_049107687.1] [location=4220643..4220825] [gbkey=CDS]	1.000000000000000	true
EQK03_RS21775	lcl|NZ_CP040342.1_prot_WP_000355695.1_4242 [locus_tag=EQK03_RS21775] [protein=hypothetical protein] [protein_id=WP_000355695.1] [location=complement(4302778..4303053)] [gbkey=CDS]	1.000000000000000	true
EQK03_RS22390	lcl|NZ_CP040342.1_prot_WP_006929626.1_4366 [locus_tag=EQK03_RS22390] [protein=hypothetical protein] [protein_id=WP_006929626.1] [location=4424421..4424969] [gbkey=CDS]	1.000000000000000	true
EQK03_RS23185	lcl|NZ_CP040342.1_prot_WP_000540425.1_4525 [locus_tag=EQK03_RS23185] [protein=YjcZ family sporulation protein] [protein_id=WP_000540425.1] [location=4572557..4572703] [gbkey=CDS]	1.000000000000000	true
EQK03_RS23400	lcl|NZ_CP040342.1_prot_WP_000695203.1_4568 [locus_tag=EQK03_RS23400] [protein=hypothetical protein] [protein_id=WP_000695203.1] [location=complement(4616256..4616702)] [gbkey=CDS]	1.000000000000000	true
EQK03_RS24470	lcl|NZ_CP040342.1_prot_WP_074540165.1_4782 [locus_tag=EQK03_RS24470] [protein=flagellin] [protein_id=WP_074540165.1] [location=4839056..4839919] [gbkey=CDS]	1.000000000000000	true
EQK03_RS24510	lcl|NZ_CP040342.1_prot_WP_157418828.1_4790 [locus_tag=EQK03_RS24510] [protein=flagellar hook-length control protein FliK] [protein_id=WP_157418828.1] [location=complement(4846763..4847872)] [gbkey=CDS]	1.000000000000000	true
EQK03_RS25850	lcl|NZ_CP040342.1_prot_WP_000184928.1_5057 [locus_tag=EQK03_RS25850] [protein=hypothetical protein] [protein_id=WP_000184928.1] [location=complement(5103593..5103748)] [gbkey=CDS]	1.000000000000000	true
EQK03_RS25940	lcl|NZ_CP040342.1_prot_WP_157418850.1_5078 [locus_tag=EQK03_RS25940] [protein=LD-carboxypeptidase] [protein_id=WP_157418850.1] [location=5118953..5119873] [gbkey=CDS]	1.000000000000000	true
EQK03_RS26330	lcl|NZ_CP040342.1_prot_WP_000028370.1_5158 [locus_tag=EQK03_RS26330] [protein=aldehyde dehydrogenase] [protein_id=WP_000028370.1] [location=complement(5192861..5194228)] [gbkey=CDS]	1.000000000000000	true
EQK03_RS26595	lcl|NZ_CP040342.1_prot_WP_029948404.1_5210 [locus_tag=EQK03_RS26595] [protein=hypothetical protein] [protein_id=WP_029948404.1] [location=complement(5245315..5245500)] [gbkey=CDS]	1.000000000000000	true
EQK03_RS26660	lcl|NZ_CP040342.1_prot_WP_157418867.1_5223 [locus_tag=EQK03_RS26660] [protein=hypothetical protein] [protein_id=WP_157418867.1] [location=5254871..5255767] [gbkey=CDS]	1.000000000000000	true
EQK03_RS27130	lcl|NZ_CP040343.1_prot_WP_157418898.1_5320 [locus_tag=EQK03_RS27130] [protein=hypothetical protein] [protein_id=WP_157418898.1] [location=61484..62230] [gbkey=CDS]	1.000000000000000	true
EQK03_RS27415	lcl|NZ_CP040343.1_prot_WP_078387106.1_5376 [locus_tag=EQK03_RS27415] [protein=DUF3231 family protein] [protein_id=WP_078387106.1] [location=109712..109960] [gbkey=CDS]	1.000000000000000	true
EQK03_RS27570	lcl|NZ_CP040343.1_prot_WP_000081398.1_5407 [locus_tag=EQK03_RS27570] [protein=lysozyme family protein] [protein_id=WP_000081398.1] [location=complement(146050..148257)] [gbkey=CDS]	1.000000000000000	true
EQK03_RS28045	lcl|NZ_CP040343.1_prot_WP_001054408.1_5506 [locus_tag=EQK03_RS28045] [protein=PAS domain S-box protein] [protein_id=WP_001054408.1] [location=251327..252145] [gbkey=CDS]	1.000000000000000	true
EQK03_RS28510	lcl|NZ_CP040342.1_prot_WP_000181503.1_2782 [locus_tag=EQK03_RS28510] [protein=hypothetical protein] [protein_id=WP_000181503.1] [location=complement(2853174..2853311)] [gbkey=CDS]	1.000000000000000	true
EQK03_RS00090.katB	lcl|NZ_CP040342.1_prot_WP_001069179.1_18 [gene=katB] [locus_tag=EQK03_RS00090] [protein=catalase] [protein_id=WP_001069179.1] [location=complement(15836..17302)] [gbkey=CDS]	1.000000000000000	true
EQK03_RS00160.gerPF	lcl|NZ_CP040342.1_prot_WP_001141566.1_32 [gene=gerPF] [locus_tag=EQK03_RS00160] [protein=spore germination protein GerPF] [protein_id=WP_001141566.1] [location=26601..26816] [gbkey=CDS]	1.000000000000000	true
EQK03_RS02020	lcl|NZ_CP040342.1_prot_WP_001136261.1_414 [locus_tag=EQK03_RS02020] [protein=SDR family oxidoreductase] [protein_id=WP_001136261.1] [location=complement(407686..408552)] [gbkey=CDS]	1.000000000000000	true
EQK03_RS17640	lcl|NZ_CP040342.1_prot_WP_049108404.1_3410 [locus_tag=EQK03_RS17640] [protein=DUF2309 family protein] [protein_id=WP_049108404.1] [location=3456840..3459446] [gbkey=CDS]	1.000000000000000	true
EQK03_RS21725.gerPF	lcl|NZ_CP040342.1_prot_WP_001141569.1_4232 [gene=gerPF] [locus_tag=EQK03_RS21725] [protein=spore germination protein GerPF] [protein_id=WP_001141569.1] [location=4295063..4295278] [gbkey=CDS]	1.000000000000000	true
EQK03_RS25025	lcl|NZ_CP040342.1_prot_WP_000546270.1_4890 [locus_tag=EQK03_RS25025] [protein=spore coat protein D] [protein_id=WP_000546270.1] [location=complement(4950537..4950965)] [gbkey=CDS]	1.000000000000000	true
EQK03_RS06380.gerQ	lcl|NZ_CP040342.1_prot_WP_000068652.1_1167 [gene=gerQ] [locus_tag=EQK03_RS06380] [protein=spore coat protein GerQ] [protein_id=WP_000068652.1] [location=complement(1266013..1266441)] [gbkey=CDS]	0.999999999999999	true
EQK03_RS20555	lcl|NZ_CP040342.1_prot_WP_016122555.1_3995 [locus_tag=EQK03_RS20555] [protein=alpha/beta hydrolase] [protein_id=WP_016122555.1] [location=complement(4028431..4029264)] [gbkey=CDS]	0.999999999999999	true
EQK03_RS14460	lcl|NZ_CP040342.1_prot_WP_006922233.1_2758 [locus_tag=EQK03_RS14460] [protein=alpha/beta hydrolase] [protein_id=WP_006922233.1] [location=2827490..2828308] [gbkey=CDS]	0.999999999999999	true
EQK03_RS15915	lcl|NZ_CP040342.1_prot_WP_006926295.1_3059 [locus_tag=EQK03_RS15915] [protein=YdiU family protein] [protein_id=WP_006926295.1] [location=complement(3121777..3123243)] [gbkey=CDS]	0.999999999999999	true
EQK03_RS17530	lcl|NZ_CP040342.1_prot_WP_157418670.1_3388 [locus_tag=EQK03_RS17530] [protein=AAA family ATPase] [protein_id=WP_157418670.1] [location=3432382..3434691] [gbkey=CDS]	0.999999999999999	true
EQK03_RS21570	lcl|NZ_CP040342.1_prot_WP_157418767.1_4200 [locus_tag=EQK03_RS21570] [protein=amino acid adenylation domain-containing protein] [protein_id=WP_157418767.1] [location=complement(4255314..4262471)] [gbkey=CDS]	0.999999999999999	true
EQK03_RS24545.flgC	lcl|NZ_CP040342.1_prot_WP_157418830.1_4797 [gene=flgC] [locus_tag=EQK03_RS24545] [protein=flagellar basal body rod protein FlgC] [protein_id=WP_157418830.1] [location=complement(4853318..4853731)] [gbkey=CDS]	0.999999999999999	true
EQK03_RS27490	lcl|NZ_CP040343.1_prot_WP_157418932.1_5391 [locus_tag=EQK03_RS27490] [protein=ATP-binding cassette domain-containing protein] [protein_id=WP_157418932.1] [location=complement(128040..130322)] [gbkey=CDS]	0.999999999999999	true
EQK03_RS15545	lcl|NZ_CP040342.1_prot_WP_000534516.1_2983 [locus_tag=EQK03_RS15545] [protein=spore germination protein] [protein_id=WP_000534516.1] [location=complement(3033550..3035088)] [gbkey=CDS]	0.999999999999999	true
EQK03_RS15220	lcl|NZ_CP040342.1_prot_WP_000582806.1_2918 [locus_tag=EQK03_RS15220] [protein=urease accessory protein UreE] [protein_id=WP_000582806.1] [location=2968490..2968945] [gbkey=CDS]	0.999999999999998	true
EQK03_RS01530.gapN	lcl|NZ_CP040342.1_prot_WP_086411387.1_315 [gene=gapN] [locus_tag=EQK03_RS01530] [protein=NADP-dependent glyceraldehyde-3-phosphate dehydrogenase] [protein_id=WP_086411387.1] [location=317281..318720] [gbkey=CDS]	0.999999999999997	true
EQK03_RS09400.pckA	lcl|NZ_CP040342.1_prot_WP_000108815.1_1746 [gene=pckA] [locus_tag=EQK03_RS09400] [protein=phosphoenolpyruvate carboxykinase (ATP)] [protein_id=WP_000108815.1] [location=complement(1852137..1853723)] [gbkey=CDS]	0.999999999999997	true
EQK03_RS15550.fdhF	lcl|NZ_CP040342.1_prot_WP_157418588.1_2984 [gene=fdhF] [locus_tag=EQK03_RS15550] [protein=formate dehydrogenase subunit alpha] [protein_id=WP_157418588.1] [location=3035455..3038394] [gbkey=CDS]	0.999999999999996	true
EQK03_RS18355	lcl|NZ_CP040342.1_prot_WP_001186926.1_3551 [locus_tag=EQK03_RS18355] [protein=MFS transporter] [protein_id=WP_001186926.1] [location=3611655..3613112] [gbkey=CDS]	0.999999999999996	true
EQK03_RS21685	lcl|NZ_CP040342.1_prot_WP_157418772.1_4224 [locus_tag=EQK03_RS21685] [protein=hypothetical protein] [protein_id=WP_157418772.1] [location=4288579..4288863] [gbkey=CDS]	0.999999999999995	true
EQK03_RS10125	lcl|NZ_CP040342.1_prot_WP_000941469.1_1891 [locus_tag=EQK03_RS10125] [protein=DUF2785 domain-containing protein] [protein_id=WP_000941469.1] [location=complement(1987947..1988774)] [gbkey=CDS]	0.999999999999995	true
EQK03_RS03290	lcl|NZ_CP040342.1_prot_WP_000039046.1_626 [locus_tag=EQK03_RS03290] [protein=gamma-type small acid-soluble spore protein] [protein_id=WP_000039046.1] [location=complement(661628..661909)] [gbkey=CDS]	0.999999999999994	true
EQK03_RS19005	lcl|NZ_CP040342.1_prot_WP_000027163.1_3682 [locus_tag=EQK03_RS19005] [protein=GNAT family N-acetyltransferase] [protein_id=WP_000027163.1] [location=complement(3735235..3735666)] [gbkey=CDS]	0.999999999999994	true
EQK03_RS19830	lcl|NZ_CP040342.1_prot_WP_025686885.1_3849 [locus_tag=EQK03_RS19830] [protein=serine/threonine protein kinase] [protein_id=WP_025686885.1] [location=3891486..3892145] [gbkey=CDS]	0.999999999999993	true
EQK03_RS19450	lcl|NZ_CP040342.1_prot_WP_025709465.1_3773 [locus_tag=EQK03_RS19450] [protein=hypothetical protein] [protein_id=WP_025709465.1] [location=complement(3814483..3814719)] [gbkey=CDS]	0.999999999999988	true
EQK03_RS15145	lcl|NZ_CP040342.1_prot_WP_000204582.1_2903 [locus_tag=EQK03_RS15145] [protein=alkene reductase] [protein_id=WP_000204582.1] [location=2954206..2955333] [gbkey=CDS]	0.999999999999986	true
EQK03_RS04150.purN	lcl|NZ_CP040342.1_prot_WP_000088589.1_799 [gene=purN] [locus_tag=EQK03_RS04150] [protein=phosphoribosylglycinamide formyltransferase] [protein_id=WP_000088589.1] [location=complement(845634..846221)] [gbkey=CDS]	0.999999999999977	true
EQK03_RS08880	lcl|NZ_CP040342.1_prot_WP_000425769.1_1643 [locus_tag=EQK03_RS08880] [protein=1,4-dihydroxy-2-naphthoate polyprenyltransferase] [protein_id=WP_000425769.1] [location=complement(1759724..1760677)] [gbkey=CDS]	0.999999999999976	true
EQK03_RS24585	lcl|NZ_CP040342.1_prot_WP_000946323.1_4805 [locus_tag=EQK03_RS24585] [protein=YaaR family protein] [protein_id=WP_000946323.1] [location=complement(4859258..4859722)] [gbkey=CDS]	0.999999999999974	true
EQK03_RS03835	lcl|NZ_CP040342.1_prot_WP_000862983.1_736 [locus_tag=EQK03_RS03835] [protein=cyclase family protein] [protein_id=WP_000862983.1] [location=779189..779821] [gbkey=CDS]	0.999999999999970	true
EQK03_RS28310	lcl|NZ_CP040343.1_prot_WP_000263523.1_5561 [locus_tag=EQK03_RS28310] [protein=hypothetical protein] [protein_id=WP_000263523.1] [location=complement(313872..314174)] [gbkey=CDS]	0.999999999999967	true
EQK03_RS24370	lcl|NZ_CP040342.1_prot_WP_000168851.1_4762 [locus_tag=EQK03_RS24370] [protein=antibiotic biosynthesis monooxygenase] [protein_id=WP_000168851.1] [location=4824631..4824966] [gbkey=CDS]	0.999999999999965	true
EQK03_RS19195	lcl|NZ_CP040342.1_prot_WP_000087065.1_3720 [locus_tag=EQK03_RS19195] [protein=(2Fe-2S)-binding protein] [protein_id=WP_000087065.1] [location=complement(3769499..3769831)] [gbkey=CDS]	0.999999999999948	true
EQK03_RS20185	lcl|NZ_CP040342.1_prot_WP_001139345.1_3920 [locus_tag=EQK03_RS20185] [protein=spore germination protein] [protein_id=WP_001139345.1] [location=3956167..3956382] [gbkey=CDS]	0.999999999999931	true
EQK03_RS23540	lcl|NZ_CP040342.1_prot_WP_000704073.1_4596 [locus_tag=EQK03_RS23540] [protein=Rrf2 family transcriptional regulator] [protein_id=WP_000704073.1] [location=complement(4647767..4648198)] [gbkey=CDS]	0.999999999999911	true
EQK03_RS11660	lcl|NZ_CP040342.1_prot_WP_000484166.1_2201 [locus_tag=EQK03_RS11660] [protein=VrrA protein] [protein_id=WP_000484166.1] [location=complement(2296989..2297723)] [gbkey=CDS]	0.999999999999903	true
EQK03_RS01985	lcl|NZ_CP040342.1_prot_WP_001115482.1_407 [locus_tag=EQK03_RS01985] [protein=DUF1540 domain-containing protein] [protein_id=WP_001115482.1] [location=401227..401442] [gbkey=CDS]	0.999999999999897	true
EQK03_RS18910.exsC	lcl|NZ_CP040342.1_prot_WP_000148797.1_3663 [gene=exsC] [locus_tag=EQK03_RS18910] [protein=exosporium protein ExsC] [protein_id=WP_000148797.1] [location=complement(3719239..3719673)] [gbkey=CDS]	0.999999999999889	true
EQK03_RS27375	lcl|NZ_CP040343.1_prot_WP_157418930.1_5368 [locus_tag=EQK03_RS27375] [protein=nucleotidyltransferase] [protein_id=WP_157418930.1] [location=complement(101957..102952)] [gbkey=CDS]	0.999999999999810	true
EQK03_RS25030	lcl|NZ_CP040342.1_prot_WP_016122190.1_4891 [locus_tag=EQK03_RS25030] [protein=YppG family protein] [protein_id=WP_016122190.1] [location=complement(4951121..4951684)] [gbkey=CDS]	0.999999999999766	true
EQK03_RS16725	lcl|NZ_CP040342.1_prot_WP_048538234.1_3224 [locus_tag=EQK03_RS16725] [protein=1-deoxy-D-xylulose-5-phosphate reductoisomerase] [protein_id=WP_048538234.1] [location=complement(3287021..3288178)] [gbkey=CDS]	0.999999999999764	true
EQK03_RS19580	lcl|NZ_CP040342.1_prot_WP_006919151.1_3799 [locus_tag=EQK03_RS19580] [protein=arylamine N-acetyltransferase] [protein_id=WP_006919151.1] [location=complement(3833464..3834267)] [gbkey=CDS]	0.999999999999754	true
EQK03_RS18235	lcl|NZ_CP040342.1_prot_WP_157418694.1_3529 [locus_tag=EQK03_RS18235] [protein=cytoplasmic protein] [protein_id=WP_157418694.1] [location=3582706..3584430] [gbkey=CDS]	0.999999999999740	true
EQK03_RS28265	lcl|NZ_CP040343.1_prot_WP_046648674.1_5552 [locus_tag=EQK03_RS28265] [protein=hypothetical protein] [protein_id=WP_046648674.1] [location=301413..302855] [gbkey=CDS]	0.999999999999729	true
EQK03_RS01915	lcl|NZ_CP040342.1_prot_WP_149149332.1_393 [locus_tag=EQK03_RS01915] [protein=MarR family transcriptional regulator] [protein_id=WP_149149332.1] [location=388995..389465] [gbkey=CDS]	0.999999999999642	true
EQK03_RS24505	lcl|NZ_CP040342.1_prot_WP_001143477.1_4789 [locus_tag=EQK03_RS24505] [protein=flagellar hook assembly protein FlgD] [protein_id=WP_001143477.1] [location=complement(4846187..4846759)] [gbkey=CDS]	0.999999999999619	true
EQK03_RS04670.abc-f	lcl|NZ_CP040342.1_prot_WP_000150889.1_870 [gene=abc-f] [locus_tag=EQK03_RS04670] [protein=ABC-F type ribosomal protection protein] [protein_id=WP_000150889.1] [location=complement(949715..951595)] [gbkey=CDS]	0.999999999999595	true
EQK03_RS24205	lcl|NZ_CP040342.1_prot_WP_001104667.1_4729 [locus_tag=EQK03_RS24205] [protein=class I SAM-dependent methyltransferase] [protein_id=WP_001104667.1] [location=complement(4795557..4796216)] [gbkey=CDS]	0.999999999999495	true
EQK03_RS06405	lcl|NZ_CP040342.1_prot_WP_000071951.1_1172 [locus_tag=EQK03_RS06405] [protein=lipoate--protein ligase family protein] [protein_id=WP_000071951.1] [location=complement(1270701..1271546)] [gbkey=CDS]	0.999999999999475	true
EQK03_RS25350.gudB	lcl|NZ_CP040342.1_prot_WP_000225173.1_4956 [gene=gudB] [locus_tag=EQK03_RS25350] [protein=NAD-specific glutamate dehydrogenase] [protein_id=WP_000225173.1] [location=complement(5006771..5008057)] [gbkey=CDS]	0.999999999999216	true
EQK03_RS07715	lcl|NZ_CP040342.1_prot_WP_000042077.1_1432 [locus_tag=EQK03_RS07715] [protein=iron chelate uptake ABC transporter family permease subunit] [protein_id=WP_000042077.1] [location=1545885..1546901] [gbkey=CDS]	0.999999999999024	true
EQK03_RS25720	lcl|NZ_CP040342.1_prot_WP_001118878.1_5031 [locus_tag=EQK03_RS25720] [protein=YozQ family protein] [protein_id=WP_001118878.1] [location=complement(5080000..5080167)] [gbkey=CDS]	0.999999999998791	true
EQK03_RS10235.icd	lcl|NZ_CP040342.1_prot_WP_000206898.1_1914 [gene=icd] [locus_tag=EQK03_RS10235] [protein=NADP-dependent isocitrate dehydrogenase] [protein_id=WP_000206898.1] [location=2011409..2012701] [gbkey=CDS]	0.999999999998784	true
EQK03_RS11430.aroE	lcl|NZ_CP040342.1_prot_WP_000812076.1_2154 [gene=aroE] [locus_tag=EQK03_RS11430] [protein=shikimate dehydrogenase] [protein_id=WP_000812076.1] [location=2253734..2254567] [gbkey=CDS]	0.999999999998599	true
EQK03_RS28090.ltrA	lcl|NZ_CP040343.1_prot_WP_046648629.1_5515 [gene=ltrA] [locus_tag=EQK03_RS28090] [protein=group II intron reverse transcriptase/maturase] [protein_id=WP_046648629.1] [location=261073..262884] [gbkey=CDS]	0.999999999997898	true
EQK03_RS05830	lcl|NZ_CP040342.1_prot_WP_157418408.1_1066 [locus_tag=EQK03_RS05830] [protein=hypothetical protein] [protein_id=WP_157418408.1] [location=1149258..1150259] [gbkey=CDS]	0.999999999996982	true
EQK03_RS13850	lcl|NZ_CP040342.1_prot_WP_000027129.1_2637 [locus_tag=EQK03_RS13850] [protein=DAK2 domain-containing protein] [protein_id=WP_000027129.1] [location=2692057..2693733] [gbkey=CDS]	0.999999999996740	true
EQK03_RS18840	lcl|NZ_CP040342.1_prot_WP_000156193.1_3649 [locus_tag=EQK03_RS18840] [protein=YrzI family small protein] [protein_id=WP_000156193.1] [location=complement(3708974..3709114)] [gbkey=CDS]	0.999999999996542	true
EQK03_RS24500.flgE	lcl|NZ_CP040342.1_prot_WP_000588310.1_4788 [gene=flgE] [locus_tag=EQK03_RS24500] [protein=flagellar hook protein FlgE] [protein_id=WP_000588310.1] [location=complement(4844852..4846165)] [gbkey=CDS]	0.999999999996490	true
EQK03_RS23090	lcl|NZ_CP040342.1_prot_WP_000539569.1_4507 [locus_tag=EQK03_RS23090] [protein=hypothetical protein] [protein_id=WP_000539569.1] [location=complement(4555949..4556254)] [gbkey=CDS]	0.999999999996000	true
EQK03_RS19425	lcl|NZ_CP040342.1_prot_WP_049108049.1_3768 [locus_tag=EQK03_RS19425] [protein=RNA polymerase subunit sigma-70] [protein_id=WP_049108049.1] [location=3810033..3810719] [gbkey=CDS]	0.999999999995948	true
EQK03_RS01030	lcl|NZ_CP040342.1_prot_WP_049108294.1_214 [locus_tag=EQK03_RS01030] [protein=multidrug efflux MFS transporter] [protein_id=WP_049108294.1] [location=complement(208672..210147)] [gbkey=CDS]	0.999999999995667	true
EQK03_RS18660.aroA	lcl|NZ_CP040342.1_prot_WP_000664631.1_3612 [gene=aroA] [locus_tag=EQK03_RS18660] [protein=3-phosphoshikimate 1-carboxyvinyltransferase] [protein_id=WP_000664631.1] [location=3675669..3676958] [gbkey=CDS]	0.999999999995538	true
EQK03_RS15340.sspO	lcl|NZ_CP040342.1_prot_WP_000518057.1_2942 [gene=sspO] [locus_tag=EQK03_RS15340] [protein=acid-soluble spore protein SspO] [protein_id=WP_000518057.1] [location=complement(2986348..2986497)] [gbkey=CDS]	0.999999999995350	true
EQK03_RS04305	lcl|NZ_CP040342.1_prot_WP_000074581.1_820 [locus_tag=EQK03_RS04305] [protein=ABC transporter ATP-binding protein] [protein_id=WP_000074581.1] [location=883866..884795] [gbkey=CDS]	0.999999999994767	true
EQK03_RS16245	lcl|NZ_CP040342.1_prot_WP_157418609.1_3125 [locus_tag=EQK03_RS16245] [protein=HTH domain-containing protein] [protein_id=WP_157418609.1] [location=complement(3187349..3188311)] [gbkey=CDS]	0.999999999994484	true
EQK03_RS11815.metI	lcl|NZ_CP040342.1_prot_WP_086412117.1_2231 [gene=metI] [locus_tag=EQK03_RS11815] [protein=cystathionine gamma-synthase/O-acetylhomoserine thiolyase] [protein_id=WP_086412117.1] [location=complement(2325790..2326902)] [gbkey=CDS]	0.999999999994475	true
EQK03_RS28520	lcl|NZ_CP040342.1_prot_WP_197286662.1_2804 [locus_tag=EQK03_RS28520] [protein=hypothetical protein] [protein_id=WP_197286662.1] [location=2866844..2867014] [gbkey=CDS]	0.999999999992132	true
EQK03_RS09490	lcl|NZ_CP040342.1_prot_WP_001129341.1_1764 [locus_tag=EQK03_RS09490] [protein=hypothetical protein] [protein_id=WP_001129341.1] [location=1868221..1868370] [gbkey=CDS]	0.999999999990572	true
EQK03_RS01320	lcl|NZ_CP040342.1_prot_WP_000930082.1_273 [locus_tag=EQK03_RS01320] [protein=M42 family metallopeptidase] [protein_id=WP_000930082.1] [location=complement(265380..266429)] [gbkey=CDS]	0.999999999990382	true
EQK03_RS14635	lcl|NZ_CP040342.1_prot_WP_157418537.1_2795 [locus_tag=EQK03_RS14635] [protein=KTSC domain-containing protein] [protein_id=WP_157418537.1] [location=complement(2862593..2862796)] [gbkey=CDS]	0.999999999990184	true
EQK03_RS11585	lcl|NZ_CP040342.1_prot_WP_000091509.1_2185 [locus_tag=EQK03_RS11585] [protein=HD family phosphohydrolase] [protein_id=WP_000091509.1] [location=2282291..2284435] [gbkey=CDS]	0.999999999987644	true
EQK03_RS24365	lcl|NZ_CP040342.1_prot_WP_001025737.1_4761 [locus_tag=EQK03_RS24365] [protein=H-type small acid-soluble spore protein] [protein_id=WP_001025737.1] [location=4824267..4824446] [gbkey=CDS]	0.999999999983871	true
EQK03_RS06545	lcl|NZ_CP040342.1_prot_WP_000411129.1_1200 [locus_tag=EQK03_RS06545] [protein=ABC transporter ATP-binding protein] [protein_id=WP_000411129.1] [location=1306432..1307334] [gbkey=CDS]	0.999999999983504	true
EQK03_RS24570	lcl|NZ_CP040342.1_prot_WP_021728670.1_4802 [locus_tag=EQK03_RS24570] [protein=flagellar hook-associated protein 3] [protein_id=WP_021728670.1] [location=complement(4856569..4857432)] [gbkey=CDS]	0.999999999982288	true
EQK03_RS28300	lcl|NZ_CP040343.1_prot_WP_046647196.1_5559 [locus_tag=EQK03_RS28300] [protein=hypothetical protein] [protein_id=WP_046647196.1] [location=complement(311447..311749)] [gbkey=CDS]	0.999999999982001	true
EQK03_RS19215	lcl|NZ_CP040342.1_prot_WP_049108058.1_3724 [locus_tag=EQK03_RS19215] [protein=proline racemase family protein] [protein_id=WP_049108058.1] [location=3773227..3774264] [gbkey=CDS]	0.999999999977382	true
EQK03_RS24540.fliE	lcl|NZ_CP040342.1_prot_WP_000701672.1_4796 [gene=fliE] [locus_tag=EQK03_RS24540] [protein=flagellar hook-basal body complex protein FliE] [protein_id=WP_000701672.1] [location=complement(4853002..4853301)] [gbkey=CDS]	0.999999999977029	true
EQK03_RS23990	lcl|NZ_CP040342.1_prot_WP_157418889.1_4685 [locus_tag=EQK03_RS23990] [protein=NUDIX domain-containing protein] [protein_id=WP_157418889.1] [location=4749846..4750331] [gbkey=CDS]	0.999999999976266	true
EQK03_RS20505	lcl|NZ_CP040342.1_prot_WP_001176008.1_3985 [locus_tag=EQK03_RS20505] [protein=cysteine dioxygenase family protein] [protein_id=WP_001176008.1] [location=4019166..4019609] [gbkey=CDS]	0.999999999976248	true
EQK03_RS20365.tenA	lcl|NZ_CP040342.1_prot_WP_000144513.1_3957 [gene=tenA] [locus_tag=EQK03_RS20365] [protein=thiaminase II] [protein_id=WP_000144513.1] [location=complement(3992309..3992998)] [gbkey=CDS]	0.999999999973852	true
EQK03_RS17815	lcl|NZ_CP040342.1_prot_WP_049108385.1_3445 [locus_tag=EQK03_RS17815] [protein=small, acid-soluble spore protein, alpha/beta type] [protein_id=WP_049108385.1] [location=3500722..3500910] [gbkey=CDS]	0.999999999972064	true
EQK03_RS13445	lcl|NZ_CP040342.1_prot_WP_001143346.1_2557 [locus_tag=EQK03_RS13445] [protein=YlbD family protein] [protein_id=WP_001143346.1] [location=2612033..2612470] [gbkey=CDS]	0.999999999964039	true
EQK03_RS07215	lcl|NZ_CP040342.1_prot_WP_180352081.1_1333 [locus_tag=EQK03_RS07215] [protein=transposase] [protein_id=WP_180352081.1] [location=complement(1444448..1444804)] [gbkey=CDS]	0.999999999961422	true
EQK03_RS19465	lcl|NZ_CP040342.1_prot_WP_053089521.1_3776 [locus_tag=EQK03_RS19465] [protein=protein phosphatase 2C domain-containing protein] [protein_id=WP_053089521.1] [location=3815680..3816504] [gbkey=CDS]	0.999999999953912	true
EQK03_RS25675.cysC	lcl|NZ_CP040342.1_prot_WP_000380499.1_5022 [gene=cysC] [locus_tag=EQK03_RS25675] [protein=adenylyl-sulfate kinase] [protein_id=WP_000380499.1] [location=complement(5070643..5071236)] [gbkey=CDS]	0.999999999952764	true
EQK03_RS09580	lcl|NZ_CP040342.1_prot_WP_000512463.1_1782 [locus_tag=EQK03_RS09580] [protein=spore germination protein] [protein_id=WP_000512463.1] [location=1887853..1888077] [gbkey=CDS]	0.999999999943659	true
EQK03_RS22575	lcl|NZ_CP040342.1_prot_WP_000581462.1_4403 [locus_tag=EQK03_RS22575] [protein=VOC family protein] [protein_id=WP_000581462.1] [location=complement(4462594..4462977)] [gbkey=CDS]	0.999999999941301	true
EQK03_RS01070	lcl|NZ_CP040342.1_prot_WP_049108288.1_223 [locus_tag=EQK03_RS01070] [protein=nucleoside triphosphate pyrophosphohydrolase] [protein_id=WP_049108288.1] [location=complement(217865..218161)] [gbkey=CDS]	0.999999999940957	true
EQK03_RS07970	lcl|NZ_CP040342.1_prot_WP_157418450.1_1483 [locus_tag=EQK03_RS07970] [protein=methyltransferase domain-containing protein] [protein_id=WP_157418450.1] [location=complement(1598929..1599747)] [gbkey=CDS]	0.999999999935606	true
EQK03_RS26850	lcl|NZ_CP040343.1_prot_WP_033656251.1_5262 [locus_tag=EQK03_RS26850] [protein=recombinase family protein] [protein_id=WP_033656251.1] [location=3309..3884] [gbkey=CDS]	0.999999999933215	true
EQK03_RS22785	lcl|NZ_CP040342.1_prot_WP_000024464.1_4445 [locus_tag=EQK03_RS22785] [protein=glycosyl transferase] [protein_id=WP_000024464.1] [location=complement(4501691..4502899)] [gbkey=CDS]	0.999999999930258	true
EQK03_RS21755	lcl|NZ_CP040342.1_prot_WP_086389047.1_4238 [locus_tag=EQK03_RS21755] [protein=hypothetical protein] [protein_id=WP_086389047.1] [location=complement(4299952..4300542)] [gbkey=CDS]	0.999999999929249	true
EQK03_RS07255	lcl|NZ_CP040342.1_prot_WP_000610162.1_1342 [locus_tag=EQK03_RS07255] [protein=VOC family protein] [protein_id=WP_000610162.1] [location=complement(1455852..1456232)] [gbkey=CDS]	0.999999999928049	true
EQK03_RS18980	lcl|NZ_CP040342.1_prot_WP_000400903.1_3677 [locus_tag=EQK03_RS18980] [protein=polymer-forming cytoskeletal protein] [protein_id=WP_000400903.1] [location=3730165..3730872] [gbkey=CDS]	0.999999999918533	true
EQK03_RS17650	lcl|NZ_CP040342.1_prot_WP_006918153.1_3412 [locus_tag=EQK03_RS17650] [protein=FAD-binding oxidoreductase] [protein_id=WP_006918153.1] [location=3460348..3461565] [gbkey=CDS]	0.999999999914763	true
EQK03_RS12915	lcl|NZ_CP040342.1_prot_WP_157418515.1_2451 [locus_tag=EQK03_RS12915] [protein=2-hydroxy-3-keto-5-methylthiopentenyl-1-phosphate phosphatase] [protein_id=WP_157418515.1] [location=complement(2513291..2513950)] [gbkey=CDS]	0.999999999895846	true
EQK03_RS24410.flgG	lcl|NZ_CP040342.1_prot_WP_001013934.1_4770 [gene=flgG] [locus_tag=EQK03_RS24410] [protein=flagellar basal-body rod protein FlgG] [protein_id=WP_001013934.1] [location=complement(4828894..4829667)] [gbkey=CDS]	0.999999999890162	true
EQK03_RS26545	lcl|NZ_CP040342.1_prot_WP_000878734.1_5200 [locus_tag=EQK03_RS26545] [protein=Ig-like domain-containing protein] [protein_id=WP_000878734.1] [location=5236997..5237395] [gbkey=CDS]	0.999999999881697	true
EQK03_RS10465	lcl|NZ_CP040342.1_prot_WP_000403758.1_1960 [locus_tag=EQK03_RS10465] [protein=ABC transporter ATP-binding protein] [protein_id=WP_000403758.1] [location=2062833..2063603] [gbkey=CDS]	0.999999999821494	true
EQK03_RS26725	lcl|NZ_CP040342.1_prot_WP_016122103.1_5236 [locus_tag=EQK03_RS26725] [protein=DsbA family protein] [protein_id=WP_016122103.1] [location=5266455..5267348] [gbkey=CDS]	0.999999999800299	true
EQK03_RS19970	lcl|NZ_CP040342.1_prot_WP_001071385.1_3877 [locus_tag=EQK03_RS19970] [protein=heterocycloanthracin/sonorensin family bacteriocin] [protein_id=WP_001071385.1] [location=complement(3914690..3914935)] [gbkey=CDS]	0.999999999786461	true
EQK03_RS15225	lcl|NZ_CP040342.1_prot_WP_157418580.1_2919 [locus_tag=EQK03_RS15225] [protein=urease accessory protein UreF] [protein_id=WP_157418580.1] [location=2968923..2969612] [gbkey=CDS]	0.999999999762464	true
EQK03_RS11980	lcl|NZ_CP040342.1_prot_WP_001021353.1_2264 [locus_tag=EQK03_RS11980] [protein=GntR family transcriptional regulator] [protein_id=WP_001021353.1] [location=2354386..2354760] [gbkey=CDS]	0.999999999683071	true
EQK03_RS13390.ctaB	lcl|NZ_CP040342.1_prot_WP_001015058.1_2546 [gene=ctaB] [locus_tag=EQK03_RS13390] [protein=protoheme IX farnesyltransferase] [protein_id=WP_001015058.1] [location=2600383..2601306] [gbkey=CDS]	0.999999999571357	true
EQK03_RS17020	lcl|NZ_CP040342.1_prot_WP_157418637.1_3283 [locus_tag=EQK03_RS17020] [protein=MFS transporter] [protein_id=WP_157418637.1] [location=3339474..3339800] [gbkey=CDS]	0.999999999557128	true
EQK03_RS16705	lcl|NZ_CP040342.1_prot_WP_061113584.1_3219 [locus_tag=EQK03_RS16705] [protein=collagen-like protein] [protein_id=WP_061113584.1] [location=3281885..3284392] [gbkey=CDS]	0.999999999492917	true
EQK03_RS24560	lcl|NZ_CP040342.1_prot_WP_021728672.1_4800 [locus_tag=EQK03_RS24560] [protein=flagellar protein FliS] [protein_id=WP_021728672.1] [location=complement(4854783..4855151)] [gbkey=CDS]	0.999999999442392	true
EQK03_RS18610	lcl|NZ_CP040342.1_prot_WP_078186503.1_3602 [locus_tag=EQK03_RS18610] [protein=kinase] [protein_id=WP_078186503.1] [location=complement(3663632..3664156)] [gbkey=CDS]	0.999999999434593	true
EQK03_RS21240	lcl|NZ_CP040342.1_prot_WP_139850027.1_4134 [locus_tag=EQK03_RS21240] [protein=LysE family transporter] [protein_id=WP_139850027.1] [location=4192893..4193477] [gbkey=CDS]	0.999999999388813	true
EQK03_RS11205.udk	lcl|NZ_CP040342.1_prot_WP_000537078.1_2109 [gene=udk] [locus_tag=EQK03_RS11205] [protein=uridine kinase] [protein_id=WP_000537078.1] [location=2211971..2212609] [gbkey=CDS]	0.999999999244237	true
EQK03_RS18185	lcl|NZ_CP040342.1_prot_WP_000265342.1_3519 [locus_tag=EQK03_RS18185] [protein=SMI1/KNR4 family protein] [protein_id=WP_000265342.1] [location=3575524..3575955] [gbkey=CDS]	0.999999999126464	true
EQK03_RS11275	lcl|NZ_CP040342.1_prot_WP_016123390.1_2123 [locus_tag=EQK03_RS11275] [protein=ABC transporter ATP-binding protein] [protein_id=WP_016123390.1] [location=2226040..2226858] [gbkey=CDS]	0.999999999070200	true
EQK03_RS00400	lcl|NZ_CP040342.1_prot_WP_044796109.1_82 [locus_tag=EQK03_RS00400] [protein=hypothetical protein] [protein_id=WP_044796109.1] [location=complement(79896..80072)] [gbkey=CDS]	0.999999998889725	true
EQK03_RS08470.dapF	lcl|NZ_CP040342.1_prot_WP_049107537.1_1585 [gene=dapF] [locus_tag=EQK03_RS08470] [protein=diaminopimelate epimerase] [protein_id=WP_049107537.1] [location=1683759..1684625] [gbkey=CDS]	0.999999998818414	true
EQK03_RS28615	lcl|NZ_CP040342.1_prot_WP_000653680.1_3875 [locus_tag=EQK03_RS28615] [protein=hypothetical protein] [protein_id=WP_000653680.1] [location=complement(3913397..3913540)] [gbkey=CDS]	0.999999998634104	true
EQK03_RS06710	lcl|NZ_CP040342.1_prot_WP_000949046.1_1233 [locus_tag=EQK03_RS06710] [protein=flavin reductase family protein] [protein_id=WP_000949046.1] [location=complement(1342937..1343548)] [gbkey=CDS]	0.999999998623584	true
EQK03_RS14550	lcl|NZ_CP040342.1_prot_WP_000814429.1_2776 [locus_tag=EQK03_RS14550] [protein=hypothetical protein] [protein_id=WP_000814429.1] [location=complement(2845923..2846168)] [gbkey=CDS]	0.999999998622937	true
EQK03_RS25580	lcl|NZ_CP040342.1_prot_WP_149149424.1_5002 [locus_tag=EQK03_RS25580] [protein=class I SAM-dependent methyltransferase] [protein_id=WP_149149424.1] [location=5051978..5052754] [gbkey=CDS]	0.999999998409474	true
EQK03_RS25360	lcl|NZ_CP040342.1_prot_WP_001142718.1_4958 [locus_tag=EQK03_RS25360] [protein=MerR family transcriptional regulator] [protein_id=WP_001142718.1] [location=complement(5009055..5009930)] [gbkey=CDS]	0.999999998403219	true
EQK03_RS03815	lcl|NZ_CP040342.1_prot_WP_000199978.1_732 [locus_tag=EQK03_RS03815] [protein=FAD-dependent oxidoreductase] [protein_id=WP_000199978.1] [location=773853..775379] [gbkey=CDS]	0.999999998292176	true
EQK03_RS28605	lcl|NZ_CP040342.1_prot_WP_016122667.1_3743 [locus_tag=EQK03_RS28605] [protein=hypothetical protein] [protein_id=WP_016122667.1] [location=complement(3789785..3789952)] [gbkey=CDS]	0.999999998151089	true
EQK03_RS16690	lcl|NZ_CP040342.1_prot_WP_157418626.1_3216 [locus_tag=EQK03_RS16690] [protein=CGNR zinc finger domain-containing protein] [protein_id=WP_157418626.1] [location=3277862..3278404] [gbkey=CDS]	0.999999998001570	true
EQK03_RS09315	lcl|NZ_CP040342.1_prot_WP_000873636.1_1730 [locus_tag=EQK03_RS09315] [protein=sulfatase-like hydrolase/transferase] [protein_id=WP_000873636.1] [location=1835218..1837287] [gbkey=CDS]	0.999999997808515	true
EQK03_RS27905	lcl|NZ_CP040343.1_prot_WP_046647660.1_5477 [locus_tag=EQK03_RS27905] [protein=hypothetical protein] [protein_id=WP_046647660.1] [location=218561..218932] [gbkey=CDS]	0.999999996897597	true
EQK03_RS02650	lcl|NZ_CP040342.1_prot_WP_016121833.1_517 [locus_tag=EQK03_RS02650] [protein=amino acid ABC transporter ATP-binding protein] [protein_id=WP_016121833.1] [location=complement(519788..520516)] [gbkey=CDS]	0.999999996888321	true
EQK03_RS07530	lcl|NZ_CP040342.1_prot_WP_001255070.1_1397 [locus_tag=EQK03_RS07530] [protein=acetyltransferase] [protein_id=WP_001255070.1] [location=1512403..1512915] [gbkey=CDS]	0.999999996815908	true
EQK03_RS16420	lcl|NZ_CP040342.1_prot_WP_023522572.1_3161 [locus_tag=EQK03_RS16420] [protein=BA3454 family stress response protein] [protein_id=WP_023522572.1] [location=3221330..3221464] [gbkey=CDS]	0.999999996078156	true
EQK03_RS15395	lcl|NZ_CP040342.1_prot_WP_001054455.1_2953 [locus_tag=EQK03_RS15395] [protein=HesB/YadR/YfhF family protein] [protein_id=WP_001054455.1] [location=complement(2996084..2996374)] [gbkey=CDS]	0.999999995969041	true
EQK03_RS26075	lcl|NZ_CP040342.1_prot_WP_000941962.1_5106 [locus_tag=EQK03_RS26075] [protein=DinB family protein] [protein_id=WP_000941962.1] [location=complement(5139463..5139996)] [gbkey=CDS]	0.999999995888017	true
EQK03_RS04085	lcl|NZ_CP040342.1_prot_WP_000622969.1_786 [locus_tag=EQK03_RS04085] [protein=methionine ABC transporter ATP-binding protein] [protein_id=WP_000622969.1] [location=complement(829631..830650)] [gbkey=CDS]	0.999999995846847	true
EQK03_RS28495	lcl|NZ_CP040342.1_prot_WP_001242605.1_2085 [locus_tag=EQK03_RS28495] [protein=hypothetical protein] [protein_id=WP_001242605.1] [location=2187328..2187504] [gbkey=CDS]	0.999999995555415	true
EQK03_RS19910	lcl|NZ_CP040342.1_prot_WP_000800305.1_3865 [locus_tag=EQK03_RS19910] [protein=hypothetical protein] [protein_id=WP_000800305.1] [location=3902621..3902986] [gbkey=CDS]	0.999999994755236	true
EQK03_RS09830.ccpA	lcl|NZ_CP040342.1_prot_WP_001103297.1_1832 [gene=ccpA] [locus_tag=EQK03_RS09830] [protein=catabolite control protein A] [protein_id=WP_001103297.1] [location=1936391..1937389] [gbkey=CDS]	0.999999994753484	true
EQK03_RS10370.sspI	lcl|NZ_CP040342.1_prot_WP_000009509.1_1941 [gene=sspI] [locus_tag=EQK03_RS10370] [protein=small acid-soluble spore protein SspI] [protein_id=WP_000009509.1] [location=complement(2039547..2039756)] [gbkey=CDS]	0.999999994578343	true
EQK03_RS15330	lcl|NZ_CP040342.1_prot_WP_001146295.1_2940 [locus_tag=EQK03_RS15330] [protein=hypothetical protein] [protein_id=WP_001146295.1] [location=2985270..2985533] [gbkey=CDS]	0.999999994287481	true
EQK03_RS03300.mutY	lcl|NZ_CP040342.1_prot_WP_000171397.1_628 [gene=mutY] [locus_tag=EQK03_RS03300] [protein=A/G-specific adenine glycosylase] [protein_id=WP_000171397.1] [location=complement(662294..663391)] [gbkey=CDS]	0.999999994244196	true
EQK03_RS09250	lcl|NZ_CP040342.1_prot_WP_000448409.1_1717 [locus_tag=EQK03_RS09250] [protein=hypothetical protein] [protein_id=WP_000448409.1] [location=1826176..1826493] [gbkey=CDS]	0.999999993429891	true
EQK03_RS14430	lcl|NZ_CP040342.1_prot_WP_006922223.1_2752 [locus_tag=EQK03_RS14430] [protein=methylphosphotriester-DNA--protein-cysteine methyltransferase family protein] [protein_id=WP_006922223.1] [location=complement(2822507..2823103)] [gbkey=CDS]	0.999999993416222	true
EQK03_RS09590	lcl|NZ_CP040342.1_prot_WP_157418472.1_1784 [locus_tag=EQK03_RS09590] [protein=exosporium leader peptide-containing protein] [protein_id=WP_157418472.1] [location=1888538..1892530] [gbkey=CDS]	0.999999992933810	true
EQK03_RS22600	lcl|NZ_CP040342.1_prot_WP_000160049.1_4408 [locus_tag=EQK03_RS22600] [protein=class I SAM-dependent methyltransferase] [protein_id=WP_000160049.1] [location=complement(4467650..4468330)] [gbkey=CDS]	0.999999992905387	true
EQK03_RS22700	lcl|NZ_CP040342.1_prot_WP_000510565.1_4428 [locus_tag=EQK03_RS22700] [protein=DUF5082 family protein] [protein_id=WP_000510565.1] [location=complement(4482691..4483113)] [gbkey=CDS]	0.999999991981718	true
EQK03_RS20300	lcl|NZ_CP040342.1_prot_WP_157418727.1_3943 [locus_tag=EQK03_RS20300] [protein=MFS transporter] [protein_id=WP_157418727.1] [location=complement(3979992..3981275)] [gbkey=CDS]	0.999999991754336	true
EQK03_RS17485	lcl|NZ_CP040342.1_prot_WP_006922761.1_3378 [locus_tag=EQK03_RS17485] [protein=L,D-transpeptidase family protein] [protein_id=WP_006922761.1] [location=3422987..3424432] [gbkey=CDS]	0.999999991706080	true
EQK03_RS15705	lcl|NZ_CP040342.1_prot_WP_000070938.1_3015 [locus_tag=EQK03_RS15705] [protein=transcriptional regulator] [protein_id=WP_000070938.1] [location=3070270..3070890] [gbkey=CDS]	0.999999990814525	true
EQK03_RS22715	lcl|NZ_CP040342.1_prot_WP_001007571.1_4431 [locus_tag=EQK03_RS22715] [protein=hypothetical protein] [protein_id=WP_001007571.1] [location=complement(4488950..4489201)] [gbkey=CDS]	0.999999989416716	true
EQK03_RS17420	lcl|NZ_CP040342.1_prot_WP_023522462.1_3365 [locus_tag=EQK03_RS17420] [protein=hypothetical protein] [protein_id=WP_023522462.1] [location=complement(3405119..3405715)] [gbkey=CDS]	0.999999989238512	true
EQK03_RS24815	lcl|NZ_CP040342.1_prot_WP_157418840.1_4851 [locus_tag=EQK03_RS24815] [protein=DUF11 domain-containing protein] [protein_id=WP_157418840.1] [location=4897287..4912319] [gbkey=CDS]	0.999999985975613	true
EQK03_RS28335	lcl|NZ_CP040343.1_prot_WP_001123145.1_5567 [locus_tag=EQK03_RS28335] [protein=DUF11 domain-containing protein] [protein_id=WP_001123145.1] [location=322043..337075] [gbkey=CDS]	0.999999985975613	true
EQK03_RS01500.sasP	lcl|NZ_CP040342.1_prot_WP_000013338.1_309 [gene=sasP] [locus_tag=EQK03_RS01500] [protein=small acid-soluble spore protein, SasP family] [protein_id=WP_000013338.1] [location=310132..310335] [gbkey=CDS]	0.999999985922238	true
EQK03_RS12680	lcl|NZ_CP040342.1_prot_WP_001161448.1_2404 [locus_tag=EQK03_RS12680] [protein=SIMPL domain-containing protein] [protein_id=WP_001161448.1] [location=complement(2474726..2475397)] [gbkey=CDS]	0.999999985369200	true
EQK03_RS23220	lcl|NZ_CP040342.1_prot_WP_157418792.1_4532 [locus_tag=EQK03_RS23220] [protein=TIM barrel protein] [protein_id=WP_157418792.1] [location=complement(4578075..4578917)] [gbkey=CDS]	0.999999983436170	true
EQK03_RS26840	lcl|NZ_CP040343.1_prot_WP_001226074.1_5260 [locus_tag=EQK03_RS26840] [protein=recombinase family protein] [protein_id=WP_001226074.1] [location=1648..2223] [gbkey=CDS]	0.999999982675807	true
EQK03_RS19240	lcl|NZ_CP040342.1_prot_WP_001999958.1_3729 [locus_tag=EQK03_RS19240] [protein=carboxymuconolactone decarboxylase family protein] [protein_id=WP_001999958.1] [location=3779317..3779709] [gbkey=CDS]	0.999999982230288	true
EQK03_RS20170	lcl|NZ_CP040342.1_prot_WP_033692076.1_3917 [locus_tag=EQK03_RS20170] [protein=DUF1259 domain-containing protein] [protein_id=WP_033692076.1] [location=complement(3953284..3953700)] [gbkey=CDS]	0.999999980730874	true
EQK03_RS09585	lcl|NZ_CP040342.1_prot_WP_001110855.1_1783 [locus_tag=EQK03_RS09585] [protein=hypothetical protein] [protein_id=WP_001110855.1] [location=1888098..1888421] [gbkey=CDS]	0.999999978675710	true
EQK03_RS21575	lcl|NZ_CP040342.1_prot_WP_098770214.1_4201 [locus_tag=EQK03_RS21575] [protein=isochorismatase family protein] [protein_id=WP_098770214.1] [location=complement(4262505..4263398)] [gbkey=CDS]	0.999999977603563	true
EQK03_RS26945	lcl|NZ_CP040343.1_prot_WP_000724271.1_5281 [locus_tag=EQK03_RS26945] [protein=hypothetical protein] [protein_id=WP_000724271.1] [location=20194..20334] [gbkey=CDS]	0.999999977200465	true
EQK03_RS17010	lcl|NZ_CP040342.1_prot_WP_000014535.1_3281 [locus_tag=EQK03_RS17010] [protein=WXG100 family type VII secretion target] [protein_id=WP_000014535.1] [location=3338427..3338732] [gbkey=CDS]	0.999999975563030	true
EQK03_RS09665	lcl|NZ_CP040342.1_prot_WP_000437765.1_1799 [locus_tag=EQK03_RS09665] [protein=SRPBCC domain-containing protein] [protein_id=WP_000437765.1] [location=1901983..1902414] [gbkey=CDS]	0.999999973864689	true
EQK03_RS24645	lcl|NZ_CP040342.1_prot_WP_000291689.1_4817 [locus_tag=EQK03_RS24645] [protein=aspartyl-phosphate phosphatase Spo0E family protein] [protein_id=WP_000291689.1] [location=complement(4870412..4870630)] [gbkey=CDS]	0.999999973552914	true
EQK03_RS19400	lcl|NZ_CP040342.1_prot_WP_049108051.1_3763 [locus_tag=EQK03_RS19400] [protein=glycosyl transferase family 1] [protein_id=WP_049108051.1] [location=3805227..3806420] [gbkey=CDS]	0.999999972348404	true
EQK03_RS16370	lcl|NZ_CP040342.1_prot_WP_000951538.1_3151 [locus_tag=EQK03_RS16370] [protein=SRPBCC family protein] [protein_id=WP_000951538.1] [location=complement(3213383..3213799)] [gbkey=CDS]	0.999999971397833	true
EQK03_RS14560.hfq	lcl|NZ_CP040342.1_prot_WP_000813896.1_2778 [gene=hfq] [locus_tag=EQK03_RS14560] [protein=RNA chaperone Hfq] [protein_id=WP_000813896.1] [location=2847324..2847548] [gbkey=CDS]	0.999999970470574	true
EQK03_RS08245	lcl|NZ_CP040342.1_prot_WP_080120334.1_1540 [locus_tag=EQK03_RS08245] [protein=bifunctional metallophosphatase/5'-nucleotidase] [protein_id=WP_080120334.1] [location=1650106..1651497] [gbkey=CDS]	0.999999968403420	true
EQK03_RS18470	lcl|NZ_CP040342.1_prot_WP_000250758.1_3574 [locus_tag=EQK03_RS18470] [protein=IclR family transcriptional regulator] [protein_id=WP_000250758.1] [location=3634019..3634768] [gbkey=CDS]	0.999999963745385	true
EQK03_RS12710	lcl|NZ_CP040342.1_prot_WP_000548027.1_2410 [locus_tag=EQK03_RS12710] [protein=GntR family transcriptional regulator] [protein_id=WP_000548027.1] [location=complement(2479624..2480043)] [gbkey=CDS]	0.999999956755220	true
EQK03_RS12775.spoVAF	lcl|NZ_CP040342.1_prot_WP_000165595.1_2423 [gene=spoVAF] [locus_tag=EQK03_RS12775] [protein=spore germination protein SpoVAF] [protein_id=WP_000165595.1] [location=2488455..2489927] [gbkey=CDS]	0.999999954831202	true
EQK03_RS04040.gatA	lcl|NZ_CP040342.1_prot_WP_000051441.1_777 [gene=gatA] [locus_tag=EQK03_RS04040] [protein=Asp-tRNA(Asn)/Glu-tRNA(Gln) amidotransferase subunit GatA] [protein_id=WP_000051441.1] [location=complement(823109..824566)] [gbkey=CDS]	0.999999951846176	true
EQK03_RS24275	lcl|NZ_CP040342.1_prot_WP_001059785.1_4743 [locus_tag=EQK03_RS24275] [protein=MarR family transcriptional regulator] [protein_id=WP_001059785.1] [location=4809146..4809556] [gbkey=CDS]	0.999999943997457	true
EQK03_RS21460	lcl|NZ_CP040342.1_prot_WP_157418764.1_4178 [locus_tag=EQK03_RS21460] [protein=MBL fold metallo-hydrolase] [protein_id=WP_157418764.1] [location=complement(4232197..4233063)] [gbkey=CDS]	0.999999937753687	true
EQK03_RS08300	lcl|NZ_CP040342.1_prot_WP_000435943.1_1551 [locus_tag=EQK03_RS08300] [protein=DUF1027 domain-containing protein] [protein_id=WP_000435943.1] [location=1658903..1659205] [gbkey=CDS]	0.999999927442516	true
EQK03_RS12495.bioA	lcl|NZ_CP040342.1_prot_WP_044784459.1_2367 [gene=bioA] [locus_tag=EQK03_RS12495] [protein=adenosylmethionine--8-amino-7-oxononanoate transaminase] [protein_id=WP_044784459.1] [location=2442451..2443884] [gbkey=CDS]	0.999999926632353	true
EQK03_RS18320	lcl|NZ_CP040342.1_prot_WP_157418698.1_3545 [locus_tag=EQK03_RS18320] [protein=hypothetical protein] [protein_id=WP_157418698.1] [location=3603274..3604296] [gbkey=CDS]	0.999999922971753	true
EQK03_RS24785	lcl|NZ_CP040342.1_prot_WP_157418838.1_4845 [locus_tag=EQK03_RS24785] [protein=aldose 1-epimerase family protein] [protein_id=WP_157418838.1] [location=4893016..4893888] [gbkey=CDS]	0.999999920157858	true
EQK03_RS00025.clpB	lcl|NZ_CP040342.1_prot_WP_016122101.1_5 [gene=clpB] [locus_tag=EQK03_RS00025] [protein=ATP-dependent chaperone ClpB] [protein_id=WP_016122101.1] [location=complement(2370..4970)] [gbkey=CDS]	0.999999916527003	true
EQK03_RS27805	lcl|NZ_CP040343.1_prot_WP_046647685.1_5456 [locus_tag=EQK03_RS27805] [protein=hypothetical protein] [protein_id=WP_046647685.1] [location=203446..204372] [gbkey=CDS]	0.999999907430332	true
EQK03_RS03995	lcl|NZ_CP040342.1_prot_WP_000007349.1_768 [locus_tag=EQK03_RS03995] [protein=aminopeptidase] [protein_id=WP_000007349.1] [location=812604..813833] [gbkey=CDS]	0.999999905716226	true
EQK03_RS17710	lcl|NZ_CP040342.1_prot_WP_049108393.1_3424 [locus_tag=EQK03_RS17710] [protein=LysR family transcriptional regulator] [protein_id=WP_049108393.1] [location=3472474..3473352] [gbkey=CDS]	0.999999901366886	true
EQK03_RS10880.minD	lcl|NZ_CP040342.1_prot_WP_000503309.1_2043 [gene=minD] [locus_tag=EQK03_RS10880] [protein=septum site-determining protein MinD] [protein_id=WP_000503309.1] [location=2143676..2144473] [gbkey=CDS]	0.999999889676024	true
EQK03_RS15380.tlp	lcl|NZ_CP040342.1_prot_WP_001133511.1_2950 [gene=tlp] [locus_tag=EQK03_RS15380] [protein=small acid-soluble spore protein Tlp] [protein_id=WP_001133511.1] [location=2994010..2994207] [gbkey=CDS]	0.999999883039490	true
EQK03_RS01055	lcl|NZ_CP040342.1_prot_WP_049108291.1_220 [locus_tag=EQK03_RS01055] [protein=EcsC family protein] [protein_id=WP_049108291.1] [location=214738..215412] [gbkey=CDS]	0.999999854562614	true
EQK03_RS26435.odhA	lcl|NZ_CP040342.1_prot_WP_016122123.1_5178 [gene=odhA] [locus_tag=EQK03_RS26435] [protein=2-oxoglutarate dehydrogenase E1 component] [protein_id=WP_016122123.1] [location=5209648..5212515] [gbkey=CDS]	0.999999853136445	true
EQK03_RS16710	lcl|NZ_CP040342.1_prot_WP_000601226.1_3221 [locus_tag=EQK03_RS16710] [protein=GNAT family N-acetyltransferase] [protein_id=WP_000601226.1] [location=complement(3284887..3285348)] [gbkey=CDS]	0.999999849528281	true
EQK03_RS03280	lcl|NZ_CP040342.1_prot_WP_000506622.1_624 [locus_tag=EQK03_RS03280] [protein=DUF402 domain-containing protein] [protein_id=WP_000506622.1] [location=complement(660374..660904)] [gbkey=CDS]	0.999999829628688	true
EQK03_RS25465	lcl|NZ_CP040342.1_prot_WP_000067557.1_4979 [locus_tag=EQK03_RS25465] [protein=YpuI family protein] [protein_id=WP_000067557.1] [location=complement(5029217..5029708)] [gbkey=CDS]	0.999999823447239	true
EQK03_RS11335	lcl|NZ_CP040342.1_prot_WP_000071866.1_2135 [locus_tag=EQK03_RS11335] [protein=DUF4023 domain-containing protein] [protein_id=WP_000071866.1] [location=complement(2238451..2238573)] [gbkey=CDS]	0.999999823072555	true
EQK03_RS22320	lcl|NZ_CP040342.1_prot_WP_000692566.1_4352 [locus_tag=EQK03_RS22320] [protein=virulence factor] [protein_id=WP_000692566.1] [location=complement(4412893..4414020)] [gbkey=CDS]	0.999999821198429	true
EQK03_RS02885.fdhD	lcl|NZ_CP040342.1_prot_WP_016121822.1_564 [gene=fdhD] [locus_tag=EQK03_RS02885] [protein=formate dehydrogenase accessory sulfurtransferase FdhD] [protein_id=WP_016121822.1] [location=579069..579875] [gbkey=CDS]	0.999999817325492	true
EQK03_RS05380.ctsR	lcl|NZ_CP040342.1_prot_WP_001244558.1_1000 [gene=ctsR] [locus_tag=EQK03_RS05380] [protein=transcriptional regulator CtsR] [protein_id=WP_001244558.1] [location=complement(1071119..1071580)] [gbkey=CDS]	0.999999807198504	true
EQK03_RS25055.recU	lcl|NZ_CP040342.1_prot_WP_000155598.1_4896 [gene=recU] [locus_tag=EQK03_RS25055] [protein=Holliday junction resolvase RecU] [protein_id=WP_000155598.1] [location=4954227..4954829] [gbkey=CDS]	0.999999783803323	true
EQK03_RS19125	lcl|NZ_CP040342.1_prot_WP_000271312.1_3706 [locus_tag=EQK03_RS19125] [protein=DUF3870 domain-containing protein] [protein_id=WP_000271312.1] [location=3756611..3756937] [gbkey=CDS]	0.999999758002063	true
EQK03_RS12035	lcl|NZ_CP040342.1_prot_WP_033692318.1_2275 [locus_tag=EQK03_RS12035] [protein=hypothetical protein] [protein_id=WP_033692318.1] [location=2360980..2361516] [gbkey=CDS]	0.999999755486172	true
EQK03_RS03695	lcl|NZ_CP040342.1_prot_WP_000082906.1_708 [locus_tag=EQK03_RS03695] [protein=MTH1187 family thiamine-binding protein] [protein_id=WP_000082906.1] [location=complement(739608..739928)] [gbkey=CDS]	0.999999754784172	true
EQK03_RS28305	lcl|NZ_CP040343.1_prot_WP_000609152.1_5560 [locus_tag=EQK03_RS28305] [protein=zinc-ribbon domain-containing protein] [protein_id=WP_000609152.1] [location=complement(312848..313858)] [gbkey=CDS]	0.999999750148292	true
EQK03_RS16940	lcl|NZ_CP040342.1_prot_WP_113304395.1_3267 [locus_tag=EQK03_RS16940] [protein=NAD(P)H-dependent oxidoreductase] [protein_id=WP_113304395.1] [location=3325537..3326112] [gbkey=CDS]	0.999999739822955	true
EQK03_RS28695	lcl|NZ_CP040342.1_prot_WP_000240799.1_5122 [locus_tag=EQK03_RS28695] [protein=hypothetical protein] [protein_id=WP_000240799.1] [location=complement(5158304..5158456)] [gbkey=CDS]	0.999999716637410	true
EQK03_RS23595	lcl|NZ_CP040342.1_prot_WP_025710121.1_4607 [locus_tag=EQK03_RS23595] [protein=hypothetical protein] [protein_id=WP_025710121.1] [location=4661161..4661706] [gbkey=CDS]	0.999999689838803	true
EQK03_RS12275	lcl|NZ_CP040342.1_prot_WP_000115781.1_2323 [locus_tag=EQK03_RS12275] [protein=butyrate kinase] [protein_id=WP_000115781.1] [location=2400465..2401568] [gbkey=CDS]	0.999999680681065	true
EQK03_RS07700	lcl|NZ_CP040342.1_prot_WP_016123739.1_1429 [locus_tag=EQK03_RS07700] [protein=GNAT family N-acetyltransferase] [protein_id=WP_016123739.1] [location=complement(1542417..1543184)] [gbkey=CDS]	0.999999669841004	true
EQK03_RS26405	lcl|NZ_CP040342.1_prot_WP_001267333.1_5172 [locus_tag=EQK03_RS26405] [protein=hypothetical protein] [protein_id=WP_001267333.1] [location=complement(5206631..5207176)] [gbkey=CDS]	0.999999668153665	true
EQK03_RS18060	lcl|NZ_CP040342.1_prot_WP_080353321.1_3494 [locus_tag=EQK03_RS18060] [protein=class I SAM-dependent methyltransferase] [protein_id=WP_080353321.1] [location=complement(3554162..3554785)] [gbkey=CDS]	0.999999666781530	true
EQK03_RS14195	lcl|NZ_CP040342.1_prot_WP_000759604.1_2706 [locus_tag=EQK03_RS14195] [protein=SDR family oxidoreductase] [protein_id=WP_000759604.1] [location=2769070..2769783] [gbkey=CDS]	0.999999665936989	true
EQK03_RS07085	lcl|NZ_CP040342.1_prot_WP_000997459.1_1308 [locus_tag=EQK03_RS07085] [protein=competence protein ComK] [protein_id=WP_000997459.1] [location=complement(1414120..1414626)] [gbkey=CDS]	0.999999653799006	true
EQK03_RS26185.phaQ	lcl|NZ_CP040342.1_prot_WP_000939956.1_5129 [gene=phaQ] [locus_tag=EQK03_RS26185] [protein=poly-beta-hydroxybutyrate-responsive repressor] [protein_id=WP_000939956.1] [location=5164388..5164840] [gbkey=CDS]	0.999999638793333	true
EQK03_RS08940	lcl|NZ_CP040342.1_prot_WP_000181896.1_1655 [locus_tag=EQK03_RS08940] [protein=KDGP aldolase family protein] [protein_id=WP_000181896.1] [location=1774119..1774874] [gbkey=CDS]	0.999999632974664	true
EQK03_RS17920	lcl|NZ_CP040342.1_prot_WP_049108157.1_3466 [locus_tag=EQK03_RS17920] [protein=MBL fold metallo-hydrolase] [protein_id=WP_049108157.1] [location=complement(3524874..3525731)] [gbkey=CDS]	0.999999616095637	true
EQK03_RS27025	lcl|NZ_CP040343.1_prot_WP_048533119.1_5297 [locus_tag=EQK03_RS27025] [protein=SunS family peptide S-glycosyltransferase] [protein_id=WP_048533119.1] [location=complement(35104..36378)] [gbkey=CDS]	0.999999596602005	true
EQK03_RS10150	lcl|NZ_CP040342.1_prot_WP_000201572.1_1897 [locus_tag=EQK03_RS10150] [protein=CBS domain-containing protein] [protein_id=WP_000201572.1] [location=1992037..1993350] [gbkey=CDS]	0.999999591062029	true
EQK03_RS14800	lcl|NZ_CP040342.1_prot_WP_157418559.1_2831 [locus_tag=EQK03_RS14800] [protein=GIY-YIG nuclease family protein] [protein_id=WP_157418559.1] [location=2886381..2887442] [gbkey=CDS]	0.999999578660626	true
EQK03_RS13595.ftsA	lcl|NZ_CP040342.1_prot_WP_001087558.1_2586 [gene=ftsA] [locus_tag=EQK03_RS13595] [protein=cell division protein FtsA] [protein_id=WP_001087558.1] [location=2640277..2641584] [gbkey=CDS]	0.999999571842151	true
EQK03_RS12545.ribD	lcl|NZ_CP040342.1_prot_WP_157418508.1_2377 [gene=ribD] [locus_tag=EQK03_RS12545] [protein=bifunctional diaminohydroxyphosphoribosylaminopyrimidine deaminase/5-amino-6-(5-phosphoribosylamino)uracil reductase RibD] [protein_id=WP_157418508.1] [location=complement(2451115..2452227)] [gbkey=CDS]	0.999999571655816	true
EQK03_RS27320	lcl|NZ_CP040343.1_prot_WP_157418922.1_5357 [locus_tag=EQK03_RS27320] [protein=NAD(P)-binding domain-containing protein] [protein_id=WP_157418922.1] [location=complement(89804..91189)] [gbkey=CDS]	0.999999566841533	true
EQK03_RS23060	lcl|NZ_CP040342.1_prot_WP_000594045.1_4501 [locus_tag=EQK03_RS23060] [protein=LLM class flavin-dependent oxidoreductase] [protein_id=WP_000594045.1] [location=4550739..4551740] [gbkey=CDS]	0.999999537043481	true
EQK03_RS21120	lcl|NZ_CP040342.1_prot_WP_000415083.1_4109 [locus_tag=EQK03_RS21120] [protein=DUF1232 domain-containing protein] [protein_id=WP_000415083.1] [location=4168791..4169120] [gbkey=CDS]	0.999999503089059	true
EQK03_RS01510	lcl|NZ_CP040342.1_prot_WP_000281501.1_311 [locus_tag=EQK03_RS01510] [protein=amino acid ABC transporter permease] [protein_id=WP_000281501.1] [location=complement(311150..311848)] [gbkey=CDS]	0.999999492404466	true
EQK03_RS09720	lcl|NZ_CP040342.1_prot_WP_001122235.1_1810 [locus_tag=EQK03_RS09720] [protein=YtzH-like family protein] [protein_id=WP_001122235.1] [location=complement(1914521..1914799)] [gbkey=CDS]	0.999999419031852	true
EQK03_RS06125	lcl|NZ_CP040342.1_prot_WP_001103412.1_1116 [locus_tag=EQK03_RS06125] [protein=MFS transporter] [protein_id=WP_001103412.1] [location=complement(1209710..1211008)] [gbkey=CDS]	0.999999413510020	true
EQK03_RS23385	lcl|NZ_CP040342.1_prot_WP_025710349.1_4565 [locus_tag=EQK03_RS23385] [protein=LD-carboxypeptidase] [protein_id=WP_025710349.1] [location=4614403..4615404] [gbkey=CDS]	0.999999325624988	true
EQK03_RS16635.rfbG	lcl|NZ_CP040342.1_prot_WP_157418623.1_3205 [gene=rfbG] [locus_tag=EQK03_RS16635] [protein=CDP-glucose 4,6-dehydratase] [protein_id=WP_157418623.1] [location=complement(3268475..3269530)] [gbkey=CDS]	0.999999311627929	true
EQK03_RS21300	lcl|NZ_CP040342.1_prot_WP_086389118.1_4146 [locus_tag=EQK03_RS21300] [protein=hypothetical protein] [protein_id=WP_086389118.1] [location=4205718..4206149] [gbkey=CDS]	0.999999224084685	true
EQK03_RS18785	lcl|NZ_CP040342.1_prot_WP_000218587.1_3638 [locus_tag=EQK03_RS18785] [protein=ABC transporter ATP-binding protein] [protein_id=WP_000218587.1] [location=3701476..3702231] [gbkey=CDS]	0.999999164017977	true
EQK03_RS24245	lcl|NZ_CP040342.1_prot_WP_000510035.1_4737 [locus_tag=EQK03_RS24245] [protein=cation transporter] [protein_id=WP_000510035.1] [location=complement(4802134..4803033)] [gbkey=CDS]	0.999999158826273	true
EQK03_RS20120	lcl|NZ_CP040342.1_prot_WP_049107996.1_3907 [locus_tag=EQK03_RS20120] [protein=serine/threonine protein kinase] [protein_id=WP_049107996.1] [location=3943892..3944773] [gbkey=CDS]	0.999999065311888	true
EQK03_RS28140	lcl|NZ_CP040343.1_prot_WP_046648641.1_5525 [locus_tag=EQK03_RS28140] [protein=CPBP family intramembrane metalloprotease] [protein_id=WP_046648641.1] [location=complement(271675..272340)] [gbkey=CDS]	0.999999038663765	true
EQK03_RS28050	lcl|NZ_CP040343.1_prot_WP_001167047.1_5507 [locus_tag=EQK03_RS28050] [protein=alpha/beta-type small acid-soluble spore protein] [protein_id=WP_001167047.1] [location=252348..252563] [gbkey=CDS]	0.999999017659717	true
EQK03_RS13065	lcl|NZ_CP040342.1_prot_WP_000434577.1_2481 [locus_tag=EQK03_RS13065] [protein=aminotransferase A] [protein_id=WP_000434577.1] [location=complement(2540938..2542101)] [gbkey=CDS]	0.999998665996909	true
EQK03_RS13545.ftsL	lcl|NZ_CP040342.1_prot_WP_000182804.1_2576 [gene=ftsL] [locus_tag=EQK03_RS13545] [protein=cell division protein FtsL] [protein_id=WP_000182804.1] [location=2626967..2627329] [gbkey=CDS]	0.999998664351340	true
EQK03_RS12845.glcT	lcl|NZ_CP040342.1_prot_WP_000073858.1_2437 [gene=glcT] [locus_tag=EQK03_RS12845] [protein=ptsGHI operon transcription antiterminator GlcT] [protein_id=WP_000073858.1] [location=2500394..2501242] [gbkey=CDS]	0.999998536521808	true
EQK03_RS24830	lcl|NZ_CP040342.1_prot_WP_000237694.1_4854 [locus_tag=EQK03_RS24830] [protein=glycosyltransferase] [protein_id=WP_000237694.1] [location=complement(4915121..4915921)] [gbkey=CDS]	0.999998504850495	true
EQK03_RS01010.ltrA	lcl|NZ_CP040342.1_prot_WP_001097732.1_209 [gene=ltrA] [locus_tag=EQK03_RS01010] [protein=group II intron reverse transcriptase/maturase] [protein_id=WP_001097732.1] [location=complement(204578..206224)] [gbkey=CDS]	0.999998491692986	true
EQK03_RS27790.ltrA	lcl|NZ_CP040343.1_prot_WP_001097732.1_5453 [gene=ltrA] [locus_tag=EQK03_RS27790] [protein=group II intron reverse transcriptase/maturase] [protein_id=WP_001097732.1] [location=complement(198522..200168)] [gbkey=CDS]	0.999998491692986	true
EQK03_RS12405.sdaAB	lcl|NZ_CP040342.1_prot_WP_000877450.1_2349 [gene=sdaAB] [locus_tag=EQK03_RS12405] [protein=L-serine ammonia-lyase, iron-sulfur-dependent subunit beta] [protein_id=WP_000877450.1] [location=2424977..2425636] [gbkey=CDS]	0.999998480224307	true
EQK03_RS02300	lcl|NZ_CP040342.1_prot_WP_000033871.1_446 [locus_tag=EQK03_RS02300] [protein=50S ribosome-binding GTPase] [protein_id=WP_000033871.1] [location=446475..447197] [gbkey=CDS]	0.999998447963473	true
EQK03_RS15685	lcl|NZ_CP040342.1_prot_WP_157418592.1_3011 [locus_tag=EQK03_RS15685] [protein=DUF11 domain-containing protein] [protein_id=WP_157418592.1] [location=3061262..3068734] [gbkey=CDS]	0.999998388456435	true
EQK03_RS27085	lcl|NZ_CP040343.1_prot_WP_000107157.1_5309 [locus_tag=EQK03_RS27085] [protein=WXG100 family type VII secretion target] [protein_id=WP_000107157.1] [location=complement(50528..51760)] [gbkey=CDS]	0.999998281428181	true
EQK03_RS08005	lcl|NZ_CP040342.1_prot_WP_000388769.1_1490 [locus_tag=EQK03_RS08005] [protein=DUF3978 family protein] [protein_id=WP_000388769.1] [location=complement(1606167..1606610)] [gbkey=CDS]	0.999998237025644	true
EQK03_RS11740.pstC	lcl|NZ_CP040342.1_prot_WP_000940918.1_2216 [gene=pstC] [locus_tag=EQK03_RS11740] [protein=phosphate ABC transporter permease subunit PstC] [protein_id=WP_000940918.1] [location=2312392..2313342] [gbkey=CDS]	0.999998138648187	true
EQK03_RS14535.pfkB	lcl|NZ_CP040342.1_prot_WP_006922254.1_2773 [gene=pfkB] [locus_tag=EQK03_RS14535] [protein=1-phosphofructokinase] [protein_id=WP_006922254.1] [location=2841779..2842690] [gbkey=CDS]	0.999998077187342	true
EQK03_RS28600	lcl|NZ_CP040342.1_prot_WP_071732519.1_3628 [locus_tag=EQK03_RS28600] [protein=hypothetical protein] [protein_id=WP_071732519.1] [location=complement(3693775..3694011)] [gbkey=CDS]	0.999998044079883	true
EQK03_RS27835	lcl|NZ_CP040343.1_prot_WP_046647675.1_5462 [locus_tag=EQK03_RS27835] [protein=hypothetical protein] [protein_id=WP_046647675.1] [location=207356..207607] [gbkey=CDS]	0.999997884455639	true
EQK03_RS25275	lcl|NZ_CP040342.1_prot_WP_000369754.1_4940 [locus_tag=EQK03_RS25275] [protein=stage VI sporulation protein F] [protein_id=WP_000369754.1] [location=complement(4994655..4994906)] [gbkey=CDS]	0.999997794653014	true
EQK03_RS16475	lcl|NZ_CP040342.1_prot_WP_149214894.1_3172 [locus_tag=EQK03_RS16475] [protein=heme-degrading domain-containing protein] [protein_id=WP_149214894.1] [location=3230486..3231001] [gbkey=CDS]	0.999997781925597	true
EQK03_RS12030	lcl|NZ_CP040342.1_prot_WP_006921543.1_2274 [locus_tag=EQK03_RS12030] [protein=LacI family DNA-binding transcriptional regulator] [protein_id=WP_006921543.1] [location=complement(2359688..2360665)] [gbkey=CDS]	0.999997738669990	true
EQK03_RS27080	lcl|NZ_CP040343.1_prot_WP_000073371.1_5308 [locus_tag=EQK03_RS27080] [protein=SMI1/KNR4 family protein] [protein_id=WP_000073371.1] [location=complement(50066..50515)] [gbkey=CDS]	0.999997558978226	true
EQK03_RS10025.ackA	lcl|NZ_CP040342.1_prot_WP_000034575.1_1871 [gene=ackA] [locus_tag=EQK03_RS10025] [protein=acetate kinase] [protein_id=WP_000034575.1] [location=1972530..1973723] [gbkey=CDS]	0.999997440414721	true
EQK03_RS01155	lcl|NZ_CP040342.1_prot_WP_000450156.1_240 [locus_tag=EQK03_RS01155] [protein=YIP1 family protein] [protein_id=WP_000450156.1] [location=complement(235799..236449)] [gbkey=CDS]	0.999997313306587	true
EQK03_RS22350	lcl|NZ_CP040342.1_prot_WP_086412143.1_4358 [locus_tag=EQK03_RS22350] [protein=hypothetical protein] [protein_id=WP_086412143.1] [location=4418878..4419705] [gbkey=CDS]	0.999997239956776	true
EQK03_RS19155	lcl|NZ_CP040342.1_prot_WP_000558689.1_3712 [locus_tag=EQK03_RS19155] [protein=hypothetical protein] [protein_id=WP_000558689.1] [location=complement(3763008..3763232)] [gbkey=CDS]	0.999997153705676	true
EQK03_RS14775	lcl|NZ_CP040342.1_prot_WP_157418556.1_2825 [locus_tag=EQK03_RS14775] [protein=type II toxin-antitoxin system HicB family antitoxin] [protein_id=WP_157418556.1] [location=complement(2881679..2882110)] [gbkey=CDS]	0.999997080849963	true
EQK03_RS18975	lcl|NZ_CP040342.1_prot_WP_001258384.1_3676 [locus_tag=EQK03_RS18975] [protein=polymer-forming cytoskeletal protein] [protein_id=WP_001258384.1] [location=3729436..3730146] [gbkey=CDS]	0.999997049583521	true
EQK03_RS25105	lcl|NZ_CP040342.1_prot_WP_000707025.1_4906 [locus_tag=EQK03_RS25105] [protein=pantoate--beta-alanine ligase] [protein_id=WP_000707025.1] [location=complement(4965098..4965946)] [gbkey=CDS]	0.999997028887136	true
EQK03_RS20090	lcl|NZ_CP040342.1_prot_WP_049108000.1_3901 [locus_tag=EQK03_RS20090] [protein=undecaprenyl-diphosphatase] [protein_id=WP_049108000.1] [location=complement(3938565..3939164)] [gbkey=CDS]	0.999996437607431	true
EQK03_RS03525	lcl|NZ_CP040342.1_prot_WP_157418366.1_674 [locus_tag=EQK03_RS03525] [protein=GTP-binding protein] [protein_id=WP_157418366.1] [location=704763..707525] [gbkey=CDS]	0.999996206081022	true
EQK03_RS02145	lcl|NZ_CP040342.1_prot_WP_000648912.1_439 [locus_tag=EQK03_RS02145] [protein=DUF3965 domain-containing protein] [protein_id=WP_000648912.1] [location=complement(430313..431464)] [gbkey=CDS]	0.999996189117485	true
EQK03_RS05620	lcl|NZ_CP040342.1_prot_WP_000869815.1_1031 [locus_tag=EQK03_RS05620] [protein=RidA family protein] [protein_id=WP_000869815.1] [location=complement(1114356..1114730)] [gbkey=CDS]	0.999995958670342	true
EQK03_RS23455	lcl|NZ_CP040342.1_prot_WP_157418803.1_4579 [locus_tag=EQK03_RS23455] [protein=MarR family transcriptional regulator] [protein_id=WP_157418803.1] [location=complement(4630600..4631043)] [gbkey=CDS]	0.999995760117296	true
EQK03_RS14950	lcl|NZ_CP040342.1_prot_WP_049106747.1_2864 [locus_tag=EQK03_RS14950] [protein=bifunctional metallophosphatase/5'-nucleotidase] [protein_id=WP_049106747.1] [location=complement(2916712..2918295)] [gbkey=CDS]	0.999995366526738	true
EQK03_RS20680	lcl|NZ_CP040342.1_prot_WP_000369206.1_4021 [locus_tag=EQK03_RS20680] [protein=AAA family ATPase] [protein_id=WP_000369206.1] [location=complement(4056456..4057016)] [gbkey=CDS]	0.999995345991938	true
EQK03_RS17830.hblC	lcl|NZ_CP040342.1_prot_WP_000850228.1_3448 [gene=hblC] [locus_tag=EQK03_RS17830] [protein=hemolytic enterotoxin HBL lytic component L2] [protein_id=WP_000850228.1] [location=3504671..3505990] [gbkey=CDS]	0.999995340750417	true
EQK03_RS12630.spoIIM	lcl|NZ_CP040342.1_prot_WP_000269093.1_2394 [gene=spoIIM] [locus_tag=EQK03_RS12630] [protein=stage II sporulation protein M] [protein_id=WP_000269093.1] [location=2465234..2465881] [gbkey=CDS]	0.999995113289061	true
EQK03_RS24010	lcl|NZ_CP040342.1_prot_WP_016122266.1_4689 [locus_tag=EQK03_RS24010] [protein=aspartate kinase] [protein_id=WP_016122266.1] [location=4753118..4754347] [gbkey=CDS]	0.999994451348632	true
EQK03_RS27170	lcl|NZ_CP040343.1_prot_WP_157418939.1_5328 [locus_tag=EQK03_RS27170] [protein=hypothetical protein] [protein_id=WP_157418939.1] [location=complement(67278..68225)] [gbkey=CDS]	0.999993980179536	true
EQK03_RS23300	lcl|NZ_CP040342.1_prot_WP_000612098.1_4548 [locus_tag=EQK03_RS23300] [protein=homoserine kinase] [protein_id=WP_000612098.1] [location=complement(4596199..4597092)] [gbkey=CDS]	0.999993825532088	true
EQK03_RS14750	lcl|NZ_CP040342.1_prot_WP_157418552.1_2820 [locus_tag=EQK03_RS14750] [protein=HNH endonuclease] [protein_id=WP_157418552.1] [location=complement(2877716..2878360)] [gbkey=CDS]	0.999993763280746	true
EQK03_RS19120	lcl|NZ_CP040342.1_prot_WP_059303743.1_3705 [locus_tag=EQK03_RS19120] [protein=septum formation initiator family protein] [protein_id=WP_059303743.1] [location=3755958..3756314] [gbkey=CDS]	0.999993183365389	true
EQK03_RS00105	lcl|NZ_CP040342.1_prot_WP_000616046.1_21 [locus_tag=EQK03_RS00105] [protein=DUF2777 domain-containing protein] [protein_id=WP_000616046.1] [location=20590..21144] [gbkey=CDS]	0.999992823802574	true
EQK03_RS01550	lcl|NZ_CP040342.1_prot_WP_086411390.1_319 [locus_tag=EQK03_RS01550] [protein=ABC transporter permease] [protein_id=WP_086411390.1] [location=322842..324041] [gbkey=CDS]	0.999992785408777	true
EQK03_RS11950	lcl|NZ_CP040342.1_prot_WP_001100037.1_2258 [locus_tag=EQK03_RS11950] [protein=DEAD/DEAH box helicase family protein] [protein_id=WP_001100037.1] [location=complement(2347352..2349034)] [gbkey=CDS]	0.999992511644558	true
EQK03_RS26270.glcD	lcl|NZ_CP040342.1_prot_WP_000890752.1_5146 [gene=glcD] [locus_tag=EQK03_RS26270] [protein=glycolate oxidase subunit GlcD] [protein_id=WP_000890752.1] [location=5179572..5180984] [gbkey=CDS]	0.999992242940121	true
EQK03_RS09060	lcl|NZ_CP040342.1_prot_WP_006929196.1_1679 [locus_tag=EQK03_RS09060] [protein=SRPBCC family protein] [protein_id=WP_006929196.1] [location=1797828..1798244] [gbkey=CDS]	0.999991991737472	true
EQK03_RS16590.gntK	lcl|NZ_CP040342.1_prot_WP_157418621.1_3196 [gene=gntK] [locus_tag=EQK03_RS16590] [protein=gluconokinase] [protein_id=WP_157418621.1] [location=3259900..3261474] [gbkey=CDS]	0.999991963260148	true
EQK03_RS26040	lcl|NZ_CP040342.1_prot_WP_157418857.1_5098 [locus_tag=EQK03_RS26040] [protein=histidine phosphatase family protein] [protein_id=WP_157418857.1] [location=complement(5133962..5134564)] [gbkey=CDS]	0.999991635965604	true
EQK03_RS26375	lcl|NZ_CP040342.1_prot_WP_000251856.1_5167 [locus_tag=EQK03_RS26375] [protein=hypothetical protein] [protein_id=WP_000251856.1] [location=complement(5202504..5202731)] [gbkey=CDS]	0.999991014331806	true
EQK03_RS01705	lcl|NZ_CP040342.1_prot_WP_000525819.1_351 [locus_tag=EQK03_RS01705] [protein=DUF3992 domain-containing protein] [protein_id=WP_000525819.1] [location=complement(352229..352573)] [gbkey=CDS]	0.999990991707665	true
EQK03_RS13275	lcl|NZ_CP040342.1_prot_WP_001163299.1_2523 [locus_tag=EQK03_RS13275] [protein=DUF1885 family protein] [protein_id=WP_001163299.1] [location=complement(2580898..2581290)] [gbkey=CDS]	0.999990724646346	true
EQK03_RS03070.yhbH	lcl|NZ_CP040342.1_prot_WP_000503519.1_601 [gene=yhbH] [locus_tag=EQK03_RS03070] [protein=sporulation protein YhbH] [protein_id=WP_000503519.1] [location=complement(625647..626822)] [gbkey=CDS]	0.999986247071304	true
EQK03_RS17310	lcl|NZ_CP040342.1_prot_WP_157418653.1_3343 [locus_tag=EQK03_RS17310] [protein=DUF3224 domain-containing protein] [protein_id=WP_157418653.1] [location=complement(3382884..3383279)] [gbkey=CDS]	0.999984803795029	true
EQK03_RS27420	lcl|NZ_CP040343.1_prot_WP_002078659.1_5377 [locus_tag=EQK03_RS27420] [protein=spore germination protein] [protein_id=WP_002078659.1] [location=110043..111590] [gbkey=CDS]	0.999984242237292	true
EQK03_RS15070	lcl|NZ_CP040342.1_prot_WP_157418571.1_2888 [locus_tag=EQK03_RS15070] [protein=amidohydrolase] [protein_id=WP_157418571.1] [location=complement(2939501..2940646)] [gbkey=CDS]	0.999984007555644	true
EQK03_RS19020	lcl|NZ_CP040342.1_prot_WP_000361676.1_3685 [locus_tag=EQK03_RS19020] [protein=spore coat protein X] [protein_id=WP_000361676.1] [location=3737645..3738097] [gbkey=CDS]	0.999983978035800	true
EQK03_RS07585	lcl|NZ_CP040342.1_prot_WP_000215907.1_1408 [locus_tag=EQK03_RS07585] [protein=DUF1657 domain-containing protein] [protein_id=WP_000215907.1] [location=complement(1522554..1522760)] [gbkey=CDS]	0.999983841455875	true
EQK03_RS26975	lcl|NZ_CP040343.1_prot_WP_000215902.1_5287 [locus_tag=EQK03_RS26975] [protein=DUF1657 domain-containing protein] [protein_id=WP_000215902.1] [location=23609..23815] [gbkey=CDS]	0.999983841455875	true
EQK03_RS23600	lcl|NZ_CP040342.1_prot_WP_049107641.1_4608 [locus_tag=EQK03_RS23600] [protein=SH3 domain-containing protein] [protein_id=WP_049107641.1] [location=complement(4662039..4663733)] [gbkey=CDS]	0.999982457581401	true
EQK03_RS15375.sspN	lcl|NZ_CP040342.1_prot_WP_000527987.1_2949 [gene=sspN] [locus_tag=EQK03_RS15375] [protein=acid-soluble spore protein SspN] [protein_id=WP_000527987.1] [location=2993776..2993910] [gbkey=CDS]	0.999980618775927	true
EQK03_RS05675.rsmI	lcl|NZ_CP040342.1_prot_WP_000267821.1_1042 [gene=rsmI] [locus_tag=EQK03_RS05675] [protein=16S rRNA (cytidine(1402)-2'-O)-methyltransferase] [protein_id=WP_000267821.1] [location=complement(1123905..1124780)] [gbkey=CDS]	0.999979906258092	true
EQK03_RS05860.gyrA	lcl|NZ_CP040342.1_prot_WP_001282864.1_1067 [gene=gyrA] [locus_tag=EQK03_RS05860] [protein=DNA gyrase subunit A] [protein_id=WP_001282864.1] [location=complement(1155545..1158016)] [gbkey=CDS]	0.999979663948955	true
EQK03_RS14960.phnC	lcl|NZ_CP040342.1_prot_WP_000569244.1_2866 [gene=phnC] [locus_tag=EQK03_RS14960] [protein=phosphonate ABC transporter ATP-binding protein] [protein_id=WP_000569244.1] [location=2919503..2920276] [gbkey=CDS]	0.999979197067981	true
EQK03_RS21495	lcl|NZ_CP040342.1_prot_WP_000106426.1_4185 [locus_tag=EQK03_RS21495] [protein=ABC transporter ATP-binding protein] [protein_id=WP_000106426.1] [location=complement(4240590..4241357)] [gbkey=CDS]	0.999977406870268	true
EQK03_RS20585	lcl|NZ_CP040342.1_prot_WP_049107898.1_4001 [locus_tag=EQK03_RS20585] [protein=ATP-binding cassette domain-containing protein] [protein_id=WP_049107898.1] [location=complement(4033188..4036358)] [gbkey=CDS]	0.999977113025549	true
EQK03_RS03680	lcl|NZ_CP040342.1_prot_WP_000016084.1_705 [locus_tag=EQK03_RS03680] [protein=ABC transporter ATP-binding protein] [protein_id=WP_000016084.1] [location=complement(737122..737871)] [gbkey=CDS]	0.999976659327901	true
EQK03_RS16980	lcl|NZ_CP040342.1_prot_WP_000546487.1_3275 [locus_tag=EQK03_RS16980] [protein=hypothetical protein] [protein_id=WP_000546487.1] [location=3332997..3333224] [gbkey=CDS]	0.999976003400305	true
EQK03_RS26445	lcl|NZ_CP040342.1_prot_WP_001061554.1_5180 [locus_tag=EQK03_RS26445] [protein=putative thiazole-containing bacteriocin maturation protein] [protein_id=WP_001061554.1] [location=5214033..5215952] [gbkey=CDS]	0.999974595486212	true
EQK03_RS11320	lcl|NZ_CP040342.1_prot_WP_000163188.1_2132 [locus_tag=EQK03_RS11320] [protein=aromatic amino acid hydroxylase] [protein_id=WP_000163188.1] [location=complement(2231546..2233300)] [gbkey=CDS]	0.999972978940959	true
EQK03_RS01205	lcl|NZ_CP040342.1_prot_WP_016121984.1_250 [locus_tag=EQK03_RS01205] [protein=DUF3958 family protein] [protein_id=WP_016121984.1] [location=complement(242977..243339)] [gbkey=CDS]	0.999972242712753	true
EQK03_RS01200	lcl|NZ_CP040342.1_prot_WP_049108273.1_249 [locus_tag=EQK03_RS01200] [protein=ribonuclease] [protein_id=WP_049108273.1] [location=complement(241343..242980)] [gbkey=CDS]	0.999971609075715	true
EQK03_RS01410.alsD	lcl|NZ_CP040342.1_prot_WP_044306520.1_291 [gene=alsD] [locus_tag=EQK03_RS01410] [protein=alpha-acetolactate decarboxylase] [protein_id=WP_044306520.1] [location=complement(289679..290437)] [gbkey=CDS]	0.999971501983226	true
EQK03_RS09820	lcl|NZ_CP040342.1_prot_WP_000738025.1_1830 [locus_tag=EQK03_RS09820] [protein=CamS family sex pheromone protein] [protein_id=WP_000738025.1] [location=1933636..1934658] [gbkey=CDS]	0.999965728943563	true
EQK03_RS20705	lcl|NZ_CP040342.1_prot_WP_000886744.1_4026 [locus_tag=EQK03_RS20705] [protein=acyl-CoA carboxylase subunit beta] [protein_id=WP_000886744.1] [location=complement(4061411..4062952)] [gbkey=CDS]	0.999965646395879	true
EQK03_RS04115.pcrA	lcl|NZ_CP040342.1_prot_WP_002164784.1_792 [gene=pcrA] [locus_tag=EQK03_RS04115] [protein=DNA helicase PcrA] [protein_id=WP_002164784.1] [location=complement(837745..839994)] [gbkey=CDS]	0.999963118575416	true
EQK03_RS25205	lcl|NZ_CP040342.1_prot_WP_001095925.1_4926 [locus_tag=EQK03_RS25205] [protein=YpiB family protein] [protein_id=WP_001095925.1] [location=complement(4981221..4981757)] [gbkey=CDS]	0.999961778329335	true
EQK03_RS00965	lcl|NZ_CP040342.1_prot_WP_001059994.1_199 [locus_tag=EQK03_RS00965] [protein=HPP family protein] [protein_id=WP_001059994.1] [location=complement(194322..194876)] [gbkey=CDS]	0.999961614727781	true
EQK03_RS04250	lcl|NZ_CP040342.1_prot_WP_149215801.1_812 [locus_tag=EQK03_RS04250] [protein=class I SAM-dependent methyltransferase] [protein_id=WP_149215801.1] [location=870819..871595] [gbkey=CDS]	0.999958922517472	true
EQK03_RS09450	lcl|NZ_CP040342.1_prot_WP_001102461.1_1756 [locus_tag=EQK03_RS09450] [protein=tetraprenyl-beta-curcumene synthase family protein] [protein_id=WP_001102461.1] [location=1861148..1862212] [gbkey=CDS]	0.999958285219019	true
EQK03_RS23955	lcl|NZ_CP040342.1_prot_WP_049107134.1_4678 [locus_tag=EQK03_RS23955] [protein=ketoacyl-ACP synthase III] [protein_id=WP_049107134.1] [location=4741567..4742550] [gbkey=CDS]	0.999958202701751	true
EQK03_RS26855	lcl|NZ_CP040343.1_prot_WP_000701227.1_5263 [locus_tag=EQK03_RS26855] [protein=hypothetical protein] [protein_id=WP_000701227.1] [location=complement(4139..4591)] [gbkey=CDS]	0.999954845375148	true
EQK03_RS00145.gerPC	lcl|NZ_CP040342.1_prot_WP_001070760.1_29 [gene=gerPC] [locus_tag=EQK03_RS00145] [protein=spore germination protein GerPC] [protein_id=WP_001070760.1] [location=25341..25955] [gbkey=CDS]	0.999954546774467	true
EQK03_RS27865	lcl|NZ_CP040343.1_prot_WP_000062338.1_5469 [locus_tag=EQK03_RS27865] [protein=hypothetical protein] [protein_id=WP_000062338.1] [location=213183..213512] [gbkey=CDS]	0.999954042348653	true
EQK03_RS18570	lcl|NZ_CP040342.1_prot_WP_049108100.1_3594 [locus_tag=EQK03_RS18570] [protein=DUF2332 domain-containing protein] [protein_id=WP_049108100.1] [location=3656668..3657714] [gbkey=CDS]	0.999948866425405	true
EQK03_RS09225.luxS	lcl|NZ_CP040342.1_prot_WP_001141371.1_1712 [gene=luxS] [locus_tag=EQK03_RS09225] [protein=S-ribosylhomocysteine lyase LuxS] [protein_id=WP_001141371.1] [location=1824359..1824832] [gbkey=CDS]	0.999948655366892	true
EQK03_RS26085	lcl|NZ_CP040342.1_prot_WP_000203336.1_5108 [locus_tag=EQK03_RS26085] [protein=MarR family transcriptional regulator] [protein_id=WP_000203336.1] [location=complement(5141984..5142430)] [gbkey=CDS]	0.999943918409382	true
EQK03_RS16070	lcl|NZ_CP040342.1_prot_WP_157418605.1_3090 [locus_tag=EQK03_RS16070] [protein=iron chelate uptake ABC transporter family permease subunit] [protein_id=WP_157418605.1] [location=3155537..3156571] [gbkey=CDS]	0.999941994565840	true
EQK03_RS05245.rpsL	lcl|NZ_CP040342.1_prot_WP_001142341.1_973 [gene=rpsL] [locus_tag=EQK03_RS05245] [protein=30S ribosomal protein S12] [protein_id=WP_001142341.1] [location=complement(1042504..1042926)] [gbkey=CDS]	0.999936786973460	true
EQK03_RS25375	lcl|NZ_CP040342.1_prot_WP_001025780.1_4961 [locus_tag=EQK03_RS25375] [protein=CPBP family intramembrane metalloprotease] [protein_id=WP_001025780.1] [location=complement(5011275..5011838)] [gbkey=CDS]	0.999934929468474	true
EQK03_RS10010.ytfJ	lcl|NZ_CP040342.1_prot_WP_000350003.1_1868 [gene=ytfJ] [locus_tag=EQK03_RS10010] [protein=GerW family sporulation protein] [protein_id=WP_000350003.1] [location=1970015..1970410] [gbkey=CDS]	0.999934314329372	true
EQK03_RS16830	lcl|NZ_CP040342.1_prot_WP_000340659.1_3245 [locus_tag=EQK03_RS16830] [protein=winged helix-turn-helix transcriptional regulator] [protein_id=WP_000340659.1] [location=3305348..3305728] [gbkey=CDS]	0.999930735767607	true
EQK03_RS01490	lcl|NZ_CP040342.1_prot_WP_086411383.1_307 [locus_tag=EQK03_RS01490] [protein=YheC/YheD family protein] [protein_id=WP_086411383.1] [location=307953..309410] [gbkey=CDS]	0.999929795515995	true
EQK03_RS21705	lcl|NZ_CP040342.1_prot_WP_001070038.1_4228 [locus_tag=EQK03_RS21705] [protein=hypothetical protein] [protein_id=WP_001070038.1] [location=complement(4292612..4293286)] [gbkey=CDS]	0.999928642741645	true
EQK03_RS02825	lcl|NZ_CP040342.1_prot_WP_000852225.1_552 [locus_tag=EQK03_RS02825] [protein=TVP38/TMEM64 family protein] [protein_id=WP_000852225.1] [location=561437..562000] [gbkey=CDS]	0.999927961353099	true
EQK03_RS12385	lcl|NZ_CP040342.1_prot_WP_000249063.1_2345 [locus_tag=EQK03_RS12385] [protein=hypothetical protein] [protein_id=WP_000249063.1] [location=2422158..2422697] [gbkey=CDS]	0.999926663370305	true
EQK03_RS25680.sat	lcl|NZ_CP040342.1_prot_WP_000029491.1_5023 [gene=sat] [locus_tag=EQK03_RS25680] [protein=sulfate adenylyltransferase] [protein_id=WP_000029491.1] [location=complement(5071249..5072385)] [gbkey=CDS]	0.999922974542045	true
EQK03_RS07195.lldP	lcl|NZ_CP040342.1_prot_WP_046393082.1_1330 [gene=lldP] [locus_tag=EQK03_RS07195] [protein=L-lactate permease] [protein_id=WP_046393082.1] [location=1440082..1441743] [gbkey=CDS]	0.999917887887477	true
EQK03_RS16755	lcl|NZ_CP040342.1_prot_WP_086388688.1_3230 [locus_tag=EQK03_RS16755] [protein=tyrosine-protein phosphatase] [protein_id=WP_086388688.1] [location=3292706..3293728] [gbkey=CDS]	0.999916165386396	true
EQK03_RS12440.argJ	lcl|NZ_CP040342.1_prot_WP_157418505.1_2356 [gene=argJ] [locus_tag=EQK03_RS12440] [protein=bifunctional glutamate N-acetyltransferase/amino-acid acetyltransferase ArgJ] [protein_id=WP_157418505.1] [location=2430833..2432056] [gbkey=CDS]	0.999915164824362	true
EQK03_RS10835.valS	lcl|NZ_CP040342.1_prot_WP_000072250.1_2034 [gene=valS] [locus_tag=EQK03_RS10835] [protein=valine--tRNA ligase] [protein_id=WP_000072250.1] [location=2133633..2136278] [gbkey=CDS]	0.999908634666787	true
EQK03_RS06215	lcl|NZ_CP040342.1_prot_WP_049106889.1_1134 [locus_tag=EQK03_RS06215] [protein=glycosyltransferase family 39 protein] [protein_id=WP_049106889.1] [location=1231573..1232886] [gbkey=CDS]	0.999904286611896	true
EQK03_RS07075	lcl|NZ_CP040342.1_prot_WP_157418427.1_1306 [locus_tag=EQK03_RS07075] [protein=YIP1 family protein] [protein_id=WP_157418427.1] [location=1412698..1413378] [gbkey=CDS]	0.999903505886777	true
EQK03_RS14645	lcl|NZ_CP040342.1_prot_WP_157418539.1_2797 [locus_tag=EQK03_RS14645] [protein=hypothetical protein] [protein_id=WP_157418539.1] [location=2863439..2863657] [gbkey=CDS]	0.999903451919738	true
EQK03_RS23145	lcl|NZ_CP040342.1_prot_WP_000099746.1_4517 [locus_tag=EQK03_RS23145] [protein=serine protease] [protein_id=WP_000099746.1] [location=complement(4564824..4565771)] [gbkey=CDS]	0.999901156855653	true
EQK03_RS05205.rplB	lcl|NZ_CP040342.1_prot_WP_000511583.1_965 [gene=rplB] [locus_tag=EQK03_RS05205] [protein=50S ribosomal protein L2] [protein_id=WP_000511583.1] [location=complement(1035240..1036070)] [gbkey=CDS]	0.999891965843203	true
EQK03_RS19885.bstA	lcl|NZ_CP040342.1_prot_WP_006929720.1_3860 [gene=bstA] [locus_tag=EQK03_RS19885] [protein=bacillithiol transferase BstA] [protein_id=WP_006929720.1] [location=3899429..3899950] [gbkey=CDS]	0.999884307024430	true
EQK03_RS20250	lcl|NZ_CP040342.1_prot_WP_006915255.1_3933 [locus_tag=EQK03_RS20250] [protein=glycosyl transferase] [protein_id=WP_006915255.1] [location=complement(3968825..3970012)] [gbkey=CDS]	0.999872667026777	true
EQK03_RS01785	lcl|NZ_CP040342.1_prot_WP_001097719.1_367 [locus_tag=EQK03_RS01785] [protein=ABC transporter permease] [protein_id=WP_001097719.1] [location=363734..364912] [gbkey=CDS]	0.999867475404520	true
EQK03_RS17825	lcl|NZ_CP040342.1_prot_WP_001097903.1_3447 [locus_tag=EQK03_RS17825] [protein=AraC family transcriptional regulator] [protein_id=WP_001097903.1] [location=3502258..3503487] [gbkey=CDS]	0.999851039943801	true
EQK03_RS00720	lcl|NZ_CP040342.1_prot_WP_157418319.1_148 [locus_tag=EQK03_RS00720] [protein=VOC family protein] [protein_id=WP_157418319.1] [location=complement(149810..150754)] [gbkey=CDS]	0.999837548375016	true
EQK03_RS25700	lcl|NZ_CP040342.1_prot_WP_001228823.1_5027 [locus_tag=EQK03_RS25700] [protein=DUF3888 domain-containing protein] [protein_id=WP_001228823.1] [location=complement(5075426..5075821)] [gbkey=CDS]	0.999834633058449	true
EQK03_RS18475	lcl|NZ_CP040342.1_prot_WP_000049569.1_3575 [locus_tag=EQK03_RS18475] [protein=M20/M25/M40 family metallo-hydrolase] [protein_id=WP_000049569.1] [location=3634843..3636483] [gbkey=CDS]	0.999832204029983	true
EQK03_RS25790.leuA	lcl|NZ_CP040342.1_prot_WP_157418847.1_5045 [gene=leuA] [locus_tag=EQK03_RS25790] [protein=2-isopropylmalate synthase] [protein_id=WP_157418847.1] [location=complement(5091136..5092656)] [gbkey=CDS]	0.999829591315591	true
EQK03_RS06110.sodA	lcl|NZ_CP040342.1_prot_WP_000094037.1_1113 [gene=sodA] [locus_tag=EQK03_RS06110] [protein=superoxide dismutase [Mn]] [protein_id=WP_000094037.1] [location=complement(1205813..1206439)] [gbkey=CDS]	0.999824681881085	true
EQK03_RS13485.coaD	lcl|NZ_CP040342.1_prot_WP_000200601.1_2564 [gene=coaD] [locus_tag=EQK03_RS13485] [protein=pantetheine-phosphate adenylyltransferase] [protein_id=WP_000200601.1] [location=2615842..2616333] [gbkey=CDS]	0.999823508360637	true
EQK03_RS26805.trpS	lcl|NZ_CP040342.1_prot_WP_000110982.1_5253 [gene=trpS] [locus_tag=EQK03_RS26805] [protein=tryptophan--tRNA ligase] [protein_id=WP_000110982.1] [location=5286079..5287068] [gbkey=CDS]	0.999818034813739	true
EQK03_RS12105.efp	lcl|NZ_CP040342.1_prot_WP_000626516.1_2289 [gene=efp] [locus_tag=EQK03_RS12105] [protein=elongation factor P] [protein_id=WP_000626516.1] [location=2371198..2371755] [gbkey=CDS]	0.999817971447708	true
EQK03_RS09535	lcl|NZ_CP040342.1_prot_WP_157418470.1_1773 [locus_tag=EQK03_RS09535] [protein=hypothetical protein] [protein_id=WP_157418470.1] [location=1879633..1880601] [gbkey=CDS]	0.999806663004729	true
EQK03_RS21770	lcl|NZ_CP040342.1_prot_WP_088346059.1_4241 [locus_tag=EQK03_RS21770] [protein=DUF3947 family protein] [protein_id=WP_088346059.1] [location=complement(4302364..4302633)] [gbkey=CDS]	0.999805172025943	true
EQK03_RS12505.bioF	lcl|NZ_CP040342.1_prot_WP_157418507.1_2369 [gene=bioF] [locus_tag=EQK03_RS12505] [protein=8-amino-7-oxononanoate synthase] [protein_id=WP_157418507.1] [location=2444578..2445765] [gbkey=CDS]	0.999802710895967	true
EQK03_RS22995.fosB	lcl|NZ_CP040342.1_prot_WP_000943774.1_4487 [gene=fosB] [locus_tag=EQK03_RS22995] [protein=FosB/FosD family fosfomycin resistance bacillithiol transferase] [protein_id=WP_000943774.1] [location=complement(4538342..4538758)] [gbkey=CDS]	0.999801702390144	true
EQK03_RS24485	lcl|NZ_CP040342.1_prot_WP_000075943.1_4785 [locus_tag=EQK03_RS24485] [protein=chemotaxis protein CheV] [protein_id=WP_000075943.1] [location=complement(4842744..4843652)] [gbkey=CDS]	0.999791915235824	true
EQK03_RS10555	lcl|NZ_CP040342.1_prot_WP_000414743.1_1980 [locus_tag=EQK03_RS10555] [protein=long-chain-fatty-acid--CoA ligase] [protein_id=WP_000414743.1] [location=2078750..2080435] [gbkey=CDS]	0.999784650397715	true
EQK03_RS02930	lcl|NZ_CP040342.1_prot_WP_000512722.1_573 [locus_tag=EQK03_RS02930] [protein=2-hydroxycarboxylate transporter family protein] [protein_id=WP_000512722.1] [location=complement(589042..590388)] [gbkey=CDS]	0.999765315777531	true
EQK03_RS22790	lcl|NZ_CP040342.1_prot_WP_006923785.1_4446 [locus_tag=EQK03_RS22790] [protein=hypothetical protein] [protein_id=WP_006923785.1] [location=4503299..4504177] [gbkey=CDS]	0.999758195619311	true
EQK03_RS18225	lcl|NZ_CP040342.1_prot_WP_000503641.1_3527 [locus_tag=EQK03_RS18225] [protein=TIGR04197 family type VII secretion effector] [protein_id=WP_000503641.1] [location=3582031..3582306] [gbkey=CDS]	0.999746950811624	true
EQK03_RS16145	lcl|NZ_CP040342.1_prot_WP_016123092.1_3105 [locus_tag=EQK03_RS16145] [protein=GNAT family N-acetyltransferase] [protein_id=WP_016123092.1] [location=3169011..3169955] [gbkey=CDS]	0.999738577039833	true
EQK03_RS07110	lcl|NZ_CP040342.1_prot_WP_000610119.1_1313 [locus_tag=EQK03_RS07110] [protein=DEAD/DEAH box helicase] [protein_id=WP_000610119.1] [location=complement(1416465..1419221)] [gbkey=CDS]	0.999723475993216	true
EQK03_RS14500	lcl|NZ_CP040342.1_prot_WP_157418533.1_2766 [locus_tag=EQK03_RS14500] [protein=metallophosphoesterase] [protein_id=WP_157418533.1] [location=2834417..2835310] [gbkey=CDS]	0.999716620494867	true
EQK03_RS08350	lcl|NZ_CP040342.1_prot_WP_049107543.1_1561 [locus_tag=EQK03_RS08350] [protein=cysteine protease StiP family protein] [protein_id=WP_049107543.1] [location=complement(1666222..1667334)] [gbkey=CDS]	0.999715013942738	true
EQK03_RS00775	lcl|NZ_CP040342.1_prot_WP_002023439.1_160 [locus_tag=EQK03_RS00775] [protein=DUF4028 family protein] [protein_id=WP_002023439.1] [location=complement(161015..161218)] [gbkey=CDS]	0.999712060345874	true
EQK03_RS12295	lcl|NZ_CP040342.1_prot_WP_000257681.1_2327 [locus_tag=EQK03_RS12295] [protein=2-oxo acid dehydrogenase subunit E2] [protein_id=WP_000257681.1] [location=2405036..2406355] [gbkey=CDS]	0.999690083235621	true
EQK03_RS25695.lysA	lcl|NZ_CP040342.1_prot_WP_000280634.1_5026 [gene=lysA] [locus_tag=EQK03_RS25695] [protein=diaminopimelate decarboxylase] [protein_id=WP_000280634.1] [location=complement(5073658..5074974)] [gbkey=CDS]	0.999689702473705	true
EQK03_RS08145	lcl|NZ_CP040342.1_prot_WP_001180555.1_1519 [locus_tag=EQK03_RS08145] [protein=hypothetical protein] [protein_id=WP_001180555.1] [location=1633361..1633546] [gbkey=CDS]	0.999681611588201	true
EQK03_RS17590	lcl|NZ_CP040342.1_prot_WP_049108412.1_3400 [locus_tag=EQK03_RS17590] [protein=DinB family protein] [protein_id=WP_049108412.1] [location=3447554..3448063] [gbkey=CDS]	0.999668956641969	true
EQK03_RS16785	lcl|NZ_CP040342.1_prot_WP_000570206.1_3236 [locus_tag=EQK03_RS16785] [protein=ABC transporter ATP-binding protein] [protein_id=WP_000570206.1] [location=3296911..3297636] [gbkey=CDS]	0.999659213928485	true
EQK03_RS27255.arsA	lcl|NZ_CP040343.1_prot_WP_157418910.1_5344 [gene=arsA] [locus_tag=EQK03_RS27255] [protein=arsenical pump-driving ATPase] [protein_id=WP_157418910.1] [location=complement(78511..80274)] [gbkey=CDS]	0.999647481028058	true
EQK03_RS01080	lcl|NZ_CP040342.1_prot_WP_049108287.1_225 [locus_tag=EQK03_RS01080] [protein=NgoFVII family restriction endonuclease] [protein_id=WP_049108287.1] [location=218536..219693] [gbkey=CDS]	0.999630527446550	true
EQK03_RS03125	lcl|NZ_CP040342.1_prot_WP_000149743.1_611 [locus_tag=EQK03_RS03125] [protein=DUF3884 family protein] [protein_id=WP_000149743.1] [location=638551..638871] [gbkey=CDS]	0.999625432631636	true
EQK03_RS16440	lcl|NZ_CP040342.1_prot_WP_001014168.1_3165 [locus_tag=EQK03_RS16440] [protein=septum formation initiator] [protein_id=WP_001014168.1] [location=3223605..3224924] [gbkey=CDS]	0.999620835604673	true
EQK03_RS14425	lcl|NZ_CP040342.1_prot_WP_001089833.1_2751 [locus_tag=EQK03_RS14425] [protein=methylated-DNA--[protein]-cysteine S-methyltransferase] [protein_id=WP_001089833.1] [location=complement(2821996..2822526)] [gbkey=CDS]	0.999596480218574	true
EQK03_RS18920	lcl|NZ_CP040342.1_prot_WP_157418704.1_3665 [locus_tag=EQK03_RS18920] [protein=hypothetical protein] [protein_id=WP_157418704.1] [location=3720470..3720820] [gbkey=CDS]	0.999588611754871	true
EQK03_RS23015.namA	lcl|NZ_CP040342.1_prot_WP_016122352.1_4491 [gene=namA] [locus_tag=EQK03_RS23015] [protein=NADPH dehydrogenase NamA] [protein_id=WP_016122352.1] [location=4542162..4543199] [gbkey=CDS]	0.999579423586240	true
EQK03_RS23495	lcl|NZ_CP040342.1_prot_WP_006920466.1_4587 [locus_tag=EQK03_RS23495] [protein=ABC transporter ATP-binding protein] [protein_id=WP_006920466.1] [location=complement(4637169..4637942)] [gbkey=CDS]	0.999571745462741	true
EQK03_RS14875	lcl|NZ_CP040342.1_prot_WP_157418565.1_2847 [locus_tag=EQK03_RS14875] [protein=phage tail protein] [protein_id=WP_157418565.1] [location=2899563..2905613] [gbkey=CDS]	0.999549503471025	true
EQK03_RS25495	lcl|NZ_CP040342.1_prot_WP_000806236.1_4985 [locus_tag=EQK03_RS25495] [protein=tyrosine-type recombinase/integrase] [protein_id=WP_000806236.1] [location=5036793..5037323] [gbkey=CDS]	0.999545033409795	true
EQK03_RS20480	lcl|NZ_CP040342.1_prot_WP_000397627.1_3980 [locus_tag=EQK03_RS20480] [protein=class I SAM-dependent methyltransferase] [protein_id=WP_000397627.1] [location=complement(4015290..4015919)] [gbkey=CDS]	0.999528236330860	true
EQK03_RS19675	lcl|NZ_CP040342.1_prot_WP_001290788.1_3818 [locus_tag=EQK03_RS19675] [protein=alpha/beta hydrolase] [protein_id=WP_001290788.1] [location=complement(3847662..3848516)] [gbkey=CDS]	0.999524615725355	true
EQK03_RS24480	lcl|NZ_CP040342.1_prot_WP_157418890.1_4784 [locus_tag=EQK03_RS24480] [protein=motility repressor MogR] [protein_id=WP_157418890.1] [location=complement(4841055..4842002)] [gbkey=CDS]	0.999520536186606	true
EQK03_RS10070	lcl|NZ_CP040342.1_prot_WP_049106978.1_1880 [locus_tag=EQK03_RS10070] [protein=DinB family protein] [protein_id=WP_049106978.1] [location=complement(1980784..1981314)] [gbkey=CDS]	0.999482592916583	true
EQK03_RS13505	lcl|NZ_CP040342.1_prot_WP_071732660.1_2568 [locus_tag=EQK03_RS13505] [protein=nucleotidyltransferase] [protein_id=WP_071732660.1] [location=complement(2619499..2620725)] [gbkey=CDS]	0.999477047827754	true
EQK03_RS14760	lcl|NZ_CP040342.1_prot_WP_157418553.1_2822 [locus_tag=EQK03_RS14760] [protein=HNH endonuclease] [protein_id=WP_157418553.1] [location=2878867..2879850] [gbkey=CDS]	0.999468102170727	true
EQK03_RS19945.dnaN	lcl|NZ_CP040342.1_prot_WP_157418716.1_3871 [gene=dnaN] [locus_tag=EQK03_RS19945] [protein=DNA polymerase III subunit beta] [protein_id=WP_157418716.1] [location=complement(3909469..3910599)] [gbkey=CDS]	0.999466510108082	true
EQK03_RS17085	lcl|NZ_CP040342.1_prot_WP_001023210.1_3297 [locus_tag=EQK03_RS17085] [protein=SMI1/KNR4 family protein] [protein_id=WP_001023210.1] [location=3349079..3349510] [gbkey=CDS]	0.999408367002154	true
EQK03_RS12380.mgtA	lcl|NZ_CP040342.1_prot_WP_006921493.1_2344 [gene=mgtA] [locus_tag=EQK03_RS12380] [protein=magnesium-translocating P-type ATPase] [protein_id=WP_006921493.1] [location=complement(2418785..2421490)] [gbkey=CDS]	0.999402410145032	true
EQK03_RS20355	lcl|NZ_CP040342.1_prot_WP_001071364.1_3955 [locus_tag=EQK03_RS20355] [protein=heterocycloanthracin/sonorensin family bacteriocin] [protein_id=WP_001071364.1] [location=complement(3990773..3991093)] [gbkey=CDS]	0.999388254305241	true
EQK03_RS02405	lcl|NZ_CP040342.1_prot_WP_000791506.1_468 [locus_tag=EQK03_RS02405] [protein=DNA-binding protein] [protein_id=WP_000791506.1] [location=469128..470675] [gbkey=CDS]	0.999369088657997	true
EQK03_RS07220.thiC	lcl|NZ_CP040342.1_prot_WP_157418433.1_1334 [gene=thiC] [locus_tag=EQK03_RS07220] [protein=phosphomethylpyrimidine synthase ThiC] [protein_id=WP_157418433.1] [location=1445136..1446896] [gbkey=CDS]	0.999351615920091	true
EQK03_RS22595	lcl|NZ_CP040342.1_prot_WP_001169570.1_4407 [locus_tag=EQK03_RS22595] [protein=formate--tetrahydrofolate ligase] [protein_id=WP_001169570.1] [location=complement(4465867..4467618)] [gbkey=CDS]	0.999343048798715	true
EQK03_RS19770	lcl|NZ_CP040342.1_prot_WP_046392780.1_3837 [locus_tag=EQK03_RS19770] [protein=DinB family protein] [protein_id=WP_046392780.1] [location=complement(3879997..3880533)] [gbkey=CDS]	0.999334845395189	true
EQK03_RS00055	lcl|NZ_CP040342.1_prot_WP_001120851.1_11 [locus_tag=EQK03_RS00055] [protein=DUF3941 domain-containing protein] [protein_id=WP_001120851.1] [location=8089..8220] [gbkey=CDS]	0.999332863213497	true
EQK03_RS00910	lcl|NZ_CP040342.1_prot_WP_000940665.1_188 [locus_tag=EQK03_RS00910] [protein=hypothetical protein] [protein_id=WP_000940665.1] [location=complement(185418..185807)] [gbkey=CDS]	0.999323603593634	true
EQK03_RS21930	lcl|NZ_CP040342.1_prot_WP_000181014.1_4273 [locus_tag=EQK03_RS21930] [protein=ABC transporter permease/substrate-binding protein] [protein_id=WP_000181014.1] [location=complement(4332155..4333666)] [gbkey=CDS]	0.999318501965058	true
EQK03_RS11330	lcl|NZ_CP040342.1_prot_WP_157418495.1_2134 [locus_tag=EQK03_RS11330] [protein=PD40 domain-containing protein] [protein_id=WP_157418495.1] [location=2237173..2238411] [gbkey=CDS]	0.999318005426328	true
EQK03_RS26190.phaP	lcl|NZ_CP040342.1_prot_WP_000448594.1_5130 [gene=phaP] [locus_tag=EQK03_RS26190] [protein=polyhydroxyalkanoic acid inclusion protein PhaP] [protein_id=WP_000448594.1] [location=5164883..5165407] [gbkey=CDS]	0.999303777998768	true
EQK03_RS26785	lcl|NZ_CP040342.1_prot_WP_000974106.1_5249 [locus_tag=EQK03_RS26785] [protein=ABC transporter permease] [protein_id=WP_000974106.1] [location=complement(5281255..5282271)] [gbkey=CDS]	0.999301616512540	true
EQK03_RS15520	lcl|NZ_CP040342.1_prot_WP_000175123.1_2978 [locus_tag=EQK03_RS15520] [protein=tubulin-like doman-containing protein] [protein_id=WP_000175123.1] [location=3025804..3029166] [gbkey=CDS]	0.999283464361702	true
EQK03_RS17700	lcl|NZ_CP040342.1_prot_WP_157418675.1_3422 [locus_tag=EQK03_RS17700] [protein=magnesium transporter] [protein_id=WP_157418675.1] [location=3470420..3471418] [gbkey=CDS]	0.999263468921066	true
EQK03_RS19280	lcl|NZ_CP040342.1_prot_WP_006920619.1_3737 [locus_tag=EQK03_RS19280] [protein=N-acetylmuramoyl-L-alanine amidase] [protein_id=WP_006920619.1] [location=3784969..3785703] [gbkey=CDS]	0.999191211256990	true
EQK03_RS24820	lcl|NZ_CP040342.1_prot_WP_016122198.1_4852 [locus_tag=EQK03_RS24820] [protein=hypothetical protein] [protein_id=WP_016122198.1] [location=complement(4912432..4913979)] [gbkey=CDS]	0.999150858605764	true
EQK03_RS14260	lcl|NZ_CP040342.1_prot_WP_000625418.1_2719 [locus_tag=EQK03_RS14260] [protein=2-oxoacid:acceptor oxidoreductase subunit alpha] [protein_id=WP_000625418.1] [location=2780666..2782423] [gbkey=CDS]	0.999144842915439	true
EQK03_RS15830	lcl|NZ_CP040342.1_prot_WP_000116953.1_3041 [locus_tag=EQK03_RS15830] [protein=tetratricopeptide repeat protein] [protein_id=WP_000116953.1] [location=complement(3102212..3103327)] [gbkey=CDS]	0.999143662572237	true
EQK03_RS24475	lcl|NZ_CP040342.1_prot_WP_157418827.1_4783 [locus_tag=EQK03_RS24475] [protein=flagellin] [protein_id=WP_157418827.1] [location=4840159..4840959] [gbkey=CDS]	0.999142102277655	true
EQK03_RS02110.tenI	lcl|NZ_CP040342.1_prot_WP_000787170.1_432 [gene=tenI] [locus_tag=EQK03_RS02110] [protein=thiazole tautomerase TenI] [protein_id=WP_000787170.1] [location=complement(424155..424775)] [gbkey=CDS]	0.999124186183732	true
EQK03_RS26895	lcl|NZ_CP040343.1_prot_WP_000041618.1_5271 [locus_tag=EQK03_RS26895] [protein=helix-turn-helix transcriptional regulator] [protein_id=WP_000041618.1] [location=9728..10591] [gbkey=CDS]	0.999104459326787	true
EQK03_RS27110	lcl|NZ_CP040343.1_prot_WP_157418894.1_5315 [locus_tag=EQK03_RS27110] [protein=tyrosine-type recombinase/integrase] [protein_id=WP_157418894.1] [location=56046..57089] [gbkey=CDS]	0.998968629296482	true
EQK03_RS16345	lcl|NZ_CP040342.1_prot_WP_157418613.1_3146 [locus_tag=EQK03_RS16345] [protein=phosphotransferase] [protein_id=WP_157418613.1] [location=3208519..3209358] [gbkey=CDS]	0.998919847387336	true
EQK03_RS14565	lcl|NZ_CP040342.1_prot_WP_157418535.1_2779 [locus_tag=EQK03_RS14565] [protein=Gly-Xaa-Xaa repeat protein] [protein_id=WP_157418535.1] [location=complement(2847629..2850994)] [gbkey=CDS]	0.998900779083177	true
EQK03_RS26580	lcl|NZ_CP040342.1_prot_WP_157418866.1_5207 [locus_tag=EQK03_RS26580] [protein=UvrD-helicase domain-containing protein] [protein_id=WP_157418866.1] [location=5241892..5243958] [gbkey=CDS]	0.998863855016250	true
EQK03_RS10945	lcl|NZ_CP040342.1_prot_WP_049107982.1_2056 [locus_tag=EQK03_RS10945] [protein=ABC transporter permease] [protein_id=WP_049107982.1] [location=2155426..2157339] [gbkey=CDS]	0.998788641476340	true
EQK03_RS12995	lcl|NZ_CP040342.1_prot_WP_000567998.1_2467 [locus_tag=EQK03_RS12995] [protein=AAA family ATPase] [protein_id=WP_000567998.1] [location=complement(2526490..2527242)] [gbkey=CDS]	0.998755828038101	true
EQK03_RS12210	lcl|NZ_CP040342.1_prot_WP_000366452.1_2310 [locus_tag=EQK03_RS12210] [protein=1-deoxy-D-xylulose-5-phosphate synthase] [protein_id=WP_000366452.1] [location=2385839..2387731] [gbkey=CDS]	0.998730333657846	true
EQK03_RS28165	lcl|NZ_CP040343.1_prot_WP_046648648.1_5531 [locus_tag=EQK03_RS28165] [protein=BtrH N-terminal domain-containing protein] [protein_id=WP_046648648.1] [location=277672..278700] [gbkey=CDS]	0.998678525474576	true
EQK03_RS15355	lcl|NZ_CP040342.1_prot_WP_016123225.1_2945 [locus_tag=EQK03_RS15355] [protein=hypothetical protein] [protein_id=WP_016123225.1] [location=complement(2991302..2991559)] [gbkey=CDS]	0.998557612320652	true
EQK03_RS08340	lcl|NZ_CP040342.1_prot_WP_000683439.1_1559 [locus_tag=EQK03_RS08340] [protein=NAD(P)H-dependent oxidoreductase] [protein_id=WP_000683439.1] [location=complement(1664273..1664854)] [gbkey=CDS]	0.998479530871070	true
EQK03_RS21645	lcl|NZ_CP040342.1_prot_WP_000633344.1_4216 [locus_tag=EQK03_RS21645] [protein=CoA-acylating methylmalonate-semialdehyde dehydrogenase] [protein_id=WP_000633344.1] [location=complement(4278660..4280120)] [gbkey=CDS]	0.998479059436227	true
EQK03_RS18945	lcl|NZ_CP040342.1_prot_WP_000834883.1_3670 [locus_tag=EQK03_RS18945] [protein=hypothetical protein] [protein_id=WP_000834883.1] [location=3723620..3724015] [gbkey=CDS]	0.998468852938503	true
EQK03_RS23940	lcl|NZ_CP040342.1_prot_WP_001149413.1_4675 [locus_tag=EQK03_RS23940] [protein=MFS transporter] [protein_id=WP_001149413.1] [location=complement(4737665..4738876)] [gbkey=CDS]	0.998415115098741	true
EQK03_RS19200	lcl|NZ_CP040342.1_prot_WP_049108061.1_3721 [locus_tag=EQK03_RS19200] [protein=(2Fe-2S)-binding protein] [protein_id=WP_049108061.1] [location=complement(3769828..3770100)] [gbkey=CDS]	0.998379580283483	true
EQK03_RS15995	lcl|NZ_CP040342.1_prot_WP_149149848.1_3075 [locus_tag=EQK03_RS15995] [protein=agmatine deiminase family protein] [protein_id=WP_149149848.1] [location=3139220..3140266] [gbkey=CDS]	0.998346573923502	true
EQK03_RS12580	lcl|NZ_CP040342.1_prot_WP_000898970.1_2384 [locus_tag=EQK03_RS12580] [protein=alpha/beta hydrolase] [protein_id=WP_000898970.1] [location=complement(2457397..2458395)] [gbkey=CDS]	0.998324003056222	true
EQK03_RS10800.ccsA	lcl|NZ_CP040342.1_prot_WP_000008991.1_2027 [gene=ccsA] [locus_tag=EQK03_RS10800] [protein=cytochrome c biogenesis protein CcsA] [protein_id=WP_000008991.1] [location=2126099..2126932] [gbkey=CDS]	0.998308028537968	true
EQK03_RS27635	lcl|NZ_CP040343.1_prot_WP_001165543.1_5421 [locus_tag=EQK03_RS27635] [protein=hypothetical protein] [protein_id=WP_001165543.1] [location=164801..165616] [gbkey=CDS]	0.998153444984256	true
EQK03_RS14520	lcl|NZ_CP040342.1_prot_WP_000228315.1_2770 [locus_tag=EQK03_RS14520] [protein=DUF420 domain-containing protein] [protein_id=WP_000228315.1] [location=2839049..2839591] [gbkey=CDS]	0.998132499359121	true
EQK03_RS25755.hisB	lcl|NZ_CP040342.1_prot_WP_001249960.1_5038 [gene=hisB] [locus_tag=EQK03_RS25755] [protein=imidazoleglycerol-phosphate dehydratase HisB] [protein_id=WP_001249960.1] [location=complement(5083975..5084559)] [gbkey=CDS]	0.998058702744687	true
EQK03_RS19730	lcl|NZ_CP040342.1_prot_WP_016122625.1_3829 [locus_tag=EQK03_RS19730] [protein=SagB/ThcOx family dehydrogenase] [protein_id=WP_016122625.1] [location=3864363..3865340] [gbkey=CDS]	0.998053667039314	true
EQK03_RS18325	lcl|NZ_CP040342.1_prot_WP_016122731.1_3546 [locus_tag=EQK03_RS18325] [protein=glycosyltransferase] [protein_id=WP_016122731.1] [location=3604519..3606036] [gbkey=CDS]	0.998001670097868	true
EQK03_RS08520	lcl|NZ_CP040342.1_prot_WP_000829789.1_1594 [locus_tag=EQK03_RS08520] [protein=NAD(P)/FAD-dependent oxidoreductase] [protein_id=WP_000829789.1] [location=complement(1700707..1701696)] [gbkey=CDS]	0.997854671954073	true
EQK03_RS15385	lcl|NZ_CP040342.1_prot_WP_000614858.1_2951 [locus_tag=EQK03_RS15385] [protein=LysM peptidoglycan-binding domain-containing protein] [protein_id=WP_000614858.1] [location=complement(2994236..2995528)] [gbkey=CDS]	0.997787664740901	true
EQK03_RS28015	lcl|NZ_CP040343.1_prot_WP_046648607.1_5500 [locus_tag=EQK03_RS28015] [protein=hypothetical protein] [protein_id=WP_046648607.1] [location=243600..244439] [gbkey=CDS]	0.997573664454024	true
EQK03_RS06325	lcl|NZ_CP040342.1_prot_WP_000181975.1_1156 [locus_tag=EQK03_RS06325] [protein=LacI family DNA-binding transcriptional regulator] [protein_id=WP_000181975.1] [location=1256824..1257801] [gbkey=CDS]	0.997539258901056	true
EQK03_RS26155	lcl|NZ_CP040342.1_prot_WP_000726024.1_5123 [locus_tag=EQK03_RS26155] [protein=DUF3905 domain-containing protein] [protein_id=WP_000726024.1] [location=5158605..5158940] [gbkey=CDS]	0.997482754934862	true
EQK03_RS08635	lcl|NZ_CP040342.1_prot_WP_016123670.1_1618 [locus_tag=EQK03_RS08635] [protein=pyridoxal phosphate-dependent aminotransferase] [protein_id=WP_016123670.1] [location=complement(1722908..1724059)] [gbkey=CDS]	0.997385985914584	true
EQK03_RS02670	lcl|NZ_CP040342.1_prot_WP_086412270.1_521 [locus_tag=EQK03_RS02670] [protein=GerAB/ArcD/ProY family transporter] [protein_id=WP_086412270.1] [location=524915..526021] [gbkey=CDS]	0.997329836629502	true
EQK03_RS21545	lcl|NZ_CP040342.1_prot_WP_001043905.1_4195 [locus_tag=EQK03_RS21545] [protein=HU family DNA-binding protein] [protein_id=WP_001043905.1] [location=4251977..4252249] [gbkey=CDS]	0.997319912104348	true
EQK03_RS03315	lcl|NZ_CP040342.1_prot_WP_000517891.1_631 [locus_tag=EQK03_RS03315] [protein=small, acid-soluble spore protein K] [protein_id=WP_000517891.1] [location=664935..665093] [gbkey=CDS]	0.997267923175352	true
EQK03_RS10525	lcl|NZ_CP040342.1_prot_WP_000284950.1_1974 [locus_tag=EQK03_RS10525] [protein=DinB family protein] [protein_id=WP_000284950.1] [location=complement(2072600..2073103)] [gbkey=CDS]	0.996488578257322	true
EQK03_RS07740	lcl|NZ_CP040342.1_prot_WP_000608841.1_1437 [locus_tag=EQK03_RS07740] [protein=MarR family transcriptional regulator] [protein_id=WP_000608841.1] [location=1551166..1551597] [gbkey=CDS]	0.996155794882771	true
EQK03_RS22420.ric	lcl|NZ_CP040342.1_prot_WP_044307185.1_4372 [gene=ric] [locus_tag=EQK03_RS22420] [protein=iron-sulfur cluster repair di-iron protein] [protein_id=WP_044307185.1] [location=4430113..4430820] [gbkey=CDS]	0.996128527989691	true
EQK03_RS18750	lcl|NZ_CP040342.1_prot_WP_000783346.1_3631 [locus_tag=EQK03_RS18750] [protein=AAC(3) family N-acetyltransferase] [protein_id=WP_000783346.1] [location=3695774..3696577] [gbkey=CDS]	0.996116116099913	true
EQK03_RS03875	lcl|NZ_CP040342.1_prot_WP_000235476.1_744 [locus_tag=EQK03_RS03875] [protein=hypothetical protein] [protein_id=WP_000235476.1] [location=785798..786166] [gbkey=CDS]	0.995942453977494	true
EQK03_RS24525.fliH	lcl|NZ_CP040342.1_prot_WP_157418829.1_4793 [gene=fliH] [locus_tag=EQK03_RS24525] [protein=flagellar assembly protein H] [protein_id=WP_157418829.1] [location=complement(4849711..4850400)] [gbkey=CDS]	0.995922822787994	true
EQK03_RS04890	lcl|NZ_CP040342.1_prot_WP_000527151.1_914 [locus_tag=EQK03_RS04890] [protein=ABC transporter permease] [protein_id=WP_000527151.1] [location=992240..992908] [gbkey=CDS]	0.995694080568213	true
EQK03_RS16480	lcl|NZ_CP040342.1_prot_WP_149214895.1_3173 [locus_tag=EQK03_RS16480] [protein=tautomerase family protein] [protein_id=WP_149214895.1] [location=3231044..3231517] [gbkey=CDS]	0.995295280996831	true
EQK03_RS13060.malR	lcl|NZ_CP040342.1_prot_WP_000219053.1_2480 [gene=malR] [locus_tag=EQK03_RS13060] [protein=maltose operon transcriptional repressor MalR] [protein_id=WP_000219053.1] [location=2539902..2540924] [gbkey=CDS]	0.995289843186006	true
EQK03_RS00230.aceB	lcl|NZ_CP040342.1_prot_WP_033692683.1_46 [gene=aceB] [locus_tag=EQK03_RS00230] [protein=malate synthase A] [protein_id=WP_033692683.1] [location=complement(41547..43136)] [gbkey=CDS]	0.995242427744778	true
EQK03_RS15295	lcl|NZ_CP040342.1_prot_WP_001247730.1_2933 [locus_tag=EQK03_RS15295] [protein=SAP domain-containing protein] [protein_id=WP_001247730.1] [location=complement(2980246..2980827)] [gbkey=CDS]	0.995123694855018	true
EQK03_RS11810.metC	lcl|NZ_CP040342.1_prot_WP_157418500.1_2230 [gene=metC] [locus_tag=EQK03_RS11810] [protein=cystathionine beta-lyase] [protein_id=WP_157418500.1] [location=complement(2324630..2325793)] [gbkey=CDS]	0.995103489919535	true
EQK03_RS00155	lcl|NZ_CP040342.1_prot_WP_000902322.1_31 [locus_tag=EQK03_RS00155] [protein=spore germination protein GerPE] [protein_id=WP_000902322.1] [location=26172..26558] [gbkey=CDS]	0.995095506212993	true
EQK03_RS18795	lcl|NZ_CP040342.1_prot_WP_000432131.1_3640 [locus_tag=EQK03_RS18795] [protein=ABC transporter permease] [protein_id=WP_000432131.1] [location=3703252..3704100] [gbkey=CDS]	0.995053563215349	true
EQK03_RS23295	lcl|NZ_CP040342.1_prot_WP_001031482.1_4547 [locus_tag=EQK03_RS23295] [protein=hypothetical protein] [protein_id=WP_001031482.1] [location=complement(4595856..4596065)] [gbkey=CDS]	0.994981921996273	true
EQK03_RS22300.argS	lcl|NZ_CP040342.1_prot_WP_000384910.1_4348 [gene=argS] [locus_tag=EQK03_RS22300] [protein=arginine--tRNA ligase] [protein_id=WP_000384910.1] [location=complement(4409173..4410861)] [gbkey=CDS]	0.994713330790436	true
EQK03_RS10390.asnS	lcl|NZ_CP040342.1_prot_WP_000432177.1_1945 [gene=asnS] [locus_tag=EQK03_RS10390] [protein=asparagine--tRNA ligase] [protein_id=WP_000432177.1] [location=2044890..2046281] [gbkey=CDS]	0.994692212262137	true
EQK03_RS22620	lcl|NZ_CP040342.1_prot_WP_000014087.1_4412 [locus_tag=EQK03_RS22620] [protein=oxalate:formate antiporter] [protein_id=WP_000014087.1] [location=complement(4469688..4470464)] [gbkey=CDS]	0.994160362751413	true
EQK03_RS15165	lcl|NZ_CP040342.1_prot_WP_157418577.1_2907 [locus_tag=EQK03_RS15165] [protein=VOC family protein] [protein_id=WP_157418577.1] [location=2959704..2960642] [gbkey=CDS]	0.994070845997709	true
EQK03_RS13760	lcl|NZ_CP040342.1_prot_WP_000625866.1_2619 [locus_tag=EQK03_RS13760] [protein=YicC family protein] [protein_id=WP_000625866.1] [location=2675916..2676791] [gbkey=CDS]	0.994044674760455	true
EQK03_RS24610.fliY	lcl|NZ_CP040342.1_prot_WP_157418835.1_4810 [gene=fliY] [locus_tag=EQK03_RS24610] [protein=flagellar motor switch phosphatase FliY] [protein_id=WP_157418835.1] [location=complement(4863361..4865001)] [gbkey=CDS]	0.994014239645785	true
EQK03_RS10980.nadA	lcl|NZ_CP040342.1_prot_WP_006927543.1_2063 [gene=nadA] [locus_tag=EQK03_RS10980] [protein=quinolinate synthase NadA] [protein_id=WP_006927543.1] [location=2163496..2164602] [gbkey=CDS]	0.994004110509325	true
EQK03_RS22775	lcl|NZ_CP040342.1_prot_WP_157418786.1_4443 [locus_tag=EQK03_RS22775] [protein=aminotransferase class I/II-fold pyridoxal phosphate-dependent enzyme] [protein_id=WP_157418786.1] [location=4499160..4500575] [gbkey=CDS]	0.993927394936627	true
EQK03_RS13305.speA	lcl|NZ_CP040342.1_prot_WP_000084899.1_2529 [gene=speA] [locus_tag=EQK03_RS13305] [protein=arginine decarboxylase] [protein_id=WP_000084899.1] [location=complement(2583347..2584819)] [gbkey=CDS]	0.993844858525086	true
EQK03_RS14035.proS	lcl|NZ_CP040342.1_prot_WP_000814300.1_2674 [gene=proS] [locus_tag=EQK03_RS14035] [protein=proline--tRNA ligase] [protein_id=WP_000814300.1] [location=2730203..2731903] [gbkey=CDS]	0.993641409243049	true
EQK03_RS06635	lcl|NZ_CP040342.1_prot_WP_000912404.1_1218 [locus_tag=EQK03_RS06635] [protein=DUF2529 domain-containing protein] [protein_id=WP_000912404.1] [location=complement(1328242..1328766)] [gbkey=CDS]	0.993541256753866	true
EQK03_RS11470	lcl|NZ_CP040342.1_prot_WP_000439769.1_2162 [locus_tag=EQK03_RS11470] [protein=ComE operon protein 2] [protein_id=WP_000439769.1] [location=2258971..2259528] [gbkey=CDS]	0.993341512336890	true
EQK03_RS02465	lcl|NZ_CP040342.1_prot_WP_001268332.1_480 [locus_tag=EQK03_RS02465] [protein=hypothetical protein] [protein_id=WP_001268332.1] [location=complement(482317..482520)] [gbkey=CDS]	0.993228112786790	true
EQK03_RS08080	lcl|NZ_CP040342.1_prot_WP_000939481.1_1506 [locus_tag=EQK03_RS08080] [protein=TrmB family transcriptional regulator] [protein_id=WP_000939481.1] [location=complement(1618701..1619459)] [gbkey=CDS]	0.993215245445195	true
EQK03_RS23100.rsgA	lcl|NZ_CP040342.1_prot_WP_001073050.1_4509 [gene=rsgA] [locus_tag=EQK03_RS23100] [protein=ribosome small subunit-dependent GTPase A] [protein_id=WP_001073050.1] [location=complement(4558636..4559685)] [gbkey=CDS]	0.992721587498305	true
EQK03_RS03545.cadA	lcl|NZ_CP040342.1_prot_WP_006927450.1_678 [gene=cadA] [locus_tag=EQK03_RS03545] [protein=cadmium-translocating P-type ATPase] [protein_id=WP_006927450.1] [location=710300..712225] [gbkey=CDS]	0.992687300368499	true
EQK03_RS18540	lcl|NZ_CP040342.1_prot_WP_000192709.1_3588 [locus_tag=EQK03_RS18540] [protein=sugar-binding transcriptional regulator] [protein_id=WP_000192709.1] [location=complement(3649151..3650083)] [gbkey=CDS]	0.991878855256540	true
EQK03_RS11830.murG	lcl|NZ_CP040342.1_prot_WP_157418501.1_2234 [gene=murG] [locus_tag=EQK03_RS11830] [protein=undecaprenyldiphospho-muramoylpentapeptide beta-N-acetylglucosaminyltransferase] [protein_id=WP_157418501.1] [location=2332740..2333798] [gbkey=CDS]	0.991861033179961	true
EQK03_RS12555	lcl|NZ_CP040342.1_prot_WP_000360793.1_2379 [locus_tag=EQK03_RS12555] [protein=DUF2552 family protein] [protein_id=WP_000360793.1] [location=2453213..2453458] [gbkey=CDS]	0.991482825430346	true
EQK03_RS22370	lcl|NZ_CP040342.1_prot_WP_006929631.1_4362 [locus_tag=EQK03_RS22370] [protein=HNH endonuclease] [protein_id=WP_006929631.1] [location=complement(4421998..4422468)] [gbkey=CDS]	0.991377731681070	true
EQK03_RS14690	lcl|NZ_CP040342.1_prot_WP_000615362.1_2807 [locus_tag=EQK03_RS14690] [protein=dUTP diphosphatase] [protein_id=WP_000615362.1] [location=2867860..2868432] [gbkey=CDS]	0.991274319500502	true
EQK03_RS16925	lcl|NZ_CP040342.1_prot_WP_000554032.1_3264 [locus_tag=EQK03_RS16925] [protein=hypothetical protein] [protein_id=WP_000554032.1] [location=complement(3324091..3324282)] [gbkey=CDS]	0.990516868861542	true
EQK03_RS17230	lcl|NZ_CP040342.1_prot_WP_000451794.1_3327 [locus_tag=EQK03_RS17230] [protein=immunity 22 family protein] [protein_id=WP_000451794.1] [location=3367082..3367456] [gbkey=CDS]	0.990348773982724	true
EQK03_RS10905	lcl|NZ_CP040342.1_prot_WP_001973720.1_2048 [locus_tag=EQK03_RS10905] [protein=ribosomal-processing cysteine protease Prp] [protein_id=WP_001973720.1] [location=2148153..2148497] [gbkey=CDS]	0.990326207577069	true
EQK03_RS14370	lcl|NZ_CP040342.1_prot_WP_000375774.1_2740 [locus_tag=EQK03_RS14370] [protein=DUF2515 domain-containing protein] [protein_id=WP_000375774.1] [location=complement(2809355..2810533)] [gbkey=CDS]	0.989935086221194	true
EQK03_RS10395	lcl|NZ_CP040342.1_prot_WP_000503915.1_1946 [locus_tag=EQK03_RS10395] [protein=SDR family oxidoreductase] [protein_id=WP_000503915.1] [location=2046457..2047359] [gbkey=CDS]	0.989790197715478	true
EQK03_RS13050.malC	lcl|NZ_CP040342.1_prot_WP_001194996.1_2478 [gene=malC] [locus_tag=EQK03_RS13050] [protein=maltosaccharide ABC transporter permease MalC] [protein_id=WP_001194996.1] [location=2537488..2538789] [gbkey=CDS]	0.989760711545335	true
EQK03_RS28020	lcl|NZ_CP040343.1_prot_WP_046648609.1_5501 [locus_tag=EQK03_RS28020] [protein=hypothetical protein] [protein_id=WP_046648609.1] [location=244442..245659] [gbkey=CDS]	0.989539152978973	true
EQK03_RS12875	lcl|NZ_CP040342.1_prot_WP_000180387.1_2443 [locus_tag=EQK03_RS12875] [protein=nitroreductase family protein] [protein_id=WP_000180387.1] [location=complement(2506866..2507483)] [gbkey=CDS]	0.988729529689385	true
EQK03_RS18585	lcl|NZ_CP040342.1_prot_WP_049108098.1_3597 [locus_tag=EQK03_RS18585] [protein=FAD-binding oxidoreductase] [protein_id=WP_049108098.1] [location=complement(3659155..3660492)] [gbkey=CDS]	0.988661071628820	true
EQK03_RS24845	lcl|NZ_CP040342.1_prot_WP_000617648.1_4857 [locus_tag=EQK03_RS24845] [protein=sugar transferase] [protein_id=WP_000617648.1] [location=complement(4918603..4919241)] [gbkey=CDS]	0.988265814402050	true
EQK03_RS00715	lcl|NZ_CP040342.1_prot_WP_157418318.1_147 [locus_tag=EQK03_RS00715] [protein=VOC family protein] [protein_id=WP_157418318.1] [location=complement(148777..149754)] [gbkey=CDS]	0.987420589471982	true
EQK03_RS27385	lcl|NZ_CP040343.1_prot_WP_002078680.1_5370 [locus_tag=EQK03_RS27385] [protein=hypothetical protein] [protein_id=WP_002078680.1] [location=complement(105573..105800)] [gbkey=CDS]	0.987126699819823	true
EQK03_RS14865	lcl|NZ_CP040342.1_prot_WP_157418877.1_2845 [locus_tag=EQK03_RS14865] [protein=hypothetical protein] [protein_id=WP_157418877.1] [location=2895704..2898052] [gbkey=CDS]	0.987108378211495	true
EQK03_RS28595	lcl|NZ_CP040342.1_prot_WP_016122741.1_3531 [locus_tag=EQK03_RS28595] [protein=hypothetical protein] [protein_id=WP_016122741.1] [location=3585260..3585922] [gbkey=CDS]	0.986786471109375	true
EQK03_RS02130.tenA	lcl|NZ_CP040342.1_prot_WP_000666827.1_436 [gene=tenA] [locus_tag=EQK03_RS02130] [protein=thiaminase II] [protein_id=WP_000666827.1] [location=complement(427254..427949)] [gbkey=CDS]	0.986665086922632	true
EQK03_RS06275	lcl|NZ_CP040342.1_prot_WP_049106886.1_1146 [locus_tag=EQK03_RS06275] [protein=GAF domain-containing sensor histidine kinase] [protein_id=WP_049106886.1] [location=1246059..1247630] [gbkey=CDS]	0.985575166627721	true
EQK03_RS19895	lcl|NZ_CP040342.1_prot_WP_000522472.1_3862 [locus_tag=EQK03_RS19895] [protein=PH domain-containing protein] [protein_id=WP_000522472.1] [location=complement(3900547..3900924)] [gbkey=CDS]	0.985432774499249	true
EQK03_RS23615	lcl|NZ_CP040342.1_prot_WP_049107643.1_4611 [locus_tag=EQK03_RS23615] [protein=aminopeptidase P family protein] [protein_id=WP_049107643.1] [location=complement(4667091..4668374)] [gbkey=CDS]	0.985040399968842	true
EQK03_RS27855	lcl|NZ_CP040343.1_prot_WP_046647670.1_5467 [locus_tag=EQK03_RS27855] [protein=hypothetical protein] [protein_id=WP_046647670.1] [location=211450..211977] [gbkey=CDS]	0.984380858860131	true
EQK03_RS02770	lcl|NZ_CP040342.1_prot_WP_000382679.1_541 [locus_tag=EQK03_RS02770] [protein=acid-soluble spore protein H] [protein_id=WP_000382679.1] [location=complement(549685..549864)] [gbkey=CDS]	0.984241455576210	true
EQK03_RS19845	lcl|NZ_CP040342.1_prot_WP_016122614.1_3852 [locus_tag=EQK03_RS19845] [protein=PQQ-dependent sugar dehydrogenase] [protein_id=WP_016122614.1] [location=3893001..3894431] [gbkey=CDS]	0.983963526023295	true
EQK03_RS20740	lcl|NZ_CP040342.1_prot_WP_000728157.1_4033 [locus_tag=EQK03_RS20740] [protein=WGxxGxxG-CTERM domain-containing protein] [protein_id=WP_000728157.1] [location=4068839..4069138] [gbkey=CDS]	0.983589585022037	true
EQK03_RS12725.spoIIAB	lcl|NZ_CP040342.1_prot_WP_001243398.1_2413 [gene=spoIIAB] [locus_tag=EQK03_RS12725] [protein=anti-sigma F factor] [protein_id=WP_001243398.1] [location=2481921..2482361] [gbkey=CDS]	0.983580801188632	true
EQK03_RS21945	lcl|NZ_CP040342.1_prot_WP_049107726.1_4276 [locus_tag=EQK03_RS21945] [protein=MFS transporter] [protein_id=WP_049107726.1] [location=complement(4335340..4336569)] [gbkey=CDS]	0.983452465176711	true
EQK03_RS03490.yfkAB	lcl|NZ_CP040342.1_prot_WP_016125372.1_667 [gene=yfkAB] [locus_tag=EQK03_RS03490] [protein=radical SAM/CxCxxxxC motif protein YfkAB] [protein_id=WP_016125372.1] [location=699040..700167] [gbkey=CDS]	0.983269559424398	true
EQK03_RS16365	lcl|NZ_CP040342.1_prot_WP_000787685.1_3150 [locus_tag=EQK03_RS16365] [protein=S8 family serine peptidase] [protein_id=WP_000787685.1] [location=3211842..3213221] [gbkey=CDS]	0.982648577843942	true
EQK03_RS27000	lcl|NZ_CP040343.1_prot_WP_061661292.1_5292 [locus_tag=EQK03_RS27000] [protein=GerAB/ArcD/ProY family transporter] [protein_id=WP_061661292.1] [location=complement(27615..28709)] [gbkey=CDS]	0.982518604416739	true
EQK03_RS00150.gerPD	lcl|NZ_CP040342.1_prot_WP_001052807.1_30 [gene=gerPD] [locus_tag=EQK03_RS00150] [protein=spore germination protein GerPD] [protein_id=WP_001052807.1] [location=25962..26156] [gbkey=CDS]	0.982284889390131	true
EQK03_RS25670	lcl|NZ_CP040342.1_prot_WP_000119621.1_5021 [locus_tag=EQK03_RS25670] [protein=ferredoxin--nitrite reductase] [protein_id=WP_000119621.1] [location=complement(5069009..5070631)] [gbkey=CDS]	0.981944962338788	true
EQK03_RS01995	lcl|NZ_CP040342.1_prot_WP_000367318.1_409 [locus_tag=EQK03_RS01995] [protein=PTS sucrose transporter subunit IIBC] [protein_id=WP_000367318.1] [location=402682..404058] [gbkey=CDS]	0.980493267427665	true
EQK03_RS06480.speE	lcl|NZ_CP040342.1_prot_WP_157418411.1_1187 [gene=speE] [locus_tag=EQK03_RS06480] [protein=spermidine synthase] [protein_id=WP_157418411.1] [location=1285038..1285865] [gbkey=CDS]	0.980144860198358	true
EQK03_RS03575	lcl|NZ_CP040342.1_prot_WP_001064409.1_684 [locus_tag=EQK03_RS03575] [protein=toxic anion resistance protein] [protein_id=WP_001064409.1] [location=complement(717613..718695)] [gbkey=CDS]	0.978002496929426	true
EQK03_RS15695	lcl|NZ_CP040342.1_prot_WP_065224140.1_3013 [locus_tag=EQK03_RS15695] [protein=ASCH domain-containing protein] [protein_id=WP_065224140.1] [location=3069450..3069791] [gbkey=CDS]	0.977358746497815	true
EQK03_RS03830	lcl|NZ_CP040342.1_prot_WP_006926177.1_735 [locus_tag=EQK03_RS03830] [protein=PRK06851 family protein] [protein_id=WP_006926177.1] [location=complement(777732..778841)] [gbkey=CDS]	0.977357258060035	true
EQK03_RS07305	lcl|NZ_CP040342.1_prot_WP_000989055.1_1352 [locus_tag=EQK03_RS07305] [protein=PTS lactose/cellobiose transporter subunit IIA] [protein_id=WP_000989055.1] [location=1464867..1465190] [gbkey=CDS]	0.977342652125245	true
EQK03_RS12925	lcl|NZ_CP040342.1_prot_WP_006928142.1_2453 [locus_tag=EQK03_RS12925] [protein=pyridoxal phosphate-dependent aminotransferase] [protein_id=WP_006928142.1] [location=complement(2515426..2516604)] [gbkey=CDS]	0.977312725821873	true
EQK03_RS19735	lcl|NZ_CP040342.1_prot_WP_157418712.1_3830 [locus_tag=EQK03_RS19735] [protein=amino acid adenylation domain-containing protein] [protein_id=WP_157418712.1] [location=3865373..3872389] [gbkey=CDS]	0.976967120393049	true
EQK03_RS17635	lcl|NZ_CP040342.1_prot_WP_049108405.1_3409 [locus_tag=EQK03_RS17635] [protein=NADH dehydrogenase subunit 5] [protein_id=WP_049108405.1] [location=3455308..3456840] [gbkey=CDS]	0.976671924268016	true
EQK03_RS09120	lcl|NZ_CP040342.1_prot_WP_000415613.1_1691 [locus_tag=EQK03_RS09120] [protein=hypothetical protein] [protein_id=WP_000415613.1] [location=1805984..1806316] [gbkey=CDS]	0.976537298919822	true
EQK03_RS13480.rsmD	lcl|NZ_CP040342.1_prot_WP_001266978.1_2563 [gene=rsmD] [locus_tag=EQK03_RS13480] [protein=16S rRNA (guanine(966)-N(2))-methyltransferase RsmD] [protein_id=WP_001266978.1] [location=2615279..2615845] [gbkey=CDS]	0.975395427855239	true
EQK03_RS07450	lcl|NZ_CP040342.1_prot_WP_000497611.1_1381 [locus_tag=EQK03_RS07450] [protein=flavodoxin family protein] [protein_id=WP_000497611.1] [location=complement(1497831..1498376)] [gbkey=CDS]	0.974946980354804	true
EQK03_RS21220	lcl|NZ_CP040342.1_prot_WP_001121647.1_4130 [locus_tag=EQK03_RS21220] [protein=DUF4183 domain-containing protein] [protein_id=WP_001121647.1] [location=4189832..4190122] [gbkey=CDS]	0.974348083683428	true
EQK03_RS03840	lcl|NZ_CP040342.1_prot_WP_000424119.1_737 [locus_tag=EQK03_RS03840] [protein=hypothetical protein] [protein_id=WP_000424119.1] [location=complement(779849..780229)] [gbkey=CDS]	0.974206939690752	true
EQK03_RS00045	lcl|NZ_CP040342.1_prot_WP_000527407.1_9 [locus_tag=EQK03_RS00045] [protein=DUF3813 domain-containing protein] [protein_id=WP_000527407.1] [location=6908..7105] [gbkey=CDS]	0.973302921776766	true
EQK03_RS04830	lcl|NZ_CP040342.1_prot_WP_000501538.1_902 [locus_tag=EQK03_RS04830] [protein=ABC transporter permease] [protein_id=WP_000501538.1] [location=complement(979735..980739)] [gbkey=CDS]	0.973119208972240	true
EQK03_RS05335.gltX	lcl|NZ_CP040342.1_prot_WP_000415143.1_991 [gene=gltX] [locus_tag=EQK03_RS05335] [protein=glutamate--tRNA ligase] [protein_id=WP_000415143.1] [location=complement(1060217..1061674)] [gbkey=CDS]	0.972954336083346	true
EQK03_RS21555.sfp	lcl|NZ_CP040342.1_prot_WP_025709703.1_4197 [gene=sfp] [locus_tag=EQK03_RS21555] [protein=4'-phosphopantetheinyl transferase Sfp] [protein_id=WP_025709703.1] [location=complement(4252856..4253605)] [gbkey=CDS]	0.972863700176460	true
EQK03_RS15260	lcl|NZ_CP040342.1_prot_WP_000810948.1_2926 [locus_tag=EQK03_RS15260] [protein=hypothetical protein] [protein_id=WP_000810948.1] [location=2974233..2974436] [gbkey=CDS]	0.972539165362688	true
EQK03_RS23075	lcl|NZ_CP040342.1_prot_WP_000105199.1_4504 [locus_tag=EQK03_RS23075] [protein=DNA starvation/stationary phase protection protein] [protein_id=WP_000105199.1] [location=complement(4553502..4553945)] [gbkey=CDS]	0.972447194307525	true
EQK03_RS16330	lcl|NZ_CP040342.1_prot_WP_152121561.1_3143 [locus_tag=EQK03_RS16330] [protein=PhzF family phenazine biosynthesis isomerase] [protein_id=WP_152121561.1] [location=3206378..3207277] [gbkey=CDS]	0.971811147814068	true
EQK03_RS18455	lcl|NZ_CP040342.1_prot_WP_025687456.1_3571 [locus_tag=EQK03_RS18455] [protein=VOC family protein] [protein_id=WP_025687456.1] [location=complement(3630733..3631191)] [gbkey=CDS]	0.971163617011110	true
EQK03_RS27165	lcl|NZ_CP040343.1_prot_WP_157418903.1_5327 [locus_tag=EQK03_RS27165] [protein=YolD-like family protein] [protein_id=WP_157418903.1] [location=66562..66903] [gbkey=CDS]	0.970770581277356	true
EQK03_RS02125	lcl|NZ_CP040342.1_prot_WP_001256797.1_435 [locus_tag=EQK03_RS02125] [protein=ABC transporter ATP-binding protein] [protein_id=WP_001256797.1] [location=complement(426536..427285)] [gbkey=CDS]	0.970459852431001	true
EQK03_RS22230	lcl|NZ_CP040342.1_prot_WP_000028911.1_4334 [locus_tag=EQK03_RS22230] [protein=DUF2837 family protein] [protein_id=WP_000028911.1] [location=4389101..4389898] [gbkey=CDS]	0.969405404010814	true
EQK03_RS25220	lcl|NZ_CP040342.1_prot_WP_000526821.1_4929 [locus_tag=EQK03_RS25220] [protein=3-dehydroquinate synthase] [protein_id=WP_000526821.1] [location=complement(4984667..4985752)] [gbkey=CDS]	0.968245334889893	true
EQK03_RS11250	lcl|NZ_CP040342.1_prot_WP_001201917.1_2118 [locus_tag=EQK03_RS11250] [protein=bifunctional cystathionine gamma-lyase/homocysteine desulfhydrase] [protein_id=WP_001201917.1] [location=2219569..2220702] [gbkey=CDS]	0.966068343515790	true
EQK03_RS08235.sufU	lcl|NZ_CP040342.1_prot_WP_000009523.1_1538 [gene=sufU] [locus_tag=EQK03_RS08235] [protein=iron-sulfur cluster assembly scaffold protein SufU] [protein_id=WP_000009523.1] [location=1647504..1647935] [gbkey=CDS]	0.965797771299948	true
EQK03_RS19095	lcl|NZ_CP040342.1_prot_WP_000432429.1_3700 [locus_tag=EQK03_RS19095] [protein=hypothetical protein] [protein_id=WP_000432429.1] [location=3752239..3752502] [gbkey=CDS]	0.965648041123814	true
EQK03_RS23755	lcl|NZ_CP040342.1_prot_WP_001030679.1_4639 [locus_tag=EQK03_RS23755] [protein=Nramp family divalent metal transporter] [protein_id=WP_001030679.1] [location=4700705..4702000] [gbkey=CDS]	0.964404569961622	true
EQK03_RS12855.ptsH	lcl|NZ_CP040342.1_prot_WP_000411080.1_2439 [gene=ptsH] [locus_tag=EQK03_RS12855] [protein=phosphocarrier protein HPr] [protein_id=WP_000411080.1] [location=2503781..2504044] [gbkey=CDS]	0.963337911013877	true
EQK03_RS01305	lcl|NZ_CP040342.1_prot_WP_100617920.1_270 [locus_tag=EQK03_RS01305] [protein=YflJ family protein] [protein_id=WP_100617920.1] [location=261986..262216] [gbkey=CDS]	0.962080315858230	true
EQK03_RS25830.ytfJ	lcl|NZ_CP040342.1_prot_WP_000204234.1_5053 [gene=ytfJ] [locus_tag=EQK03_RS25830] [protein=GerW family sporulation protein] [protein_id=WP_000204234.1] [location=complement(5098648..5099115)] [gbkey=CDS]	0.960240372599303	true
EQK03_RS14390	lcl|NZ_CP040342.1_prot_WP_000047555.1_2744 [locus_tag=EQK03_RS14390] [protein=undecaprenyldiphospho-muramoylpentapeptide beta-N-acetylglucosaminyltransferase] [protein_id=WP_000047555.1] [location=2813125..2814189] [gbkey=CDS]	0.960105612983408	true
EQK03_RS01420	lcl|NZ_CP040342.1_prot_WP_016121960.1_293 [locus_tag=EQK03_RS01420] [protein=DUF1700 domain-containing protein] [protein_id=WP_016121960.1] [location=292579..293139] [gbkey=CDS]	0.959812508021854	true
EQK03_RS18485.proB	lcl|NZ_CP040342.1_prot_WP_006924529.1_3577 [gene=proB] [locus_tag=EQK03_RS18485] [protein=glutamate 5-kinase] [protein_id=WP_006924529.1] [location=3638171..3639274] [gbkey=CDS]	0.957768020461565	true
EQK03_RS17715	lcl|NZ_CP040342.1_prot_WP_049108392.1_3425 [locus_tag=EQK03_RS17715] [protein=amidohydrolase] [protein_id=WP_049108392.1] [location=complement(3473655..3475490)] [gbkey=CDS]	0.957432545823446	true
EQK03_RS16195	lcl|NZ_CP040342.1_prot_WP_001050196.1_3115 [locus_tag=EQK03_RS16195] [protein=serine hydrolase] [protein_id=WP_001050196.1] [location=complement(3177459..3178496)] [gbkey=CDS]	0.956490155519694	true
EQK03_RS10635	lcl|NZ_CP040342.1_prot_WP_000058117.1_1996 [locus_tag=EQK03_RS10635] [protein=ATP-binding cassette domain-containing protein] [protein_id=WP_000058117.1] [location=2094687..2095571] [gbkey=CDS]	0.955558401947724	true
EQK03_RS20540	lcl|NZ_CP040342.1_prot_WP_016122559.1_3992 [locus_tag=EQK03_RS20540] [protein=protein kinase] [protein_id=WP_016122559.1] [location=4026247..4026573] [gbkey=CDS]	0.954814437891656	true
EQK03_RS27120	lcl|NZ_CP040343.1_prot_WP_157418896.1_5318 [locus_tag=EQK03_RS27120] [protein=peptide ABC transporter substrate-binding protein] [protein_id=WP_157418896.1] [location=complement(58873..60513)] [gbkey=CDS]	0.954789555604911	true
EQK03_RS17175	lcl|NZ_CP040342.1_prot_WP_000804050.1_3316 [locus_tag=EQK03_RS17175] [protein=hypothetical protein] [protein_id=WP_000804050.1] [location=3360306..3360539] [gbkey=CDS]	0.954744898862092	true
EQK03_RS26905	lcl|NZ_CP040343.1_prot_WP_001055730.1_5273 [locus_tag=EQK03_RS26905] [protein=Tn3 family transposase] [protein_id=WP_001055730.1] [location=complement(11044..14097)] [gbkey=CDS]	0.954506729392680	true
EQK03_RS00170.addA	lcl|NZ_CP040342.1_prot_WP_157418301.1_34 [gene=addA] [locus_tag=EQK03_RS00170] [protein=helicase-exonuclease AddAB subunit AddA] [protein_id=WP_157418301.1] [location=complement(27254..30979)] [gbkey=CDS]	0.954471095687287	true
EQK03_RS00930.dhaS	lcl|NZ_CP040342.1_prot_WP_000204221.1_192 [gene=dhaS] [locus_tag=EQK03_RS00930] [protein=dihydroxyacetone kinase transcriptional activator DhaS] [protein_id=WP_000204221.1] [location=189354..189920] [gbkey=CDS]	0.954407231373212	true
EQK03_RS22520	lcl|NZ_CP040342.1_prot_WP_049107454.1_4392 [locus_tag=EQK03_RS22520] [protein=MoxR family ATPase] [protein_id=WP_049107454.1] [location=4452386..4453348] [gbkey=CDS]	0.953705152810142	true
EQK03_RS04820	lcl|NZ_CP040342.1_prot_WP_016124190.1_900 [locus_tag=EQK03_RS04820] [protein=ABC transporter ATP-binding protein] [protein_id=WP_016124190.1] [location=complement(977998..978771)] [gbkey=CDS]	0.953048834036509	true
EQK03_RS05375	lcl|NZ_CP040342.1_prot_WP_000128399.1_999 [locus_tag=EQK03_RS05375] [protein=UvrB/UvrC motif-containing protein] [protein_id=WP_000128399.1] [location=complement(1070400..1070948)] [gbkey=CDS]	0.952969570148787	true
EQK03_RS00215	lcl|NZ_CP040342.1_prot_WP_006924944.1_43 [locus_tag=EQK03_RS00215] [protein=hypothetical protein] [protein_id=WP_006924944.1] [location=38830..39324] [gbkey=CDS]	0.951756302969392	true
EQK03_RS02090.thiF	lcl|NZ_CP040342.1_prot_WP_001065417.1_428 [gene=thiF] [locus_tag=EQK03_RS02090] [protein=thiazole biosynthesis adenylyltransferase ThiF] [protein_id=WP_001065417.1] [location=complement(421049..422068)] [gbkey=CDS]	0.951204558454702	true
EQK03_RS27480	lcl|NZ_CP040343.1_prot_WP_078384247.1_5389 [locus_tag=EQK03_RS27480] [protein=ASCH domain-containing protein] [protein_id=WP_078384247.1] [location=124749..125183] [gbkey=CDS]	0.951119781219355	true
EQK03_RS02780	lcl|NZ_CP040342.1_prot_WP_044306389.1_543 [locus_tag=EQK03_RS02780] [protein=lactate permease LctP family transporter] [protein_id=WP_044306389.1] [location=551161..552780] [gbkey=CDS]	0.951095941232403	true
EQK03_RS28190	lcl|NZ_CP040343.1_prot_WP_000708129.1_5537 [locus_tag=EQK03_RS28190] [protein=thermonuclease family protein] [protein_id=WP_000708129.1] [location=286994..287638] [gbkey=CDS]	0.950071873736863	true
