# Supplementary material for: Evaluating the Safety of Bacillus cereus GW-01 Obtained from Sheep Rumen Chyme
Source: Microorganisms. 2024 Jul 18;12(7):1457. doi: 10.3390/microorganisms12071457 (PMC11278751; doi:10.3390/microorganisms12071457)
Supplement: Supplementary file 1 [file microorganisms-12-01457-s001.zip › Supplemental Document S3/effectiveT3/B.cereus.FDAARGOS_1084/B.cereus.FDAARGOS_1084.effectiveT3.std.anno.xls]

Gene_id	Description	Score	is secreted
I6I41_RS00255	lcl|NZ_CP068135.1_prot_WP_000183867.1_50 [locus_tag=I6I41_RS00255] [protein=2OG-Fe(II) oxygenase] [protein_id=WP_000183867.1] [location=44613..45263] [gbkey=CDS]	1.000000000000000	true
I6I41_RS00820	lcl|NZ_CP068135.1_prot_WP_000665709.1_163 [locus_tag=I6I41_RS00820] [protein=DUF3932 family protein] [protein_id=WP_000665709.1] [location=complement(140333..140584)] [gbkey=CDS]	1.000000000000000	true
I6I41_RS01555	lcl|NZ_CP068135.1_prot_WP_000804864.1_310 [locus_tag=I6I41_RS01555] [protein=hypothetical protein] [protein_id=WP_000804864.1] [location=complement(271750..272208)] [gbkey=CDS]	1.000000000000000	true
I6I41_RS01570	lcl|NZ_CP068135.1_prot_WP_000283738.1_313 [locus_tag=I6I41_RS01570] [protein=hypothetical protein] [protein_id=WP_000283738.1] [location=complement(276303..276539)] [gbkey=CDS]	1.000000000000000	true
I6I41_RS02985	lcl|NZ_CP068135.1_prot_WP_046392956.1_596 [locus_tag=I6I41_RS02985] [protein=hypothetical protein] [protein_id=WP_046392956.1] [location=complement(567694..567831)] [gbkey=CDS]	1.000000000000000	true
I6I41_RS03120.tkt	lcl|NZ_CP068135.1_prot_WP_000019766.1_623 [gene=tkt] [locus_tag=I6I41_RS03120] [protein=transketolase] [protein_id=WP_000019766.1] [location=590214..592214] [gbkey=CDS]	1.000000000000000	true
I6I41_RS03145	lcl|NZ_CP068135.1_prot_WP_044306944.1_628 [locus_tag=I6I41_RS03145] [protein=SH3 domain-containing protein] [protein_id=WP_044306944.1] [location=596879..597925] [gbkey=CDS]	1.000000000000000	true
I6I41_RS03980	lcl|NZ_CP068135.1_prot_WP_025708920.1_795 [locus_tag=I6I41_RS03980] [protein=hypothetical protein] [protein_id=WP_025708920.1] [location=complement(776979..779048)] [gbkey=CDS]	1.000000000000000	true
I6I41_RS04435	lcl|NZ_CP068135.1_prot_WP_046393170.1_886 [locus_tag=I6I41_RS04435] [protein=hypothetical protein] [protein_id=WP_046393170.1] [location=876706..877998] [gbkey=CDS]	1.000000000000000	true
I6I41_RS04565	lcl|NZ_CP068135.1_prot_WP_000987462.1_912 [locus_tag=I6I41_RS04565] [protein=IDEAL domain-containing protein] [protein_id=WP_000987462.1] [location=901131..901466] [gbkey=CDS]	1.000000000000000	true
I6I41_RS04615.tkt	lcl|NZ_CP068135.1_prot_WP_044306802.1_922 [gene=tkt] [locus_tag=I6I41_RS04615] [protein=transketolase] [protein_id=WP_044306802.1] [location=911067..913061] [gbkey=CDS]	1.000000000000000	true
I6I41_RS05035	lcl|NZ_CP068135.1_prot_WP_001986511.1_1006 [locus_tag=I6I41_RS05035] [protein=M15 family metallopeptidase] [protein_id=WP_001986511.1] [location=991772..992491] [gbkey=CDS]	1.000000000000000	true
I6I41_RS05910	lcl|NZ_CP068135.1_prot_WP_000440744.1_1181 [locus_tag=I6I41_RS05910] [protein=GNAT family N-acetyltransferase] [protein_id=WP_000440744.1] [location=1189712..1190227] [gbkey=CDS]	1.000000000000000	true
I6I41_RS06050	lcl|NZ_CP068135.1_prot_WP_001083386.1_1209 [locus_tag=I6I41_RS06050] [protein=amino acid permease] [protein_id=WP_001083386.1] [location=complement(1214780..1216246)] [gbkey=CDS]	1.000000000000000	true
I6I41_RS07050	lcl|NZ_CP068135.1_prot_WP_000490911.1_1409 [locus_tag=I6I41_RS07050] [protein=class I SAM-dependent methyltransferase] [protein_id=WP_000490911.1] [location=1407731..1408492] [gbkey=CDS]	1.000000000000000	true
I6I41_RS07570.kynB	lcl|NZ_CP068135.1_prot_WP_000858074.1_1513 [gene=kynB] [locus_tag=I6I41_RS07570] [protein=arylformamidase] [protein_id=WP_000858074.1] [location=1493287..1493916] [gbkey=CDS]	1.000000000000000	true
I6I41_RS07765	lcl|NZ_CP068135.1_prot_WP_074619061.1_1552 [locus_tag=I6I41_RS07765] [protein=MepB family protein] [protein_id=WP_074619061.1] [location=1543401..1543925] [gbkey=CDS]	1.000000000000000	true
I6I41_RS07795	lcl|NZ_CP068135.1_prot_WP_139304509.1_1558 [locus_tag=I6I41_RS07795] [protein=serine/threonine protein kinase] [protein_id=WP_139304509.1] [location=1548124..1548786] [gbkey=CDS]	1.000000000000000	true
I6I41_RS07800	lcl|NZ_CP068135.1_prot_WP_000026325.1_1559 [locus_tag=I6I41_RS07800] [protein=hypothetical protein] [protein_id=WP_000026325.1] [location=complement(1548976..1549155)] [gbkey=CDS]	1.000000000000000	true
I6I41_RS08115	lcl|NZ_CP068135.1_prot_WP_046392763.1_1622 [locus_tag=I6I41_RS08115] [protein=hypothetical protein] [protein_id=WP_046392763.1] [location=1605606..1606070] [gbkey=CDS]	1.000000000000000	true
I6I41_RS08150	lcl|NZ_CP068135.1_prot_WP_044307534.1_1629 [locus_tag=I6I41_RS08150] [protein=ABC transporter ATP-binding protein] [protein_id=WP_044307534.1] [location=complement(1612322..1614022)] [gbkey=CDS]	1.000000000000000	true
I6I41_RS08210	lcl|NZ_CP068135.1_prot_WP_046392758.1_1641 [locus_tag=I6I41_RS08210] [protein=Vat family streptogramin A O-acetyltransferase] [protein_id=WP_046392758.1] [location=complement(1626308..1626940)] [gbkey=CDS]	1.000000000000000	true
I6I41_RS08305	lcl|NZ_CP068135.1_prot_WP_001165493.1_1660 [locus_tag=I6I41_RS08305] [protein=DUF3914 domain-containing protein] [protein_id=WP_001165493.1] [location=1645340..1645681] [gbkey=CDS]	1.000000000000000	true
I6I41_RS08615	lcl|NZ_CP068135.1_prot_WP_048535340.1_1722 [locus_tag=I6I41_RS08615] [protein=septum formation initiator family protein] [protein_id=WP_048535340.1] [location=1706739..1707107] [gbkey=CDS]	1.000000000000000	true
I6I41_RS08945	lcl|NZ_CP068135.1_prot_WP_074619255.1_1788 [locus_tag=I6I41_RS08945] [protein=class I SAM-dependent methyltransferase] [protein_id=WP_074619255.1] [location=complement(1802239..1803021)] [gbkey=CDS]	1.000000000000000	true
I6I41_RS09095	lcl|NZ_CP068135.1_prot_WP_025709623.1_1818 [locus_tag=I6I41_RS09095] [protein=cupin domain-containing protein] [protein_id=WP_025709623.1] [location=1830834..1831466] [gbkey=CDS]	1.000000000000000	true
I6I41_RS09100	lcl|NZ_CP068135.1_prot_WP_074619302.1_1819 [locus_tag=I6I41_RS09100] [protein=collagen-like repeat preface domain-containing protein] [protein_id=WP_074619302.1] [location=complement(1832033..1833331)] [gbkey=CDS]	1.000000000000000	true
I6I41_RS09275	lcl|NZ_CP068135.1_prot_WP_000998505.1_1854 [locus_tag=I6I41_RS09275] [protein=DUF4021 domain-containing protein] [protein_id=WP_000998505.1] [location=1864873..1865055] [gbkey=CDS]	1.000000000000000	true
I6I41_RS09670	lcl|NZ_CP068135.1_prot_WP_130813707.1_1933 [locus_tag=I6I41_RS09670] [protein=hypothetical protein] [protein_id=WP_130813707.1] [location=complement(1947230..1947505)] [gbkey=CDS]	1.000000000000000	true
I6I41_RS10275	lcl|NZ_CP068135.1_prot_WP_000756629.1_2054 [locus_tag=I6I41_RS10275] [protein=hypothetical protein] [protein_id=WP_000756629.1] [location=complement(2067158..2067373)] [gbkey=CDS]	1.000000000000000	true
I6I41_RS10320	lcl|NZ_CP068135.1_prot_WP_139304528.1_2063 [locus_tag=I6I41_RS10320] [protein=preprotein translocase] [protein_id=WP_139304528.1] [location=2074117..2074665] [gbkey=CDS]	1.000000000000000	true
I6I41_RS11120	lcl|NZ_CP068135.1_prot_WP_000540425.1_2223 [locus_tag=I6I41_RS11120] [protein=YjcZ family sporulation protein] [protein_id=WP_000540425.1] [location=2222250..2222396] [gbkey=CDS]	1.000000000000000	true
I6I41_RS11335	lcl|NZ_CP068135.1_prot_WP_000695203.1_2266 [locus_tag=I6I41_RS11335] [protein=hypothetical protein] [protein_id=WP_000695203.1] [location=complement(2265900..2266346)] [gbkey=CDS]	1.000000000000000	true
I6I41_RS11665	lcl|NZ_CP068135.1_prot_WP_016122301.1_2332 [locus_tag=I6I41_RS11665] [protein=TIGR04197 family type VII secretion effector] [protein_id=WP_016122301.1] [location=complement(2354870..2355145)] [gbkey=CDS]	1.000000000000000	true
I6I41_RS12385	lcl|NZ_CP068135.1_prot_WP_074619179.1_2476 [locus_tag=I6I41_RS12385] [protein=antibiotic biosynthesis monooxygenase] [protein_id=WP_074619179.1] [location=2504282..2504623] [gbkey=CDS]	1.000000000000000	true
I6I41_RS12485	lcl|NZ_CP068135.1_prot_WP_061113441.1_2496 [locus_tag=I6I41_RS12485] [protein=flagellin] [protein_id=WP_061113441.1] [location=2518879..2519742] [gbkey=CDS]	1.000000000000000	true
I6I41_RS12530	lcl|NZ_CP068135.1_prot_WP_000588320.1_2505 [locus_tag=I6I41_RS12530] [protein=flagellar hook protein FlgE] [protein_id=WP_000588320.1] [location=complement(2532114..2533337)] [gbkey=CDS]	1.000000000000000	true
I6I41_RS12540	lcl|NZ_CP068135.1_prot_WP_061113512.1_2507 [locus_tag=I6I41_RS12540] [protein=flagellar hook-length control protein FliK] [protein_id=WP_061113512.1] [location=complement(2533936..2535045)] [gbkey=CDS]	1.000000000000000	true
I6I41_RS13890	lcl|NZ_CP068135.1_prot_WP_000184928.1_2774 [locus_tag=I6I41_RS13890] [protein=hypothetical protein] [protein_id=WP_000184928.1] [location=complement(2790188..2790343)] [gbkey=CDS]	1.000000000000000	true
I6I41_RS13995	lcl|NZ_CP068135.1_prot_WP_000640059.1_2795 [locus_tag=I6I41_RS13995] [protein=LD-carboxypeptidase] [protein_id=WP_000640059.1] [location=2805550..2806470] [gbkey=CDS]	1.000000000000000	true
I6I41_RS14125	lcl|NZ_CP068135.1_prot_WP_000941971.1_2821 [locus_tag=I6I41_RS14125] [protein=DinB family protein] [protein_id=WP_000941971.1] [location=complement(2824886..2825419)] [gbkey=CDS]	1.000000000000000	true
I6I41_RS14385	lcl|NZ_CP068135.1_prot_WP_000028370.1_2873 [locus_tag=I6I41_RS14385] [protein=aldehyde dehydrogenase] [protein_id=WP_000028370.1] [location=complement(2878268..2879635)] [gbkey=CDS]	1.000000000000000	true
I6I41_RS14690	lcl|NZ_CP068135.1_prot_WP_029948404.1_2933 [locus_tag=I6I41_RS14690] [protein=hypothetical protein] [protein_id=WP_029948404.1] [location=complement(2940558..2940743)] [gbkey=CDS]	1.000000000000000	true
I6I41_RS14755	lcl|NZ_CP068135.1_prot_WP_088867691.1_2946 [locus_tag=I6I41_RS14755] [protein=collagen-like protein] [protein_id=WP_088867691.1] [location=2950120..2951025] [gbkey=CDS]	1.000000000000000	true
I6I41_RS15065.gerPB	lcl|NZ_CP068135.1_prot_WP_001012508.1_3008 [gene=gerPB] [locus_tag=I6I41_RS15065] [protein=spore germination protein GerPB] [protein_id=WP_001012508.1] [location=3011895..3012101] [gbkey=CDS]	1.000000000000000	true
I6I41_RS15120	lcl|NZ_CP068135.1_prot_WP_000391374.1_3019 [locus_tag=I6I41_RS15120] [protein=hypothetical protein] [protein_id=WP_000391374.1] [location=3023946..3024119] [gbkey=CDS]	1.000000000000000	true
I6I41_RS15125	lcl|NZ_CP068135.1_prot_WP_000356924.1_3020 [locus_tag=I6I41_RS15125] [protein=hypothetical protein] [protein_id=WP_000356924.1] [location=3024477..3024680] [gbkey=CDS]	1.000000000000000	true
I6I41_RS15765	lcl|NZ_CP068135.1_prot_WP_000991357.1_3148 [locus_tag=I6I41_RS15765] [protein=hypothetical protein] [protein_id=WP_000991357.1] [location=3145511..3145762] [gbkey=CDS]	1.000000000000000	true
I6I41_RS15980	lcl|NZ_CP068135.1_prot_WP_000540377.1_3191 [locus_tag=I6I41_RS15980] [protein=YjcZ family sporulation protein] [protein_id=WP_000540377.1] [location=3180325..3180450] [gbkey=CDS]	1.000000000000000	true
I6I41_RS16190	lcl|NZ_CP068135.1_prot_WP_000529655.1_3233 [locus_tag=I6I41_RS16190] [protein=TIGR04197 family type VII secretion effector] [protein_id=WP_000529655.1] [location=complement(3236912..3237187)] [gbkey=CDS]	1.000000000000000	true
I6I41_RS16430	lcl|NZ_CP068135.1_prot_WP_000510476.1_3281 [locus_tag=I6I41_RS16430] [protein=hypothetical protein] [protein_id=WP_000510476.1] [location=complement(3292615..3292860)] [gbkey=CDS]	1.000000000000000	true
I6I41_RS16505	lcl|NZ_CP068135.1_prot_WP_074619023.1_3296 [locus_tag=I6I41_RS16505] [protein=hypothetical protein] [protein_id=WP_074619023.1] [location=3310348..3310551] [gbkey=CDS]	1.000000000000000	true
I6I41_RS16590	lcl|NZ_CP068135.1_prot_WP_001126697.1_3313 [locus_tag=I6I41_RS16590] [protein=nuclear transport factor 2 family protein] [protein_id=WP_001126697.1] [location=complement(3323250..3323651)] [gbkey=CDS]	1.000000000000000	true
I6I41_RS16650	lcl|NZ_CP068135.1_prot_WP_071732612.1_3325 [locus_tag=I6I41_RS16650] [protein=DUF3992 domain-containing protein] [protein_id=WP_071732612.1] [location=3335492..3335917] [gbkey=CDS]	1.000000000000000	true
I6I41_RS17305.qoxD	lcl|NZ_CP068135.1_prot_WP_000068425.1_3433 [gene=qoxD] [locus_tag=I6I41_RS17305] [protein=cytochrome aa3 quinol oxidase subunit IV] [protein_id=WP_000068425.1] [location=3444305..3444616] [gbkey=CDS]	1.000000000000000	true
I6I41_RS17635	lcl|NZ_CP068135.1_prot_WP_001106379.1_3499 [locus_tag=I6I41_RS17635] [protein=hypothetical protein] [protein_id=WP_001106379.1] [location=complement(3515252..3515605)] [gbkey=CDS]	1.000000000000000	true
I6I41_RS18840	lcl|NZ_CP068135.1_prot_WP_001183077.1_3721 [locus_tag=I6I41_RS18840] [protein=aromatic acid/H+ symport family MFS transporter] [protein_id=WP_001183077.1] [location=3823664..3824965] [gbkey=CDS]	1.000000000000000	true
I6I41_RS19695	lcl|NZ_CP068135.1_prot_WP_000922552.1_3868 [locus_tag=I6I41_RS19695] [protein=hypothetical protein] [protein_id=WP_000922552.1] [location=complement(3994304..3994495)] [gbkey=CDS]	1.000000000000000	true
I6I41_RS20470.yabP	lcl|NZ_CP068135.1_prot_WP_001059104.1_3994 [gene=yabP] [locus_tag=I6I41_RS20470] [protein=sporulation protein YabP] [protein_id=WP_001059104.1] [location=complement(4123413..4123721)] [gbkey=CDS]	1.000000000000000	true
I6I41_RS20510	lcl|NZ_CP068135.1_prot_WP_000107420.1_4002 [locus_tag=I6I41_RS20510] [protein=ribose-phosphate diphosphokinase] [protein_id=WP_000107420.1] [location=complement(4132612..4133565)] [gbkey=CDS]	1.000000000000000	true
I6I41_RS21715	lcl|NZ_CP068135.1_prot_WP_074618711.1_4227 [locus_tag=I6I41_RS21715] [protein=EAL domain-containing protein] [protein_id=WP_074618711.1] [location=complement(4381456..4384185)] [gbkey=CDS]	1.000000000000000	true
I6I41_RS22110	lcl|NZ_CP068135.1_prot_WP_000544187.1_4306 [locus_tag=I6I41_RS22110] [protein=cytochrome d ubiquinol oxidase subunit II] [protein_id=WP_000544187.1] [location=complement(4465031..4466056)] [gbkey=CDS]	1.000000000000000	true
I6I41_RS22145	lcl|NZ_CP068135.1_prot_WP_000194290.1_4313 [locus_tag=I6I41_RS22145] [protein=acyltransferase] [protein_id=WP_000194290.1] [location=complement(4472514..4473671)] [gbkey=CDS]	1.000000000000000	true
I6I41_RS22410.ppaX	lcl|NZ_CP068135.1_prot_WP_001222402.1_4366 [gene=ppaX] [locus_tag=I6I41_RS22410] [protein=pyrophosphatase PpaX] [protein_id=WP_001222402.1] [location=4529645..4530295] [gbkey=CDS]	1.000000000000000	true
I6I41_RS22735	lcl|NZ_CP068135.1_prot_WP_001115311.1_4429 [locus_tag=I6I41_RS22735] [protein=DUF1641 domain-containing protein] [protein_id=WP_001115311.1] [location=complement(4592167..4592607)] [gbkey=CDS]	1.000000000000000	true
I6I41_RS22880	lcl|NZ_CP068135.1_prot_WP_000878445.1_4458 [locus_tag=I6I41_RS22880] [protein=HAMP domain-containing protein] [protein_id=WP_000878445.1] [location=complement(4622853..4624547)] [gbkey=CDS]	1.000000000000000	true
I6I41_RS23285	lcl|NZ_CP068135.1_prot_WP_074618680.1_4539 [locus_tag=I6I41_RS23285] [protein=phosphoribosyltransferase domain-containing protein] [protein_id=WP_074618680.1] [location=complement(4697069..4698415)] [gbkey=CDS]	1.000000000000000	true
I6I41_RS24445	lcl|NZ_CP068135.1_prot_WP_201972772.1_4746 [locus_tag=I6I41_RS24445] [protein=spore germination protein] [protein_id=WP_201972772.1] [location=complement(4903997..4906210)] [gbkey=CDS]	1.000000000000000	true
I6I41_RS25315.rnhC	lcl|NZ_CP068135.1_prot_WP_000071601.1_4920 [gene=rnhC] [locus_tag=I6I41_RS25315] [protein=ribonuclease HIII] [protein_id=WP_000071601.1] [location=complement(5072112..5073047)] [gbkey=CDS]	1.000000000000000	true
I6I41_RS25460	lcl|NZ_CP068135.1_prot_WP_201972777.1_4949 [locus_tag=I6I41_RS25460] [protein=collagen-like protein] [protein_id=WP_201972777.1] [location=5102485..5103900] [gbkey=CDS]	1.000000000000000	true
I6I41_RS03440	lcl|NZ_CP068135.1_prot_WP_000518058.1_687 [locus_tag=I6I41_RS03440] [protein=small acid-soluble spore protein O] [protein_id=WP_000518058.1] [location=complement(647508..647657)] [gbkey=CDS]	1.000000000000000	true
I6I41_RS15015.katB	lcl|NZ_CP068135.1_prot_WP_001069179.1_2998 [gene=katB] [locus_tag=I6I41_RS15015] [protein=catalase] [protein_id=WP_001069179.1] [location=complement(3002659..3004125)] [gbkey=CDS]	1.000000000000000	true
I6I41_RS09620.gerPF	lcl|NZ_CP068135.1_prot_WP_001141569.1_1923 [gene=gerPF] [locus_tag=I6I41_RS09620] [protein=spore germination protein GerPF] [protein_id=WP_001141569.1] [location=1940166..1940381] [gbkey=CDS]	1.000000000000000	true
I6I41_RS15085.gerPF	lcl|NZ_CP068135.1_prot_WP_001141566.1_3012 [gene=gerPF] [locus_tag=I6I41_RS15085] [protein=spore germination protein GerPF] [protein_id=WP_001141566.1] [location=3013430..3013645] [gbkey=CDS]	1.000000000000000	true
I6I41_RS16960	lcl|NZ_CP068135.1_prot_WP_001136261.1_3387 [locus_tag=I6I41_RS16960] [protein=SDR family oxidoreductase] [protein_id=WP_001136261.1] [location=complement(3390008..3390874)] [gbkey=CDS]	1.000000000000000	true
I6I41_RS13055	lcl|NZ_CP068135.1_prot_WP_000546270.1_2607 [locus_tag=I6I41_RS13055] [protein=spore coat protein D] [protein_id=WP_000546270.1] [location=complement(2636966..2637394)] [gbkey=CDS]	1.000000000000000	true
I6I41_RS08470	lcl|NZ_CP068135.1_prot_WP_016122555.1_1693 [locus_tag=I6I41_RS08470] [protein=alpha/beta hydrolase] [protein_id=WP_016122555.1] [location=complement(1675376..1676209)] [gbkey=CDS]	0.999999999999999	true
I6I41_RS21280.gerQ	lcl|NZ_CP068135.1_prot_WP_000068652.1_4140 [gene=gerQ] [locus_tag=I6I41_RS21280] [protein=spore coat protein GerQ] [protein_id=WP_000068652.1] [location=complement(4288154..4288582)] [gbkey=CDS]	0.999999999999999	true
I6I41_RS02865	lcl|NZ_CP068135.1_prot_WP_025708999.1_572 [locus_tag=I6I41_RS02865] [protein=alpha/beta hydrolase] [protein_id=WP_025708999.1] [location=541928..542746] [gbkey=CDS]	0.999999999999999	true
I6I41_RS04085	lcl|NZ_CP068135.1_prot_WP_006926295.1_816 [locus_tag=I6I41_RS04085] [protein=YdiU family protein] [protein_id=WP_006926295.1] [location=complement(803139..804605)] [gbkey=CDS]	0.999999999999999	true
I6I41_RS05485	lcl|NZ_CP068135.1_prot_WP_025708635.1_1096 [locus_tag=I6I41_RS05485] [protein=AAA family ATPase] [protein_id=WP_025708635.1] [location=1086188..1088497] [gbkey=CDS]	0.999999999999999	true
I6I41_RS09460	lcl|NZ_CP068135.1_prot_WP_048535164.1_1891 [locus_tag=I6I41_RS09460] [protein=non-ribosomal peptide synthetase] [protein_id=WP_048535164.1] [location=complement(1900505..1907662)] [gbkey=CDS]	0.999999999999999	true
I6I41_RS12535	lcl|NZ_CP068135.1_prot_WP_061113511.1_2506 [locus_tag=I6I41_RS12535] [protein=flagellar hook assembly protein FlgD] [protein_id=WP_061113511.1] [location=complement(2533354..2533932)] [gbkey=CDS]	0.999999999999999	true
I6I41_RS12575.flgC	lcl|NZ_CP068135.1_prot_WP_000484680.1_2514 [gene=flgC] [locus_tag=I6I41_RS12575] [protein=flagellar basal body rod protein FlgC] [protein_id=WP_000484680.1] [location=complement(2540491..2540904)] [gbkey=CDS]	0.999999999999999	true
I6I41_RS03650	lcl|NZ_CP068135.1_prot_WP_000534516.1_729 [locus_tag=I6I41_RS03650] [protein=spore germination protein] [protein_id=WP_000534516.1] [location=complement(693912..695450)] [gbkey=CDS]	0.999999999999999	true
I6I41_RS05080	lcl|NZ_CP068135.1_prot_WP_074618821.1_1015 [locus_tag=I6I41_RS05080] [protein=HNH endonuclease] [protein_id=WP_074618821.1] [location=1000021..1000521] [gbkey=CDS]	0.999999999999998	true
I6I41_RS16465.gapN	lcl|NZ_CP068135.1_prot_WP_000213630.1_3288 [gene=gapN] [locus_tag=I6I41_RS16465] [protein=NADP-dependent glyceraldehyde-3-phosphate dehydrogenase] [protein_id=WP_000213630.1] [location=3300466..3301905] [gbkey=CDS]	0.999999999999997	true
I6I41_RS24285.pckA	lcl|NZ_CP068135.1_prot_WP_000108815.1_4714 [gene=pckA] [locus_tag=I6I41_RS24285] [protein=phosphoenolpyruvate carboxykinase (ATP)] [protein_id=WP_000108815.1] [location=complement(4872548..4874134)] [gbkey=CDS]	0.999999999999997	true
I6I41_RS03655.fdhF	lcl|NZ_CP068135.1_prot_WP_001063653.1_730 [gene=fdhF] [locus_tag=I6I41_RS03655] [protein=formate dehydrogenase subunit alpha] [protein_id=WP_001063653.1] [location=695817..698756] [gbkey=CDS]	0.999999999999996	true
I6I41_RS05580	lcl|NZ_CP068135.1_prot_WP_069604028.1_1115 [locus_tag=I6I41_RS05580] [protein=DUF2309 family protein] [protein_id=WP_069604028.1] [location=1108411..1111017] [gbkey=CDS]	0.999999999999996	true
I6I41_RS06330	lcl|NZ_CP068135.1_prot_WP_001186926.1_1265 [locus_tag=I6I41_RS06330] [protein=MFS transporter] [protein_id=WP_001186926.1] [location=1271393..1272850] [gbkey=CDS]	0.999999999999996	true
I6I41_RS09580	lcl|NZ_CP068135.1_prot_WP_000270101.1_1915 [locus_tag=I6I41_RS09580] [protein=hypothetical protein] [protein_id=WP_000270101.1] [location=1933765..1934049] [gbkey=CDS]	0.999999999999995	true
I6I41_RS25025	lcl|NZ_CP068135.1_prot_WP_000941469.1_4862 [locus_tag=I6I41_RS25025] [protein=DUF2785 domain-containing protein] [protein_id=WP_000941469.1] [location=complement(5012175..5013002)] [gbkey=CDS]	0.999999999999995	true
I6I41_RS18305	lcl|NZ_CP068135.1_prot_WP_000039046.1_3614 [locus_tag=I6I41_RS18305] [protein=gamma-type small acid-soluble spore protein] [protein_id=WP_000039046.1] [location=complement(3709735..3710016)] [gbkey=CDS]	0.999999999999994	true
I6I41_RS06970	lcl|NZ_CP068135.1_prot_WP_000027163.1_1393 [locus_tag=I6I41_RS06970] [protein=GNAT family N-acetyltransferase] [protein_id=WP_000027163.1] [location=complement(1391888..1392319)] [gbkey=CDS]	0.999999999999994	true
I6I41_RS06575	lcl|NZ_CP068135.1_prot_WP_000070150.1_1314 [locus_tag=I6I41_RS06575] [protein=kinase] [protein_id=WP_000070150.1] [location=complement(1320432..1320956)] [gbkey=CDS]	0.999999999999988	true
I6I41_RS07420	lcl|NZ_CP068135.1_prot_WP_025709465.1_1483 [locus_tag=I6I41_RS07420] [protein=hypothetical protein] [protein_id=WP_025709465.1] [location=complement(1470872..1471108)] [gbkey=CDS]	0.999999999999988	true
I6I41_RS02770	lcl|NZ_CP068135.1_prot_WP_000376164.1_553 [locus_tag=I6I41_RS02770] [protein=DUF2515 domain-containing protein] [protein_id=WP_000376164.1] [location=complement(523097..524275)] [gbkey=CDS]	0.999999999999987	true
I6I41_RS03290	lcl|NZ_CP068135.1_prot_WP_000204582.1_657 [locus_tag=I6I41_RS03290] [protein=alkene reductase] [protein_id=WP_000204582.1] [location=622262..623389] [gbkey=CDS]	0.999999999999986	true
I6I41_RS19170.purN	lcl|NZ_CP068135.1_prot_WP_000088589.1_3787 [gene=purN] [locus_tag=I6I41_RS19170] [protein=phosphoribosylglycinamide formyltransferase] [protein_id=WP_000088589.1] [location=complement(3893224..3893811)] [gbkey=CDS]	0.999999999999977	true
I6I41_RS23800	lcl|NZ_CP068135.1_prot_WP_000425769.1_4617 [locus_tag=I6I41_RS23800] [protein=1,4-dihydroxy-2-naphthoate polyprenyltransferase] [protein_id=WP_000425769.1] [location=complement(4787090..4788043)] [gbkey=CDS]	0.999999999999976	true
I6I41_RS12615	lcl|NZ_CP068135.1_prot_WP_000946323.1_2522 [locus_tag=I6I41_RS12615] [protein=YaaR family protein] [protein_id=WP_000946323.1] [location=complement(2546416..2546880)] [gbkey=CDS]	0.999999999999974	true
I6I41_RS18855	lcl|NZ_CP068135.1_prot_WP_000862983.1_3724 [locus_tag=I6I41_RS18855] [protein=cyclase family protein] [protein_id=WP_000862983.1] [location=3827329..3827961] [gbkey=CDS]	0.999999999999970	true
I6I41_RS21885	lcl|NZ_CP068135.1_prot_WP_000953928.1_4261 [locus_tag=I6I41_RS21885] [protein=glycosyltransferase family 2 protein] [protein_id=WP_000953928.1] [location=4415144..4416103] [gbkey=CDS]	0.999999999999961	true
I6I41_RS07160	lcl|NZ_CP068135.1_prot_WP_000087063.1_1431 [locus_tag=I6I41_RS07160] [protein=(2Fe-2S)-binding protein] [protein_id=WP_000087063.1] [location=complement(1426449..1426781)] [gbkey=CDS]	0.999999999999948	true
I6I41_RS11475	lcl|NZ_CP068135.1_prot_WP_000704073.1_2294 [locus_tag=I6I41_RS11475] [protein=Rrf2 family transcriptional regulator] [protein_id=WP_000704073.1] [location=complement(2297411..2297842)] [gbkey=CDS]	0.999999999999911	true
I6I41_RS26580	lcl|NZ_CP068135.1_prot_WP_070179502.1_5171 [locus_tag=I6I41_RS26580] [protein=YqfQ family protein] [protein_id=WP_070179502.1] [location=complement(5321871..5322587)] [gbkey=CDS]	0.999999999999903	true
I6I41_RS16925	lcl|NZ_CP068135.1_prot_WP_001115482.1_3380 [locus_tag=I6I41_RS16925] [protein=DUF1540 domain-containing protein] [protein_id=WP_001115482.1] [location=3383550..3383765] [gbkey=CDS]	0.999999999999897	true
I6I41_RS06875.exsC	lcl|NZ_CP068135.1_prot_WP_000148797.1_1374 [gene=exsC] [locus_tag=I6I41_RS06875] [protein=exosporium protein ExsC] [protein_id=WP_000148797.1] [location=complement(1375874..1376308)] [gbkey=CDS]	0.999999999999889	true
I6I41_RS13060	lcl|NZ_CP068135.1_prot_WP_061113531.1_2608 [locus_tag=I6I41_RS13060] [protein=YppG family protein] [protein_id=WP_061113531.1] [location=complement(2637550..2638152)] [gbkey=CDS]	0.999999999999766	true
I6I41_RS04775	lcl|NZ_CP068135.1_prot_WP_025708771.1_954 [locus_tag=I6I41_RS04775] [protein=1-deoxy-D-xylulose-5-phosphate reductoisomerase] [protein_id=WP_025708771.1] [location=complement(943384..944541)] [gbkey=CDS]	0.999999999999764	true
I6I41_RS07550	lcl|NZ_CP068135.1_prot_WP_000195528.1_1509 [locus_tag=I6I41_RS07550] [protein=arylamine N-acetyltransferase] [protein_id=WP_000195528.1] [location=complement(1489854..1490657)] [gbkey=CDS]	0.999999999999754	true
I6I41_RS06200	lcl|NZ_CP068135.1_prot_WP_000056103.1_1239 [locus_tag=I6I41_RS06200] [protein=hypothetical protein] [protein_id=WP_000056103.1] [location=1240282..1242105] [gbkey=CDS]	0.999999999999740	true
I6I41_RS16865	lcl|NZ_CP068135.1_prot_WP_044306902.1_3368 [locus_tag=I6I41_RS16865] [protein=MarR family transcriptional regulator] [protein_id=WP_044306902.1] [location=3372782..3373252] [gbkey=CDS]	0.999999999999642	true
I6I41_RS19565.abc-f	lcl|NZ_CP068135.1_prot_WP_046392317.1_3842 [gene=abc-f] [locus_tag=I6I41_RS19565] [protein=ABC-F type ribosomal protection protein] [protein_id=WP_046392317.1] [location=complement(3969461..3971341)] [gbkey=CDS]	0.999999999999595	true
I6I41_RS05765	lcl|NZ_CP068135.1_prot_WP_074619121.1_1152 [locus_tag=I6I41_RS05765] [protein=small, acid-soluble spore protein, alpha/beta type] [protein_id=WP_074619121.1] [location=1154529..1154717] [gbkey=CDS]	0.999999999999583	true
I6I41_RS12220	lcl|NZ_CP068135.1_prot_WP_001104667.1_2443 [locus_tag=I6I41_RS12220] [protein=class I SAM-dependent methyltransferase] [protein_id=WP_001104667.1] [location=complement(2475250..2475909)] [gbkey=CDS]	0.999999999999495	true
I6I41_RS21305	lcl|NZ_CP068135.1_prot_WP_000071951.1_4145 [locus_tag=I6I41_RS21305] [protein=lipoate--protein ligase family protein] [protein_id=WP_000071951.1] [location=complement(4292842..4293687)] [gbkey=CDS]	0.999999999999475	true
I6I41_RS02980.spoVK	lcl|NZ_CP068135.1_prot_WP_000438174.1_595 [gene=spoVK] [locus_tag=I6I41_RS02980] [protein=stage V sporulation protein K] [protein_id=WP_000438174.1] [location=566706..567662] [gbkey=CDS]	0.999999999999314	true
I6I41_RS13385.gudB	lcl|NZ_CP068135.1_prot_WP_000225173.1_2673 [gene=gudB] [locus_tag=I6I41_RS13385] [protein=NAD-specific glutamate dehydrogenase] [protein_id=WP_000225173.1] [location=complement(2693354..2694640)] [gbkey=CDS]	0.999999999999216	true
I6I41_RS22615	lcl|NZ_CP068135.1_prot_WP_000042075.1_4405 [locus_tag=I6I41_RS22615] [protein=iron chelate uptake ABC transporter family permease subunit] [protein_id=WP_000042075.1] [location=4567997..4569013] [gbkey=CDS]	0.999999999999024	true
I6I41_RS13760	lcl|NZ_CP068135.1_prot_WP_001118878.1_2748 [locus_tag=I6I41_RS13760] [protein=YozQ family protein] [protein_id=WP_001118878.1] [location=complement(2766592..2766759)] [gbkey=CDS]	0.999999999998791	true
I6I41_RS25140.icd	lcl|NZ_CP068135.1_prot_WP_000206898.1_4885 [gene=icd] [locus_tag=I6I41_RS25140] [protein=NADP-dependent isocitrate dehydrogenase] [protein_id=WP_000206898.1] [location=5035763..5037055] [gbkey=CDS]	0.999999999998784	true
I6I41_RS26345.aroE	lcl|NZ_CP068135.1_prot_WP_000812076.1_5124 [gene=aroE] [locus_tag=I6I41_RS26345] [protein=shikimate dehydrogenase] [protein_id=WP_000812076.1] [location=5278657..5279490] [gbkey=CDS]	0.999999999998599	true
I6I41_RS20735	lcl|NZ_CP068135.1_prot_WP_000554287.1_4040 [locus_tag=I6I41_RS20735] [protein=YaaC family protein] [protein_id=WP_000554287.1] [location=4170628..4171629] [gbkey=CDS]	0.999999999996982	true
I6I41_RS02260	lcl|NZ_CP068135.1_prot_WP_000027130.1_451 [locus_tag=I6I41_RS02260] [protein=DAK2 domain-containing protein] [protein_id=WP_000027130.1] [location=406774..408450] [gbkey=CDS]	0.999999999996740	true
I6I41_RS06805	lcl|NZ_CP068135.1_prot_WP_000156193.1_1360 [locus_tag=I6I41_RS06805] [protein=YrzI family small protein] [protein_id=WP_000156193.1] [location=complement(1365609..1365749)] [gbkey=CDS]	0.999999999996542	true
I6I41_RS11030	lcl|NZ_CP068135.1_prot_WP_000539569.1_2205 [locus_tag=I6I41_RS11030] [protein=hypothetical protein] [protein_id=WP_000539569.1] [location=complement(2205639..2205944)] [gbkey=CDS]	0.999999999996000	true
I6I41_RS07395	lcl|NZ_CP068135.1_prot_WP_074619078.1_1478 [locus_tag=I6I41_RS07395] [protein=RNA polymerase subunit sigma-70] [protein_id=WP_074619078.1] [location=1466422..1467108] [gbkey=CDS]	0.999999999995948	true
I6I41_RS16025	lcl|NZ_CP068135.1_prot_WP_074619213.1_3200 [locus_tag=I6I41_RS16025] [protein=multidrug efflux MFS transporter] [protein_id=WP_074619213.1] [location=complement(3189923..3191398)] [gbkey=CDS]	0.999999999995667	true
I6I41_RS06625.aroA	lcl|NZ_CP068135.1_prot_WP_000664629.1_1324 [gene=aroA] [locus_tag=I6I41_RS06625] [protein=3-phosphoshikimate 1-carboxyvinyltransferase] [protein_id=WP_000664629.1] [location=1332318..1333607] [gbkey=CDS]	0.999999999995538	true
I6I41_RS19320	lcl|NZ_CP068135.1_prot_WP_000074581.1_3808 [locus_tag=I6I41_RS19320] [protein=ABC transporter ATP-binding protein] [protein_id=WP_000074581.1] [location=3931458..3932387] [gbkey=CDS]	0.999999999994767	true
I6I41_RS04425	lcl|NZ_CP068135.1_prot_WP_044306819.1_884 [locus_tag=I6I41_RS04425] [protein=HTH domain-containing protein] [protein_id=WP_044306819.1] [location=complement(874789..875751)] [gbkey=CDS]	0.999999999994484	true
I6I41_RS00155.metI	lcl|NZ_CP068135.1_prot_WP_000103897.1_30 [gene=metI] [locus_tag=I6I41_RS00155] [protein=cystathionine gamma-synthase/O-acetylhomoserine thiolyase] [protein_id=WP_000103897.1] [location=complement(26859..27971)] [gbkey=CDS]	0.999999999994475	true
I6I41_RS24375	lcl|NZ_CP068135.1_prot_WP_001129341.1_4732 [locus_tag=I6I41_RS24375] [protein=hypothetical protein] [protein_id=WP_001129341.1] [location=4888632..4888781] [gbkey=CDS]	0.999999999990572	true
I6I41_RS16295	lcl|NZ_CP068135.1_prot_WP_074618972.1_3254 [locus_tag=I6I41_RS16295] [protein=M42 family metallopeptidase] [protein_id=WP_074618972.1] [location=complement(3258832..3259881)] [gbkey=CDS]	0.999999999990382	true
I6I41_RS01845	lcl|NZ_CP068135.1_prot_WP_000535802.1_368 [locus_tag=I6I41_RS01845] [protein=formamidase] [protein_id=WP_000535802.1] [location=323912..324910] [gbkey=CDS]	0.999999999988990	true
I6I41_RS26500	lcl|NZ_CP068135.1_prot_WP_000091509.1_5155 [locus_tag=I6I41_RS26500] [protein=HD family phosphohydrolase] [protein_id=WP_000091509.1] [location=5307173..5309317] [gbkey=CDS]	0.999999999987644	true
I6I41_RS19235	lcl|NZ_CP068135.1_prot_WP_000483017.1_3797 [locus_tag=I6I41_RS19235] [protein=sulfotransferase family 2 domain-containing protein] [protein_id=WP_000483017.1] [location=3909110..3909901] [gbkey=CDS]	0.999999999985455	true
I6I41_RS12380	lcl|NZ_CP068135.1_prot_WP_001025737.1_2475 [locus_tag=I6I41_RS12380] [protein=H-type small acid-soluble spore protein] [protein_id=WP_001025737.1] [location=2503918..2504097] [gbkey=CDS]	0.999999999983871	true
I6I41_RS21445	lcl|NZ_CP068135.1_prot_WP_000411129.1_4173 [locus_tag=I6I41_RS21445] [protein=ABC transporter ATP-binding protein] [protein_id=WP_000411129.1] [location=4328929..4329831] [gbkey=CDS]	0.999999999983504	true
I6I41_RS12600	lcl|NZ_CP068135.1_prot_WP_074619167.1_2519 [locus_tag=I6I41_RS12600] [protein=flagellar hook-associated protein 3] [protein_id=WP_074619167.1] [location=complement(2543727..2544590)] [gbkey=CDS]	0.999999999982288	true
I6I41_RS07180	lcl|NZ_CP068135.1_prot_WP_016122676.1_1435 [locus_tag=I6I41_RS07180] [protein=proline racemase family protein] [protein_id=WP_016122676.1] [location=1430177..1431214] [gbkey=CDS]	0.999999999977382	true
I6I41_RS12570.fliE	lcl|NZ_CP068135.1_prot_WP_000701670.1_2513 [gene=fliE] [locus_tag=I6I41_RS12570] [protein=flagellar hook-basal body complex protein FliE] [protein_id=WP_000701670.1] [location=complement(2540175..2540474)] [gbkey=CDS]	0.999999999977029	true
I6I41_RS08420	lcl|NZ_CP068135.1_prot_WP_048558498.1_1683 [locus_tag=I6I41_RS08420] [protein=cysteine dioxygenase family protein] [protein_id=WP_048558498.1] [location=1666107..1666550] [gbkey=CDS]	0.999999999976248	true
I6I41_RS08280.tenA	lcl|NZ_CP068135.1_prot_WP_000144513.1_1655 [gene=tenA] [locus_tag=I6I41_RS08280] [protein=thiaminase II] [protein_id=WP_000144513.1] [location=complement(1639254..1639943)] [gbkey=CDS]	0.999999999973852	true
I6I41_RS15395	lcl|NZ_CP068135.1_prot_WP_025710377.1_3074 [locus_tag=I6I41_RS15395] [protein=M48 family metalloprotease] [protein_id=WP_025710377.1] [location=complement(3070862..3072775)] [gbkey=CDS]	0.999999999970329	true
I6I41_RS01860	lcl|NZ_CP068135.1_prot_WP_001143346.1_371 [locus_tag=I6I41_RS01860] [protein=YlbD family protein] [protein_id=WP_001143346.1] [location=326749..327186] [gbkey=CDS]	0.999999999964039	true
I6I41_RS08110	lcl|NZ_CP068135.1_prot_WP_046392764.1_1621 [locus_tag=I6I41_RS08110] [protein=hypothetical protein] [protein_id=WP_046392764.1] [location=1604845..1605309] [gbkey=CDS]	0.999999999962962	true
I6I41_RS22095	lcl|NZ_CP068135.1_prot_WP_157673800.1_4303 [locus_tag=I6I41_RS22095] [protein=transposase] [protein_id=WP_157673800.1] [location=complement(4460691..4461047)] [gbkey=CDS]	0.999999999961422	true
I6I41_RS06100	lcl|NZ_CP068135.1_prot_WP_044307264.1_1219 [locus_tag=I6I41_RS06100] [protein=cupin domain-containing protein] [protein_id=WP_044307264.1] [location=1224038..1224631] [gbkey=CDS]	0.999999999958306	true
I6I41_RS07435	lcl|NZ_CP068135.1_prot_WP_080495862.1_1486 [locus_tag=I6I41_RS07435] [protein=protein phosphatase 2C domain-containing protein] [protein_id=WP_080495862.1] [location=1472069..1472893] [gbkey=CDS]	0.999999999953912	true
I6I41_RS13715.cysC	lcl|NZ_CP068135.1_prot_WP_000380499.1_2739 [gene=cysC] [locus_tag=I6I41_RS13715] [protein=adenylyl-sulfate kinase] [protein_id=WP_000380499.1] [location=complement(2757235..2757828)] [gbkey=CDS]	0.999999999952764	true
I6I41_RS07910.dnaN	lcl|NZ_CP068135.1_prot_WP_074619058.1_1581 [gene=dnaN] [locus_tag=I6I41_RS07910] [protein=DNA polymerase III subunit beta] [protein_id=WP_074619058.1] [location=complement(1566106..1567236)] [gbkey=CDS]	0.999999999945645	true
I6I41_RS24465	lcl|NZ_CP068135.1_prot_WP_000512463.1_4750 [locus_tag=I6I41_RS24465] [protein=spore germination protein] [protein_id=WP_000512463.1] [location=4908301..4908525] [gbkey=CDS]	0.999999999943659	true
I6I41_RS10505	lcl|NZ_CP068135.1_prot_WP_000581467.1_2100 [locus_tag=I6I41_RS10505] [protein=VOC family protein] [protein_id=WP_000581467.1] [location=complement(2112251..2112634)] [gbkey=CDS]	0.999999999941301	true
I6I41_RS22885	lcl|NZ_CP068135.1_prot_WP_048534612.1_4459 [locus_tag=I6I41_RS22885] [protein=class I SAM-dependent methyltransferase] [protein_id=WP_048534612.1] [location=complement(4624961..4625779)] [gbkey=CDS]	0.999999999935606	true
I6I41_RS10720	lcl|NZ_CP068135.1_prot_WP_006923787.1_2143 [locus_tag=I6I41_RS10720] [protein=Macrolide glycosyltransferase] [protein_id=WP_006923787.1] [location=complement(2151386..2152594)] [gbkey=CDS]	0.999999999930258	true
I6I41_RS09650	lcl|NZ_CP068135.1_prot_WP_000392277.1_1929 [locus_tag=I6I41_RS09650] [protein=hypothetical protein] [protein_id=WP_000392277.1] [location=complement(1944845..1945012)] [gbkey=CDS]	0.999999999929249	true
I6I41_RS22140	lcl|NZ_CP068135.1_prot_WP_000610162.1_4312 [locus_tag=I6I41_RS22140] [protein=VOC family protein] [protein_id=WP_000610162.1] [location=complement(4472094..4472474)] [gbkey=CDS]	0.999999999928049	true
I6I41_RS05595	lcl|NZ_CP068135.1_prot_WP_000365642.1_1118 [locus_tag=I6I41_RS05595] [protein=FAD-binding oxidoreductase] [protein_id=WP_000365642.1] [location=1113061..1114278] [gbkey=CDS]	0.999999999919556	true
I6I41_RS06945	lcl|NZ_CP068135.1_prot_WP_000400903.1_1388 [locus_tag=I6I41_RS06945] [protein=polymer-forming cytoskeletal protein] [protein_id=WP_000400903.1] [location=1386818..1387525] [gbkey=CDS]	0.999999999918533	true
I6I41_RS24420	lcl|NZ_CP068135.1_prot_WP_074618873.1_4741 [locus_tag=I6I41_RS24420] [protein=hypothetical protein] [protein_id=WP_074618873.1] [location=4900043..4900990] [gbkey=CDS]	0.999999999897191	true
I6I41_RS01340	lcl|NZ_CP068135.1_prot_WP_000027461.1_267 [locus_tag=I6I41_RS01340] [protein=2-hydroxy-3-keto-5-methylthiopentenyl-1-phosphate phosphatase] [protein_id=WP_000027461.1] [location=complement(230690..231349)] [gbkey=CDS]	0.999999999895846	true
I6I41_RS12425.flgG	lcl|NZ_CP068135.1_prot_WP_001013935.1_2484 [gene=flgG] [locus_tag=I6I41_RS12425] [protein=flagellar basal-body rod protein FlgG] [protein_id=WP_001013935.1] [location=complement(2508641..2509414)] [gbkey=CDS]	0.999999999890162	true
I6I41_RS07980	lcl|NZ_CP068135.1_prot_WP_000495168.1_1595 [locus_tag=I6I41_RS07980] [protein=DUF4269 domain-containing protein] [protein_id=WP_000495168.1] [location=complement(1578289..1578819)] [gbkey=CDS]	0.999999999883820	true
I6I41_RS14645	lcl|NZ_CP068135.1_prot_WP_000878730.1_2924 [locus_tag=I6I41_RS14645] [protein=Ig-like domain-containing protein] [protein_id=WP_000878730.1] [location=2933293..2933691] [gbkey=CDS]	0.999999999881697	true
I6I41_RS25375	lcl|NZ_CP068135.1_prot_WP_044306745.1_4932 [locus_tag=I6I41_RS25375] [protein=ABC transporter ATP-binding protein] [protein_id=WP_044306745.1] [location=5087400..5088170] [gbkey=CDS]	0.999999999821494	true
I6I41_RS14820	lcl|NZ_CP068135.1_prot_WP_000360645.1_2959 [locus_tag=I6I41_RS14820] [protein=DsbA family protein] [protein_id=WP_000360645.1] [location=2961711..2962604] [gbkey=CDS]	0.999999999800299	true
I6I41_RS07940	lcl|NZ_CP068135.1_prot_WP_001071386.1_1587 [locus_tag=I6I41_RS07940] [protein=heterocycloanthracin/sonorensin family bacteriocin] [protein_id=WP_001071386.1] [location=complement(1571327..1571581)] [gbkey=CDS]	0.999999999786461	true
I6I41_RS17790	lcl|NZ_CP068135.1_prot_WP_016121823.1_3530 [locus_tag=I6I41_RS17790] [protein=SAM-dependent methyltransferase] [protein_id=WP_016121823.1] [location=complement(3550260..3550817)] [gbkey=CDS]	0.999999999774736	true
I6I41_RS08620	lcl|NZ_CP068135.1_prot_WP_116344844.1_1723 [locus_tag=I6I41_RS08620] [protein=exosporium leader peptide-containing protein] [protein_id=WP_116344844.1] [location=1707305..1707976] [gbkey=CDS]	0.999999999730116	true
I6I41_RS00320	lcl|NZ_CP068135.1_prot_WP_001021353.1_63 [locus_tag=I6I41_RS00320] [protein=GntR family transcriptional regulator] [protein_id=WP_001021353.1] [location=55458..55832] [gbkey=CDS]	0.999999999683071	true
I6I41_RS01815.ctaB	lcl|NZ_CP068135.1_prot_WP_074618926.1_362 [gene=ctaB] [locus_tag=I6I41_RS01815] [protein=protoheme IX farnesyltransferase] [protein_id=WP_074618926.1] [location=317778..318701] [gbkey=CDS]	0.999999999571357	true
I6I41_RS05055	lcl|NZ_CP068135.1_prot_WP_001198201.1_1010 [locus_tag=I6I41_RS05055] [protein=hypothetical protein] [protein_id=WP_001198201.1] [location=994633..994959] [gbkey=CDS]	0.999999999557128	true
I6I41_RS04750	lcl|NZ_CP068135.1_prot_WP_139304498.1_949 [locus_tag=I6I41_RS04750] [protein=collagen-like protein] [protein_id=WP_139304498.1] [location=938680..940755] [gbkey=CDS]	0.999999999492917	true
I6I41_RS04735	lcl|NZ_CP068135.1_prot_WP_006922529.1_946 [locus_tag=I6I41_RS04735] [protein=CGNR zinc finger domain-containing protein] [protein_id=WP_006922529.1] [location=934717..935259] [gbkey=CDS]	0.999999999447149	true
I6I41_RS12590	lcl|NZ_CP068135.1_prot_WP_048558875.1_2517 [locus_tag=I6I41_RS12590] [protein=flagellar protein FliS] [protein_id=WP_048558875.1] [location=complement(2541964..2542332)] [gbkey=CDS]	0.999999999442392	true
I6I41_RS09120	lcl|NZ_CP068135.1_prot_WP_074619276.1_1823 [locus_tag=I6I41_RS09120] [protein=LysE family transporter] [protein_id=WP_074619276.1] [location=1836709..1837293] [gbkey=CDS]	0.999999999388813	true
I6I41_RS05360	lcl|NZ_CP068135.1_prot_WP_000373142.1_1071 [locus_tag=I6I41_RS05360] [protein=hypothetical protein] [protein_id=WP_000373142.1] [location=complement(1054885..1055481)] [gbkey=CDS]	0.999999999300561	true
I6I41_RS26120.udk	lcl|NZ_CP068135.1_prot_WP_000537078.1_5079 [gene=udk] [locus_tag=I6I41_RS26120] [protein=uridine kinase] [protein_id=WP_000537078.1] [location=5236833..5237471] [gbkey=CDS]	0.999999999244237	true
I6I41_RS26190	lcl|NZ_CP068135.1_prot_WP_006926759.1_5093 [locus_tag=I6I41_RS26190] [protein=ABC transporter ATP-binding protein] [protein_id=WP_006926759.1] [location=5250912..5251730] [gbkey=CDS]	0.999999999070200	true
I6I41_RS23375.dapF	lcl|NZ_CP068135.1_prot_WP_000077396.1_4557 [gene=dapF] [locus_tag=I6I41_RS23375] [protein=diaminopimelate epimerase] [protein_id=WP_000077396.1] [location=4710585..4711451] [gbkey=CDS]	0.999999998818414	true
I6I41_RS07930	lcl|NZ_CP068135.1_prot_WP_000653680.1_1585 [locus_tag=I6I41_RS07930] [protein=hypothetical protein] [protein_id=WP_000653680.1] [location=complement(1570034..1570177)] [gbkey=CDS]	0.999999998634104	true
I6I41_RS21610	lcl|NZ_CP068135.1_prot_WP_000949054.1_4206 [locus_tag=I6I41_RS21610] [protein=flavin reductase family protein] [protein_id=WP_000949054.1] [location=complement(4365457..4366068)] [gbkey=CDS]	0.999999998623584	true
I6I41_RS02955	lcl|NZ_CP068135.1_prot_WP_000814429.1_590 [locus_tag=I6I41_RS02955] [protein=hypothetical protein] [protein_id=WP_000814429.1] [location=complement(560361..560606)] [gbkey=CDS]	0.999999998622937	true
I6I41_RS10380	lcl|NZ_CP068135.1_prot_WP_000043368.1_2075 [locus_tag=I6I41_RS10380] [protein=hypothetical protein] [protein_id=WP_000043368.1] [location=complement(2086261..2086638)] [gbkey=CDS]	0.999999998489009	true
I6I41_RS13395	lcl|NZ_CP068135.1_prot_WP_025709291.1_2675 [locus_tag=I6I41_RS13395] [protein=MerR family transcriptional regulator] [protein_id=WP_025709291.1] [location=complement(2695638..2696513)] [gbkey=CDS]	0.999999998403219	true
I6I41_RS04605	lcl|NZ_CP068135.1_prot_WP_071732486.1_920 [locus_tag=I6I41_RS04605] [protein=glucose-6-phosphate dehydrogenase] [protein_id=WP_071732486.1] [location=908703..909194] [gbkey=CDS]	0.999999998340414	true
I6I41_RS18835	lcl|NZ_CP068135.1_prot_WP_000199978.1_3720 [locus_tag=I6I41_RS18835] [protein=FAD-dependent oxidoreductase] [protein_id=WP_000199978.1] [location=3821994..3823520] [gbkey=CDS]	0.999999998292176	true
I6I41_RS24230	lcl|NZ_CP068135.1_prot_WP_074618880.1_4703 [locus_tag=I6I41_RS24230] [protein=sulfatase-like hydrolase/transferase] [protein_id=WP_074618880.1] [location=4861849..4863918] [gbkey=CDS]	0.999999997808515	true
I6I41_RS24830	lcl|NZ_CP068135.1_prot_WP_046393024.1_4823 [locus_tag=I6I41_RS24830] [protein=colicin] [protein_id=WP_046393024.1] [location=complement(4976155..4977840)] [gbkey=CDS]	0.999999997706554	true
I6I41_RS19335	lcl|NZ_CP068135.1_prot_WP_001072419.1_3811 [locus_tag=I6I41_RS19335] [protein=ASCH domain-containing protein] [protein_id=WP_001072419.1] [location=3934287..3934745] [gbkey=CDS]	0.999999997623671	true
I6I41_RS17580	lcl|NZ_CP068135.1_prot_WP_016121833.1_3488 [locus_tag=I6I41_RS17580] [protein=amino acid ABC transporter ATP-binding protein] [protein_id=WP_016121833.1] [location=complement(3499861..3500589)] [gbkey=CDS]	0.999999996888321	true
I6I41_RS22415	lcl|NZ_CP068135.1_prot_WP_001255070.1_4367 [locus_tag=I6I41_RS22415] [protein=acetyltransferase] [protein_id=WP_001255070.1] [location=4530329..4530841] [gbkey=CDS]	0.999999996815908	true
I6I41_RS08215	lcl|NZ_CP068135.1_prot_WP_000106383.1_1642 [locus_tag=I6I41_RS08215] [protein=MFS transporter] [protein_id=WP_000106383.1] [location=complement(1626930..1628213)] [gbkey=CDS]	0.999999996251963	true
I6I41_RS03500	lcl|NZ_CP068135.1_prot_WP_001054455.1_699 [locus_tag=I6I41_RS03500] [protein=HesB/YadR/YfhF family protein] [protein_id=WP_001054455.1] [location=complement(656443..656733)] [gbkey=CDS]	0.999999995969041	true
I6I41_RS26000	lcl|NZ_CP068135.1_prot_WP_001242605.1_5055 [locus_tag=I6I41_RS26000] [protein=hypothetical protein] [protein_id=WP_001242605.1] [location=5212545..5212721] [gbkey=CDS]	0.999999995555415	true
I6I41_RS11565	lcl|NZ_CP068135.1_prot_WP_016122311.1_2312 [locus_tag=I6I41_RS11565] [protein=SagB/ThcOx family dehydrogenase] [protein_id=WP_016122311.1] [location=complement(2333979..2334959)] [gbkey=CDS]	0.999999994896643	true
I6I41_RS07875	lcl|NZ_CP068135.1_prot_WP_025709415.1_1574 [locus_tag=I6I41_RS07875] [protein=hypothetical protein] [protein_id=WP_025709415.1] [location=1559258..1559623] [gbkey=CDS]	0.999999994755236	true
I6I41_RS24715.ccpA	lcl|NZ_CP068135.1_prot_WP_001103297.1_4800 [gene=ccpA] [locus_tag=I6I41_RS24715] [protein=catabolite control protein A] [protein_id=WP_001103297.1] [location=4957068..4958066] [gbkey=CDS]	0.999999994753484	true
I6I41_RS25280.sspI	lcl|NZ_CP068135.1_prot_WP_000009509.1_4913 [gene=sspI] [locus_tag=I6I41_RS25280] [protein=small acid-soluble spore protein SspI] [protein_id=WP_000009509.1] [location=complement(5063912..5064121)] [gbkey=CDS]	0.999999994578343	true
I6I41_RS03430	lcl|NZ_CP068135.1_prot_WP_001146295.1_685 [locus_tag=I6I41_RS03430] [protein=hypothetical protein] [protein_id=WP_001146295.1] [location=646431..646694] [gbkey=CDS]	0.999999994287481	true
I6I41_RS18315.mutY	lcl|NZ_CP068135.1_prot_WP_000171397.1_3616 [gene=mutY] [locus_tag=I6I41_RS18315] [protein=A/G-specific adenine glycosylase] [protein_id=WP_000171397.1] [location=complement(3710401..3711498)] [gbkey=CDS]	0.999999994244196	true
I6I41_RS16115	lcl|NZ_CP068135.1_prot_WP_044783262.1_3218 [locus_tag=I6I41_RS16115] [protein=DUF4297 domain-containing protein] [protein_id=WP_044783262.1] [location=complement(3211130..3212197)] [gbkey=CDS]	0.999999993946888	true
I6I41_RS24165	lcl|NZ_CP068135.1_prot_WP_000448409.1_4690 [locus_tag=I6I41_RS24165] [protein=hypothetical protein] [protein_id=WP_000448409.1] [location=4852803..4853120] [gbkey=CDS]	0.999999993429891	true
I6I41_RS02835	lcl|NZ_CP068135.1_prot_WP_000551322.1_566 [locus_tag=I6I41_RS02835] [protein=methylphosphotriester-DNA--protein-cysteine methyltransferase family protein] [protein_id=WP_000551322.1] [location=complement(536945..537541)] [gbkey=CDS]	0.999999993416222	true
I6I41_RS24475	lcl|NZ_CP068135.1_prot_WP_074618871.1_4752 [locus_tag=I6I41_RS24475] [protein=exosporium leader peptide-containing protein] [protein_id=WP_074618871.1] [location=4908986..4912918] [gbkey=CDS]	0.999999992933810	true
I6I41_RS10530	lcl|NZ_CP068135.1_prot_WP_000160049.1_2105 [locus_tag=I6I41_RS10530] [protein=class I SAM-dependent methyltransferase] [protein_id=WP_000160049.1] [location=complement(2117308..2117988)] [gbkey=CDS]	0.999999992905387	true
I6I41_RS10635	lcl|NZ_CP068135.1_prot_WP_000510565.1_2126 [locus_tag=I6I41_RS10635] [protein=DUF5082 family protein] [protein_id=WP_000510565.1] [location=complement(2132378..2132800)] [gbkey=CDS]	0.999999991981718	true
I6I41_RS05440	lcl|NZ_CP068135.1_prot_WP_025708648.1_1087 [locus_tag=I6I41_RS05440] [protein=L,D-transpeptidase family protein] [protein_id=WP_025708648.1] [location=1079223..1080668] [gbkey=CDS]	0.999999991706080	true
I6I41_RS03810	lcl|NZ_CP068135.1_prot_WP_000070938.1_761 [locus_tag=I6I41_RS03810] [protein=transcriptional regulator] [protein_id=WP_000070938.1] [location=730632..731252] [gbkey=CDS]	0.999999990814525	true
I6I41_RS10650	lcl|NZ_CP068135.1_prot_WP_001007571.1_2129 [locus_tag=I6I41_RS10650] [protein=hypothetical protein] [protein_id=WP_001007571.1] [location=complement(2138637..2138888)] [gbkey=CDS]	0.999999989416716	true
I6I41_RS12840	lcl|NZ_CP068135.1_prot_WP_074619159.1_2567 [locus_tag=I6I41_RS12840] [protein=DUF11 domain-containing protein] [protein_id=WP_074619159.1] [location=2583719..2598751] [gbkey=CDS]	0.999999985975613	true
I6I41_RS16435.sasP	lcl|NZ_CP068135.1_prot_WP_000013338.1_3282 [gene=sasP] [locus_tag=I6I41_RS16435] [protein=small acid-soluble spore protein, SasP family] [protein_id=WP_000013338.1] [location=3293318..3293521] [gbkey=CDS]	0.999999985922238	true
I6I41_RS01105	lcl|NZ_CP068135.1_prot_WP_001161448.1_220 [locus_tag=I6I41_RS01105] [protein=SIMPL domain-containing protein] [protein_id=WP_001161448.1] [location=complement(192106..192777)] [gbkey=CDS]	0.999999985369200	true
I6I41_RS07275	lcl|NZ_CP068135.1_prot_WP_170956599.1_1454 [locus_tag=I6I41_RS07275] [protein=hypothetical protein] [protein_id=WP_170956599.1] [location=complement(1446754..1446915)] [gbkey=CDS]	0.999999984850266	true
I6I41_RS19105	lcl|NZ_CP068135.1_prot_WP_074618900.1_3774 [locus_tag=I6I41_RS19105] [protein=methionine ABC transporter ATP-binding protein] [protein_id=WP_074618900.1] [location=complement(3877064..3878083)] [gbkey=CDS]	0.999999983463068	true
I6I41_RS11155	lcl|NZ_CP068135.1_prot_WP_000877670.1_2230 [locus_tag=I6I41_RS11155] [protein=sugar phosphate isomerase/epimerase] [protein_id=WP_000877670.1] [location=complement(2227768..2228610)] [gbkey=CDS]	0.999999983436170	true
I6I41_RS07205	lcl|NZ_CP068135.1_prot_WP_002005224.1_1440 [locus_tag=I6I41_RS07205] [protein=carboxymuconolactone decarboxylase family protein] [protein_id=WP_002005224.1] [location=1436267..1436659] [gbkey=CDS]	0.999999982230288	true
I6I41_RS24470	lcl|NZ_CP068135.1_prot_WP_001110852.1_4751 [locus_tag=I6I41_RS24470] [protein=hypothetical protein] [protein_id=WP_001110852.1] [location=4908546..4908869] [gbkey=CDS]	0.999999978675710	true
I6I41_RS09465	lcl|NZ_CP068135.1_prot_WP_046392675.1_1892 [locus_tag=I6I41_RS09465] [protein=isochorismatase family protein] [protein_id=WP_046392675.1] [location=complement(1907696..1908589)] [gbkey=CDS]	0.999999977603563	true
I6I41_RS19815	lcl|NZ_CP068135.1_prot_WP_046392311.1_3892 [locus_tag=I6I41_RS19815] [protein=S9 family peptidase] [protein_id=WP_046392311.1] [location=complement(4016734..4018698)] [gbkey=CDS]	0.999999976726808	true
I6I41_RS05045	lcl|NZ_CP068135.1_prot_WP_044307295.1_1008 [locus_tag=I6I41_RS05045] [protein=WXG100 family type VII secretion target] [protein_id=WP_044307295.1] [location=993586..993891] [gbkey=CDS]	0.999999975563030	true
I6I41_RS24550	lcl|NZ_CP068135.1_prot_WP_000437765.1_4767 [locus_tag=I6I41_RS24550] [protein=SRPBCC domain-containing protein] [protein_id=WP_000437765.1] [location=4922372..4922803] [gbkey=CDS]	0.999999973864689	true
I6I41_RS12675	lcl|NZ_CP068135.1_prot_WP_000291688.1_2534 [locus_tag=I6I41_RS12675] [protein=aspartyl-phosphate phosphatase Spo0E family protein] [protein_id=WP_000291688.1] [location=complement(2557586..2557804)] [gbkey=CDS]	0.999999973552914	true
I6I41_RS07370	lcl|NZ_CP068135.1_prot_WP_074619079.1_1473 [locus_tag=I6I41_RS07370] [protein=glycosyl transferase family 1] [protein_id=WP_074619079.1] [location=1461618..1462811] [gbkey=CDS]	0.999999972348404	true
I6I41_RS04535	lcl|NZ_CP068135.1_prot_WP_000951538.1_906 [locus_tag=I6I41_RS04535] [protein=SRPBCC family protein] [protein_id=WP_000951538.1] [location=complement(897076..897492)] [gbkey=CDS]	0.999999971397833	true
I6I41_RS03025	lcl|NZ_CP068135.1_prot_WP_046392955.1_604 [locus_tag=I6I41_RS03025] [protein=ORF6C domain-containing protein] [protein_id=WP_046392955.1] [location=574756..575514] [gbkey=CDS]	0.999999971208482	true
I6I41_RS02965.hfq	lcl|NZ_CP068135.1_prot_WP_000813896.1_592 [gene=hfq] [locus_tag=I6I41_RS02965] [protein=RNA chaperone Hfq] [protein_id=WP_000813896.1] [location=561762..561986] [gbkey=CDS]	0.999999970470574	true
I6I41_RS23160	lcl|NZ_CP068135.1_prot_WP_074618716.1_4514 [locus_tag=I6I41_RS23160] [protein=bifunctional metallophosphatase/5'-nucleotidase] [protein_id=WP_074618716.1] [location=4675958..4677349] [gbkey=CDS]	0.999999968403420	true
I6I41_RS06435	lcl|NZ_CP068135.1_prot_WP_000250758.1_1286 [locus_tag=I6I41_RS06435] [protein=IclR family transcriptional regulator] [protein_id=WP_000250758.1] [location=1291698..1292447] [gbkey=CDS]	0.999999963745385	true
I6I41_RS01135	lcl|NZ_CP068135.1_prot_WP_000548044.1_226 [locus_tag=I6I41_RS01135] [protein=GntR family transcriptional regulator] [protein_id=WP_000548044.1] [location=complement(197023..197442)] [gbkey=CDS]	0.999999956755220	true
I6I41_RS01200.spoVAF	lcl|NZ_CP068135.1_prot_WP_000165595.1_239 [gene=spoVAF] [locus_tag=I6I41_RS01200] [protein=spore germination protein SpoVAF] [protein_id=WP_000165595.1] [location=205855..207327] [gbkey=CDS]	0.999999954831202	true
I6I41_RS19060.gatA	lcl|NZ_CP068135.1_prot_WP_000051433.1_3765 [gene=gatA] [locus_tag=I6I41_RS19060] [protein=Asp-tRNA(Asn)/Glu-tRNA(Gln) amidotransferase subunit GatA] [protein_id=WP_000051433.1] [location=complement(3870539..3871996)] [gbkey=CDS]	0.999999951846176	true
I6I41_RS12290	lcl|NZ_CP068135.1_prot_WP_001059785.1_2457 [locus_tag=I6I41_RS12290] [protein=MarR family transcriptional regulator] [protein_id=WP_001059785.1] [location=2488796..2489206] [gbkey=CDS]	0.999999943997457	true
I6I41_RS19725	lcl|NZ_CP068135.1_prot_WP_000501529.1_3874 [locus_tag=I6I41_RS19725] [protein=ABC transporter permease] [protein_id=WP_000501529.1] [location=complement(3999439..4000443)] [gbkey=CDS]	0.999999942983549	true
I6I41_RS09345	lcl|NZ_CP068135.1_prot_WP_071732558.1_1868 [locus_tag=I6I41_RS09345] [protein=MBL fold metallo-hydrolase] [protein_id=WP_071732558.1] [location=complement(1876509..1877375)] [gbkey=CDS]	0.999999937753687	true
I6I41_RS24815	lcl|NZ_CP068135.1_prot_WP_001060036.1_4820 [locus_tag=I6I41_RS24815] [protein=SMI1/KNR4 family protein] [protein_id=WP_001060036.1] [location=complement(4973433..4973885)] [gbkey=CDS]	0.999999936655128	true
I6I41_RS08080	lcl|NZ_CP068135.1_prot_WP_074619053.1_1615 [locus_tag=I6I41_RS08080] [protein=undecaprenyl-diphosphatase] [protein_id=WP_074619053.1] [location=complement(1598862..1599461)] [gbkey=CDS]	0.999999930806178	true
I6I41_RS15325	lcl|NZ_CP068135.1_prot_WP_139304519.1_3060 [locus_tag=I6I41_RS15325] [protein=S-layer protein] [protein_id=WP_139304519.1] [location=complement(3058036..3058212)] [gbkey=CDS]	0.999999930396642	true
I6I41_RS00375	lcl|NZ_CP068135.1_prot_WP_046393171.1_74 [locus_tag=I6I41_RS00375] [protein=hypothetical protein] [protein_id=WP_046393171.1] [location=62048..62584] [gbkey=CDS]	0.999999929401198	true
I6I41_RS23215	lcl|NZ_CP068135.1_prot_WP_000435943.1_4525 [locus_tag=I6I41_RS23215] [protein=DUF1027 domain-containing protein] [protein_id=WP_000435943.1] [location=4684757..4685059] [gbkey=CDS]	0.999999927442516	true
I6I41_RS00920.bioA	lcl|NZ_CP068135.1_prot_WP_044784459.1_183 [gene=bioA] [locus_tag=I6I41_RS00920] [protein=adenosylmethionine--8-amino-7-oxononanoate transaminase] [protein_id=WP_044784459.1] [location=159833..161266] [gbkey=CDS]	0.999999926632353	true
I6I41_RS13615	lcl|NZ_CP068135.1_prot_WP_000026272.1_2719 [locus_tag=I6I41_RS13615] [protein=class I SAM-dependent methyltransferase] [protein_id=WP_000026272.1] [location=2738572..2739348] [gbkey=CDS]	0.999999924467337	true
I6I41_RS06295	lcl|NZ_CP068135.1_prot_WP_000429619.1_1258 [locus_tag=I6I41_RS06295] [protein=hypothetical protein] [protein_id=WP_000429619.1] [location=1263012..1264034] [gbkey=CDS]	0.999999922971753	true
I6I41_RS12810	lcl|NZ_CP068135.1_prot_WP_000127399.1_2561 [locus_tag=I6I41_RS12810] [protein=aldose 1-epimerase family protein] [protein_id=WP_000127399.1] [location=2579440..2580312] [gbkey=CDS]	0.999999920157858	true
I6I41_RS14950.clpB	lcl|NZ_CP068135.1_prot_WP_016122101.1_2985 [gene=clpB] [locus_tag=I6I41_RS14950] [protein=ATP-dependent chaperone ClpB] [protein_id=WP_016122101.1] [location=complement(2989289..2991889)] [gbkey=CDS]	0.999999916527003	true
I6I41_RS19015	lcl|NZ_CP068135.1_prot_WP_000007349.1_3756 [locus_tag=I6I41_RS19015] [protein=aminopeptidase] [protein_id=WP_000007349.1] [location=3860034..3861263] [gbkey=CDS]	0.999999905716226	true
I6I41_RS05660	lcl|NZ_CP068135.1_prot_WP_000423203.1_1131 [locus_tag=I6I41_RS05660] [protein=LysR family transcriptional regulator] [protein_id=WP_000423203.1] [location=1126789..1127667] [gbkey=CDS]	0.999999901366886	true
I6I41_RS15070.gerPC	lcl|NZ_CP068135.1_prot_WP_025709865.1_3009 [gene=gerPC] [locus_tag=I6I41_RS15070] [protein=spore germination protein GerPC] [protein_id=WP_025709865.1] [location=3012169..3012783] [gbkey=CDS]	0.999999890384347	true
I6I41_RS25790.minD	lcl|NZ_CP068135.1_prot_WP_000503309.1_5013 [gene=minD] [locus_tag=I6I41_RS25790] [protein=septum site-determining protein MinD] [protein_id=WP_000503309.1] [location=5169016..5169813] [gbkey=CDS]	0.999999889676024	true
I6I41_RS03485.tlp	lcl|NZ_CP068135.1_prot_WP_001133511.1_696 [gene=tlp] [locus_tag=I6I41_RS03485] [protein=small acid-soluble spore protein Tlp] [protein_id=WP_001133511.1] [location=654369..654566] [gbkey=CDS]	0.999999883039490	true
I6I41_RS14535.odhA	lcl|NZ_CP068135.1_prot_WP_000197161.1_2902 [gene=odhA] [locus_tag=I6I41_RS14535] [protein=2-oxoglutarate dehydrogenase E1 component] [protein_id=WP_000197161.1] [location=2905938..2908805] [gbkey=CDS]	0.999999853136445	true
I6I41_RS04760	lcl|NZ_CP068135.1_prot_WP_000601226.1_951 [locus_tag=I6I41_RS04760] [protein=GNAT family N-acetyltransferase] [protein_id=WP_000601226.1] [location=complement(941250..941711)] [gbkey=CDS]	0.999999849528281	true
I6I41_RS18295	lcl|NZ_CP068135.1_prot_WP_000506622.1_3612 [locus_tag=I6I41_RS18295] [protein=DUF402 domain-containing protein] [protein_id=WP_000506622.1] [location=complement(3708481..3709011)] [gbkey=CDS]	0.999999829628688	true
I6I41_RS13500	lcl|NZ_CP068135.1_prot_WP_000067557.1_2696 [locus_tag=I6I41_RS13500] [protein=YpuI family protein] [protein_id=WP_000067557.1] [location=complement(2715800..2716291)] [gbkey=CDS]	0.999999823447239	true
I6I41_RS26250	lcl|NZ_CP068135.1_prot_WP_000071866.1_5105 [locus_tag=I6I41_RS26250] [protein=DUF4023 domain-containing protein] [protein_id=WP_000071866.1] [location=complement(5263325..5263447)] [gbkey=CDS]	0.999999823072555	true
I6I41_RS10235	lcl|NZ_CP068135.1_prot_WP_000692566.1_2046 [locus_tag=I6I41_RS10235] [protein=virulence factor] [protein_id=WP_000692566.1] [location=complement(2059151..2060278)] [gbkey=CDS]	0.999999821198429	true
I6I41_RS17820.fdhD	lcl|NZ_CP068135.1_prot_WP_000529241.1_3536 [gene=fdhD] [locus_tag=I6I41_RS17820] [protein=formate dehydrogenase accessory sulfurtransferase FdhD] [protein_id=WP_000529241.1] [location=3559742..3560548] [gbkey=CDS]	0.999999817325492	true
I6I41_RS20285.ctsR	lcl|NZ_CP068135.1_prot_WP_001244558.1_3974 [gene=ctsR] [locus_tag=I6I41_RS20285] [protein=transcriptional regulator CtsR] [protein_id=WP_001244558.1] [location=complement(4092485..4092946)] [gbkey=CDS]	0.999999807198504	true
I6I41_RS23280	lcl|NZ_CP068135.1_prot_WP_074618681.1_4538 [locus_tag=I6I41_RS23280] [protein=cysteine protease StiP family protein] [protein_id=WP_074618681.1] [location=complement(4695951..4697063)] [gbkey=CDS]	0.999999784420514	true
I6I41_RS13085.recU	lcl|NZ_CP068135.1_prot_WP_000155598.1_2613 [gene=recU] [locus_tag=I6I41_RS13085] [protein=Holliday junction resolvase RecU] [protein_id=WP_000155598.1] [location=2640696..2641298] [gbkey=CDS]	0.999999783803323	true
I6I41_RS07090	lcl|NZ_CP068135.1_prot_WP_000271312.1_1417 [locus_tag=I6I41_RS07090] [protein=DUF3870 domain-containing protein] [protein_id=WP_000271312.1] [location=1413561..1413887] [gbkey=CDS]	0.999999758002063	true
I6I41_RS18715	lcl|NZ_CP068135.1_prot_WP_000082906.1_3696 [locus_tag=I6I41_RS18715] [protein=MTH1187 family thiamine-binding protein] [protein_id=WP_000082906.1] [location=complement(3787624..3787944)] [gbkey=CDS]	0.999999754784172	true
I6I41_RS15140	lcl|NZ_CP068135.1_prot_WP_000073793.1_3023 [locus_tag=I6I41_RS15140] [protein=phosphotransferase] [protein_id=WP_000073793.1] [location=3025879..3026670] [gbkey=CDS]	0.999999729573114	true
I6I41_RS14205	lcl|NZ_CP068135.1_prot_WP_000240799.1_2837 [locus_tag=I6I41_RS14205] [protein=hypothetical protein] [protein_id=WP_000240799.1] [location=complement(2843726..2843878)] [gbkey=CDS]	0.999999716637410	true
I6I41_RS08120	lcl|NZ_CP068135.1_prot_WP_098861650.1_1623 [locus_tag=I6I41_RS08120] [protein=beta-propeller fold lactonase family protein] [protein_id=WP_098861650.1] [location=1606732..1608738] [gbkey=CDS]	0.999999691353929	true
I6I41_RS11585	lcl|NZ_CP068135.1_prot_WP_025710121.1_2316 [locus_tag=I6I41_RS11585] [protein=hypothetical protein] [protein_id=WP_025710121.1] [location=2339983..2340528] [gbkey=CDS]	0.999999689838803	true
I6I41_RS00705	lcl|NZ_CP068135.1_prot_WP_000115781.1_140 [locus_tag=I6I41_RS00705] [protein=butyrate kinase] [protein_id=WP_000115781.1] [location=118072..119175] [gbkey=CDS]	0.999999680681065	true
I6I41_RS02605	lcl|NZ_CP068135.1_prot_WP_000759604.1_520 [locus_tag=I6I41_RS02605] [protein=SDR family oxidoreductase] [protein_id=WP_000759604.1] [location=483788..484501] [gbkey=CDS]	0.999999665936989	true
I6I41_RS04980	lcl|NZ_CP068135.1_prot_WP_048534798.1_995 [locus_tag=I6I41_RS04980] [protein=NAD(P)H-dependent oxidoreductase] [protein_id=WP_048534798.1] [location=981173..981748] [gbkey=CDS]	0.999999647863015	true
I6I41_RS14240.phaQ	lcl|NZ_CP068135.1_prot_WP_000939956.1_2844 [gene=phaQ] [locus_tag=I6I41_RS14240] [protein=poly-beta-hydroxybutyrate-responsive repressor] [protein_id=WP_000939956.1] [location=2849810..2850262] [gbkey=CDS]	0.999999638793333	true
I6I41_RS23860	lcl|NZ_CP068135.1_prot_WP_098376271.1_4629 [locus_tag=I6I41_RS23860] [protein=KDGP aldolase family protein] [protein_id=WP_098376271.1] [location=4801569..4802324] [gbkey=CDS]	0.999999632974664	true
I6I41_RS15960	lcl|NZ_CP068135.1_prot_WP_049107785.1_3187 [locus_tag=I6I41_RS15960] [protein=HPP family protein] [protein_id=WP_049107785.1] [location=complement(3177559..3178113)] [gbkey=CDS]	0.999999596357217	true
I6I41_RS25055	lcl|NZ_CP068135.1_prot_WP_000201572.1_4868 [locus_tag=I6I41_RS25055] [protein=CBS domain-containing protein] [protein_id=WP_000201572.1] [location=5016265..5017578] [gbkey=CDS]	0.999999591062029	true
I6I41_RS02005.ftsA	lcl|NZ_CP068135.1_prot_WP_001087558.1_400 [gene=ftsA] [locus_tag=I6I41_RS02005] [protein=cell division protein FtsA] [protein_id=WP_001087558.1] [location=354993..356300] [gbkey=CDS]	0.999999571842151	true
I6I41_RS00970.ribD	lcl|NZ_CP068135.1_prot_WP_074618735.1_193 [gene=ribD] [locus_tag=I6I41_RS00970] [protein=bifunctional diaminohydroxyphosphoribosylaminopyrimidine deaminase/5-amino-6-(5-phosphoribosylamino)uracil reductase RibD] [protein_id=WP_074618735.1] [location=complement(168497..169609)] [gbkey=CDS]	0.999999571655816	true
I6I41_RS11000	lcl|NZ_CP068135.1_prot_WP_044306612.1_2199 [locus_tag=I6I41_RS11000] [protein=LLM class flavin-dependent oxidoreductase] [protein_id=WP_044306612.1] [location=2200429..2201430] [gbkey=CDS]	0.999999537043481	true
I6I41_RS09000	lcl|NZ_CP068135.1_prot_WP_000415083.1_1799 [locus_tag=I6I41_RS09000] [protein=DUF1232 domain-containing protein] [protein_id=WP_000415083.1] [location=1812756..1813085] [gbkey=CDS]	0.999999503089059	true
I6I41_RS16445	lcl|NZ_CP068135.1_prot_WP_000281501.1_3284 [locus_tag=I6I41_RS16445] [protein=amino acid ABC transporter permease] [protein_id=WP_000281501.1] [location=complement(3294336..3295034)] [gbkey=CDS]	0.999999492404466	true
I6I41_RS12855	lcl|NZ_CP068135.1_prot_WP_025709238.1_2570 [locus_tag=I6I41_RS12855] [protein=glycosyltransferase family 2 protein] [protein_id=WP_025709238.1] [location=complement(2601553..2602353)] [gbkey=CDS]	0.999999420153588	true
I6I41_RS24605	lcl|NZ_CP068135.1_prot_WP_001122235.1_4778 [locus_tag=I6I41_RS24605] [protein=YtzH-like family protein] [protein_id=WP_001122235.1] [location=complement(4934906..4935184)] [gbkey=CDS]	0.999999419031852	true
I6I41_RS21030	lcl|NZ_CP068135.1_prot_WP_001103412.1_4090 [locus_tag=I6I41_RS21030] [protein=MFS transporter] [protein_id=WP_001103412.1] [location=complement(4231074..4232372)] [gbkey=CDS]	0.999999413510020	true
I6I41_RS07810	lcl|NZ_CP068135.1_prot_WP_044306483.1_1561 [locus_tag=I6I41_RS07810] [protein=PQQ-dependent sugar dehydrogenase] [protein_id=WP_044306483.1] [location=1549640..1551070] [gbkey=CDS]	0.999999345937588	true
I6I41_RS11320	lcl|NZ_CP068135.1_prot_WP_000926318.1_2263 [locus_tag=I6I41_RS11320] [protein=LD-carboxypeptidase] [protein_id=WP_000926318.1] [location=2264047..2265048] [gbkey=CDS]	0.999999325624988	true
I6I41_RS04680.rfbG	lcl|NZ_CP068135.1_prot_WP_048535835.1_935 [gene=rfbG] [locus_tag=I6I41_RS04680] [protein=CDP-glucose 4,6-dehydratase] [protein_id=WP_048535835.1] [location=complement(925317..926372)] [gbkey=CDS]	0.999999311627929	true
I6I41_RS17995	lcl|NZ_CP068135.1_prot_WP_044306466.1_3571 [locus_tag=I6I41_RS17995] [protein=GNAT family N-acetyltransferase] [protein_id=WP_044306466.1] [location=complement(3602167..3603036)] [gbkey=CDS]	0.999999225691312	true
I6I41_RS09185	lcl|NZ_CP068135.1_prot_WP_000093108.1_1836 [locus_tag=I6I41_RS09185] [protein=hypothetical protein] [protein_id=WP_000093108.1] [location=1850102..1850533] [gbkey=CDS]	0.999999224084685	true
I6I41_RS06750	lcl|NZ_CP068135.1_prot_WP_000218587.1_1349 [locus_tag=I6I41_RS06750] [protein=ABC transporter ATP-binding protein] [protein_id=WP_000218587.1] [location=1358111..1358866] [gbkey=CDS]	0.999999164017977	true
I6I41_RS01490	lcl|NZ_CP068135.1_prot_WP_000434577.1_297 [locus_tag=I6I41_RS01490] [protein=aminotransferase A] [protein_id=WP_000434577.1] [location=complement(258335..259498)] [gbkey=CDS]	0.999998665996909	true
I6I41_RS01955.ftsL	lcl|NZ_CP068135.1_prot_WP_000182804.1_390 [gene=ftsL] [locus_tag=I6I41_RS01955] [protein=cell division protein FtsL] [protein_id=WP_000182804.1] [location=341683..342045] [gbkey=CDS]	0.999998664351340	true
I6I41_RS01270.glcT	lcl|NZ_CP068135.1_prot_WP_000073858.1_253 [gene=glcT] [locus_tag=I6I41_RS01270] [protein=ptsGHI operon transcription antiterminator GlcT] [protein_id=WP_000073858.1] [location=217793..218641] [gbkey=CDS]	0.999998536521808	true
I6I41_RS00830.sdaAB	lcl|NZ_CP068135.1_prot_WP_000877450.1_165 [gene=sdaAB] [locus_tag=I6I41_RS00830] [protein=L-serine ammonia-lyase, iron-sulfur-dependent subunit beta] [protein_id=WP_000877450.1] [location=142368..143027] [gbkey=CDS]	0.999998480224307	true
I6I41_RS17235	lcl|NZ_CP068135.1_prot_WP_000033871.1_3419 [locus_tag=I6I41_RS17235] [protein=50S ribosome-binding GTPase] [protein_id=WP_000033871.1] [location=3428797..3429519] [gbkey=CDS]	0.999998447963473	true
I6I41_RS03790	lcl|NZ_CP068135.1_prot_WP_074619230.1_757 [locus_tag=I6I41_RS03790] [protein=DUF11 domain-containing protein] [protein_id=WP_074619230.1] [location=721624..729081] [gbkey=CDS]	0.999998388456435	true
I6I41_RS03965	lcl|NZ_CP068135.1_prot_WP_025708925.1_792 [locus_tag=I6I41_RS03965] [protein=tetratricopeptide repeat protein] [protein_id=WP_025708925.1] [location=complement(772569..773684)] [gbkey=CDS]	0.999998312391953	true
I6I41_RS22920	lcl|NZ_CP068135.1_prot_WP_000388769.1_4466 [locus_tag=I6I41_RS22920] [protein=DUF3978 family protein] [protein_id=WP_000388769.1] [location=complement(4632199..4632642)] [gbkey=CDS]	0.999998237025644	true
I6I41_RS00080.pstC	lcl|NZ_CP068135.1_prot_WP_000940918.1_15 [gene=pstC] [locus_tag=I6I41_RS00080] [protein=phosphate ABC transporter permease subunit PstC] [protein_id=WP_000940918.1] [location=13462..14412] [gbkey=CDS]	0.999998138648187	true
I6I41_RS02940.pfkB	lcl|NZ_CP068135.1_prot_WP_006922254.1_587 [gene=pfkB] [locus_tag=I6I41_RS02940] [protein=1-phosphofructokinase] [protein_id=WP_006922254.1] [location=556218..557129] [gbkey=CDS]	0.999998077187342	true
I6I41_RS13305	lcl|NZ_CP068135.1_prot_WP_000369754.1_2657 [locus_tag=I6I41_RS13305] [protein=stage VI sporulation protein F] [protein_id=WP_000369754.1] [location=complement(2681239..2681490)] [gbkey=CDS]	0.999997794653014	true
I6I41_RS04590	lcl|NZ_CP068135.1_prot_WP_116344739.1_917 [locus_tag=I6I41_RS04590] [protein=heme-degrading domain-containing protein] [protein_id=WP_116344739.1] [location=905540..906055] [gbkey=CDS]	0.999997781925597	true
I6I41_RS00370	lcl|NZ_CP068135.1_prot_WP_001273985.1_73 [locus_tag=I6I41_RS00370] [protein=LacI family DNA-binding transcriptional regulator] [protein_id=WP_001273985.1] [location=complement(60756..61733)] [gbkey=CDS]	0.999997738669990	true
I6I41_RS23200	lcl|NZ_CP068135.1_prot_WP_002164635.1_4522 [locus_tag=I6I41_RS23200] [protein=YhfC family intramembrane metalloprotease] [protein_id=WP_002164635.1] [location=complement(4682375..4683190)] [gbkey=CDS]	0.999997532739246	true
I6I41_RS24925.ackA	lcl|NZ_CP068135.1_prot_WP_000034575.1_4842 [gene=ackA] [locus_tag=I6I41_RS24925] [protein=acetate kinase] [protein_id=WP_000034575.1] [location=4996970..4998163] [gbkey=CDS]	0.999997440414721	true
I6I41_RS10270	lcl|NZ_CP068135.1_prot_WP_070757438.1_2053 [locus_tag=I6I41_RS10270] [protein=hypothetical protein] [protein_id=WP_070757438.1] [location=2065908..2066735] [gbkey=CDS]	0.999997239956776	true
I6I41_RS05780.hblC	lcl|NZ_CP068135.1_prot_WP_074619122.1_1155 [gene=hblC] [locus_tag=I6I41_RS05780] [protein=hemolytic enterotoxin HBL lytic component L2] [protein_id=WP_074619122.1] [location=1158790..1160109] [gbkey=CDS]	0.999997188111642	true
I6I41_RS07120	lcl|NZ_CP068135.1_prot_WP_000558689.1_1423 [locus_tag=I6I41_RS07120] [protein=hypothetical protein] [protein_id=WP_000558689.1] [location=complement(1419958..1420182)] [gbkey=CDS]	0.999997153705676	true
I6I41_RS06940	lcl|NZ_CP068135.1_prot_WP_001258384.1_1387 [locus_tag=I6I41_RS06940] [protein=polymer-forming cytoskeletal protein] [protein_id=WP_001258384.1] [location=1386089..1386799] [gbkey=CDS]	0.999997049583521	true
I6I41_RS13135	lcl|NZ_CP068135.1_prot_WP_000707025.1_2623 [locus_tag=I6I41_RS13135] [protein=pantoate--beta-alanine ligase] [protein_id=WP_000707025.1] [location=complement(2651567..2652415)] [gbkey=CDS]	0.999997028887136	true
I6I41_RS18545	lcl|NZ_CP068135.1_prot_WP_074619101.1_3662 [locus_tag=I6I41_RS18545] [protein=GTP-binding protein] [protein_id=WP_074619101.1] [location=3752887..3755649] [gbkey=CDS]	0.999996206081022	true
I6I41_RS17085	lcl|NZ_CP068135.1_prot_WP_000648913.1_3412 [locus_tag=I6I41_RS17085] [protein=DUF3965 domain-containing protein] [protein_id=WP_000648913.1] [location=complement(3412635..3413786)] [gbkey=CDS]	0.999996189117485	true
I6I41_RS20525	lcl|NZ_CP068135.1_prot_WP_000869815.1_4005 [locus_tag=I6I41_RS20525] [protein=RidA family protein] [protein_id=WP_000869815.1] [location=complement(4135722..4136096)] [gbkey=CDS]	0.999995958670342	true
I6I41_RS11390	lcl|NZ_CP068135.1_prot_WP_001205523.1_2277 [locus_tag=I6I41_RS11390] [protein=MarR family transcriptional regulator] [protein_id=WP_001205523.1] [location=complement(2280245..2280688)] [gbkey=CDS]	0.999995760117296	true
I6I41_RS03095	lcl|NZ_CP068135.1_prot_WP_006920043.1_618 [locus_tag=I6I41_RS03095] [protein=bifunctional metallophosphatase/5'-nucleotidase] [protein_id=WP_006920043.1] [location=complement(584759..586342)] [gbkey=CDS]	0.999995366526738	true
I6I41_RS08595	lcl|NZ_CP068135.1_prot_WP_002061416.1_1718 [locus_tag=I6I41_RS08595] [protein=AAA family ATPase] [protein_id=WP_002061416.1] [location=complement(1703762..1704322)] [gbkey=CDS]	0.999995345991938	true
I6I41_RS01055.spoIIM	lcl|NZ_CP068135.1_prot_WP_000269093.1_210 [gene=spoIIM] [locus_tag=I6I41_RS01055] [protein=stage II sporulation protein M] [protein_id=WP_000269093.1] [location=182616..183263] [gbkey=CDS]	0.999995113289061	true
I6I41_RS12015	lcl|NZ_CP068135.1_prot_WP_000448028.1_2402 [locus_tag=I6I41_RS12015] [protein=aspartate kinase] [protein_id=WP_000448028.1] [location=2432017..2433246] [gbkey=CDS]	0.999994451348632	true
I6I41_RS11235	lcl|NZ_CP068135.1_prot_WP_000612098.1_2246 [locus_tag=I6I41_RS11235] [protein=homoserine kinase] [protein_id=WP_000612098.1] [location=complement(2245891..2246784)] [gbkey=CDS]	0.999993825532088	true
I6I41_RS23945	lcl|NZ_CP068135.1_prot_WP_000861047.1_4646 [locus_tag=I6I41_RS23945] [protein=MerR family transcriptional regulator] [protein_id=WP_000861047.1] [location=4818762..4819460] [gbkey=CDS]	0.999993701586161	true
I6I41_RS08095	lcl|NZ_CP068135.1_prot_WP_000654539.1_1618 [locus_tag=I6I41_RS08095] [protein=serine/threonine protein kinase] [protein_id=WP_000654539.1] [location=1601499..1602380] [gbkey=CDS]	0.999992941714845	true
I6I41_RS15030	lcl|NZ_CP068135.1_prot_WP_000616046.1_3001 [locus_tag=I6I41_RS15030] [protein=DUF2777 domain-containing protein] [protein_id=WP_000616046.1] [location=3007417..3007971] [gbkey=CDS]	0.999992823802574	true
I6I41_RS16485	lcl|NZ_CP068135.1_prot_WP_000021359.1_3292 [locus_tag=I6I41_RS16485] [protein=ABC transporter permease] [protein_id=WP_000021359.1] [location=3306026..3307225] [gbkey=CDS]	0.999992785408777	true
I6I41_RS00290	lcl|NZ_CP068135.1_prot_WP_001100037.1_57 [locus_tag=I6I41_RS00290] [protein=DEAD/DEAH box helicase family protein] [protein_id=WP_001100037.1] [location=complement(48422..50104)] [gbkey=CDS]	0.999992511644558	true
I6I41_RS14325.glcD	lcl|NZ_CP068135.1_prot_WP_000890752.1_2861 [gene=glcD] [locus_tag=I6I41_RS14325] [protein=glycolate oxidase subunit GlcD] [protein_id=WP_000890752.1] [location=2864994..2866406] [gbkey=CDS]	0.999992242940121	true
I6I41_RS04635.gntK	lcl|NZ_CP068135.1_prot_WP_000254946.1_926 [gene=gntK] [locus_tag=I6I41_RS04635] [protein=gluconokinase] [protein_id=WP_000254946.1] [location=916660..918201] [gbkey=CDS]	0.999991963260148	true
I6I41_RS14085	lcl|NZ_CP068135.1_prot_WP_000703102.1_2813 [locus_tag=I6I41_RS14085] [protein=hypothetical protein] [protein_id=WP_000703102.1] [location=complement(2819386..2819988)] [gbkey=CDS]	0.999991635965604	true
I6I41_RS18020	lcl|NZ_CP068135.1_prot_WP_025710230.1_3576 [locus_tag=I6I41_RS18020] [protein=efflux RND transporter permease subunit] [protein_id=WP_025710230.1] [location=complement(3609755..3612781)] [gbkey=CDS]	0.999991510519048	true
I6I41_RS06310	lcl|NZ_CP068135.1_prot_WP_001277646.1_1261 [locus_tag=I6I41_RS06310] [protein=hypothetical protein] [protein_id=WP_001277646.1] [location=1268453..1268653] [gbkey=CDS]	0.999991420635104	true
I6I41_RS14430	lcl|NZ_CP068135.1_prot_WP_000251856.1_2882 [locus_tag=I6I41_RS14430] [protein=hypothetical protein] [protein_id=WP_000251856.1] [location=complement(2887947..2888174)] [gbkey=CDS]	0.999991014331806	true
I6I41_RS09865	lcl|NZ_CP068135.1_prot_WP_046392662.1_1972 [locus_tag=I6I41_RS09865] [protein=DUF2711 family protein] [protein_id=WP_046392662.1] [location=1984755..1985519] [gbkey=CDS]	0.999990997244226	true
I6I41_RS16655	lcl|NZ_CP068135.1_prot_WP_000525814.1_3326 [locus_tag=I6I41_RS16655] [protein=DUF3992 domain-containing protein] [protein_id=WP_000525814.1] [location=complement(3335974..3336318)] [gbkey=CDS]	0.999990991707665	true
I6I41_RS01700	lcl|NZ_CP068135.1_prot_WP_001163299.1_339 [locus_tag=I6I41_RS01700] [protein=DUF1885 family protein] [protein_id=WP_001163299.1] [location=complement(298296..298688)] [gbkey=CDS]	0.999990724646346	true
I6I41_RS18085.yhbH	lcl|NZ_CP068135.1_prot_WP_044307501.1_3589 [gene=yhbH] [locus_tag=I6I41_RS18085] [protein=sporulation protein YhbH] [protein_id=WP_044307501.1] [location=complement(3673767..3674930)] [gbkey=CDS]	0.999986247071304	true
I6I41_RS05220	lcl|NZ_CP068135.1_prot_WP_000454094.1_1043 [locus_tag=I6I41_RS05220] [protein=DUF3224 domain-containing protein] [protein_id=WP_000454094.1] [location=complement(1025789..1026199)] [gbkey=CDS]	0.999984803795029	true
I6I41_RS05870	lcl|NZ_CP068135.1_prot_WP_001031195.1_1173 [locus_tag=I6I41_RS05870] [protein=MBL fold metallo-hydrolase] [protein_id=WP_001031195.1] [location=complement(1178994..1179851)] [gbkey=CDS]	0.999984533662694	true
I6I41_RS03215	lcl|NZ_CP068135.1_prot_WP_000253675.1_642 [locus_tag=I6I41_RS03215] [protein=amidohydrolase] [protein_id=WP_000253675.1] [location=complement(607551..608696)] [gbkey=CDS]	0.999984007555644	true
I6I41_RS06985	lcl|NZ_CP068135.1_prot_WP_000361676.1_1396 [locus_tag=I6I41_RS06985] [protein=spore coat protein X] [protein_id=WP_000361676.1] [location=1394297..1394749] [gbkey=CDS]	0.999983978035800	true
I6I41_RS11535	lcl|NZ_CP068135.1_prot_WP_016122317.1_2306 [locus_tag=I6I41_RS11535] [protein=4'-phosphopantetheinyl transferase superfamily protein] [protein_id=WP_016122317.1] [location=complement(2312441..2313139)] [gbkey=CDS]	0.999983892006797	true
I6I41_RS22470	lcl|NZ_CP068135.1_prot_WP_000215909.1_4378 [locus_tag=I6I41_RS22470] [protein=DUF1657 domain-containing protein] [protein_id=WP_000215909.1] [location=complement(4540482..4540688)] [gbkey=CDS]	0.999983841455875	true
I6I41_RS11590	lcl|NZ_CP068135.1_prot_WP_061113241.1_2317 [locus_tag=I6I41_RS11590] [protein=SH3 domain-containing protein] [protein_id=WP_061113241.1] [location=complement(2340861..2342555)] [gbkey=CDS]	0.999982457581401	true
I6I41_RS03480.sspN	lcl|NZ_CP068135.1_prot_WP_000527987.1_695 [gene=sspN] [locus_tag=I6I41_RS03480] [protein=acid-soluble spore protein SspN] [protein_id=WP_000527987.1] [location=654135..654269] [gbkey=CDS]	0.999980618775927	true
I6I41_RS20580.rsmI	lcl|NZ_CP068135.1_prot_WP_000267821.1_4016 [gene=rsmI] [locus_tag=I6I41_RS20580] [protein=16S rRNA (cytidine(1402)-2'-O)-methyltransferase] [protein_id=WP_000267821.1] [location=complement(4145272..4146147)] [gbkey=CDS]	0.999979906258092	true
I6I41_RS20765.gyrA	lcl|NZ_CP068135.1_prot_WP_025710392.1_4041 [gene=gyrA] [locus_tag=I6I41_RS20765] [protein=DNA gyrase subunit A] [protein_id=WP_025710392.1] [location=complement(4176915..4179386)] [gbkey=CDS]	0.999979663948955	true
I6I41_RS04575	lcl|NZ_CP068135.1_prot_WP_001014189.1_914 [locus_tag=I6I41_RS04575] [protein=septum formation initiator] [protein_id=WP_001014189.1] [location=902569..903888] [gbkey=CDS]	0.999979336488870	true
I6I41_RS03105.phnC	lcl|NZ_CP068135.1_prot_WP_000569245.1_620 [gene=phnC] [locus_tag=I6I41_RS03105] [protein=phosphonate ABC transporter ATP-binding protein] [protein_id=WP_000569245.1] [location=587550..588323] [gbkey=CDS]	0.999979197067981	true
I6I41_RS09380	lcl|NZ_CP068135.1_prot_WP_000106426.1_1875 [locus_tag=I6I41_RS09380] [protein=ABC transporter ATP-binding protein] [protein_id=WP_000106426.1] [location=complement(1884902..1885669)] [gbkey=CDS]	0.999977406870268	true
I6I41_RS08500	lcl|NZ_CP068135.1_prot_WP_048558503.1_1699 [locus_tag=I6I41_RS08500] [protein=ATP-binding cassette domain-containing protein] [protein_id=WP_048558503.1] [location=complement(1681266..1684436)] [gbkey=CDS]	0.999977113025549	true
I6I41_RS14545	lcl|NZ_CP068135.1_prot_WP_061113637.1_2904 [locus_tag=I6I41_RS14545] [protein=putative thiazole-containing bacteriocin maturation protein] [protein_id=WP_061113637.1] [location=2910323..2912242] [gbkey=CDS]	0.999974595486212	true
I6I41_RS26235	lcl|NZ_CP068135.1_prot_WP_048536266.1_5102 [locus_tag=I6I41_RS26235] [protein=aromatic amino acid hydroxylase] [protein_id=WP_048536266.1] [location=complement(5256420..5258174)] [gbkey=CDS]	0.999972978940959	true
I6I41_RS16185	lcl|NZ_CP068135.1_prot_WP_000076120.1_3232 [locus_tag=I6I41_RS16185] [protein=DUF3958 family protein] [protein_id=WP_000076120.1] [location=complement(3236508..3236870)] [gbkey=CDS]	0.999972242712753	true
I6I41_RS16180	lcl|NZ_CP068135.1_prot_WP_074619229.1_3231 [locus_tag=I6I41_RS16180] [protein=hypothetical protein] [protein_id=WP_074619229.1] [location=complement(3234910..3236511)] [gbkey=CDS]	0.999971609075715	true
I6I41_RS16385.alsD	lcl|NZ_CP068135.1_prot_WP_000215024.1_3272 [gene=alsD] [locus_tag=I6I41_RS16385] [protein=alpha-acetolactate decarboxylase] [protein_id=WP_000215024.1] [location=complement(3283426..3284184)] [gbkey=CDS]	0.999971501983226	true
I6I41_RS03905	lcl|NZ_CP068135.1_prot_WP_074619233.1_780 [locus_tag=I6I41_RS03905] [protein=Lsa family ABC-F type ribosomal protection protein] [protein_id=WP_074619233.1] [location=complement(752407..753885)] [gbkey=CDS]	0.999967600126076	true
I6I41_RS24705	lcl|NZ_CP068135.1_prot_WP_000738025.1_4798 [locus_tag=I6I41_RS24705] [protein=CamS family sex pheromone protein] [protein_id=WP_000738025.1] [location=4954314..4955336] [gbkey=CDS]	0.999965728943563	true
I6I41_RS08630	lcl|NZ_CP068135.1_prot_WP_000886744.1_1725 [locus_tag=I6I41_RS08630] [protein=acyl-CoA carboxylase subunit beta] [protein_id=WP_000886744.1] [location=complement(1710286..1711827)] [gbkey=CDS]	0.999965646395879	true
I6I41_RS13235	lcl|NZ_CP068135.1_prot_WP_001095925.1_2643 [locus_tag=I6I41_RS13235] [protein=YpiB family protein] [protein_id=WP_001095925.1] [location=complement(2667805..2668341)] [gbkey=CDS]	0.999961778329335	true
I6I41_RS19265	lcl|NZ_CP068135.1_prot_WP_069604245.1_3800 [locus_tag=I6I41_RS19265] [protein=class I SAM-dependent methyltransferase] [protein_id=WP_069604245.1] [location=3918411..3919187] [gbkey=CDS]	0.999958922517472	true
I6I41_RS24335	lcl|NZ_CP068135.1_prot_WP_001102461.1_4724 [locus_tag=I6I41_RS24335] [protein=tetraprenyl-beta-curcumene synthase family protein] [protein_id=WP_001102461.1] [location=4881560..4882624] [gbkey=CDS]	0.999958285219019	true
I6I41_RS11965	lcl|NZ_CP068135.1_prot_WP_074619194.1_2392 [locus_tag=I6I41_RS11965] [protein=ketoacyl-ACP synthase III] [protein_id=WP_074619194.1] [location=2422383..2423366] [gbkey=CDS]	0.999958202701751	true
I6I41_RS14465	lcl|NZ_CP068135.1_prot_WP_000028964.1_2888 [locus_tag=I6I41_RS14465] [protein=hypothetical protein] [protein_id=WP_000028964.1] [location=complement(2892858..2893793)] [gbkey=CDS]	0.999953141021469	true
I6I41_RS06535	lcl|NZ_CP068135.1_prot_WP_000337442.1_1306 [locus_tag=I6I41_RS06535] [protein=DUF2332 domain-containing protein] [protein_id=WP_000337442.1] [location=1314348..1315394] [gbkey=CDS]	0.999948866425405	true
I6I41_RS24140.luxS	lcl|NZ_CP068135.1_prot_WP_001141371.1_4685 [gene=luxS] [locus_tag=I6I41_RS24140] [protein=S-ribosylhomocysteine lyase LuxS] [protein_id=WP_001141371.1] [location=4850983..4851456] [gbkey=CDS]	0.999948655366892	true
I6I41_RS19135.pcrA	lcl|NZ_CP068135.1_prot_WP_139304494.1_3780 [gene=pcrA] [locus_tag=I6I41_RS19135] [protein=DNA helicase PcrA] [protein_id=WP_139304494.1] [location=complement(3885179..3887428)] [gbkey=CDS]	0.999946338513957	true
I6I41_RS14135	lcl|NZ_CP068135.1_prot_WP_000203336.1_2823 [locus_tag=I6I41_RS14135] [protein=MarR family transcriptional regulator] [protein_id=WP_000203336.1] [location=complement(2827407..2827853)] [gbkey=CDS]	0.999943918409382	true
I6I41_RS21860	lcl|NZ_CP068135.1_prot_WP_000376470.1_4256 [locus_tag=I6I41_RS21860] [protein=sugar transferase] [protein_id=WP_000376470.1] [location=4410162..4410848] [gbkey=CDS]	0.999943777361995	true
I6I41_RS04245	lcl|NZ_CP068135.1_prot_WP_000902738.1_848 [locus_tag=I6I41_RS04245] [protein=iron ABC transporter permease] [protein_id=WP_000902738.1] [location=837674..838708] [gbkey=CDS]	0.999941994565840	true
I6I41_RS20150.rpsL	lcl|NZ_CP068135.1_prot_WP_001142341.1_3947 [gene=rpsL] [locus_tag=I6I41_RS20150] [protein=30S ribosomal protein S12] [protein_id=WP_001142341.1] [location=complement(4063870..4064292)] [gbkey=CDS]	0.999936786973460	true
I6I41_RS13410	lcl|NZ_CP068135.1_prot_WP_001025780.1_2678 [locus_tag=I6I41_RS13410] [protein=CPBP family intramembrane metalloprotease] [protein_id=WP_001025780.1] [location=complement(2697858..2698421)] [gbkey=CDS]	0.999934929468474	true
I6I41_RS24910.ytfJ	lcl|NZ_CP068135.1_prot_WP_000350003.1_4839 [gene=ytfJ] [locus_tag=I6I41_RS24910] [protein=GerW family sporulation protein] [protein_id=WP_000350003.1] [location=4994455..4994850] [gbkey=CDS]	0.999934314329372	true
I6I41_RS04880	lcl|NZ_CP068135.1_prot_WP_000340659.1_975 [locus_tag=I6I41_RS04880] [protein=winged helix-turn-helix transcriptional regulator] [protein_id=WP_000340659.1] [location=961709..962089] [gbkey=CDS]	0.999930735767607	true
I6I41_RS09600	lcl|NZ_CP068135.1_prot_WP_001070038.1_1919 [locus_tag=I6I41_RS09600] [protein=hypothetical protein] [protein_id=WP_001070038.1] [location=complement(1937714..1938388)] [gbkey=CDS]	0.999928642741645	true
I6I41_RS17755	lcl|NZ_CP068135.1_prot_WP_000852225.1_3523 [locus_tag=I6I41_RS17755] [protein=TVP38/TMEM64 family protein] [protein_id=WP_000852225.1] [location=3541542..3542105] [gbkey=CDS]	0.999927961353099	true
I6I41_RS00815	lcl|NZ_CP068135.1_prot_WP_016123317.1_162 [locus_tag=I6I41_RS00815] [protein=hypothetical protein] [protein_id=WP_016123317.1] [location=139759..140298] [gbkey=CDS]	0.999926663370305	true
I6I41_RS16425	lcl|NZ_CP068135.1_prot_WP_000658062.1_3280 [locus_tag=I6I41_RS16425] [protein=YheC/YheD family protein] [protein_id=WP_000658062.1] [location=3291138..3292595] [gbkey=CDS]	0.999925612913134	true
I6I41_RS13720.sat	lcl|NZ_CP068135.1_prot_WP_000029491.1_2740 [gene=sat] [locus_tag=I6I41_RS13720] [protein=sulfate adenylyltransferase] [protein_id=WP_000029491.1] [location=complement(2757841..2758977)] [gbkey=CDS]	0.999922974542045	true
I6I41_RS22075.lldP	lcl|NZ_CP068135.1_prot_WP_046393082.1_4299 [gene=lldP] [locus_tag=I6I41_RS22075] [protein=L-lactate permease] [protein_id=WP_046393082.1] [location=4456324..4457985] [gbkey=CDS]	0.999917887887477	true
I6I41_RS04805	lcl|NZ_CP068135.1_prot_WP_000437803.1_960 [locus_tag=I6I41_RS04805] [protein=tyrosine-protein phosphatase] [protein_id=WP_000437803.1] [location=949068..950090] [gbkey=CDS]	0.999916165386396	true
I6I41_RS15645	lcl|NZ_CP068135.1_prot_WP_000554479.1_3124 [locus_tag=I6I41_RS15645] [protein=DUF2935 domain-containing protein] [protein_id=WP_000554479.1] [location=complement(3124966..3125817)] [gbkey=CDS]	0.999915203920753	true
I6I41_RS00865.argJ	lcl|NZ_CP068135.1_prot_WP_000598394.1_172 [gene=argJ] [locus_tag=I6I41_RS00865] [protein=bifunctional glutamate N-acetyltransferase/amino-acid acetyltransferase ArgJ] [protein_id=WP_000598394.1] [location=148224..149447] [gbkey=CDS]	0.999915164824362	true
I6I41_RS25745.valS	lcl|NZ_CP068135.1_prot_WP_000072252.1_5004 [gene=valS] [locus_tag=I6I41_RS25745] [protein=valine--tRNA ligase] [protein_id=WP_000072252.1] [location=5158973..5161618] [gbkey=CDS]	0.999908634666787	true
I6I41_RS22680	lcl|NZ_CP068135.1_prot_WP_139304480.1_4418 [locus_tag=I6I41_RS22680] [protein=MFS transporter] [protein_id=WP_139304480.1] [location=4581624..4582817] [gbkey=CDS]	0.999906252475992	true
I6I41_RS11080	lcl|NZ_CP068135.1_prot_WP_000099746.1_2215 [locus_tag=I6I41_RS11080] [protein=serine protease] [protein_id=WP_000099746.1] [location=complement(2214514..2215461)] [gbkey=CDS]	0.999901156855653	true
I6I41_RS20110.rplB	lcl|NZ_CP068135.1_prot_WP_000511583.1_3939 [gene=rplB] [locus_tag=I6I41_RS20110] [protein=50S ribosomal protein L2] [protein_id=WP_000511583.1] [location=complement(4056606..4057436)] [gbkey=CDS]	0.999891965843203	true
I6I41_RS07850.bstA	lcl|NZ_CP068135.1_prot_WP_000999071.1_1569 [gene=bstA] [locus_tag=I6I41_RS07850] [protein=bacillithiol transferase BstA] [protein_id=WP_000999071.1] [location=1556068..1556589] [gbkey=CDS]	0.999884307024430	true
I6I41_RS08165	lcl|NZ_CP068135.1_prot_WP_000932145.1_1632 [locus_tag=I6I41_RS08165] [protein=UDP-glucosyltransferase] [protein_id=WP_000932145.1] [location=complement(1615762..1616949)] [gbkey=CDS]	0.999872667026777	true
I6I41_RS16735	lcl|NZ_CP068135.1_prot_WP_001097719.1_3342 [locus_tag=I6I41_RS16735] [protein=ABC transporter permease] [protein_id=WP_001097719.1] [location=3347495..3348673] [gbkey=CDS]	0.999867475404520	true
I6I41_RS21965	lcl|NZ_CP068135.1_prot_WP_000368309.1_4277 [locus_tag=I6I41_RS21965] [protein=competence protein ComK] [protein_id=WP_000368309.1] [location=complement(4430395..4430871)] [gbkey=CDS]	0.999866985193358	true
I6I41_RS08045	lcl|NZ_CP068135.1_prot_WP_025709375.1_1608 [locus_tag=I6I41_RS08045] [protein=DegV family protein] [protein_id=WP_025709375.1] [location=complement(1590702..1591508)] [gbkey=CDS]	0.999855332241012	true
I6I41_RS08970	lcl|NZ_CP068135.1_prot_WP_001111728.1_1793 [locus_tag=I6I41_RS08970] [protein=MFS transporter] [protein_id=WP_001111728.1] [location=complement(1805815..1807059)] [gbkey=CDS]	0.999851966355081	true
I6I41_RS05775	lcl|NZ_CP068135.1_prot_WP_044306523.1_1154 [locus_tag=I6I41_RS05775] [protein=AraC family transcriptional regulator] [protein_id=WP_044306523.1] [location=1156063..1157292] [gbkey=CDS]	0.999851039943801	true
I6I41_RS13740	lcl|NZ_CP068135.1_prot_WP_001228823.1_2744 [locus_tag=I6I41_RS13740] [protein=DUF3888 domain-containing protein] [protein_id=WP_001228823.1] [location=complement(2762019..2762414)] [gbkey=CDS]	0.999834633058449	true
I6I41_RS06440	lcl|NZ_CP068135.1_prot_WP_000049569.1_1287 [locus_tag=I6I41_RS06440] [protein=M20/M25/M40 family metallo-hydrolase] [protein_id=WP_000049569.1] [location=1292522..1294162] [gbkey=CDS]	0.999832204029983	true
I6I41_RS13830.leuA	lcl|NZ_CP068135.1_prot_WP_000815753.1_2762 [gene=leuA] [locus_tag=I6I41_RS13830] [protein=2-isopropylmalate synthase] [protein_id=WP_000815753.1] [location=complement(2777731..2779251)] [gbkey=CDS]	0.999829591315591	true
I6I41_RS21015.sodA	lcl|NZ_CP068135.1_prot_WP_000094037.1_4087 [gene=sodA] [locus_tag=I6I41_RS21015] [protein=superoxide dismutase [Mn]] [protein_id=WP_000094037.1] [location=complement(4227177..4227803)] [gbkey=CDS]	0.999824681881085	true
I6I41_RS01895.coaD	lcl|NZ_CP068135.1_prot_WP_000200601.1_378 [gene=coaD] [locus_tag=I6I41_RS01895] [protein=pantetheine-phosphate adenylyltransferase] [protein_id=WP_000200601.1] [location=330558..331049] [gbkey=CDS]	0.999823508360637	true
I6I41_RS05825	lcl|NZ_CP068135.1_prot_WP_071679802.1_1164 [locus_tag=I6I41_RS05825] [protein=IS3 family transposase] [protein_id=WP_071679802.1] [location=complement(1171863..1171967)] [gbkey=CDS]	0.999820694494002	true
I6I41_RS14905.trpS	lcl|NZ_CP068135.1_prot_WP_000110982.1_2976 [gene=trpS] [locus_tag=I6I41_RS14905] [protein=tryptophan--tRNA ligase] [protein_id=WP_000110982.1] [location=2981332..2982321] [gbkey=CDS]	0.999818034813739	true
I6I41_RS00445.efp	lcl|NZ_CP068135.1_prot_WP_000626516.1_88 [gene=efp] [locus_tag=I6I41_RS00445] [protein=elongation factor P] [protein_id=WP_000626516.1] [location=72265..72822] [gbkey=CDS]	0.999817971447708	true
I6I41_RS09665	lcl|NZ_CP068135.1_prot_WP_000500095.1_1932 [locus_tag=I6I41_RS09665] [protein=DUF3947 family protein] [protein_id=WP_000500095.1] [location=complement(1946834..1947085)] [gbkey=CDS]	0.999805172025943	true
I6I41_RS00930.bioF	lcl|NZ_CP068135.1_prot_WP_048536138.1_185 [gene=bioF] [locus_tag=I6I41_RS00930] [protein=8-amino-7-oxononanoate synthase] [protein_id=WP_048536138.1] [location=161960..163147] [gbkey=CDS]	0.999802710895967	true
I6I41_RS10930.fosB	lcl|NZ_CP068135.1_prot_WP_000943774.1_2185 [gene=fosB] [locus_tag=I6I41_RS10930] [protein=FosB/FosD family fosfomycin resistance bacillithiol transferase] [protein_id=WP_000943774.1] [location=complement(2188032..2188448)] [gbkey=CDS]	0.999801702390144	true
I6I41_RS12515	lcl|NZ_CP068135.1_prot_WP_000075943.1_2502 [locus_tag=I6I41_RS12515] [protein=chemotaxis protein CheV] [protein_id=WP_000075943.1] [location=complement(2529903..2530811)] [gbkey=CDS]	0.999791915235824	true
I6I41_RS25465	lcl|NZ_CP068135.1_prot_WP_003310958.1_4950 [locus_tag=I6I41_RS25465] [protein=long-chain-fatty-acid--CoA ligase] [protein_id=WP_003310958.1] [location=5104090..5105775] [gbkey=CDS]	0.999784650397715	true
I6I41_RS17865	lcl|NZ_CP068135.1_prot_WP_000512722.1_3545 [locus_tag=I6I41_RS17865] [protein=2-hydroxycarboxylate transporter family protein] [protein_id=WP_000512722.1] [location=complement(3569734..3571080)] [gbkey=CDS]	0.999765315777531	true
I6I41_RS10725	lcl|NZ_CP068135.1_prot_WP_006923785.1_2144 [locus_tag=I6I41_RS10725] [protein=hypothetical protein] [protein_id=WP_006923785.1] [location=2152994..2153872] [gbkey=CDS]	0.999758195619311	true
I6I41_RS21990	lcl|NZ_CP068135.1_prot_WP_048534548.1_4282 [locus_tag=I6I41_RS21990] [protein=DEAD/DEAH box helicase] [protein_id=WP_048534548.1] [location=complement(4432708..4435464)] [gbkey=CDS]	0.999723475993216	true
I6I41_RS02905	lcl|NZ_CP068135.1_prot_WP_201972794.1_580 [locus_tag=I6I41_RS02905] [protein=metallophosphoesterase] [protein_id=WP_201972794.1] [location=548856..549749] [gbkey=CDS]	0.999716620494867	true
I6I41_RS15750	lcl|NZ_CP068135.1_prot_WP_139304511.1_3145 [locus_tag=I6I41_RS15750] [protein=DUF4028 family protein] [protein_id=WP_139304511.1] [location=complement(3144224..3144427)] [gbkey=CDS]	0.999712060345874	true
I6I41_RS00725	lcl|NZ_CP068135.1_prot_WP_000257660.1_144 [locus_tag=I6I41_RS00725] [protein=2-oxo acid dehydrogenase subunit E2] [protein_id=WP_000257660.1] [location=122643..123962] [gbkey=CDS]	0.999690083235621	true
I6I41_RS13735.lysA	lcl|NZ_CP068135.1_prot_WP_000280675.1_2743 [gene=lysA] [locus_tag=I6I41_RS13735] [protein=diaminopimelate decarboxylase] [protein_id=WP_000280675.1] [location=complement(2760251..2761567)] [gbkey=CDS]	0.999689702473705	true
I6I41_RS23060	lcl|NZ_CP068135.1_prot_WP_001180555.1_4494 [locus_tag=I6I41_RS23060] [protein=hypothetical protein] [protein_id=WP_001180555.1] [location=4659214..4659399] [gbkey=CDS]	0.999681611588201	true
I6I41_RS04835	lcl|NZ_CP068135.1_prot_WP_000570206.1_966 [locus_tag=I6I41_RS04835] [protein=ABC transporter ATP-binding protein] [protein_id=WP_000570206.1] [location=953272..953997] [gbkey=CDS]	0.999659213928485	true
I6I41_RS10405	lcl|NZ_CP068135.1_prot_WP_044307178.1_2080 [locus_tag=I6I41_RS10405] [protein=molybdenum cofactor biosynthesis protein MoaE] [protein_id=WP_044307178.1] [location=complement(2090087..2090557)] [gbkey=CDS]	0.999624591371570	true
I6I41_RS21120	lcl|NZ_CP068135.1_prot_WP_000901894.1_4108 [locus_tag=I6I41_RS21120] [protein=chemotaxis protein] [protein_id=WP_000901894.1] [location=complement(4255204..4256505)] [gbkey=CDS]	0.999617323743923	true
I6I41_RS06885	lcl|NZ_CP068135.1_prot_WP_000071478.1_1376 [locus_tag=I6I41_RS06885] [protein=hypothetical protein] [protein_id=WP_000071478.1] [location=1377108..1377476] [gbkey=CDS]	0.999588611754871	true
I6I41_RS10950.namA	lcl|NZ_CP068135.1_prot_WP_016122352.1_2189 [gene=namA] [locus_tag=I6I41_RS10950] [protein=NADPH dehydrogenase NamA] [protein_id=WP_016122352.1] [location=2191852..2192889] [gbkey=CDS]	0.999579423586240	true
I6I41_RS11430	lcl|NZ_CP068135.1_prot_WP_006920466.1_2285 [locus_tag=I6I41_RS11430] [protein=ABC transporter ATP-binding protein] [protein_id=WP_006920466.1] [location=complement(2286814..2287587)] [gbkey=CDS]	0.999571745462741	true
I6I41_RS13530	lcl|NZ_CP068135.1_prot_WP_000806236.1_2702 [locus_tag=I6I41_RS13530] [protein=tyrosine-type recombinase/integrase] [protein_id=WP_000806236.1] [location=2723376..2723906] [gbkey=CDS]	0.999545033409795	true
I6I41_RS08395	lcl|NZ_CP068135.1_prot_WP_000397627.1_1678 [locus_tag=I6I41_RS08395] [protein=class I SAM-dependent methyltransferase] [protein_id=WP_000397627.1] [location=complement(1662231..1662860)] [gbkey=CDS]	0.999528236330860	true
I6I41_RS07645	lcl|NZ_CP068135.1_prot_WP_001290788.1_1528 [locus_tag=I6I41_RS07645] [protein=alpha/beta hydrolase] [protein_id=WP_001290788.1] [location=complement(1504840..1505694)] [gbkey=CDS]	0.999524615725355	true
I6I41_RS12510	lcl|NZ_CP068135.1_prot_WP_061113509.1_2501 [locus_tag=I6I41_RS12510] [protein=DNA-binding domain-containing protein] [protein_id=WP_061113509.1] [location=complement(2528346..2529293)] [gbkey=CDS]	0.999520536186606	true
I6I41_RS15400	lcl|NZ_CP068135.1_prot_WP_000184510.1_3075 [locus_tag=I6I41_RS15400] [protein=BlaI/MecI/CopY family transcriptional regulator] [protein_id=WP_000184510.1] [location=complement(3072778..3073179)] [gbkey=CDS]	0.999488793664353	true
I6I41_RS01915	lcl|NZ_CP068135.1_prot_WP_071732660.1_382 [locus_tag=I6I41_RS01915] [protein=nucleotidyltransferase] [protein_id=WP_071732660.1] [location=complement(334215..335441)] [gbkey=CDS]	0.999477047827754	true
I6I41_RS03800	lcl|NZ_CP068135.1_prot_WP_001268346.1_759 [locus_tag=I6I41_RS03800] [protein=ASCH domain-containing protein] [protein_id=WP_001268346.1] [location=729812..730153] [gbkey=CDS]	0.999466805054926	true
I6I41_RS00810.mgtA	lcl|NZ_CP068135.1_prot_WP_139304483.1_161 [gene=mgtA] [locus_tag=I6I41_RS00810] [protein=magnesium-translocating P-type ATPase] [protein_id=WP_139304483.1] [location=complement(136386..139091)] [gbkey=CDS]	0.999402410145032	true
I6I41_RS08270	lcl|NZ_CP068135.1_prot_WP_001071364.1_1653 [locus_tag=I6I41_RS08270] [protein=heterocycloanthracin/sonorensin family bacteriocin] [protein_id=WP_001071364.1] [location=complement(1637715..1638035)] [gbkey=CDS]	0.999388254305241	true
I6I41_RS17345	lcl|NZ_CP068135.1_prot_WP_000791509.1_3441 [locus_tag=I6I41_RS17345] [protein=DNA-binding protein] [protein_id=WP_000791509.1] [location=3451445..3452992] [gbkey=CDS]	0.999369088657997	true
I6I41_RS22100.thiC	lcl|NZ_CP068135.1_prot_WP_000814450.1_4304 [gene=thiC] [locus_tag=I6I41_RS22100] [protein=phosphomethylpyrimidine synthase ThiC] [protein_id=WP_000814450.1] [location=4461379..4463139] [gbkey=CDS]	0.999351615920091	true
I6I41_RS10525	lcl|NZ_CP068135.1_prot_WP_170956596.1_2104 [locus_tag=I6I41_RS10525] [protein=formate--tetrahydrofolate ligase] [protein_id=WP_170956596.1] [location=complement(2115525..2117276)] [gbkey=CDS]	0.999343048798715	true
I6I41_RS07735	lcl|NZ_CP068135.1_prot_WP_074619064.1_1546 [locus_tag=I6I41_RS07735] [protein=DinB family protein] [protein_id=WP_074619064.1] [location=complement(1536652..1537188)] [gbkey=CDS]	0.999334845395189	true
I6I41_RS14980	lcl|NZ_CP068135.1_prot_WP_001120851.1_2991 [locus_tag=I6I41_RS14980] [protein=DUF3941 domain-containing protein] [protein_id=WP_001120851.1] [location=2995006..2995137] [gbkey=CDS]	0.999332863213497	true
I6I41_RS15905	lcl|NZ_CP068135.1_prot_WP_000940665.1_3176 [locus_tag=I6I41_RS15905] [protein=hypothetical protein] [protein_id=WP_000940665.1] [location=complement(3168667..3169056)] [gbkey=CDS]	0.999323603593634	true
I6I41_RS09830	lcl|NZ_CP068135.1_prot_WP_000181014.1_1965 [locus_tag=I6I41_RS09830] [protein=ABC transporter permease/substrate-binding protein] [protein_id=WP_000181014.1] [location=complement(1977129..1978640)] [gbkey=CDS]	0.999318501965058	true
I6I41_RS26245	lcl|NZ_CP068135.1_prot_WP_074618784.1_5104 [locus_tag=I6I41_RS26245] [protein=PD40 domain-containing protein] [protein_id=WP_074618784.1] [location=5262047..5263285] [gbkey=CDS]	0.999318005426328	true
I6I41_RS14245.phaP	lcl|NZ_CP068135.1_prot_WP_000448594.1_2845 [gene=phaP] [locus_tag=I6I41_RS14245] [protein=polyhydroxyalkanoic acid inclusion protein PhaP] [protein_id=WP_000448594.1] [location=2850305..2850829] [gbkey=CDS]	0.999303777998768	true
I6I41_RS14885	lcl|NZ_CP068135.1_prot_WP_000974106.1_2972 [locus_tag=I6I41_RS14885] [protein=ABC transporter permease] [protein_id=WP_000974106.1] [location=complement(2976509..2977525)] [gbkey=CDS]	0.999301616512540	true
I6I41_RS03625	lcl|NZ_CP068135.1_prot_WP_044306929.1_724 [locus_tag=I6I41_RS03625] [protein=tubulin-like doman-containing protein] [protein_id=WP_044306929.1] [location=686165..689527] [gbkey=CDS]	0.999283464361702	true
I6I41_RS09105	lcl|NZ_CP068135.1_prot_WP_201972807.1_1820 [locus_tag=I6I41_RS09105] [protein=DUF4183 domain-containing protein] [protein_id=WP_201972807.1] [location=complement(1833892..1834875)] [gbkey=CDS]	0.999254385584895	true
I6I41_RS07245	lcl|NZ_CP068135.1_prot_WP_000135278.1_1448 [locus_tag=I6I41_RS07245] [protein=N-acetylmuramoyl-L-alanine amidase] [protein_id=WP_000135278.1] [location=1441937..1442671] [gbkey=CDS]	0.999191211256990	true
I6I41_RS12845	lcl|NZ_CP068135.1_prot_WP_139304521.1_2568 [locus_tag=I6I41_RS12845] [protein=hypothetical protein] [protein_id=WP_139304521.1] [location=complement(2598864..2600411)] [gbkey=CDS]	0.999150858605764	true
I6I41_RS02660	lcl|NZ_CP068135.1_prot_WP_000625418.1_531 [locus_tag=I6I41_RS02660] [protein=2-oxoacid:acceptor oxidoreductase subunit alpha] [protein_id=WP_000625418.1] [location=494394..496151] [gbkey=CDS]	0.999144842915439	true
I6I41_RS17050.tenI	lcl|NZ_CP068135.1_prot_WP_000787170.1_3405 [gene=tenI] [locus_tag=I6I41_RS17050] [protein=thiazole tautomerase TenI] [protein_id=WP_000787170.1] [location=complement(3406478..3407098)] [gbkey=CDS]	0.999124186183732	true
I6I41_RS00605	lcl|NZ_CP068135.1_prot_WP_201972784.1_120 [locus_tag=I6I41_RS00605] [protein=P27 family phage terminase small subunit] [protein_id=WP_201972784.1] [location=99013..99540] [gbkey=CDS]	0.999121073215343	true
I6I41_RS17065	lcl|NZ_CP068135.1_prot_WP_001256824.1_3408 [locus_tag=I6I41_RS17065] [protein=ABC transporter ATP-binding protein] [protein_id=WP_001256824.1] [location=complement(3408859..3409608)] [gbkey=CDS]	0.999119448870635	true
I6I41_RS09140	lcl|NZ_CP068135.1_prot_WP_001257875.1_1827 [locus_tag=I6I41_RS09140] [protein=hypothetical protein] [protein_id=WP_001257875.1] [location=1839818..1840321] [gbkey=CDS]	0.998999224826695	true
I6I41_RS22675	lcl|NZ_CP068135.1_prot_WP_000054857.1_4417 [locus_tag=I6I41_RS22675] [protein=ABC-F family ATP-binding cassette domain-containing protein] [protein_id=WP_000054857.1] [location=4580071..4581618] [gbkey=CDS]	0.998946512270805	true
I6I41_RS15080	lcl|NZ_CP068135.1_prot_WP_000902333.1_3011 [locus_tag=I6I41_RS15080] [protein=spore germination protein GerPE] [protein_id=WP_000902333.1] [location=3013000..3013386] [gbkey=CDS]	0.998933657217977	true
I6I41_RS04510	lcl|NZ_CP068135.1_prot_WP_069604223.1_901 [locus_tag=I6I41_RS04510] [protein=phosphotransferase] [protein_id=WP_069604223.1] [location=892212..893051] [gbkey=CDS]	0.998919847387336	true
I6I41_RS02970	lcl|NZ_CP068135.1_prot_WP_201972795.1_593 [locus_tag=I6I41_RS02970] [protein=Gly-Xaa-Xaa repeat protein] [protein_id=WP_201972795.1] [location=complement(562067..565513)] [gbkey=CDS]	0.998900779083177	true
I6I41_RS14675	lcl|NZ_CP068135.1_prot_WP_000191204.1_2930 [locus_tag=I6I41_RS14675] [protein=ATP-dependent helicase] [protein_id=WP_000191204.1] [location=2937135..2939201] [gbkey=CDS]	0.998863855016250	true
I6I41_RS25855	lcl|NZ_CP068135.1_prot_WP_074618846.1_5026 [locus_tag=I6I41_RS25855] [protein=ABC transporter permease] [protein_id=WP_074618846.1] [location=5180766..5182679] [gbkey=CDS]	0.998788641476340	true
I6I41_RS01420	lcl|NZ_CP068135.1_prot_WP_000567998.1_283 [locus_tag=I6I41_RS01420] [protein=AAA family ATPase] [protein_id=WP_000567998.1] [location=complement(243889..244641)] [gbkey=CDS]	0.998755828038101	true
I6I41_RS21955	lcl|NZ_CP068135.1_prot_WP_000387924.1_4275 [locus_tag=I6I41_RS21955] [protein=YIP1 family protein] [protein_id=WP_000387924.1] [location=4428974..4429654] [gbkey=CDS]	0.998734121745962	true
I6I41_RS00550	lcl|NZ_CP068135.1_prot_WP_000366452.1_109 [locus_tag=I6I41_RS00550] [protein=1-deoxy-D-xylulose-5-phosphate synthase] [protein_id=WP_000366452.1] [location=86907..88799] [gbkey=CDS]	0.998730333657846	true
I6I41_RS23260	lcl|NZ_CP068135.1_prot_WP_000683440.1_4534 [locus_tag=I6I41_RS23260] [protein=NAD(P)H-dependent oxidoreductase] [protein_id=WP_000683440.1] [location=complement(4690579..4691160)] [gbkey=CDS]	0.998479530871070	true
I6I41_RS09540	lcl|NZ_CP068135.1_prot_WP_000633344.1_1907 [locus_tag=I6I41_RS09540] [protein=CoA-acylating methylmalonate-semialdehyde dehydrogenase] [protein_id=WP_000633344.1] [location=complement(1923846..1925306)] [gbkey=CDS]	0.998479059436227	true
I6I41_RS06910	lcl|NZ_CP068135.1_prot_WP_000834883.1_1381 [locus_tag=I6I41_RS06910] [protein=hypothetical protein] [protein_id=WP_000834883.1] [location=1380260..1380655] [gbkey=CDS]	0.998468852938503	true
I6I41_RS07165	lcl|NZ_CP068135.1_prot_WP_000182620.1_1432 [locus_tag=I6I41_RS07165] [protein=(2Fe-2S)-binding protein] [protein_id=WP_000182620.1] [location=complement(1426778..1427050)] [gbkey=CDS]	0.998379580283483	true
I6I41_RS04165	lcl|NZ_CP068135.1_prot_WP_001244205.1_832 [locus_tag=I6I41_RS04165] [protein=agmatine deiminase family protein] [protein_id=WP_001244205.1] [location=820579..821625] [gbkey=CDS]	0.998346573923502	true
I6I41_RS01005	lcl|NZ_CP068135.1_prot_WP_000898970.1_200 [locus_tag=I6I41_RS01005] [protein=alpha/beta hydrolase] [protein_id=WP_000898970.1] [location=complement(174779..175777)] [gbkey=CDS]	0.998324003056222	true
I6I41_RS25710.ccsA	lcl|NZ_CP068135.1_prot_WP_000008991.1_4997 [gene=ccsA] [locus_tag=I6I41_RS25710] [protein=cytochrome c biogenesis protein CcsA] [protein_id=WP_000008991.1] [location=5151439..5152272] [gbkey=CDS]	0.998308028537968	true
I6I41_RS02925	lcl|NZ_CP068135.1_prot_WP_000228315.1_584 [locus_tag=I6I41_RS02925] [protein=DUF420 domain-containing protein] [protein_id=WP_000228315.1] [location=553488..554030] [gbkey=CDS]	0.998132499359121	true
I6I41_RS13795.hisB	lcl|NZ_CP068135.1_prot_WP_001249960.1_2755 [gene=hisB] [locus_tag=I6I41_RS13795] [protein=imidazoleglycerol-phosphate dehydratase HisB] [protein_id=WP_001249960.1] [location=complement(2770567..2771151)] [gbkey=CDS]	0.998058702744687	true
I6I41_RS07695	lcl|NZ_CP068135.1_prot_WP_016122625.1_1538 [locus_tag=I6I41_RS07695] [protein=SagB/ThcOx family dehydrogenase] [protein_id=WP_016122625.1] [location=1521017..1521994] [gbkey=CDS]	0.998053667039314	true
I6I41_RS22635	lcl|NZ_CP068135.1_prot_WP_074618692.1_4409 [locus_tag=I6I41_RS22635] [protein=purine/pyrimidine permease] [protein_id=WP_074618692.1] [location=complement(4572831..4574111)] [gbkey=CDS]	0.998026282985516	true
I6I41_RS06300	lcl|NZ_CP068135.1_prot_WP_000839309.1_1259 [locus_tag=I6I41_RS06300] [protein=glycosyltransferase] [protein_id=WP_000839309.1] [location=1264256..1265773] [gbkey=CDS]	0.998001670097868	true
I6I41_RS23425	lcl|NZ_CP068135.1_prot_WP_000829784.1_4567 [locus_tag=I6I41_RS23425] [protein=NAD(P)/FAD-dependent oxidoreductase] [protein_id=WP_000829784.1] [location=complement(4727467..4728456)] [gbkey=CDS]	0.997854671954073	true
I6I41_RS11575	lcl|NZ_CP068135.1_prot_WP_016122309.1_2314 [locus_tag=I6I41_RS11575] [protein=thioesterase] [protein_id=WP_016122309.1] [location=complement(2338334..2339071)] [gbkey=CDS]	0.997829360118820	true
I6I41_RS03490	lcl|NZ_CP068135.1_prot_WP_000614858.1_697 [locus_tag=I6I41_RS03490] [protein=LysM peptidoglycan-binding domain-containing protein] [protein_id=WP_000614858.1] [location=complement(654595..655887)] [gbkey=CDS]	0.997787664740901	true
I6I41_RS21225	lcl|NZ_CP068135.1_prot_WP_000181977.1_4129 [locus_tag=I6I41_RS21225] [protein=LacI family DNA-binding transcriptional regulator] [protein_id=WP_000181977.1] [location=4278965..4279942] [gbkey=CDS]	0.997539258901056	true
I6I41_RS05650	lcl|NZ_CP068135.1_prot_WP_000388917.1_1129 [locus_tag=I6I41_RS05650] [protein=magnesium transporter CorA family protein] [protein_id=WP_000388917.1] [location=1124719..1125669] [gbkey=CDS]	0.997500180001629	true
I6I41_RS14210	lcl|NZ_CP068135.1_prot_WP_000726024.1_2838 [locus_tag=I6I41_RS14210] [protein=DUF3905 domain-containing protein] [protein_id=WP_000726024.1] [location=2844027..2844362] [gbkey=CDS]	0.997482754934862	true
I6I41_RS23550	lcl|NZ_CP068135.1_prot_WP_074618675.1_4592 [locus_tag=I6I41_RS23550] [protein=pyridoxal phosphate-dependent aminotransferase] [protein_id=WP_074618675.1] [location=complement(4750339..4751490)] [gbkey=CDS]	0.997385985914584	true
I6I41_RS17600	lcl|NZ_CP068135.1_prot_WP_044306393.1_3492 [locus_tag=I6I41_RS17600] [protein=GerAB/ArcD/ProY family transporter] [protein_id=WP_044306393.1] [location=3504988..3506094] [gbkey=CDS]	0.997329836629502	true
I6I41_RS09435	lcl|NZ_CP068135.1_prot_WP_001043905.1_1886 [locus_tag=I6I41_RS09435] [protein=HU family DNA-binding protein] [protein_id=WP_001043905.1] [location=1897168..1897440] [gbkey=CDS]	0.997319912104348	true
I6I41_RS18330	lcl|NZ_CP068135.1_prot_WP_000517891.1_3619 [locus_tag=I6I41_RS18330] [protein=small, acid-soluble spore protein K] [protein_id=WP_000517891.1] [location=3713042..3713200] [gbkey=CDS]	0.997267923175352	true
I6I41_RS04005	lcl|NZ_CP068135.1_prot_WP_025708916.1_800 [locus_tag=I6I41_RS04005] [protein=spore germination protein] [protein_id=WP_025708916.1] [location=complement(783803..785311)] [gbkey=CDS]	0.997161414976734	true
I6I41_RS12595	lcl|NZ_CP068135.1_prot_WP_061113514.1_2518 [locus_tag=I6I41_RS12595] [protein=flagellar hook-associated protein 2] [protein_id=WP_061113514.1] [location=complement(2542355..2543707)] [gbkey=CDS]	0.996665926934637	true
I6I41_RS10350.ric	lcl|NZ_CP068135.1_prot_WP_000401361.1_2069 [gene=ric] [locus_tag=I6I41_RS10350] [protein=iron-sulfur cluster repair di-iron protein] [protein_id=WP_000401361.1] [location=2079764..2080471] [gbkey=CDS]	0.996128527989691	true
I6I41_RS18895	lcl|NZ_CP068135.1_prot_WP_016121517.1_3732 [locus_tag=I6I41_RS18895] [protein=hypothetical protein] [protein_id=WP_016121517.1] [location=3833944..3834312] [gbkey=CDS]	0.995942453977494	true
I6I41_RS12555.fliH	lcl|NZ_CP068135.1_prot_WP_000051695.1_2510 [gene=fliH] [locus_tag=I6I41_RS12555] [protein=flagellar assembly protein FliH] [protein_id=WP_000051695.1] [location=complement(2536884..2537573)] [gbkey=CDS]	0.995922822787994	true
I6I41_RS17070.tenA	lcl|NZ_CP068135.1_prot_WP_044306892.1_3409 [gene=tenA] [locus_tag=I6I41_RS17070] [protein=thiaminase II] [protein_id=WP_044306892.1] [location=complement(3409577..3410272)] [gbkey=CDS]	0.995892178485796	true
I6I41_RS19785	lcl|NZ_CP068135.1_prot_WP_000527151.1_3886 [locus_tag=I6I41_RS19785] [protein=ABC transporter permease] [protein_id=WP_000527151.1] [location=4011943..4012611] [gbkey=CDS]	0.995694080568213	true
I6I41_RS17415	lcl|NZ_CP068135.1_prot_WP_025710080.1_3455 [locus_tag=I6I41_RS17415] [protein=FAD-binding protein] [protein_id=WP_025710080.1] [location=complement(3466241..3467557)] [gbkey=CDS]	0.995375391249887	true
I6I41_RS01485.malR	lcl|NZ_CP068135.1_prot_WP_000219053.1_296 [gene=malR] [locus_tag=I6I41_RS01485] [protein=maltose operon transcriptional repressor MalR] [protein_id=WP_000219053.1] [location=257299..258321] [gbkey=CDS]	0.995289843186006	true
I6I41_RS03395	lcl|NZ_CP068135.1_prot_WP_001247730.1_678 [locus_tag=I6I41_RS03395] [protein=SAP domain-containing protein] [protein_id=WP_001247730.1] [location=complement(641406..641987)] [gbkey=CDS]	0.995123694855018	true
I6I41_RS00150.metC	lcl|NZ_CP068135.1_prot_WP_000122299.1_29 [gene=metC] [locus_tag=I6I41_RS00150] [protein=cystathionine beta-lyase] [protein_id=WP_000122299.1] [location=complement(25699..26862)] [gbkey=CDS]	0.995103489919535	true
I6I41_RS06760	lcl|NZ_CP068135.1_prot_WP_025709540.1_1351 [locus_tag=I6I41_RS06760] [protein=ABC transporter permease] [protein_id=WP_025709540.1] [location=1359887..1360735] [gbkey=CDS]	0.995053563215349	true
I6I41_RS11230	lcl|NZ_CP068135.1_prot_WP_001031482.1_2245 [locus_tag=I6I41_RS11230] [protein=hypothetical protein] [protein_id=WP_001031482.1] [location=complement(2245548..2245757)] [gbkey=CDS]	0.994981921996273	true
I6I41_RS25440	lcl|NZ_CP068135.1_prot_WP_000284973.1_4945 [locus_tag=I6I41_RS25440] [protein=DinB family protein] [protein_id=WP_000284973.1] [location=complement(5097166..5097669)] [gbkey=CDS]	0.994980920134050	true
I6I41_RS10215.argS	lcl|NZ_CP068135.1_prot_WP_000384910.1_2042 [gene=argS] [locus_tag=I6I41_RS10215] [protein=arginine--tRNA ligase] [protein_id=WP_000384910.1] [location=complement(2055431..2057119)] [gbkey=CDS]	0.994713330790436	true
I6I41_RS25300.asnS	lcl|NZ_CP068135.1_prot_WP_000432177.1_4917 [gene=asnS] [locus_tag=I6I41_RS25300] [protein=asparagine--tRNA ligase] [protein_id=WP_000432177.1] [location=5069255..5070646] [gbkey=CDS]	0.994692212262137	true
I6I41_RS06195	lcl|NZ_CP068135.1_prot_WP_000076585.1_1238 [locus_tag=I6I41_RS06195] [protein=DUF3958 family protein] [protein_id=WP_000076585.1] [location=1239923..1240285] [gbkey=CDS]	0.994406822288648	true
I6I41_RS10550	lcl|NZ_CP068135.1_prot_WP_000014087.1_2109 [locus_tag=I6I41_RS10550] [protein=oxalate:formate antiporter] [protein_id=WP_000014087.1] [location=complement(2119346..2120122)] [gbkey=CDS]	0.994160362751413	true
I6I41_RS03310	lcl|NZ_CP068135.1_prot_WP_000412754.1_661 [locus_tag=I6I41_RS03310] [protein=ring-cleaving dioxygenase] [protein_id=WP_000412754.1] [location=627759..628697] [gbkey=CDS]	0.994070845997709	true
I6I41_RS02170	lcl|NZ_CP068135.1_prot_WP_000625866.1_433 [locus_tag=I6I41_RS02170] [protein=YicC family protein] [protein_id=WP_000625866.1] [location=390633..391508] [gbkey=CDS]	0.994044674760455	true
I6I41_RS12640.fliY	lcl|NZ_CP068135.1_prot_WP_074619165.1_2527 [gene=fliY] [locus_tag=I6I41_RS12640] [protein=flagellar motor switch phosphatase FliY] [protein_id=WP_074619165.1] [location=complement(2550537..2552174)] [gbkey=CDS]	0.994014239645785	true
I6I41_RS25890.nadA	lcl|NZ_CP068135.1_prot_WP_006927543.1_5033 [gene=nadA] [locus_tag=I6I41_RS25890] [protein=quinolinate synthase NadA] [protein_id=WP_006927543.1] [location=5188709..5189815] [gbkey=CDS]	0.994004110509325	true
I6I41_RS01730.speA	lcl|NZ_CP068135.1_prot_WP_000084899.1_345 [gene=speA] [locus_tag=I6I41_RS01730] [protein=arginine decarboxylase] [protein_id=WP_000084899.1] [location=complement(300741..302213)] [gbkey=CDS]	0.993844858525086	true
I6I41_RS02445.proS	lcl|NZ_CP068135.1_prot_WP_000814300.1_488 [gene=proS] [locus_tag=I6I41_RS02445] [protein=proline--tRNA ligase] [protein_id=WP_000814300.1] [location=444921..446621] [gbkey=CDS]	0.993641409243049	true
I6I41_RS21535	lcl|NZ_CP068135.1_prot_WP_000912404.1_4191 [locus_tag=I6I41_RS21535] [protein=DUF2529 domain-containing protein] [protein_id=WP_000912404.1] [location=complement(4350739..4351263)] [gbkey=CDS]	0.993541256753866	true
I6I41_RS26385	lcl|NZ_CP068135.1_prot_WP_000439769.1_5132 [locus_tag=I6I41_RS26385] [protein=ComE operon protein 2] [protein_id=WP_000439769.1] [location=5283894..5284451] [gbkey=CDS]	0.993341512336890	true
I6I41_RS17405	lcl|NZ_CP068135.1_prot_WP_001268332.1_3453 [locus_tag=I6I41_RS17405] [protein=hypothetical protein] [protein_id=WP_001268332.1] [location=complement(3464661..3464864)] [gbkey=CDS]	0.993228112786790	true
I6I41_RS22995	lcl|NZ_CP068135.1_prot_WP_000939479.1_4481 [locus_tag=I6I41_RS22995] [protein=TrmB family transcriptional regulator] [protein_id=WP_000939479.1] [location=complement(4644553..4645311)] [gbkey=CDS]	0.993215245445195	true
I6I41_RS08450	lcl|NZ_CP068135.1_prot_WP_139304505.1_1689 [locus_tag=I6I41_RS08450] [protein=AraC family transcriptional regulator] [protein_id=WP_139304505.1] [location=complement(1672386..1673168)] [gbkey=CDS]	0.993180148113590	true
I6I41_RS18565.cadA	lcl|NZ_CP068135.1_prot_WP_001083747.1_3666 [gene=cadA] [locus_tag=I6I41_RS18565] [protein=cadmium-translocating P-type ATPase] [protein_id=WP_001083747.1] [location=3758423..3760348] [gbkey=CDS]	0.992687300368499	true
I6I41_RS12965	lcl|NZ_CP068135.1_prot_WP_000193194.1_2590 [locus_tag=I6I41_RS12965] [protein=DUF418 domain-containing protein] [protein_id=WP_000193194.1] [location=2620618..2621781] [gbkey=CDS]	0.992341454519983	true
I6I41_RS02765	lcl|NZ_CP068135.1_prot_WP_033692454.1_552 [locus_tag=I6I41_RS02765] [protein=hypothetical protein] [protein_id=WP_033692454.1] [location=complement(522721..523122)] [gbkey=CDS]	0.991934395550793	true
I6I41_RS06505	lcl|NZ_CP068135.1_prot_WP_048567550.1_1300 [locus_tag=I6I41_RS06505] [protein=sugar-binding transcriptional regulator] [protein_id=WP_048567550.1] [location=complement(1306830..1307762)] [gbkey=CDS]	0.991878855256540	true
I6I41_RS00170.murG	lcl|NZ_CP068135.1_prot_WP_000724779.1_33 [gene=murG] [locus_tag=I6I41_RS00170] [protein=undecaprenyldiphospho-muramoylpentapeptide beta-N-acetylglucosaminyltransferase] [protein_id=WP_000724779.1] [location=33809..34867] [gbkey=CDS]	0.991861033179961	true
I6I41_RS11945	lcl|NZ_CP068135.1_prot_WP_074619195.1_2388 [locus_tag=I6I41_RS11945] [protein=GNAT family N-acetyltransferase] [protein_id=WP_074619195.1] [location=complement(2417490..2418002)] [gbkey=CDS]	0.991766284401412	true
I6I41_RS00580	lcl|NZ_CP068135.1_prot_WP_201972780.1_115 [locus_tag=I6I41_RS00580] [protein=tyrosine-type recombinase/integrase] [protein_id=WP_201972780.1] [location=94887..95867] [gbkey=CDS]	0.991647831743236	true
I6I41_RS00980	lcl|NZ_CP068135.1_prot_WP_000360793.1_195 [locus_tag=I6I41_RS00980] [protein=DUF2552 family protein] [protein_id=WP_000360793.1] [location=170595..170840] [gbkey=CDS]	0.991482825430346	true
I6I41_RS15135	lcl|NZ_CP068135.1_prot_WP_000182396.1_3022 [locus_tag=I6I41_RS15135] [protein=hypothetical protein] [protein_id=WP_000182396.1] [location=3025365..3025859] [gbkey=CDS]	0.991386650502039	true
I6I41_RS04965	lcl|NZ_CP068135.1_prot_WP_000554032.1_992 [locus_tag=I6I41_RS04965] [protein=hypothetical protein] [protein_id=WP_000554032.1] [location=complement(979727..979918)] [gbkey=CDS]	0.990516868861542	true
I6I41_RS05135	lcl|NZ_CP068135.1_prot_WP_000451794.1_1026 [locus_tag=I6I41_RS05135] [protein=immunity 22 family protein] [protein_id=WP_000451794.1] [location=1009230..1009604] [gbkey=CDS]	0.990348773982724	true
I6I41_RS25815	lcl|NZ_CP068135.1_prot_WP_001973720.1_5018 [locus_tag=I6I41_RS25815] [protein=ribosomal-processing cysteine protease Prp] [protein_id=WP_001973720.1] [location=5173493..5173837] [gbkey=CDS]	0.990326207577069	true
I6I41_RS25305	lcl|NZ_CP068135.1_prot_WP_000503915.1_4918 [locus_tag=I6I41_RS25305] [protein=SDR family oxidoreductase] [protein_id=WP_000503915.1] [location=5070824..5071726] [gbkey=CDS]	0.989790197715478	true
I6I41_RS01475.malC	lcl|NZ_CP068135.1_prot_WP_074618726.1_294 [gene=malC] [locus_tag=I6I41_RS01475] [protein=maltosaccharide ABC transporter permease MalC] [protein_id=WP_074618726.1] [location=254885..256186] [gbkey=CDS]	0.989760711545335	true
I6I41_RS00625	lcl|NZ_CP068135.1_prot_WP_201972788.1_124 [locus_tag=I6I41_RS00625] [protein=hypothetical protein] [protein_id=WP_201972788.1] [location=104494..104733] [gbkey=CDS]	0.989344828571758	true
I6I41_RS12250	lcl|NZ_CP068135.1_prot_WP_002023787.1_2449 [locus_tag=I6I41_RS12250] [protein=GntR family transcriptional regulator] [protein_id=WP_002023787.1] [location=2480735..2481406] [gbkey=CDS]	0.988848955020385	true
I6I41_RS01300	lcl|NZ_CP068135.1_prot_WP_000180387.1_259 [locus_tag=I6I41_RS01300] [protein=nitroreductase family protein] [protein_id=WP_000180387.1] [location=complement(224265..224882)] [gbkey=CDS]	0.988729529689385	true
I6I41_RS12870	lcl|NZ_CP068135.1_prot_WP_074619156.1_2573 [locus_tag=I6I41_RS12870] [protein=sugar transferase] [protein_id=WP_074619156.1] [location=complement(2605035..2605673)] [gbkey=CDS]	0.988265814402050	true
I6I41_RS15670	lcl|NZ_CP068135.1_prot_WP_001072568.1_3129 [locus_tag=I6I41_RS15670] [protein=ring-cleaving dioxygenase] [protein_id=WP_001072568.1] [location=complement(3128960..3129937)] [gbkey=CDS]	0.987420589471982	true
I6I41_RS07085	lcl|NZ_CP068135.1_prot_WP_001228727.1_1416 [locus_tag=I6I41_RS07085] [protein=septum formation initiator family protein] [protein_id=WP_001228727.1] [location=1412908..1413264] [gbkey=CDS]	0.987190696037007	true
I6I41_RS15675	lcl|NZ_CP068135.1_prot_WP_000276675.1_3130 [locus_tag=I6I41_RS15675] [protein=ring-cleaving dioxygenase] [protein_id=WP_000276675.1] [location=complement(3129981..3130925)] [gbkey=CDS]	0.986223236068407	true
I6I41_RS18140	lcl|NZ_CP068135.1_prot_WP_000149746.1_3599 [locus_tag=I6I41_RS18140] [protein=DUF3884 family protein] [protein_id=WP_000149746.1] [location=3686659..3686979] [gbkey=CDS]	0.985768915775495	true
I6I41_RS21175	lcl|NZ_CP068135.1_prot_WP_046393126.1_4119 [locus_tag=I6I41_RS21175] [protein=GAF domain-containing sensor histidine kinase] [protein_id=WP_046393126.1] [location=4268199..4269770] [gbkey=CDS]	0.985575166627721	true
I6I41_RS07860	lcl|NZ_CP068135.1_prot_WP_000522476.1_1571 [locus_tag=I6I41_RS07860] [protein=PH domain-containing protein] [protein_id=WP_000522476.1] [location=complement(1557185..1557562)] [gbkey=CDS]	0.985432774499249	true
I6I41_RS11605	lcl|NZ_CP068135.1_prot_WP_000842971.1_2320 [locus_tag=I6I41_RS11605] [protein=aminopeptidase P family protein] [protein_id=WP_000842971.1] [location=complement(2345913..2347196)] [gbkey=CDS]	0.985040399968842	true
I6I41_RS17700	lcl|NZ_CP068135.1_prot_WP_000382679.1_3512 [locus_tag=I6I41_RS17700] [protein=acid-soluble spore protein H] [protein_id=WP_000382679.1] [location=complement(3529788..3529967)] [gbkey=CDS]	0.984241455576210	true
I6I41_RS08665	lcl|NZ_CP068135.1_prot_WP_000728157.1_1732 [locus_tag=I6I41_RS08665] [protein=WGxxGxxG-CTERM domain-containing protein] [protein_id=WP_000728157.1] [location=1717714..1718013] [gbkey=CDS]	0.983589585022037	true
I6I41_RS01150.spoIIAB	lcl|NZ_CP068135.1_prot_WP_001243398.1_229 [gene=spoIIAB] [locus_tag=I6I41_RS01150] [protein=anti-sigma F factor] [protein_id=WP_001243398.1] [location=199320..199760] [gbkey=CDS]	0.983580801188632	true
I6I41_RS18510.yfkAB	lcl|NZ_CP068135.1_prot_WP_074619100.1_3655 [gene=yfkAB] [locus_tag=I6I41_RS18510] [protein=radical SAM/CxCxxxxC motif protein YfkAB] [protein_id=WP_074619100.1] [location=3747163..3748290] [gbkey=CDS]	0.983269559424398	true
I6I41_RS04530	lcl|NZ_CP068135.1_prot_WP_000787685.1_905 [locus_tag=I6I41_RS04530] [protein=S8 family serine peptidase] [protein_id=WP_000787685.1] [location=895535..896914] [gbkey=CDS]	0.982648577843942	true
I6I41_RS15075.gerPD	lcl|NZ_CP068135.1_prot_WP_001052807.1_3010 [gene=gerPD] [locus_tag=I6I41_RS15075] [protein=spore germination protein GerPD] [protein_id=WP_001052807.1] [location=3012790..3012984] [gbkey=CDS]	0.982284889390131	true
I6I41_RS13710	lcl|NZ_CP068135.1_prot_WP_000119621.1_2738 [locus_tag=I6I41_RS13710] [protein=ferredoxin--nitrite reductase] [protein_id=WP_000119621.1] [location=complement(2755601..2757223)] [gbkey=CDS]	0.981944962338788	true
I6I41_RS09155	lcl|NZ_CP068135.1_prot_WP_001027670.1_1830 [locus_tag=I6I41_RS09155] [protein=DUF1349 domain-containing protein] [protein_id=WP_001027670.1] [location=complement(1844755..1845351)] [gbkey=CDS]	0.980926028533805	true
I6I41_RS16935	lcl|NZ_CP068135.1_prot_WP_000367318.1_3382 [locus_tag=I6I41_RS16935] [protein=PTS sucrose transporter subunit IIBC] [protein_id=WP_000367318.1] [location=3385005..3386381] [gbkey=CDS]	0.980493267427665	true
I6I41_RS21380.speE	lcl|NZ_CP068135.1_prot_WP_000424696.1_4160 [gene=speE] [locus_tag=I6I41_RS21380] [protein=spermidine synthase] [protein_id=WP_000424696.1] [location=4307179..4308006] [gbkey=CDS]	0.980144860198358	true
I6I41_RS09245	lcl|NZ_CP068135.1_prot_WP_000426835.1_1848 [locus_tag=I6I41_RS09245] [protein=hypothetical protein] [protein_id=WP_000426835.1] [location=complement(1859404..1860351)] [gbkey=CDS]	0.979454882511170	true
I6I41_RS18595	lcl|NZ_CP068135.1_prot_WP_001064409.1_3672 [locus_tag=I6I41_RS18595] [protein=toxic anion resistance protein] [protein_id=WP_001064409.1] [location=complement(3765737..3766819)] [gbkey=CDS]	0.978002496929426	true
I6I41_RS18850	lcl|NZ_CP068135.1_prot_WP_046392321.1_3723 [locus_tag=I6I41_RS18850] [protein=PRK06851 family protein] [protein_id=WP_046392321.1] [location=complement(3825873..3826982)] [gbkey=CDS]	0.977357258060035	true
I6I41_RS22190	lcl|NZ_CP068135.1_prot_WP_000989055.1_4322 [locus_tag=I6I41_RS22190] [protein=PTS lactose/cellobiose transporter subunit IIA] [protein_id=WP_000989055.1] [location=4481095..4481418] [gbkey=CDS]	0.977342652125245	true
I6I41_RS01350	lcl|NZ_CP068135.1_prot_WP_000765508.1_269 [locus_tag=I6I41_RS01350] [protein=pyridoxal phosphate-dependent aminotransferase] [protein_id=WP_000765508.1] [location=complement(232825..234003)] [gbkey=CDS]	0.977312725821873	true
I6I41_RS07700	lcl|NZ_CP068135.1_prot_WP_048535436.1_1539 [locus_tag=I6I41_RS07700] [protein=non-ribosomal peptide synthetase] [protein_id=WP_048535436.1] [location=1522027..1529043] [gbkey=CDS]	0.976967120393049	true
I6I41_RS05575	lcl|NZ_CP068135.1_prot_WP_069604029.1_1114 [locus_tag=I6I41_RS05575] [protein=NADH dehydrogenase subunit 5] [protein_id=WP_069604029.1] [location=1106879..1108411] [gbkey=CDS]	0.976671924268016	true
I6I41_RS24030	lcl|NZ_CP068135.1_prot_WP_000415613.1_4663 [locus_tag=I6I41_RS24030] [protein=hypothetical protein] [protein_id=WP_000415613.1] [location=4832403..4832735] [gbkey=CDS]	0.976537298919822	true
I6I41_RS01890.rsmD	lcl|NZ_CP068135.1_prot_WP_001266978.1_377 [gene=rsmD] [locus_tag=I6I41_RS01890] [protein=16S rRNA (guanine(966)-N(2))-methyltransferase RsmD] [protein_id=WP_001266978.1] [location=329995..330561] [gbkey=CDS]	0.975395427855239	true
I6I41_RS22335	lcl|NZ_CP068135.1_prot_WP_000497611.1_4351 [locus_tag=I6I41_RS22335] [protein=flavodoxin family protein] [protein_id=WP_000497611.1] [location=complement(4515756..4516301)] [gbkey=CDS]	0.974946980354804	true
I6I41_RS18860	lcl|NZ_CP068135.1_prot_WP_000424119.1_3725 [locus_tag=I6I41_RS18860] [protein=hypothetical protein] [protein_id=WP_000424119.1] [location=complement(3827989..3828369)] [gbkey=CDS]	0.974206939690752	true
I6I41_RS14970	lcl|NZ_CP068135.1_prot_WP_000527407.1_2989 [locus_tag=I6I41_RS14970] [protein=DUF3813 domain-containing protein] [protein_id=WP_000527407.1] [location=2993825..2994022] [gbkey=CDS]	0.973302921776766	true
I6I41_RS20240.gltX	lcl|NZ_CP068135.1_prot_WP_000415143.1_3965 [gene=gltX] [locus_tag=I6I41_RS20240] [protein=glutamate--tRNA ligase] [protein_id=WP_000415143.1] [location=complement(4081583..4083040)] [gbkey=CDS]	0.972954336083346	true
I6I41_RS09445.sfp	lcl|NZ_CP068135.1_prot_WP_025709703.1_1888 [gene=sfp] [locus_tag=I6I41_RS09445] [protein=4'-phosphopantetheinyl transferase Sfp] [protein_id=WP_025709703.1] [location=complement(1898047..1898796)] [gbkey=CDS]	0.972863700176460	true
I6I41_RS03360	lcl|NZ_CP068135.1_prot_WP_000810948.1_671 [locus_tag=I6I41_RS03360] [protein=hypothetical protein] [protein_id=WP_000810948.1] [location=635394..635597] [gbkey=CDS]	0.972539165362688	true
I6I41_RS21115	lcl|NZ_CP068135.1_prot_WP_046393128.1_4107 [locus_tag=I6I41_RS21115] [protein=glycosyltransferase family 39 protein] [protein_id=WP_046393128.1] [location=4253800..4255113] [gbkey=CDS]	0.972474967548390	true
I6I41_RS11015	lcl|NZ_CP068135.1_prot_WP_000105199.1_2202 [locus_tag=I6I41_RS11015] [protein=DNA starvation/stationary phase protection protein] [protein_id=WP_000105199.1] [location=complement(2203192..2203635)] [gbkey=CDS]	0.972447194307525	true
I6I41_RS04495	lcl|NZ_CP068135.1_prot_WP_069604222.1_898 [locus_tag=I6I41_RS04495] [protein=PhzF family phenazine biosynthesis isomerase] [protein_id=WP_069604222.1] [location=890072..890971] [gbkey=CDS]	0.971811147814068	true
I6I41_RS10145	lcl|NZ_CP068135.1_prot_WP_000028911.1_2028 [locus_tag=I6I41_RS10145] [protein=DUF2837 family protein] [protein_id=WP_000028911.1] [location=2035359..2036156] [gbkey=CDS]	0.969405404010814	true
I6I41_RS13250	lcl|NZ_CP068135.1_prot_WP_074618955.1_2646 [locus_tag=I6I41_RS13250] [protein=3-dehydroquinate synthase] [protein_id=WP_074618955.1] [location=complement(2671251..2672336)] [gbkey=CDS]	0.968245334889893	true
I6I41_RS06550	lcl|NZ_CP068135.1_prot_WP_001132392.1_1309 [locus_tag=I6I41_RS06550] [protein=BBE domain-containing protein] [protein_id=WP_001132392.1] [location=complement(1316835..1317125)] [gbkey=CDS]	0.966564389544309	true
I6I41_RS26165	lcl|NZ_CP068135.1_prot_WP_001201917.1_5088 [locus_tag=I6I41_RS26165] [protein=bifunctional cystathionine gamma-lyase/homocysteine desulfhydrase] [protein_id=WP_001201917.1] [location=5244431..5245564] [gbkey=CDS]	0.966068343515790	true
I6I41_RS23150.sufU	lcl|NZ_CP068135.1_prot_WP_000009523.1_4512 [gene=sufU] [locus_tag=I6I41_RS23150] [protein=iron-sulfur cluster assembly scaffold protein SufU] [protein_id=WP_000009523.1] [location=4673357..4673788] [gbkey=CDS]	0.965797771299948	true
I6I41_RS05675	lcl|NZ_CP068135.1_prot_WP_001061010.1_1134 [locus_tag=I6I41_RS05675] [protein=hydrolase] [protein_id=WP_001061010.1] [location=complement(1130412..1131056)] [gbkey=CDS]	0.965311803999032	true
I6I41_RS15490	lcl|NZ_CP068135.1_prot_WP_074619093.1_3093 [locus_tag=I6I41_RS15490] [protein=hypothetical protein] [protein_id=WP_074619093.1] [location=complement(3098749..3099192)] [gbkey=CDS]	0.964957528042906	true
I6I41_RS11775	lcl|NZ_CP068135.1_prot_WP_001030679.1_2354 [locus_tag=I6I41_RS11775] [protein=Nramp family divalent metal transporter] [protein_id=WP_001030679.1] [location=2382096..2383391] [gbkey=CDS]	0.964404569961622	true
I6I41_RS01280.ptsH	lcl|NZ_CP068135.1_prot_WP_000411080.1_255 [gene=ptsH] [locus_tag=I6I41_RS01280] [protein=phosphocarrier protein HPr] [protein_id=WP_000411080.1] [location=221180..221443] [gbkey=CDS]	0.963337911013877	true
I6I41_RS18700	lcl|NZ_CP068135.1_prot_WP_000015772.1_3693 [locus_tag=I6I41_RS18700] [protein=ABC transporter ATP-binding protein] [protein_id=WP_000015772.1] [location=complement(3785138..3785887)] [gbkey=CDS]	0.960568356710787	true
I6I41_RS13870.ytfJ	lcl|NZ_CP068135.1_prot_WP_000204234.1_2770 [gene=ytfJ] [locus_tag=I6I41_RS13870] [protein=GerW family sporulation protein] [protein_id=WP_000204234.1] [location=complement(2785244..2785711)] [gbkey=CDS]	0.960240372599303	true
I6I41_RS02790	lcl|NZ_CP068135.1_prot_WP_000047562.1_557 [locus_tag=I6I41_RS02790] [protein=undecaprenyldiphospho-muramoylpentapeptide beta-N-acetylglucosaminyltransferase] [protein_id=WP_000047562.1] [location=526868..527932] [gbkey=CDS]	0.960105612983408	true
I6I41_RS16395	lcl|NZ_CP068135.1_prot_WP_048536180.1_3274 [locus_tag=I6I41_RS16395] [protein=DUF1700 domain-containing protein] [protein_id=WP_048536180.1] [location=3286326..3286886] [gbkey=CDS]	0.959812508021854	true
I6I41_RS06450.proB	lcl|NZ_CP068135.1_prot_WP_000744802.1_1289 [gene=proB] [locus_tag=I6I41_RS06450] [protein=glutamate 5-kinase] [protein_id=WP_000744802.1] [location=1295850..1296953] [gbkey=CDS]	0.957768020461565	true
I6I41_RS04360	lcl|NZ_CP068135.1_prot_WP_069604329.1_871 [locus_tag=I6I41_RS04360] [protein=serine hydrolase] [protein_id=WP_069604329.1] [location=complement(857922..858959)] [gbkey=CDS]	0.956490155519694	true
I6I41_RS25545	lcl|NZ_CP068135.1_prot_WP_000058117.1_4966 [locus_tag=I6I41_RS25545] [protein=ATP-binding cassette domain-containing protein] [protein_id=WP_000058117.1] [location=5120027..5120911] [gbkey=CDS]	0.955558401947724	true
I6I41_RS15925.dhaS	lcl|NZ_CP068135.1_prot_WP_000204213.1_3180 [gene=dhaS] [locus_tag=I6I41_RS15925] [protein=dihydroxyacetone kinase transcriptional activator DhaS] [protein_id=WP_000204213.1] [location=3172603..3173169] [gbkey=CDS]	0.954407231373212	true
I6I41_RS10450	lcl|NZ_CP068135.1_prot_WP_044307172.1_2089 [locus_tag=I6I41_RS10450] [protein=MoxR family ATPase] [protein_id=WP_044307172.1] [location=2102044..2103006] [gbkey=CDS]	0.953705152810142	true
I6I41_RS20280	lcl|NZ_CP068135.1_prot_WP_000128399.1_3973 [locus_tag=I6I41_RS20280] [protein=UvrB/UvrC motif-containing protein] [protein_id=WP_000128399.1] [location=complement(4091766..4092314)] [gbkey=CDS]	0.952969570148787	true
I6I41_RS17030.thiF	lcl|NZ_CP068135.1_prot_WP_001065417.1_3401 [gene=thiF] [locus_tag=I6I41_RS17030] [protein=thiazole biosynthesis adenylyltransferase ThiF] [protein_id=WP_001065417.1] [location=complement(3403372..3404391)] [gbkey=CDS]	0.951204558454702	true
I6I41_RS17710	lcl|NZ_CP068135.1_prot_WP_000109101.1_3514 [locus_tag=I6I41_RS17710] [protein=lactate permease LctP family transporter] [protein_id=WP_000109101.1] [location=3531264..3532883] [gbkey=CDS]	0.951095941232403	true
